# Supplementary material for: The complete and closed genome of the facultative generalist Candidatus Endoriftia persephone from deep‐sea hydrothermal vents
Source: Mol Ecol Resour. 2022 Jun 30;22(8):3106–23. doi: 10.1111/1755-0998.13668 (PMC9796809; doi:10.1111/1755-0998.13668)
Supplement: Supplementary file 2 — Table S1 Supplementary information associated with all the analyses performed in this manuscript. [file MEN-22-3106-s003.xlsx]

## Sheet: 0.Information
Supplementary Table 1 - Supplementary information associated with all the analyses performed in this manuscript

## Sheet: 1.Databases
Overall statistics produced by command-line and smrtlink
raw name	# of reads	# of base pairs	N50	description
m54067_190805_114017_longest	567252	10580721904	39228	longest subreads per polymerase read/ZMW

## Sheet: 2.checkM(Tubeworm-sym)
Bin_Id	Marker	_lineage	#_genomes	# markers	#marker sets	0	1	2	3	4	5	Completeness	Contamination	Strain_heterogeneity
This_study	c__Gammaproteobacteria	(UID4274)	112	577	287	6	566	5	0	0	0	99.18	1.05	0
Polzin_Candidatus_Endoriftia_persephone	c__Gammaproteobacteria	(UID4274)	112	577	287	6	566	5	0	0	0	99.18	1.05	0
Li_Escarpia_spicata_symbiont	c__Gammaproteobacteria	(UID4274)	112	577	287	8	561	8	0	0	0	98.98	2.29	0
Perez_Juniper_Ridgeia_piscesae_endosym_1	c__Gammaproteobacteria	(UID4274)	112	577	287	8	565	4	0	0	0	98.83	0.7	0
Li_Seepiophila_jonesi_symbiont	c__Gammaproteobacteria	(UID4274)	112	577	287	12	562	3	0	0	0	98.11	1.05	0
Li_Lamellibrachia_luymesi_symbiont	c__Gammaproteobacteria	(UID4274)	112	577	287	16	558	2	1	0	0	97.07	1.39	20
Yang_Paraescarpia_echinospica_symbiont	c__Gammaproteobacteria	(UID4274)	112	577	287	17	549	10	1	0	0	96.89	2.64	46.15
Gardebrecht_Tevnia_jerichonana_endosym	c__Gammaproteobacteria	(UID4274)	112	577	287	19	553	5	0	0	0	96.75	1.05	0
Breusing_Lamellibrachia_barhami	c__Gammaproteobacteria	(UID4274)	112	577	287	17	550	10	0	0	0	96.34	2.46	80
Gardebrecht_Riftia_endosym_1	c__Gammaproteobacteria	(UID4274)	112	577	287	41	530	6	0	0	0	92.72	1.39	0
Perez_Juniper_Ridgeia_piscesae_endosym_2	c__Gammaproteobacteria	(UID4274)	112	577	287	57	516	4	0	0	0	90.69	0.7	0
Robidart_Candidatus_Endoriftia_persephone	c__Gammaproteobacteria	(UID4274)	112	577	287	302	264	11	0	0	0	45.3	2.09	9.09

## Sheet: 3.OAU
		0	1	2	3	4	5	6	7	8	9	10	11	12
Sedimenticola_thiotaurini	0	100	71.2119	70.36	71.1959	71.2414	70.4741	70.247	71.1263	70.6002	71.1684	71.4713	69.9591	70.25	0
Gardebrecht_Tevnia_jerichonana_endosym	1	71.2119	100	73.7963	99.7767	97.4228	74.106	73.9184	97.4542	98.791	99.959	99.9756	73.4668	73.9129	1
Li_Lamellibrachia_luymesi_symbiont	2	70.36	73.7963	100	73.9177	73.7998	92.2442	99.9744	73.8015	73.579	73.5224	73.5197	94.9904	92.0421	2
Gardebrecht_Riftia_endosym_1	3	71.1959	99.7767	73.9177	100	97.4774	73.9397	73.7746	97.4807	98.8247	99.7283	99.7661	73.7065	74.0621	3
Perez_Juniper_Ridgeia_piscesae_endosym_2	4	71.2414	97.4228	73.7998	97.4774	100	73.824	73.8631	99.9137	96.4878	97.4029	97.4021	73.5449	73.9759	4
Yang_Paraescarpia_echinospica_symbiont	5	70.4741	74.106	92.2442	73.9397	73.824	100	92.258	74.1616	73.7954	73.8894	74.0145	91.7302	97.4707	5
Li_Seepiophila_jonesi_symbiont	6	70.247	73.9184	99.9744	73.7746	73.8631	92.258	100	73.876	73.6255	73.5078	73.6895	95.0183	92.044	6
Perez_Juniper_Ridgeia_piscesae_endosym_1	7	71.1263	97.4542	73.8015	97.4807	99.9137	74.1616	73.876	100	96.5362	97.3834	97.4051	73.7501	73.9145	7
Robidart_Candidatus_Endoriftia_persephone	8	70.6002	98.791	73.579	98.8247	96.4878	73.7954	73.6255	96.5362	100	98.7817	98.7619	73.3734	73.5325	8
This_study	9	71.1684	99.959	73.5224	99.7283	97.4029	73.8894	73.5078	97.3834	98.7817	100	99.9338	73.3962	73.8315	9
Polzin_Candidatus_Endoriftia_persephone	10	71.4713	99.9756	73.5197	99.7661	97.4021	74.0145	73.6895	97.4051	98.7619	99.9338	100	73.4941	73.9003	10
Li_Escarpia_spicata_symbiont	11	69.9591	73.4668	94.9904	73.7065	73.5449	91.7302	95.0183	73.7501	73.3734	73.3962	73.4941	100	91.5301	11
Breusing_Lamellibrachia_barhami	12	70.25	73.9129	92.0421	74.0621	73.9759	97.4707	92.044	73.9145	73.5325	73.8315	73.9003	91.5301	100	12
		0	1	2	3	4	5	6	7	8	9	10	11	12
Riftia/Ridgeia/Tevnia
Lamellibrachia/Paraescarpia/Escarpia/Seepiophila
Outgroup

## Sheet: 04-MGE
query id	subject id	% identity	alignment length	mismatches	gap opens	q. start	q. end	s. start	s. end	evalue	bit score
ELPFPBOH_00003	ISXac2	86.207	87	12	0	7	93	161	247	6.89e-53	166	IS-Finder
ELPFPBOH_00004	ISAca1	56.098	41	18	0	1	41	30	70	2.94e-11	53.1
ELPFPBOH_00005	ISKpn20	80.357	56	11	0	1	56	33	88	1.16e-29	97.8
ELPFPBOH_00043	ISArsp9	38.095	84	49	2	53	136	18	98	1.73e-13	60.1
ELPFPBOH_00065	ISAzo26	32.319	263	154	9	25	282	32	275	1.75e-27	106
ELPFPBOH_00145	ISChy3	29.323	266	172	6	40	298	1	257	6.63e-19	84.7
ELPFPBOH_00229	ISPsy43	60	75	30	0	238	312	497	571	9.64e-18	84
ELPFPBOH_00269	ISPsy43	37.304	319	186	2	370	681	364	675	5.59e-47	175
ELPFPBOH_00422	ISPpu12	39.86	143	82	2	15	156	24	163	1.16e-32	112
ELPFPBOH_00454	ISPsy43	31.143	350	188	9	417	731	342	673	6.6e-26	111
ELPFPBOH_00455	ISPsy43	32.867	286	158	9	586	840	352	634	1.55e-21	98.2
ELPFPBOH_00463	ISPsy43	51.163	86	38	1	155	240	493	574	2.7e-17	81.3
ELPFPBOH_00553	ISKrh1	36.559	186	106	4	3	185	5	181	2.32e-23	90.1
ELPFPBOH_00572	ISPsy43	31.818	308	174	6	418	709	342	629	8.1e-25	107
ELPFPBOH_00627	ISPsy43	29.878	328	215	4	358	677	354	674	7.98e-28	117
ELPFPBOH_00704	ISStma11	32.823	457	290	9	110	559	104	550	2.18e-57	199
ELPFPBOH_00753	ISArsp9	31	100	65	2	5	104	3	98	1.33e-13	59.3
ELPFPBOH_00793	ISAeme5	39.796	98	51	3	1	96	1	92	1.03e-19	75.1
ELPFPBOH_00794	ISAeme5	46.789	109	29	1	15	94	417	525	3.71e-25	95.5
ELPFPBOH_00798	ISAeme5	36.893	103	57	3	1	101	1	97	4.06e-19	73.6
ELPFPBOH_00799	ISAeme5	66.087	115	39	0	5	119	6	120	2.35e-56	169
ELPFPBOH_00800	ISAeme5	53.503	157	67	4	6	159	59	212	2.29e-43	150
ELPFPBOH_00955	ISAcba1	35.368	557	324	9	282	832	101	627	1.14e-79	268
ELPFPBOH_01066	ISArsp9	41.935	124	67	2	2	120	3	126	6.29e-27	95.5
ELPFPBOH_01068	ISPpu12	26.515	132	87	2	2	124	1	131	4.29e-13	60.5
ELPFPBOH_01069	ISAcba1	36.182	550	329	8	333	881	104	632	2.27e-82	276
ELPFPBOH_01091	ISStma11	41.985	131	74	2	3	132	6	135	3.66e-32	108
ELPFPBOH_01092	ISStma11	59.18	561	210	6	21	563	5	564	0	592
ELPFPBOH_01094	ISStma11	40.426	94	47	2	10	103	7	91	1.19e-15	64.3
ELPFPBOH_01095	ISStma11	46.809	94	50	0	29	122	22	115	3.75e-26	92.4
ELPFPBOH_01100	ISStma11	36.22	127	77	3	16	140	10	134	1.84e-21	81.6
ELPFPBOH_01106	ISPst2	28.443	334	187	6	16	302	1	329	1.05e-37	135
ELPFPBOH_01120	ISTfe1	53.571	56	26	0	1	56	337	392	5.55e-14	61.6
ELPFPBOH_01131	ISArsp9	41.558	231	125	2	27	257	30	250	1.35e-39	137
ELPFPBOH_01132	ISArsp9	41.176	85	45	3	235	319	18	97	4.31e-12	59.7
ELPFPBOH_01134	ISArsp9	38.462	91	49	3	128	217	13	97	4.01e-11	55.8
ELPFPBOH_01148	ISCARN74	64.706	34	12	0	1	34	55	88	6.51e-11	53.9
ELPFPBOH_01210	ISAzo26	24.351	308	180	10	24	325	36	296	6.52e-11	60.1
ELPFPBOH_01317	ISStma11	34.199	462	285	10	239	691	103	554	1.81e-66	227
ELPFPBOH_01329	ISPsy43	48.78	82	39	1	177	258	490	568	3.03e-15	75.5
ELPFPBOH_01461	ISPsy43	35.013	397	226	8	151	533	298	676	9.71e-43	159
ELPFPBOH_01473	ISDlsp1	66.667	84	26	1	1	82	236	319	4.22e-33	114
ELPFPBOH_01540	ISPpu29	58.857	175	71	1	2	175	58	232	1.13e-72	220
ELPFPBOH_01595	ISKpn25	31.227	807	386	25	12	795	23	683	2.29e-105	337
ELPFPBOH_01670	ISYen4	59.538	173	66	1	2	170	272	444	5.25e-65	206
ELPFPBOH_01718	ISPsy43	35.54	287	149	8	579	847	359	627	4.93e-26	112
ELPFPBOH_01744	ISMasp3	66.102	59	20	0	20	78	323	381	7.08e-23	87.8
ELPFPBOH_01750	ISAcba1	36.029	544	327	9	322	862	75	600	1.2e-72	251
ELPFPBOH_01774	ISVvu4	80.237	253	50	0	1	253	89	341	2.47e-158	441
ELPFPBOH_01785	ISChy3	28.235	255	169	6	1	249	1	247	7.96e-21	89.7
ELPFPBOH_01813	ISPsy43	35.833	360	220	3	329	685	323	674	2.32e-45	170
ELPFPBOH_01877	ISStma11	27.505	469	314	13	3	455	99	557	1.81e-29	119
ELPFPBOH_01900	ISHch2	46.377	69	36	1	11	78	27	95	5.5e-11	54.7
ELPFPBOH_01904	ISMac1	28.261	506	309	14	4	505	2	457	5.94e-56	192
ELPFPBOH_01907	ISCps7	48.963	241	123	0	1	241	77	317	5.91e-81	243
ELPFPBOH_01916	ISMac1	28.261	506	309	14	4	505	2	457	5.94e-56	192
ELPFPBOH_01925	ISCco3	22.564	390	240	13	5	385	2	338	1.99e-19	87.8
ELPFPBOH_01950	ISTha3	32.399	321	164	7	154	467	6	280	3.17e-35	130
ELPFPBOH_02042	ISPst2	24.691	324	190	8	18	293	22	339	2.07e-11	62
ELPFPBOH_02051	ISArsp9	35.2	125	76	2	2	121	3	127	2.47e-26	94
ELPFPBOH_02099	ISAeme16	29.839	124	85	2	19	141	16	138	5.85e-11	57
ELPFPBOH_02337	ISAbe14	53.125	96	45	0	10	105	308	403	1.07e-28	106
ELPFPBOH_02338	ISSm4	51.282	117	57	0	5	121	10	126	4.2e-34	122
ELPFPBOH_02355	ISPsy43	29.688	320	187	7	410	696	360	674	1.97e-22	100
ELPFPBOH_02360	ISPsy43	41.6	125	63	3	200	321	506	623	1.86e-15	75.9
ELPFPBOH_02379	MICBce6	28.458	253	157	7	79	315	66	310	1.58e-20	91.7
ELPFPBOH_02558	ISAzo26	34.307	274	157	7	22	292	32	285	4.97e-29	110
ELPFPBOH_02608	ISPsy43	30.295	373	217	6	192	542	323	674	1.22e-24	105
ELPFPBOH_02615	ISPsy43	39.542	349	202	2	378	721	330	674	3.77e-59	209
ELPFPBOH_02641	ISPsy43	39.86	143	73	3	112	244	480	619	7.89e-21	92
ELPFPBOH_02695	ISPsy43	41.748	309	180	0	15	323	365	673	1.02e-58	197
ELPFPBOH_02885	ISChy3	33.074	257	164	5	6	259	6	257	9.91e-33	124
ELPFPBOH_03079	ISSsu9	35.849	159	98	1	8	166	2	156	7.31e-37	122
ELPFPBOH_03135	ISPsy43	41.667	312	177	1	198	504	326	637	4.63e-52	186
ELPFPBOH_03137	ISPsy43	34.584	373	237	2	192	562	307	674	1e-50	183
ELPFPBOH_03205	ISChy3	25.379	264	193	4	1	263	1	261	2.79e-25	100
ELPFPBOH_02336	ISKpn25	32.743	226	141	6	7	231	859	1074	1.93e-23	96.7
query id	start	end	length	description	gene
Endoriftia_closed_complete	1294426	1294440	14	Attachment_site	attL	PHASTER
Endoriftia_closed_complete	1297403	1297912	509	Phage-like_protein	ELPFPBOH_01194
Endoriftia_closed_complete	1297887	1298201	314	Hypothetical_protein	ELPFPBOH_01195
Endoriftia_closed_complete	1298188	1298451	263	Hypothetical_protein	ELPFPBOH_01196
Endoriftia_closed_complete	1298448	1298780	332	Hypothetical_protein	ELPFPBOH_01197
Endoriftia_closed_complete	1298801	1299154	353	Hypothetical_protein	ELPFPBOH_01198
Endoriftia_closed_complete	1299151	1299753	602	Phage-like_protein	ELPFPBOH_01199
Endoriftia_closed_complete	1299854	1300039	185	Hypothetical_protein	ELPFPBOH_01200
Endoriftia_closed_complete	1300118	1302853	2735	Phage-like_protein	ELPFPBOH_01201
Endoriftia_closed_complete	1303121	1303417	296	Phage-like_protein	ELPFPBOH_01202
Endoriftia_closed_complete	1303430	1303705	275	Hypothetical_protein	ELPFPBOH_01203
Endoriftia_closed_complete	1303785	1304084	299	Phage-like_protein	ELPFPBOH_01204
Endoriftia_closed_complete	1304086	1304289	203	Hypothetical_protein	ELPFPBOH_01205
Endoriftia_closed_complete	1304569	1305669	1100	Phage-like_protein	ELPFPBOH_01206
Endoriftia_closed_complete	1305988	1306353	365	Hypothetical_protein	ELPFPBOH_01207
Endoriftia_closed_complete	1306355	1306558	203	Hypothetical_protein	ELPFPBOH_01208
Endoriftia_closed_complete	1306761	1307129	368	Hypothetical_protein	ELPFPBOH_01209
Endoriftia_closed_complete	1307643	1307657	14	Attachment_site	attR
Endoriftia_closed_complete	1307732	1308751	1019	Hypothetical_protein	ELPFPBOH_01210
Endoriftia_closed_complete	1309168	1309653	485	Phage-like_protein	ELPFPBOH_01211
Prophage-region	1294426	1309653	15227
QUERY	TRANSPOSON TYPE|ACCESSION	%IDENTITY	LENGTH	MISMATCH	QUERY START	QUERY END	SUBJECT START	SUBJECT END	EVALUE	BITSCORE	%COVERAGE
ELPFPBOH_00003	Tn6301|KU736877	74.11	282	66	1	278	3781	3503	1.27e-42	168	2.3	Bacant
ELPFPBOH_00005	Tn6301|KU736877	71.01	169	49	1	169	4145	3977	2.28e-17	85.1	1.4
ELPFPBOH_00047	TnPg17-a|AP009380	78.46	65	14	889	953	12560	12624	9.73e-08	55.4	0.39
ELPFPBOH_00047	TnPg17-b|AP009380	78.46	65	14	889	953	4289	4225	9.73e-08	55.4	0.39
ELPFPBOH_00094	Tn6291|BK010245	65.82	275	92	56	329	17202	16929	2.16e-11	66.2	1.23
ELPFPBOH_00144	Tn5041-like|KY494864	69.84	126	38	1108	1233	171772	171647	3.55e-08	57.2	0.03
ELPFPBOH_00229	Tn1721|X61367	74.75	99	25	762	860	685	587	6.02e-11	67.1	0.89
ELPFPBOH_00229	Tn1722	74.75	99	25	762	860	685	587	6.02e-11	67.1	0.67
ELPFPBOH_00229	Tn6211|KX009065	77.55	98	22	763	860	4205	4302	9.54e-15	78.8	2.01
ELPFPBOH_00229	Tn6286|KU130294	74.75	99	25	762	860	1886	1984	6.02e-11	67.1	0.42
ELPFPBOH_00269	Tn6211|KX009065	79.69	128	26	1537	1664	4184	4311	1.92e-25	114	2.62
ELPFPBOH_00297	Tn6125|HQ891317	78.95	57	12	1849	1905	17443	17499	6.7e-06	50	0.17
ELPFPBOH_00306	Tn2610|AB207867	71.97	346	86	1289	1624	9772	9428	1.79e-43	175	1.44
ELPFPBOH_00319	Tn6125|HQ891317	78.33	60	13	1456	1515	17440	17499	5.42e-06	50.9	0.18
ELPFPBOH_00319	TnPg17-a|AP009380	71.58	95	27	1420	1514	8772	8866	5.42e-06	50.9	0.56
ELPFPBOH_00319	TnPg17-b|AP009380	71.58	95	27	1420	1514	8077	7983	5.42e-06	50.9	0.56
ELPFPBOH_00454	Tn1721|X61367	69.28	153	37	156	303	1612	1465	4.12e-09	60.8	1.33
ELPFPBOH_00454	Tn1722	69.28	153	37	156	303	1612	1465	4.12e-09	60.8	1.01
ELPFPBOH_00454	Tn6211|KX009065	76.58	111	26	1756	1866	4205	4315	3.61e-16	84.2	2.28
ELPFPBOH_00454	Tn6286|KU130294	69.28	153	37	156	303	960	1107	4.12e-09	60.8	0.63
ELPFPBOH_00455	Tn1721|X61367	71.29	101	29	2209	2309	675	575	2.72e-06	52.7	0.91
ELPFPBOH_00455	Tn1722	71.29	101	29	2209	2309	675	575	2.72e-06	52.7	0.69
ELPFPBOH_00455	Tn6286|KU130294	71.29	101	29	2209	2309	1896	1996	2.72e-06	52.7	0.43
ELPFPBOH_00463	Tn1721|X61367	78.43	102	22	525	626	685	584	4.89e-17	86	0.92
ELPFPBOH_00463	Tn1722	78.43	102	22	525	626	685	584	4.89e-17	86	0.69
ELPFPBOH_00463	Tn4655|AB237655	75	104	26	526	629	28981	29084	1.08e-12	71.6	0.27
ELPFPBOH_00463	Tn6286|KU130294	78.43	102	22	525	626	1886	1987	4.89e-17	86	0.43
ELPFPBOH_00572	Tn1721|X61367	72.97	111	30	1758	1868	685	575	8.95e-11	66.2	1
ELPFPBOH_00572	Tn1722	72.97	111	30	1758	1868	685	575	8.95e-11	66.2	0.75
ELPFPBOH_00572	Tn6286|KU130294	72.97	111	30	1758	1868	1886	1996	8.95e-11	66.2	0.47
ELPFPBOH_00579	Tn5041-like|KY494864	74.01	912	230	31	940	215746	214840	1.43e-162	570	0.2
ELPFPBOH_00627	Tn1721|X61367	70.91	110	32	1549	1658	684	575	1.49e-07	55.4	0.99
ELPFPBOH_00627	Tn1722	70.91	110	32	1549	1658	684	575	1.49e-07	55.4	0.75
ELPFPBOH_00627	Tn4655|AB237655	72.45	98	27	1549	1646	28981	29078	1.49e-07	56.3	0.25
ELPFPBOH_00627	Tn6286|KU130294	70.91	110	32	1549	1658	1887	1996	1.49e-07	55.4	0.46
ELPFPBOH_00911	Tn5041-like|KY494864	69.92	246	72	27	271	437527	437283	4.09e-23	104	0.05
ELPFPBOH_00955	Tn6290|BK010246	78.64	103	22	2181	2283	20108	20006	3.15e-17	87.8	0.25
ELPFPBOH_01060	Tn6290|BK010246	69.61	431	126	1517	1943	3885	3456	1.75e-44	178	1.02
ELPFPBOH_01060	Tn6290|BK010246	70.21	923	251	208	1121	5314	4407	5.34e-108	389	2.16
ELPFPBOH_01069	Tn6176|KU549175	71.43	140	40	2292	2431	10030	10169	7.26e-13	73.4	0.41
ELPFPBOH_01069	Tn6176|KU549175	78.38	74	16	1549	1622	9287	9360	1.31e-09	62.6	0.22
ELPFPBOH_01069	Tn6290|BK010246	65.77	967	308	781	1737	21616	20663	7.74e-57	219	2.27
ELPFPBOH_01069	Tn6290|BK010246	70.53	319	94	2292	2610	20108	19790	9.43e-37	152	0.76
ELPFPBOH_01069	Tn6290|BK010246	74.7	83	21	539	621	21846	21764	1.95e-07	56.3	0.2
ELPFPBOH_01076	Tn6176|KU549175	64.3	507	174	959	1460	20374	20878	7.71e-20	96.9	1.5
ELPFPBOH_01076	Tn6176|KU549175	65.34	251	87	85	335	19500	19750	5.55e-09	61.7	0.74
ELPFPBOH_01076	Tn6176|KU549175	65.83	240	82	1667	1906	21085	21324	4.56e-10	64.4	0.71
ELPFPBOH_01076	Tn6177|MG954377	62.52	515	185	85	595	19450	19960	8.24e-07	53.6	1.43
ELPFPBOH_01076	Tn6290|BK010246	65.67	504	148	2575	3076	14430	14910	2.52e-32	139	1.14
ELPFPBOH_01076	Tn6290|BK010246	67.09	1966	619	103	2054	11958	13909	1.92e-160	564	4.64
ELPFPBOH_01091	Tn1412|L36547	69.71	175	53	13	187	20364	20538	8.75e-15	77.9	0.71
ELPFPBOH_01091	Tn1696|U12338	77.89	95	21	13	107	15851	15945	8.75e-15	77.9	0.58
ELPFPBOH_01091	Tn501|Z00027	68.14	204	57	13	212	527	328	5.52e-11	65.3	3.73
ELPFPBOH_01091	Tn502|EU306743	77.78	81	18	7	87	517	437	1.58e-11	66.2	0.84
ELPFPBOH_01091	Tn5036-like|GQ160960	77.89	95	21	13	107	5070	5164	8.75e-15	77.9	1.72
ELPFPBOH_01091	Tn5036|Y09025	77.89	95	21	13	107	468	374	8.75e-15	77.9	1.19
ELPFPBOH_01091	Tn5037|AJ251743	76.04	96	21	13	107	468	374	1.93e-10	63.5	1.43
ELPFPBOH_01091	Tn5041-like|KY494864	76.84	95	22	13	107	22331	22237	1.07e-13	73.4	0.02
ELPFPBOH_01091	Tn5044|Y17691	73.68	95	25	13	107	607	513	2.35e-09	59.9	0.88
ELPFPBOH_01091	Tn5046|Y18360	72.63	95	26	13	107	926	832	2.86e-08	55.4	0.94
ELPFPBOH_01091	Tn5053|L40585	74.74	95	24	13	107	532	438	5.52e-11	64.4	1.12
ELPFPBOH_01091	Tn5058|Y17897	75.79	95	23	13	107	5934	5840	4.53e-12	68.9	0.77
ELPFPBOH_01091	Tn5073|AF461013	76.84	95	22	13	107	468	374	1.07e-13	73.4	2.23
ELPFPBOH_01091	Tn5074|AF461012	74.74	95	24	13	107	468	374	5.52e-11	64.4	2.57
ELPFPBOH_01091	Tn510|DQ471307	68.14	204	57	13	212	12884	13083	5.52e-11	65.3	1.5
ELPFPBOH_01091	Tn511-2|EU287476	68.14	204	57	13	212	17705	17904	5.52e-11	65.3	1.1
ELPFPBOH_01091	Tn511-3|EU287476	68.14	204	57	13	212	7782	7981	5.52e-11	65.3	2.43
ELPFPBOH_01091	Tn511|EU287476	68.14	204	57	13	212	18343	18542	5.52e-11	65.3	1.06
ELPFPBOH_01091	Tn512|EU306744	74.74	95	24	13	107	532	438	5.52e-11	64.4	1.12
ELPFPBOH_01091	Tn5563a	70.29	175	52	13	187	3174	3348	2.06e-16	82.4	4.79
ELPFPBOH_01091	Tn5563|NC_05909	70.29	175	52	13	187	18154	18328	2.06e-16	82.4	0.53
ELPFPBOH_01091	Tn5718delta|AM261760	75.79	95	23	13	107	510	416	4.53e-12	68.9	1.32
ELPFPBOH_01091	Tn6130|JF274989	68.14	204	57	13	212	15176	15375	5.52e-11	65.3	1.28
ELPFPBOH_01091	Tn6163|JF826499	68.14	204	57	13	212	20783	20982	5.52e-11	65.3	0.94
ELPFPBOH_01091	Tn6187|JQ010984	77.89	95	21	13	107	468	374	8.75e-15	77.9	0.29
ELPFPBOH_01091	Tn6284|KU254577	72.63	95	26	13	107	927	833	2.86e-08	55.4	0.42
ELPFPBOH_01092	Tn1696|U12338	67.26	1408	421	301	1688	14316	12929	4.59e-108	389	8.51
ELPFPBOH_01092	Tn21	66.51	636	187	298	920	1955	2577	4.92e-38	157	10.35
ELPFPBOH_01092	Tn21	74.52	620	150	1075	1690	2744	3359	1.32e-108	391	10.23
ELPFPBOH_01092	Tn4378-like|JX448550	67.07	1412	423	301	1691	1568	2958	1.08e-109	394	16.85
ELPFPBOH_01092	Tn501|Z00027	67.63	1310	383	403	1690	1723	3013	4.59e-108	389	24.1
ELPFPBOH_01092	Tn502|EU306743	66.4	622	191	308	920	2015	2627	1.08e-33	142	6.35
ELPFPBOH_01092	Tn502|EU306743	74.07	621	151	1075	1690	2794	3409	1.5e-101	368	6.38
ELPFPBOH_01092	Tn5036-like|GQ160960	67.48	1313	376	403	1688	3472	2184	5.6e-107	386	23.28
ELPFPBOH_01092	Tn5036|Y09025	67.12	1408	423	301	1688	2033	3420	2.38e-105	380	17.32
ELPFPBOH_01092	Tn5037|AJ251743	67.27	1320	371	403	1690	1609	2899	2.38e-105	380	19.43
ELPFPBOH_01092	Tn5041-like|KY494864	65.42	1414	443	301	1691	16303	17693	7.29e-74	275	0.3
ELPFPBOH_01092	Tn5041-like|KY494864	67.29	1400	426	308	1691	23840	25223	2.54e-111	399	0.3
ELPFPBOH_01092	Tn5041|X98999	67.21	1400	427	308	1691	8298	9681	1.08e-109	395	9.28
ELPFPBOH_01092	Tn5042|AJ563380	73.25	501	132	1189	1688	3094	3593	2.72e-79	293	7.16
ELPFPBOH_01092	Tn5042|AJ563380	87.1	62	8	403	464	2305	2366	3.79e-14	77	0.89
ELPFPBOH_01092	Tn5044|Y17691	66.55	1405	418	314	1692	2128	3506	2.09e-93	341	12.72
ELPFPBOH_01092	Tn5046|Y18360	66.64	1403	418	314	1691	2422	3799	6.38e-100	362	13.62
ELPFPBOH_01092	Tn5053|L40585	67.93	1428	410	288	1691	1753	3156	8.3e-124	442	16.62
ELPFPBOH_01092	Tn5058|Y17897	65.4	1419	433	302	1691	1749	3138	2.9e-66	250	11.23
ELPFPBOH_01092	Tn5060|AJ551280	66.51	636	187	298	920	6691	6069	4.92e-38	157	7.19
ELPFPBOH_01092	Tn5060|AJ551280	74.52	620	150	1075	1690	5902	5287	1.32e-108	391	7.11
ELPFPBOH_01092	Tn5070|Y17830	65.69	615	185	302	906	1507	2105	6.41e-24	110	8.95
ELPFPBOH_01092	Tn5070|Y17830	71.72	488	138	1204	1691	2418	2905	5.61e-69	259	7.29
ELPFPBOH_01092	Tn5073|AF461013	67.26	1408	421	301	1688	2048	3435	4.59e-108	389	32.61
ELPFPBOH_01092	Tn5074|AF461012	67.86	1428	411	288	1691	1689	3092	1.01e-122	437	37.93
ELPFPBOH_01092	Tn5075|AF457211	66.51	636	187	298	920	3304	3926	4.92e-38	157	5.51
ELPFPBOH_01092	Tn5075|AF457211	74.36	620	151	1075	1690	4093	4708	1.6e-107	387	5.45
ELPFPBOH_01092	Tn510|DQ471307	67.63	1310	383	403	1690	11688	10398	4.59e-108	389	9.68
ELPFPBOH_01092	Tn511-2|EU287476	67.56	1310	384	403	1690	16509	15219	5.6e-107	385	7.11
ELPFPBOH_01092	Tn511-3|EU287476	67.56	1310	384	403	1690	6586	5296	5.6e-107	385	15.69
ELPFPBOH_01092	Tn511|EU287476	67.56	1310	384	403	1690	17147	15857	5.6e-107	385	6.87
ELPFPBOH_01092	Tn512|EU306744	67.93	1428	410	288	1691	1753	3156	8.3e-124	442	16.62
ELPFPBOH_01092	Tn5718delta|AM261760	80	170	34	1519	1688	641	810	1.72e-37	154	2.37
ELPFPBOH_01092	Tn6130|JF274989	67.71	1310	382	403	1690	13980	12690	1.08e-109	394	8.26
ELPFPBOH_01092	Tn6162|JF826498	67.07	1412	423	301	1691	3150	1760	1.08e-109	394	5.34
ELPFPBOH_01092	Tn6163|JF826499	67.63	1310	383	403	1690	19587	18297	4.59e-108	389	6.08
ELPFPBOH_01092	Tn6182|KX709966	64.46	605	197	310	905	6794	6199	6e-18	89.7	5.18
ELPFPBOH_01092	Tn6182|KX709966	73.01	489	132	1203	1691	5901	5413	1.16e-77	288	4.25
ELPFPBOH_01092	Tn6187|JQ010984	66.51	636	187	298	920	29306	28684	4.92e-38	157	1.91
ELPFPBOH_01092	Tn6187|JQ010984	67.26	1408	421	301	1688	2003	3390	4.59e-108	389	4.26
ELPFPBOH_01092	Tn6187|JQ010984	74.52	620	150	1075	1690	28517	27902	1.32e-108	391	1.89
ELPFPBOH_01092	Tn6214|KJ541071	66.51	636	187	298	920	14201	14823	4.92e-38	157	2.15
ELPFPBOH_01092	Tn6214|KJ541071	74.52	620	150	1075	1690	14990	15605	1.32e-108	391	2.13
ELPFPBOH_01092	Tn6249|LK054503	73.82	275	72	1417	1691	13164	12890	6.4e-43	172	1.06
ELPFPBOH_01092	Tn6284|KU254577	66.69	1402	419	314	1691	2422	3799	3.53e-103	372	6.09
ELPFPBOH_01094	Tn1412|L36547	75.29	85	21	89	173	19850	19766	1.85e-09	59.9	0.35
ELPFPBOH_01094	Tn5563a	75.29	85	21	89	173	2660	2576	1.85e-09	59.9	2.33
ELPFPBOH_01094	Tn5563|NC_05909	75.29	85	21	89	173	17640	17556	1.85e-09	59.9	0.26
ELPFPBOH_01095	Tn5042|AJ563380	80.88	68	13	121	188	891	958	5.05e-11	65.3	0.97
ELPFPBOH_01095	Tn5053|L40585	76.12	67	16	122	188	725	791	1.11e-06	50	0.79
ELPFPBOH_01095	Tn5070|Y17830	81.54	65	12	91	155	652	716	5.05e-11	64.4	0.97
ELPFPBOH_01095	Tn5074|AF461012	76.12	67	16	122	188	661	727	1.11e-06	50	1.81
ELPFPBOH_01095	Tn512|EU306744	76.12	67	16	122	188	725	791	1.11e-06	50	0.79
ELPFPBOH_01144	Tn6290|BK010246	68.79	157	47	2665	2820	14433	14588	2.36e-07	56.3	0.37
ELPFPBOH_01144	Tn6290|BK010246	79.49	78	16	1204	1281	13017	13094	1.07e-11	69.8	0.19
ELPFPBOH_01329	Tn1721|X61367	78.05	82	16	632	712	662	582	2.1e-09	60.8	0.73
ELPFPBOH_01329	Tn1722	78.05	82	16	632	712	662	582	2.1e-09	60.8	0.55
ELPFPBOH_01329	Tn6286|KU130294	78.05	82	16	632	712	1909	1989	2.1e-09	60.8	0.34
ELPFPBOH_01372	Tn5041-like|KY494864	67.55	188	61	644	831	412242	412055	1.6e-10	65.3	0.04
ELPFPBOH_01373	Tn5041-like|KY494864	68.36	177	54	463	638	411284	411109	1.33e-09	60.8	0.04
ELPFPBOH_01420	Tn6097|JN122276	72.88	118	32	30	147	12181	12298	3.04e-12	69.8	0.66
ELPFPBOH_01442	Tn4378-like|JX448550	78.05	82	16	4115	4195	4044	4124	7.71e-09	60.8	0.98
ELPFPBOH_01442	Tn6060|GQ161847	78.05	82	16	4115	4195	10306	10386	7.71e-09	60.8	0.32
ELPFPBOH_01442	Tn6162|JF826498	78.05	82	16	4115	4195	674	594	7.71e-09	60.8	0.31
ELPFPBOH_01442	Tn6228|KF494257	67.57	185	56	4109	4291	32122	31940	2.69e-08	59	0.54
ELPFPBOH_01442	Tn6249|LK054503	78.05	82	16	4115	4195	11804	11724	7.71e-09	60.8	0.31
ELPFPBOH_01459	Tn6228|KF494257	69.84	126	38	2910	3035	32151	32026	6.86e-08	57.2	0.37
ELPFPBOH_01461	Tn6211|KX009065	76.67	180	42	1096	1275	4190	4369	4.37e-32	136	3.69
ELPFPBOH_01473	Tn1332|DQ174113	77.08	96	22	90	185	10761	10856	1.84e-14	75.2	0.86
ELPFPBOH_01473	Tn4676|AB088420	80.72	83	16	103	185	26160	26242	1.51e-15	78.8	0.14
ELPFPBOH_01473	Tn4676|AB088420	80.72	83	16	103	185	42339	42421	1.51e-15	78.8	0.14
ELPFPBOH_01473	Tn4676|AB088420	80.72	83	16	103	185	7999	7917	1.51e-15	78.8	0.14
ELPFPBOH_01473	Tn4676|AB088420	83.13	83	14	103	185	3577	3495	2.92e-18	87.8	0.14
ELPFPBOH_01473	Tn7051|MN915011.1	79.73	74	15	79	152	4681	4608	9.53e-12	67.1	0.53
ELPFPBOH_01650	Tn6019|KC118540	64.62	472	163	37	506	8481	8012	2.78e-19	94.2	3.81
ELPFPBOH_01650	Tn6019|KC118540	72.83	92	25	838	929	7680	7589	2.44e-07	54.5	0.75
ELPFPBOH_01718	Tn1721|X61367	73.87	111	29	2157	2267	685	575	8.69e-12	70.7	1
ELPFPBOH_01718	Tn1722	73.87	111	29	2157	2267	685	575	8.69e-12	70.7	0.75
ELPFPBOH_01718	Tn6211|KX009065	74.36	117	30	2158	2274	4205	4321	5.86e-14	77	2.4
ELPFPBOH_01718	Tn6286|KU130294	73.87	111	29	2157	2267	1886	1996	8.69e-12	70.7	0.47
ELPFPBOH_01750	Tn6290|BK010246	65.31	369	122	2266	2631	20194	19829	1.27e-16	86	0.87
ELPFPBOH_01750	Tn6290|BK010246	77.14	70	16	1618	1687	20839	20770	2.15e-07	55.4	0.17
ELPFPBOH_01788	Tn5041-like|KY494864	71.88	128	36	1148	1275	171780	171653	5.71e-12	69.8	0.03
ELPFPBOH_01807	Tn5542|AF148496	83.33	78	13	546	623	3675	3752	3.82e-16	83.3	0.43
ELPFPBOH_01813	Tn1721|X61367	76.43	140	33	1552	1691	705	566	3.32e-22	104	1.26
ELPFPBOH_01813	Tn1722	76.43	140	33	1552	1691	705	566	3.32e-22	104	0.95
ELPFPBOH_01813	Tn4655|AB237655	72.41	116	32	1558	1673	28966	29081	8.35e-11	66.2	0.3
ELPFPBOH_01813	Tn6211|KX009065	75.83	120	29	1572	1691	4204	4323	8.92e-17	86.9	2.46
ELPFPBOH_01813	Tn6286|KU130294	76.3	135	32	1557	1691	1871	2005	4.05e-21	100	0.57
ELPFPBOH_02293	Tn6097|JN122276	75.89	112	11	397	500	11756	11859	1.3e-10	64.4	0.59
ELPFPBOH_02293	Tn6097|JN122276	80.3	66	12	437	501	12578	12643	1.93e-08	58.1	0.37
ELPFPBOH_02355	Tn1721|X61367	73.95	119	31	1647	1765	685	567	1.66e-13	76.1	1.07
ELPFPBOH_02355	Tn1722	73.95	119	31	1647	1765	685	567	1.66e-13	76.1	0.81
ELPFPBOH_02355	Tn6211|KX009065	74.78	111	28	1648	1758	4205	4315	1.66e-13	75.2	2.28
ELPFPBOH_02355	Tn6286|KU130294	73.95	119	31	1647	1765	1886	2004	1.66e-13	76.1	0.5
ELPFPBOH_02360	Tn1721|X61367	81.72	93	17	631	723	675	583	1.23e-18	92.4	0.83
ELPFPBOH_02360	Tn1722	81.72	93	17	631	723	675	583	1.23e-18	92.4	0.63
ELPFPBOH_02360	Tn4655|AB237655	75.68	111	27	631	741	28990	29100	7.77e-15	79.7	0.28
ELPFPBOH_02360	Tn6211|KX009065	72.83	92	25	631	722	4214	4305	3.09e-07	54.5	1.89
ELPFPBOH_02360	Tn6286|KU130294	81.72	93	17	631	723	1896	1988	1.23e-18	92.4	0.39
ELPFPBOH_02517	Tn6290|BK010246	86	50	7	2206	2255	11524	11573	1.38e-08	59.9	0.12
ELPFPBOH_02518	Tn6176|KU549175	65.49	397	133	157	551	19572	19966	4.73e-16	85.1	1.17
ELPFPBOH_02518	Tn6177|MG954377	70.44	159	47	1339	1497	20731	20889	2.45e-13	76.1	0.45
ELPFPBOH_02518	Tn6177|MG954377	71.68	113	32	1139	1251	20504	20616	5.4e-09	60.8	0.32
ELPFPBOH_02518	Tn6290|BK010246	65.03	2771	888	103	2819	11958	14701	4.7e-149	526	6.53
ELPFPBOH_02583	Tn1013|AM261760	66.93	381	108	688	1059	4709	5080	5.89e-24	109	4.77
ELPFPBOH_02583	Tn1013|AM261760	67.53	348	103	64	406	4142	4484	7.17e-23	105	4.4
ELPFPBOH_02583	Tn1403|AF313472	66.84	374	106	42	406	10397	10761	1.58e-18	92.4	1.86
ELPFPBOH_02583	Tn1403|AF313472	69.51	246	69	688	930	10986	11228	8.74e-22	103	1.24
ELPFPBOH_02583	Tn1404|AH008062	66.84	374	106	42	406	3760	3396	1.58e-18	92.4	8.57
ELPFPBOH_02583	Tn1404|AH008062	69.51	246	69	688	930	3171	2929	8.74e-22	103	5.71
ELPFPBOH_02583	Tn5041-like|KY494864	66.14	381	111	688	1059	69681	70052	1.3e-19	96	0.08
ELPFPBOH_02583	Tn5041-like|KY494864	69.04	365	113	42	406	69092	69456	6.71e-36	150	0.08
ELPFPBOH_02583	Tn5045|FN821089	66.93	381	108	688	1059	18805	19176	5.89e-24	109	1.7
ELPFPBOH_02583	Tn5045|FN821089	67.53	348	103	64	406	18238	18580	7.17e-23	105	1.57
ELPFPBOH_02583	Tn6162|JF826498	66.84	374	106	42	406	13007	12643	1.58e-18	92.4	1.4
ELPFPBOH_02583	Tn6162|JF826498	69.51	246	69	688	930	12418	12176	8.74e-22	103	0.93
ELPFPBOH_02583	Tn6217|KC543497	66.84	374	106	42	406	11146	11510	1.58e-18	92.4	2.45
ELPFPBOH_02583	Tn6217|KC543497	69.51	246	69	688	930	11735	11977	8.74e-22	103	1.63
ELPFPBOH_02583	Tn6356|KY494864	66.14	381	111	688	1059	12427	12798	1.3e-19	96	2.39
ELPFPBOH_02583	Tn6356|KY494864	69.04	365	113	42	406	11838	12202	6.71e-36	150	2.34
ELPFPBOH_02608	Tn1721|X61367	77.23	101	23	1144	1244	684	584	1.04e-14	79.7	0.91
ELPFPBOH_02608	Tn1722	77.23	101	23	1144	1244	684	584	1.04e-14	79.7	0.69
ELPFPBOH_02608	Tn6211|KX009065	80.2	101	20	1144	1244	4205	4305	4.74e-19	93.3	2.07
ELPFPBOH_02608	Tn6286|KU130294	77.23	101	23	1144	1244	1887	1987	1.04e-14	79.7	0.43
ELPFPBOH_02615	Tn1721|X61367	78.36	134	29	1659	1792	706	573	2.36e-24	112	1.2
ELPFPBOH_02615	Tn1722	78.36	134	29	1659	1792	706	573	2.36e-24	112	0.91
ELPFPBOH_02615	Tn4655|AB237655	74.02	127	33	1664	1790	28964	29090	3.99e-15	81.5	0.32
ELPFPBOH_02615	Tn6211|KX009065	76.8	125	29	1666	1790	4190	4314	1.81e-19	96	2.56
ELPFPBOH_02615	Tn6286|KU130294	78.36	134	28	1659	1792	1866	1998	2.87e-23	108	0.56
ELPFPBOH_02641	Tn1721|X61367	78.18	110	24	433	542	687	578	1.14e-18	91.5	0.99
ELPFPBOH_02641	Tn1722	78.18	110	24	433	542	687	578	1.14e-18	91.5	0.75
ELPFPBOH_02641	Tn4655|AB237655	73.21	112	28	440	551	28985	29094	1.59e-10	65.3	0.28
ELPFPBOH_02641	Tn6211|KX009065	76.85	108	25	436	543	4205	4312	5.91e-16	83.3	2.21
ELPFPBOH_02641	Tn6286|KU130294	78.18	110	24	433	542	1884	1993	1.14e-18	91.5	0.46
ELPFPBOH_02731	Tn4378-like|JX448550	69.79	192	48	2501	2687	3636	3822	3.76e-11	68	2.26
ELPFPBOH_02731	Tn501|Z00027	68.59	191	54	2501	2688	3692	3879	1.6e-09	62.6	3.51
ELPFPBOH_02731	Tn510|DQ471307	68.59	191	54	2501	2688	9719	9532	1.6e-09	62.6	1.41
ELPFPBOH_02731	Tn511-2|EU287476	68.59	191	54	2501	2688	14540	14353	1.6e-09	62.6	1.04
ELPFPBOH_02731	Tn511-3|EU287476	68.59	191	54	2501	2688	4617	4430	1.6e-09	62.6	2.28
ELPFPBOH_02731	Tn511|EU287476	68.59	191	54	2501	2688	15178	14991	1.6e-09	62.6	1
ELPFPBOH_02731	Tn6130|JF274989	68.59	191	54	2501	2688	12011	11824	1.6e-09	62.6	1.2
ELPFPBOH_02731	Tn6162|JF826498	69.79	192	48	2501	2687	1082	896	3.76e-11	68	0.72
ELPFPBOH_02731	Tn6163|JF826499	68.59	191	54	2501	2688	17618	17431	1.6e-09	62.6	0.89
ELPFPBOH_02731	Tn6249|LK054503	69.79	192	48	2501	2687	12212	12026	3.76e-11	68	0.72
ELPFPBOH_02770	Tn21	77.78	63	14	2462	2524	4413	4475	2.5e-06	51.8	1.05
ELPFPBOH_02770	Tn4378-like|JX448550	74.74	95	22	2490	2583	4042	4135	5.88e-08	57.2	1.14
ELPFPBOH_02770	Tn5060|AJ551280	77.78	63	14	2462	2524	4233	4171	2.5e-06	51.8	0.73
ELPFPBOH_02770	Tn5075|AF457211	77.78	63	14	2462	2524	5762	5824	2.5e-06	51.8	0.56
ELPFPBOH_02770	Tn6060|GQ161847	74.74	95	22	2490	2583	10304	10397	5.88e-08	57.2	0.37
ELPFPBOH_02770	Tn6162|JF826498	74.74	95	22	2490	2583	676	583	5.88e-08	57.2	0.36
ELPFPBOH_02770	Tn6187|JQ010984	77.78	63	14	2462	2524	26848	26786	2.5e-06	51.8	0.19
ELPFPBOH_02770	Tn6214|KJ541071	77.78	63	14	2462	2524	16659	16721	2.5e-06	51.8	0.22
ELPFPBOH_02770	Tn6249|LK054503	74.74	95	22	2490	2583	11806	11713	5.88e-08	57.2	0.36
ELPFPBOH_02786	Tn6194-like|HG475346	81.69	71	13	7	77	27937	27867	1.89e-13	70.7	0.25
ELPFPBOH_02826	Tn5041-like|KY494864	69.5	259	71	420	674	393284	393538	6.71e-19	92.4	0.05
ELPFPBOH_02985	Tn5060|AJ551280	72.78	158	37	1936	2090	4078	3924	7.04e-12	70.7	1.79
ELPFPBOH_02985	Tn5075|AF457211	72.78	158	37	1936	2090	5917	6071	7.04e-12	70.7	1.37
ELPFPBOH_02985	Tn6228|KF494257	81.36	59	11	1790	1848	32137	32079	4.44e-08	58.1	0.18
ELPFPBOH_03080	Tn6183|MF399199	64.7	660	183	1	620	19248	18599	1.53e-40	163	2.52
ELPFPBOH_03115	Tn6127|JF274987	75.61	82	18	412	492	10344	10264	6.35e-07	51.8	0.21
ELPFPBOH_03135	Tn4655|AB237655	70.34	118	35	1126	1243	28966	29083	1.19e-07	56.3	0.3
ELPFPBOH_03135	Tn6211|KX009065	79.09	110	23	1141	1250	4205	4314	1.36e-19	96	2.26
SEQUENCE	START	END	STRAND	GENE	%IDENTITY	DATABASE	%COVERAGE	ACCESSION	PRODUCT	Bacant
ELPFPBOH_00078	449	629	plus	ole(B)	70.59	ResDB	10.94	NG_8020.1	MACROLIDE
ELPFPBOH_00078	1349	1383	plus	srm(B)	94.29	ResDB	2.12	NG_8076.1	MACROLIDE
ELPFPBOH_00245	142	201	plus	taeA	80	ResDB	3.08	NG_3829.1	TIAMULIN
ELPFPBOH_00302	84	152	plus	tlr(C)	78.26	ResDB	4.19	NG_8321.1	MACROLIDE
ELPFPBOH_00319	1432	1514	plus	ybtP	78.31	ResDB	4.6	AL031866.1
ELPFPBOH_00319	1623	1680	plus	tetAB_B	84.75	ResDB	3.72	NG_8317.1	TETRACYCLINE
ELPFPBOH_00342	298	351	plus	otr(A)	81.48	ResDB	2.71	NG_8026.1	TETRACYCLINE
ELPFPBOH_00355	298	351	plus	otr(A)	81.48	ResDB	2.71	NG_8026.1	TETRACYCLINE
ELPFPBOH_00545	1291	1355	plus	sdeB	81.54	ResDB	2.07	AY168756.2	EFFLUX
ELPFPBOH_00555	2918	2986	plus	tbtB	76.81	ResDB	2.2	AF041464.1	EFFLUX
ELPFPBOH_00741	1144	1263	plus	ttgB	73.17	ResDB	3.9	AB008909.1	EFFLUX
ELPFPBOH_00747	1442	1768	plus	smdB	68.79	ResDB	18.55	AB360548.1	EFFLUX
ELPFPBOH_00781	529	648	plus	ole(B)	76.86	ResDB	7.08	NG_8020.1	MACROLIDE
ELPFPBOH_00781	1015	1122	plus	ole(B)	70.37	ResDB	6.32	NG_8020.1	MACROLIDE
ELPFPBOH_00781	1321	1504	plus	srm(B)	68.48	ResDB	11.13	NG_8076.1	MACROLIDE
ELPFPBOH_00789	230	352	plus	vanR-I	70.97	ResDB	17.74	NG_5642.1	VANCOMYCIN
ELPFPBOH_00955	2173	2267	plus	silP	76.84	ResDB	3.84	AF067954.1	SILVER
ELPFPBOH_00955	1408	1471	plus	silP	82.81	ResDB	2.59	AF067954.1	SILVER
ELPFPBOH_00955	1013	1293	plus	cueA	65.85	ResDB	11.99	AF390440.1	COPPER
ELPFPBOH_01001	158	355	plus	LHR_trx	75.25	ResDB	44.9	CP016838.1
ELPFPBOH_01057	230	352	plus	vanR-I	70.97	ResDB	17.74	NG_5642.1	VANCOMYCIN
ELPFPBOH_01060	202	1119	plus	multi_CopA	68.47	ResDB	54.45	AY321492.1	COPPER
ELPFPBOH_01060	1515	1944	plus	multi_CopA	69.82	ResDB	25.6	AY321492.1	COPPER
ELPFPBOH_01061	503	662	plus	bind_CopB	71.25	ResDB	16.21	M19930.1	COPPER
ELPFPBOH_01069	796	1736	plus	silP	65.29	ResDB	38.18	AF067954.1	SILVER
ELPFPBOH_01069	2284	2621	plus	silP	66.76	ResDB	13.86	AF067954.1	SILVER
ELPFPBOH_01076	100	2231	plus	silA	64.18	ResDB	68.67	AF067954.1	COPPER/SILVER
ELPFPBOH_01076	2713	2823	plus	silA	72.07	ResDB	3.53	AF067954.1	COPPER/SILVER
ELPFPBOH_01091	13	107	plus	merR_Ps	75.79	ResDB	21.84	AB013925.1	MERCURY
ELPFPBOH_01092	403	1691	plus	merA	67.91	ResDB	77.82	U80214.1	MERCURY
ELPFPBOH_01224	271	383	plus	catB9	69.91	ResDB	17.94	NG_7621.1	CHLORAMPHENICOL
ELPFPBOH_01420	454	493	plus	lmrC_abcf	92.68	ResDB	2.48	EU124663.1	FOSFOMYCIN
ELPFPBOH_01463	418	579	plus	rph	69.33	ResDB	6.27	NG_8066.1	RIFAMYCIN
ELPFPBOH_01629	132	171	plus	otr(A)	90	ResDB	2.01	NG_8026.1	TETRACYCLINE
ELPFPBOH_01717	1491	1590	plus	tetAB_A	72.82	ResDB	6.68	NG_1437.1	TETRACYCLINE
ELPFPBOH_01750	2353	2587	plus	cueA	73.22	ResDB	9.98	AF390440.1	COPPER
ELPFPBOH_01750	1362	1731	plus	golT	65.87	ResDB	16.38	AE006468.2	COPPER/GOLD
ELPFPBOH_02130	724	779	plus	LHR_kefB	85.71	ResDB	3.26	CP016838.1
ELPFPBOH_02130	1071	1130	plus	LHR_kefB	80	ResDB	3.5	CP016838.1
ELPFPBOH_02361	295	554	plus	otr(A)	66.54	ResDB	14.01	NG_8027.1	TETRACYCLINE
ELPFPBOH_02484	433	669	plus	car(A)	71.95	ResDB	14.86	NG_7561.1	MACROLIDE
ELPFPBOH_02484	1320	1527	plus	ole(B)	69.86	ResDB	12.22	NG_8020.1	MACROLIDE
ELPFPBOH_02484	1056	1127	plus	tlr(C)	83.33	ResDB	4.37	NG_8321.1	MACROLIDE
ELPFPBOH_02493	1174	1226	plus	tbtB	83.02	ResDB	1.69	AF041464.1	EFFLUX
ELPFPBOH_02518	97	1249	plus	silA	66.18	ResDB	37.02	AF067954.1	COPPER/SILVER
ELPFPBOH_02539	376	539	plus	rph	72.73	ResDB	6.35	NG_8066.1	RIFAMYCIN
ELPFPBOH_02869	265	351	plus	copR	72.41	ResDB	12.72	L05176.1	COPPER
ELPFPBOH_02905	75	131	plus	myrA	84.21	ResDB	6.42	NG_8010.1	MACROLIDE
ELPFPBOH_03181	1231	1296	plus	oqxB16	83.33	ResDB	2.09	NG_0434.1	PHENICOL/QUINOLONE

## Sheet: 05.Annotation
	PROKKA	EGGNOG
gene_id	annotation	evalue	Bit-score	annotation
ELPFPBOH_00001	dnaA Chromosomal replication initiator protein DnaA		865	dnaA it binds specifically double-stranded DNA at a 9 bp consensus (dnaA box) 5'-TTATC CA A CA A-3'. DnaA binds to ATP and to acidic phospholipids
ELPFPBOH_00002	dnaN Beta sliding clamp	4.5e-253	695	dnaN Confers DNA tethering and processivity to DNA polymerases and other proteins. Acts as a clamp, forming a ring around DNA (a reaction catalyzed by the clamp-loading complex) which diffuses in an ATP-independent manner freely and bidirectionally along dsDNA. Initially characterized for its ability to contact the catalytic subunit of DNA polymerase III (Pol III), a complex, multichain enzyme re…
ELPFPBOH_00003	IS3 family transposase ISXac2	3.15e-48	160	- Transposase and inactivated derivatives
ELPFPBOH_00004	hypothetical protein
ELPFPBOH_00005	hypothetical protein	1.8e-30	107	- Transposase
ELPFPBOH_00006	gyrB DNA gyrase subunit B	0	1167	gyrB A type II topoisomerase that negatively supercoils closed circular double-stranded (ds) DNA in an ATP-dependent manner to modulate DNA topology and maintain chromosomes in an underwound state. Negative supercoiling favors strand separation, and DNA replication, transcription, recombination and repair, all of which involve strand separation. Also able to catalyze the interconversion of other …
ELPFPBOH_00007	hypothetical protein	7.16e-85	259	hdtS Acyltransferase
ELPFPBOH_00008	D-glycero-beta-D-manno-heptose-1,7-bisphosphate 7-phosphatase	1.84e-128	364	gmhB COG0241 Histidinol phosphatase and related phosphatases
ELPFPBOH_00009	hypothetical protein	1.94e-76	227	- Phosphoribosyl-ATP pyrophosphohydrolase
ELPFPBOH_00010	glyS Glycine--tRNA ligase beta subunit	0	1340	glyS Glycyl-tRNA synthetase beta subunit
ELPFPBOH_00011	glyQ Glycine--tRNA ligase alpha subunit	1.07e-238	654	glyQ glycyl-tRNA synthetase, alpha subunit
ELPFPBOH_00012	mnmA_1 tRNA-specific 2-thiouridylase MnmA	5.95e-261	713	- tRNA(5-methylaminomethyl-2-thiouridylate) methyltransferase contains the PP-loop ATPase domain
ELPFPBOH_00013	tusA_1 Sulfur carrier protein TusA	2.63e-52	164	tusA sulfur carrier activity
ELPFPBOH_00014	fieF Ferrous-iron efflux pump FieF	5.2e-271	741	fieF Dimerisation domain of Zinc Transporter
ELPFPBOH_00015	3-hydroxylaminophenol mutase	0	960	glnA glutamine synthetase
ELPFPBOH_00016	hypothetical protein
ELPFPBOH_00017	glnL Sensory histidine kinase/phosphatase NtrB	1.34e-254	698	glnL Signal transduction histidine kinase, nitrogen specific
ELPFPBOH_00018	glnG_1 DNA-binding transcriptional regulator NtrC	0	921	glnG COG2204 Response regulator containing CheY-like receiver, AAA-type ATPase, and DNA-binding domains
ELPFPBOH_00019	hypothetical protein	6.65e-93	271	- -
ELPFPBOH_00020	nfi Endonuclease V	1.46e-97	290	nfi DNA repair enzyme involved in the repair of deaminated bases. Selectively cleaves double-stranded DNA at the second phosphodiester bond 3' to a deoxyinosine leaving behind the intact lesion on the nicked DNA
ELPFPBOH_00021	hypothetical protein	3.9e-191	528	- Metallo-beta-lactamase superfamily
ELPFPBOH_00022	hypothetical protein	1.75e-232	639	- -
ELPFPBOH_00023	hemE Uroporphyrinogen decarboxylase	7.35e-270	737	hemE Catalyzes the decarboxylation of four acetate groups of uroporphyrinogen-III to yield coproporphyrinogen-III
ELPFPBOH_00024	hypothetical protein	1.2e-148	420	- Has lipid A 3-O-deacylase activity. Hydrolyzes the ester bond at the 3 position of lipid A, a bioactive component of lipopolysaccharide (LPS), thereby releasing the primary fatty acyl moiety
ELPFPBOH_00025	garR_1 2-hydroxy-3-oxopropionate reductase	2.95e-203	563	- COG2084 3-hydroxyisobutyrate dehydrogenase and related beta-hydroxyacid dehydrogenases
ELPFPBOH_00026	hypothetical protein	5.37e-142	402	- -
ELPFPBOH_00027	hypothetical protein	0	2528	- FAD linked
ELPFPBOH_00028	hypothetical protein
ELPFPBOH_00029	hypothetical protein
ELPFPBOH_00030	cca_1 Multifunctional CCA protein	1.19e-294	803	cca Catalyzes the addition and repair of the essential 3'- terminal CCA sequence in tRNAs without using a nucleic acid template. Adds these three nucleotides in the order of C, C, and A to the tRNA nucleotide-73, using CTP and ATP as substrates and producing inorganic pyrophosphate
ELPFPBOH_00031	hypothetical protein	4.19e-280	766	traB TraB family
ELPFPBOH_00032	cysC putative adenylyl-sulfate kinase	4.54e-134	379	cysC Catalyzes the synthesis of activated sulfate
ELPFPBOH_00033	mtnB Methylthioribulose-1-phosphate dehydratase	9.25e-148	415	mtnB Catalyzes the dehydration of methylthioribulose-1- phosphate (MTRu-1-P) into 2,3-diketo-5-methylthiopentyl-1- phosphate (DK-MTP-1-P)
ELPFPBOH_00034	hypothetical protein
ELPFPBOH_00035	tqsA AI-2 transport protein TqsA	3.38e-207	575	tqsA AI-2E family transporter
ELPFPBOH_00036	hypothetical protein	3.32e-299	816	- HDOD domain
ELPFPBOH_00037	pyrDB Dihydroorotate dehydrogenase B (NAD(+)), catalytic subunit	5.55e-229	629	pyrD Belongs to the dihydroorotate dehydrogenase family
ELPFPBOH_00038	trmL tRNA (cytidine(34)-2'-O)-methyltransferase	4.58e-120	342	trmL Methylates the ribose at the nucleotide 34 wobble position in the two leucyl isoacceptors tRNA(Leu)(CmAA) and tRNA(Leu)(cmnm5UmAA). Catalyzes the methyl transfer from S- adenosyl-L-methionine to the 2'-OH of the wobble nucleotide
ELPFPBOH_00039	bshA N-acetyl-alpha-D-glucosaminyl L-malate synthase	4.44e-290	791	- Glycosyltransferase Family 4
ELPFPBOH_00040	asnB_1 Asparagine synthetase [glutamine-hydrolyzing] 1	0	1268	asnB Asparagine synthase
ELPFPBOH_00041	gpsA Glycerol-3-phosphate dehydrogenase [NAD(P)+]	2.24e-234	645	gpsA Glycerol-3-phosphate dehydrogenase
ELPFPBOH_00042	secB Protein-export protein SecB	1.77e-108	311	secB One of the proteins required for the normal export of preproteins out of the cell cytoplasm. It is a molecular chaperone that binds to a subset of precursor proteins, maintaining them in a translocation-competent state. It also specifically binds to its receptor SecA
ELPFPBOH_00043	yibN putative protein YibN	1.71e-95	277	yibN Rhodanese-related sulfurtransferase
ELPFPBOH_00044	hypothetical protein	1.33e-79	236	bigR helix_turn_helix, Arsenical Resistance Operon Repressor
ELPFPBOH_00045	gpmI 2,3-bisphosphoglycerate-independent phosphoglycerate mutase	0	1049	gpmI Catalyzes the interconversion of 2-phosphoglycerate and 3-phosphoglycerate
ELPFPBOH_00046	envC Murein hydrolase activator EnvC	1.29e-294	805	envC COG4942 Membrane-bound metallopeptidase
ELPFPBOH_00047	hypothetical protein	0	843	ctpA Belongs to the peptidase S41A family
ELPFPBOH_00048	hypothetical protein	5.89e-191	530	yibQ protein conserved in bacteria
ELPFPBOH_00049	yajL Protein/nucleic acid deglycase 3	2.73e-102	296	thiJ DJ-1/PfpI family
ELPFPBOH_00050	pglF UDP-N-acetyl-alpha-D-glucosamine C6 dehydratase	0	1242	- Polysaccharide biosynthesis protein
ELPFPBOH_00051	murJ_1 lipid II flippase MurJ	2.14e-280	772	- COG2244 Membrane protein involved in the export of O-antigen and teichoic acid
ELPFPBOH_00052	hypothetical protein	1.72e-150	422	- Membrane
ELPFPBOH_00053	mshA_1 D-inositol-3-phosphate glycosyltransferase	1.35e-260	712	- Glycosyl transferases group 1
ELPFPBOH_00054	hypothetical protein	1.72e-203	563	- Methyltransferase domain
ELPFPBOH_00055	pglA N, N'-diacetylbacillosaminyl-diphospho-undecaprenol alpha-1,3-N-acetylgalactosaminyltransferase	5.45e-275	751	wbbO Glycosyl transferases group 1
ELPFPBOH_00056	tagO putative undecaprenyl-phosphate N-acetylglucosaminyl 1-phosphate transferase	1.21e-239	658	wbpL COG0472 UDP-N-acetylmuramyl pentapeptide phosphotransferase UDP-N-acetylglucosamine-1-phosphate transferase
ELPFPBOH_00057	wbpE UDP-2-acetamido-2-deoxy-3-oxo-D-glucuronate aminotransferase	4.09e-268	733	wbpE pyridoxal phosphate-dependent enzyme apparently involved in regulation of cell wall biogenesis
ELPFPBOH_00058	ubiB putative protein kinase UbiB	0	1080	ubiB Is probably a protein kinase regulator of UbiI activity which is involved in aerobic coenzyme Q (ubiquinone) biosynthesis
ELPFPBOH_00059	ubiJ_1 Ubiquinone biosynthesis accessory factor UbiJ	4.55e-145	408	yigP protein conserved in bacteria
ELPFPBOH_00060	ubiE Ubiquinone/menaquinone biosynthesis C-methyltransferase UbiE	5.3e-183	508	ubiE Methyltransferase required for the conversion of demethylmenaquinol (DMKH2) to menaquinol (MKH2) and the conversion of 2-polyprenyl-6-methoxy-1,4-benzoquinol (DDMQH2) to 2- polyprenyl-3-methyl-6-methoxy-1,4-benzoquinol (DMQH2)
ELPFPBOH_00061	hypothetical protein	2.58e-86	253	- protein conserved in bacteria
ELPFPBOH_00062	hslU ATP-dependent protease ATPase subunit HslU	0	848	hslU this subunit has chaperone activity. The binding of ATP and its subsequent hydrolysis by HslU are essential for unfolding of protein substrates subsequently hydrolyzed by HslV. HslU recognizes the N-terminal part of its protein substrates and unfolds these before they are guided to HslV for hydrolysis
ELPFPBOH_00063	hslV ATP-dependent protease subunit HslV	2.59e-120	343	hslV Protease subunit of a proteasome-like degradation complex believed to be a general protein degrading machinery
ELPFPBOH_00064	hypothetical protein
ELPFPBOH_00065	xerC_1 Tyrosine recombinase XerC	4.81e-204	565	xerC Belongs to the 'phage' integrase family. XerC subfamily
ELPFPBOH_00066	hypothetical protein	1.34e-163	457	yigA protein conserved in bacteria
ELPFPBOH_00067	dapF Diaminopimelate epimerase	6.28e-196	542	dapF Catalyzes the stereoinversion of LL-2,6- diaminoheptanedioate (L,L-DAP) to meso-diaminoheptanedioate (meso- DAP), a precursor of L-lysine and an essential component of the bacterial peptidoglycan
ELPFPBOH_00068	hypothetical protein
ELPFPBOH_00069	tam_1 Trans-aconitate 2-methyltransferase	9.16e-162	452	- Methyltransferase domain
ELPFPBOH_00070	lysA_1 Diaminopimelate decarboxylase	7.91e-305	830	lysA Specifically catalyzes the decarboxylation of meso- diaminopimelate (meso-DAP) to L-lysine
ELPFPBOH_00071	ycgL Protein YcgL	1.76e-65	198	ycgL YcgL domain-containing protein
ELPFPBOH_00072	malP_1 Maltodextrin phosphorylase	0	1721	glgP Phosphorylase is an important allosteric enzyme in carbohydrate metabolism. Enzymes from different sources differ in their regulatory mechanisms and in their natural substrates. However, all known phosphorylases share catalytic and structural properties
ELPFPBOH_00073	pilT_1 Twitching mobility protein	2.54e-255	700	uptC Tfp pilus assembly protein, ATPase PilU
ELPFPBOH_00074	ycbX putative protein YcbX	1.66e-202	559	ycbX Fe-S protein
ELPFPBOH_00075	hypothetical protein	1.14e-130	370	- protein conserved in bacteria
ELPFPBOH_00076	hypothetical protein	1.02e-107	310	- Protein of unknown function (DUF2939)
ELPFPBOH_00077	hypothetical protein	2.99e-58	179	- RNA recognition motif
ELPFPBOH_00078	yheS putative ABC transporter ATP-binding protein YheS	0	1196	yheS COG0488 ATPase components of ABC transporters with duplicated ATPase domains
ELPFPBOH_00079	comM Competence protein ComM	0	990	comM ATPase with chaperone activity
ELPFPBOH_00080	ubiK Ubiquinone biosynthesis accessory factor UbiK	2.13e-48	154	yqiC Membrane fusogenic activity
ELPFPBOH_00081	hypothetical protein	1.17e-151	428	- Bacterial protein of unknown function (Gcw_chp)
ELPFPBOH_00082	glnB_1 Nitrogen regulatory protein P-II	3.13e-72	216	glnK Belongs to the P(II) protein family
ELPFPBOH_00083	amtB_1 Ammonia channel	5.7e-296	808	amtB Ammonium Transporter
ELPFPBOH_00084	vdcA Diguanylate cyclase VdcA	5.47e-238	655	- Diguanylate cyclase
ELPFPBOH_00085	speE Polyamine aminopropyltransferase	1.55e-214	590	speE Catalyzes the irreversible transfer of a propylamine group from the amino donor S-adenosylmethioninamine (decarboxy- AdoMet) to putrescine (1,4-diaminobutane) to yield spermidine
ELPFPBOH_00086	hypothetical protein
ELPFPBOH_00087	truC tRNA pseudouridine synthase C	9.53e-188	520	truC COG0564 Pseudouridylate synthases, 23S RNA-specific
ELPFPBOH_00088	speA Biosynthetic arginine decarboxylase	0	1213	speA Catalyzes the biosynthesis of agmatine from arginine
ELPFPBOH_00089	polA DNA polymerase I	0	1734	polA In addition to polymerase activity, this DNA polymerase exhibits 5'-3' exonuclease activity
ELPFPBOH_00090	engB putative GTP-binding protein EngB	5.57e-143	402	engB Necessary for normal cell division and for the maintenance of normal septation
ELPFPBOH_00091	Bacteriohemerythrin	3.22e-108	310	- hemerythrin-like metal-binding
ELPFPBOH_00092	moaC Cyclic pyranopterin monophosphate synthase	8.06e-111	318	moaC Catalyzes the conversion of (8S)-3',8-cyclo-7,8- dihydroguanosine 5'-triphosphate to cyclic pyranopterin monophosphate (cPMP)
ELPFPBOH_00093	hypothetical protein	7.54e-131	370	- Calcineurin-like phosphoesterase superfamily domain
ELPFPBOH_00094	ppa Inorganic pyrophosphatase	1.84e-134	379	ppa Catalyzes the hydrolysis of inorganic pyrophosphate (PPi) forming two phosphate ions
ELPFPBOH_00095	hppA K(+)-insensitive pyrophosphate-energized proton pump	0	969	hppA Sodium pump that utilizes the energy of pyrophosphate hydrolysis as the driving force for Na( ) movement across the membrane
ELPFPBOH_00096	pfp Pyrophosphate--fructose 6-phosphate 1-phosphotransferase	1.46e-281	771	pfp Catalyzes the phosphorylation of D-fructose 6-phosphate, the first committing step of glycolysis. Uses inorganic phosphate (PPi) as phosphoryl donor instead of ATP like common ATP-dependent phosphofructokinases (ATP-PFKs), which renders the reaction reversible, and can thus function both in glycolysis and gluconeogenesis. Consistently, PPi-PFK can replace the enzymes of both the forward (ATP-…
ELPFPBOH_00097	hypothetical protein	8.17e-83	243	- -
ELPFPBOH_00098	mshA_2 D-inositol-3-phosphate glycosyltransferase	1.69e-293	801	capM2_2 Glycosyl transferases group 1
ELPFPBOH_00099	hypothetical protein	2.64e-125	355	- Zinc-ribbon containing domain
ELPFPBOH_00100	leuS Leucine--tRNA ligase	0	1777	leuS Belongs to the class-I aminoacyl-tRNA synthetase family
ELPFPBOH_00101	lptE LPS-assembly lipoprotein LptE	1.09e-106	308	lptE Together with LptD, is involved in the assembly of lipopolysaccharide (LPS) at the surface of the outer membrane. Required for the proper assembly of LptD. Binds LPS and may serve as the LPS recognition site at the outer membrane
ELPFPBOH_00102	holA DNA polymerase III subunit delta	9.55e-238	654	holA DNA polymerase III delta subunit
ELPFPBOH_00103	norC_1 Nitric oxide reductase subunit C	6.85e-84	248	norC COG2010 Cytochrome c, mono- and diheme variants
ELPFPBOH_00104	norB_1 Nitric oxide reductase subunit B	0	907	norB Cytochrome C and Quinol oxidase polypeptide I
ELPFPBOH_00105	Bacteriohemerythrin	8.24e-115	329	- Hemerythrin HHE cation binding domain
ELPFPBOH_00106	nirS_1 Nitrite reductase	0	1114	nirS Nitrite reductase
ELPFPBOH_00107	hypothetical protein	0	1872	- NapC/NirT cytochrome c family, N-terminal region
ELPFPBOH_00108	petE Plastocyanin	9.7e-76	225	- Cupredoxin-like domain
ELPFPBOH_00109	hypothetical protein	1.91e-76	227	nirC Cytochrome c
ELPFPBOH_00110	hypothetical protein	7.11e-292	795	nirF Heme d1 biosynthesis protein NirF
ELPFPBOH_00111	hypothetical protein	1.04e-116	333	nirD transcriptional
ELPFPBOH_00112	hypothetical protein	1.91e-113	324	nirL COG1522 Transcriptional regulators
ELPFPBOH_00113	hypothetical protein	1.38e-103	298	nirG heme biosynthesis protein
ELPFPBOH_00114	hypothetical protein
ELPFPBOH_00115	hypothetical protein	4.97e-118	337	nirH Nitrite reductase heme biosynthesis H protein
ELPFPBOH_00116	pqqE_1 PqqA peptide cyclase	1.41e-302	822	pqqE Pyrroloquinoline quinone biosynthesis protein E
ELPFPBOH_00117	nirS_2 Nitrite reductase	0	1068	nirN COG2010 Cytochrome c, mono- and diheme variants
ELPFPBOH_00118	hypothetical protein
ELPFPBOH_00119	hypothetical protein
ELPFPBOH_00120	hypothetical protein
ELPFPBOH_00121	hypothetical protein	1.02e-121	347	- nuclease
ELPFPBOH_00122	hypothetical protein	2.85e-43	145	- -
ELPFPBOH_00123	hypothetical protein
ELPFPBOH_00124	phsC Thiosulfate reductase cytochrome B subunit PhsC	2.62e-155	435	- Prokaryotic cytochrome b561
ELPFPBOH_00125	hypothetical protein	0	1216	- Cytochrome c bacterial
ELPFPBOH_00126	hypothetical protein	3.11e-158	446	- -
ELPFPBOH_00127	norC_2 Nitric oxide reductase subunit C	6.85e-84	248	norC COG2010 Cytochrome c, mono- and diheme variants
ELPFPBOH_00128	norB_2 Nitric oxide reductase subunit B	0	907	norB Cytochrome C and Quinol oxidase polypeptide I
ELPFPBOH_00129	ctaE_1 Cytochrome c oxidase subunit 3	1.73e-134	380	nirO Cytochrome c oxidase subunit III
ELPFPBOH_00130	hypothetical protein	1.18e-59	183	- Prokaryotic Cytochrome C oxidase subunit IV
ELPFPBOH_00131	nirQ_1 Denitrification regulatory protein NirQ	4.9e-189	524	nirQ CbbQ/NirQ/NorQ C-terminal
ELPFPBOH_00132	hypothetical protein	4.78e-91	266	- -
ELPFPBOH_00133	hypothetical protein	2.12e-201	560	- 4Fe-4S binding domain
ELPFPBOH_00134	hypothetical protein	0	1202	norD von Willebrand factor (vWF) type A domain
ELPFPBOH_00135	hypothetical protein
ELPFPBOH_00136	hypothetical protein
ELPFPBOH_00137	hypothetical protein	2.29e-143	403	- KAP family P-loop domain
ELPFPBOH_00138	hypothetical protein	1.8e-213	589	- KAP family P-loop domain
ELPFPBOH_00139	proA Gamma-glutamyl phosphate reductase	1.59e-299	817	proA Catalyzes the NADPH-dependent reduction of L-glutamate 5-phosphate into L-glutamate 5-semialdehyde and phosphate. The product spontaneously undergoes cyclization to form 1-pyrroline-5- carboxylate
ELPFPBOH_00140	nadD putative nicotinate-nucleotide adenylyltransferase	4.03e-85	257	nadD Catalyzes the reversible adenylation of nicotinate mononucleotide (NaMN) to nicotinic acid adenine dinucleotide (NaAD)
ELPFPBOH_00141	rsfS Ribosomal silencing factor RsfS	3.55e-79	234	rsfS Functions as a ribosomal silencing factor. Interacts with ribosomal protein L14 (rplN), blocking formation of intersubunit bridge B8. Prevents association of the 30S and 50S ribosomal subunits and the formation of functional ribosomes, thus repressing translation
ELPFPBOH_00142	hypothetical protein	0	2332	- Concanavalin A-like lectin/glucanases superfamily
ELPFPBOH_00143	epsF_1 Type II secretion system protein F	2.96e-281	769	pilC Type II secretory pathway, component PulF
ELPFPBOH_00144	hypothetical protein	0	1118	- Type II secretion system (T2SS), protein E, N-terminal domain
ELPFPBOH_00145	hypothetical protein	0	946	- Type II secretory pathway component ExeA
ELPFPBOH_00146	hypothetical protein
ELPFPBOH_00147	sctC_1 Type 3 secretion system secretin	0	994	- Type II secretory pathway, component
ELPFPBOH_00148	hypothetical protein	5.22e-132	374	- -
ELPFPBOH_00149	hypothetical protein	8.56e-303	826	- -
ELPFPBOH_00150	hypothetical protein
ELPFPBOH_00151	hypothetical protein	7.76e-165	461	- Prokaryotic N-terminal methylation motif
ELPFPBOH_00152	hypothetical protein
ELPFPBOH_00153	dgkA Diacylglycerol kinase	3.96e-77	229	dgkA Recycling of diacylglycerol produced during the turnover of membrane phospholipid
ELPFPBOH_00154	metH Methionine synthase	0	2468	metH Methionine synthase
ELPFPBOH_00155	cheB_1 Protein-glutamate methylesterase/protein-glutamine glutaminase	1.47e-214	596	- Response regulator receiver
ELPFPBOH_00156	hypothetical protein
ELPFPBOH_00157	msrA Peptide methionine sulfoxide reductase MsrA	4.48e-152	426	msrA Has an important function as a repair enzyme for proteins that have been inactivated by oxidation. Catalyzes the reversible oxidation-reduction of methionine sulfoxide in proteins to methionine
ELPFPBOH_00158	hypothetical protein	0	1731	- Cadherin-like
ELPFPBOH_00159	hypothetical protein
ELPFPBOH_00160	hypothetical protein
ELPFPBOH_00161	hypothetical protein
ELPFPBOH_00162	hypothetical protein	1.21e-66	202	- self proteolysis
ELPFPBOH_00163	topA DNA topoisomerase 1	0	1470	topA Releases the supercoiling and torsional tension of DNA, which is introduced during the DNA replication and transcription, by transiently cleaving and rejoining one strand of the DNA duplex. Introduces a single-strand break via transesterification at a target site in duplex DNA. The scissile phosphodiester is attacked by the catalytic tyrosine of the enzyme, resulting in the formation of a DN…
ELPFPBOH_00164	smg Protein Smg	7.47e-111	318	smg Protein of unknown function (DUF494)
ELPFPBOH_00165	hypothetical protein	2.47e-269	736	smf Rossmann fold nucleotide-binding protein involved in DNA uptake
ELPFPBOH_00166	hypothetical protein	6.44e-261	713	lysM protein containing LysM domain
ELPFPBOH_00167	def Peptide deformylase	3.11e-132	375	def Removes the formyl group from the N-terminal Met of newly synthesized proteins. Requires at least a dipeptide for an efficient rate of reaction. N-terminal L-methionine is a prerequisite for activity but the enzyme has broad specificity at other positions
ELPFPBOH_00168	fmt Methionyl-tRNA formyltransferase	1.88e-219	605	fmt Attaches a formyl group to the free amino group of methionyl-tRNA(fMet). The formyl group appears to play a dual role in the initiator identity of N-formylmethionyl-tRNA by promoting its recognition by IF2 and preventing the misappropriation of this tRNA by the elongation apparatus
ELPFPBOH_00169	rsmB Ribosomal RNA small subunit methyltransferase B	0	880	sun Specifically methylates the cytosine at position 967 (m5C967) of 16S rRNA
ELPFPBOH_00170	hypothetical protein	1.34e-132	375	- Domain of unknown function (DUF4390)
ELPFPBOH_00171	sasA_1 Adaptive-response sensory-kinase SasA	0	1350	ntrY signal transduction Histidine kinase
ELPFPBOH_00172	glnG_2 DNA-binding transcriptional regulator NtrC	0	904	ntrX Response regulator receiver
ELPFPBOH_00173	trkA Trk system potassium uptake protein TrkA	0	871	trkA COG0569 K transport systems, NAD-binding component
ELPFPBOH_00174	trkH_1 Trk system potassium uptake protein TrkH	0	929	trkH Low-affinity potassium transport system. Interacts with Trk system potassium uptake protein TrkA
ELPFPBOH_00175	pleD_1 Response regulator PleD	1.47e-287	786	rrpX diguanylate cyclase
ELPFPBOH_00176	yqaA Inner membrane protein YqaA	1.32e-101	293	yqaA membrane
ELPFPBOH_00177	rlmK Ribosomal RNA large subunit methyltransferase K	2.15e-229	630	rlmL S-adenosylmethionine-dependent methyltransferase
ELPFPBOH_00178	hypothetical protein	8.48e-88	257	ygdD small membrane protein
ELPFPBOH_00179	hypothetical protein	2.06e-121	346	- -
ELPFPBOH_00180	hypothetical protein	9.54e-149	418	- HEAT repeats
ELPFPBOH_00181	yeiR Zinc-binding GTPase YeiR	2.96e-196	543	yeiR GTPases (G3E family)
ELPFPBOH_00182	hypothetical protein
ELPFPBOH_00183	aprB Adenylylsulfate reductase subunit beta	1.1e-98	287	- Adenosine-5'-phosphosulfate reductase beta subunit
ELPFPBOH_00184	aprA Adenylylsulfate reductase subunit alpha	0	1371	aprA Fumarate reductase flavoprotein C-term
ELPFPBOH_00185	hypothetical protein	2.82e-202	560	- Putative zinc- or iron-chelating domain
ELPFPBOH_00186	Putative pterin-4-alpha-carbinolamine dehydratase	8.56e-58	180	phhB pterin-4-alpha-carbinolamine dehydratase
ELPFPBOH_00187	cheB_2 Protein-glutamate methylesterase/protein-glutamine glutaminase	0	891	- cheY-homologous receiver domain
ELPFPBOH_00188	narL_1 Nitrate/nitrite response regulator protein NarL	3.05e-147	414	narL helix_turn_helix, Lux Regulon
ELPFPBOH_00189	narX_1 Nitrate/nitrite sensor protein NarX	0	1214	narX Histidine kinase
ELPFPBOH_00190	narT putative nitrate transporter NarT	0	847	narK Major Facilitator Superfamily
ELPFPBOH_00191	hypothetical protein	0	1081	narK nitrate nitrite transporter
ELPFPBOH_00192	narG Respiratory nitrate reductase 1 alpha chain	0	2627	- Belongs to the prokaryotic molybdopterin-containing oxidoreductase family
ELPFPBOH_00193	narH Respiratory nitrate reductase 1 beta chain	0	1084	narH nitrate reductase beta subunit
ELPFPBOH_00194	narW putative nitrate reductase molybdenum cofactor assembly chaperone NarW	1.16e-118	338	- Nitrate reductase delta subunit
ELPFPBOH_00195	narI Respiratory nitrate reductase 1 gamma chain	1.77e-163	457	narI nitrate reductase, gamma subunit
ELPFPBOH_00196	tusE_1 Sulfurtransferase TusE	1.67e-87	256	- TIGRFAM sulfur relay protein, TusE DsrC DsvC family
ELPFPBOH_00197	hypothetical protein	1.17e-106	308	- CBS-domain-containing membrane protein
ELPFPBOH_00198	hypothetical protein
ELPFPBOH_00199	hypothetical protein
ELPFPBOH_00200	slyD_1 FKBP-type peptidyl-prolyl cis-trans isomerase SlyD	1.52e-115	331	slyD COG1047 FKBP-type peptidyl-prolyl cis-trans isomerases 2
ELPFPBOH_00201	sdhE_1 8-methylmenaquinol:fumarate reductase membrane anchor subunit	3.47e-197	546	- Cysteine-rich domain
ELPFPBOH_00202	sdhB_1 8-methylmenaquinol:fumarate reductase iron-sulfur subunit	3.23e-152	426	- 4Fe-4S dicluster domain
ELPFPBOH_00203	rsxB_1 Ion-translocating oxidoreductase complex subunit B	0	1459	- Methyl-viologen-reducing hydrogenase, delta subunit
ELPFPBOH_00204	thi4 Thiamine thiazole synthase	0	855	- FAD dependent oxidoreductase
ELPFPBOH_00205	nirQ_2 Denitrification regulatory protein NirQ	2.96e-195	540	norQ CbbQ/NirQ/NorQ C-terminal
ELPFPBOH_00206	hypothetical protein	0	1416	- PFAM von Willebrand factor type A
ELPFPBOH_00207	hypothetical protein	1.13e-140	396	- MlaC protein
ELPFPBOH_00208	hypothetical protein	1.69e-108	312	orf aspartyl protease
ELPFPBOH_00209	ihfA_1 Integration host factor subunit alpha	3.44e-76	228	hup Bacterial DNA-binding protein
ELPFPBOH_00210	ggt_1 Glutathione hydrolase proenzyme	0	939	- Gamma-glutamyltranspeptidase
ELPFPBOH_00211	hypothetical protein	0	1033	- COG0664 cAMP-binding proteins - catabolite gene activator and regulatory subunit of cAMP-dependent protein kinases
ELPFPBOH_00212	smc_1 Chromosome partition protein Smc
ELPFPBOH_00213	yihV Sulfofructose kinase	8.62e-216	594	yihV Phosphorylates 6-deoxy-6-sulfo-D-fructose (SF) to 6- deoxy-6-sulfo-D-fructose 1-phosphate (SFP)
ELPFPBOH_00214	hypothetical protein
ELPFPBOH_00215	hypothetical protein
ELPFPBOH_00216	hypothetical protein	5.58e-68	204	- -
ELPFPBOH_00217	hypothetical protein	1.93e-110	316	- membrane protein domain
ELPFPBOH_00218	tas Protein tas	4.86e-255	698	tas oxidoreductases (related to aryl-alcohol dehydrogenases)
ELPFPBOH_00219	hypothetical protein	2.4e-147	415	- Cobalt uptake substrate-specific transmembrane region
ELPFPBOH_00220	djlA Co-chaperone protein DjlA	1.29e-166	467	djlA Regulatory DnaK co-chaperone. Direct interaction between DnaK and DjlA is needed for the induction of the wcaABCDE operon, involved in the synthesis of a colanic acid polysaccharide capsule, possibly through activation of the RcsB RcsC phosphotransfer signaling pathway. The colanic acid capsule may help the bacterium survive conditions outside the host
ELPFPBOH_00221	hypothetical protein	6.67e-47	150	- -
ELPFPBOH_00222	mltF_1 Membrane-bound lytic murein transglycosylase F	1e-133	378	- Transglycosylase SLT domain
ELPFPBOH_00223	menH 2-succinyl-6-hydroxy-2, 4-cyclohexadiene-1-carboxylate synthase	3.19e-195	540	- Protein of unknown function (DUF3530)
ELPFPBOH_00224	rpe Ribulose-phosphate 3-epimerase	4.02e-164	458	rpe Belongs to the ribulose-phosphate 3-epimerase family
ELPFPBOH_00225	gph Phosphoglycolate phosphatase	5.31e-167	465	gph HAD-hyrolase-like
ELPFPBOH_00226	trpE Anthranilate synthase component 1	0	1008	trpE Part of a heterotetrameric complex that catalyzes the two-step biosynthesis of anthranilate, an intermediate in the biosynthesis of L-tryptophan. In the first step, the glutamine- binding beta subunit (TrpG) of anthranilate synthase (AS) provides the glutamine amidotransferase activity which generates ammonia as a substrate that, along with chorismate, is used in the second step, catalyzed b…
ELPFPBOH_00227	trpG Anthranilate synthase component 2	3.13e-140	395	pabA COG0512 Anthranilate para-aminobenzoate synthases component II
ELPFPBOH_00228	hypothetical protein
ELPFPBOH_00229	hypothetical protein	0	918	- Chemoreceptor zinc-binding domain
ELPFPBOH_00230	hypothetical protein	9.2e-121	344	- Motif C-terminal to PAS motifs (likely to contribute to PAS structural domain)
ELPFPBOH_00231	trpD_1 Anthranilate phosphoribosyltransferase	3.86e-233	642	trpD Catalyzes the transfer of the phosphoribosyl group of 5- phosphorylribose-1-pyrophosphate (PRPP) to anthranilate to yield N-(5'-phosphoribosyl)-anthranilate (PRA)
ELPFPBOH_00232	hypothetical protein	1.57e-26	100	yhbQ Endonuclease containing a URI domain
ELPFPBOH_00233	hypothetical protein	5.21e-104	299	- -
ELPFPBOH_00234	trpC Indole-3-glycerol phosphate synthase	7.11e-183	509	trpC Belongs to the TrpC family
ELPFPBOH_00235	vfr Cyclic AMP receptor-like protein	8.82e-157	439	crp COG0664 cAMP-binding proteins - catabolite gene activator and regulatory subunit of cAMP-dependent protein kinases
ELPFPBOH_00236	yhfA Protein YhfA	5.88e-94	274	yhfA Redox protein regulator of disulfide bond formation
ELPFPBOH_00237	hypothetical protein	0	1046	- Bacterial protein of unknown function (DUF885)
ELPFPBOH_00238	fosB_1 Metallothiol transferase FosB	6.17e-66	202	- Glyoxalase-like domain
ELPFPBOH_00239	speD S-adenosylmethionine decarboxylase proenzyme	8.83e-196	541	speD Catalyzes the decarboxylation of S-adenosylmethionine to S-adenosylmethioninamine (dcAdoMet), the propylamine donor required for the synthesis of the polyamines spermine and spermidine from the diamine putrescine
ELPFPBOH_00240	coq7 3-demethoxyubiquinol 3-hydroxylase	2.08e-149	420	coq7 Oxygenase that introduces the hydroxyl group at carbon five of 2-nonaprenyl-3-methyl-6-methoxy-1,4-benzoquinol resulting in the formation of 2-nonaprenyl-3-methyl-5-hydroxy-6-methoxy-1,4- benzoquinol
ELPFPBOH_00241	glpC_1 Anaerobic glycerol-3-phosphate dehydrogenase subunit C	1.5e-294	802	- Cysteine-rich domain
ELPFPBOH_00242	fdx4 Ferredoxin, 2Fe-2S	1.62e-82	242	- Ferredoxin
ELPFPBOH_00243	hypothetical protein	7.13e-39	128	- -
ELPFPBOH_00244	hypothetical protein	2.21e-140	395	- Protein of unknown function DUF72
ELPFPBOH_00245	mlaF Intermembrane phospholipid transport system ATP-binding protein MlaF	7.8e-194	537	mlaF ABC transporter
ELPFPBOH_00246	mlaE_1 Intermembrane phospholipid transport system permease protein MlaE	6.06e-174	486	mlaE Permease MlaE
ELPFPBOH_00247	mlaD_1 Intermembrane phospholipid transport system binding protein MlaD	5.47e-103	298	mlaD MlaD protein
ELPFPBOH_00248	hypothetical protein	1.97e-64	196	yrbB NTP binding protein (Contains STAS domain)
ELPFPBOH_00249	kefC_1 Glutathione-regulated potassium-efflux system protein KefC	6.92e-259	711	kefC_1 Kef-type K transport
ELPFPBOH_00250	murA UDP-N-acetylglucosamine 1-carboxyvinyltransferase	3.3e-228	636	murA Cell wall formation. Adds enolpyruvyl to UDP-N- acetylglucosamine
ELPFPBOH_00251	hisG ATP phosphoribosyltransferase	1.77e-146	412	hisG Catalyzes the condensation of ATP and 5-phosphoribose 1- diphosphate to form N'-(5'-phosphoribosyl)-ATP (PR-ATP). Has a crucial role in the pathway because the rate of histidine biosynthesis seems to be controlled primarily by regulation of HisG enzymatic activity
ELPFPBOH_00252	hisD Histidinol dehydrogenase	1.95e-305	833	hisD Catalyzes the sequential NAD-dependent oxidations of L- histidinol to L-histidinaldehyde and then to L-histidine
ELPFPBOH_00253	hisC2 Histidinol-phosphate aminotransferase 2	1.41e-261	716	hisC Aminotransferase class I and II
ELPFPBOH_00254	hypothetical protein	0	868	- Outer membrane protein transport protein (OMPP1/FadL/TodX)
ELPFPBOH_00255	asnB_2 Asparagine synthetase [glutamine-hydrolyzing] 1	0	1298	asnB Asparagine synthase
ELPFPBOH_00256	hypothetical protein	0	1364	- Heparinase II/III N-terminus
ELPFPBOH_00257	hypothetical protein	1.25e-259	710	- polysaccharide deacetylase
ELPFPBOH_00258	hypothetical protein	4.17e-257	704	- Adenylyl- / guanylyl cyclase, catalytic domain
ELPFPBOH_00259	degQ_1 Periplasmic pH-dependent serine endoprotease DegQ	1.11e-277	759	degS COG0265 Trypsin-like serine proteases, typically periplasmic, contain C-terminal PDZ domain
ELPFPBOH_00260	GTP cyclohydrolase 1 type 2	2.06e-181	504	ybgI NIF3 (NGG1p interacting factor 3)
ELPFPBOH_00261	petA Ubiquinol-cytochrome c reductase iron-sulfur subunit	8.33e-128	363	petA Component of the ubiquinol-cytochrome c reductase complex (complex III or cytochrome b-c1 complex), which is a respiratory chain that generates an electrochemical potential coupled to ATP synthesis
ELPFPBOH_00262	petB Cytochrome b	0	846	petB Component of the ubiquinol-cytochrome c reductase complex (complex III or cytochrome b-c1 complex), which is a respiratory chain that generates an electrochemical potential coupled to ATP synthesis
ELPFPBOH_00263	petC Ammonia monooxygenase gamma subunit	4.2e-183	508	petC Cytochrome C1 family
ELPFPBOH_00264	sspA Stringent starvation protein A	2.01e-148	417	sspA COG0625 Glutathione S-transferase
ELPFPBOH_00265	sspB Stringent starvation protein B	4.45e-86	253	sspB Stringent starvation protein B
ELPFPBOH_00266	hypothetical protein	1.45e-71	214	- Protein of unknown function (DUF3301)
ELPFPBOH_00267	ymdB O-acetyl-ADP-ribose deacetylase	2.55e-122	348	ymdB phosphatase homologous to the C-terminal domain of histone macroH2A1
ELPFPBOH_00268	hypothetical protein	3.05e-47	150	- -
ELPFPBOH_00269	hypothetical protein	0	1251	- chemotaxis, protein
ELPFPBOH_00270	hypothetical protein	8e-11	67.4	- -
ELPFPBOH_00271	fetB putative iron export permease protein FetB	4.56e-174	487	ybbM Uncharacterised protein family (UPF0014)
ELPFPBOH_00272	fetA putative iron export ATP-binding protein FetA	4.98e-150	420	- Pfam ABC
ELPFPBOH_00273	trmB tRNA (guanine-N(7)-)-methyltransferase	1.36e-176	490	trmB Catalyzes the formation of N(7)-methylguanine at position 46 (m7G46) in tRNA
ELPFPBOH_00274	thiG Thiazole synthase	4.33e-185	514	thiG Catalyzes the rearrangement of 1-deoxy-D-xylulose 5- phosphate (DXP) to produce the thiazole phosphate moiety of thiamine. Sulfur is provided by the thiocarboxylate moiety of the carrier protein ThiS. In vitro, sulfur can be provided by H(2)S
ELPFPBOH_00275	hypothetical protein	2.11e-40	132	thiS ThiS family
ELPFPBOH_00276	Long-chain-fatty-acid--CoA ligase FadD15	0	1202	- AMP-binding enzyme
ELPFPBOH_00278	hypothetical protein	0	1319	asmA involved in outer membrane biogenesis
ELPFPBOH_00279	mutY Adenine DNA glycosylase	1.6e-269	735	mutY COG1194 A G-specific DNA glycosylase
ELPFPBOH_00280	putative Fe(2+)-trafficking protein	2.93e-46	149	yggX Could be a mediator in iron transactions between iron acquisition and iron-requiring processes, such as synthesis and or repair of Fe-S clusters in biosynthetic enzymes
ELPFPBOH_00282	hypothetical protein
ELPFPBOH_00283	hypothetical protein	6.19e-236	649	- MlaD protein
ELPFPBOH_00284	glnQ Glutamine transport ATP-binding protein GlnQ	6.22e-196	542	lolD lipoprotein transporter activity
ELPFPBOH_00285	hypothetical protein	1.63e-165	465	- Permease MlaE
ELPFPBOH_00286	hypothetical protein	2.69e-17	81.6	- Belongs to the glutamate synthase family
ELPFPBOH_00287	hcaC_1 3-phenylpropionate/cinnamic acid dioxygenase ferredoxin subunit	6.36e-195	551	gltB Belongs to the glutamate synthase family
ELPFPBOH_00288	prmA Ribosomal protein L11 methyltransferase	1.13e-210	581	prmA Ribosomal protein L11 methyltransferase
ELPFPBOH_00289	accC Biotin carboxylase	0	890	accC Biotin carboxylase
ELPFPBOH_00290	accB Biotin carboxyl carrier protein of acetyl-CoA carboxylase	2.02e-59	187	accB first, biotin carboxylase catalyzes the carboxylation of the carrier protein and then the transcarboxylase transfers the carboxyl group to form malonyl-CoA
ELPFPBOH_00291	aroQ1 3-dehydroquinate dehydratase 1	1.08e-101	294	aroQ Catalyzes a trans-dehydration via an enolate intermediate
ELPFPBOH_00292	resA_1 Thiol-disulfide oxidoreductase ResA	5.37e-78	231	- cell redox homeostasis
ELPFPBOH_00293	dsbD_1 Thiol:disulfide interchange protein DsbD	0	1472	dsbD Required to facilitate the formation of correct disulfide bonds in some periplasmic proteins and for the assembly of the periplasmic c-type cytochromes. Acts by transferring electrons from cytoplasmic thioredoxin to the periplasm. This transfer involves a cascade of disulfide bond formation and reduction steps
ELPFPBOH_00294	cutA Divalent-cation tolerance protein CutA	1.35e-71	214	cutA Involved in resistance toward heavy metals
ELPFPBOH_00295	hypothetical protein	1.36e-96	281	fxsA COG3030 Protein affecting phage T7 exclusion by the F plasmid
ELPFPBOH_00296	hypothetical protein	4.63e-307	837	- Lipoprotein
ELPFPBOH_00297	apxIB Toxin RTX-I translocation ATP-binding protein	0	967	- (ABC) transporter
ELPFPBOH_00298	hlyD Hemolysin secretion protein D, chromosomal	3.05e-282	775	- COG0845 Membrane-fusion protein
ELPFPBOH_00299	hypothetical protein
ELPFPBOH_00300	hypothetical protein
ELPFPBOH_00301	hypothetical protein	0	1878	- Haemolysin-type calcium-binding repeat (2 copies)
ELPFPBOH_00302	hmuV Hemin import ATP-binding protein HmuV	1.07e-188	523	- ABC transporter
ELPFPBOH_00303	hmuU Hemin transport system permease protein HmuU	6.58e-209	580	btuC Belongs to the binding-protein-dependent transport system permease family. FecCD subfamily
ELPFPBOH_00304	btuF Vitamin B12-binding protein	1.16e-195	542	- COG0614 ABC-type Fe3 -hydroxamate transport system, periplasmic component
ELPFPBOH_00305	groS 10 kDa chaperonin	8.01e-63	191	groS Binds to Cpn60 in the presence of Mg-ATP and suppresses the ATPase activity of the latter
ELPFPBOH_00306	groL 60 kDa chaperonin	0	1008	groL Prevents misfolding and promotes the refolding and proper assembly of unfolded polypeptides generated under stress conditions
ELPFPBOH_00307	hypothetical protein	0	1176	- Beta-L-arabinofuranosidase, GH127
ELPFPBOH_00308	hypothetical protein	0	1271	- Beta-L-arabinofuranosidase, GH127
ELPFPBOH_00309	hypothetical protein	2.17e-85	251	- -
ELPFPBOH_00310	glnE Bifunctional glutamine synthetase adenylyltransferase/adenylyl-removing enzyme	0	1453	glnE Involved in the regulation of glutamine synthetase GlnA, a key enzyme in the process to assimilate ammonia. When cellular nitrogen levels are high, the C-terminal adenylyl transferase (AT) inactivates GlnA by covalent transfer of an adenylyl group from ATP to specific tyrosine residue of GlnA, thus reducing its activity. Conversely, when nitrogen levels are low, the N-terminal adenylyl remov…
ELPFPBOH_00311	ilvE Branched-chain-amino-acid aminotransferase	3.43e-229	629	ilvE Belongs to the class-IV pyridoxal-phosphate-dependent aminotransferase family
ELPFPBOH_00312	hypothetical protein	2.66e-39	129	VL23_05015 protein conserved in bacteria
ELPFPBOH_00313	rfaF ADP-heptose--LPS heptosyltransferase 2	8.97e-239	655	rfaF COG0859 ADP-heptose LPS heptosyltransferase
ELPFPBOH_00314	rfaC Lipopolysaccharide heptosyltransferase 1	2.03e-246	676	rfaC Glycosyltransferase family 9 (heptosyltransferase)
ELPFPBOH_00315	hypothetical protein	1.38e-218	601	- transferase activity, transferring glycosyl groups
ELPFPBOH_00316	hypothetical protein	0	1297	waaE Glycosyl transferase family 2
ELPFPBOH_00317	hypothetical protein	4.98e-207	571	- COG0463 Glycosyltransferases involved in cell wall biogenesis
ELPFPBOH_00318	hypothetical protein	1.58e-284	775	rfaQ Glycosyltransferase family 9 (heptosyltransferase)
ELPFPBOH_00319	msbA Lipid A export ATP-binding/permease protein MsbA	0	1079	msbA Involved in lipid A export and possibly also in glycerophospholipid export and for biogenesis of the outer membrane. Transmembrane domains (TMD) form a pore in the inner membrane and the ATP-binding domain (NBD) is responsible for energy generation
ELPFPBOH_00320	hldE Bifunctional protein HldE	0	923	hldE Catalyzes the ADP transfer from ATP to D-glycero-beta-D- manno-heptose 1-phosphate, yielding ADP-D-glycero-beta-D-manno- heptose
ELPFPBOH_00321	putative FAD-dependent oxidoreductase	1.89e-290	791	- FAD dependent oxidoreductase
ELPFPBOH_00322	hypothetical protein	3.43e-109	322	- PFAM Aldo keto reductase family
ELPFPBOH_00323	waaA 3-deoxy-D-manno-octulosonic acid transferase	2.96e-300	819	waaA COG1519 3-deoxy-D-manno-octulosonic-acid transferase
ELPFPBOH_00324	hypothetical protein	9.3e-133	376	- Isochorismatase family
ELPFPBOH_00325	pcm_1 Protein-L-isoaspartate O-methyltransferase	3.57e-154	432	pcm O-Methyltransferase
ELPFPBOH_00327	thiC Phosphomethylpyrimidine synthase	0	1108	thiC Catalyzes the synthesis of the hydroxymethylpyrimidine phosphate (HMP-P) moiety of thiamine from aminoimidazole ribotide (AIR) in a radical S-adenosyl-L-methionine (SAM)-dependent reaction
ELPFPBOH_00328	fnr_1 Fumarate and nitrate reduction regulatory protein	1.13e-122	353	- cyclic nucleotide binding
ELPFPBOH_00329	putative ABC transporter ATP-binding protein	2e-198	549	- AAA domain, putative AbiEii toxin, Type IV TA system
ELPFPBOH_00330	hypothetical protein	7.4e-290	792	VPA0559 MacB-like periplasmic core domain
ELPFPBOH_00331	macB Macrolide export ATP-binding/permease protein MacB	2.58e-289	790	VPA0559 MacB-like periplasmic core domain
ELPFPBOH_00332	hypothetical protein	8.43e-181	502	- Outer membrane lipoprotein-sorting protein
ELPFPBOH_00333	pth Peptidyl-tRNA hydrolase	4.1e-143	402	pth The natural substrate for this enzyme may be peptidyl- tRNAs which drop off the ribosome during protein synthesis
ELPFPBOH_00334	rplY 50S ribosomal protein L25	3.88e-112	323	ctc This is one of the proteins that binds to the 5S RNA in the ribosome where it forms part of the central protuberance
ELPFPBOH_00335	prs_1 Ribose-phosphate pyrophosphokinase	6.3e-218	601	prs Involved in the biosynthesis of the central metabolite phospho-alpha-D-ribosyl-1-pyrophosphate (PRPP) via the transfer of pyrophosphoryl group from ATP to 1-hydroxyl of ribose-5-phosphate (Rib-5-P)
ELPFPBOH_00337	ispE 4-diphosphocytidyl-2-C-methyl-D-erythritol kinase	2.11e-211	582	ispE Catalyzes the phosphorylation of the position 2 hydroxy group of 4-diphosphocytidyl-2C-methyl-D-erythritol
ELPFPBOH_00338	bepA_1 Beta-barrel assembly-enhancing protease	1.48e-267	746	- COG0457 FOG TPR repeat
ELPFPBOH_00342	tufA_1 Elongation factor Tu	5.12e-264	725	tuf This protein promotes the GTP-dependent binding of aminoacyl-tRNA to the A-site of ribosomes during protein biosynthesis
ELPFPBOH_00344	secE Protein translocase subunit SecE	1.31e-77	231	secE Essential subunit of the Sec protein translocation channel SecYEG. Clamps together the 2 halves of SecY. May contact the channel plug during translocation
ELPFPBOH_00345	nusG Transcription termination/antitermination protein NusG	1.25e-125	357	nusG Participates in transcription elongation, termination and antitermination
ELPFPBOH_00346	rplK 50S ribosomal protein L11	2.49e-95	277	rplK Forms part of the ribosomal stalk which helps the ribosome interact with GTP-bound translation factors
ELPFPBOH_00347	rplA 50S ribosomal protein L1	7.73e-158	442	rplA Binds directly to 23S rRNA. The L1 stalk is quite mobile in the ribosome, and is involved in E site tRNA release
ELPFPBOH_00348	rplJ 50S ribosomal protein L10	4.67e-111	320	rplJ Forms part of the ribosomal stalk, playing a central role in the interaction of the ribosome with GTP-bound translation factors
ELPFPBOH_00349	rplL 50S ribosomal protein L7/L12	1.19e-59	186	rplL Forms part of the ribosomal stalk which helps the ribosome interact with GTP-bound translation factors. Is thus essential for accurate translation
ELPFPBOH_00350	rpoB DNA-directed RNA polymerase subunit beta	0	2656	rpoB DNA-dependent RNA polymerase catalyzes the transcription of DNA into RNA using the four ribonucleoside triphosphates as substrates
ELPFPBOH_00351	rpoC DNA-directed RNA polymerase subunit beta'	0	2722	rpoC DNA-dependent RNA polymerase catalyzes the transcription of DNA into RNA using the four ribonucleoside triphosphates as substrates
ELPFPBOH_00352	rpsL 30S ribosomal protein S12	5.15e-79	234	rpsL Interacts with and stabilizes bases of the 16S rRNA that are involved in tRNA selection in the A site and with the mRNA backbone. Located at the interface of the 30S and 50S subunits, it traverses the body of the 30S subunit contacting proteins on the other side and probably holding the rRNA structure together. The combined cluster of proteins S8, S12 and S17 appears to hold together the sho…
ELPFPBOH_00353	rpsG 30S ribosomal protein S7	1.91e-103	299	rpsG One of the primary rRNA binding proteins, it binds directly to 16S rRNA where it nucleates assembly of the head domain of the 30S subunit. Is located at the subunit interface close to the decoding center, probably blocks exit of the E-site tRNA
ELPFPBOH_00354	fusA_1 Elongation factor G	0	1273	fusA Catalyzes the GTP-dependent ribosomal translocation step during translation elongation. During this step, the ribosome changes from the pre-translocational (PRE) to the post- translocational (POST) state as the newly formed A-site-bound peptidyl-tRNA and P-site-bound deacylated tRNA move to the P and E sites, respectively. Catalyzes the coordinated movement of the two tRNA molecules, the mRN…
ELPFPBOH_00355	tufA_2 Elongation factor Tu	2.08e-263	723	tuf This protein promotes the GTP-dependent binding of aminoacyl-tRNA to the A-site of ribosomes during protein biosynthesis
ELPFPBOH_00356	rpsJ 30S ribosomal protein S10	7.14e-67	202	rpsJ Involved in the binding of tRNA to the ribosomes
ELPFPBOH_00357	rplC 50S ribosomal protein L3	6.19e-152	426	rplC One of the primary rRNA binding proteins, it binds directly near the 3'-end of the 23S rRNA, where it nucleates assembly of the 50S subunit
ELPFPBOH_00358	rplD 50S ribosomal protein L4	1.7e-135	384	rplD Forms part of the polypeptide exit tunnel
ELPFPBOH_00359	rplW 50S ribosomal protein L23	8.92e-61	186	rplW One of the early assembly proteins it binds 23S rRNA. One of the proteins that surrounds the polypeptide exit tunnel on the outside of the ribosome. Forms the main docking site for trigger factor binding to the ribosome
ELPFPBOH_00360	rplB 50S ribosomal protein L2	1.78e-198	549	rplB One of the primary rRNA binding proteins. Required for association of the 30S and 50S subunits to form the 70S ribosome, for tRNA binding and peptide bond formation. It has been suggested to have peptidyltransferase activity
ELPFPBOH_00361	rpsS 30S ribosomal protein S19	6.74e-55	171	rpsS Protein S19 forms a complex with S13 that binds strongly to the 16S ribosomal RNA
ELPFPBOH_00362	rplV 50S ribosomal protein L22	8.39e-67	202	rplV The globular domain of the protein is located near the polypeptide exit tunnel on the outside of the subunit, while an extended beta-hairpin is found that lines the wall of the exit tunnel in the center of the 70S ribosome
ELPFPBOH_00363	rpsC 30S ribosomal protein S3	5.08e-161	450	rpsC Binds the lower part of the 30S subunit head. Binds mRNA in the 70S ribosome, positioning it for translation
ELPFPBOH_00364	rplP 50S ribosomal protein L16	1.79e-92	270	rplP Binds 23S rRNA and is also seen to make contacts with the A and possibly P site tRNAs
ELPFPBOH_00365	rpmC 50S ribosomal protein L29	3.27e-35	119	rpmC Belongs to the universal ribosomal protein uL29 family
ELPFPBOH_00366	rpsQ 30S ribosomal protein S17	1.17e-55	172	rpsQ One of the primary rRNA binding proteins, it binds specifically to the 5'-end of 16S ribosomal RNA
ELPFPBOH_00367	rplN 50S ribosomal protein L14	2.28e-81	240	rplN Binds to 23S rRNA. Forms part of two intersubunit bridges in the 70S ribosome
ELPFPBOH_00368	rplX 50S ribosomal protein L24	8.2e-72	215	rplX One of the proteins that surrounds the polypeptide exit tunnel on the outside of the subunit
ELPFPBOH_00369	rplE 50S ribosomal protein L5	9.24e-114	326	rplE This is 1 of the proteins that binds and probably mediates the attachment of the 5S RNA into the large ribosomal subunit, where it forms part of the central protuberance. In the 70S ribosome it contacts protein S13 of the 30S subunit (bridge B1b), connecting the 2 subunits
ELPFPBOH_00370	rpsN 30S ribosomal protein S14	8.43e-65	197	rpsN Binds 16S rRNA, required for the assembly of 30S particles and may also be responsible for determining the conformation of the 16S rRNA at the A site
ELPFPBOH_00371	rpsH 30S ribosomal protein S8	5.28e-84	248	rpsH One of the primary rRNA binding proteins, it binds directly to 16S rRNA central domain where it helps coordinate assembly of the platform of the 30S subunit
ELPFPBOH_00372	rplF 50S ribosomal protein L6	1.85e-108	313	rplF This protein binds to the 23S rRNA, and is important in its secondary structure. It is located near the subunit interface in the base of the L7 L12 stalk, and near the tRNA binding site of the peptidyltransferase center
ELPFPBOH_00373	rplR 50S ribosomal protein L18	4.35e-50	161	rplR This is one of the proteins that binds and probably mediates the attachment of the 5S RNA into the large ribosomal subunit, where it forms part of the central protuberance
ELPFPBOH_00374	rpsE 30S ribosomal protein S5	2.02e-113	325	rpsE Located at the back of the 30S subunit body where it stabilizes the conformation of the head with respect to the body
ELPFPBOH_00375	rpmD 50S ribosomal protein L30	1.81e-37	125	rpmD Ribosomal protein L30p/L7e
ELPFPBOH_00376	rplO 50S ribosomal protein L15	7.41e-93	271	rplO binds to the 23S rRNA
ELPFPBOH_00377	secY Protein translocase subunit SecY	7.94e-304	829	secY The central subunit of the protein translocation channel SecYEG. Consists of two halves formed by TMs 1-5 and 6-10. These two domains form a lateral gate at the front which open onto the bilayer between TMs 2 and 7, and are clamped together by SecE at the back. The channel is closed by both a pore ring composed of hydrophobic SecY resides and a short helix (helix 2A) on the extracellular sid…
ELPFPBOH_00378	rpsM 30S ribosomal protein S13	8.03e-62	191	rpsM Located at the top of the head of the 30S subunit, it contacts several helices of the 16S rRNA. In the 70S ribosome it contacts the 23S rRNA (bridge B1a) and protein L5 of the 50S subunit (bridge B1b), connecting the 2 subunits
ELPFPBOH_00379	rpsK 30S ribosomal protein S11	1.02e-78	234	rpsK Located on the platform of the 30S subunit, it bridges several disparate RNA helices of the 16S rRNA. Forms part of the Shine-Dalgarno cleft in the 70S ribosome
ELPFPBOH_00380	rpsD 30S ribosomal protein S4	6.58e-123	351	rpsD One of the primary rRNA binding proteins, it binds directly to 16S rRNA where it nucleates assembly of the body of the 30S subunit
ELPFPBOH_00381	rpoA DNA-directed RNA polymerase subunit alpha	1.06e-227	627	rpoA DNA-dependent RNA polymerase catalyzes the transcription of DNA into RNA using the four ribonucleoside triphosphates as substrates
ELPFPBOH_00382	rplQ 50S ribosomal protein L17	3.66e-85	251	rplQ Ribosomal protein L17
ELPFPBOH_00383	hypothetical protein
ELPFPBOH_00384	hypothetical protein	0	972	- O-Antigen ligase
ELPFPBOH_00385	uvrA UvrABC system protein A	0	1491	uvrA The UvrABC repair system catalyzes the recognition and processing of DNA lesions. UvrA is an ATPase and a DNA-binding protein. A damage recognition complex composed of 2 UvrA and 2 UvrB subunits scans DNA for abnormalities. When the presence of a lesion has been verified by UvrB, the UvrA molecules dissociate
ELPFPBOH_00386	yajR Inner membrane transport protein YajR	4.31e-254	704	yajR major facilitator superfamily
ELPFPBOH_00387	ssb Single-stranded DNA-binding protein	2.56e-104	300	ssb Plays an important role in DNA replication, recombination and repair. Binds to ssDNA and to an array of partner proteins to recruit them to their sites of action during DNA metabolism
ELPFPBOH_00388	hypothetical protein
ELPFPBOH_00389	hypothetical protein	1.88e-288	787	nnrS involved in response to NO
ELPFPBOH_00390	lon_1 Lon protease	0	1540	lon2 ATP-dependent serine protease that mediates the selective degradation of mutant and abnormal proteins as well as certain short-lived regulatory proteins. Required for cellular homeostasis and for survival from DNA damage and developmental changes induced by stress. Degrades polypeptides processively to yield small peptide fragments that are 5 to 10 amino acids long. Binds to DNA in a double-…
ELPFPBOH_00391	hypothetical protein	6.83e-108	309	- protein conserved in bacteria
ELPFPBOH_00392	rsmA Ribosomal RNA small subunit methyltransferase A	3.58e-189	525	ksgA Specifically dimethylates two adjacent adenosines (A1518 and A1519) in the loop of a conserved hairpin near the 3'-end of 16S rRNA in the 30S particle. May play a critical role in biogenesis of 30S subunits
ELPFPBOH_00393	hypothetical protein
ELPFPBOH_00394	rssB_1 Regulator of RpoS	4.26e-289	788	- Putative diguanylate phosphodiesterase
ELPFPBOH_00395	tdiR_1 Transcriptional regulatory protein TdiR	9.96e-82	241	- phosphorelay signal transduction system
ELPFPBOH_00396	rcsC_1 Sensor histidine kinase RcsC	0	2103	- PAS domain
ELPFPBOH_00397	rcsC_2 Sensor histidine kinase RcsC	0	1570	- Histidine kinase
ELPFPBOH_00398	pknD_1 Serine/threonine-protein kinase PknD	0	1142	- Serine threonine protein
ELPFPBOH_00399	nrtP Nitrate/nitrite transporter NrtP	0	936	- COG2223 Nitrate nitrite transporter
ELPFPBOH_00400	nasD Nitrite reductase [NAD(P)H]	0	1648	nirB Belongs to the nitrite and sulfite reductase 4Fe-4S domain family
ELPFPBOH_00401	nasE Assimilatory nitrite reductase [NAD(P)H] small subunit	2.71e-76	226	nirD nitrite reductase
ELPFPBOH_00402	narB Nitrate reductase	0	1530	narB Belongs to the prokaryotic molybdopterin-containing oxidoreductase family
ELPFPBOH_00403	hypothetical protein	0	1275	- DMSO reductase anchor subunit (DmsC)
ELPFPBOH_00405	rplU 50S ribosomal protein L21	3.25e-68	206	rplU This protein binds to 23S rRNA in the presence of protein L20
ELPFPBOH_00406	rpmA 50S ribosomal protein L27	7.63e-56	173	rpmA Belongs to the bacterial ribosomal protein bL27 family
ELPFPBOH_00407	obg GTPase Obg	1.6e-254	698	obg An essential GTPase which binds GTP, GDP and possibly (p)ppGpp with moderate affinity, with high nucleotide exchange rates and a fairly low GTP hydrolysis rate. Plays a role in control of the cell cycle, stress response, ribosome biogenesis and in those bacteria that undergo differentiation, in morphogenesis control
ELPFPBOH_00408	proB Glutamate 5-kinase	9.99e-265	725	proB Catalyzes the transfer of a phosphate group to glutamate to form L-glutamate 5-phosphate
ELPFPBOH_00409	rpsT 30S ribosomal protein S20	1.73e-48	154	rpsT Binds directly to 16S ribosomal RNA
ELPFPBOH_00410	murJ_2 Lipid II flippase MurJ	0	946	murJ Involved in peptidoglycan biosynthesis. Transports lipid-linked peptidoglycan precursors from the inner to the outer leaflet of the cytoplasmic membrane
ELPFPBOH_00411	hypothetical protein	1.16e-103	299	- -
ELPFPBOH_00412	hypothetical protein	1.46e-41	135	- Protein of unknown function (DUF2892)
ELPFPBOH_00413	hypothetical protein	1.72e-285	779	- Membrane protein involved in aromatic hydrocarbon degradation
ELPFPBOH_00414	hypothetical protein	7.7e-124	354	- -
ELPFPBOH_00415	ompR_1 Transcriptional regulatory protein OmpR	1.37e-145	411	ompR Transcriptional regulatory protein, C terminal
ELPFPBOH_00416	hypothetical protein
ELPFPBOH_00417	envZ_1 Osmolarity sensor protein EnvZ	2.06e-176	491	- His Kinase A (phosphoacceptor) domain
ELPFPBOH_00418	bamB_1 Outer membrane protein assembly factor BamB	1.54e-185	522	- PQQ-like domain
ELPFPBOH_00419	hypothetical protein	1.92e-130	369	- Cytochrome P460
ELPFPBOH_00420	ribF Bifunctional riboflavin kinase/FMN adenylyltransferase	3.72e-232	637	ribF Belongs to the ribF family
ELPFPBOH_00421	ileS Isoleucine--tRNA ligase	0	1946	ileS amino acids such as valine, to avoid such errors it has two additional distinct tRNA(Ile)-dependent editing activities. One activity is designated as 'pretransfer' editing and involves the hydrolysis of activated Val-AMP. The other activity is designated 'posttransfer' editing and involves deacylation of mischarged Val-tRNA(Ile)
ELPFPBOH_00422	lspA Lipoprotein signal peptidase	1.84e-110	317	lspA This protein specifically catalyzes the removal of signal peptides from prolipoproteins
ELPFPBOH_00423	hypothetical protein	1.14e-156	440	Z012_10940 Protein of unknown function (DUF541)
ELPFPBOH_00424	hupC_1 putative Ni/Fe-hydrogenase B-type cytochrome subunit	3.88e-157	440	- respiratory electron transport chain
ELPFPBOH_00425	hypothetical protein	8.02e-57	175	- -
ELPFPBOH_00426	hypothetical protein
ELPFPBOH_00427	trmH tRNA (guanosine(18)-2'-O)-methyltransferase	3.13e-135	382	- SpoU rRNA Methylase family
ELPFPBOH_00428	cobC_1 Adenosylcobalamin/alpha-ribazole phosphatase	1.04e-146	412	cobC Phosphoglycerate mutase family
ELPFPBOH_00429	cbiB Cobalamin biosynthesis protein CbiB	2.06e-195	542	cobD Converts cobyric acid to cobinamide by the addition of aminopropanol on the F carboxylic group
ELPFPBOH_00430	prs_2 Putative ribose-phosphate pyrophosphokinase	7.01e-175	486	gntX Competence protein
ELPFPBOH_00431	bioB Biotin synthase	1.82e-176	495	bioB Catalyzes the conversion of dethiobiotin (DTB) to biotin by the insertion of a sulfur atom into dethiobiotin via a radical- based mechanism
ELPFPBOH_00432	bioF 8-amino-7-oxononanoate synthase	3.81e-271	742	bioF Catalyzes the decarboxylative condensation of pimeloyl- acyl-carrier protein and L-alanine to produce 8-amino-7- oxononanoate (AON), acyl-carrier protein , and carbon dioxide
ELPFPBOH_00433	bioH Pimeloyl-[acyl-carrier protein] methyl ester esterase	3.71e-182	506	bioH The physiological role of BioH is to remove the methyl group introduced by BioC when the pimeloyl moiety is complete. It allows to synthesize pimeloyl-ACP via the fatty acid synthetic pathway through the hydrolysis of the ester bonds of pimeloyl-ACP esters
ELPFPBOH_00434	bioC Malonyl-[acyl-carrier protein] O-methyltransferase	1.09e-205	568	bioC Converts the free carboxyl group of a malonyl-thioester to its methyl ester by transfer of a methyl group from S-adenosyl- L-methionine (SAM). It allows to synthesize pimeloyl-ACP via the fatty acid synthetic pathway
ELPFPBOH_00435	bioD1 ATP-dependent dethiobiotin synthetase BioD 1	7.23e-156	437	bioD Catalyzes a mechanistically unusual reaction, the ATP- dependent insertion of CO2 between the N7 and N8 nitrogen atoms of 7,8-diaminopelargonic acid (DAPA) to form an ureido ring
ELPFPBOH_00436	hypothetical protein	2.52e-120	343	- Las17-binding protein actin regulator
ELPFPBOH_00437	rpoH RNA polymerase sigma factor RpoH	1.51e-194	540	rpoH Sigma factors are initiation factors that promote the attachment of RNA polymerase to specific initiation sites and are then released. This sigma factor is involved in regulation of expression of heat shock genes
ELPFPBOH_00438	ftsX Cell division protein FtsX	2.07e-211	585	ftsX Part of the ABC transporter FtsEX involved in cellular division
ELPFPBOH_00439	ftsE Cell division ATP-binding protein FtsE	9.1e-159	444	ftsE cell division
ELPFPBOH_00440	ftsY Signal recognition particle receptor FtsY	2.35e-216	598	ftsY Involved in targeting and insertion of nascent membrane proteins into the cytoplasmic membrane. Acts as a receptor for the complex formed by the signal recognition particle (SRP) and the ribosome-nascent chain (RNC). Interaction with SRP-RNC leads to the transfer of the RNC complex to the Sec translocase for insertion into the membrane, the hydrolysis of GTP by both Ffh and FtsY, and the dis…
ELPFPBOH_00441	putative zinc protease	0	863	pqqL Insulinase (Peptidase family M16)
ELPFPBOH_00442	putative zinc protease	0	840	- Insulinase (Peptidase family M16)
ELPFPBOH_00443	rsmD Ribosomal RNA small subunit methyltransferase D	1.49e-139	393	rsmD Specifically methylates the guanine in position 966 of 16S rRNA in the assembled 30S particle
ELPFPBOH_00444	coaD Phosphopantetheine adenylyltransferase	1.62e-111	320	coaD Reversibly transfers an adenylyl group from ATP to 4'- phosphopantetheine, yielding dephospho-CoA (dPCoA) and pyrophosphate
ELPFPBOH_00445	fdx_1 Ferredoxin	5.85e-59	181	fdx1 4Fe-4S binding domain
ELPFPBOH_00446	ggt_2 Glutathione hydrolase proenzyme	0	1087	ggt COG0405 Gamma-glutamyltransferase
ELPFPBOH_00447	hypothetical protein	2.01e-16	74.3	oprI (Lipo)protein
ELPFPBOH_00448	ybiS putative L,D-transpeptidase YbiS	2.52e-235	645	erfK L,D-transpeptidase catalytic domain
ELPFPBOH_00449	rcsC_3 Sensor histidine kinase RcsC	0	3252	- COG0642 Signal transduction histidine kinase
ELPFPBOH_00450	putative cyclic di-GMP phosphodiesterase	5.11e-253	694	- a CheY-like receiver domain and an HD-GYP domain
ELPFPBOH_00451	cheY_1 Chemotaxis protein CheY	1.56e-78	233	IV02_18015 cheY-homologous receiver domain
ELPFPBOH_00452	cheA Chemotaxis protein CheA	0	1294	cheA Chemotaxis protein histidine kinase
ELPFPBOH_00453	cheW_1 Chemotaxis protein CheW	9.23e-115	328	cheW-2 Two component signalling adaptor domain
ELPFPBOH_00454	hypothetical protein	0	1281	aer Methyl-accepting chemotaxis-like domains (chemotaxis sensory transducer).
ELPFPBOH_00455	hypothetical protein	0	1827	aer Methyl-accepting chemotaxis-like domains (chemotaxis sensory transducer).
ELPFPBOH_00456	cheW_2 Chemotaxis protein CheW	3.23e-53	173	- PFAM CheW-like
ELPFPBOH_00457	pomZ Cell division protein PomZ	2.62e-80	237	- plasmid maintenance
ELPFPBOH_00458	hypothetical protein	1.16e-08	57.4	- STAS domain
ELPFPBOH_00459	hypothetical protein	1.15e-46	158	- -
ELPFPBOH_00460	cheR Chemotaxis protein methyltransferase	2.75e-204	564	cheR Methylation of the membrane-bound methyl-accepting chemotaxis proteins (MCP) to form gamma-glutamyl methyl ester residues in MCP
ELPFPBOH_00461	cheD Chemoreceptor glutamine deamidase CheD	9.52e-86	259	cheD Probably deamidates glutamine residues to glutamate on methyl-accepting chemotaxis receptors (MCPs), playing an important role in chemotaxis
ELPFPBOH_00462	cheB_3 Protein-glutamate methylesterase/protein-glutamine glutaminase	1.23e-249	685	cheB catalyzes the demethylation of specific methylglutamate residues introduced into the chemoreceptors (methyl-accepting chemotaxis proteins) by CheR
ELPFPBOH_00463	hypothetical protein
ELPFPBOH_00464	STAS-domain containing protein	3.65e-71	213	- COG1366 Anti-anti-sigma regulatory factor (antagonist of anti-sigma factor)
ELPFPBOH_00465	STAS-domain containing protein	1.62e-55	173	- Anti-anti-sigma regulatory factor (Antagonist of anti-sigma factor)
ELPFPBOH_00466	ychF Ribosome-binding ATPase YchF	1.99e-258	708	ychF ATPase that binds to both the 70S ribosome and the 50S ribosomal subunit in a nucleotide-independent manner
ELPFPBOH_00467	hypothetical protein
ELPFPBOH_00468	hypothetical protein	8.16e-141	398	- Putative neutral zinc metallopeptidase
ELPFPBOH_00469	hypothetical protein	6.5e-120	342	sixA Phosphoglycerate mutase family
ELPFPBOH_00470	hypothetical protein	4.43e-212	584	- Transglutaminase-like
ELPFPBOH_00471	moaA_1 GTP 3',8-cyclase	5.11e-237	650	- Protein of unknown function (DUF3641)
ELPFPBOH_00472	fbiD Phosphoenolpyruvate guanylyltransferase	1.16e-154	433	- protein conserved in bacteria
ELPFPBOH_00473	hypothetical protein
ELPFPBOH_00474	hypothetical protein	2.07e-56	176	- COG2747 Negative regulator of flagellin synthesis (anti-sigma28 factor)
ELPFPBOH_00475	hypothetical protein	5.04e-169	472	flgA Involved in the assembly process of the P-ring formation. It may associate with FlgF on the rod constituting a structure essential for the P-ring assembly or may act as a modulator protein for the P-ring assembly
ELPFPBOH_00476	flgB Flagellar basal body rod protein FlgB	2.14e-87	256	flgB Structural component of flagellum, the bacterial motility apparatus. Part of the rod structure of flagellar basal body
ELPFPBOH_00477	flgC Flagellar basal-body rod protein FlgC	2.01e-89	262	flgC Flagellar basal body rod FlgEFG protein C-terminal
ELPFPBOH_00478	flgD Basal-body rod modification protein FlgD	2.6e-152	428	flgD Required for flagellar hook formation. May act as a scaffolding protein
ELPFPBOH_00479	flgE_1 Flagellar hook protein FlgE	9.33e-126	358	flgE Flagellar hook protein FlgE
ELPFPBOH_00480	flgE_2 Flagellar hook protein FlgE	6.16e-147	414	flgE Flagellar hook protein FlgE
ELPFPBOH_00481	flgF Flagellar basal-body rod protein FlgF	5.44e-170	474	flgF flagellar basal body
ELPFPBOH_00482	flgG Flagellar basal-body rod protein FlgG	2.7e-182	507	flgG Belongs to the flagella basal body rod proteins family
ELPFPBOH_00483	flgH Flagellar L-ring protein	7.14e-161	451	flgH Assembles around the rod to form the L-ring and probably protects the motor basal body from shearing forces during rotation
ELPFPBOH_00484	flgI Flagellar P-ring protein	5.25e-255	700	flgI Assembles around the rod to form the L-ring and probably protects the motor basal body from shearing forces during rotation
ELPFPBOH_00485	flgJ Peptidoglycan hydrolase FlgJ	1.09e-219	606	flgJ COG3951 Rod binding protein
ELPFPBOH_00486	hypothetical protein	0	1238	flgK flagellar hook-associated protein
ELPFPBOH_00487	flgL Flagellar hook-associated protein 3	2.43e-205	568	flgL Belongs to the bacterial flagellin family
ELPFPBOH_00488	pseB UDP-N-acetylglucosamine 4,6-dehydratase (inverting)	2.76e-242	664	capD NAD(P)H-binding
ELPFPBOH_00489	arnB UDP-4-amino-4-deoxy-L-arabinose--oxoglutarate aminotransferase	1.03e-282	771	pseC Belongs to the DegT DnrJ EryC1 family
ELPFPBOH_00490	hypothetical protein	2.96e-177	492	- WbqC-like protein family
ELPFPBOH_00491	neuB_1 N,N'-diacetyllegionaminic acid synthase	2.77e-160	454	- acid) synthase
ELPFPBOH_00492	hypothetical protein	0	933	- radical SAM domain protein
ELPFPBOH_00493	dapH 2,3,4,5-tetrahydropyridine-2,6-dicarboxylate N-acetyltransferase	2.85e-98	285	- O-acyltransferase activity
ELPFPBOH_00494	hypothetical protein
ELPFPBOH_00495	hypothetical protein
ELPFPBOH_00496	hypothetical protein	1.74e-131	372	- -
ELPFPBOH_00497	resA_2 Thiol-disulfide oxidoreductase ResA	1.38e-122	348	- Thioredoxin-like
ELPFPBOH_00498	hypothetical protein	4.02e-83	245	nasD COG1116 ABC-type nitrate sulfonate bicarbonate transport system, ATPase component
ELPFPBOH_00499	nrtC Nitrate import ATP-binding protein NrtC	5.84e-77	228	nasD COG1116 ABC-type nitrate sulfonate bicarbonate transport system, ATPase component
ELPFPBOH_00500	cmpB Bicarbonate transport system permease protein CmpB	3.03e-98	285	nrtB COG0600 ABC-type nitrate sulfonate bicarbonate transport system, permease component
ELPFPBOH_00501	nrtA Nitrate/nitrite binding protein NrtA	6.17e-302	821	nrtC COG0715 ABC-type nitrate sulfonate bicarbonate transport systems, periplasmic components
ELPFPBOH_00502	hypothetical protein	4.96e-70	211	nasR ANTAR
ELPFPBOH_00503	hypothetical protein
ELPFPBOH_00504	pseG UDP-2,4-diacetamido-2,4, 6-trideoxy-beta-L-altropyranose hydrolase	3.21e-197	545	- Spore coat polysaccharide biosynthesis protein
ELPFPBOH_00505	neuA N-acylneuraminate cytidylyltransferase	6.67e-171	476	neuA Cytidylyltransferase
ELPFPBOH_00506	neuB_2 N,N'-diacetyllegionaminic acid synthase	3.08e-262	717	- NeuB family
ELPFPBOH_00507	bshB1 N-acetyl-alpha-D-glucosaminyl L-malate deacetylase 1	8.11e-163	455	- GlcNAc-PI de-N-acetylase
ELPFPBOH_00508	hypothetical protein
ELPFPBOH_00509	hypothetical protein	4.97e-270	737	- 3-demethylubiquinone-9 3-O-methyltransferase activity
ELPFPBOH_00510	tam_2 Trans-aconitate 2-methyltransferase	0	2964	- Glycosyltransferase like family 2
ELPFPBOH_00511	hypothetical protein	0	1115	- Glycosyltransferase like family 2
ELPFPBOH_00512	hag Flagellin	9.49e-177	494	fliC Flagellin is the subunit protein which polymerizes to form the filaments of bacterial flagella
ELPFPBOH_00513	hypothetical protein	3.14e-77	230	- FlaG protein
ELPFPBOH_00514	fliD Flagellar hook-associated protein 2	1.23e-291	798	fliD Required for morphogenesis and for the elongation of the flagellar filament by facilitating polymerization of the flagellin monomers at the tip of growing filament. Forms a capping structure, which prevents flagellin subunits (transported through the central channel of the flagellum) from leaking out without polymerization at the distal end
ELPFPBOH_00515	fliS Flagellar secretion chaperone FliS	2.14e-74	223	fliS Flagellar protein FliS
ELPFPBOH_00516	hypothetical protein
ELPFPBOH_00517	ypjD Inner membrane protein YpjD	7.07e-175	488	ypjD transport system, permease component
ELPFPBOH_00518	ffh Signal recognition particle protein	0	862	ffh Involved in targeting and insertion of nascent membrane proteins into the cytoplasmic membrane. Binds to the hydrophobic signal sequence of the ribosome-nascent chain (RNC) as it emerges from the ribosomes. The SRP-RNC complex is then targeted to the cytoplasmic membrane where it interacts with the SRP receptor FtsY. Interaction with FtsY leads to the transfer of the RNC complex to the Sec tr…
ELPFPBOH_00519	rpsP 30S ribosomal protein S16	2.22e-54	169	rpsP Belongs to the bacterial ribosomal protein bS16 family
ELPFPBOH_00520	rimM Ribosome maturation factor RimM	1.87e-123	350	rimM An accessory protein needed during the final step in the assembly of 30S ribosomal subunit, possibly for assembly of the head region. Probably interacts with S19. Essential for efficient processing of 16S rRNA. May be needed both before and after RbfA during the maturation of 16S rRNA. It has affinity for free ribosomal 30S subunits but not for 70S ribosomes
ELPFPBOH_00521	trmD tRNA (guanine-N(1)-)-methyltransferase	1.91e-178	496	trmD Belongs to the RNA methyltransferase TrmD family
ELPFPBOH_00522	rplS 50S ribosomal protein L19	1.26e-72	218	rplS This protein is located at the 30S-50S ribosomal subunit interface and may play a role in the structure and function of the aminoacyl-tRNA binding site
ELPFPBOH_00523	sbcB Exodeoxyribonuclease I	0	977	sbcB COG2925 Exonuclease I
ELPFPBOH_00524	hypothetical protein	6.92e-63	191	- -
ELPFPBOH_00525	hypothetical protein	1.69e-93	279	- ankyrin repeat
ELPFPBOH_00526	hypothetical protein	1.4e-72	218	- -
ELPFPBOH_00527	kefB Glutathione-regulated potassium-efflux system protein KefB	0	995	- (belongs to the monovalent cation proton antiporter 2 (CPA2) transporter (TC 2.A.37) family)
ELPFPBOH_00528	hypothetical protein	3.28e-170	475	- PFAM Regulator of K conductance, N-terminal
ELPFPBOH_00529	hypothetical protein
ELPFPBOH_00530	hypothetical protein
ELPFPBOH_00531	hypothetical protein	7.54e-138	390	- lyase activity
ELPFPBOH_00532	hypothetical protein	0	872	- Cytochrome c554 and c-prime
ELPFPBOH_00533	putative transporter	9.1e-305	832	- arsenite transmembrane transporter activity
ELPFPBOH_00534	hypothetical protein	0	1218	sac1 Citrate transporter
ELPFPBOH_00535	hypothetical protein
ELPFPBOH_00536	sasA_2 Adaptive-response sensory-kinase SasA	0	917	- HAMP (Histidine kinases, Adenylyl cyclases, Methyl binding proteins, Phosphatases) domain
ELPFPBOH_00537	atoC_1 Regulatory protein AtoC	0	866	zraR COG2204 Response regulator containing CheY-like receiver, AAA-type ATPase, and DNA-binding domains
ELPFPBOH_00538	nadA Quinolinate synthase A	1.7e-263	721	nadA Catalyzes the condensation of iminoaspartate with dihydroxyacetone phosphate to form quinolinate
ELPFPBOH_00539	nudC_1 NADH pyrophosphatase	6.68e-161	450	nuhA COG1051 ADP-ribose pyrophosphatase
ELPFPBOH_00540	hypothetical protein	1.84e-197	547	- HDOD domain
ELPFPBOH_00541	hypothetical protein	3.86e-278	759	- GGDEF domain
ELPFPBOH_00542	hypothetical protein	0	1014	- Dynamin family
ELPFPBOH_00543	hypothetical protein	9.74e-94	272	- Sterol carrier protein
ELPFPBOH_00544	mdtE Multidrug resistance protein MdtE	2.66e-259	711	- Barrel-sandwich domain of CusB or HlyD membrane-fusion
ELPFPBOH_00545	mdtB_1 Multidrug resistance protein MdtB	0	2565	- Belongs to the resistance-nodulation-cell division (RND) (TC 2.A.6) family
ELPFPBOH_00546	hypothetical protein
ELPFPBOH_00547	hypothetical protein
ELPFPBOH_00548	hypothetical protein	2.59e-129	369	- -
ELPFPBOH_00549	hypothetical protein
ELPFPBOH_00550	Iron-sulfur cluster carrier protein	4.03e-146	411	- involved in chromosome partitioning
ELPFPBOH_00551	hypothetical protein	3.95e-134	379	- Domain of unknown function DUF302
ELPFPBOH_00552	hypothetical protein	0	1121	- Right handed beta helix region
ELPFPBOH_00553	betI HTH-type transcriptional regulator BetI	8.48e-147	413	- WHG domain
ELPFPBOH_00554	aaeA p-hydroxybenzoic acid efflux pump subunit AaeA	2.15e-224	620	- Belongs to the membrane fusion protein (MFP) (TC 8.A.1) family
ELPFPBOH_00555	ttgH Toluene efflux pump membrane transporter TtgH	0	2001	- AcrB/AcrD/AcrF family
ELPFPBOH_00556	hypothetical protein
ELPFPBOH_00557	hypothetical protein	0	1321	- KAP family P-loop domain
ELPFPBOH_00558	tsaB tRNA threonylcarbamoyladenosine biosynthesis protein TsaB	4.48e-155	435	yeaZ COG1214 Inactive homolog of metal-dependent proteases
ELPFPBOH_00559	hypothetical protein	0	1057	- SWIM zinc finger
ELPFPBOH_00560	pcm_2 Protein-L-isoaspartate O-methyltransferase	2.15e-176	491	- Catalyzes the methyl esterification of L-isoaspartyl residues in peptides and proteins that result from spontaneous decomposition of normal L-aspartyl and L-asparaginyl residues. It plays a role in the repair and or degradation of damaged proteins
ELPFPBOH_00561	hypothetical protein	0	1200	- Catalyzes the irreversible transfer of a propylamine group from the amino donor S-adenosylmethioninamine (decarboxy- AdoMet) to putrescine (1,4-diaminobutane) to yield spermidine
ELPFPBOH_00562	slp_1 Outer membrane protein Slp	1.31e-95	279	slp Outer Membrane Lipoprotein
ELPFPBOH_00563	slp_2 Outer membrane protein Slp	3.19e-133	376	slp Outer membrane lipoprotein Slp family
ELPFPBOH_00564	smc_2 Chromosome partition protein Smc	2.21e-208	581	- -
ELPFPBOH_00565	hypothetical protein	2.63e-208	577	- -
ELPFPBOH_00566	D-glycerate 2-kinase	5.08e-292	798	ttuD MOFRL family
ELPFPBOH_00567	hypothetical protein	7.15e-193	534	- Protein of unknown function (DUF455)
ELPFPBOH_00568	hypothetical protein	9.18e-160	448	- -
ELPFPBOH_00569	lpxH UDP-2,3-diacylglucosamine hydrolase	6.42e-176	489	lpxH Hydrolyzes the pyrophosphate bond of UDP-2,3- diacylglucosamine to yield 2,3-diacylglucosamine 1-phosphate (lipid X) and UMP by catalyzing the attack of water at the alpha-P atom. Involved in the biosynthesis of lipid A, a phosphorylated glycolipid that anchors the lipopolysaccharide to the outer membrane of the cell
ELPFPBOH_00570	ppiB_1 Peptidyl-prolyl cis-trans isomerase B	5.64e-117	333	ppiB PPIases accelerate the folding of proteins. It catalyzes the cis-trans isomerization of proline imidic peptide bonds in oligopeptides
ELPFPBOH_00571	ppiB_2 Peptidyl-prolyl cis-trans isomerase B	1.32e-131	373	- PPIases accelerate the folding of proteins. It catalyzes the cis-trans isomerization of proline imidic peptide bonds in oligopeptides
ELPFPBOH_00572	hypothetical protein	0	1217	- Methyl-accepting chemotaxis-like domains (chemotaxis sensory transducer).
ELPFPBOH_00573	cysS Cysteine--tRNA ligase	0	942	cysS Belongs to the class-I aminoacyl-tRNA synthetase family
ELPFPBOH_00574	Iron-sulfur cluster carrier protein	1.39e-277	760	fleN Belongs to the ParA family
ELPFPBOH_00575	sasA_3 Adaptive-response sensory-kinase SasA	0	1367	- HDOD domain
ELPFPBOH_00576	hypothetical protein	4.16e-68	204	- Protein of unknown function (DUF861)
ELPFPBOH_00577	pncC Nicotinamide-nucleotide amidohydrolase PncC	1.56e-62	197	- Belongs to the CinA family
ELPFPBOH_00578	thpR RNA 2',3'-cyclic phosphodiesterase	7.85e-128	362	- 2'-5' RNA ligase superfamily
ELPFPBOH_00579	recA Protein RecA	3.45e-237	652	recA Can catalyze the hydrolysis of ATP in the presence of single-stranded DNA, the ATP-dependent uptake of single-stranded DNA by duplex DNA, and the ATP-dependent hybridization of homologous single-stranded DNAs. It interacts with LexA causing its activation and leading to its autocatalytic cleavage
ELPFPBOH_00580	recX Regulatory protein RecX	3.7e-74	221	recX Modulates RecA activity
ELPFPBOH_00581	alaS Alanine--tRNA ligase	0	1708	alaS Catalyzes the attachment of alanine to tRNA(Ala) in a two-step reaction alanine is first activated by ATP to form Ala- AMP and then transferred to the acceptor end of tRNA(Ala). Also edits incorrectly charged Ser-tRNA(Ala) and Gly-tRNA(Ala) via its editing domain
ELPFPBOH_00582	lysC Aspartokinase	4.39e-283	774	lysC Belongs to the aspartokinase family
ELPFPBOH_00583	csrA Carbon storage regulator	5.68e-32	111	csrA Could accelerate the degradation of some genes transcripts potentially through selective RNA binding
ELPFPBOH_00587	hypothetical protein
ELPFPBOH_00588	amtB_2 Ammonia channel	2.17e-276	758	amtB Ammonium Transporter
ELPFPBOH_00589	hypothetical protein
ELPFPBOH_00590	npt 4'-phosphopantetheinyl transferase Npt	2.34e-157	440	pptA Belongs to the P-Pant transferase superfamily
ELPFPBOH_00591	ntpB V-type sodium ATPase subunit B	0	895	- Produces ATP from ADP in the presence of a proton gradient across the membrane. The V-type beta chain is a regulatory subunit
ELPFPBOH_00592	atpD_1 V-type ATP synthase subunit D	1.36e-127	363	- subunit D
ELPFPBOH_00593	hypothetical protein	0	1157	- Belongs to the V-ATPase 116 kDa subunit family
ELPFPBOH_00594	ntpK_1 V-type sodium ATPase subunit K	1.26e-96	281	atpK ATP synthase, subunit
ELPFPBOH_00595	atpE_1 V-type proton ATPase subunit E	1.07e-126	363	- Produces ATP from ADP in the presence of a proton gradient across the membrane
ELPFPBOH_00596	hypothetical protein	2e-168	469	- -
ELPFPBOH_00597	ntpA V-type sodium ATPase catalytic subunit A	0	1211	- Produces ATP from ADP in the presence of a proton gradient across the membrane. The V-type alpha chain is a catalytic subunit
ELPFPBOH_00598	hypothetical protein	0	1597	cti Fatty acid cis/trans isomerase (CTI)
ELPFPBOH_00599	hypothetical protein	2.19e-147	416	- Belongs to the NiCoT transporter (TC 2.A.52) family
ELPFPBOH_00600	hypothetical protein
ELPFPBOH_00601	hypothetical protein	3.94e-218	602	- EamA-like transporter family
ELPFPBOH_00602	hypothetical protein	9.39e-66	199	- -
ELPFPBOH_00603	dctM_1 C4-dicarboxylate TRAP transporter large permease protein DctM	9.93e-283	775	- Tripartite ATP-independent periplasmic transporter, DctM component
ELPFPBOH_00604	uehB Ectoine/5-hydroxyectoine TRAP transporter small permease protein UehB	2.43e-93	273	- TRAP-type C4-dicarboxylate transport system small permease component
ELPFPBOH_00605	hypothetical protein	1.67e-76	227	- PFAM Cupin 2, conserved barrel domain protein
ELPFPBOH_00606	hypothetical protein	1.15e-230	635	- carbohydrate transport
ELPFPBOH_00607	hypothetical protein	3.2e-201	556	- TRAP transporter T-component
ELPFPBOH_00608	hypothetical protein
ELPFPBOH_00609	alsT Amino-acid carrier protein AlsT	1.54e-304	832	dagA COG1115 Na alanine symporter
ELPFPBOH_00610	hypothetical protein	1.69e-89	261	- Transcriptional regulator
ELPFPBOH_00611	hypothetical protein	1.77e-76	227	- Glutaredoxin
ELPFPBOH_00612	bolA DNA-binding transcriptional regulator BolA	1.14e-51	163	bolA Belongs to the BolA IbaG family
ELPFPBOH_00613	pyrK Dihydroorotate dehydrogenase B (NAD(+)), electron transfer subunit	7.68e-217	597	- Responsible for channeling the electrons from the oxidation of dihydroorotate from the FMN redox center in the PyrD type B subunit to the ultimate electron acceptor NAD( )
ELPFPBOH_00614	pyrC' Dihydroorotase-like protein	5.58e-304	829	pyrC Amidohydrolase family
ELPFPBOH_00615	pyrB Aspartate carbamoyltransferase	5.91e-230	633	pyrB Belongs to the ATCase OTCase family
ELPFPBOH_00616	pyrR Bifunctional protein PyrR	8.03e-131	370	pyrR Phosphoribosyl transferase domain
ELPFPBOH_00617	yqgF Putative pre-16S rRNA nuclease	4.3e-88	258	yqgF Could be a nuclease involved in processing of the 5'-end of pre-16S rRNA
ELPFPBOH_00618	hypothetical protein	1.97e-136	385	yqgE Belongs to the UPF0301 (AlgH) family
ELPFPBOH_00619	hypothetical protein	1.49e-191	533	- Periplasmic protein TonB links inner and outer membranes
ELPFPBOH_00620	hypothetical protein	5.02e-251	687	apbE Flavin transferase that catalyzes the transfer of the FMN moiety of FAD and its covalent binding to the hydroxyl group of a threonine residue in a target flavoprotein
ELPFPBOH_00621	gshB Glutathione synthetase	1.45e-229	631	gshB Belongs to the prokaryotic GSH synthase family
ELPFPBOH_00622	hypothetical protein
ELPFPBOH_00623	hypothetical protein	1.68e-70	222	- Rhodanese Homology Domain
ELPFPBOH_00624	walR Transcriptional regulatory protein WalR	2.62e-70	213	- response regulator receiver
ELPFPBOH_00625	phoP_1 Alkaline phosphatase synthesis transcriptional regulatory protein PhoP	1.82e-98	285	pilH cheY-homologous receiver domain
ELPFPBOH_00626	hypothetical protein	1.69e-127	363	pilI COG0835 Chemotaxis signal transduction protein
ELPFPBOH_00627	hypothetical protein	0	988	pilJ COG0840 Methyl-accepting chemotaxis protein
ELPFPBOH_00628	rcsC_4 Sensor histidine kinase RcsC	0	1588	chpA COG0643 Chemotaxis protein histidine kinase and related kinases
ELPFPBOH_00629	hypothetical protein	2.2e-97	283	- chemotaxis
ELPFPBOH_00630	rsmE Ribosomal RNA small subunit methyltransferase E	3.93e-170	484	rsmE Specifically methylates the N3 position of the uracil ring of uridine 1498 (m3U1498) in 16S rRNA. Acts on the fully assembled 30S ribosomal subunit
ELPFPBOH_00631	rnfE_1 Ion-translocating oxidoreductase complex subunit E	1.07e-111	335	rsmE Specifically methylates the N3 position of the uracil ring of uridine 1498 (m3U1498) in 16S rRNA. Acts on the fully assembled 30S ribosomal subunit
ELPFPBOH_00632	rsxG_1 Ion-translocating oxidoreductase complex subunit G	5.49e-151	424	rnfG Part of a membrane complex involved in electron transport
ELPFPBOH_00633	rsxD Ion-translocating oxidoreductase complex subunit D	3.28e-234	644	rnfD Part of a membrane complex involved in electron transport
ELPFPBOH_00634	rsxC_1 Ion-translocating oxidoreductase complex subunit C	0	970	rnfC Part of a membrane complex involved in electron transport
ELPFPBOH_00635	rsxB_2 Ion-translocating oxidoreductase complex subunit B	4.75e-120	343	rnfB Part of a membrane complex involved in electron transport
ELPFPBOH_00636	rnfA_1 Ion-translocating oxidoreductase complex subunit A	1.79e-126	360	rnfA Part of a membrane complex involved in electron transport
ELPFPBOH_00637	hypothetical protein	0	2582	- metallopeptidase activity
ELPFPBOH_00638	hypothetical protein	0	1356	- Belongs to the glycosyl hydrolase 8 (cellulase D) family
ELPFPBOH_00639	metG Methionine--tRNA ligase	0	1390	metG Is required not only for elongation of protein synthesis but also for the initiation of all mRNA translation through initiator tRNA(fMet) aminoacylation
ELPFPBOH_00640	hypothetical protein	1.1e-154	434	- -
ELPFPBOH_00641	hypothetical protein	4.02e-261	717	- PASTA domain
ELPFPBOH_00642	hypothetical protein	3.69e-145	409	- -
ELPFPBOH_00643	hypothetical protein	6.1e-189	528	- -
ELPFPBOH_00644	hypothetical protein	3.06e-118	338	- -
ELPFPBOH_00645	hypothetical protein	4.02e-166	465	- -
ELPFPBOH_00646	hypothetical protein	7.77e-98	285	- -
ELPFPBOH_00647	hypothetical protein	0	1045	- OmpA family
ELPFPBOH_00648	hypothetical protein	1.74e-138	390	- -
ELPFPBOH_00649	hypothetical protein	7.53e-260	712	- -
ELPFPBOH_00650	hypothetical protein	1.1e-225	622	- Diguanylate cyclase
ELPFPBOH_00651	rcsC_5 Sensor histidine kinase RcsC	1.02e-281	784	- GAF domain
ELPFPBOH_00652	rssB_2 Regulator of RpoS	4.23e-285	778	- HDOD domain
ELPFPBOH_00653	cheB_4 Protein-glutamate methylesterase/protein-glutamine glutaminase	0	1137	ykoW signal transduction protein containing a membrane domain, an EAL and a GGDEF domain
ELPFPBOH_00654	apbC Iron-sulfur cluster carrier protein	2.83e-258	707	mrp Binds and transfers iron-sulfur (Fe-S) clusters to target apoproteins. Can hydrolyze ATP
ELPFPBOH_00655	rcsC_6 Sensor histidine kinase RcsC	2.99e-247	680	- HD domain
ELPFPBOH_00656	hypothetical protein	0	1480	- (GGDEF) domain
ELPFPBOH_00657	dcd dCTP deaminase	1.28e-137	388	dcd Belongs to the dCTP deaminase family
ELPFPBOH_00658	hypothetical protein	1.64e-174	486	- Protein of unknown function (DUF3108)
ELPFPBOH_00659	purN Phosphoribosylglycinamide formyltransferase	6.66e-155	434	purN Catalyzes the transfer of a formyl group from 10- formyltetrahydrofolate to 5-phospho-ribosyl-glycinamide (GAR), producing 5-phospho-ribosyl-N-formylglycinamide (FGAR) and tetrahydrofolate
ELPFPBOH_00660	purM Phosphoribosylformylglycinamidine cyclo-ligase	1.3e-258	707	purM Phosphoribosylformylglycinamidine cyclo-ligase
ELPFPBOH_00661	hypothetical protein	2.55e-265	726	VV2512 protein conserved in bacteria
ELPFPBOH_00662	pgsA_1 CDP-diacylglycerol--glycerol-3-phosphate 3-phosphatidyltransferase	4.12e-123	351	pgsA2 CDP-alcohol phosphatidyltransferase
ELPFPBOH_00663	hda DnaA regulatory inactivator Hda	4.17e-160	448	hda Belongs to the DnaA family. HdA subfamily
ELPFPBOH_00664	NAD(P)H dehydrogenase (quinone)	1.79e-138	391	wrbA Belongs to the WrbA family
ELPFPBOH_00665	yfgD putative protein YfgD	2.01e-74	222	arsC COG1393 Arsenate reductase and related proteins, glutaredoxin family
ELPFPBOH_00666	hypothetical protein	5.17e-287	784	rbn Virulence factor BrkB
ELPFPBOH_00667	hypothetical protein	0	1067	- -
ELPFPBOH_00668	resA_3 Thiol-disulfide oxidoreductase ResA	7.24e-112	320	resA COG0526 Thiol-disulfide isomerase and thioredoxins
ELPFPBOH_00669	hypothetical protein	6.42e-129	365	- Thioredoxin-like
ELPFPBOH_00670	hypothetical protein	2.69e-278	764	- outer membrane efflux protein
ELPFPBOH_00671	mdtA_1 Multidrug resistance protein MdtA	2.66e-153	433	- Belongs to the membrane fusion protein (MFP) (TC 8.A.1) family
ELPFPBOH_00672	acyP Acylphosphatase	3.48e-67	202	acyP Acylphosphatase
ELPFPBOH_00673	hypothetical protein
ELPFPBOH_00674	sfsA Sugar fermentation stimulation protein A	5.93e-169	471	sfsA Belongs to the SfsA family
ELPFPBOH_00675	cpdA 3',5'-cyclic adenosine monophosphate phosphodiesterase CpdA	5.58e-209	576	cpdA Hydrolyzes cAMP to 5'-AMP. Plays an important regulatory role in modulating the intracellular concentration of cAMP, thereby influencing cAMP-dependent processes
ELPFPBOH_00676	rcsC_7 Sensor histidine kinase RcsC	0	1691	- signal transduction histidine kinase
ELPFPBOH_00677	hcaB 3-phenylpropionate-dihydrodiol/cinnamic acid-dihydrodiol dehydrogenase	0	1282	- Class II Aldolase and Adducin N-terminal domain
ELPFPBOH_00678	hypothetical protein	6.69e-103	297	- -
ELPFPBOH_00679	nupX Putative nucleoside permease NupX	4.46e-274	752	nupX Na+ dependent nucleoside transporter N-terminus
ELPFPBOH_00680	hypothetical protein	2.36e-101	293	- DsrE/DsrF-like family
ELPFPBOH_00681	fabA 3-hydroxydecanoyl-[acyl-carrier-protein] dehydratase	5.78e-128	362	fabA Necessary for the introduction of cis unsaturation into fatty acids. Catalyzes the dehydration of (3R)-3-hydroxydecanoyl- ACP to E-(2)-decenoyl-ACP and then its isomerization to Z-(3)- decenoyl-ACP. Can catalyze the dehydratase reaction for beta- hydroxyacyl-ACPs with saturated chain lengths up to 16 0, being most active on intermediate chain length
ELPFPBOH_00682	hypothetical protein	1.33e-213	634	- domain, Protein
ELPFPBOH_00683	hypothetical protein
ELPFPBOH_00684	proS Proline--tRNA ligase	0	1129	proS Catalyzes the attachment of proline to tRNA(Pro) in a two-step reaction proline is first activated by ATP to form Pro- AMP and then transferred to the acceptor end of tRNA(Pro). As ProRS can inadvertently accommodate and process non-cognate amino acids such as alanine and cysteine, to avoid such errors it has two additional distinct editing activities against alanine. One activity is designa…
ELPFPBOH_00685	hypothetical protein	2.72e-170	474	- COG2863 Cytochrome c553
ELPFPBOH_00686	hypothetical protein	4.09e-92	268	VPA1107 nitric oxide dioxygenase activity
ELPFPBOH_00687	hypothetical protein	3.32e-78	232	- PFAM macrophage migration inhibitory factor
ELPFPBOH_00688	hypothetical protein	1.77e-93	273	- Domain of unknown function (DUF4124)
ELPFPBOH_00689	ilvI_1 Acetolactate synthase isozyme 3 large subunit	0	1155	ilvI COG0028 Thiamine pyrophosphate-requiring enzymes acetolactate synthase, pyruvate dehydrogenase (cytochrome), glyoxylate carboligase, phosphonopyruvate decarboxylase
ELPFPBOH_00690	ilvH Acetolactate synthase isozyme 3 small subunit	5.82e-106	306	ilvH COG0440 Acetolactate synthase, small (regulatory) subunit
ELPFPBOH_00691	ilvC Ketol-acid reductoisomerase (NADP(+))	1.66e-242	665	ilvC Involved in the biosynthesis of branched-chain amino acids (BCAA). Catalyzes an alkyl-migration followed by a ketol- acid reduction of (S)-2-acetolactate (S2AL) to yield (R)-2,3- dihydroxy-isovalerate. In the isomerase reaction, S2AL is rearranged via a Mg-dependent methyl migration to produce 3- hydroxy-3-methyl-2-ketobutyrate (HMKB). In the reductase reaction, this 2-ketoacid undergoes a m…
ELPFPBOH_00692	ilvI_2 Acetolactate synthase isozyme 3 large subunit	0	1076	- Thiamine pyrophosphate enzyme, central domain
ELPFPBOH_00693	hypothetical protein	0	1250	- -
ELPFPBOH_00694	hypothetical protein	6.7e-125	355	- -
ELPFPBOH_00695	hypothetical protein	1.85e-185	514	- Methyltransferase domain
ELPFPBOH_00696	hypothetical protein	7.51e-57	176	- Histidine kinase
ELPFPBOH_00697	hypothetical protein	9.89e-235	645	- Diguanylate cyclase
ELPFPBOH_00698	hypothetical protein
ELPFPBOH_00699	hypothetical protein	5.31e-201	556	- COG3221 ABC-type phosphate phosphonate transport system, periplasmic component
ELPFPBOH_00700	rcsC_8 Sensor histidine kinase RcsC	0	1711	- COG0642 Signal transduction histidine kinase
ELPFPBOH_00701	pleD_2 Response regulator PleD	1.56e-221	610	- diguanylate cyclase
ELPFPBOH_00702	aceE Pyruvate dehydrogenase E1 component	0	1786	aceE Component of the pyruvate dehydrogenase (PDH) complex, that catalyzes the overall conversion of pyruvate to acetyl-CoA and CO(2)
ELPFPBOH_00703	aceF Dihydrolipoyllysine-residue acetyltransferase component of pyruvate dehydrogenase complex	0	852	aceF The pyruvate dehydrogenase complex catalyzes the overall conversion of pyruvate to acetyl-CoA and CO(2)
ELPFPBOH_00704	lpdA Dihydrolipoyl dehydrogenase	6.79e-272	759	- Pyridine nucleotide-disulphide oxidoreductase, dimerisation
ELPFPBOH_00705	ybfF Esterase YbfF	4.06e-199	550	ybfF hydrolases or acyltransferases (alpha beta hydrolase superfamily)
ELPFPBOH_00706	hypothetical protein	4.45e-301	838	- PAS domain containing protein
ELPFPBOH_00707	hypothetical protein	6.14e-228	627	- NMT1-like family
ELPFPBOH_00708	hypothetical protein	1.19e-288	825	- TRAP transporter, 4TM 12TM fusion protein
ELPFPBOH_00709	hypothetical protein	1.91e-103	299	- Domain of unknown function DUF302
ELPFPBOH_00710	hypothetical protein	0	1941	yhjG AsmA family
ELPFPBOH_00711	hypothetical protein	3.69e-112	321	- Putative redox-active protein (C_GCAxxG_C_C)
ELPFPBOH_00712	nth_1 Endonuclease III	7.82e-175	486	nth DNA repair enzyme that has both DNA N-glycosylase activity and AP-lyase activity. The DNA N-glycosylase activity releases various damaged pyrimidines from DNA by cleaving the N- glycosidic bond, leaving an AP (apurinic apyrimidinic) site. The AP-lyase activity cleaves the phosphodiester bond 3' to the AP site by a beta-elimination, leaving a 3'-terminal unsaturated sugar and a product with a …
ELPFPBOH_00713	hypothetical protein	3.47e-104	300	- Domain of unknown function DUF302
ELPFPBOH_00714	hypothetical protein	1.34e-103	298	- Domain of unknown function (DUF1841)
ELPFPBOH_00715	hypothetical protein
ELPFPBOH_00716	hypothetical protein	1.23e-87	257	- Protein required for attachment to host cells
ELPFPBOH_00717	lon_2 Lon protease	0	1553	ycbZ Belongs to the peptidase S16 family
ELPFPBOH_00718	xseA Exodeoxyribonuclease 7 large subunit	7.44e-239	669	xseA Bidirectionally degrades single-stranded DNA into large acid-insoluble oligonucleotides, which are then degraded further into small acid-soluble oligonucleotides
ELPFPBOH_00719	rcsC_9 Sensor histidine kinase RcsC	0	1356	- Histidine kinase
ELPFPBOH_00720	guaB_1 Inosine-5'-monophosphate dehydrogenase	0	966	guaB Catalyzes the conversion of inosine 5'-phosphate (IMP) to xanthosine 5'-phosphate (XMP), the first committed and rate- limiting step in the de novo synthesis of guanine nucleotides, and therefore plays an important role in the regulation of cell growth
ELPFPBOH_00721	guaA GMP synthase [glutamine-hydrolyzing]	0	1059	guaA Catalyzes the synthesis of GMP from XMP
ELPFPBOH_00722	tadA tRNA-specific adenosine deaminase	6.09e-117	333	tadA Catalyzes the deamination of adenosine to inosine at the wobble position 34 of tRNA(Arg2)
ELPFPBOH_00723	hypothetical protein	9.19e-251	686	pldA COG2829 Outer membrane phospholipase A
ELPFPBOH_00724	mltF_2 Membrane-bound lytic murein transglycosylase F	0	889	mltF Murein-degrading enzyme that degrades murein glycan strands and insoluble, high-molecular weight murein sacculi, with the concomitant formation of a 1,6-anhydromuramoyl product. Lytic transglycosylases (LTs) play an integral role in the metabolism of the peptidoglycan (PG) sacculus. Their lytic action creates space within the PG sacculus to allow for its expansion as well as for the insertio…
ELPFPBOH_00726	hypothetical protein	1.57e-67	207	- Belongs to the small heat shock protein (HSP20) family
ELPFPBOH_00727	degP Periplasmic serine endoprotease DegP	0	959	- Belongs to the peptidase S1C family
ELPFPBOH_00728	cbpA Curved DNA-binding protein	4.03e-233	640	cbpA DnaJ-class molecular chaperone
ELPFPBOH_00729	cbpM Chaperone modulatory protein CbpM	1.89e-71	214	cbpM MerR HTH family regulatory protein
ELPFPBOH_00730	htpX_1 Protease HtpX	1.55e-223	616	- Peptidase M48
ELPFPBOH_00731	hypothetical protein	2.09e-153	430	- -
ELPFPBOH_00732	hypothetical protein	5.12e-186	517	- Signal transduction protein
ELPFPBOH_00733	hypothetical protein	0	1291	- Putative diguanylate phosphodiesterase
ELPFPBOH_00734	hypothetical protein	2.37e-91	266	- belongs to the Fur family
ELPFPBOH_00735	fbpC Fe(3+) ions import ATP-binding protein FbpC	1.7e-257	704	fbpC ABC transporter
ELPFPBOH_00736	hypothetical protein	0	1077	fbpB Binding-protein-dependent transport system inner membrane component
ELPFPBOH_00737	putative binding protein component of ABC iron transporter	4.07e-241	662	fbpA Bacterial extracellular solute-binding protein
ELPFPBOH_00738	hypothetical protein	2.73e-54	169	- tRNA-splicing ligase RtcB
ELPFPBOH_00739	hypothetical protein
ELPFPBOH_00740	secF_1 Protein-export membrane protein SecF	1.6e-196	571	- Exporters of the RND superfamily
ELPFPBOH_00741	mdtB_2 Multidrug resistance protein MdtB	0	1914	- AcrB/AcrD/AcrF family
ELPFPBOH_00742	hypothetical protein	2.62e-278	761	- diguanylate cyclase
ELPFPBOH_00743	Sulfide-quinone reductase	1.4e-280	765	sqr Pyridine nucleotide-disulphide oxidoreductase
ELPFPBOH_00744	hypothetical protein	6.42e-49	155	- -
ELPFPBOH_00745	bepF Efflux pump periplasmic linker BepF	4.39e-242	666	- Belongs to the membrane fusion protein (MFP) (TC 8.A.1) family
ELPFPBOH_00746	hypothetical protein	1.24e-83	246	- Peptidase S24-like
ELPFPBOH_00747	atm1 ATM1-type heavy metal exporter	0	1075	atmA COG5265 ABC-type transport system involved in Fe-S cluster assembly, permease and ATPase components
ELPFPBOH_00748	cca_2 Multifunctional CCA protein	7.85e-255	700	cca Catalyzes the addition and repair of the essential 3'- terminal CCA sequence in tRNAs without using a nucleic acid template. Adds these three nucleotides in the order of C, C, and A to the tRNA nucleotide-73, using CTP and ATP as substrates and producing inorganic pyrophosphate
ELPFPBOH_00749	hypothetical protein	0	1022	- Histidine kinase
ELPFPBOH_00750	narL_2 Nitrate/nitrite response regulator protein NarL	5.07e-146	411	- response regulator
ELPFPBOH_00751	glpE_1 Thiosulfate sulfurtransferase GlpE	7.78e-109	315	- Rhodanese Homology Domain
ELPFPBOH_00752	cysG Siroheme synthase	0	927	cysG Multifunctional enzyme that catalyzes the SAM-dependent methylations of uroporphyrinogen III at position C-2 and C-7 to form precorrin-2 via precorrin-1. Then it catalyzes the NAD- dependent ring dehydrogenation of precorrin-2 to yield sirohydrochlorin. Finally, it catalyzes the ferrochelation of sirohydrochlorin to yield siroheme
ELPFPBOH_00753	Sulfurtransferase	7.64e-49	156	- Pfam Rhodanese-like
ELPFPBOH_00754	tusA_2 Sulfur carrier protein TusA	2.44e-48	153	- Belongs to the sulfur carrier protein TusA family
ELPFPBOH_00755	dsrE2 Sulfur carrier protein DsrE2	5.67e-111	318	- DsrE/DsrF/DrsH-like family
ELPFPBOH_00756	47 kDa outer membrane protein	7.07e-280	765	- Outer membrane protein transport protein (OMPP1/FadL/TodX)
ELPFPBOH_00757	hypothetical protein
ELPFPBOH_00758	rcsC_10 Sensor histidine kinase RcsC	0	1546	- Histidine kinase
ELPFPBOH_00759	cheB_5 Protein-glutamate methylesterase/protein-glutamine glutaminase	1.33e-112	324	- cheY-homologous receiver domain
ELPFPBOH_00760	cmpR_1 HTH-type transcriptional activator CmpR	1.1e-206	572	- transcriptional regulator
ELPFPBOH_00761	hypothetical protein	1.44e-86	254	- -
ELPFPBOH_00762	hypothetical protein	1.76e-234	646	perM Permease
ELPFPBOH_00763	hypothetical protein	1.6e-40	132	- Protein of unknown function (DUF2892)
ELPFPBOH_00764	crp cAMP-activated global transcriptional regulator CRP	1.91e-161	451	- crp fnr family
ELPFPBOH_00765	rssB_3 Regulator of RpoS	0	1529	- Response regulator receiver
ELPFPBOH_00766	rcsC_11 Sensor histidine kinase RcsC	0	1764	- Histidine Phosphotransfer domain
ELPFPBOH_00767	hypothetical protein	0	942	phoH phosphate starvation-inducible protein PhoH
ELPFPBOH_00768	bcp_1 Peroxiredoxin Bcp	5.05e-109	313	bcp Redoxin
ELPFPBOH_00769	gcvR Glycine cleavage system transcriptional repressor	2.23e-125	356	gcvR ACT domain
ELPFPBOH_00770	galT Galactose-1-phosphate uridylyltransferase	1.23e-272	744	galT Galactose-1-phosphate uridyl transferase, N-terminal domain
ELPFPBOH_00771	dapA 4-hydroxy-tetrahydrodipicolinate synthase	2.1e-210	580	dapA Catalyzes the condensation of (S)-aspartate-beta- semialdehyde (S)-ASA and pyruvate to 4-hydroxy- tetrahydrodipicolinate (HTPA)
ELPFPBOH_00772	hypothetical protein	7.76e-266	728	bamC NlpB/DapX lipoprotein
ELPFPBOH_00773	yycJ Putative metallo-hydrolase YycJ	2.74e-161	452	yycJ Beta-lactamase superfamily I
ELPFPBOH_00774	Sulfide-quinone reductase	2.14e-298	813	sqr Pyridine nucleotide-disulphide oxidoreductase
ELPFPBOH_00775	ispG 4-hydroxy-3-methylbut-2-en-1-yl diphosphate synthase (flavodoxin)	1.95e-276	756	ispG Converts 2C-methyl-D-erythritol 2,4-cyclodiphosphate (ME-2,4cPP) into 1-hydroxy-2-methyl-2-(E)-butenyl 4-diphosphate
ELPFPBOH_00776	hypothetical protein	1.04e-104	303	- Haem-degrading
ELPFPBOH_00777	hypothetical protein	3.06e-77	230	- PFAM Dinitrogenase iron-molybdenum cofactor
ELPFPBOH_00778	hypothetical protein	3.58e-98	284	- -
ELPFPBOH_00779	anr_1 Transcriptional activator protein Anr	3.18e-168	469	- COG0664 cAMP-binding proteins - catabolite gene activator and regulatory subunit of cAMP-dependent protein kinases
ELPFPBOH_00780	trpB_1 Tryptophan synthase beta chain	0	917	- The beta subunit is responsible for the synthesis of L- tryptophan from indole and L-serine
ELPFPBOH_00781	uup ABC transporter ATP-binding protein uup	0	1205	uup COG0488 ATPase components of ABC transporters with duplicated ATPase domains
ELPFPBOH_00782	hypothetical protein
ELPFPBOH_00783	pstB Phosphate import ATP-binding protein PstB	7.66e-215	592	pstB Part of the ABC transporter complex PstSACB involved in phosphate import. Responsible for energy coupling to the transport system
ELPFPBOH_00784	hypothetical protein	3.34e-301	822	pstA Domain of unknown function (DUF3333)
ELPFPBOH_00785	hypothetical protein	5.37e-281	773	pstC probably responsible for the translocation of the substrate across the membrane
ELPFPBOH_00786	sphX Protein SphX	5.74e-261	715	pstS COG0226 ABC-type phosphate transport system, periplasmic component
ELPFPBOH_00787	hypothetical protein
ELPFPBOH_00788	phoR Phosphate regulon sensor protein PhoR	0	917	phoR COG0642 Signal transduction histidine kinase
ELPFPBOH_00789	phoB Phosphate regulon transcriptional regulatory protein PhoB	5.47e-163	456	phoB COG0745 Response regulators consisting of a CheY-like receiver domain and a winged-helix DNA-binding domain
ELPFPBOH_00790	pbpC Penicillin-binding protein 1C	0	1094	pbpC Penicillin binding protein transpeptidase domain
ELPFPBOH_00791	yfhM Alpha-2-macroglobulin	0	3188	yfhM Alpha-2-Macroglobulin
ELPFPBOH_00792	hypothetical protein	2e-245	674	- acetyltransferases and hydrolases with the alpha beta hydrolase fold
ELPFPBOH_00793	hypothetical protein
ELPFPBOH_00794	hypothetical protein	3.18e-24	102	- IS66 C-terminal element
ELPFPBOH_00795	hypothetical protein	7.45e-30	109	- Cytochrome c
ELPFPBOH_00796	hypothetical protein
ELPFPBOH_00797	hypothetical protein
ELPFPBOH_00798	hypothetical protein
ELPFPBOH_00799	hypothetical protein	5.32e-82	241	- IS66 Orf2 like protein
ELPFPBOH_00800	hypothetical protein	8.33e-48	171	- Transposase C of IS166 homeodomain
ELPFPBOH_00801	hypothetical protein	1.68e-221	608	- Taurine catabolism dioxygenase TauD, TfdA family
ELPFPBOH_00802	hypothetical protein	2.6e-106	308	- Formylmethanofuran dehydrogenase, subunit e
ELPFPBOH_00803	hypothetical protein	1.91e-56	175	- Prokaryotic Cytochrome C oxidase subunit IV
ELPFPBOH_00804	ctaE_2 putative cytochrome c oxidase subunit 3	6.7e-122	348	- Cytochrome c oxidase subunit III
ELPFPBOH_00805	hypothetical protein	6.37e-05	47.4	- Cellulase (glycosyl hydrolase family 5)
ELPFPBOH_00806	hypothetical protein	1.1e-132	381	- C4-dicarboxylate ABC transporter permease
ELPFPBOH_00807	hypothetical protein
ELPFPBOH_00808	soeA Sulfite dehydrogenase subunit A	0	1979	ttrA Molybdopterin oxidoreductase Fe4S4 domain
ELPFPBOH_00809	soeB Sulfite dehydrogenase subunit B	8.2e-192	529	- 4Fe-4S binding domain
ELPFPBOH_00810	soeC Sulfite dehydrogenase subunit C	4.13e-225	620	dmsC DMSO reductase anchor subunit (DmsC)
ELPFPBOH_00811	hypothetical protein	2.14e-187	520	- PGAP1-like protein
ELPFPBOH_00812	hypothetical protein	0	1831	ykoW Protein of unknown function (DUF1631)
ELPFPBOH_00813	hypothetical protein	9.67e-67	207	- -
ELPFPBOH_00814	hypothetical protein	0	1373	- Putative diguanylate phosphodiesterase
ELPFPBOH_00815	aroG Phospho-2-dehydro-3-deoxyheptonate aldolase, Phe-sensitive	2.64e-255	701	aroG Stereospecific condensation of phosphoenolpyruvate (PEP) and D-erythrose-4-phosphate (E4P) giving rise to 3-deoxy-D- arabino-heptulosonate-7-phosphate (DAHP)
ELPFPBOH_00816	hypothetical protein	0	1516	cbbO Von willebrand factor, type a
ELPFPBOH_00817	nirQ_3 Denitrification regulatory protein NirQ	8.47e-194	536	cbbQ CbbQ/NirQ/NorQ C-terminal
ELPFPBOH_00818	putative FAD-linked oxidoreductase	0	935	glcD Glycolate oxidase subunit
ELPFPBOH_00819	hypothetical protein	2.15e-256	702	glcE COG0277 FAD FMN-containing dehydrogenases
ELPFPBOH_00820	lutA Lactate utilization protein A	3.32e-302	822	glcF Cysteine-rich domain
ELPFPBOH_00821	hypothetical protein	5.85e-141	397	phnA PhnA domain
ELPFPBOH_00822	hypothetical protein
ELPFPBOH_00823	hypothetical protein
ELPFPBOH_00824	cbbM Ribulose bisphosphate carboxylase	0	945	cbbM Belongs to the RuBisCO large chain family
ELPFPBOH_00825	cmpR_2 HTH-type transcriptional activator CmpR	3.96e-139	401	rbcR LysR substrate binding domain
ELPFPBOH_00826	dxs 1-deoxy-D-xylulose-5-phosphate synthase	0	1254	dxs Catalyzes the acyloin condensation reaction between C atoms 2 and 3 of pyruvate and glyceraldehyde 3-phosphate to yield 1-deoxy-D-xylulose-5-phosphate (DXP)
ELPFPBOH_00827	gloB_1 Hydroxyacylglutathione hydrolase GloB	4.92e-193	534	gloB Thiolesterase that catalyzes the hydrolysis of S-D- lactoyl-glutathione to form glutathione and D-lactic acid
ELPFPBOH_00828	hypothetical protein
ELPFPBOH_00829	hypothetical protein	5.83e-273	744	- glycosyl
ELPFPBOH_00830	hypothetical protein	6.02e-104	300	yaiI Belongs to the UPF0178 family
ELPFPBOH_00831	hypothetical protein
ELPFPBOH_00832	cfxP Phosphoribulokinase, plasmid	2.57e-215	593	prkB Phosphoribulokinase / Uridine kinase family
ELPFPBOH_00833	nhaD_1 Na(+)/H(+) antiporter NhaD	0	849	nhaD Citrate transporter
ELPFPBOH_00834	nhaD_2 Na(+)/H(+) antiporter NhaD	0	961	nhaD Citrate transporter
ELPFPBOH_00835	putative sulfate transporter	0	1069	- COG0659 Sulfate permease and related transporters (MFS superfamily)
ELPFPBOH_00836	hypothetical protein
ELPFPBOH_00837	putative FAD-linked oxidoreductase	0	873	dld COG0277 FAD FMN-containing dehydrogenases
ELPFPBOH_00838	hypothetical protein	1.78e-109	316	yraP BON domain
ELPFPBOH_00839	gmhA_1 Phosphoheptose isomerase	4.76e-132	374	gmhA Catalyzes the isomerization of sedoheptulose 7-phosphate in D-glycero-D-manno-heptose 7-phosphate
ELPFPBOH_00840	hypothetical protein	1.34e-78	233	yraN Belongs to the UPF0102 family
ELPFPBOH_00841	lpoA Penicillin-binding protein activator LpoA	0	1300	lpoA lipoprotein
ELPFPBOH_00842	rsmI Ribosomal RNA small subunit methyltransferase I	2.65e-173	487	rsmI Catalyzes the 2'-O-methylation of the ribose of cytidine 1402 (C1402) in 16S rRNA
ELPFPBOH_00843	hspA Spore protein SP21	1.01e-100	291	hspA Belongs to the small heat shock protein (HSP20) family
ELPFPBOH_00844	hypothetical protein	0	1456	ygiQ COG1032 Fe-S oxidoreductase
ELPFPBOH_00845	hypothetical protein
ELPFPBOH_00847	mraZ Transcriptional regulator MraZ	7.3e-96	278	mraZ Belongs to the MraZ family
ELPFPBOH_00848	rsmH Ribosomal RNA small subunit methyltransferase H	5.75e-155	439	rsmH Specifically methylates the N4 position of cytidine in position 1402 (C1402) of 16S rRNA
ELPFPBOH_00849	ftsL Cell division protein FtsL	3.42e-54	169	ftsL Essential cell division protein. May link together the upstream cell division proteins, which are predominantly cytoplasmic, with the downstream cell division proteins, which are predominantly periplasmic
ELPFPBOH_00850	ftsI Peptidoglycan D,D-transpeptidase FtsI	0	1134	ftsI Catalyzes cross-linking of the peptidoglycan cell wall at the division septum
ELPFPBOH_00851	murE UDP-N-acetylmuramoyl-L-alanyl-D-glutamate--2, 6-diaminopimelate ligase	0	998	murE Catalyzes the addition of meso-diaminopimelic acid to the nucleotide precursor UDP-N-acetylmuramoyl-L-alanyl-D-glutamate (UMAG) in the biosynthesis of bacterial cell-wall peptidoglycan
ELPFPBOH_00852	murF UDP-N-acetylmuramoyl-tripeptide--D-alanyl-D- alanine ligase	0	867	murF Involved in cell wall formation. Catalyzes the final step in the synthesis of UDP-N-acetylmuramoyl-pentapeptide, the precursor of murein
ELPFPBOH_00853	mraY Phospho-N-acetylmuramoyl-pentapeptide- transferase	1.19e-253	696	mraY First step of the lipid cycle reactions in the biosynthesis of the cell wall peptidoglycan
ELPFPBOH_00854	murD UDP-N-acetylmuramoylalanine--D-glutamate ligase	0	868	murD Cell wall formation. Catalyzes the addition of glutamate to the nucleotide precursor UDP-N-acetylmuramoyl-L-alanine (UMA)
ELPFPBOH_00855	ftsW putative peptidoglycan glycosyltransferase FtsW	3.48e-284	776	ftsW Peptidoglycan polymerase that is essential for cell division
ELPFPBOH_00856	murG UDP-N-acetylglucosamine--N-acetylmuramyl- (pentapeptide) pyrophosphoryl-undecaprenol N-acetylglucosamine transferase	1.05e-249	685	murG Cell wall formation. Catalyzes the transfer of a GlcNAc subunit on undecaprenyl-pyrophosphoryl-MurNAc-pentapeptide (lipid intermediate I) to form undecaprenyl-pyrophosphoryl-MurNAc- (pentapeptide)GlcNAc (lipid intermediate II)
ELPFPBOH_00857	murC UDP-N-acetylmuramate--L-alanine ligase	0	930	murC Belongs to the MurCDEF family
ELPFPBOH_00858	murB UDP-N-acetylenolpyruvoylglucosamine reductase	3.52e-217	598	murB Cell wall formation
ELPFPBOH_00859	ddl D-alanine--D-alanine ligase	5.02e-223	614	ddl Belongs to the D-alanine--D-alanine ligase family
ELPFPBOH_00860	ftsQ Cell division protein FtsQ	5.99e-187	519	ftsQ Essential cell division protein. May link together the upstream cell division proteins, which are predominantly cytoplasmic, with the downstream cell division proteins, which are predominantly periplasmic. May control correct divisome assembly
ELPFPBOH_00861	ftsA_1 Cell division protein FtsA	3.15e-293	800	ftsA Cell division protein that is involved in the assembly of the Z ring. May serve as a membrane anchor for the Z ring
ELPFPBOH_00862	ftsZ Cell division protein FtsZ	4.15e-275	753	ftsZ Essential cell division protein that forms a contractile ring structure (Z ring) at the future cell division site. The regulation of the ring assembly controls the timing and the location of cell division. One of the functions of the FtsZ ring is to recruit other cell division proteins to the septum to produce a new cell wall between the dividing cells. Binds GTP and shows GTPase activity
ELPFPBOH_00863	lpxC UDP-3-O-acyl-N-acetylglucosamine deacetylase	8.97e-218	600	lpxC Catalyzes the hydrolysis of UDP-3-O-myristoyl-N- acetylglucosamine to form UDP-3-O-myristoylglucosamine and acetate, the committed step in lipid A biosynthesis
ELPFPBOH_00864	hypothetical protein	2.7e-15	75.1	- Protein of unknown function (DUF721)
ELPFPBOH_00865	hypothetical protein	3.45e-189	528	- COG0739 Membrane proteins related to metalloendopeptidases
ELPFPBOH_00866	secA Protein translocase subunit SecA	0	1849	secA Part of the Sec protein translocase complex. Interacts with the SecYEG preprotein conducting channel. Has a central role in coupling the hydrolysis of ATP to the transfer of proteins into and across the cell membrane, serving both as a receptor for the preprotein-SecB complex and as an ATP-driven molecular motor driving the stepwise translocation of polypeptide chains across the membrane
ELPFPBOH_00867	argJ Arginine biosynthesis bifunctional protein ArgJ	2.56e-287	784	argJ Catalyzes two activities which are involved in the cyclic version of arginine biosynthesis the synthesis of N- acetylglutamate from glutamate and acetyl-CoA as the acetyl donor, and of ornithine by transacetylation between N(2)-acetylornithine and glutamate
ELPFPBOH_00868	thiE_1 Thiamine-phosphate synthase	8.39e-227	624	mutT COG0494 NTP pyrophosphohydrolases including oxidative damage repair enzymes
ELPFPBOH_00869	hypothetical protein	4.84e-130	370	sac1 COG0471 Di- and tricarboxylate transporters
ELPFPBOH_00870	hypothetical protein	1.12e-289	793	sac1 Citrate transporter
ELPFPBOH_00871	hypothetical protein
ELPFPBOH_00872	hypothetical protein	2.68e-96	279	- -
ELPFPBOH_00873	rcsC_12 Sensor histidine kinase RcsC	0	860	- COG0642 Signal transduction histidine kinase
ELPFPBOH_00874	hypothetical protein	0	884	rela3 phosphohydrolase
ELPFPBOH_00875	hypothetical protein	6.13e-276	753	- Protein of unknown function (DUF3570)
ELPFPBOH_00876	hypothetical protein	9.11e-44	141	- Domain of unknown function (DUF4266)
ELPFPBOH_00877	resA_4 Thiol-disulfide oxidoreductase ResA	1.09e-115	330	resA Thioredoxin-like
ELPFPBOH_00878	hypothetical protein	2.35e-148	417	- Has lipid A 3-O-deacylase activity. Hydrolyzes the ester bond at the 3 position of lipid A, a bioactive component of lipopolysaccharide (LPS), thereby releasing the primary fatty acyl moiety
ELPFPBOH_00879	hypothetical protein	1.58e-184	511	- SH3 domain protein
ELPFPBOH_00880	tolB_1 Tol-Pal system protein TolB	0	1727	- COG0823 Periplasmic component of the Tol biopolymer transport system
ELPFPBOH_00881	hypothetical protein	2.83e-172	479	- -
ELPFPBOH_00882	hypothetical protein	0	1561	- Concanavalin A-like lectin/glucanases superfamily
ELPFPBOH_00883	hypothetical protein	0	1041	- -
ELPFPBOH_00884	hypothetical protein	1.63e-116	333	- -
ELPFPBOH_00885	hypothetical protein	0	1084	- Tetratricopeptide repeat
ELPFPBOH_00886	cpoB_1 Cell division coordinator CpoB	0	1694	- Tetratricopeptide repeat
ELPFPBOH_00887	cpoB_2 Cell division coordinator CpoB	1.13e-100	294	- TPR repeat
ELPFPBOH_00888	hypothetical protein	1.61e-57	177	- -
ELPFPBOH_00889	tolQ_1 Tol-Pal system protein TolQ	3.27e-121	348	- MotA/TolQ/ExbB proton channel family
ELPFPBOH_00890	tolR_1 Tol-Pal system protein TolR	2.43e-111	320	- Biopolymer transport protein ExbD/TolR
ELPFPBOH_00891	hypothetical protein	7.77e-109	314	- Biopolymer transport protein ExbD/TolR
ELPFPBOH_00892	hypothetical protein	5.74e-190	532	- Interacts with outer membrane receptor proteins that carry out high-affinity binding and energy dependent uptake into the periplasmic space of specific substrates. It could act to transduce energy from the cytoplasmic membrane to specific energy- requiring processes in the outer membrane, resulting in the release into the periplasm of ligands bound by these outer membrane proteins
ELPFPBOH_00893	apbE FAD:protein FMN transferase	2.75e-163	461	- Flavin transferase that catalyzes the transfer of the FMN moiety of FAD and its covalent binding to the hydroxyl group of a threonine residue in a target flavoprotein
ELPFPBOH_00894	cysE Serine acetyltransferase	2.75e-200	553	cysE Bacterial transferase hexapeptide (six repeats)
ELPFPBOH_00895	iscR_1 HTH-type transcriptional regulator IscR	1.88e-112	322	iscR Regulates the transcription of several operons and genes involved in the biogenesis of Fe-S clusters and Fe-S-containing proteins
ELPFPBOH_00896	iscS Cysteine desulfurase IscS	7.42e-293	798	iscS Master enzyme that delivers sulfur to a number of partners involved in Fe-S cluster assembly, tRNA modification or cofactor biosynthesis. Catalyzes the removal of elemental sulfur atoms from cysteine to produce alanine. Functions as a sulfur delivery protein for Fe-S cluster synthesis onto IscU, an Fe-S scaffold assembly protein, as well as other S acceptor proteins
ELPFPBOH_00897	iscU Iron-sulfur cluster assembly scaffold protein IscU	2.62e-87	256	iscU A scaffold on which IscS assembles Fe-S clusters. It is likely that Fe-S cluster coordination is flexible as the role of this complex is to build and then hand off Fe-S clusters
ELPFPBOH_00898	iscA Iron-binding protein IscA	2.17e-72	216	iscA Is able to transfer iron-sulfur clusters to apo- ferredoxin. Multiple cycles of 2Fe2S cluster formation and transfer are observed, suggesting that IscA acts catalytically. Recruits intracellular free iron so as to provide iron for the assembly of transient iron-sulfur cluster in IscU in the presence of IscS, L-cysteine and the thioredoxin reductase system
ELPFPBOH_00899	hscB Co-chaperone protein HscB	1.06e-119	342	hscB Co-chaperone involved in the maturation of iron-sulfur cluster-containing proteins. Seems to help targeting proteins to be folded toward HscA
ELPFPBOH_00900	hscA Chaperone protein HscA	0	1183	hscA Chaperone involved in the maturation of iron-sulfur cluster-containing proteins. Has a low intrinsic ATPase activity which is markedly stimulated by HscB
ELPFPBOH_00901	fdx_2 2Fe-2S ferredoxin	8.29e-77	228	fdx ferredoxin, 2Fe-2S
ELPFPBOH_00902	iscX Protein IscX	1.54e-42	138	iscX protein conserved in bacteria
ELPFPBOH_00903	nhaS3 High-affinity Na(+)/H(+) antiporter NhaS3	6.4e-202	574	- P COG0025 NhaP-type Na H and K H antiporters
ELPFPBOH_00904	hypothetical protein
ELPFPBOH_00905	parC DNA topoisomerase 4 subunit A	0	1464	parC Topoisomerase IV is essential for chromosome segregation. It relaxes supercoiled DNA. Performs the decatenation events required during the replication of a circular DNA molecule
ELPFPBOH_00907	tig Trigger factor	3.05e-295	806	tig Involved in protein export. Acts as a chaperone by maintaining the newly synthesized protein in an open conformation. Functions as a peptidyl-prolyl cis-trans isomerase
ELPFPBOH_00908	clpP ATP-dependent Clp protease proteolytic subunit	1.35e-149	420	clpP Cleaves peptides in various proteins in a process that requires ATP hydrolysis. Has a chymotrypsin-like activity. Plays a major role in the degradation of misfolded proteins
ELPFPBOH_00909	clpX ATP-dependent Clp protease ATP-binding subunit ClpX	2.99e-305	832	clpX ATP-dependent specificity component of the Clp protease. It directs the protease to specific substrates. Can perform chaperone functions in the absence of ClpP
ELPFPBOH_00910	lon_3 Lon protease	0	1538	lon ATP-dependent serine protease that mediates the selective degradation of mutant and abnormal proteins as well as certain short-lived regulatory proteins. Required for cellular homeostasis and for survival from DNA damage and developmental changes induced by stress. Degrades polypeptides processively to yield small peptide fragments that are 5 to 10 amino acids long. Binds to DNA in a double-s…
ELPFPBOH_00911	hupB DNA-binding protein HU-beta	5.22e-54	169	hupB Histone-like DNA-binding protein which is capable of wrapping DNA to stabilize it, and thus to prevent its denaturation under extreme environmental conditions
ELPFPBOH_00914	ppiD Peptidyl-prolyl cis-trans isomerase D	0	1085	ppiD peptidyl-prolyl isomerase
ELPFPBOH_00915	fabI Enoyl-[acyl-carrier-protein] reductase [NADH] FabI	8.38e-180	500	fabI Enoyl- acyl-carrier-protein reductase NADH
ELPFPBOH_00916	hypothetical protein	0	1462	hbpA Bacterial extracellular solute-binding proteins, family 5 Middle
ELPFPBOH_00917	gsiC Glutathione transport system permease protein GsiC	1.13e-222	614	oppB Oligopeptide transport system permease protein OppB
ELPFPBOH_00918	hypothetical protein	0	897	oppC Binding-protein-dependent transport system inner membrane component
ELPFPBOH_00919	putative ABC transporter ATP-binding protein	0	1310	gsiA Oligopeptide/dipeptide transporter, C-terminal region
ELPFPBOH_00920	hypothetical protein	1.4e-191	531	- Cro/C1-type HTH DNA-binding domain
ELPFPBOH_00921	hypothetical protein	1.18e-67	205	- -
ELPFPBOH_00922	hypothetical protein	2.06e-182	507	- protein conserved in bacteria
ELPFPBOH_00923	hypothetical protein	0	2274	- Beta-L-arabinofuranosidase, GH127
ELPFPBOH_00924	hypothetical protein	4.3e-252	692	- mechanosensitive ion channel
ELPFPBOH_00925	hypothetical protein	8.95e-38	125	- -
ELPFPBOH_00926	yneA Cell division suppressor protein YneA	0	1117	mltD COG0741 Soluble lytic murein transglycosylase and related regulatory proteins (some contain LysM invasin domains)
ELPFPBOH_00927	hypothetical protein	1.06e-172	481	yafS Methyltransferase domain
ELPFPBOH_00928	rnhA Ribonuclease HI	2.33e-109	313	rnhA Endonuclease that specifically degrades the RNA of RNA- DNA hybrids
ELPFPBOH_00929	dnaQ DNA polymerase III subunit epsilon	4.35e-172	479	dnaQ DNA polymerase III is a complex, multichain enzyme responsible for most of the replicative synthesis in bacteria. The epsilon subunit contain the editing function and is a proofreading 3'-5' exonuclease
ELPFPBOH_00930	anr_2 Transcriptional activator protein Anr	1.4e-180	502	anr Catabolite gene activator and regulatory subunit of cAMP-dependent protein
ELPFPBOH_00931	hypothetical protein
ELPFPBOH_00932	pyrG CTP synthase	0	1095	pyrG Catalyzes the ATP-dependent amination of UTP to CTP with either L-glutamine or ammonia as the source of nitrogen. Regulates intracellular CTP levels through interactions with the four ribonucleotide triphosphates
ELPFPBOH_00933	kdsA 2-dehydro-3-deoxyphosphooctonate aldolase	5.12e-200	553	kdsA Belongs to the KdsA family
ELPFPBOH_00934	eno Enolase	2e-299	817	eno Catalyzes the reversible conversion of 2- phosphoglycerate into phosphoenolpyruvate. It is essential for the degradation of carbohydrates via glycolysis
ELPFPBOH_00935	ftsB Cell division protein FtsB	4.45e-56	174	ftsB Essential cell division protein. May link together the upstream cell division proteins, which are predominantly cytoplasmic, with the downstream cell division proteins, which are predominantly periplasmic
ELPFPBOH_00936	ispD 2-C-methyl-D-erythritol 4-phosphate cytidylyltransferase	8.9e-169	470	ispD Catalyzes the formation of 4-diphosphocytidyl-2-C- methyl-D-erythritol from CTP and 2-C-methyl-D-erythritol 4- phosphate (MEP)
ELPFPBOH_00937	hypothetical protein	4.22e-285	779	- Signal transduction protein
ELPFPBOH_00938	ispF 2-C-methyl-D-erythritol 2,4-cyclodiphosphate synthase	3.43e-93	272	ispF Involved in the biosynthesis of isopentenyl diphosphate (IPP) and dimethylallyl diphosphate (DMAPP), two major building blocks of isoprenoid compounds. Catalyzes the conversion of 4- diphosphocytidyl-2-C-methyl-D-erythritol 2-phosphate (CDP-ME2P) to 2-C-methyl-D-erythritol 2,4-cyclodiphosphate (ME-CPP) with a corresponding release of cytidine 5-monophosphate (CMP)
ELPFPBOH_00939	truD tRNA pseudouridine synthase D	2.74e-250	686	truD Responsible for synthesis of pseudouridine from uracil- 13 in transfer RNAs
ELPFPBOH_00940	smrA putative DNA endonuclease SmrA	1.45e-131	372	smrA protein conserved in bacteria
ELPFPBOH_00941	surE 5'-nucleotidase SurE	3.05e-176	490	surE Nucleotidase that shows phosphatase activity on nucleoside 5'-monophosphates
ELPFPBOH_00942	pcm_3 Protein-L-isoaspartate O-methyltransferase	2.51e-154	433	pcm Catalyzes the methyl esterification of L-isoaspartyl residues in peptides and proteins that result from spontaneous decomposition of normal L-aspartyl and L-asparaginyl residues. It plays a role in the repair and or degradation of damaged proteins
ELPFPBOH_00943	hypothetical protein	5.85e-135	381	Z012_09465 SNARE associated Golgi protein
ELPFPBOH_00944	nlpD Murein hydrolase activator NlpD	1.45e-55	186	- peptidase
ELPFPBOH_00945	hypothetical protein
ELPFPBOH_00946	hypothetical protein
ELPFPBOH_00947	rpoS RNA polymerase sigma factor RpoS	2.94e-193	536	rpoS COG0568 DNA-directed RNA polymerase, sigma subunit
ELPFPBOH_00948	ccoN1 Cbb3-type cytochrome c oxidase subunit CcoN1	0	965	ccoN Belongs to the heme-copper respiratory oxidase family
ELPFPBOH_00949	hypothetical protein	1.78e-175	488	ccoO COG2993 Cbb3-type cytochrome oxidase, cytochrome c subunit
ELPFPBOH_00950	hypothetical protein	2.11e-44	143	- Cbb3-type cytochrome oxidase component FixQ
ELPFPBOH_00951	fixP Cbb3-type cytochrome c oxidase subunit FixP	1.22e-214	590	ccoP C-type cytochrome. Part of the cbb3-type cytochrome c oxidase complex
ELPFPBOH_00952	hypothetical protein
ELPFPBOH_00953	hypothetical protein	0	943	ccoG COG0348 Polyferredoxin
ELPFPBOH_00954	hypothetical protein	3.39e-111	319	- PFAM FixH
ELPFPBOH_00955	copA_1 Copper-exporting P-type ATPase	0	1632	- cation transport ATPase
ELPFPBOH_00956	hypothetical protein	1.7e-35	120	ccoS Cytochrome oxidase maturation protein
ELPFPBOH_00957	hypothetical protein	1.24e-156	439	- -
ELPFPBOH_00958	hypothetical protein	6.41e-124	352	- -
ELPFPBOH_00959	hypothetical protein	1.79e-81	241	- Protein of unknown function (DUF498/DUF598)
ELPFPBOH_00960	hypothetical protein	0	1230	- (GGDEF) domain
ELPFPBOH_00961	hypothetical protein	9.49e-281	766	- FIST N domain
ELPFPBOH_00962	hypothetical protein
ELPFPBOH_00963	hypothetical protein
ELPFPBOH_00964	alaC Glutamate-pyruvate aminotransferase AlaC	1.71e-302	822	yfdZ Aminotransferase class I and II
ELPFPBOH_00965	hom Homoserine dehydrogenase	5.63e-307	837	hom homoserine dehydrogenase
ELPFPBOH_00966	thrC Threonine synthase	8.87e-265	724	thrC threonine synthase
ELPFPBOH_00967	hypothetical protein	1.92e-252	692	rpfE protein conserved in bacteria
ELPFPBOH_00968	hypothetical protein	7.76e-90	262	gloA lactoylglutathione lyase activity
ELPFPBOH_00969	hypothetical protein
ELPFPBOH_00970	hypothetical protein	8.14e-32	110	ubiE methyltransferase
ELPFPBOH_00971	glnD Bifunctional uridylyltransferase/uridylyl-removing enzyme	0	1749	glnD Modifies, by uridylylation and deuridylylation, the PII regulatory proteins (GlnB and homologs), in response to the nitrogen status of the cell that GlnD senses through the glutamine level. Under low glutamine levels, catalyzes the conversion of the PII proteins and UTP to PII-UMP and PPi, while under higher glutamine levels, GlnD hydrolyzes PII-UMP to PII and UMP (deuridylylation). Thus, co…
ELPFPBOH_00972	map Methionine aminopeptidase	2.64e-193	535	map Methionine aminopeptidase
ELPFPBOH_00974	rpsB 30S ribosomal protein S2	3.16e-175	488	rpsB Belongs to the universal ribosomal protein uS2 family
ELPFPBOH_00975	tsf Elongation factor Ts	9.78e-197	546	tsf Associates with the EF-Tu.GDP complex and induces the exchange of GDP to GTP. It remains bound to the aminoacyl-tRNA.EF- Tu.GTP complex up to the GTP hydrolysis stage on the ribosome
ELPFPBOH_00976	pyrH Uridylate kinase	3.53e-163	457	pyrH Catalyzes the reversible phosphorylation of UMP to UDP
ELPFPBOH_00977	frr Ribosome-recycling factor	3.81e-124	353	frr Responsible for the release of ribosomes from messenger RNA at the termination of protein biosynthesis. May increase the efficiency of translation by recycling ribosomes from one round of translation to another
ELPFPBOH_00978	ispU Ditrans,polycis-undecaprenyl-diphosphate synthase ((2E,6E)-farnesyl-diphosphate specific)	8.06e-168	469	uppS Catalyzes the sequential condensation of isopentenyl diphosphate (IPP) with (2E,6E)-farnesyl diphosphate (E,E-FPP) to yield (2Z,6Z,10Z,14Z,18Z,22Z,26Z,30Z,34E,38E)-undecaprenyl diphosphate (di-trans,octa-cis-UPP). UPP is the precursor of glycosyl carrier lipid in the biosynthesis of bacterial cell wall polysaccharide components such as peptidoglycan and lipopolysaccharide
ELPFPBOH_00979	cdsA Phosphatidate cytidylyltransferase	6.64e-189	525	cdsA Belongs to the CDS family
ELPFPBOH_00980	dxr 1-deoxy-D-xylulose 5-phosphate reductoisomerase	2.81e-275	753	dxr Catalyzes the NADP-dependent rearrangement and reduction of 1-deoxy-D-xylulose-5-phosphate (DXP) to 2-C-methyl-D-erythritol 4-phosphate (MEP)
ELPFPBOH_00981	rseP Regulator of sigma-E protease RseP	0	868	rseP zinc metalloprotease
ELPFPBOH_00982	bamA Outer membrane protein assembly factor BamA	0	1344	bamA Part of the outer membrane protein assembly complex, which is involved in assembly and insertion of beta-barrel proteins into the outer membrane
ELPFPBOH_00983	skp Chaperone protein Skp	4e-66	205	skp Belongs to the skp family
ELPFPBOH_00984	lpxD UDP-3-O-acylglucosamine N-acyltransferase	2.15e-181	512	lpxD Catalyzes the N-acylation of UDP-3-O-acylglucosamine using 3-hydroxyacyl-ACP as the acyl donor. Is involved in the biosynthesis of lipid A, a phosphorylated glycolipid that anchors the lipopolysaccharide to the outer membrane of the cell
ELPFPBOH_00985	fabZ 3-hydroxyacyl-[acyl-carrier-protein] dehydratase FabZ	2.65e-98	285	fabZ Involved in unsaturated fatty acids biosynthesis. Catalyzes the dehydration of short chain beta-hydroxyacyl-ACPs and long chain saturated and unsaturated beta-hydroxyacyl-ACPs
ELPFPBOH_00986	lpxA_1 Acyl-[acyl-carrier-protein]--UDP-N- acetylglucosamine O-acyltransferase	9.47e-138	394	lpxA Involved in the biosynthesis of lipid A, a phosphorylated glycolipid that anchors the lipopolysaccharide to the outer membrane of the cell
ELPFPBOH_00987	lpxB Lipid-A-disaccharide synthase	9.71e-271	741	lpxB Condensation of UDP-2,3-diacylglucosamine and 2,3- diacylglucosamine-1-phosphate to form lipid A disaccharide, a precursor of lipid A, a phosphorylated glycolipid that anchors the lipopolysaccharide to the outer membrane of the cell
ELPFPBOH_00988	rnhB Ribonuclease HII	1.73e-127	362	rnhB Endonuclease that specifically degrades the RNA of RNA- DNA hybrids
ELPFPBOH_00989	dnaE DNA polymerase III subunit alpha	0	2286	dnaE DNA polymerase III, alpha subunit
ELPFPBOH_00990	hypothetical protein	0	3769	- lipolytic protein G-D-S-L family
ELPFPBOH_00991	hypothetical protein	0	861	- protein conserved in bacteria
ELPFPBOH_00992	fccB_1 Sulfide dehydrogenase [flavocytochrome c] flavoprotein chain	8.92e-275	753	- Flavocytochrome c sulphide dehydrogenase, flavin-binding
ELPFPBOH_00993	lapB_1 Lipopolysaccharide assembly protein B	2.29e-247	678	- Tetratricopeptide repeat
ELPFPBOH_00994	hypothetical protein	1.29e-124	359	- Transposase IS200 like
ELPFPBOH_00995	accA Acetyl-coenzyme A carboxylase carboxyl transferase subunit alpha	5.69e-229	630	accA Component of the acetyl coenzyme A carboxylase (ACC) complex. First, biotin carboxylase catalyzes the carboxylation of biotin on its carrier protein (BCCP) and then the CO(2) group is transferred by the carboxyltransferase to acetyl-CoA to form malonyl-CoA
ELPFPBOH_00996	tilS tRNA(Ile)-lysidine synthase	0	922	tilS Ligates lysine onto the cytidine present at position 34 of the AUA codon-specific tRNA(Ile) that contains the anticodon CAU, in an ATP-dependent manner. Cytidine is converted to lysidine, thus changing the amino acid specificity of the tRNA from methionine to isoleucine
ELPFPBOH_00997	hypothetical protein	1.08e-110	317	- ATP-grasp
ELPFPBOH_00998	hypothetical protein
ELPFPBOH_00999	hypothetical protein	9.26e-208	573	- Protein of unknown function (DUF692)
ELPFPBOH_01000	cnoX_1 Chaperedoxin	2.01e-206	570	ybbN Thioredoxin
ELPFPBOH_01001	trxC_1 Thioredoxin 2	8.28e-105	301	trxC COG0526 Thiol-disulfide isomerase and thioredoxins
ELPFPBOH_01002	carA Carbamoyl-phosphate synthase small chain	1.87e-283	773	carA Belongs to the CarA family
ELPFPBOH_01003	carB Carbamoyl-phosphate synthase large chain	0	2094	carB Carbamoyl-phosphate synthetase ammonia chain
ELPFPBOH_01004	greA Transcription elongation factor GreA	3.84e-104	301	greA Necessary for efficient RNA polymerase transcription elongation past template-encoded arresting sites. The arresting sites in DNA have the property of trapping a certain fraction of elongating RNA polymerases that pass through, resulting in locked ternary complexes. Cleavage of the nascent transcript by cleavage factors such as GreA or GreB allows the resumption of elongation from the new 3'…
ELPFPBOH_01005	yhbY RNA-binding protein YhbY	1.08e-61	189	yhbY RNA-binding protein containing KH domain, possibly ribosomal protein
ELPFPBOH_01006	rlmE Ribosomal RNA large subunit methyltransferase E	2.01e-143	404	ftsJ Specifically methylates the uridine in position 2552 of 23S rRNA at the 2'-O position of the ribose in the fully assembled 50S ribosomal subunit
ELPFPBOH_01007	ftsH_1 ATP-dependent zinc metalloprotease FtsH	0	1237	ftsH Acts as a processive, ATP-dependent zinc metallopeptidase for both cytoplasmic and membrane proteins. Plays a role in the quality control of integral membrane proteins
ELPFPBOH_01008	folP Dihydropteroate synthase	7.65e-171	478	folP Catalyzes the condensation of para-aminobenzoate (pABA) with 6-hydroxymethyl-7,8-dihydropterin diphosphate (DHPt-PP) to form 7,8-dihydropteroate (H2Pte), the immediate precursor of folate derivatives
ELPFPBOH_01009	glmM_1 Phosphoglucosamine mutase	0	874	glmM Catalyzes the conversion of glucosamine-6-phosphate to glucosamine-1-phosphate
ELPFPBOH_01010	tpiA Triosephosphate isomerase	2.61e-179	498	tpiA Involved in the gluconeogenesis. Catalyzes stereospecifically the conversion of dihydroxyacetone phosphate (DHAP) to D-glyceraldehyde-3-phosphate (G3P)
ELPFPBOH_01011	secG Protein-export membrane protein SecG	2.15e-69	211	secG Preprotein translocase subunit SecG
ELPFPBOH_01013	nqo7 NADH-quinone oxidoreductase subunit 7	3.05e-75	224	nuoA NDH-1 shuttles electrons from NADH, via FMN and iron- sulfur (Fe-S) centers, to quinones in the respiratory chain. The immediate electron acceptor for the enzyme in this species is believed to be ubiquinone. Couples the redox reaction to proton translocation (for every two electrons transferred, four hydrogen ions are translocated across the cytoplasmic membrane), and thus conserves the redo…
ELPFPBOH_01014	nuoB NADH-quinone oxidoreductase subunit B	4.16e-117	333	nuoB NDH-1 shuttles electrons from NADH, via FMN and iron- sulfur (Fe-S) centers, to quinones in the respiratory chain. The immediate electron acceptor for the enzyme in this species is believed to be ubiquinone. Couples the redox reaction to proton translocation (for every two electrons transferred, four hydrogen ions are translocated across the cytoplasmic membrane), and thus conserves the redo…
ELPFPBOH_01015	ndhJ NAD(P)H-quinone oxidoreductase subunit J, chloroplastic	1.35e-172	481	nuoC NDH-1 shuttles electrons from NADH, via FMN and iron- sulfur (Fe-S) centers, to quinones in the respiratory chain. The immediate electron acceptor for the enzyme in this species is believed to be ubiquinone. Couples the redox reaction to proton translocation (for every two electrons transferred, four hydrogen ions are translocated across the cytoplasmic membrane), and thus conserves the redo…
ELPFPBOH_01016	nuoD NADH-quinone oxidoreductase subunit D	0	860	nuoD NDH-1 shuttles electrons from NADH, via FMN and iron- sulfur (Fe-S) centers, to quinones in the respiratory chain. The immediate electron acceptor for the enzyme in this species is believed to be ubiquinone. Couples the redox reaction to proton translocation (for every two electrons transferred, four hydrogen ions are translocated across the cytoplasmic membrane), and thus conserves the redo…
ELPFPBOH_01017	nqo2 NADH-quinone oxidoreductase subunit 2	8.53e-113	323	nuoE Thioredoxin-like [2Fe-2S] ferredoxin
ELPFPBOH_01018	nqo1 NADH-quinone oxidoreductase subunit 1	0	888	nuoF NDH-1 shuttles electrons from NADH, via FMN and iron- sulfur (Fe-S) centers, to quinones in the respiratory chain
ELPFPBOH_01019	nqo3 NADH-quinone oxidoreductase chain 3	0	1521	nuoG NADH-quinone oxidoreductase
ELPFPBOH_01020	nuoH NADH-quinone oxidoreductase subunit H	1.28e-248	682	nuoH NDH-1 shuttles electrons from NADH, via FMN and iron- sulfur (Fe-S) centers, to quinones in the respiratory chain. The immediate electron acceptor for the enzyme in this species is believed to be ubiquinone. Couples the redox reaction to proton translocation (for every two electrons transferred, four hydrogen ions are translocated across the cytoplasmic membrane), and thus conserves the redo…
ELPFPBOH_01021	nuoI NADH-quinone oxidoreductase subunit I	1.13e-82	247	nuoI NDH-1 shuttles electrons from NADH, via FMN and iron- sulfur (Fe-S) centers, to quinones in the respiratory chain. The immediate electron acceptor for the enzyme in this species is believed to be ubiquinone. Couples the redox reaction to proton translocation (for every two electrons transferred, four hydrogen ions are translocated across the cytoplasmic membrane), and thus conserves the redo…
ELPFPBOH_01022	nuoJ NADH-quinone oxidoreductase subunit J	4.15e-124	355	nuoJ NADH-ubiquinone/plastoquinone oxidoreductase chain 6
ELPFPBOH_01023	nuoK NADH-quinone oxidoreductase subunit K	9.82e-51	161	nuoK NDH-1 shuttles electrons from NADH, via FMN and iron- sulfur (Fe-S) centers, to quinones in the respiratory chain. The immediate electron acceptor for the enzyme in this species is believed to be ubiquinone. Couples the redox reaction to proton translocation (for every two electrons transferred, four hydrogen ions are translocated across the cytoplasmic membrane), and thus conserves the redo…
ELPFPBOH_01024	nuoL NADH-quinone oxidoreductase subunit L	0	1299	nuoL CP COG1009 NADH ubiquinone oxidoreductase subunit 5 (chain L) Multisubunit Na H antiporter, MnhA subunit
ELPFPBOH_01025	nuoM_1 NADH-quinone oxidoreductase subunit M	0	972	nuoM NADH ubiquinone oxidoreductase subunit
ELPFPBOH_01026	nuoN NADH-quinone oxidoreductase subunit N	0	880	nuoN NDH-1 shuttles electrons from NADH, via FMN and iron- sulfur (Fe-S) centers, to quinones in the respiratory chain. The immediate electron acceptor for the enzyme in this species is believed to be ubiquinone. Couples the redox reaction to proton translocation (for every two electrons transferred, four hydrogen ions are translocated across the cytoplasmic membrane), and thus conserves the redo…
ELPFPBOH_01028	rimP Ribosome maturation factor RimP	2.09e-105	303	rimP Required for maturation of 30S ribosomal subunits
ELPFPBOH_01029	nusA Transcription termination/antitermination protein NusA	0	944	nusA Participates in both transcription termination and antitermination
ELPFPBOH_01030	infB Translation initiation factor IF-2	0	1520	infB One of the essential components for the initiation of protein synthesis. Protects formylmethionyl-tRNA from spontaneous hydrolysis and promotes its binding to the 30S ribosomal subunits. Also involved in the hydrolysis of GTP during the formation of the 70S ribosomal complex
ELPFPBOH_01031	rbfA Ribosome-binding factor A	7.37e-78	231	rbfA One of several proteins that assist in the late maturation steps of the functional core of the 30S ribosomal subunit. Associates with free 30S ribosomal subunits (but not with 30S subunits that are part of 70S ribosomes or polysomes). Required for efficient processing of 16S rRNA. May interact with the 5'-terminal helix region of 16S rRNA
ELPFPBOH_01032	truB tRNA pseudouridine synthase B	5.89e-225	619	truB Responsible for synthesis of pseudouridine from uracil- 55 in the psi GC loop of transfer RNAs
ELPFPBOH_01033	rpsO 30S ribosomal protein S15	1.24e-56	175	rpsO Forms an intersubunit bridge (bridge B4) with the 23S rRNA of the 50S subunit in the ribosome
ELPFPBOH_01034	pnp Polyribonucleotide nucleotidyltransferase	0	1340	pnp Involved in mRNA degradation. Catalyzes the phosphorolysis of single-stranded polyribonucleotides processively in the 3'- to 5'-direction
ELPFPBOH_01035	hypothetical protein	3.14e-122	348	- -
ELPFPBOH_01036	gabD Succinate-semialdehyde dehydrogenase [NADP(+)]	0	959	- belongs to the aldehyde dehydrogenase family
ELPFPBOH_01037	hypothetical protein
ELPFPBOH_01038	hypothetical protein
ELPFPBOH_01039	bioA Adenosylmethionine-8-amino-7-oxononanoate aminotransferase	0	893	bioA Catalyzes the transfer of the alpha-amino group from S- adenosyl-L-methionine (SAM) to 7-keto-8-aminopelargonic acid (KAPA) to form 7,8-diaminopelargonic acid (DAPA). It is the only animotransferase known to utilize SAM as an amino donor
ELPFPBOH_01040	Protein archease	1.39e-101	293	- Archease protein family (MTH1598/TM1083)
ELPFPBOH_01041	rtcB RNA-splicing ligase RtcB	0	958	rtcB tRNA-splicing ligase RtcB
ELPFPBOH_01042	gpt_1 Xanthine phosphoribosyltransferase	1.28e-82	245	- Phosphoribosyl transferase domain
ELPFPBOH_01043	hypothetical protein	1.1e-105	304	- Aminoacyl-tRNA editing domain
ELPFPBOH_01044	COQ5_1 2-methoxy-6-polyprenyl-1,4-benzoquinol methylase, mitochondrial	1.59e-165	461	- Methyltransferase type 11
ELPFPBOH_01045	pcm_4 Protein-L-isoaspartate O-methyltransferase	4.36e-167	466	pcm2 Catalyzes the methyl esterification of L-isoaspartyl residues in peptides and proteins that result from spontaneous decomposition of normal L-aspartyl and L-asparaginyl residues. It plays a role in the repair and or degradation of damaged proteins
ELPFPBOH_01046	ahcY_1 S-inosyl-L-homocysteine hydrolase	2.92e-07	52.8	ahcY May play a key role in the regulation of the intracellular concentration of adenosylhomocysteine
ELPFPBOH_01047	rbn Ribonuclease BN	0	1248	rnz Beta-lactamase superfamily domain
ELPFPBOH_01048	putative polyglutamine synthesis accessory protein	3.52e-271	741	- Capsule synthesis protein
ELPFPBOH_01049	hypothetical protein	7.34e-59	181	- -
ELPFPBOH_01050	hypothetical protein	5.03e-275	752	- PAS domain
ELPFPBOH_01051	hypothetical protein
ELPFPBOH_01052	hypothetical protein	1.06e-05	48.5	- Uncharacterized protein conserved in bacteria C-term(DUF2220)
ELPFPBOH_01053	dbpA_1 ATP-dependent RNA helicase DbpA	0	1271	recQ1 RecQ zinc-binding
ELPFPBOH_01054	ligA_1 DNA ligase	1.38e-200	554	ligA ATP dependent DNA ligase domain
ELPFPBOH_01055	hypothetical protein	3.52e-176	492	- alpha beta
ELPFPBOH_01056	envZ_2 Osmolarity sensor protein EnvZ	0	885	cpxA HAMP (Histidine kinases, Adenylyl cyclases, Methyl binding proteins, Phosphatases) domain
ELPFPBOH_01057	ompR_2 Transcriptional regulatory protein OmpR	4.93e-164	459	ompR COG0745 Response regulators consisting of a CheY-like receiver domain and a winged-helix DNA-binding domain
ELPFPBOH_01058	hypothetical protein	5.99e-100	290	- LTXXQ motif family protein
ELPFPBOH_01059	hypothetical protein
ELPFPBOH_01060	copA_2 Copper resistance protein A	0	1282	pcoA Multicopper oxidase
ELPFPBOH_01061	copB Copper resistance protein B	6.44e-171	476	copB Copper resistance protein B precursor (CopB)
ELPFPBOH_01062	petJ_1 Cytochrome c6	3.32e-49	162	- Cytochrome c
ELPFPBOH_01063	hypothetical protein	1.81e-119	340	- Protein of unknown function, DUF
ELPFPBOH_01064	hypothetical protein	9.72e-41	139	- Domain of unknown function (DUF4399)
ELPFPBOH_01065	petJ_2 Cytochrome c6	1e-100	291	- Cytochrome c
ELPFPBOH_01066	hypothetical protein	7.37e-90	263	- Domain of unknown function DUF302
ELPFPBOH_01067	hypothetical protein
ELPFPBOH_01068	zntR_1 HTH-type transcriptional regulator ZntR	3.01e-102	295	- helix_turn_helix, mercury resistance
ELPFPBOH_01069	copA_3 Copper-exporting P-type ATPase	0	1538	- cation transport ATPase
ELPFPBOH_01070	hypothetical protein	1.57e-45	146	- Short C-terminal domain
ELPFPBOH_01071	hypothetical protein	2.5e-08	55.1	- -
ELPFPBOH_01072	ydjZ TVP38/TMEM64 family inner membrane protein YdjZ	2.33e-138	391	- SNARE associated Golgi protein
ELPFPBOH_01073	hypothetical protein
ELPFPBOH_01074	hypothetical protein	1.53e-300	820	- Outer membrane efflux protein
ELPFPBOH_01075	mdtA_2 Multidrug resistance protein MdtA	4.94e-293	805	- Belongs to the membrane fusion protein (MFP) (TC 8.A.1) family
ELPFPBOH_01076	cusA_1 Cation efflux system protein CusA	0	2029	- Belongs to the resistance-nodulation-cell division (RND) (TC 2.A.6) family
ELPFPBOH_01077	hypothetical protein
ELPFPBOH_01078	hypothetical protein	5.84e-164	460	- COG1651 Protein-disulfide isomerase
ELPFPBOH_01079	hypothetical protein	6.98e-160	449	- Coenzyme PQQ synthesis protein D (PqqD)
ELPFPBOH_01080	ftsP Cell division protein FtsP	6.54e-249	706	- Multicopper oxidase
ELPFPBOH_01081	hypothetical protein
ELPFPBOH_01082	hypothetical protein	3.48e-10	62	- Multicopper oxidase
ELPFPBOH_01083	hypothetical protein	3.07e-56	174	- Coenzyme PQQ synthesis protein D (PqqD)
ELPFPBOH_01084	hypothetical protein	1.32e-229	634	- ATP-grasp domain
ELPFPBOH_01085	lysA_2 Diaminopimelate decarboxylase	0	924	- Orn DAP Arg decarboxylase
ELPFPBOH_01086	hypothetical protein	8.05e-223	647	- peptidase
ELPFPBOH_01087	hypothetical protein
ELPFPBOH_01088	hypothetical protein	5.63e-113	328	- Tetratricopeptide repeat
ELPFPBOH_01089	hypothetical protein
ELPFPBOH_01090	hypothetical protein	9.82e-278	758	- -
ELPFPBOH_01091	ISL3 family transposase ISStma11	2.98e-90	264	merR helix_turn_helix, mercury resistance
ELPFPBOH_01092	merA Mercuric reductase	0	1055	merA Resistance to Hg(2 ) in bacteria appears to be governed by a specialized system which includes mercuric reductase. MerA protein is responsible for volatilizing mercury as Hg(0)
ELPFPBOH_01093	hypothetical protein	2.06e-22	88.2	- Membrane transport protein MerF
ELPFPBOH_01094	hypothetical protein	9.15e-70	210	merP Mercury scavenger that specifically binds to one mercury ion and which passes it to the mercuric reductase (MerA) via the MerT protein
ELPFPBOH_01095	merT Mercuric transport protein MerT	1.17e-84	249	merT MerT mercuric transport protein
ELPFPBOH_01096	hypothetical protein	1.37e-82	244	- -
ELPFPBOH_01097	hypothetical protein	2.23e-65	198	Z012_05600 heavy metal transport detoxification protein
ELPFPBOH_01098	hypothetical protein	3.44e-174	484	- -
ELPFPBOH_01099	hypothetical protein	7.73e-27	99.4	- Thioredoxin domain
ELPFPBOH_01100	zntR_2 HTH-type transcriptional regulator ZntR	1.11e-92	270	- helix_turn_helix, mercury resistance
ELPFPBOH_01101	arsR1 Arsenic resistance transcriptional regulator ArsR1	7.57e-79	233	arsR transcriptional regulators
ELPFPBOH_01102	hypothetical protein	1.98e-48	154	- redox-active disulfide protein 2
ELPFPBOH_01103	gap3 Glyceraldehyde-3-phosphate dehydrogenase 3	1.38e-249	683	gap Glyceraldehyde 3-phosphate dehydrogenase, NAD binding domain
ELPFPBOH_01104	hypothetical protein
ELPFPBOH_01105	hypothetical protein	9.43e-289	789	- Major Facilitator Superfamily
ELPFPBOH_01106	hypothetical protein	2.94e-200	556	- Predicted permease
ELPFPBOH_01107	atoC_2 Regulatory protein AtoC	0	876	- COG2204 Response regulator containing CheY-like receiver, AAA-type ATPase, and DNA-binding domains
ELPFPBOH_01108	zraS Sensor protein ZraS	0	922	- Histidine kinase
ELPFPBOH_01109	hypothetical protein	3.99e-134	379	- Dihaem cytochrome c
ELPFPBOH_01110	shp Cytochrome c-type protein SHP	3.51e-97	281	shp Domain of unknown function (DUF1924)
ELPFPBOH_01111	hypothetical protein	1.27e-135	383	- Prokaryotic cytochrome b561
ELPFPBOH_01112	hypothetical protein	3.23e-48	153	- ParD-like antitoxin of type II bacterial toxin-antitoxin system
ELPFPBOH_01113	hypothetical protein	2.44e-42	138	- nuclease activity
ELPFPBOH_01114	sasA_4 Adaptive-response sensory-kinase SasA	0	924	- Histidine kinase
ELPFPBOH_01115	zraR_1 Transcriptional regulatory protein ZraR	0	888	- COG2204 Response regulator containing CheY-like receiver, AAA-type ATPase, and DNA-binding domains
ELPFPBOH_01116	hypothetical protein
ELPFPBOH_01117	patA Peptidoglycan O-acetyltransferase	0	956	algI MBOAT, membrane-bound O-acyltransferase family
ELPFPBOH_01118	hypothetical protein	7.12e-251	686	- -
ELPFPBOH_01119	hypothetical protein
ELPFPBOH_01120	hypothetical protein	2.25e-14	72	- PFAM Transposase
ELPFPBOH_01121	hypothetical protein	1.07e-22	103	- Cytochrome c
ELPFPBOH_01122	Hydrazine dehydrogenase	0	961	- Seven times multi-haem cytochrome CxxCH
ELPFPBOH_01123	hypothetical protein	1.33e-121	345	- -
ELPFPBOH_01124	Ferredoxin--NADP reductase	0	1392	gltD COG0493 NADPH-dependent glutamate synthase beta chain and related oxidoreductases
ELPFPBOH_01125	hypothetical protein
ELPFPBOH_01126	hypothetical protein	2.91e-222	612	- Metallo-beta-lactamase superfamily
ELPFPBOH_01127	hypothetical protein
ELPFPBOH_01128	hypothetical protein	0	1117	- Sterol-sensing domain of SREBP cleavage-activation
ELPFPBOH_01129	hypothetical protein	1.17e-302	825	- Adenylyl- / guanylyl cyclase, catalytic domain
ELPFPBOH_01130	ychN Protein YchN	1.17e-77	230	ychN DsrE/DsrF-like family
ELPFPBOH_01131	hypothetical protein	8.25e-172	480	- Sulfite exporter TauE/SafE
ELPFPBOH_01132	glpE_2 Thiosulfate sulfurtransferase GlpE	2.73e-234	644	ydjX SNARE associated Golgi protein
ELPFPBOH_01133	hypothetical protein	3.38e-214	590	- Fatty acid hydroxylase superfamily
ELPFPBOH_01134	glpE_3 Thiosulfate sulfurtransferase GlpE	3.72e-155	435	- transcriptional regulator, ArsR family
ELPFPBOH_01135	hypothetical protein
ELPFPBOH_01136	torD_1 Chaperone protein TorD	3.91e-54	179	- PFAM cytoplasmic chaperone TorD family protein
ELPFPBOH_01137	napA_1 Periplasmic nitrate reductase	2.32e-203	561	- Belongs to the prokaryotic molybdopterin-containing oxidoreductase family
ELPFPBOH_01138	psrA Polysulfide reductase chain A	0	1107	- Belongs to the prokaryotic molybdopterin-containing oxidoreductase family
ELPFPBOH_01139	ttrB_1 Tetrathionate reductase subunit B	1.49e-100	302	- 4Fe-4S dicluster domain
ELPFPBOH_01140	hypothetical protein	0	1053	- denitrification pathway
ELPFPBOH_01141	ptxB putative phosphite transport system-binding protein PtxB	1.18e-210	581	phnD ABC transporter, phosphonate, periplasmic substrate-binding protein
ELPFPBOH_01142	rcsC_13 Sensor histidine kinase RcsC	0	903	- HAMP (Histidine kinases, Adenylyl cyclases, Methyl binding proteins, Phosphatases) domain
ELPFPBOH_01143	atoC_3 Regulatory protein AtoC	0	893	flbD COG2204 Response regulator containing CheY-like receiver, AAA-type ATPase, and DNA-binding domains
ELPFPBOH_01144	czcA_1 Cobalt-zinc-cadmium resistance protein CzcA	0	1998	czcA Belongs to the resistance-nodulation-cell division (RND) (TC 2.A.6) family
ELPFPBOH_01145	czcB Cobalt-zinc-cadmium resistance protein CzcB	9.64e-226	625	czcB Barrel-sandwich domain of CusB or HlyD membrane-fusion
ELPFPBOH_01146	hypothetical protein	8.87e-267	733	czcC COG1538 Outer membrane protein
ELPFPBOH_01147	hypothetical protein
ELPFPBOH_01148	hypothetical protein
ELPFPBOH_01149	menE_1 2-succinylbenzoate--CoA ligase	0	945	menE O-succinylbenzoic acid--CoA ligase
ELPFPBOH_01150	tmcA tRNA(Met) cytidine acetyltransferase TmcA	0	1445	tmcA Catalyzes the formation of N(4)-acetylcytidine (ac(4)C) at the wobble position of tRNA(Met), by using acetyl-CoA as an acetyl donor and ATP (or GTP)
ELPFPBOH_01151	hypF Carbamoyltransferase HypF	0	1486	hypF Along with HypE, it catalyzes the synthesis of the CN ligands of the active site iron of NiFe -hydrogenases using carbamoylphosphate as a substrate. It functions as a carbamoyl transferase using carbamoylphosphate as a substrate and transferring the carboxamido moiety in an ATP-dependent reaction to the thiolate of the C-terminal cysteine of HypE yielding a protein-S-carboxamide
ELPFPBOH_01152	cutD Choline trimethylamine-lyase activating enzyme	2.14e-284	773	- radical SAM
ELPFPBOH_01153	hypothetical protein	1.89e-169	474	- Belongs to the MEMO1 family
ELPFPBOH_01154	hypothetical protein	0	2298	- Diguanylate cyclase
ELPFPBOH_01155	hypothetical protein	2.32e-298	816	lthA COG2148 Sugar transferases involved in lipopolysaccharide synthesis
ELPFPBOH_01156	hypothetical protein	0	1241	fimV COG3170 Tfp pilus assembly protein FimV
ELPFPBOH_01157	hypothetical protein	5.1e-175	486	- -
ELPFPBOH_01158	hypothetical protein	0	1125	- -
ELPFPBOH_01159	hypothetical protein
ELPFPBOH_01160	hypothetical protein	0	923	- -
ELPFPBOH_01161	hypothetical protein	0	1388	- cell adhesion
ELPFPBOH_01162	hypothetical protein
ELPFPBOH_01163	hypothetical protein
ELPFPBOH_01164	hypothetical protein	3.04e-57	181	- Domain of unknown function (DUF4124)
ELPFPBOH_01165	yoeB_1 Toxin YoeB	1.32e-50	160	yoeB YoeB-like toxin of bacterial type II toxin-antitoxin system
ELPFPBOH_01166	yefM_1 Antitoxin YefM	8.01e-53	165	- Antitoxin component of a toxin-antitoxin (TA) module
ELPFPBOH_01167	hypothetical protein	0	1639	- -
ELPFPBOH_01168	hypothetical protein
ELPFPBOH_01169	hypothetical protein
ELPFPBOH_01170	hypothetical protein	8.91e-89	260	- Peptidase family M23
ELPFPBOH_01171	hypothetical protein	1.53e-113	325	- -
ELPFPBOH_01172	hypothetical protein
ELPFPBOH_01173	hypothetical protein
ELPFPBOH_01174	hypothetical protein
ELPFPBOH_01175	hypothetical protein
ELPFPBOH_01176	hypothetical protein	4.73e-142	400	- -
ELPFPBOH_01177	hypothetical protein
ELPFPBOH_01178	hypothetical protein
ELPFPBOH_01179	hypothetical protein
ELPFPBOH_01180	hypothetical protein	1.79e-92	270	- -
ELPFPBOH_01181	hypothetical protein	0	1388	Z012_10445 tape measure protein
ELPFPBOH_01182	hypothetical protein	1.34e-111	345	Z012_10445 tape measure protein
ELPFPBOH_01183	hypothetical protein
ELPFPBOH_01184	hypothetical protein	0	1243	- -
ELPFPBOH_01185	hypothetical protein
ELPFPBOH_01186	hypothetical protein
ELPFPBOH_01187	hypothetical protein
ELPFPBOH_01188	rcsC_14 Sensor histidine kinase RcsC	1e-39	142	- phosphorelay signal transduction system
ELPFPBOH_01189	hypothetical protein	2.05e-06	56.6	- YfdX protein
ELPFPBOH_01190	hypothetical protein
ELPFPBOH_01191	hypothetical protein
ELPFPBOH_01192	hypothetical protein
ELPFPBOH_01193	hypothetical protein
ELPFPBOH_01194	hypothetical protein	5.26e-97	283	- -
ELPFPBOH_01195	hypothetical protein
ELPFPBOH_01196	hypothetical protein
ELPFPBOH_01197	hypothetical protein
ELPFPBOH_01198	hypothetical protein	7.23e-78	231	- -
ELPFPBOH_01199	xerC_2 Tyrosine recombinase XerC	1.42e-140	396	- integrase family
ELPFPBOH_01200	hypothetical protein
ELPFPBOH_01201	hypothetical protein	0	1833	- Toprim domain
ELPFPBOH_01202	ybaQ putative HTH-type transcriptional regulator YbaQ	1.6e-63	193	vapI Helix-turn-helix XRE-family like proteins
ELPFPBOH_01203	higB-1 Toxin HigB-1	3.35e-64	194	- RelE-like toxin of type II toxin-antitoxin system HigB
ELPFPBOH_01204	hypothetical protein	3.9e-24	96.7	- BRO family, N-terminal domain
ELPFPBOH_01205	hypothetical protein
ELPFPBOH_01206	hypothetical protein	1.01e-273	747	- Domain of unknown function (DUF4172)
ELPFPBOH_01207	hypothetical protein	3.25e-32	118	- BRO family, N-terminal domain
ELPFPBOH_01208	hypothetical protein
ELPFPBOH_01209	hypothetical protein
ELPFPBOH_01210	xerC_3 Tyrosine recombinase XerC	7.19e-258	704	- recombinase XerD
ELPFPBOH_01211	hypothetical protein	5.65e-112	321	- recombinase activity
ELPFPBOH_01213	hypothetical protein	5.66e-136	384	fimT COG4970 Tfp pilus assembly protein FimT
ELPFPBOH_01214	aatA Aspartate/prephenate aminotransferase	4.95e-286	780	aspC Aminotransferase class I and II
ELPFPBOH_01215	uvrB_1 UvrABC system protein B	0	1287	uvrB damaged site, the DNA wraps around one UvrB monomer. DNA wrap is dependent on ATP binding by UvrB and probably causes local melting of the DNA helix, facilitating insertion of UvrB beta-hairpin between the DNA strands. Then UvrB probes one DNA strand for the presence of a lesion. If a lesion is found the UvrA subunits dissociate and the UvrB-DNA preincision complex is formed. This complex is…
ELPFPBOH_01216	pcm_5 Protein-L-isoaspartate O-methyltransferase	3.89e-148	416	pcm2 Catalyzes the methyl esterification of L-isoaspartyl residues in peptides and proteins that result from spontaneous decomposition of normal L-aspartyl and L-asparaginyl residues. It plays a role in the repair and or degradation of damaged proteins
ELPFPBOH_01218	rffG dTDP-glucose 4,6-dehydratase 2	2.19e-206	576	rmlB Belongs to the NAD(P)-dependent epimerase dehydratase family. dTDP-glucose dehydratase subfamily
ELPFPBOH_01219	rfbA Glucose-1-phosphate thymidylyltransferase 1	5.38e-213	587	rfbA Catalyzes the formation of dTDP-glucose, from dTTP and glucose 1-phosphate, as well as its pyrophosphorolysis
ELPFPBOH_01220	rmlC dTDP-4-dehydrorhamnose 3,5-epimerase	3.86e-131	371	rfbC Catalyzes the epimerization of the C3' and C5'positions of dTDP-6-deoxy-D-xylo-4-hexulose, forming dTDP-6-deoxy-L-lyxo-4- hexulose
ELPFPBOH_01221	rmlD dTDP-4-dehydrorhamnose reductase	1.55e-213	589	rfbD Catalyzes the reduction of dTDP-6-deoxy-L-lyxo-4- hexulose to yield dTDP-L-rhamnose
ELPFPBOH_01222	hypothetical protein	6.59e-186	517	- ABC-2 type transporter
ELPFPBOH_01223	btuD_1 Vitamin B12 import ATP-binding protein BtuD	0	880	wzt ABC transporter
ELPFPBOH_01224	cat Chloramphenicol acetyltransferase	5.1e-73	225	- Bacterial transferase hexapeptide (six repeats)
ELPFPBOH_01225	smc_3 Chromosome partition protein Smc	0	2360	- Glycosyl transferases group 1
ELPFPBOH_01226	asnB_3 Asparagine synthetase [glutamine-hydrolyzing] 1	0	1199	- Asparagine synthase
ELPFPBOH_01227	hypothetical protein	4.44e-248	679	- Glycosyl transferase family group 2
ELPFPBOH_01228	arnC_1 Undecaprenyl-phosphate 4-deoxy-4-formamido-L-arabinose transferase	3.89e-230	631	wbbL Glycosyl transferase family 2
ELPFPBOH_01229	fcl GDP-L-fucose synthase	6.3e-93	284	- Epimerase dehydratase
ELPFPBOH_01230	thrS Threonine--tRNA ligase	0	1301	thrS Catalyzes the attachment of threonine to tRNA(Thr) in a two-step reaction L-threonine is first activated by ATP to form Thr-AMP and then transferred to the acceptor end of tRNA(Thr)
ELPFPBOH_01231	infC Translation initiation factor IF-3	5.07e-89	261	infC Translation initiation factor
ELPFPBOH_01232	rpmI 50S ribosomal protein L35	3.16e-37	124	rpmI Belongs to the bacterial ribosomal protein bL35 family
ELPFPBOH_01233	rplT 50S ribosomal protein L20	1.9e-74	223	rplT Binds directly to 23S ribosomal RNA and is necessary for the in vitro assembly process of the 50S ribosomal subunit. It is not involved in the protein synthesizing functions of that subunit
ELPFPBOH_01234	pheS Phenylalanine--tRNA ligase alpha subunit	2.8e-252	691	pheS Belongs to the class-II aminoacyl-tRNA synthetase family. Phe-tRNA synthetase alpha subunit type 1 subfamily
ELPFPBOH_01235	pheT Phenylalanine--tRNA ligase beta subunit	0	1544	pheT Belongs to the phenylalanyl-tRNA synthetase beta subunit family. Type 1 subfamily
ELPFPBOH_01236	ihfA_2 Integration host factor subunit alpha	2.63e-63	193	himA This protein is one of the two subunits of integration host factor, a specific DNA-binding protein that functions in genetic recombination as well as in transcriptional and translational control
ELPFPBOH_01237	hypothetical protein	8.71e-80	236	VL23_01195 transcriptional
ELPFPBOH_01239	pal_1 Peptidoglycan-associated lipoprotein	2.81e-152	430	yiaD OmpA family
ELPFPBOH_01240	hypothetical protein
ELPFPBOH_01241	egtB_1 Hercynine oxygenase	0	1217	- Sulfatase-modifying factor enzyme 1
ELPFPBOH_01242	pknD_2 Serine/threonine-protein kinase PknD	0	2503	stk1 COG0515 Serine threonine protein kinase
ELPFPBOH_01243	hypothetical protein
ELPFPBOH_01244	prpC_1 Protein phosphatase PrpC	4.77e-168	469	- Serine/threonine phosphatases, family 2C, catalytic domain
ELPFPBOH_01245	hypothetical protein	7.51e-133	375	impM Uncharacterized protein conserved in bacteria (DUF2094)
ELPFPBOH_01246	pknD_3 Serine/threonine-protein kinase PknD	0	902	stk1 COG0515 Serine threonine protein kinase
ELPFPBOH_01247	hypothetical protein	7.19e-94	273	- B-1 B cell differentiation
ELPFPBOH_01248	hypothetical protein	6.32e-219	603	- Caspase domain
ELPFPBOH_01249	sprT Protein SprT	2.38e-115	330	sprT SprT homologues.
ELPFPBOH_01250	nuoM_2 NADH-quinone oxidoreductase subunit M	0	942	- overlaps another CDS with the same product name
ELPFPBOH_01251	nuoM_3 NADH-quinone oxidoreductase subunit M	0	951	- overlaps another CDS with the same product name
ELPFPBOH_01252	ndhB_1 NAD(P)H-quinone oxidoreductase subunit 2, chloroplastic	0	1018	- CP COG1009 NADH ubiquinone oxidoreductase subunit 5 (chain L) Multisubunit Na H antiporter, MnhA subunit
ELPFPBOH_01253	hypothetical protein	0	2231	- Uncharacterized protein conserved in bacteria (DUF2309)
ELPFPBOH_01254	ndhD1 NAD(P)H-quinone oxidoreductase chain 4 1	0	915	- Proton-conducting membrane transporter
ELPFPBOH_01255	hypothetical protein	1.17e-287	783	- -
ELPFPBOH_01256	ribC Riboflavin synthase	1.36e-145	409	ribE Riboflavin synthase
ELPFPBOH_01257	ygiC Putative acid--amine ligase YgiC	2.72e-302	822	ygiC COG0754 Glutathionylspermidine synthase
ELPFPBOH_01258	hypothetical protein	1.6e-101	296	- -
ELPFPBOH_01259	hypothetical protein	4.93e-79	236	- protein conserved in bacteria
ELPFPBOH_01260	dapE Succinyl-diaminopimelate desuccinylase	3.3e-279	761	dapE Catalyzes the hydrolysis of N-succinyl-L,L- diaminopimelic acid (SDAP), forming succinate and LL-2,6- diaminoheptanedioate (DAP), an intermediate involved in the bacterial biosynthesis of lysine and meso-diaminopimelic acid, an essential component of bacterial cell walls
ELPFPBOH_01261	yffB Protein YffB	3.51e-70	211	yffB ArsC family
ELPFPBOH_01262	dapD 2,3,4,5-tetrahydropyridine-2,6-dicarboxylate N-succinyltransferase	3.54e-168	472	dapD Tetrahydrodipicolinate N-succinyltransferase N-terminal
ELPFPBOH_01263	dapL LL-diaminopimelate aminotransferase	5.26e-299	813	dapC COG0436 Aspartate tyrosine aromatic aminotransferase
ELPFPBOH_01264	hypothetical protein	7.3e-81	238	- -
ELPFPBOH_01265	mnhE1 Na(+)/H(+) antiporter subunit E1	3.6e-74	224	- Pfam Na H ion antiporter subunit
ELPFPBOH_01266	hypothetical protein	5.52e-46	148	mrpF antiporter activity
ELPFPBOH_01267	mrpG Na(+)/H(+) antiporter subunit G	1.01e-60	186	- monovalent cation proton antiporter, MnhG PhaG subunit
ELPFPBOH_01268	hypothetical protein	1.25e-52	166	- Domain of unknown function (DUF4040)
ELPFPBOH_01269	hypothetical protein	7.51e-121	347	- Na H antiporter, MnhB
ELPFPBOH_01270	hypothetical protein	5.46e-93	272	- NADH-ubiquinone/plastoquinone oxidoreductase chain 4L
ELPFPBOH_01271	ndhB_2 NAD(P)H-quinone oxidoreductase subunit 2, chloroplastic	0	885	- Proton-conducting membrane transporter
ELPFPBOH_01272	ndhB_3 NAD(P)H-quinone oxidoreductase subunit 2, chloroplastic	0	1189	phaD Proton-conducting membrane transporter
ELPFPBOH_01273	ndhA NAD(P)H-quinone oxidoreductase subunit 1	5.71e-160	453	- pfam nadh
ELPFPBOH_01274	ndhK NAD(P)H-quinone oxidoreductase subunit K, chloroplastic	1.08e-169	472	- PFAM NADH Ubiquinone
ELPFPBOH_01275	nuoC NADH-quinone oxidoreductase subunit C/D	3.28e-140	394	- PFAM Respiratory-chain NADH dehydrogenase, 30 Kd subunit
ELPFPBOH_01276	ndhH NAD(P)H-quinone oxidoreductase subunit H, chloroplastic	5.88e-300	815	- NDH-1 shuttles electrons from NADH, via FMN and iron- sulfur (Fe-S) centers, to quinones in the respiratory chain. The immediate electron acceptor for the enzyme in this species is believed to be ubiquinone. Couples the redox reaction to proton translocation (for every two electrons transferred, four hydrogen ions are translocated across the cytoplasmic membrane), and thus conserves the redox e…
ELPFPBOH_01277	ndhI_1 NAD(P)H-quinone oxidoreductase subunit I, chloroplastic	0	1202	- Dihydroprymidine dehydrogenase domain II, 4Fe-4S cluster
ELPFPBOH_01278	hypothetical protein	4.78e-116	332	- PFAM Rubrerythrin
ELPFPBOH_01279	hypothetical protein	2.58e-46	149	- -
ELPFPBOH_01280	hypothetical protein	3.69e-105	306	yhgN MarC family integral membrane protein
ELPFPBOH_01281	hypothetical protein	5.91e-127	363	- oxidoreductase activity
ELPFPBOH_01282	cobS Adenosylcobinamide-GDP ribazoletransferase	8.95e-165	461	cobS Joins adenosylcobinamide-GDP and alpha-ribazole to generate adenosylcobalamin (Ado-cobalamin). Also synthesizes adenosylcobalamin 5'-phosphate from adenosylcobinamide-GDP and alpha-ribazole 5'-phosphate
ELPFPBOH_01283	cobC_2 Adenosylcobalamin/alpha-ribazole phosphatase	1.04e-146	412	cobC Phosphoglycerate mutase family
ELPFPBOH_01284	cobT Nicotinate-nucleotide--dimethylbenzimidazole phosphoribosyltransferase	2.19e-245	674	cobT Catalyzes the synthesis of alpha-ribazole-5'-phosphate from nicotinate mononucleotide (NAMN) and 5,6- dimethylbenzimidazole (DMB)
ELPFPBOH_01285	cobP Bifunctional adenosylcobalamin biosynthesis protein CobP	6.18e-121	345	cobU Catalyzes ATP-dependent phosphorylation of adenosylcobinamide and addition of GMP to adenosylcobinamide phosphate
ELPFPBOH_01286	cobQ Cobyric acid synthase	0	1011	cobQ Catalyzes amidations at positions B, D, E, and G on adenosylcobyrinic A,C-diamide. NH(2) groups are provided by glutamine, and one molecule of ATP is hydrogenolyzed for each amidation
ELPFPBOH_01287	btuR Corrinoid adenosyltransferase	1.31e-141	399	cobO Required for both de novo synthesis of the corrin ring for the assimilation of exogenous corrinoids. Participates in the adenosylation of a variety of incomplete and complete corrinoids
ELPFPBOH_01288	btuB_1 Vitamin B12 transporter BtuB	0	1197	btuB COG4206 Outer membrane cobalamin receptor protein
ELPFPBOH_01290	smc_4 Chromosome partition protein Smc	0	924	- Chain length determinant protein
ELPFPBOH_01291	ribBA Riboflavin biosynthesis protein RibBA	2.51e-256	703	ribB Catalyzes the conversion of D-ribulose 5-phosphate to formate and 3,4-dihydroxy-2-butanone 4-phosphate
ELPFPBOH_01292	ribH 6,7-dimethyl-8-ribityllumazine synthase	3.06e-104	301	ribH Catalyzes the formation of 6,7-dimethyl-8- ribityllumazine by condensation of 5-amino-6-(D- ribitylamino)uracil with 3,4-dihydroxy-2-butanone 4-phosphate. This is the penultimate step in the biosynthesis of riboflavin
ELPFPBOH_01293	nusB Transcription antitermination protein NusB	4.7e-94	274	nusB Involved in transcription antitermination. Required for transcription of ribosomal RNA (rRNA) genes. Binds specifically to the boxA antiterminator sequence of the ribosomal RNA (rrn) operons
ELPFPBOH_01294	thiL Thiamine-monophosphate kinase	6.65e-229	630	thiL Catalyzes the ATP-dependent phosphorylation of thiamine- monophosphate (TMP) to form thiamine-pyrophosphate (TPP), the active form of vitamin B1
ELPFPBOH_01295	pgpA Phosphatidylglycerophosphatase A	1.05e-117	335	pgpA Lipid phosphatase which dephosphorylates phosphatidylglycerophosphate (PGP) to phosphatidylglycerol (PG)
ELPFPBOH_01296	hypothetical protein	1.2e-132	377	- gag-polyprotein putative aspartyl protease
ELPFPBOH_01297	folE2 GTP cyclohydrolase FolE2	1.85e-195	541	folE2 Converts GTP to 7,8-dihydroneopterin triphosphate
ELPFPBOH_01298	ispA Farnesyl diphosphate synthase	1.6e-209	578	ispA Belongs to the FPP GGPP synthase family
ELPFPBOH_01299	xseB Exodeoxyribonuclease 7 small subunit	1.94e-45	146	xseB Bidirectionally degrades single-stranded DNA into large acid-insoluble oligonucleotides, which are then degraded further into small acid-soluble oligonucleotides
ELPFPBOH_01300	parE DNA topoisomerase 4 subunit B	0	1254	parE Topoisomerase IV is essential for chromosome segregation. It relaxes supercoiled DNA. Performs the decatenation events required during the replication of a circular DNA molecule
ELPFPBOH_01301	hypothetical protein
ELPFPBOH_01302	hypothetical protein	1.48e-142	401	- SCO1/SenC
ELPFPBOH_01303	ppx Exopolyphosphatase	0	907	ppx Belongs to the GppA Ppx family
ELPFPBOH_01304	sixA Phosphohistidine phosphatase SixA	2.03e-117	335	- Phosphoglycerate mutase family
ELPFPBOH_01305	nudC_2 NADH pyrophosphatase	6.33e-144	404	- ADP-ribose pyrophosphatase
ELPFPBOH_01306	rocA 1-pyrroline-5-carboxylate dehydrogenase	0	1537	putA Oxidizes proline to glutamate for use as a carbon and nitrogen source
ELPFPBOH_01307	hypothetical protein	1.32e-208	575	- NYN domain
ELPFPBOH_01308	hypothetical protein
ELPFPBOH_01309	hypothetical protein	1.93e-79	236	- Cell shape determining protein MreB Mrl
ELPFPBOH_01310	mdtA_3 Multidrug resistance protein MdtA	8.78e-297	811	- HlyD family secretion protein
ELPFPBOH_01311	hypothetical protein	0	1047	- COG0577 ABC-type antimicrobial peptide transport system permease component
ELPFPBOH_01312	putative ABC transporter ATP-binding protein	3.82e-149	420	ftsE ATP-binding protein
ELPFPBOH_01313	zwf Glucose-6-phosphate 1-dehydrogenase	0	1019	zwf Catalyzes the oxidation of glucose 6-phosphate to 6- phosphogluconolactone
ELPFPBOH_01314	pgl 6-phosphogluconolactonase	9.88e-163	454	pgl 6-phosphogluconolactonase
ELPFPBOH_01315	gnd 6-phosphogluconate dehydrogenase, decarboxylating	0	909	gnd Catalyzes the oxidative decarboxylation of 6- phosphogluconate to ribulose 5-phosphate and CO(2), with concomitant reduction of NADP to NADPH
ELPFPBOH_01316	trkH_2 Trk system potassium uptake protein TrkH	0	858	- Low-affinity potassium transport system. Interacts with Trk system potassium uptake protein TrkA
ELPFPBOH_01317	sthA Soluble pyridine nucleotide transhydrogenase	0	1383	merA Belongs to the class-I pyridine nucleotide-disulfide oxidoreductase family
ELPFPBOH_01318	lpxL Lipid A biosynthesis lauroyltransferase	5.91e-228	626	lpxL Catalyzes the transfer of laurate from lauroyl-acyl carrier protein (ACP) to Kdo(2)-lipid IV(A) to form Kdo(2)- (lauroyl)-lipid IV(A)
ELPFPBOH_01319	hypothetical protein	6.77e-208	573	- Fatty acid hydroxylase superfamily
ELPFPBOH_01320	hypothetical protein	4.24e-167	468	- Protein of unknown function (DUF3450)
ELPFPBOH_01321	tolQ_2 Tol-Pal system protein TolQ	8.88e-302	825	- MotA TolQ ExbB proton channel family protein
ELPFPBOH_01322	tolQ_3 Tol-Pal system protein TolQ	2.93e-102	295	exbB2 COG0811 Biopolymer transport proteins
ELPFPBOH_01323	tolR_2 Tol-Pal system protein TolR	1.59e-86	254	exbD COG0848 Biopolymer transport protein
ELPFPBOH_01324	hypothetical protein	7.37e-53	171	- Interacts with outer membrane receptor proteins that carry out high-affinity binding and energy dependent uptake into the periplasmic space of specific substrates. It could act to transduce energy from the cytoplasmic membrane to specific energy- requiring processes in the outer membrane, resulting in the release into the periplasm of ligands bound by these outer membrane proteins
ELPFPBOH_01325	bepA_2 Beta-barrel assembly-enhancing protease	1.58e-280	767	- COG0457 FOG TPR repeat
ELPFPBOH_01326	hypothetical protein	3.19e-250	689	- Sodium/hydrogen exchanger family
ELPFPBOH_01327	hypothetical protein
ELPFPBOH_01328	btuB_2 Vitamin B12 transporter BtuB	0	945	oprC TonB dependent receptor
ELPFPBOH_01329	hypothetical protein	6.43e-229	634	- chemotaxis, protein
ELPFPBOH_01330	menE_2 2-succinylbenzoate--CoA ligase	0	1875	- AMP-binding enzyme
ELPFPBOH_01331	hypothetical protein	0	2513	hrpA COG1643 HrpA-like helicases
ELPFPBOH_01332	hypothetical protein	7.14e-120	341	ychJ protein conserved in bacteria
ELPFPBOH_01333	mltF_3 Membrane-bound lytic murein transglycosylase F	7.92e-135	382	- Transglycosylase SLT domain
ELPFPBOH_01334	hypothetical protein	4.46e-251	687	- Glycosyltransferase like family 2
ELPFPBOH_01335	hypothetical protein	3.23e-75	224	- PilZ domain
ELPFPBOH_01336	hypothetical protein	0	1541	- Protein of unknown function (DUF1631)
ELPFPBOH_01337	hypothetical protein	4.41e-42	137	- -
ELPFPBOH_01338	hypothetical protein	4.15e-185	514	- HDOD domain
ELPFPBOH_01339	sat Sulfate adenylyltransferase	2.95e-279	763	sat Belongs to the sulfate adenylyltransferase family
ELPFPBOH_01340	acnB Aconitate hydratase B	0	1705	acnB Belongs to the aconitase IPM isomerase family
ELPFPBOH_01341	hypothetical protein
ELPFPBOH_01342	putative oxidoreductase	1.24e-170	476	- Dehydrogenase reductase
ELPFPBOH_01343	dprE1 Decaprenylphosphoryl-beta-D-ribose oxidase	7e-177	508	- PFAM FAD linked oxidase domain protein
ELPFPBOH_01344	COQ2 4-hydroxybenzoate polyprenyltransferase, mitochondrial	1.98e-145	431	- PFAM UbiA prenyltransferase
ELPFPBOH_01345	hypothetical protein	1.4e-295	807	- Lysylphosphatidylglycerol synthase TM region
ELPFPBOH_01346	Bacteriohemerythrin	2.18e-106	306	- Hemerythrin HHE cation binding domain
ELPFPBOH_01347	hypothetical protein
ELPFPBOH_01348	nudF ADP-ribose pyrophosphatase	4.35e-142	401	nudF COG0494 NTP pyrophosphohydrolases including oxidative damage repair enzymes
ELPFPBOH_01349	hypothetical protein
ELPFPBOH_01350	hypothetical protein	1.27e-159	447	- Type ii and iii secretion system protein
ELPFPBOH_01351	hypothetical protein	1.29e-123	352	- protein acetylation
ELPFPBOH_01352	Acetyltransferase	1.18e-103	298	yjcF COG0454 Histone acetyltransferase HPA2 and related acetyltransferases
ELPFPBOH_01353	roxA 50S ribosomal protein L16 3-hydroxylase	7.17e-302	820	ycfD A domain family that is part of the cupin metalloenzyme superfamily.
ELPFPBOH_01354	purB Adenylosuccinate lyase	0	912	purB Belongs to the lyase 1 family. Adenylosuccinate lyase subfamily
ELPFPBOH_01355	hypothetical protein	2.75e-204	564	- PFAM Squalene phytoene synthase
ELPFPBOH_01356	mupP N-acetylmuramic acid 6-phosphate phosphatase	8.19e-162	451	gph HAD-hyrolase-like
ELPFPBOH_01357	ubiG Ubiquinone biosynthesis O-methyltransferase	4.19e-174	484	ubiG O-methyltransferase that catalyzes the 2 O-methylation steps in the ubiquinone biosynthetic pathway
ELPFPBOH_01358	mtaD 5-methylthioadenosine/S-adenosylhomocysteine deaminase	0	850	mtaD Catalyzes the deamination of 5-methylthioadenosine and S-adenosyl-L-homocysteine into 5-methylthioinosine and S-inosyl-L- homocysteine, respectively. Is also able to deaminate adenosine
ELPFPBOH_01359	mtnA Methylthioribose-1-phosphate isomerase	3.61e-161	461	mtnA Catalyzes the interconversion of methylthioribose-1- phosphate (MTR-1-P) into methylthioribulose-1-phosphate (MTRu-1- P)
ELPFPBOH_01360	gyrA DNA gyrase subunit A	0	1658	gyrA A type II topoisomerase that negatively supercoils closed circular double-stranded (ds) DNA in an ATP-dependent manner to modulate DNA topology and maintain chromosomes in an underwound state. Negative supercoiling favors strand separation, and DNA replication, transcription, recombination and repair, all of which involve strand separation. Also able to catalyze the interconversion of other …
ELPFPBOH_01361	serC Phosphoserine aminotransferase	2.09e-263	720	serC Catalyzes the reversible conversion of 3- phosphohydroxypyruvate to phosphoserine and of 3-hydroxy-2-oxo-4- phosphonooxybutanoate to phosphohydroxythreonine
ELPFPBOH_01362	serA D-3-phosphoglycerate dehydrogenase	6.97e-281	767	serA Belongs to the D-isomer specific 2-hydroxyacid dehydrogenase family
ELPFPBOH_01363	pheA Bifunctional chorismate mutase/prephenate dehydratase	6.4e-256	702	pheA chorismate mutase
ELPFPBOH_01364	hisC Histidinol-phosphate aminotransferase	2.99e-267	731	hisC Belongs to the class-II pyridoxal-phosphate-dependent aminotransferase family. Histidinol-phosphate aminotransferase subfamily
ELPFPBOH_01365	tyrC Cyclohexadienyl dehydrogenase	1.16e-201	558	tyrC Prephenate dehydrogenase
ELPFPBOH_01366	aroA 3-phosphoshikimate 1-carboxyvinyltransferase	1.29e-227	637	aroA Catalyzes the transfer of the enolpyruvyl moiety of phosphoenolpyruvate (PEP) to the 5-hydroxyl of shikimate-3- phosphate (S3P) to produce enolpyruvyl shikimate-3-phosphate and inorganic phosphate
ELPFPBOH_01367	cmk Cytidylate kinase	8.07e-150	421	cmk Belongs to the cytidylate kinase family. Type 1 subfamily
ELPFPBOH_01368	rpsA 30S ribosomal protein S1	0	1080	rpsA thus facilitating recognition of the initiation point. It is needed to translate mRNA with a short Shine-Dalgarno (SD) purine-rich sequence
ELPFPBOH_01369	ihfB Integration host factor subunit beta	1.64e-72	217	himD This protein is one of the two subunits of integration host factor, a specific DNA-binding protein that functions in genetic recombination as well as in transcriptional and translational control
ELPFPBOH_01370	rcsC_15 Sensor histidine kinase RcsC	0	2211	- Histidine Phosphotransfer domain
ELPFPBOH_01371	rcsC_16 Sensor histidine kinase RcsC	0	1137	- response regulator
ELPFPBOH_01372	hypothetical protein	4.14e-255	701	- COG0767 ABC-type transport system involved in resistance to organic solvents, permease component
ELPFPBOH_01373	mkl_1 putative ribonucleotide transport ATP-binding protein mkl	3.69e-170	475	- E COG1126 ABC-type polar amino acid transport system, ATPase component
ELPFPBOH_01374	hypothetical protein	7.11e-156	447	- MlaD protein
ELPFPBOH_01375	hypothetical protein	4.62e-128	364	- ABC-type transport auxiliary lipoprotein component
ELPFPBOH_01376	hypothetical protein	2.18e-184	514	- Peptidoglycan-binding protein, CsiV
ELPFPBOH_01377	mfd Transcription-repair-coupling factor	0	2258	mfd Couples transcription and DNA repair by recognizing RNA polymerase (RNAP) stalled at DNA lesions. Mediates ATP-dependent release of RNAP and its truncated transcript from the DNA, and recruitment of nucleotide excision repair machinery to the damaged site
ELPFPBOH_01378	hypothetical protein	0	1026	- Seven times multi-haem cytochrome CxxCH
ELPFPBOH_01379	hypothetical protein
ELPFPBOH_01380	hypothetical protein	2.19e-131	372	- PFAM Tetratricopeptide TPR2
ELPFPBOH_01381	hypothetical protein
ELPFPBOH_01382	fusA_2 Elongation factor G	0	1340	- Catalyzes the GTP-dependent ribosomal translocation step during translation elongation. During this step, the ribosome changes from the pre-translocational (PRE) to the post- translocational (POST) state as the newly formed A-site-bound peptidyl-tRNA and P-site-bound deacylated tRNA move to the P and E sites, respectively. Catalyzes the coordinated movement of the two tRNA molecules, the mRNA a…
ELPFPBOH_01383	lapB_2 Lipopolysaccharide assembly protein B	3.53e-291	796	ccmI Cytochrome c-type biogenesis protein
ELPFPBOH_01384	ccmH Cytochrome c-type biogenesis protein CcmH	1.82e-103	299	ccmH subunit of a heme lyase
ELPFPBOH_01385	dsbE Thiol:disulfide interchange protein DsbE	5.48e-131	370	ccmG COG0526 Thiol-disulfide isomerase and thioredoxins
ELPFPBOH_01386	ccmF Cytochrome c-type biogenesis protein CcmF	0	1312	ccmF Cytochrome c-type biogenesis protein
ELPFPBOH_01387	ccmE Cytochrome c-type biogenesis protein CcmE	6.43e-106	305	ccmE Heme chaperone required for the biogenesis of c-type cytochromes. Transiently binds heme delivered by CcmC and transfers the heme to apo-cytochromes in a process facilitated by CcmF and CcmH
ELPFPBOH_01388	hypothetical protein	8.33e-31	107	ccmD Required for the export of heme to the periplasm for the biogenesis of c-type cytochromes
ELPFPBOH_01389	ccmC Heme exporter protein C	1.56e-170	476	ccmC Required for the export of heme to the periplasm for the biogenesis of c-type cytochromes
ELPFPBOH_01390	ccmB Heme exporter protein B	1.36e-140	399	ccmB Required for the export of heme to the periplasm for the biogenesis of c-type cytochromes
ELPFPBOH_01391	ccmA Cytochrome c biogenesis ATP-binding export protein CcmA	3.81e-136	385	ccmA once thought to export heme, this seems not to be the case, but its exact role is uncertain. Responsible for energy coupling to the transport system
ELPFPBOH_01392	fnr_2 Anaerobic regulatory protein	2.05e-87	261	- PFAM Cyclic nucleotide-binding
ELPFPBOH_01393	narX_2 Nitrate/nitrite sensor protein NarX	0	1186	narX Histidine kinase
ELPFPBOH_01394	narL_3 Nitrate/nitrite response regulator protein NarL	4.85e-145	409	narL helix_turn_helix, Lux Regulon
ELPFPBOH_01395	hypothetical protein
ELPFPBOH_01396	napD Chaperone NapD	1.76e-56	175	- NapD protein
ELPFPBOH_01397	napA_2 Periplasmic nitrate reductase	0	1639	napA nitrate reductase (NAP). Only expressed at high levels during aerobic growth. NapAB complex receives electrons from the membrane-anchored tetraheme protein NapC
ELPFPBOH_01398	napF_1 Ferredoxin-type protein NapF	2.37e-149	426	- 4Fe-4S binding domain
ELPFPBOH_01399	napH_1 Ferredoxin-type protein NapH	9.69e-217	597	napH ferredoxin-type protein, NapH
ELPFPBOH_01400	napB Periplasmic nitrate reductase, electron transfer subunit	7.13e-97	282	napB Electron transfer subunit of the periplasmic nitrate reductase complex NapAB
ELPFPBOH_01401	nirT Denitrification system component NirT	2.86e-116	333	torC NapC/NirT cytochrome c family, N-terminal region
ELPFPBOH_01402	moaA_2 GTP 3',8-cyclase	4.4e-241	661	moaA Catalyzes the cyclization of GTP to (8S)-3',8-cyclo-7,8- dihydroguanosine 5'-triphosphate
ELPFPBOH_01403	hypothetical protein
ELPFPBOH_01404	hcaC_2 3-phenylpropionate/cinnamic acid dioxygenase ferredoxin subunit	5.41e-71	213	- Rieske-like [2Fe-2S] domain
ELPFPBOH_01405	trpD_2 Anthranilate phosphoribosyltransferase	3.51e-168	480	- PFAM Glycosyl transferase, family
ELPFPBOH_01406	N-carbamoyl-D-amino acid hydrolase	3.41e-225	619	aguB amidohydrolase
ELPFPBOH_01407	aguA Agmatine deiminase	1.58e-261	714	aguA Belongs to the agmatine deiminase family
ELPFPBOH_01408	hypothetical protein	2.04e-65	198	- -
ELPFPBOH_01409	lolE Lipoprotein-releasing system transmembrane protein LolE	6.7e-281	769	lolC COG4591 ABC-type transport system, involved in lipoprotein release, permease component
ELPFPBOH_01410	lolD Lipoprotein-releasing system ATP-binding protein LolD	1.51e-158	444	lolD Part of the ABC transporter complex LolCDE involved in the translocation of lipoproteins, in an ATP-dependent manner
ELPFPBOH_01411	hypothetical protein	6.62e-115	328	TLL0138 protein conserved in bacteria
ELPFPBOH_01412	comEC ComE operon protein 3	0	1474	ycaI internalization-related competence protein ComEC Rec2
ELPFPBOH_01413	tolQ_4 Tol-Pal system protein TolQ	2.32e-133	379	exbB MotA TolQ ExbB proton channel
ELPFPBOH_01414	tolR_3 Tol-Pal system protein TolR	2.34e-88	259	exbD1 COG0848 Biopolymer transport protein
ELPFPBOH_01415	lpxK Tetraacyldisaccharide 4'-kinase	7.54e-262	716	lpxK Transfers the gamma-phosphate of ATP to the 4'-position of a tetraacyldisaccharide 1-phosphate intermediate (termed DS-1- P) to form tetraacyldisaccharide 1,4'-bis-phosphate (lipid IVA)
ELPFPBOH_01416	hypothetical protein	3.12e-38	127	ycaR Belongs to the UPF0434 family
ELPFPBOH_01417	kdsB 3-deoxy-manno-octulosonate cytidylyltransferase	1.15e-184	512	kdsB Activates KDO (a required 8-carbon sugar) for incorporation into bacterial lipopolysaccharide in Gram-negative bacteria
ELPFPBOH_01418	hypothetical protein	1.57e-228	629	- Domain of unknown function (DUF4340)
ELPFPBOH_01419	hypothetical protein	0	1897	- ABC-type uncharacterized transport system
ELPFPBOH_01420	btuD_2 Vitamin B12 import ATP-binding protein BtuD	3.9e-210	581	- COG1131 ABC-type multidrug transport system, ATPase component
ELPFPBOH_01421	hypothetical protein	0	1995	- FG-GAP repeat
ELPFPBOH_01422	hypothetical protein	2.22e-124	354	yfkJ Belongs to the low molecular weight phosphotyrosine protein phosphatase family
ELPFPBOH_01423	rne Ribonuclease E	0	1300	rne Endoribonuclease that plays a central role in RNA processing and decay. Required for the maturation of 5S and 16S rRNAs and the majority of tRNAs. Also involved in the degradation of most mRNAs
ELPFPBOH_01424	rluC Ribosomal large subunit pseudouridine synthase C	1.75e-222	613	rluC Responsible for synthesis of pseudouridine from uracil
ELPFPBOH_01425	ppaX Pyrophosphatase PpaX	6.28e-142	401	gph Hydrolase
ELPFPBOH_01426	hypothetical protein	2.36e-242	664	sppA Peptidase family S49
ELPFPBOH_01427	hypE Carbamoyl dehydratase HypE	3.1e-241	662	hypE AIR synthase related protein, N-terminal domain
ELPFPBOH_01428	hypothetical protein
ELPFPBOH_01429	sufS Cysteine desulfurase	4.86e-277	756	csd Catalyzes the removal of elemental sulfur and selenium atoms from L-cysteine, L-cystine, L-selenocysteine, and L- selenocystine to produce L-alanine
ELPFPBOH_01430	fusA_3 Elongation factor G 1	0	1377	fusA2 Catalyzes the GTP-dependent ribosomal translocation step during translation elongation. During this step, the ribosome changes from the pre-translocational (PRE) to the post- translocational (POST) state as the newly formed A-site-bound peptidyl-tRNA and P-site-bound deacylated tRNA move to the P and E sites, respectively. Catalyzes the coordinated movement of the two tRNA molecules, the mR…
ELPFPBOH_01431	hypothetical protein	2.94e-233	642	- ABC-2 family transporter protein
ELPFPBOH_01432	lnrL Linearmycin resistance ATP-binding protein LnrL	6.79e-212	584	- COG1131 ABC-type multidrug transport system, ATPase component
ELPFPBOH_01433	hypothetical protein	1.23e-187	522	- Signal transduction protein
ELPFPBOH_01434	ygfZ tRNA-modifying protein YgfZ	3.55e-246	675	ygfZ aminomethyltransferase related to GcvT
ELPFPBOH_01435	rnr_1 Ribonuclease R	8.74e-229	653	- PFAM Ribonuclease II
ELPFPBOH_01436	hypothetical protein	8.36e-131	370	- -
ELPFPBOH_01437	fbaB Fructose-bisphosphate aldolase class 1	2.5e-254	696	fbaB DeoC/LacD family aldolase
ELPFPBOH_01438	hypothetical protein
ELPFPBOH_01439	hypothetical protein	1.5e-297	810	- -
ELPFPBOH_01440	nifJ_1 Pyruvate-flavodoxin oxidoreductase	0	2368	nifJ Oxidoreductase required for the transfer of electrons from pyruvate to flavodoxin
ELPFPBOH_01441	sfrB NADPH-Fe(3+) oxidoreductase subunit beta	0	1132	- Dihydroprymidine dehydrogenase domain II, 4Fe-4S cluster
ELPFPBOH_01442	hypothetical protein	0	2763	- Diguanylate cyclase
ELPFPBOH_01443	bepA_3 Beta-barrel assembly-enhancing protease
ELPFPBOH_01444	hypothetical protein	0	884	- Adenylyl- / guanylyl cyclase, catalytic domain
ELPFPBOH_01445	hypothetical protein	0	1347	- Cytochrome c5530 family protein
ELPFPBOH_01446	qseC Sensor protein QseC	0	872	qseC His Kinase A (phosphoacceptor) domain
ELPFPBOH_01447	qseB Transcriptional regulatory protein QseB	9.85e-157	439	lrpR Transcriptional regulatory protein, C terminal
ELPFPBOH_01448	ppsR Phosphoenolpyruvate synthase regulatory protein	9.16e-196	542	ydiA Bifunctional serine threonine kinase and phosphorylase involved in the regulation of the phosphoenolpyruvate synthase (PEPS) by catalyzing its phosphorylation dephosphorylation
ELPFPBOH_01449	cheB_6 Protein-glutamate methylesterase/protein-glutamine glutaminase	0	1734	- COG2201 Chemotaxis response regulator containing a CheY-like receiver domain and a methylesterase domain
ELPFPBOH_01450	rcsC_17 Sensor histidine kinase RcsC	0	1135	- Histidine kinase
ELPFPBOH_01451	hypothetical protein	0	1314	- Histidine kinase
ELPFPBOH_01452	uvrY Response regulator UvrY	1.06e-121	349	letA COG2197 Response regulator containing a CheY-like receiver domain and an HTH DNA-binding domain
ELPFPBOH_01453	hypothetical protein	0	2313	- Domain present in phytochromes and cGMP-specific phosphodiesterases.
ELPFPBOH_01454	hypothetical protein
ELPFPBOH_01455	hypothetical protein
ELPFPBOH_01456	hrb High molecular weight rubredoxin	3.73e-37	123	rub rubredoxin
ELPFPBOH_01457	Cyclic di-GMP phosphodiesterase	1.82e-172	485	rpfG COG2206 HD-GYP domain
ELPFPBOH_01458	cheB_7 Protein-glutamate methylesterase/protein-glutamine glutaminase	6.98e-152	426	- Helix-turn-helix domain
ELPFPBOH_01459	rcsC_18 Sensor histidine kinase RcsC	0	2155	- (GGDEF) domain
ELPFPBOH_01460	sasA_5 Adaptive-response sensory-kinase SasA	0	1491	- Histidine kinase
ELPFPBOH_01461	hypothetical protein	0	960	- chemotaxis, protein
ELPFPBOH_01462	hypothetical protein	6.95e-259	708	- COG0463 Glycosyltransferases involved in cell wall biogenesis
ELPFPBOH_01463	ppsA_1 Phosphoenolpyruvate synthase	0	1573	ppsA Catalyzes the phosphorylation of pyruvate to phosphoenolpyruvate
ELPFPBOH_01464	hypothetical protein
ELPFPBOH_01465	rnfA_2 Ion-translocating oxidoreductase complex subunit A	1.46e-121	348	rnfA Part of a membrane complex involved in electron transport
ELPFPBOH_01466	rnfE_2 Na(+)-translocating ferredoxin:NAD(+) oxidoreductase complex subunit E	1.15e-146	413	rnfE2 Part of a membrane complex involved in electron transport
ELPFPBOH_01467	rsxG_2 Ion-translocating oxidoreductase complex subunit G	2.41e-169	472	- Part of a membrane complex involved in electron transport
ELPFPBOH_01468	rnfD_1 Proton-translocating ferredoxin:NAD(+) oxidoreductase complex subunit D	3.4e-251	688	rnfD2 Part of a membrane complex involved in electron transport
ELPFPBOH_01469	rnfC_1 Proton-translocating ferredoxin:NAD(+) oxidoreductase complex subunit C	0	907	- Part of a membrane complex involved in electron transport
ELPFPBOH_01470	napF_2 Ferredoxin-type protein NapF	0	3348	- Oxidoreductase required for the transfer of electrons from pyruvate to flavodoxin
ELPFPBOH_01471	rnfB_1 Na(+)-translocating ferredoxin:NAD(+) oxidoreductase complex subunit B	3.77e-118	347	- Fe-S cluster
ELPFPBOH_01472	Cys-loop ligand-gated ion channel	7.46e-232	638	- Neurotransmitter-gated ion-channel ligand binding domain
ELPFPBOH_01473	hypothetical protein	3.09e-49	156	- Transposase
ELPFPBOH_01474	yceF 7-methyl-GTP pyrophosphatase	2.37e-137	388	yceF Nucleotide-binding protein implicated in inhibition of septum formation
ELPFPBOH_01475	oadG oxaloacetate decarboxylase gamma chain
ELPFPBOH_01476	oadA Oxaloacetate decarboxylase alpha chain	0	1112	oadA COG5016 Pyruvate oxaloacetate carboxyltransferase
ELPFPBOH_01477	gcdB Glutaconyl-CoA decarboxylase subunit beta	1.27e-242	669	oadB Na -transporting methylmalonyl-CoA oxaloacetate decarboxylase, beta subunit
ELPFPBOH_01478	yceD Large ribosomal RNA subunit accumulation protein YceD	1.46e-119	341	yceD metal-binding, possibly nucleic acid-binding protein
ELPFPBOH_01479	rpmF 50S ribosomal protein L32	2.02e-35	119	rpmF Belongs to the bacterial ribosomal protein bL32 family
ELPFPBOH_01480	plsX Phosphate acyltransferase	2.17e-239	658	plsX Catalyzes the reversible formation of acyl-phosphate (acyl-PO(4)) from acyl- acyl-carrier-protein (acyl-ACP). This enzyme utilizes acyl-ACP as fatty acyl donor, but not acyl-CoA
ELPFPBOH_01481	fabH1 3-oxoacyl-[acyl-carrier-protein] synthase 3 protein 1	2.73e-233	641	fabH Catalyzes the condensation reaction of fatty acid synthesis by the addition to an acyl acceptor of two carbons from malonyl-ACP. Catalyzes the first condensation reaction which initiates fatty acid synthesis and may therefore play a role in governing the total rate of fatty acid production. Possesses both acetoacetyl-ACP synthase and acetyl transacylase activities. Its substrate specificity …
ELPFPBOH_01482	fabD Malonyl CoA-acyl carrier protein transacylase	1.01e-219	606	fabD COG0331 (acyl-carrier-protein) S-malonyltransferase
ELPFPBOH_01483	fabG_1 3-oxoacyl-[acyl-carrier-protein] reductase FabG	5.4e-166	464	fabG COG1028 Dehydrogenases with different specificities (related to short-chain alcohol dehydrogenases)
ELPFPBOH_01484	acpP_1 Acyl carrier protein	8.17e-43	139	acpP Carrier of the growing fatty acid chain in fatty acid biosynthesis
ELPFPBOH_01485	fabF_1 3-oxoacyl-[acyl-carrier-protein] synthase 2	3.75e-302	823	fabF Catalyzes the condensation reaction of fatty acid synthesis by the addition to an acyl acceptor of two carbons from malonyl-ACP
ELPFPBOH_01486	pabC Aminodeoxychorismate lyase	9.17e-207	571	pabC COG0115 Branched-chain amino acid aminotransferase 4-amino-4-deoxychorismate lyase
ELPFPBOH_01487	mltG Endolytic murein transglycosylase	2.74e-238	654	mltG Functions as a peptidoglycan terminase that cleaves nascent peptidoglycan strands endolytically to terminate their elongation
ELPFPBOH_01488	tmk Thymidylate kinase	7.83e-149	418	tmk Phosphorylation of dTMP to form dTDP in both de novo and salvage pathways of dTTP synthesis
ELPFPBOH_01489	holB DNA polymerase III subunit delta'	2.44e-237	652	holB COG0470 ATPase involved in DNA replication
ELPFPBOH_01490	hypothetical protein	1.35e-77	230	pilZ PilZ domain
ELPFPBOH_01491	ycfH putative metal-dependent hydrolase YcfH	6.44e-190	526	ycfH COG0084 Mg-dependent DNase
ELPFPBOH_01492	Long-chain-fatty-acid--CoA ligase FadD15	0	1186	- AMP-binding enzyme
ELPFPBOH_01493	fadJ Fatty acid oxidation complex subunit alpha	0	850	yfcX Involved in the aerobic and anaerobic degradation of long-chain fatty acids via beta-oxidation cycle. Catalyzes the formation of 3-oxoacyl-CoA from enoyl-CoA via L-3-hydroxyacyl-CoA. It can also use D-3-hydroxyacyl-CoA and cis-3-enoyl-CoA as substrate
ELPFPBOH_01494	pcaF Beta-ketoadipyl-CoA thiolase	0	847	pcaF Belongs to the thiolase family
ELPFPBOH_01495	fadE Acyl-coenzyme A dehydrogenase	0	1558	fadE Domain of unknown function (DUF1974)
ELPFPBOH_01496	hypothetical protein	1.13e-245	672	- Permuted papain-like amidase enzyme, YaeF/YiiX, C92 family
ELPFPBOH_01497	hypD Hydrogenase maturation factor HypD	1.19e-276	754	hypD Hydrogenase formation hypA family
ELPFPBOH_01498	hypB Hydrogenase maturation factor HypB	3.08e-198	548	hypB Hydrogenase accessory protein HypB
ELPFPBOH_01499	hybF Hydrogenase maturation factor HybF	2.98e-68	206	hypA Probably plays a role in a hydrogenase nickel cofactor insertion step
ELPFPBOH_01500	hypC Hydrogenase maturation factor HypC	1.23e-51	162	hypC TIGRFAM hydrogenase assembly chaperone hypC hupF
ELPFPBOH_01501	hybD Hydrogenase 2 maturation protease	1.65e-118	338	- hydrogenase maturation protease
ELPFPBOH_01502	hypothetical protein	3.03e-76	228	- PFAM HupH hydrogenase expression protein
ELPFPBOH_01503	hoxK Uptake hydrogenase small subunit	9.61e-266	726	- NiFe/NiFeSe hydrogenase small subunit C-terminal
ELPFPBOH_01504	hypothetical protein	1.58e-156	438	- nitrate reductase activity
ELPFPBOH_01505	EtfAB:quinone oxidoreductase	0	857	dgcB Cysteine-rich domain
ELPFPBOH_01506	hyaB Hydrogenase-1 large chain	0	1184	hydB Nickel-dependent hydrogenase
ELPFPBOH_01507	hypothetical protein
ELPFPBOH_01508	hypothetical protein	2.63e-187	524	- Domain of unknown function DUF21
ELPFPBOH_01509	gltA2 Citrate synthase 1	0	880	gltA Belongs to the citrate synthase family
ELPFPBOH_01510	maeB NADP-dependent malic enzyme	0	1458	maeB malic enzyme
ELPFPBOH_01511	sdhC_1 Succinate dehydrogenase cytochrome b556 subunit	4.21e-74	222	sdhC COG2009 Succinate dehydrogenase fumarate reductase, cytochrome b subunit
ELPFPBOH_01512	sdhD Succinate dehydrogenase hydrophobic membrane anchor subunit	5.3e-69	208	sdhD succinate dehydrogenase activity
ELPFPBOH_01513	sdhA Succinate dehydrogenase flavoprotein subunit	0	920	sdhA Belongs to the FAD-dependent oxidoreductase 2 family. FRD SDH subfamily
ELPFPBOH_01514	sdhB_2 Succinate dehydrogenase iron-sulfur subunit	1.3e-174	485	sdhB COG0479 Succinate dehydrogenase fumarate reductase, Fe-S protein subunit
ELPFPBOH_01515	kefC_2 Glutathione-regulated potassium-efflux system protein KefC	1.4e-286	794	ybaL Belongs to the monovalent cation proton antiporter 2 (CPA2) transporter (TC 2.A.37) family
ELPFPBOH_01516	hypothetical protein
ELPFPBOH_01517	hypothetical protein	2.34e-203	587	- protein containing a von Willebrand factor type A (vWA) domain
ELPFPBOH_01518	hypothetical protein
ELPFPBOH_01519	nhaA Na(+)/H(+) antiporter NhaA	0	907	nhaA Na( ) H( ) antiporter that extrudes sodium in exchange for external protons
ELPFPBOH_01520	yccA_1 Modulator of FtsH protease YccA	9.02e-148	416	yccA Belongs to the BI1 family
ELPFPBOH_01521	hpf_1 Ribosome hibernation promoting factor	8.85e-78	231	- Sigma 54 modulation protein / S30EA ribosomal protein
ELPFPBOH_01522	nhaR Transcriptional activator protein NhaR	5.21e-210	580	nhaR LysR substrate binding domain
ELPFPBOH_01523	hypothetical protein
ELPFPBOH_01524	hypothetical protein	1.62e-54	187	yfbK von willebrand factor, type A
ELPFPBOH_01525	algU_1 RNA polymerase sigma-H factor	8.37e-134	378	- Sigma-70 region 2
ELPFPBOH_01526	hypothetical protein
ELPFPBOH_01527	hypothetical protein	2.5e-60	184	ygfY An FAD assembly protein, which accelerates covalent attachment of the cofactor into other proteins. Plays an essential role in the assembly of succinate dehydrogenase (SDH, respiratory complex II), an enzyme complex that is a component of both the tricarboxylic acid cycle and the electron transport chain, and which couples the oxidation of succinate to fumarate with the reduction of ubiquino…
ELPFPBOH_01528	hypothetical protein	1.53e-83	248	- -
ELPFPBOH_01529	gpt_2 Xanthine phosphoribosyltransferase	1.01e-148	417	- Phosphoribosyl transferase domain
ELPFPBOH_01530	hypothetical protein	3.63e-102	306	- Methyltransferase, chemotaxis proteins
ELPFPBOH_01531	hypothetical protein	1.81e-94	279	- PFAM Cold-shock protein, DNA-binding
ELPFPBOH_01532	hypothetical protein
ELPFPBOH_01533	hypothetical protein
ELPFPBOH_01534	hypothetical protein
ELPFPBOH_01535	hypothetical protein	2.04e-26	99	- reverse transcriptase
ELPFPBOH_01536	hypothetical protein	2e-60	193	- membrane
ELPFPBOH_01537	hypothetical protein
ELPFPBOH_01538	dksA_1 RNA polymerase-binding transcription factor DksA	6.25e-91	266	- dksA traR
ELPFPBOH_01539	hypothetical protein	8.23e-16	79.7	- phosphoprotein phosphatase activity
ELPFPBOH_01540	insK Putative transposase InsK for insertion sequence element IS150	1.42e-84	252	- Integrase
ELPFPBOH_01541	hypothetical protein
ELPFPBOH_01542	mat S-adenosylmethionine synthase	4.68e-135	395	metK-2 S-adenosylmethionine synthetase (AdoMet synthetase)
ELPFPBOH_01543	hypothetical protein	0	882	nfeD COG1030 Membrane-bound serine protease (ClpP class)
ELPFPBOH_01544	hypothetical protein	6.74e-162	454	qmcA COG0330 Membrane protease subunits, stomatin prohibitin homologs
ELPFPBOH_01545	hypothetical protein	7.41e-87	259	- PFAM Cold-shock protein, DNA-binding
ELPFPBOH_01546	hypothetical protein	2.74e-190	528	yfhR COG1073 Hydrolases of the alpha beta superfamily
ELPFPBOH_01547	ahcY_2 Adenosylhomocysteinase	0	850	ahcY May play a key role in the regulation of the intracellular concentration of adenosylhomocysteine
ELPFPBOH_01548	hypothetical protein	2.73e-62	196	- ribosomal large subunit export from nucleus
ELPFPBOH_01549	czcD Cadmium, cobalt and zinc/H(+)-K(+) antiporter	4.21e-194	539	czcD Cation efflux family
ELPFPBOH_01550	ams Amylosucrase	0	1355	ams Alpha amylase catalytic
ELPFPBOH_01551	scrK Fructokinase	8.61e-215	592	- pfkB family carbohydrate kinase
ELPFPBOH_01552	mfppA Mannosylfructose-phosphate phosphatase	2.98e-207	572	- HAD-superfamily hydrolase, subfamily IIB
ELPFPBOH_01553	mshA_3 D-inositol-3-phosphate glycosyltransferase	0	1467	- Sucrose-6F-phosphate phosphohydrolase
ELPFPBOH_01554	hypothetical protein	0	922	xthA2 double-stranded DNA 3'-5' exodeoxyribonuclease activity
ELPFPBOH_01555	hypothetical protein	0	1595	- Cadherin-like
ELPFPBOH_01556	frdB Fumarate reductase iron-sulfur subunit	1.67e-185	514	- TIGRFAM Succinate dehydrogenase fumarate reductase iron-sulphur protein
ELPFPBOH_01557	frdA Fumarate reductase flavoprotein subunit	0	1280	- Belongs to the FAD-dependent oxidoreductase 2 family. FRD SDH subfamily
ELPFPBOH_01558	sdhC_2 Succinate dehydrogenase cytochrome b558 subunit	4.03e-152	427	- succinate dehydrogenase
ELPFPBOH_01559	hypothetical protein	1.85e-260	713	ynaI COG0668 Small-conductance mechanosensitive channel
ELPFPBOH_01560	tpm Thiopurine S-methyltransferase	2e-158	443	tpm Belongs to the class I-like SAM-binding methyltransferase superfamily. TPMT family
ELPFPBOH_01561	yeiP Elongation factor P-like protein	5.69e-127	362	yeiP COG0231 Translation elongation factor P (EF-P) translation initiation factor 5A (eIF-5A)
ELPFPBOH_01562	nrdZ Vitamin B12-dependent ribonucleoside-diphosphate reductase	0	1217	nrdZ Catalyzes the reduction of ribonucleotides to deoxyribonucleotides. May function to provide a pool of deoxyribonucleotide precursors for DNA repair during oxygen limitation and or for immediate growth after restoration of oxygen
ELPFPBOH_01563	hypothetical protein	1.22e-75	226	soxX Sulfur oxidation
ELPFPBOH_01564	soxA L-cysteine S-thiosulfotransferase subunit SoxA	5.4e-216	593	soxA Thiosulfate-oxidizing multienzyme system protein SoxA
ELPFPBOH_01565	hypothetical protein	1.3e-56	177	- -
ELPFPBOH_01566	hypothetical protein	5.53e-89	268	- Rhodanese-like domain
ELPFPBOH_01567	prpD 2-methylcitrate dehydratase	5.99e-239	656	prpD MmgE/PrpD family
ELPFPBOH_01568	greB Transcription elongation factor GreB	1.22e-112	323	greB Necessary for efficient RNA polymerase transcription elongation past template-encoded arresting sites. The arresting sites in DNA have the property of trapping a certain fraction of elongating RNA polymerases that pass through, resulting in locked ternary complexes. Cleavage of the nascent transcript by cleavage factors such as GreA or GreB allows the resumption of elongation from the new 3'…
ELPFPBOH_01569	hypothetical protein	8.59e-307	835	- -
ELPFPBOH_01570	PSK D-ribulose kinase	0	862	- xylulose kinase
ELPFPBOH_01571	queF NADPH-dependent 7-cyano-7-deazaguanine reductase	2.41e-93	271	queF Catalyzes the NADPH-dependent reduction of 7-cyano-7- deazaguanine (preQ0) to 7-aminomethyl-7-deazaguanine (preQ1)
ELPFPBOH_01572	smc_5 Chromosome partition protein Smc	0	1930	smc Required for chromosome condensation and partitioning
ELPFPBOH_01573	zipA Cell division protein ZipA	4.66e-171	477	zipA Essential cell division protein that stabilizes the FtsZ protofilaments by cross-linking them and that serves as a cytoplasmic membrane anchor for the Z ring. Also required for the recruitment to the septal ring of downstream cell division proteins
ELPFPBOH_01574	ligA_2 DNA ligase	0	1469	ligA DNA ligase that catalyzes the formation of phosphodiester linkages between 5'-phosphoryl and 3'-hydroxyl groups in double-stranded DNA using NAD as a coenzyme and as the energy source for the reaction. It is essential for DNA replication and repair of damaged DNA
ELPFPBOH_01575	hypothetical protein	5.84e-61	187	- -
ELPFPBOH_01576	hypothetical protein
ELPFPBOH_01577	prsA Foldase protein PrsA	5.17e-217	599	- COG0760 Parvulin-like peptidyl-prolyl isomerase
ELPFPBOH_01578	yciI Protein YciI	1.4e-67	204	yciI protein conserved in bacteria
ELPFPBOH_01579	yciB putative intracellular septation protein A	1.64e-154	433	ispZ probably involved in intracellular septation
ELPFPBOH_01580	hypothetical protein	2.8e-178	498	- -
ELPFPBOH_01581	3',5'-nucleoside bisphosphate phosphatase	1.49e-212	585	trpH metal-dependent phosphoesterases (PHP family)
ELPFPBOH_01582	yciO putative protein YciO	4.57e-150	421	yciO Belongs to the SUA5 family
ELPFPBOH_01583	hypothetical protein	3.96e-158	444	- Peptidase family M50
ELPFPBOH_01584	hypothetical protein	2.24e-299	815	trpS Tryptophanyl-tRNA synthetase
ELPFPBOH_01585	scpA Segregation and condensation protein A	1.62e-184	513	scpA Participates in chromosomal partition during cell division. May act via the formation of a condensin-like complex containing Smc and ScpB that pull DNA away from mid-cell into both cell halves
ELPFPBOH_01586	scpB Segregation and condensation protein B	1.5e-162	455	scpB Participates in chromosomal partition during cell division. May act via the formation of a condensin-like complex containing Smc and ScpA that pull DNA away from mid-cell into both cell halves
ELPFPBOH_01587	rluB Ribosomal large subunit pseudouridine synthase B	2.09e-209	578	rluB Belongs to the pseudouridine synthase RsuA family
ELPFPBOH_01588	nth_2 Endonuclease III	4.05e-136	386	- HhH-GPD family
ELPFPBOH_01589	hypothetical protein	1.36e-179	502	- diguanylate cyclase
ELPFPBOH_01590	hypothetical protein	1.17e-208	575	- Thioredoxin-like domain
ELPFPBOH_01592	hypothetical protein	8.49e-66	229	- helicase
ELPFPBOH_01593	hypothetical protein	8.59e-49	177	- DEAD DEAH box helicase
ELPFPBOH_01594	hypothetical protein	0	1199	- DEAD DEAH box helicase
ELPFPBOH_01595	hypothetical protein	0	1568	- Type I restriction-modification system
ELPFPBOH_01596	hypothetical protein	1.88e-76	230	- N-6 DNA Methylase
ELPFPBOH_01597	hypothetical protein	1.87e-31	125	- Type I restriction-modification system methyltransferase subunit
ELPFPBOH_01598	hypothetical protein	2.85e-06	53.9	- Transposase and inactivated derivatives
ELPFPBOH_01599	hypothetical protein	8.83e-06	50.8	tniB AAA domain
ELPFPBOH_01600	hypothetical protein
ELPFPBOH_01601	hypothetical protein
ELPFPBOH_01602	hypothetical protein
ELPFPBOH_01603	hypothetical protein
ELPFPBOH_01604	hypothetical protein	0	1545	- Diguanylate cyclase
ELPFPBOH_01605	hypothetical protein
ELPFPBOH_01606	hypothetical protein	1.71e-98	291	- COG0790 FOG TPR repeat, SEL1 subfamily
ELPFPBOH_01607	S-methyl-5'-thioinosine phosphorylase	2.33e-181	503	xapA Catalyzes the reversible phosphorylation of S-methyl-5'- thioinosine (MTI) to hypoxanthine and 5-methylthioribose-1- phosphate. Involved in the breakdown of S-methyl-5'-thioadenosine (MTA), a major by-product of polyamine biosynthesis. Catabolism of (MTA) occurs via deamination to MTI and phosphorolysis to hypoxanthine
ELPFPBOH_01608	ahpC Alkyl hydroperoxide reductase C	4.42e-149	418	tsaA COG0450 Peroxiredoxin
ELPFPBOH_01609	hypothetical protein	9.26e-103	296	- Hemerythrin HHE cation binding domain
ELPFPBOH_01610	hpt Hypoxanthine-guanine phosphoribosyltransferase	1.5e-130	370	hpt Phosphoribosyl transferase domain
ELPFPBOH_01611	nagZ Beta-hexosaminidase	2.1e-249	684	nagZ Plays a role in peptidoglycan recycling by cleaving the terminal beta-1,4-linked N-acetylglucosamine (GlcNAc) from peptide-linked peptidoglycan fragments, giving rise to free GlcNAc, anhydro-N-acetylmuramic acid and anhydro-N-acetylmuramic acid-linked peptides
ELPFPBOH_01612	hypothetical protein	1.47e-85	252	- Controls the rotational direction of flagella during chemotaxis
ELPFPBOH_01613	gsiD Glutathione transport system permease protein GsiD	1.11e-167	470	dppC Binding-protein-dependent transport system inner membrane component
ELPFPBOH_01614	dppB Dipeptide transport system permease protein DppB	4.91e-208	576	- Binding-protein-dependent transport system inner membrane component
ELPFPBOH_01615	hypothetical protein	2.56e-125	355	- L,D-transpeptidase catalytic domain
ELPFPBOH_01616	hbpA Heme-binding protein A	0	996	- Bacterial extracellular solute-binding proteins, family 5 Middle
ELPFPBOH_01617	Inorganic triphosphatase	7.57e-94	274	- CYTH
ELPFPBOH_01618	rlmD 23S rRNA (uracil(1939)-C(5))-methyltransferase RlmD	0	895	rlmD Belongs to the class I-like SAM-binding methyltransferase superfamily. RNA M5U methyltransferase family
ELPFPBOH_01619	hypothetical protein	1.51e-141	399	- Protein of unknown function (DUF1318)
ELPFPBOH_01620	hypothetical protein	0	1152	- Protein conserved in bacteria
ELPFPBOH_01621	cysM Cysteine synthase B	5.56e-209	577	cysM Belongs to the cysteine synthase cystathionine beta- synthase family
ELPFPBOH_01622	barA Signal transduction histidine-protein kinase BarA	0	1677	barA COG0642 Signal transduction histidine kinase
ELPFPBOH_01623	pdxJ Pyridoxine 5'-phosphate synthase	1.76e-170	476	pdxJ Catalyzes the complicated ring closure reaction between the two acyclic compounds 1-deoxy-D-xylulose-5-phosphate (DXP) and 3-amino-2-oxopropyl phosphate (1-amino-acetone-3-phosphate or AAP) to form pyridoxine 5'-phosphate (PNP) and inorganic phosphate
ELPFPBOH_01624	recO DNA repair protein RecO	1.2e-168	470	recO Involved in DNA repair and RecF pathway recombination
ELPFPBOH_01625	era GTPase Era	1.08e-211	584	era An essential GTPase that binds both GDP and GTP, with rapid nucleotide exchange. Plays a role in 16S rRNA processing and 30S ribosomal subunit biogenesis and possibly also in cell cycle regulation and energy metabolism
ELPFPBOH_01626	rnc Ribonuclease 3	3.03e-152	428	rnc Digests double-stranded RNA. Involved in the processing of primary rRNA transcript to yield the immediate precursors to the large and small rRNAs (23S and 16S). Processes some mRNAs, and tRNAs when they are encoded in the rRNA operon. Processes pre- crRNA and tracrRNA of type II CRISPR loci if present in the organism
ELPFPBOH_01627	hypothetical protein	6.34e-69	209	- Domain of unknown function (DUF4845)
ELPFPBOH_01628	lepB Signal peptidase I	7.32e-205	565	lepB Belongs to the peptidase S26 family
ELPFPBOH_01629	lepA Elongation factor 4	0	1162	lepA Required for accurate and efficient protein synthesis under certain stress conditions. May act as a fidelity factor of the translation reaction, by catalyzing a one-codon backward translocation of tRNAs on improperly translocated ribosomes. Back- translocation proceeds from a post-translocation (POST) complex to a pre-translocation (PRE) complex, thus giving elongation factor G a second chan…
ELPFPBOH_01630	hypothetical protein
ELPFPBOH_01631	degQ_2 Periplasmic pH-dependent serine endoprotease DegQ	0	919	mucD Belongs to the peptidase S1C family
ELPFPBOH_01632	rseC Protein RseC	2.42e-106	306	- Positive regulator of sigma(E), RseC/MucC
ELPFPBOH_01633	mucB Sigma factor AlgU regulatory protein MucB	7.28e-239	656	rseB MucB/RseB C-terminal domain
ELPFPBOH_01634	hypothetical protein	2.97e-118	339	- Anti sigma-E protein RseA, N-terminal domain
ELPFPBOH_01635	algU_2 RNA polymerase sigma-H factor	2.28e-133	377	rpoE Belongs to the sigma-70 factor family. ECF subfamily
ELPFPBOH_01636	nadB L-aspartate oxidase	0	1090	nadB Catalyzes the oxidation of L-aspartate to iminoaspartate
ELPFPBOH_01637	hypothetical protein	3.42e-42	145	- PFAM Transposase IS200 like
ELPFPBOH_01638	hypothetical protein	5.48e-261	712	- Protein of unknown function (DUF1679)
ELPFPBOH_01639	suhB_1 Inositol-1-monophosphatase	6.68e-233	639	- Inositol monophosphatase family
ELPFPBOH_01641	yccA_2 Modulator of FtsH protease YccA	4.6e-141	399	yccA Inhibitor of apoptosis-promoting Bax1
ELPFPBOH_01642	hypothetical protein	4.08e-35	119	- -
ELPFPBOH_01643	serS Serine--tRNA ligase	1.22e-307	837	serS Catalyzes the attachment of serine to tRNA(Ser). Is also able to aminoacylate tRNA(Sec) with serine, to form the misacylated tRNA L-seryl-tRNA(Sec), which will be further converted into selenocysteinyl-tRNA(Sec)
ELPFPBOH_01644	hypothetical protein	1.58e-64	196	- Uncharacterized ACR, COG1993
ELPFPBOH_01645	crcB Putative fluoride ion transporter CrcB	1.13e-77	231	crcB Important for reducing fluoride concentration in the cell, thus reducing its toxicity
ELPFPBOH_01646	rarA Replication-associated recombination protein A	0	861	rarA ATPase related to the helicase subunit of the Holliday junction resolvase
ELPFPBOH_01647	lolA Outer-membrane lipoprotein carrier protein	5.74e-151	424	lolA Participates in the translocation of lipoproteins from the inner membrane to the outer membrane. Only forms a complex with a lipoprotein if the residue after the N-terminal Cys is not an aspartate (The Asp acts as a targeting signal to indicate that the lipoprotein should stay in the inner membrane)
ELPFPBOH_01648	ftsK DNA translocase FtsK	0	1459	ftsK COG1674 DNA segregation ATPase FtsK SpoIIIE and related proteins
ELPFPBOH_01649	ald Alanine dehydrogenase	7.55e-256	702	ald Belongs to the AlaDH PNT family
ELPFPBOH_01650	trxB Thioredoxin reductase	8.44e-232	637	trxB Belongs to the class-II pyridine nucleotide-disulfide oxidoreductase family
ELPFPBOH_01651	hypothetical protein
ELPFPBOH_01652	aat Leucyl/phenylalanyl-tRNA--protein transferase	5.73e-177	491	aat Functions in the N-end rule pathway of protein degradation where it conjugates Leu, Phe and, less efficiently, Met from aminoacyl-tRNAs to the N-termini of proteins containing an N-terminal arginine or lysine
ELPFPBOH_01653	bpt Aspartate/glutamate leucyltransferase	3.16e-165	461	ate May conjugate Arg from its aminoacyl-tRNA to the N- termini of proteins containing an N-terminal aspartate or glutamate
ELPFPBOH_01654	infA Translation initiation factor IF-1	1.77e-46	148	infA One of the essential components for the initiation of protein synthesis. Stabilizes the binding of IF-2 and IF-3 on the 30S subunit to which N-formylmethionyl-tRNA(fMet) subsequently binds. Helps modulate mRNA selection, yielding the 30S pre- initiation complex (PIC). Upon addition of the 50S ribosomal subunit IF-1, IF-2 and IF-3 are released leaving the mature 70S translation initation comp…
ELPFPBOH_01655	clpA ATP-dependent Clp protease ATP-binding subunit ClpA	0	1119	clpA Belongs to the ClpA ClpB family
ELPFPBOH_01656	clpS ATP-dependent Clp protease adapter protein ClpS	3.34e-71	213	clpS Involved in the modulation of the specificity of the ClpAP-mediated ATP-dependent protein degradation
ELPFPBOH_01657	cspG Cold shock-like protein CspG	2.04e-46	148	- COG1278 Cold shock proteins
ELPFPBOH_01658	rluE Ribosomal large subunit pseudouridine synthase E	1.97e-84	253	rluE Belongs to the pseudouridine synthase RsuA family
ELPFPBOH_01659	mnmA_2 tRNA-specific 2-thiouridylase MnmA	8.01e-275	749	mnmA Catalyzes the 2-thiolation of uridine at the wobble position (U34) of tRNA, leading to the formation of s(2)U34
ELPFPBOH_01660	hflD High frequency lysogenization protein HflD	8.5e-146	410	hflD High frequency lysogenization protein HflD homolog
ELPFPBOH_01661	hypothetical protein
ELPFPBOH_01662	yciK putative oxidoreductase YciK	1.02e-176	492	yciK COG1028 Dehydrogenases with different specificities (related to short-chain alcohol dehydrogenases)
ELPFPBOH_01663	hypothetical protein
ELPFPBOH_01664	hypothetical protein	0	2544	cel9A Cellulase N-terminal ig-like domain
ELPFPBOH_01665	hypothetical protein	0	1562	- metallopeptidase activity
ELPFPBOH_01666	hypothetical protein	0	1206	- metallopeptidase activity
ELPFPBOH_01667	hypothetical protein
ELPFPBOH_01668	hypothetical protein	0	1472	kefA Small-conductance mechanosensitive channel
ELPFPBOH_01669	hypothetical protein	0	2887	- Integrin alpha (beta-propellor repeats).
ELPFPBOH_01670	hypothetical protein	5.16e-149	418	- COG3666 Transposase and inactivated derivatives
ELPFPBOH_01671	hypothetical protein	3.12e-290	791	- ATP-grasp domain
ELPFPBOH_01672	dgt Deoxyguanosinetriphosphate triphosphohydrolase	0	899	dgt Metal dependent phosphohydrolases with conserved 'HD' motif.
ELPFPBOH_01673	hypothetical protein
ELPFPBOH_01674	hypothetical protein	4.44e-113	327	- Protein of unknown function (DUF2959)
ELPFPBOH_01675	hypothetical protein	0	887	- ggdef domain
ELPFPBOH_01676	hypothetical protein	5.43e-123	350	- -
ELPFPBOH_01677	cysQ_1 3'(2'),5'-bisphosphate nucleotidase CysQ	2.01e-199	552	- inositol monophosphatase
ELPFPBOH_01679	yutF_1 Acid sugar phosphatase	2.62e-193	535	nagD Haloacid dehalogenase-like hydrolase
ELPFPBOH_01680	metAS Homoserine O-succinyltransferase	1.67e-272	743	metAS Transfers a succinyl group from succinyl-CoA to L- homoserine, forming succinyl-L-homoserine
ELPFPBOH_01681	hypothetical protein	2.87e-206	570	- (ABC) transporter
ELPFPBOH_01682	cheB_8 Protein-glutamate methylesterase/protein-glutamine glutaminase	3.05e-186	517	- cheY-homologous receiver domain
ELPFPBOH_01683	rpfG Cyclic di-GMP phosphodiesterase response regulator RpfG	1.35e-248	682	rpfG a CheY-like receiver domain and an HD-GYP domain
ELPFPBOH_01684	rssB_4 Regulator of RpoS	0	1207	- Histidine kinase
ELPFPBOH_01685	cfa Cyclopropane-fatty-acyl-phospholipid synthase	6.85e-220	604	cfa Mycolic acid cyclopropane synthetase
ELPFPBOH_01686	fabF_2 3-oxoacyl-[acyl-carrier-protein] synthase 2	2e-253	697	- Catalyzes the condensation reaction of fatty acid synthesis by the addition to an acyl acceptor of two carbons from malonyl-ACP
ELPFPBOH_01687	acpP_2 Acyl carrier protein	9.62e-46	147	acpP Carrier of the growing fatty acid chain in fatty acid biosynthesis
ELPFPBOH_01688	rcsC_19 Sensor histidine kinase RcsC	0	1634	- Histidine Phosphotransfer domain
ELPFPBOH_01689	fadB Fatty acid oxidation complex subunit alpha	1.43e-216	597	rpfF Enoyl-CoA hydratase
ELPFPBOH_01690	mobA Molybdenum cofactor guanylyltransferase	8.56e-148	415	mobA Transfers a GMP moiety from GTP to Mo-molybdopterin (Mo- MPT) cofactor (Moco or molybdenum cofactor) to form Mo- molybdopterin guanine dinucleotide (Mo-MGD) cofactor
ELPFPBOH_01691	hrpB ATP-dependent RNA helicase HrpB	0	938	hrpB ATP-dependent helicase HrpB
ELPFPBOH_01692	hypothetical protein	4.43e-111	319	- -
ELPFPBOH_01693	recF DNA replication and repair protein RecF	0	1182	- zinc-transporting ATPase activity
ELPFPBOH_01694	hypothetical protein
ELPFPBOH_01695	hypothetical protein	0	1410	VP1286 MMPL family
ELPFPBOH_01696	hypothetical protein	1.92e-176	519	VP1286 MMPL family
ELPFPBOH_01697	hypothetical protein	1.01e-220	608	- -
ELPFPBOH_01698	lysS Lysine--tRNA ligase	0	990	lysS Belongs to the class-II aminoacyl-tRNA synthetase family
ELPFPBOH_01699	prfB Peptide chain release factor RF2	4.6e-245	673	prfB Peptide chain release factor 2 directs the termination of translation in response to the peptide chain termination codons UGA and UAA
ELPFPBOH_01700	hypothetical protein
ELPFPBOH_01701	arnC_2 Undecaprenyl-phosphate 4-deoxy-4-formamido-L-arabinose transferase	6.01e-204	563	- cell wall biogenesis
ELPFPBOH_01702	hypothetical protein	1.26e-146	412	fib adenosylhomocysteine nucleosidase activity
ELPFPBOH_01703	putative oxidoreductase	1.04e-147	416	- oxidoreductase activity
ELPFPBOH_01704	trmO tRNA (adenine(37)-N6)-methyltransferase	1.92e-176	490	yaeB Uncharacterised protein family UPF0066
ELPFPBOH_01705	ychQ Protein YchQ	2.09e-91	267	- Invasion gene expression up-regulator, SirB
ELPFPBOH_01706	hypothetical protein	2.94e-52	166	- -
ELPFPBOH_01707	atpC_1 V-type ATP synthase subunit C	4.93e-241	663	- (C AC39) subunit
ELPFPBOH_01708	hypothetical protein	0	1092	atpI Belongs to the V-ATPase 116 kDa subunit family
ELPFPBOH_01709	ntpK_2 V-type sodium ATPase subunit K	1.17e-85	253	- ATP synthase subunit C
ELPFPBOH_01710	atpF_1 V-type ATP synthase subunit F	1.07e-79	236	- Produces ATP from ADP in the presence of a proton gradient across the membrane
ELPFPBOH_01711	atpE_2 V-type proton ATPase subunit E	4.33e-140	396	- V-type proton ATPase subunit E
ELPFPBOH_01712	atpA_1 V-type ATP synthase alpha chain	0	1184	- ATPsynthase alpha/beta subunit N-term extension
ELPFPBOH_01713	atpB_1 V-type ATP synthase beta chain	0	900	- Produces ATP from ADP in the presence of a proton gradient across the membrane. The V-type beta chain is a regulatory subunit
ELPFPBOH_01714	ntpD V-type sodium ATPase subunit D	3.7e-135	383	- Produces ATP from ADP in the presence of a proton gradient across the membrane
ELPFPBOH_01715	rssB_5 Regulator of RpoS	0	1603	- Putative diguanylate phosphodiesterase
ELPFPBOH_01716	hypothetical protein
ELPFPBOH_01717	putative ABC transporter ATP-binding protein	0	1097	ygaD (ABC) transporter
ELPFPBOH_01718	hypothetical protein	0	1499	- Methyl-accepting chemotaxis-like domains (chemotaxis sensory transducer).
ELPFPBOH_01719	hypothetical protein	1.11e-101	293	- -
ELPFPBOH_01720	pal_2 Peptidoglycan-associated lipoprotein	3.91e-208	575	motY COG2885 Outer membrane protein and related peptidoglycan-associated (lipo)proteins
ELPFPBOH_01721	lptG Lipopolysaccharide export system permease protein LptG	4.74e-241	663	lptG Permease
ELPFPBOH_01722	lptF Lipopolysaccharide export system permease protein LptF	1.35e-259	711	lptF Predicted permease YjgP/YjgQ family
ELPFPBOH_01723	pepA Cytosol aminopeptidase	0	983	pepA Presumably involved in the processing and regular turnover of intracellular proteins. Catalyzes the removal of unsubstituted N-terminal amino acids from various peptides
ELPFPBOH_01724	holC DNA polymerase III subunit chi	1.62e-100	290	holC COG2927 DNA polymerase III, chi subunit
ELPFPBOH_01725	hypothetical protein
ELPFPBOH_01726	hypothetical protein	3.83e-114	326	- Cupin superfamily (DUF985)
ELPFPBOH_01727	arnD putative 4-deoxy-4-formamido-L-arabinose-phosphoundecaprenol deformylase ArnD	6.93e-155	437	arnD Catalyzes the deformylation of 4-deoxy-4-formamido-L- arabinose-phosphoundecaprenol to 4-amino-4-deoxy-L-arabinose- phosphoundecaprenol. The modified arabinose is attached to lipid A and is required for resistance to polymyxin and cationic antimicrobial peptides
ELPFPBOH_01728	hypothetical protein	0	856	yegQ COG0826 Collagenase and related proteases
ELPFPBOH_01729	hypothetical protein	2.69e-273	747	- Iron-regulated protein
ELPFPBOH_01730	hypothetical protein	0	1440	- Peptidase family M1 domain
ELPFPBOH_01731	hypothetical protein	4.25e-245	671	- Endonuclease/Exonuclease/phosphatase family
ELPFPBOH_01732	rep_1 ATP-dependent DNA helicase Rep	0	1218	- Nuclease-related domain
ELPFPBOH_01733	uvrB_2 UvrABC system protein B	0	1919	- helicase superfamily c-terminal domain
ELPFPBOH_01734	hypothetical protein	0	1140	- TonB dependent receptor
ELPFPBOH_01735	hypothetical protein	2.27e-20	86.7	- Cytochrome C oxidase, cbb3-type, subunit III
ELPFPBOH_01736	rhlE_1 ATP-dependent RNA helicase RhlE	0	847	rhlE DEAD-box RNA helicase involved in ribosome assembly. Has RNA-dependent ATPase activity and unwinds double-stranded RNA
ELPFPBOH_01737	dbpA_2 ATP-dependent RNA helicase DbpA	0	894	dbpA Belongs to the DEAD box helicase family
ELPFPBOH_01738	cmoM_1 tRNA 5-carboxymethoxyuridine methyltransferase	1.55e-140	395	- COG0500 SAM-dependent methyltransferases
ELPFPBOH_01739	hypothetical protein
ELPFPBOH_01740	hypothetical protein	3.95e-86	252	- DsrC like protein
ELPFPBOH_01741	hypothetical protein	3.33e-67	203	- -
ELPFPBOH_01742	yutF_2 Acid sugar phosphatase	2.95e-158	445	- HAD-hyrolase-like
ELPFPBOH_01743	purL Phosphoribosylformylglycinamidine synthase	0	2595	purL Phosphoribosylformylglycinamidine synthase involved in the purines biosynthetic pathway. Catalyzes the ATP-dependent conversion of formylglycinamide ribonucleotide (FGAR) and glutamine to yield formylglycinamidine ribonucleotide (FGAM) and glutamate
ELPFPBOH_01744	hypothetical protein	6.51e-42	137	- COG2801 Transposase and inactivated derivatives
ELPFPBOH_01745	rhaS HTH-type transcriptional activator RhaS	2.15e-85	253	- 4-hydroxyphenylacetate catabolism regulatory protein hpaA
ELPFPBOH_01746	hypothetical protein	0	1831	cel9A Cellulase N-terminal ig-like domain
ELPFPBOH_01747	hypothetical protein	2.94e-296	810	- Protein of unknown function (DUF3999)
ELPFPBOH_01748	hypothetical protein	0	1124	- Membrane
ELPFPBOH_01749	hypothetical protein
ELPFPBOH_01750	copA_4 Copper-exporting P-type ATPase	0	1785	copA cation transport ATPase
ELPFPBOH_01751	Purine nucleoside phosphoramidase	6.24e-82	241	hinT Scavenger mRNA decapping enzyme C-term binding
ELPFPBOH_01752	recR Recombination protein RecR	7.33e-137	387	recR May play a role in DNA repair. It seems to be involved in an RecBC-independent recombinational process of DNA repair. It may act with RecF and RecO
ELPFPBOH_01753	ybaB Nucleoid-associated protein YbaB	2.16e-54	171	ybaB Binds to DNA and alters its conformation. May be involved in regulation of gene expression, nucleoid organization and DNA protection
ELPFPBOH_01754	ruvB_1 Holliday junction ATP-dependent DNA helicase RuvB	0	1033	dnaX DNA polymerase III is a complex, multichain enzyme responsible for most of the replicative synthesis in bacteria. This DNA polymerase also exhibits 3' to 5' exonuclease activity
ELPFPBOH_01756	hypothetical protein	1.56e-164	461	- Type IV pili methyl-accepting chemotaxis transducer N-term
ELPFPBOH_01757	glyA Serine hydroxymethyltransferase	0	840	glyA Catalyzes the reversible interconversion of serine and glycine with tetrahydrofolate (THF) serving as the one-carbon carrier. This reaction serves as the major source of one-carbon groups required for the biosynthesis of purines, thymidylate, methionine, and other important biomolecules. Also exhibits THF- independent aldolase activity toward beta-hydroxyamino acids, producing glycine and al…
ELPFPBOH_01758	nrdR Transcriptional repressor NrdR	5.33e-104	302	nrdR Negatively regulates transcription of bacterial ribonucleotide reductase nrd genes and operons by binding to NrdR- boxes
ELPFPBOH_01759	ribD Riboflavin biosynthesis protein RibD	5.12e-240	661	ribD Converts 2,5-diamino-6-(ribosylamino)-4(3h)-pyrimidinone 5'-phosphate into 5-amino-6-(ribosylamino)-2,4(1h,3h)- pyrimidinedione 5'-phosphate
ELPFPBOH_01760	ribE Riboflavin synthase	2.61e-150	422	ribE riboflavin synthase, alpha
ELPFPBOH_01761	hypothetical protein	2.4e-168	470	yafK L,D-transpeptidase catalytic domain
ELPFPBOH_01762	hypothetical protein	1.16e-181	503	- Peptidase C26
ELPFPBOH_01763	hypothetical protein	2.5e-117	338	- -
ELPFPBOH_01764	hypothetical protein	0	1085	- Metallo-peptidase family M12
ELPFPBOH_01765	hypothetical protein
ELPFPBOH_01766	pal_3 Peptidoglycan-associated lipoprotein	2.77e-152	429	- OmpA family
ELPFPBOH_01767	baeR Transcriptional regulatory protein BaeR	3.05e-165	461	chvI COG0745 Response regulators consisting of a CheY-like receiver domain and a winged-helix DNA-binding domain
ELPFPBOH_01768	sasA_6 Adaptive-response sensory-kinase SasA	0	1266	- Histidine kinase
ELPFPBOH_01769	hypothetical protein	1.2e-233	643	- aminopeptidase
ELPFPBOH_01770	dsbD_2 Thiol:disulfide interchange protein DsbD	1.65e-79	238	- COG0526, thiol-disulfide isomerase and thioredoxins
ELPFPBOH_01771	hypothetical protein	2.03e-92	270	- Thioredoxin-like domain
ELPFPBOH_01772	hypothetical protein	4.62e-290	791	- Putative S-adenosyl-L-methionine-dependent methyltransferase
ELPFPBOH_01773	fabG_2 3-oxoacyl-[acyl-carrier-protein] reductase FabG	9.06e-176	489	- COG1028 Dehydrogenases with different specificities (related to short-chain alcohol dehydrogenases)
ELPFPBOH_01774	IS481 family transposase ISVvu4	4.37e-190	526	ylbG COG2801 Transposase and inactivated derivatives
ELPFPBOH_01775	hypothetical protein	1.51e-39	132	- oxidoreductase activity
ELPFPBOH_01776	hypothetical protein	1.47e-48	159	- helix_turn_helix, mercury resistance
ELPFPBOH_01778	hypothetical protein	3.14e-34	116	- Cys-tRNA(Pro) hydrolase activity
ELPFPBOH_01779	hypothetical protein	2.47e-43	140	- Cys-tRNA(Pro) hydrolase activity
ELPFPBOH_01780	hypothetical protein	9.64e-208	572	- protein methyltransferase activity
ELPFPBOH_01781	mobB Molybdopterin-guanine dinucleotide biosynthesis adapter protein	1.11e-124	354	mobB Molybdopterin-guanine dinucleotide biosynthesis protein
ELPFPBOH_01782	ppdK Pyruvate, phosphate dikinase	0	1815	ppdK Pyruvate phosphate dikinase
ELPFPBOH_01783	hypothetical protein
ELPFPBOH_01784	ntrC DNA-binding transcriptional regulator NtrC	0	951	- COG2204 Response regulator containing CheY-like receiver, AAA-type ATPase, and DNA-binding domains
ELPFPBOH_01785	hypothetical protein	0	876	- COG3267 Type II secretory pathway, component ExeA
ELPFPBOH_01786	sctC_2 Type 3 secretion system secretin	0	1023	- Type II secretory pathway, component
ELPFPBOH_01787	bepA_4 Beta-barrel assembly-enhancing protease	9.79e-297	813	- Tetratricopeptide repeat
ELPFPBOH_01788	hypothetical protein	0	1067	- COG2804 Type II secretory pathway, ATPase PulE Tfp pilus assembly pathway, ATPase PilB
ELPFPBOH_01789	epsF_2 Type II secretion system protein F	2.75e-266	731	pilC type II secretion system
ELPFPBOH_01790	hypothetical protein	0	1103	- -
ELPFPBOH_01791	hypothetical protein	3.04e-142	402	- -
ELPFPBOH_01792	hypothetical protein
ELPFPBOH_01793	hypothetical protein	1.53e-284	776	- -
ELPFPBOH_01794	hypothetical protein	2.23e-169	472	- calcium- and calmodulin-responsive adenylate cyclase activity
ELPFPBOH_01795	hypothetical protein	1.72e-142	401	- Prokaryotic N-terminal methylation motif
ELPFPBOH_01796	hypothetical protein	0	988	- Histidine kinase-like ATPases
ELPFPBOH_01797	valS Valine--tRNA ligase	0	1937	valS amino acids such as threonine, to avoid such errors, it has a posttransfer editing activity that hydrolyzes mischarged Thr-tRNA(Val) in a tRNA-dependent manner
ELPFPBOH_01798	hypothetical protein
ELPFPBOH_01799	hypothetical protein	1.42e-197	545	- -
ELPFPBOH_01800	hypothetical protein	5.31e-103	298	- -
ELPFPBOH_01801	hypothetical protein	2.41e-46	148	yerD glutamate synthase activity
ELPFPBOH_01802	hypothetical protein	4.42e-131	372	- Belongs to the glutamate synthase family
ELPFPBOH_01803	hypothetical protein	4.52e-130	369	- Belongs to the glutamate synthase family
ELPFPBOH_01804	hypothetical protein	2.11e-19	77.8	ilvB Belongs to the TPP enzyme family
ELPFPBOH_01805	hypothetical protein	9.39e-43	139	- Belongs to the TPP enzyme family
ELPFPBOH_01806	ceaS N(2)-(2-carboxyethyl)arginine synthase	3.56e-51	161	- Belongs to the TPP enzyme family
ELPFPBOH_01807	alsS Acetolactate synthase	1.2e-177	494	alsS Thiamine pyrophosphate enzyme, C-terminal TPP binding domain
ELPFPBOH_01808	hypothetical protein
ELPFPBOH_01809	hypothetical protein
ELPFPBOH_01810	hypothetical protein	0	1159	- von Willebrand factor type A domain
ELPFPBOH_01811	glpE_4 Thiosulfate sulfurtransferase GlpE	1.76e-108	310	- Pfam Rhodanese-like
ELPFPBOH_01812	hypothetical protein	9.8e-44	149	- AIG2-like family
ELPFPBOH_01813	hypothetical protein	0	1137	- Methyl-accepting chemotaxis protein
ELPFPBOH_01814	hypothetical protein	4.05e-98	284	- SnoaL-like domain
ELPFPBOH_01815	hypothetical protein	5.88e-87	254	- Acyl-CoA hydrolase
ELPFPBOH_01816	deaD ATP-dependent RNA helicase DeaD	0	1150	deaD DEAD-box RNA helicase involved in various cellular processes at low temperature, including ribosome biogenesis, mRNA degradation and translation initiation
ELPFPBOH_01817	hypothetical protein
ELPFPBOH_01818	hupC_2 putative Ni/Fe-hydrogenase B-type cytochrome subunit	8.31e-135	381	- Prokaryotic cytochrome b561
ELPFPBOH_01819	hypothetical protein
ELPFPBOH_01820	hypothetical protein	1.3e-54	170	- Peptidase propeptide and YPEB domain
ELPFPBOH_01821	czcR_1 Transcriptional activator protein CzcR	1.64e-159	446	IV02_26825 Transcriptional regulatory protein, C terminal
ELPFPBOH_01822	sasA_7 Adaptive-response sensory-kinase SasA	0	842	- Histidine kinase-like ATPases
ELPFPBOH_01823	hypothetical protein	6.51e-57	178	- EF hand
ELPFPBOH_01824	ypeA Acetyltransferase YpeA	1.02e-113	325	- Acetyltransferase (GNAT) domain
ELPFPBOH_01825	hypothetical protein	1.91e-225	637	rmuC DNA Recombination protein RmuC
ELPFPBOH_01826	mtaB Threonylcarbamoyladenosine tRNA methylthiotransferase MtaB	0	850	- Catalyzes the methylthiolation of N6- (dimethylallyl)adenosine (i(6)A), leading to the formation of 2- methylthio-N6-(dimethylallyl)adenosine (ms(2)i(6)A) at position 37 in tRNAs that read codons beginning with uridine
ELPFPBOH_01827	hypothetical protein
ELPFPBOH_01828	hypothetical protein	9.37e-175	488	- Type IV pili methyl-accepting chemotaxis transducer N-term
ELPFPBOH_01829	hypothetical protein	1.82e-183	510	- Type IV pili methyl-accepting chemotaxis transducer N-term
ELPFPBOH_01830	hypothetical protein	1.06e-123	352	- -
ELPFPBOH_01831	hypothetical protein	6.19e-182	505	- Mut7-C RNAse domain
ELPFPBOH_01832	xthA Exodeoxyribonuclease III	5.8e-207	570	xthA Endonuclease/Exonuclease/phosphatase family
ELPFPBOH_01833	hypothetical protein	1.29e-63	193	- -
ELPFPBOH_01834	yaaA Peroxide stress resistance protein YaaA	1.3e-186	517	yaaA Belongs to the UPF0246 family
ELPFPBOH_01835	yjjV putative metal-dependent hydrolase YjjV	5.54e-196	541	tatD TatD related DNase
ELPFPBOH_01836	hypothetical protein
ELPFPBOH_01837	hypothetical protein	0	1318	ppkA serine threonine protein kinase
ELPFPBOH_01838	bceA Bacitracin export ATP-binding protein BceA	3.41e-179	499	attE abc transporter atp-binding protein
ELPFPBOH_01839	hypothetical protein	1.27e-288	788	tagS ABC-type antimicrobial peptide transport system, permease component
ELPFPBOH_01840	Aspartate aminotransferase	2.16e-280	765	IV02_28760 Aminotransferase class I and II
ELPFPBOH_01841	cbbY Protein CbbY	5.3e-186	516	- Haloacid dehalogenase-like hydrolase
ELPFPBOH_01842	hemF Oxygen-dependent coproporphyrinogen-III oxidase	2.27e-246	673	hemF Involved in the heme biosynthesis. Catalyzes the aerobic oxidative decarboxylation of propionate groups of rings A and B of coproporphyrinogen-III to yield the vinyl groups in protoporphyrinogen-IX
ELPFPBOH_01843	hypothetical protein	6.78e-88	257	yajD HNH nucleases
ELPFPBOH_01844	hypothetical protein
ELPFPBOH_01845	hypothetical protein
ELPFPBOH_01846	tam_3 Trans-aconitate 2-methyltransferase	8.55e-204	562	- trans-aconitate 2-methyltransferase activity
ELPFPBOH_01847	glmU_1 Bifunctional protein GlmU	4.68e-174	485	- MobA-like NTP transferase domain
ELPFPBOH_01848	hypothetical protein
ELPFPBOH_01849	hypothetical protein	2.38e-153	431	- paraquat-inducible protein a
ELPFPBOH_01850	arsM Arsenite methyltransferase	1.08e-265	725	- Protein-L-isoaspartate(D-aspartate) O-methyltransferase (PCMT)
ELPFPBOH_01851	htpX_2 Protease HtpX	3.16e-193	536	htpX Heat shock protein HtpX
ELPFPBOH_01852	hypothetical protein
ELPFPBOH_01853	hypothetical protein	1.37e-151	426	- -
ELPFPBOH_01854	hypothetical protein	4.93e-98	286	- COG0575 CDP-diglyceride synthetase
ELPFPBOH_01855	hypothetical protein	3.32e-234	642	- Metallophosphoesterase
ELPFPBOH_01856	hypothetical protein	0	1181	- -
ELPFPBOH_01857	hypothetical protein
ELPFPBOH_01858	hypothetical protein
ELPFPBOH_01859	hypothetical protein	0	1221	sac1 Citrate transporter
ELPFPBOH_01860	sasA_8 Adaptive-response sensory-kinase SasA	2.31e-282	772	- HAMP (Histidine kinases, Adenylyl cyclases, Methyl binding proteins, Phosphatases) domain
ELPFPBOH_01861	czcR_2 Transcriptional activator protein CzcR	9.47e-162	452	colR Transcriptional regulatory protein, C terminal
ELPFPBOH_01862	putative sulfate transporter	0	1135	- COG0659 Sulfate permease and related transporters (MFS superfamily)
ELPFPBOH_01863	hypothetical protein	3.79e-43	154	- signal transduction protein
ELPFPBOH_01864	hypothetical protein	2.27e-69	209	- Winged helix DNA-binding domain
ELPFPBOH_01865	hypothetical protein	3.46e-198	548	- -
ELPFPBOH_01866	hypothetical protein
ELPFPBOH_01867	hypothetical protein	8.32e-67	203	- -
ELPFPBOH_01868	nosD_1 putative ABC transporter binding protein NosD	4.48e-294	801	nosD Nitrous oxidase accessory protein
ELPFPBOH_01869	arnT_1 Undecaprenyl phosphate-alpha-4-amino-4-deoxy-L-arabinose arabinosyl transferase	0	999	- Related glycosyltransferases of PMT family
ELPFPBOH_01870	rgtE Dodecaprenyl-phosphate galacturonate synthase	9.29e-245	671	- Glycosyl transferase family 2
ELPFPBOH_01871	hypothetical protein	1.69e-131	372	- Acid phosphatase homologues
ELPFPBOH_01872	hypothetical protein	2.23e-203	564	- Lysylphosphatidylglycerol synthase TM region
ELPFPBOH_01873	arnT_2 Undecaprenyl phosphate-alpha-4-amino-4-deoxy-L-arabinose arabinosyl transferase	0	1504	- Dolichyl-phosphate-mannose-protein mannosyltransferase
ELPFPBOH_01874	rna Ribonuclease I	1.13e-173	484	rna Belongs to the RNase T2 family
ELPFPBOH_01875	hypothetical protein	1.04e-200	554	- Protein of unknown function, DUF547
ELPFPBOH_01876	hypothetical protein
ELPFPBOH_01877	lpdV Dihydrolipoyl dehydrogenase	0	924	- COG1249 Pyruvate 2-oxoglutarate dehydrogenase complex, dihydrolipoamide dehydrogenase (E3) component, and related enzymes
ELPFPBOH_01878	hypothetical protein	8.21e-76	225	- -
ELPFPBOH_01879	hypothetical protein	1.25e-109	321	- -
ELPFPBOH_01880	hypothetical protein	2.14e-257	703	- polysaccharide deacetylase
ELPFPBOH_01881	cmoB tRNA U34 carboxymethyltransferase	2.67e-250	684	cmoB Catalyzes carboxymethyl transfer from carboxy-S- adenosyl-L-methionine (Cx-SAM) to 5-hydroxyuridine (ho5U) to form 5-carboxymethoxyuridine (cmo5U) at position 34 in tRNAs
ELPFPBOH_01882	cmoA Carboxy-S-adenosyl-L-methionine synthase	3.7e-172	480	cmoA Catalyzes the conversion of S-adenosyl-L-methionine (SAM) to carboxy-S-adenosyl-L-methionine (Cx-SAM)
ELPFPBOH_01883	hypothetical protein	5.08e-108	311	- Haem-degrading
ELPFPBOH_01884	hypothetical protein	4.1e-258	710	- Major facilitator superfamily
ELPFPBOH_01885	tdiR_2 Transcriptional regulatory protein TdiR	7.07e-134	380	- helix_turn_helix, Lux Regulon
ELPFPBOH_01886	sasA_9 Adaptive-response sensory-kinase SasA	0	1581	- His Kinase A (phosphoacceptor) domain
ELPFPBOH_01887	hypothetical protein
ELPFPBOH_01888	hypothetical protein	1.38e-103	298	VP2641 membrane protein domain
ELPFPBOH_01889	hypothetical protein	0	934	oprP Phosphate-selective porin O and P
ELPFPBOH_01890	hypothetical protein	3.13e-218	601	- ABC transporter, phosphonate, periplasmic substrate-binding protein
ELPFPBOH_01891	hypothetical protein	0	1530	- (GGDEF) domain
ELPFPBOH_01892	hypothetical protein	3.99e-130	369	- Pfam Hemerythrin HHE cation binding domain
ELPFPBOH_01893	hypothetical protein	0	1122	- Ion channel
ELPFPBOH_01894	hypothetical protein	1.84e-78	233	- -
ELPFPBOH_01895	cheV Chemotaxis protein CheV	3.55e-227	625	cheV COG0835 Chemotaxis signal transduction protein
ELPFPBOH_01896	pstS Phosphate-binding protein PstS	3.61e-186	518	sphX phosphate ion binding
ELPFPBOH_01897	hypothetical protein
ELPFPBOH_01898	sasA_10 Adaptive-response sensory-kinase SasA	0	1899	cbrA COG0591 Na proline symporter
ELPFPBOH_01899	atoC_4 Regulatory protein AtoC	0	857	cbrB COG2204 Response regulator containing CheY-like receiver, AAA-type ATPase, and DNA-binding domains
ELPFPBOH_01900	hypothetical protein
ELPFPBOH_01901	hypothetical protein
ELPFPBOH_01902	hypothetical protein	1.36e-53	184	- heme binding
ELPFPBOH_01903	hypothetical protein	2.37e-175	498	- Beta-lactamase superfamily domain
ELPFPBOH_01904	IS1182 family transposase ISMac1	0	1018	- Transposase DDE domain
ELPFPBOH_01905	olsG Ornithine lipid N-methyltransferase	2.42e-56	183	- methyltransferase
ELPFPBOH_01906	hypothetical protein	5.2e-52	167	- Protein of Unknown function (DUF2784)
ELPFPBOH_01907	IS110 family transposase ISCps7	2.8e-165	462	Z012_08285 Transposase
ELPFPBOH_01908	can Carbonic anhydrase 2	2.2e-149	419	can Reversible hydration of carbon dioxide
ELPFPBOH_01909	cah Carbonic anhydrase	1.27e-109	322	cah Eukaryotic-type carbonic anhydrase
ELPFPBOH_01910	yefM_2 Antitoxin YefM	7.5e-35	120	- Antitoxin component of a toxin-antitoxin (TA) module
ELPFPBOH_01911	yoeB_2 Toxin YoeB	1.69e-45	147	- TIGRFAM Addiction module toxin, Txe YoeB
ELPFPBOH_01912	hypothetical protein	1.97e-99	322	- -
ELPFPBOH_01913	putative NTE family protein	1.01e-159	453	- Patatin-like phospholipase
ELPFPBOH_01914	hypothetical protein	1.83e-123	361	- Protein of unknown function (DUF2971)
ELPFPBOH_01915	hypothetical protein	9.38e-111	321	- GyrI-like small molecule binding domain
ELPFPBOH_01916	IS1182 family transposase ISMac1	0	1018	- Transposase DDE domain
ELPFPBOH_01917	hypothetical protein	1.33e-37	140	- HNH nucleases
ELPFPBOH_01918	hypothetical protein	6.74e-55	181	- -
ELPFPBOH_01919	hypothetical protein	1.52e-22	101	- HNH nucleases
ELPFPBOH_01920	hypothetical protein
ELPFPBOH_01921	hypothetical protein	4.67e-11	68.2	- -
ELPFPBOH_01922	hypothetical protein	3.53e-53	178	- -
ELPFPBOH_01923	hypothetical protein
ELPFPBOH_01924	hypothetical protein	8.62e-152	432	- -
ELPFPBOH_01925	hpaIIM Modification methylase HpaII	5.99e-272	743	dcm DNA (cytosine-5-)-methyltransferase activity
ELPFPBOH_01926	hypothetical protein	1.32e-258	709	- COG1509 Lysine 2,3-aminomutase
ELPFPBOH_01927	hypothetical protein	1.31e-36	136	- -
ELPFPBOH_01928	hypothetical protein
ELPFPBOH_01929	hypothetical protein
ELPFPBOH_01930	hypothetical protein	7.61e-35	124	- -
ELPFPBOH_01931	hypothetical protein	1.37e-58	190	- -
ELPFPBOH_01932	hypothetical protein	2.39e-106	336	- Psort location Cytoplasmic, score
ELPFPBOH_01933	hypothetical protein	4.77e-06	50.8	- -
ELPFPBOH_01934	hypothetical protein
ELPFPBOH_01935	hypothetical protein	2.21e-289	790	- Domain of unknown function (DUF4071)
ELPFPBOH_01936	hypothetical protein	0.000157	47.4	- -
ELPFPBOH_01937	hypothetical protein	1.52e-117	338	- -
ELPFPBOH_01938	hypothetical protein
ELPFPBOH_01939	hypothetical protein	2.45e-242	665	- Large family of predicted nucleotide-binding domains
ELPFPBOH_01940	hypothetical protein	6.44e-79	239	- -
ELPFPBOH_01941	hypothetical protein
ELPFPBOH_01942	hypothetical protein	1.5e-26	98.6	- -
ELPFPBOH_01943	hypothetical protein
ELPFPBOH_01944	hypothetical protein	0	1541	- (ABC) transporter
ELPFPBOH_01945	ruvB_2 Holliday junction ATP-dependent DNA helicase RuvB	2.47e-288	787	- PFAM Archaeal ATPase
ELPFPBOH_01946	hypothetical protein	3.09e-47	162	- Putative zinc- or iron-chelating domain
ELPFPBOH_01947	hypothetical protein	9e-69	215	- -
ELPFPBOH_01948	hypothetical protein	4.75e-35	130	tusE part of a sulfur-relay system
ELPFPBOH_01949	hypothetical protein
ELPFPBOH_01950	xerC_4 Tyrosine recombinase XerC	0	942	- Phage integrase family
ELPFPBOH_01952	nudB Dihydroneopterin triphosphate diphosphatase	1.32e-102	297	nudB dihydroneopterin triphosphate
ELPFPBOH_01953	aspS Aspartate--tRNA(Asp/Asn) ligase	0	1200	aspS Aspartyl-tRNA synthetase with relaxed tRNA specificity since it is able to aspartylate not only its cognate tRNA(Asp) but also tRNA(Asn). Reaction proceeds in two steps L-aspartate is first activated by ATP to form Asp-AMP and then transferred to the acceptor end of tRNA(Asp Asn)
ELPFPBOH_01954	hypothetical protein	7.51e-142	400	- Protein of unknown function (DUF502)
ELPFPBOH_01955	hypothetical protein	7.27e-59	181	- Putative regulatory protein
ELPFPBOH_01956	hypothetical protein
ELPFPBOH_01957	hypothetical protein	7.97e-119	341	- PilZ domain
ELPFPBOH_01958	motB_1 Motility protein B	3.85e-198	550	motB Flagellar motor protein
ELPFPBOH_01959	pomA_1 Chemotaxis protein PomA	5.58e-166	465	pomA COG1291 Flagellar motor component
ELPFPBOH_01960	hypothetical protein	4.35e-180	502	ybbO Enoyl-(Acyl carrier protein) reductase
ELPFPBOH_01961	purF Amidophosphoribosyltransferase	0	999	purF Catalyzes the formation of phosphoribosylamine from phosphoribosylpyrophosphate (PRPP) and glutamine
ELPFPBOH_01962	cvpA Colicin V production protein	2.79e-108	311	cvpA membrane protein, required for colicin V production
ELPFPBOH_01964	hypothetical protein
ELPFPBOH_01965	glnS Glutamine--tRNA ligase	0	1172	glnS COG0008 Glutamyl- and glutaminyl-tRNA synthetases
ELPFPBOH_01966	gltX Glutamate--tRNA ligase	0	931	gltX Catalyzes the attachment of glutamate to tRNA(Glu) in a two-step reaction glutamate is first activated by ATP to form Glu-AMP and then transferred to the acceptor end of tRNA(Glu)
ELPFPBOH_01968	hypothetical protein	1.38e-232	641	- Acetyltransferase (GNAT) domain
ELPFPBOH_01969	wbpI UDP-2,3-diacetamido-2,3-dideoxy-D-glucuronate 2-epimerase	9.1e-279	761	wecB UDP-N-acetylglucosamine 2-epimerase
ELPFPBOH_01970	hypothetical protein	0	957	- Protein conserved in bacteria
ELPFPBOH_01971	hypothetical protein	1.05e-223	617	- AAA domain
ELPFPBOH_01972	hypothetical protein	3.93e-119	341	wza Polysaccharide biosynthesis/export protein
ELPFPBOH_01973	bepA_5 Beta-barrel assembly-enhancing protease	0	1292	- Tetratricopeptide repeat
ELPFPBOH_01974	hypothetical protein	0	982	- Transmembrane exosortase (Exosortase_EpsH)
ELPFPBOH_01975	atoC_5 Regulatory protein AtoC	0	869	prsR COG2204 Response regulator containing CheY-like receiver, AAA-type ATPase, and DNA-binding domains
ELPFPBOH_01976	sasA_11 Adaptive-response sensory-kinase SasA	0	1372	prsK Domain present in phytochromes and cGMP-specific phosphodiesterases.
ELPFPBOH_01977	xcpT_1 Type II secretion system protein G	2.1e-105	303	gspG general secretion pathway protein
ELPFPBOH_01978	hypothetical protein	3.16e-120	343	- COG2165 Type II secretory pathway, pseudopilin PulG
ELPFPBOH_01979	xcpV Type II secretion system protein I	6.51e-81	240	gspI COG2165 Type II secretory pathway, pseudopilin PulG
ELPFPBOH_01980	xcpW Type II secretion system protein J	4.69e-154	432	gspJ General secretion pathway protein J
ELPFPBOH_01981	xcpX Type II secretion system protein K	1.24e-218	604	gspK COG3156 Type II secretory pathway, component PulK
ELPFPBOH_01982	xcpY Type II secretion system protein L	1.4e-245	677	gspL Involved in a type II secretion system (T2SS, formerly general secretion pathway, GSP) for the export of proteins
ELPFPBOH_01983	epsM Type II secretion system protein M	1.81e-109	315	- Involved in a type II secretion system (T2SS, formerly general secretion pathway, GSP) for the export of proteins
ELPFPBOH_01984	hypothetical protein	2.41e-175	488	- Type II secretion system (T2SS), protein N
ELPFPBOH_01985	exeD Secretin ExeD	0	1243	xcsD general secretion pathway protein D
ELPFPBOH_01986	epsE Type II secretion system protein E	0	1003	gspE COG2804 Type II secretory pathway, ATPase PulE Tfp pilus assembly pathway, ATPase PilB
ELPFPBOH_01987	epsF_3 Type II secretion system protein F	1.53e-265	729	lspF COG1459 Type II secretory pathway, component PulF
ELPFPBOH_01988	hypothetical protein	9.62e-77	228	- beta-lactamase activity
ELPFPBOH_01989	hypothetical protein	1.91e-228	628	- Sulfotransferase family
ELPFPBOH_01990	wecG UDP-N-acetyl-D-mannosaminuronic acid transferase	3.38e-172	480	- Belongs to the glycosyltransferase 26 family
ELPFPBOH_01991	hypothetical protein	3.51e-303	828	rfbP Bacterial sugar transferase
ELPFPBOH_01992	hemN Oxygen-independent coproporphyrinogen III oxidase	0	941	hemN Belongs to the anaerobic coproporphyrinogen-III oxidase family
ELPFPBOH_01993	hypothetical protein	6.51e-73	218	- -
ELPFPBOH_01994	prmB 50S ribosomal protein L3 glutamine methyltransferase	5.21e-219	603	prmB Specifically methylates the 50S ribosomal protein L3 on a specific glutamine residue
ELPFPBOH_01995	iscR_2 HTH-type transcriptional regulator IscR	6.02e-100	290	iscR Regulates the transcription of several operons and genes involved in the biogenesis of Fe-S clusters and Fe-S-containing proteins
ELPFPBOH_01996	hypothetical protein	7.87e-288	783	- protein conserved in bacteria
ELPFPBOH_01997	dinB DNA polymerase IV	3.6e-276	755	dinB Poorly processive, error-prone DNA polymerase involved in untargeted mutagenesis. Copies undamaged DNA at stalled replication forks, which arise in vivo from mismatched or misaligned primer ends. These misaligned primers can be extended by PolIV. Exhibits no 3'-5' exonuclease (proofreading) activity. May be involved in translesional synthesis, in conjunction with the beta clamp from PolIII
ELPFPBOH_01998	hypothetical protein
ELPFPBOH_01999	hypothetical protein
ELPFPBOH_02000	hypothetical protein	0	1235	- signal transduction protein containing a membrane domain, an EAL and a GGDEF domain
ELPFPBOH_02001	hypothetical protein	0	1034	- Seven times multi-haem cytochrome CxxCH
ELPFPBOH_02002	hypothetical protein	0	1358	- Cytochrome c554 and c-prime
ELPFPBOH_02003	hypothetical protein
ELPFPBOH_02004	hypothetical protein	3.58e-52	167	- SpoIIAA-like
ELPFPBOH_02005	hypothetical protein
ELPFPBOH_02006	hypothetical protein	5.16e-108	315	- UPF0126 domain
ELPFPBOH_02007	cas2 CRISPR-associated endoribonuclease Cas2	1.05e-67	204	cas2 CRISPR (clustered regularly interspaced short palindromic repeat), is an adaptive immune system that provides protection against mobile genetic elements (viruses, transposable elements and conjugative plasmids). CRISPR clusters contain sequences complementary to antecedent mobile elements and target invading nucleic acids. CRISPR clusters are transcribed and processed into CRISPR RNA (crRNA)…
ELPFPBOH_02008	cas1 CRISPR-associated endonuclease Cas1	1.18e-245	674	cas1 CRISPR (clustered regularly interspaced short palindromic repeat), is an adaptive immune system that provides protection against mobile genetic elements (viruses, transposable elements and conjugative plasmids). CRISPR clusters contain spacers, sequences complementary to antecedent mobile elements, and target invading nucleic acids. CRISPR clusters are transcribed and processed into CRISPR R…
ELPFPBOH_02009	hypothetical protein	7.87e-159	444	cas4 crispr-associated protein cas4
ELPFPBOH_02010	hypothetical protein	1.67e-155	441	csd2 crispr-associated protein
ELPFPBOH_02011	hypothetical protein	0	1079	csd1 CRISPR-associated protein, Csd1 family
ELPFPBOH_02012	cas5d CRISPR pre-crRNA endoribonuclease Cas5d	2.44e-181	502	- crispr-associated protein
ELPFPBOH_02013	rgy Reverse gyrase	0	1622	cas3 CRISPR-associated helicase, Cas3
ELPFPBOH_02014	hypothetical protein	0	1184	- CRISPR-associated helicase, Cas3
ELPFPBOH_02015	pntB_1 NAD(P) transhydrogenase subunit beta	0	865	pntB The transhydrogenation between NADH and NADP is coupled to respiration and ATP hydrolysis and functions as a proton pump across the membrane
ELPFPBOH_02016	pntA_1 NAD(P) transhydrogenase subunit alpha	6.65e-57	176	pnaB 4TM region of pyridine nucleotide transhydrogenase, mitoch
ELPFPBOH_02017	pntAA NAD(P) transhydrogenase subunit alpha part 1	2.26e-234	647	pntAA NAD(P) transhydrogenase, alpha subunit
ELPFPBOH_02018	hypothetical protein	2.27e-103	299	- -
ELPFPBOH_02019	pabB Aminodeoxychorismate synthase component 1	0	917	pabB COG0147 Anthranilate para-aminobenzoate synthases component I
ELPFPBOH_02020	purA Adenylosuccinate synthetase	0	861	purA Plays an important role in the de novo pathway of purine nucleotide biosynthesis. Catalyzes the first committed step in the biosynthesis of AMP from IMP
ELPFPBOH_02021	hisZ ATP phosphoribosyltransferase regulatory subunit	7.28e-283	772	hisZ Required for the first step of histidine biosynthesis. May allow the feedback regulation of ATP phosphoribosyltransferase activity by histidine
ELPFPBOH_02022	hypothetical protein
ELPFPBOH_02023	hflC Modulator of FtsH protease HflC	3.27e-176	494	hflC HflC and HflK could regulate a protease
ELPFPBOH_02024	hflK Modulator of FtsH protease HflK	3.09e-248	684	hflK HflC and HflK could encode or regulate a protease
ELPFPBOH_02025	hflX GTPase HflX	4.76e-303	826	hflX GTPase that associates with the 50S ribosomal subunit and may have a role during protein synthesis or ribosome biogenesis
ELPFPBOH_02026	hfq RNA-binding protein Hfq	1.91e-55	172	hfq RNA chaperone that binds small regulatory RNA (sRNAs) and mRNAs to facilitate mRNA translational regulation in response to envelope stress, environmental stress and changes in metabolite concentrations. Also binds with high specificity to tRNAs
ELPFPBOH_02027	miaA tRNA dimethylallyltransferase	1.33e-221	611	miaA Catalyzes the transfer of a dimethylallyl group onto the adenine at position 37 in tRNAs that read codons beginning with uridine, leading to the formation of N6-(dimethylallyl)adenosine (i(6)A)
ELPFPBOH_02028	mutL DNA mismatch repair protein MutL	0	1162	mutL This protein is involved in the repair of mismatches in DNA. It is required for dam-dependent methyl-directed DNA mismatch repair. May act as a molecular matchmaker , a protein that promotes the formation of a stable complex between two or more DNA-binding proteins in an ATP-dependent manner without itself being part of a final effector complex
ELPFPBOH_02029	amiC_1 N-acetylmuramoyl-L-alanine amidase AmiC	0	847	amiC N-acetylmuramoyl-L-alanine amidase
ELPFPBOH_02030	tsaE tRNA threonylcarbamoyladenosine biosynthesis protein TsaE	5.75e-108	310	yjeE ATPase or kinase
[truncated: 1,219 more rows]

## Sheet: 6.COG
			Perez & Juniper (2016)		Gardebrecht et al. (2012)
COG_category	This_study	Polzin et al. (2019)	Endosym 1 (2016)	Endosym 2 (2016)	Riftia endosym 1	Tevnia	Robidart et al. 2008	description
A	2	2	2	2	2	2	3	RNA processing and modification
C	316	313	304	289	333	322	404	Energy production and conversion
D	53	54	48	47	54	53	66	Cell cycle control and mitosis
E	134	134	130	129	134	139	176	Amino Acid metabolis and transport
F	84	86	83	81	89	84	110	Nucleotide metabolism and transport
G	88	88	91	85	96	87	164	Carbohydrate metabolism and transport
H	153	153	146	141	150	158	166	Coenzyme metabolism
I	65	66	66	64	67	68	78	Lipid metabolism
J	183	184	181	181	182	181	189	Tranlsation
K	129	129	122	118	134	131	164	Transcription
L	140	135	140	135	149	149	211	Replication and repair
M	193	192	192	187	195	198	285	Cell wall/membrane/envelop biogenesis
N	120	120	123	118	125	123	174	Cell motility
O	120	120	119	109	130	122	150	Post-translational modification, protein turnover, chaperone functions
P	158	158	158	146	165	162	218	Inorganic ion transport and metabolism
Q	55	55	58	50	53	56	74	Secondary Structure
S	488	479	498	472	504	491	564	Function Unknown
T	248	247	249	239	274	256	451	Signal Transduction
U	130	130	130	127	140	132	183	Intracellular trafficing and secretion
V	40	38	40	37	44	42	72	Defense mechanisms
sum	2899	2883	2880	2757	3020	2956	3902
COG_category	This_study
A	0.0689893	%
C	10.9003
D	1.82822
E	4.62228
F	2.89755
G	3.03553
H	5.27768
I	2.24215
J	6.31252
K	4.44981
L	4.82925
M	6.65747
N	4.13936
O	4.13936
P	5.45016
Q	1.89721
S	16.8334
T	8.55467
U	4.4843
V	1.37979
sum	2899

## Sheet: 7.Orthogroups
			Perez & Juniper (2016)		Gardebrecht et al. (2012)
	This_study	Polzin et al. (2019)	Endosym 1 (2016)	Endosym 2 (2016)	Riftia endosym 1	Tevnia	Robidart et al. 2008
Number of genes	3217	3197	3162	3428	3407	3389	4805
Number of genes in orthogroups	3199	3196	3133	3118	3197	3306	2973
Number of unassigned genes	18	1	29	310	210	83	1832
Percentage of genes in orthogroups	99.4	100	99.1	91	93.8	97.6	61.9
Percentage of unassigned genes	0.6	0	0.9	9	6.2	2.4	38.1
Number of orthogroups containing species	3054	3061	2986	2952	2938	3127	2417
Percentage of orthogroups containing species	88.6	88.8	86.6	85.6	85.2	90.7	70.1
Number of species-specific orthogroups	0	0	0	7	0	3	22
Number of genes in species-specific orthogroups	0	0	0	14	0	9	52
Percentage of genes in species-specific orthogroups	0	0	0	0.4	0	0.3	1.1

## Sheet: 8.Pangenome
			Perez & Juniper (2016)		Gardebrecht et al. (2012)				Pangenome
	This_study	Polzin et al. (2019)	Endosym 1 (2016)	Endosym 2 (2016)	Riftia endosym 1	Tevnia	Robidart et al. 2008		Genes	24604
Persistent	3158	3168	2979	2842	3110	3198	2683		Organisms	7
shell	57	27	176	586	252	182	167		Families	5931
cloud	2	2	7	0	45	9	1955		Edges	6718
sum	3217	3197	3162	3428	3389	3407	4805		Persistent	3048
	percentage								shell	966
	98.166	99.0929	94.2125	82.9055	91.7675	93.8656	55.8377		cloud	1917
	1.77184	0.844542	5.5661	17.0945	7.43582	5.34194	3.47555		percentage
	0.0621697	0.0625586	0.221379	0	1.32783	0.264162	40.6868		Persistent	51.391
									shell	16.2873
									cloud	32.3217

## Sheet: 9.Genomic-islands
GI_id	Island start	Island end	Length	Method	Locus	Gene start	Gene end	Strand	Classification
1	865746	871152	5406	IslandPATH-DIMOB	ELPFPBOH_00793	865746	866063	+	persistent	'persistent' => 123	total=	162
	865746	871152	5406	IslandPATH-DIMOB	ELPFPBOH_00794	866145	866438	+	persistent	'shell' => 39
	865746	871152	5406	IslandPATH-DIMOB	ELPFPBOH_00795	866694	867062	-	persistent
	865746	871152	5406	IslandPATH-DIMOB	ELPFPBOH_00796	867108	867629	-	persistent
	865746	871152	5406	IslandPATH-DIMOB	ELPFPBOH_00797	867643	868929	-	persistent
	865746	871152	5406	IslandPATH-DIMOB	ELPFPBOH_00798	869623	869940	+	persistent
	865746	871152	5406	IslandPATH-DIMOB	ELPFPBOH_00799	869937	870302	+	persistent
	865746	871152	5406	IslandPATH-DIMOB	ELPFPBOH_00800	870478	871152	+	persistent
2	1201326	1238896	37570	IslandPATH-DIMOB	ELPFPBOH_01104	1201025	1201348	+	persistent
	1201326	1238896	37570	IslandPATH-DIMOB	ELPFPBOH_01105	1201326	1202579	+	persistent
	1201326	1238896	37570	IslandPATH-DIMOB	ELPFPBOH_01106	1202572	1203525	+	persistent
	1201326	1238896	37570	IslandPATH-DIMOB	ELPFPBOH_01107	1203633	1204976	-	persistent
	1201326	1238896	37570	IslandPATH-DIMOB	ELPFPBOH_01108	1205051	1206481	+	persistent
	1201326	1238896	37570	IslandPATH-DIMOB	ELPFPBOH_01109	1206797	1207366	-	persistent
	1201326	1238896	37570	IslandPATH-DIMOB	ELPFPBOH_01110	1207393	1207794	-	persistent
	1201326	1238896	37570	IslandPATH-DIMOB	ELPFPBOH_01111	1207819	1208400	-	persistent
	1201326	1238896	37570	IslandPATH-DIMOB	ELPFPBOH_01112	1208681	1208908	+	persistent
	1201326	1238896	37570	IslandPATH-DIMOB	ELPFPBOH_01113	1208908	1209144	+	persistent
	1201326	1238896	37570	IslandPATH-DIMOB	ELPFPBOH_01114	1209169	1210575	+	persistent
	1201326	1238896	37570	IslandPATH-DIMOB	ELPFPBOH_01115	1210572	1211939	+	persistent
	1201326	1238896	37570	IslandPATH-DIMOB	ELPFPBOH_01116	1212231	1212395	+	persistent
	1201326	1238896	37570	IslandPATH-DIMOB	ELPFPBOH_01117	1212603	1214153	+	persistent
	1201326	1238896	37570	IslandPATH-DIMOB	ELPFPBOH_01118	1214163	1215167	+	persistent
	1201326	1238896	37570	IslandPATH-DIMOB	ELPFPBOH_01119	1215094	1215240	-	shell
	1201326	1238896	37570	IslandPATH-DIMOB	ELPFPBOH_01120	1215569	1215739	+	persistent
	1201326	1238896	37570	IslandPATH-DIMOB	ELPFPBOH_01121	1215833	1216657	-	persistent
	1201326	1238896	37570	IslandPATH-DIMOB	ELPFPBOH_01122	1216657	1218003	-	persistent
	1201326	1238896	37570	IslandPATH-DIMOB	ELPFPBOH_01123	1217996	1218493	-	persistent
	1201326	1238896	37570	IslandPATH-DIMOB	ELPFPBOH_01124	1218508	1220844	-	persistent
	1201326	1238896	37570	IslandPATH-DIMOB	ELPFPBOH_01125	1220841	1220963	-	shell
	1201326	1238896	37570	IslandPATH-DIMOB	ELPFPBOH_01126	1220966	1221898	-	persistent
	1201326	1238896	37570	IslandPATH-DIMOB	ELPFPBOH_01127	1221967	1222287	-	persistent
	1201326	1238896	37570	IslandPATH-DIMOB	ELPFPBOH_01128	1222480	1224324	-	persistent
	1201326	1238896	37570	IslandPATH-DIMOB	ELPFPBOH_01129	1224317	1225594	-	persistent
	1201326	1238896	37570	IslandPATH-DIMOB	ELPFPBOH_01130	1225623	1225967	-	persistent
	1201326	1238896	37570	IslandPATH-DIMOB	ELPFPBOH_01131	1226016	1226798	-	persistent
	1201326	1238896	37570	IslandPATH-DIMOB	ELPFPBOH_01132	1226798	1227799	-	persistent
	1201326	1238896	37570	IslandPATH-DIMOB	ELPFPBOH_01133	1227789	1228652	-	persistent
	1201326	1238896	37570	IslandPATH-DIMOB	ELPFPBOH_01134	1228752	1229414	+	persistent
	1201326	1238896	37570	IslandPATH-DIMOB	ELPFPBOH_01135	1229995	1230252	+	persistent
	1201326	1238896	37570	IslandPATH-DIMOB	ELPFPBOH_01136	1230291	1230944	-	persistent
	1201326	1238896	37570	IslandPATH-DIMOB	ELPFPBOH_01137	1230972	1231814	-	persistent
	1201326	1238896	37570	IslandPATH-DIMOB	ELPFPBOH_01138	1231897	1233507	-	persistent
	1201326	1238896	37570	IslandPATH-DIMOB	ELPFPBOH_01139	1233540	1234391	-	persistent
	1201326	1238896	37570	IslandPATH-DIMOB	ELPFPBOH_01140	1234456	1235982	-	persistent
	1201326	1238896	37570	IslandPATH-DIMOB	ELPFPBOH_01141	1236538	1237407	+	persistent
	1201326	1238896	37570	IslandPATH-DIMOB	ELPFPBOH_01142	1237520	1238896	+	persistent
3	1455941	1462554	6613	IslandPATH-DIMOB	ELPFPBOH_01341	1455941	1457650	-	persistent
	1455941	1462554	6613	IslandPATH-DIMOB	ELPFPBOH_01342	1457689	1458426	-	persistent
	1455941	1462554	6613	IslandPATH-DIMOB	ELPFPBOH_01343	1458423	1459745	-	persistent
	1455941	1462554	6613	IslandPATH-DIMOB	ELPFPBOH_01344	1459745	1461196	-	persistent
	1455941	1462554	6613	IslandPATH-DIMOB	ELPFPBOH_01345	1461271	1462554	-	persistent
4	1680979	1702668	21689	IslandPATH-DIMOB	ELPFPBOH_01524	1680979	1681518	+	persistent
	1680979	1702668	21689	IslandPATH-DIMOB	ELPFPBOH_01525	1681650	1682201	+	persistent
	1680979	1702668	21689	IslandPATH-DIMOB	ELPFPBOH_01526	1682188	1682805	+	persistent
	1680979	1702668	21689	IslandPATH-DIMOB	ELPFPBOH_01527	1682795	1683061	+	persistent
	1680979	1702668	21689	IslandPATH-DIMOB	ELPFPBOH_01528	1683045	1683509	+	persistent
	1680979	1702668	21689	IslandPATH-DIMOB	ELPFPBOH_01529	1683592	1684221	-	persistent
	1680979	1702668	21689	IslandPATH-DIMOB	ELPFPBOH_01530	1684373	1685218	+	persistent
	1680979	1702668	21689	IslandPATH-DIMOB	ELPFPBOH_01531	1685516	1686082	+	persistent
	1680979	1702668	21689	IslandPATH-DIMOB	ELPFPBOH_01532	1686306	1686539	-	persistent
	1680979	1702668	21689	IslandPATH-DIMOB	ELPFPBOH_01533	1686505	1688247	-	persistent
	1680979	1702668	21689	IslandPATH-DIMOB	ELPFPBOH_01534	1688552	1688737	-	persistent
	1680979	1702668	21689	IslandPATH-DIMOB	ELPFPBOH_01535	1689016	1689354	-	persistent
	1680979	1702668	21689	IslandPATH-DIMOB	ELPFPBOH_01536	1689859	1690437	-	persistent
	1680979	1702668	21689	IslandPATH-DIMOB	ELPFPBOH_01537	1690430	1690723	-	persistent
	1680979	1702668	21689	IslandPATH-DIMOB	ELPFPBOH_01538	1691277	1691675	-	persistent
	1680979	1702668	21689	IslandPATH-DIMOB	ELPFPBOH_01539	1691896	1692507	+	persistent
	1680979	1702668	21689	IslandPATH-DIMOB	ELPFPBOH_01540	1692972	1693574	-	persistent
	1680979	1702668	21689	IslandPATH-DIMOB	ELPFPBOH_01541	1694140	1694340	+	shell
	1680979	1702668	21689	IslandPATH-DIMOB	ELPFPBOH_01542	1694295	1695224	-	persistent
	1680979	1702668	21689	IslandPATH-DIMOB	ELPFPBOH_01543	1695764	1697182	+	persistent
	1680979	1702668	21689	IslandPATH-DIMOB	ELPFPBOH_01544	1697179	1697934	+	persistent
	1680979	1702668	21689	IslandPATH-DIMOB	ELPFPBOH_01545	1697996	1698562	+	persistent
	1680979	1702668	21689	IslandPATH-DIMOB	ELPFPBOH_01546	1698609	1699469	-	persistent
	1680979	1702668	21689	IslandPATH-DIMOB	ELPFPBOH_01547	1699497	1700780	-	persistent
	1680979	1702668	21689	IslandPATH-DIMOB	ELPFPBOH_01548	1700997	1701497	+	persistent
	1680979	1702668	21689	IslandPATH-DIMOB	ELPFPBOH_01549	1701811	1702668	-	persistent
5	1817373	1852119	34746	IslandPATH-DIMOB	ELPFPBOH_01662	1817373	1818125	+	persistent
	1817373	1852119	34746	IslandPATH-DIMOB	ELPFPBOH_01663	1818172	1818360	-	persistent
	1817373	1852119	34746	IslandPATH-DIMOB	ELPFPBOH_01664	1818518	1822324	-	persistent
	1817373	1852119	34746	IslandPATH-DIMOB	ELPFPBOH_01665	1822279	1826961	-	persistent
	1817373	1852119	34746	IslandPATH-DIMOB	ELPFPBOH_01666	1827169	1837449	-	persistent
	1817373	1852119	34746	IslandPATH-DIMOB	ELPFPBOH_01667	1838064	1838903	+	persistent
	1817373	1852119	34746	IslandPATH-DIMOB	ELPFPBOH_01668	1839074	1841449	+	persistent
	1817373	1852119	34746	IslandPATH-DIMOB	ELPFPBOH_01669	1842152	1847149	+	persistent
	1817373	1852119	34746	IslandPATH-DIMOB	ELPFPBOH_01670	1847269	1847880	-	persistent
	1817373	1852119	34746	IslandPATH-DIMOB	ELPFPBOH_01671	1848162	1849352	-	persistent
	1817373	1852119	34746	IslandPATH-DIMOB	ELPFPBOH_01672	1849704	1851068	-	persistent
	1817373	1852119	34746	IslandPATH-DIMOB	ELPFPBOH_01673	1851072	1851218	-	persistent
	1817373	1852119	34746	IslandPATH-DIMOB	ELPFPBOH_01674	1851478	1852119	+	persistent
6	2097126	2164672	67546	IslandPATH-DIMOB	ELPFPBOH_01900	2097126	2097398	+	persistent
	2097126	2164672	67546	IslandPATH-DIMOB	ELPFPBOH_01901	2097333	2097563	-	persistent
	2097126	2164672	67546	IslandPATH-DIMOB	ELPFPBOH_01902	2098332	2099114	-	persistent
	2097126	2164672	67546	IslandPATH-DIMOB	ELPFPBOH_01903	2099448	2100506	-	persistent
	2097126	2164672	67546	IslandPATH-DIMOB	ELPFPBOH_01904	2100657	2102189	-	persistent
	2097126	2164672	67546	IslandPATH-DIMOB	ELPFPBOH_01905	2102321	2102905	-	persistent
	2097126	2164672	67546	IslandPATH-DIMOB	ELPFPBOH_01906	2103006	2103431	-	persistent
	2097126	2164672	67546	IslandPATH-DIMOB	ELPFPBOH_01907	2103951	2104676	+	persistent
	2097126	2164672	67546	IslandPATH-DIMOB	ELPFPBOH_01908	2104717	2105325	-	persistent
	2097126	2164672	67546	IslandPATH-DIMOB	ELPFPBOH_01909	2105979	2106710	-	persistent
	2097126	2164672	67546	IslandPATH-DIMOB	ELPFPBOH_01910	2107424	2107675	+	persistent
	2097126	2164672	67546	IslandPATH-DIMOB	ELPFPBOH_01911	2107672	2107926	+	persistent
	2097126	2164672	67546	IslandPATH-DIMOB	ELPFPBOH_01912	2109165	2110673	-	persistent
	2097126	2164672	67546	IslandPATH-DIMOB	ELPFPBOH_01913	2111780	2112676	-	shell
	2097126	2164672	67546	IslandPATH-DIMOB	ELPFPBOH_01914	2113311	2114150	-	shell
	2097126	2164672	67546	IslandPATH-DIMOB	ELPFPBOH_01915	2114293	2114904	-	shell
	2097126	2164672	67546	IslandPATH-DIMOB	ELPFPBOH_01916	2116061	2117593	-	persistent
	2097126	2164672	67546	IslandPATH-DIMOB	ELPFPBOH_01917	2117751	2118377	-	shell
	2097126	2164672	67546	IslandPATH-DIMOB	ELPFPBOH_01918	2118465	2119073	-	shell
	2097126	2164672	67546	IslandPATH-DIMOB	ELPFPBOH_01919	2119212	2120036	-	shell
	2097126	2164672	67546	IslandPATH-DIMOB	ELPFPBOH_01920	2120220	2120342	+	shell
	2097126	2164672	67546	IslandPATH-DIMOB	ELPFPBOH_01921	2120650	2121363	-	shell
	2097126	2164672	67546	IslandPATH-DIMOB	ELPFPBOH_01922	2121450	2122166	-	shell
	2097126	2164672	67546	IslandPATH-DIMOB	ELPFPBOH_01923	2122176	2122283	-	shell
	2097126	2164672	67546	IslandPATH-DIMOB	ELPFPBOH_01924	2122680	2123537	-	shell
	2097126	2164672	67546	IslandPATH-DIMOB	ELPFPBOH_01925	2123534	2124694	-	shell
	2097126	2164672	67546	IslandPATH-DIMOB	ELPFPBOH_01926	2125087	2126127	-	shell
	2097126	2164672	67546	IslandPATH-DIMOB	ELPFPBOH_01927	2126403	2127158	-	shell
	2097126	2164672	67546	IslandPATH-DIMOB	ELPFPBOH_01928	2128793	2129557	-	shell
	2097126	2164672	67546	IslandPATH-DIMOB	ELPFPBOH_01929	2129873	2130412	-	shell
	2097126	2164672	67546	IslandPATH-DIMOB	ELPFPBOH_01930	2131030	2131467	-	shell
	2097126	2164672	67546	IslandPATH-DIMOB	ELPFPBOH_01931	2131575	2132228	-	shell
	2097126	2164672	67546	IslandPATH-DIMOB	ELPFPBOH_01932	2133496	2135091	-	shell
	2097126	2164672	67546	IslandPATH-DIMOB	ELPFPBOH_01933	2136414	2136866	-	shell
	2097126	2164672	67546	IslandPATH-DIMOB	ELPFPBOH_01934	2137802	2137960	-	shell
	2097126	2164672	67546	IslandPATH-DIMOB	ELPFPBOH_01935	2138069	2139286	-	shell
	2097126	2164672	67546	IslandPATH-DIMOB	ELPFPBOH_01936	2143590	2144102	-	shell
	2097126	2164672	67546	IslandPATH-DIMOB	ELPFPBOH_01937	2144212	2144829	-	shell
	2097126	2164672	67546	IslandPATH-DIMOB	ELPFPBOH_01938	2144935	2145525	-	shell
	2097126	2164672	67546	IslandPATH-DIMOB	ELPFPBOH_01939	2145634	2146638	-	shell
	2097126	2164672	67546	IslandPATH-DIMOB	ELPFPBOH_01940	2146763	2147299	-	shell
	2097126	2164672	67546	IslandPATH-DIMOB	ELPFPBOH_01941	2147701	2147874	-	shell
	2097126	2164672	67546	IslandPATH-DIMOB	ELPFPBOH_01942	2148134	2148361	-	shell
	2097126	2164672	67546	IslandPATH-DIMOB	ELPFPBOH_01943	2148467	2148712	-	shell
	2097126	2164672	67546	IslandPATH-DIMOB	ELPFPBOH_01944	2148693	2151038	-	shell
	2097126	2164672	67546	IslandPATH-DIMOB	ELPFPBOH_01945	2151798	2153021	-	shell
	2097126	2164672	67546	IslandPATH-DIMOB	ELPFPBOH_01946	2153638	2154318	-	shell
	2097126	2164672	67546	IslandPATH-DIMOB	ELPFPBOH_01947	2154885	2155511	-	shell
	2097126	2164672	67546	IslandPATH-DIMOB	ELPFPBOH_01948	2157605	2158678	-	shell
	2097126	2164672	67546	IslandPATH-DIMOB	ELPFPBOH_01949	2158825	2159079	+	shell
	2097126	2164672	67546	IslandPATH-DIMOB	ELPFPBOH_01950	2160016	2161422	+	persistent
	2097126	2164672	67546	IslandPATH-DIMOB	ELPFPBOH_01952	2162413	2162919	-	persistent
	2097126	2164672	67546	IslandPATH-DIMOB	ELPFPBOH_01953	2162882	2164672	-	persistent
7	2313473	2340076	26603	IslandPATH-DIMOB	ELPFPBOH_02096	2313473	2314741	-	persistent
	2313473	2340076	26603	IslandPATH-DIMOB	ELPFPBOH_02097	2314897	2315748	-	persistent
	2313473	2340076	26603	IslandPATH-DIMOB	ELPFPBOH_02099	2317107	2317547	-	persistent
	2313473	2340076	26603	IslandPATH-DIMOB	ELPFPBOH_02100	2317967	2318575	+	persistent
	2313473	2340076	26603	IslandPATH-DIMOB	ELPFPBOH_02101	2318572	2320023	+	persistent
	2313473	2340076	26603	IslandPATH-DIMOB	ELPFPBOH_02102	2320020	2323127	+	persistent
	2313473	2340076	26603	IslandPATH-DIMOB	ELPFPBOH_02103	2323404	2323862	+	persistent
	2313473	2340076	26603	IslandPATH-DIMOB	ELPFPBOH_02104	2324547	2324960	-	persistent
	2313473	2340076	26603	IslandPATH-DIMOB	ELPFPBOH_02105	2324960	2325439	-	persistent
	2313473	2340076	26603	IslandPATH-DIMOB	ELPFPBOH_02106	2325880	2326968	-	persistent
	2313473	2340076	26603	IslandPATH-DIMOB	ELPFPBOH_02107	2327551	2330097	-	persistent
	2313473	2340076	26603	IslandPATH-DIMOB	ELPFPBOH_02108	2330190	2333204	-	persistent
	2313473	2340076	26603	IslandPATH-DIMOB	ELPFPBOH_02109	2333233	2334819	-	persistent
	2313473	2340076	26603	IslandPATH-DIMOB	ELPFPBOH_02110	2334849	2335781	-	persistent
	2313473	2340076	26603	IslandPATH-DIMOB	ELPFPBOH_02111	2335927	2337246	+	persistent
	2313473	2340076	26603	IslandPATH-DIMOB	ELPFPBOH_02112	2337233	2339278	+	persistent
	2313473	2340076	26603	IslandPATH-DIMOB	ELPFPBOH_02113	2339402	2340076	+	persistent
	2313473	2340076	26603	IslandPATH-DIMOB	ELPFPBOH_02114	2340073	2341395	+	persistent
1	323102	333746	10644	ppanggolin - panrgp	ELPFPBOH_00306	323102	324757	+	persistent	'persistent' => 58	total	100
	323102	333746	10644	ppanggolin - panrgp	ELPFPBOH_00307	325201	326913	-	persistent	'shell' => 42
	323102	333746	10644	ppanggolin - panrgp	ELPFPBOH_00308	327084	329180	-	persistent
	323102	333746	10644	ppanggolin - panrgp	ELPFPBOH_00309	329452	329868	+	persistent
	323102	333746	10644	ppanggolin - panrgp	ELPFPBOH_00310	329953	332799	+	persistent
	323102	333746	10644	ppanggolin - panrgp	ELPFPBOH_00311	332820	333746	+	persistent
2	557621	565341	7720	ppanggolin – panrgp	ELPFPBOH_00542	557621	559156	-	persistent
	557621	565341	7720	ppanggolin – panrgp	ELPFPBOH_00543	559480	559875	+	persistent
	557621	565341	7720	ppanggolin – panrgp	ELPFPBOH_00544	559979	561133	+	persistent
	557621	565341	7720	ppanggolin – panrgp	ELPFPBOH_00545	561247	565341	+	persistent
3	656766	681577	24811	ppanggolin - panrgp	ELPFPBOH_00633	656766	657803	-	persistent
	656766	681577	24811	ppanggolin - panrgp	ELPFPBOH_00634	657807	659927	-	persistent
	656766	681577	24811	ppanggolin - panrgp	ELPFPBOH_00635	659932	660501	-	persistent
	656766	681577	24811	ppanggolin - panrgp	ELPFPBOH_00636	660512	661093	-	persistent
	656766	681577	24811	ppanggolin - panrgp	ELPFPBOH_00637	661471	665553	+	persistent
	656766	681577	24811	ppanggolin - panrgp	ELPFPBOH_00638	665582	679414	+	persistent
	656766	681577	24811	ppanggolin - panrgp	ELPFPBOH_00639	679523	681577	-	persistent
4	774619	786294	11675	ppanggolin – panrgp	ELPFPBOH_00719	774619	776733	-	persistent
	774619	786294	11675	ppanggolin – panrgp	ELPFPBOH_00720	776937	778439	+	persistent
	774619	786294	11675	ppanggolin – panrgp	ELPFPBOH_00721	778588	780162	+	persistent
	774619	786294	11675	ppanggolin – panrgp	ELPFPBOH_00722	780163	780654	+	persistent
	774619	786294	11675	ppanggolin – panrgp	ELPFPBOH_00723	780651	781685	+	persistent
	774619	786294	11675	ppanggolin – panrgp	ELPFPBOH_00724	781693	783096	-	persistent
	774619	786294	11675	ppanggolin – panrgp	ELPFPBOH_00726	784253	784759	+	persistent
	774619	786294	11675	ppanggolin – panrgp	ELPFPBOH_00727	784819	786294	+	persistent
5	1327255	1334185	6930	ppanggolin - panrgp	ELPFPBOH_01226	1327255	1329006	+	persistent
	1327255	1334185	6930	ppanggolin - panrgp	ELPFPBOH_01227	1329237	1330232	+	persistent
	1327255	1334185	6930	ppanggolin - panrgp	ELPFPBOH_01228	1330263	1331180	+	persistent
	1327255	1334185	6930	ppanggolin - panrgp	ELPFPBOH_01229	1331173	1332030	+	persistent
	1327255	1334185	6930	ppanggolin - panrgp	ELPFPBOH_01230	1332269	1334185	+	persistent
6	1614248	1627432	13184	ppanggolin – panrgp	ELPFPBOH_01463	1614248	1616656	-	persistent
	1614248	1627432	13184	ppanggolin – panrgp	ELPFPBOH_01464	1616811	1617011	-	persistent
	1614248	1627432	13184	ppanggolin – panrgp	ELPFPBOH_01465	1617013	1617597	-	persistent
	1614248	1627432	13184	ppanggolin – panrgp	ELPFPBOH_01466	1617609	1618253	-	persistent
	1614248	1627432	13184	ppanggolin – panrgp	ELPFPBOH_01467	1618250	1618966	-	persistent
	1614248	1627432	13184	ppanggolin – panrgp	ELPFPBOH_01468	1618963	1620006	-	persistent
	1614248	1627432	13184	ppanggolin – panrgp	ELPFPBOH_01469	1620013	1621353	-	persistent
	1614248	1627432	13184	ppanggolin – panrgp	ELPFPBOH_01470	1621538	1626523	-	persistent
	1614248	1627432	13184	ppanggolin – panrgp	ELPFPBOH_01471	1626551	1627432	-	persistent
7	1674782	1682201	7419	ppanggolin - panrgp	ELPFPBOH_01517	1674782	1676491	+	persistent
	1674782	1682201	7419	ppanggolin - panrgp	ELPFPBOH_01518	1676973	1677248	+	persistent
	1674782	1682201	7419	ppanggolin - panrgp	ELPFPBOH_01519	1677167	1678609	-	persistent
	1674782	1682201	7419	ppanggolin - panrgp	ELPFPBOH_01520	1678638	1679306	-	persistent
	1674782	1682201	7419	ppanggolin - panrgp	ELPFPBOH_01521	1679352	1679699	-	shell
	1674782	1682201	7419	ppanggolin - panrgp	ELPFPBOH_01522	1679836	1680744	+	shell
	1674782	1682201	7419	ppanggolin - panrgp	ELPFPBOH_01523	1680848	1680955	+	shell
	1674782	1682201	7419	ppanggolin - panrgp	ELPFPBOH_01524	1680979	1681518	+	persistent
	1674782	1682201	7419	ppanggolin - panrgp	ELPFPBOH_01525	1681650	1682201	+	persistent
8	1760374	1766454	6080	ppanggolin – panrgp	ELPFPBOH_01601	1760374	1760598	-	shell
	1760374	1766454	6080	ppanggolin – panrgp	ELPFPBOH_01602	1760603	1760809	-	shell
	1760374	1766454	6080	ppanggolin – panrgp	ELPFPBOH_01603	1761033	1761305	-	shell
	1760374	1766454	6080	ppanggolin – panrgp	ELPFPBOH_01604	1761705	1764071	-	persistent
	1760374	1766454	6080	ppanggolin – panrgp	ELPFPBOH_01605	1764278	1765624	-	persistent
	1760374	1766454	6080	ppanggolin – panrgp	ELPFPBOH_01606	1765759	1766454	-	persistent
9	2111780	2161422	49642	ppanggolin - panrgp	ELPFPBOH_01913	2111780	2112676	-	shell
	2111780	2161422	49642	ppanggolin - panrgp	ELPFPBOH_01914	2113311	2114150	-	shell
	2111780	2161422	49642	ppanggolin - panrgp	ELPFPBOH_01915	2114293	2114904	-	shell
	2111780	2161422	49642	ppanggolin - panrgp	ELPFPBOH_01916	2116061	2117593	-	persistent
	2111780	2161422	49642	ppanggolin - panrgp	ELPFPBOH_01917	2117751	2118377	-	shell
	2111780	2161422	49642	ppanggolin - panrgp	ELPFPBOH_01918	2118465	2119073	-	shell
	2111780	2161422	49642	ppanggolin - panrgp	ELPFPBOH_01919	2119212	2120036	-	shell
	2111780	2161422	49642	ppanggolin - panrgp	ELPFPBOH_01920	2120220	2120342	+	shell
	2111780	2161422	49642	ppanggolin - panrgp	ELPFPBOH_01921	2120650	2121363	-	shell
	2111780	2161422	49642	ppanggolin - panrgp	ELPFPBOH_01922	2121450	2122166	-	shell
	2111780	2161422	49642	ppanggolin - panrgp	ELPFPBOH_01923	2122176	2122283	-	shell
	2111780	2161422	49642	ppanggolin - panrgp	ELPFPBOH_01924	2122680	2123537	-	shell
	2111780	2161422	49642	ppanggolin - panrgp	ELPFPBOH_01925	2123534	2124694	-	shell
	2111780	2161422	49642	ppanggolin - panrgp	ELPFPBOH_01926	2125087	2126127	-	shell
	2111780	2161422	49642	ppanggolin - panrgp	ELPFPBOH_01927	2126403	2127158	-	shell
	2111780	2161422	49642	ppanggolin - panrgp	ELPFPBOH_01928	2128793	2129557	-	shell
	2111780	2161422	49642	ppanggolin - panrgp	ELPFPBOH_01929	2129873	2130412	-	shell
	2111780	2161422	49642	ppanggolin - panrgp	ELPFPBOH_01930	2131030	2131467	-	shell
	2111780	2161422	49642	ppanggolin - panrgp	ELPFPBOH_01931	2131575	2132228	-	shell
	2111780	2161422	49642	ppanggolin - panrgp	ELPFPBOH_01932	2133496	2135091	-	shell
	2111780	2161422	49642	ppanggolin - panrgp	ELPFPBOH_01933	2136414	2136866	-	shell
	2111780	2161422	49642	ppanggolin - panrgp	ELPFPBOH_01934	2137802	2137960	-	shell
	2111780	2161422	49642	ppanggolin - panrgp	ELPFPBOH_01935	2138069	2139286	-	shell
	2111780	2161422	49642	ppanggolin - panrgp	ELPFPBOH_01936	2143590	2144102	-	shell
	2111780	2161422	49642	ppanggolin - panrgp	ELPFPBOH_01937	2144212	2144829	-	shell
	2111780	2161422	49642	ppanggolin - panrgp	ELPFPBOH_01938	2144935	2145525	-	shell
	2111780	2161422	49642	ppanggolin - panrgp	ELPFPBOH_01939	2145634	2146638	-	shell
	2111780	2161422	49642	ppanggolin - panrgp	ELPFPBOH_01940	2146763	2147299	-	shell
	2111780	2161422	49642	ppanggolin - panrgp	ELPFPBOH_01941	2147701	2147874	-	shell
	2111780	2161422	49642	ppanggolin - panrgp	ELPFPBOH_01942	2148134	2148361	-	shell
	2111780	2161422	49642	ppanggolin - panrgp	ELPFPBOH_01943	2148467	2148712	-	shell
	2111780	2161422	49642	ppanggolin - panrgp	ELPFPBOH_01944	2148693	2151038	-	shell
	2111780	2161422	49642	ppanggolin - panrgp	ELPFPBOH_01945	2151798	2153021	-	shell
	2111780	2161422	49642	ppanggolin - panrgp	ELPFPBOH_01946	2153638	2154318	-	shell
	2111780	2161422	49642	ppanggolin - panrgp	ELPFPBOH_01947	2154885	2155511	-	shell
	2111780	2161422	49642	ppanggolin - panrgp	ELPFPBOH_01948	2157605	2158678	-	shell
	2111780	2161422	49642	ppanggolin - panrgp	ELPFPBOH_01949	2158825	2159079	+	shell
	2111780	2161422	49642	ppanggolin - panrgp	ELPFPBOH_01950	2160016	2161422	+	persistent
10	2227173	2233374	6201	ppanggolin – panrgp	ELPFPBOH_02013	2227173	2229626	-	persistent
	2227173	2233374	6201	ppanggolin – panrgp	ELPFPBOH_02014	2229747	2231534	-	persistent
	2227173	2233374	6201	ppanggolin – panrgp	ELPFPBOH_02015	2231675	2233075	-	persistent
	2227173	2233374	6201	ppanggolin – panrgp	ELPFPBOH_02016	2233087	2233374	-	persistent
11	2739860	2748236	8376	ppanggolin - panrgp	ELPFPBOH_02483	2739860	2742460	+	persistent
	2739860	2748236	8376	ppanggolin - panrgp	ELPFPBOH_02484	2742803	2744470	+	persistent
	2739860	2748236	8376	ppanggolin - panrgp	ELPFPBOH_02485	2744538	2747786	+	persistent
	2739860	2748236	8376	ppanggolin - panrgp	ELPFPBOH_02486	2747832	2748236	-	persistent
1	1	12500	12499	alien_hunter	ELPFPBOH_00001	1	1344	+	persistent	'shell' => 43	total	225
	1	12500	12499	alien_hunter	ELPFPBOH_00002	1522	2634	+	persistent	'cloud' => 1
	1	12500	12499	alien_hunter	ELPFPBOH_00003	3181	3474	-	persistent	'persistent' => 181
	1	12500	12499	alien_hunter	ELPFPBOH_00004	3515	3646	-	shell
	1	12500	12499	alien_hunter	ELPFPBOH_00005	3667	3837	-	persistent
	1	12500	12499	alien_hunter	ELPFPBOH_00006	7795	10206	+	persistent
	1	12500	12499	alien_hunter	ELPFPBOH_00007	10240	10968	-	persistent
	1	12500	12499	alien_hunter	ELPFPBOH_00008	10984	11523	-	persistent
	1	12500	12499	alien_hunter	ELPFPBOH_00009	11520	11864	-	persistent
	1	12500	12499	alien_hunter	ELPFPBOH_00010	11878	13956	-	persistent
2	315000	320000	5000	alien_hunter	ELPFPBOH_00298	313768	315099	+	persistent
	315000	320000	5000	alien_hunter	ELPFPBOH_00299	315145	315687	+	persistent
	315000	320000	5000	alien_hunter	ELPFPBOH_00300	316038	316685	+	persistent
	315000	320000	5000	alien_hunter	ELPFPBOH_00301	316675	319818	+	persistent
	315000	320000	5000	alien_hunter	ELPFPBOH_00302	319825	320610	-	persistent
3	477500	487500	10000	alien_hunter	ELPFPBOH_00455	476841	479873	+	persistent
	477500	487500	10000	alien_hunter	ELPFPBOH_00456	479913	480431	+	persistent
	477500	487500	10000	alien_hunter	ELPFPBOH_00457	481013	481366	+	persistent
	477500	487500	10000	alien_hunter	ELPFPBOH_00458	481363	481926	+	persistent
	477500	487500	10000	alien_hunter	ELPFPBOH_00459	481923	482510	+	persistent
	477500	487500	10000	alien_hunter	ELPFPBOH_00460	482600	483436	+	persistent
	477500	487500	10000	alien_hunter	ELPFPBOH_00461	483444	484070	+	persistent
	477500	487500	10000	alien_hunter	ELPFPBOH_00462	484124	485197	+	persistent
	477500	487500	10000	alien_hunter	ELPFPBOH_00463	485392	486531	+	persistent
	477500	487500	10000	alien_hunter	ELPFPBOH_00464	486558	486875	+	persistent
	477500	487500	10000	alien_hunter	ELPFPBOH_00465	486904	487209	+	persistent
	477500	487500	10000	alien_hunter	ELPFPBOH_00466	487304	488395	+	persistent
4	865000	870000	5000	alien_hunter	ELPFPBOH_00792	864098	865180	-	persistent
	865000	870000	5000	alien_hunter	ELPFPBOH_00793	865746	866063	+	persistent
	865000	870000	5000	alien_hunter	ELPFPBOH_00794	866145	866438	+	persistent
	865000	870000	5000	alien_hunter	ELPFPBOH_00795	866694	867062	-	persistent
	865000	870000	5000	alien_hunter	ELPFPBOH_00796	867108	867629	-	persistent
	865000	870000	5000	alien_hunter	ELPFPBOH_00798	869623	869940	+	persistent
	865000	870000	5000	alien_hunter	ELPFPBOH_00799	869937	870302	+	persistent
	865000	870000	5000	alien_hunter	ELPFPBOH_00797	867643	868929	-	persistent
5	1045000	1050000	5000	alien_hunter	ELPFPBOH_00960	1043811	1045682	-	persistent
	1045000	1050000	5000	alien_hunter	ELPFPBOH_00961	1045679	1046818	-	persistent
	1045000	1050000	5000	alien_hunter	ELPFPBOH_00962	1047800	1048570	-	persistent
	1045000	1050000	5000	alien_hunter	ELPFPBOH_00963	1048793	1049536	-	persistent
6	1210000	1217500	7500	alien_hunter	ELPFPBOH_01114	1209169	1210575	+	persistent
	1210000	1217500	7500	alien_hunter	ELPFPBOH_01115	1210572	1211939	+	persistent
	1210000	1217500	7500	alien_hunter	ELPFPBOH_01116	1212231	1212395	+	persistent
	1210000	1217500	7500	alien_hunter	ELPFPBOH_01117	1212603	1214153	+	persistent
	1210000	1217500	7500	alien_hunter	ELPFPBOH_01118	1214163	1215167	+	persistent
	1210000	1217500	7500	alien_hunter	ELPFPBOH_01119	1215094	1215240	-	shell
	1210000	1217500	7500	alien_hunter	ELPFPBOH_01120	1215569	1215739	+	persistent
	1210000	1217500	7500	alien_hunter	ELPFPBOH_01121	1215833	1216657	-	persistent
	1210000	1217500	7500	alien_hunter	ELPFPBOH_01122	1216657	1218003	-	persistent
7	1230000	1240000	10000	alien_hunter	ELPFPBOH_01135	1229995	1230252	+	persistent
	1230000	1240000	10000	alien_hunter	ELPFPBOH_01136	1230291	1230944	-	persistent
	1230000	1240000	10000	alien_hunter	ELPFPBOH_01137	1230972	1231814	-	persistent
	1230000	1240000	10000	alien_hunter	ELPFPBOH_01138	1231897	1233507	-	persistent
	1230000	1240000	10000	alien_hunter	ELPFPBOH_01139	1233540	1234391	-	persistent
	1230000	1240000	10000	alien_hunter	ELPFPBOH_01140	1234456	1235982	-	persistent
	1230000	1240000	10000	alien_hunter	ELPFPBOH_01141	1236538	1237407	+	persistent
	1230000	1240000	10000	alien_hunter	ELPFPBOH_01142	1237520	1238896	+	persistent
	1230000	1240000	10000	alien_hunter	ELPFPBOH_01143	1238896	1240284	+	persistent
8	1290000	1297500	7500	alien_hunter	ELPFPBOH_01186	1289775	1290128	+	persistent
	1290000	1297500	7500	alien_hunter	ELPFPBOH_01187	1290172	1291803	+	persistent
	1290000	1297500	7500	alien_hunter	ELPFPBOH_01188	1292577	1293230	+	persistent
	1290000	1297500	7500	alien_hunter	ELPFPBOH_01189	1293303	1294202	+	persistent
	1290000	1297500	7500	alien_hunter	ELPFPBOH_01190	1295923	1296027	-	shell
	1290000	1297500	7500	alien_hunter	ELPFPBOH_01191	1295978	1296715	-	persistent
	1290000	1297500	7500	alien_hunter	ELPFPBOH_01192	1296818	1296976	+	persistent
	1290000	1297500	7500	alien_hunter	ELPFPBOH_01193	1296993	1297229	+	persistent
	1290000	1297500	7500	alien_hunter	ELPFPBOH_01194	1297403	1297912	+	persistent
9	1317500	1330000	12500	alien_hunter	ELPFPBOH_01219	1317077	1317952	+	persistent
	1317500	1330000	12500	alien_hunter	ELPFPBOH_01220	1317955	1318500	+	persistent
	1317500	1330000	12500	alien_hunter	ELPFPBOH_01221	1318497	1319396	+	persistent
	1317500	1330000	12500	alien_hunter	ELPFPBOH_01222	1319393	1320223	+	persistent
	1317500	1330000	12500	alien_hunter	ELPFPBOH_01223	1320213	1321541	+	persistent
	1317500	1330000	12500	alien_hunter	ELPFPBOH_01224	1321558	1322124	+	persistent
	1317500	1330000	12500	alien_hunter	ELPFPBOH_01226	1327255	1329006	+	persistent
	1317500	1330000	12500	alien_hunter	ELPFPBOH_01227	1329237	1330232	+	persistent
	1317500	1330000	12500	alien_hunter	ELPFPBOH_01225	1322114	1327252	+	persistent
10	1455000	1465000	10000	alien_hunter	ELPFPBOH_01340	1453189	1455756	-	persistent
	1455000	1465000	10000	alien_hunter	ELPFPBOH_01341	1455941	1457650	-	persistent
	1455000	1465000	10000	alien_hunter	ELPFPBOH_01343	1458423	1459745	-	persistent
	1455000	1465000	10000	alien_hunter	ELPFPBOH_01344	1459745	1461196	-	persistent
	1455000	1465000	10000	alien_hunter	ELPFPBOH_01345	1461271	1462554	-	persistent
	1455000	1465000	10000	alien_hunter	ELPFPBOH_01346	1463144	1463596	-	persistent
	1455000	1465000	10000	alien_hunter	ELPFPBOH_01347	1463740	1463868	-	persistent
	1455000	1465000	10000	alien_hunter	ELPFPBOH_01348	1464051	1464704	+	persistent
	1455000	1465000	10000	alien_hunter	ELPFPBOH_01349	1464876	1465013	+	persistent
	1455000	1465000	10000	alien_hunter	ELPFPBOH_01342	1457689	1458426	-	persistent
11	1682500	1702500	20000	alien_hunter	ELPFPBOH_01526	1682188	1682805	+	persistent
	1682500	1702500	20000	alien_hunter	ELPFPBOH_01527	1682795	1683061	+	persistent
	1682500	1702500	20000	alien_hunter	ELPFPBOH_01528	1683045	1683509	+	persistent
	1682500	1702500	20000	alien_hunter	ELPFPBOH_01529	1683592	1684221	-	persistent
	1682500	1702500	20000	alien_hunter	ELPFPBOH_01530	1684373	1685218	+	persistent
	1682500	1702500	20000	alien_hunter	ELPFPBOH_01531	1685516	1686082	+	persistent
	1682500	1702500	20000	alien_hunter	ELPFPBOH_01532	1686306	1686539	-	persistent
	1682500	1702500	20000	alien_hunter	ELPFPBOH_01534	1688552	1688737	-	persistent
	1682500	1702500	20000	alien_hunter	ELPFPBOH_01535	1689016	1689354	-	persistent
	1682500	1702500	20000	alien_hunter	ELPFPBOH_01536	1689859	1690437	-	persistent
	1682500	1702500	20000	alien_hunter	ELPFPBOH_01537	1690430	1690723	-	persistent
	1682500	1702500	20000	alien_hunter	ELPFPBOH_01538	1691277	1691675	-	persistent
	1682500	1702500	20000	alien_hunter	ELPFPBOH_01539	1691896	1692507	+	persistent
	1682500	1702500	20000	alien_hunter	ELPFPBOH_01540	1692972	1693574	-	persistent
	1682500	1702500	20000	alien_hunter	ELPFPBOH_01541	1694140	1694340	+	shell
	1682500	1702500	20000	alien_hunter	ELPFPBOH_01542	1694295	1695224	-	persistent
	1682500	1702500	20000	alien_hunter	ELPFPBOH_01543	1695764	1697182	+	persistent
	1682500	1702500	20000	alien_hunter	ELPFPBOH_01544	1697179	1697934	+	persistent
	1682500	1702500	20000	alien_hunter	ELPFPBOH_01545	1697996	1698562	+	persistent
	1682500	1702500	20000	alien_hunter	ELPFPBOH_01546	1698609	1699469	-	persistent
	1682500	1702500	20000	alien_hunter	ELPFPBOH_01547	1699497	1700780	-	persistent
	1682500	1702500	20000	alien_hunter	ELPFPBOH_01548	1700997	1701497	+	persistent
	1682500	1702500	20000	alien_hunter	ELPFPBOH_01549	1701811	1702668	-	persistent
	1682500	1702500	20000	alien_hunter	ELPFPBOH_01533	1686505	1688247	-	persistent
12	1750000	1755000	5000	alien_hunter	ELPFPBOH_01589	1749129	1750046	-	persistent
	1750000	1755000	5000	alien_hunter	ELPFPBOH_01590	1750306	1751163	+	persistent
	1750000	1755000	5000	alien_hunter	ELPFPBOH_01592	1751832	1752656	-	persistent
	1750000	1755000	5000	alien_hunter	ELPFPBOH_01594	1753432	1755261	-	persistent
	1750000	1755000	5000	alien_hunter	ELPFPBOH_01593	1752855	1753469	-	persistent
13	1757500	1767500	10000	alien_hunter	ELPFPBOH_01595	1755261	1757675	-	persistent
	1757500	1767500	10000	alien_hunter	ELPFPBOH_01596	1757691	1758206	-	persistent
	1757500	1767500	10000	alien_hunter	ELPFPBOH_01597	1758197	1758727	-	cloud
	1757500	1767500	10000	alien_hunter	ELPFPBOH_01598	1758816	1759346	+	persistent
	1757500	1767500	10000	alien_hunter	ELPFPBOH_01599	1759373	1759765	+	persistent
	1757500	1767500	10000	alien_hunter	ELPFPBOH_01600	1759797	1760333	+	persistent
	1757500	1767500	10000	alien_hunter	ELPFPBOH_01601	1760374	1760598	-	shell
	1757500	1767500	10000	alien_hunter	ELPFPBOH_01602	1760603	1760809	-	shell
	1757500	1767500	10000	alien_hunter	ELPFPBOH_01603	1761033	1761305	-	shell
	1757500	1767500	10000	alien_hunter	ELPFPBOH_01604	1761705	1764071	-	persistent
	1757500	1767500	10000	alien_hunter	ELPFPBOH_01605	1764278	1765624	-	persistent
	1757500	1767500	10000	alien_hunter	ELPFPBOH_01606	1765759	1766454	-	persistent
	1757500	1767500	10000	alien_hunter	ELPFPBOH_01607	1766487	1767233	-	persistent
	1757500	1767500	10000	alien_hunter	ELPFPBOH_01608	1767368	1767973	-	persistent
14	1822500	1827500	5000	alien_hunter	ELPFPBOH_01665	1822279	1826961	-	persistent
	1822500	1827500	5000	alien_hunter	ELPFPBOH_01666	1827169	1837449	-	persistent
15	1920000	1930000	10000	alien_hunter	ELPFPBOH_01733	1919150	1922041	-	persistent
	1920000	1930000	10000	alien_hunter	ELPFPBOH_01734	1923229	1925244	+	persistent
	1920000	1930000	10000	alien_hunter	ELPFPBOH_01735	1925254	1925631	+	persistent
	1920000	1930000	10000	alien_hunter	ELPFPBOH_01736	1925872	1927242	+	persistent
	1920000	1930000	10000	alien_hunter	ELPFPBOH_01737	1927385	1928773	-	persistent
	1920000	1930000	10000	alien_hunter	ELPFPBOH_01738	1929024	1929602	-	persistent
	1920000	1930000	10000	alien_hunter	ELPFPBOH_01739	1929989	1930450	+	persistent
16	2095000	2162500	67500	alien_hunter	ELPFPBOH_01898	2092663	2095626	+	persistent
	2095000	2162500	67500	alien_hunter	ELPFPBOH_01899	2095604	2096944	+	persistent
	2095000	2162500	67500	alien_hunter	ELPFPBOH_01901	2097333	2097563	-	persistent
	2095000	2162500	67500	alien_hunter	ELPFPBOH_01902	2098332	2099114	-	persistent
	2095000	2162500	67500	alien_hunter	ELPFPBOH_01903	2099448	2100506	-	persistent
	2095000	2162500	67500	alien_hunter	ELPFPBOH_01904	2100657	2102189	-	persistent
	2095000	2162500	67500	alien_hunter	ELPFPBOH_01905	2102321	2102905	-	persistent
	2095000	2162500	67500	alien_hunter	ELPFPBOH_01906	2103006	2103431	-	persistent
	2095000	2162500	67500	alien_hunter	ELPFPBOH_01907	2103951	2104676	+	persistent
	2095000	2162500	67500	alien_hunter	ELPFPBOH_01908	2104717	2105325	-	persistent
	2095000	2162500	67500	alien_hunter	ELPFPBOH_01909	2105979	2106710	-	persistent
	2095000	2162500	67500	alien_hunter	ELPFPBOH_01910	2107424	2107675	+	persistent
	2095000	2162500	67500	alien_hunter	ELPFPBOH_01911	2107672	2107926	+	persistent
	2095000	2162500	67500	alien_hunter	ELPFPBOH_01912	2109165	2110673	-	persistent
	2095000	2162500	67500	alien_hunter	ELPFPBOH_01913	2111780	2112676	-	shell
	2095000	2162500	67500	alien_hunter	ELPFPBOH_01915	2114293	2114904	-	shell
	2095000	2162500	67500	alien_hunter	ELPFPBOH_01916	2116061	2117593	-	persistent
	2095000	2162500	67500	alien_hunter	ELPFPBOH_01917	2117751	2118377	-	shell
	2095000	2162500	67500	alien_hunter	ELPFPBOH_01918	2118465	2119073	-	shell
	2095000	2162500	67500	alien_hunter	ELPFPBOH_01919	2119212	2120036	-	shell
	2095000	2162500	67500	alien_hunter	ELPFPBOH_01920	2120220	2120342	+	shell
	2095000	2162500	67500	alien_hunter	ELPFPBOH_01921	2120650	2121363	-	shell
	2095000	2162500	67500	alien_hunter	ELPFPBOH_01922	2121450	2122166	-	shell
	2095000	2162500	67500	alien_hunter	ELPFPBOH_01923	2122176	2122283	-	shell
	2095000	2162500	67500	alien_hunter	ELPFPBOH_01924	2122680	2123537	-	shell
	2095000	2162500	67500	alien_hunter	ELPFPBOH_01925	2123534	2124694	-	shell
	2095000	2162500	67500	alien_hunter	ELPFPBOH_01926	2125087	2126127	-	shell
	2095000	2162500	67500	alien_hunter	ELPFPBOH_01927	2126403	2127158	-	shell
	2095000	2162500	67500	alien_hunter	ELPFPBOH_01928	2128793	2129557	-	shell
	2095000	2162500	67500	alien_hunter	ELPFPBOH_01930	2131030	2131467	-	shell
	2095000	2162500	67500	alien_hunter	ELPFPBOH_01931	2131575	2132228	-	shell
	2095000	2162500	67500	alien_hunter	ELPFPBOH_01932	2133496	2135091	-	shell
	2095000	2162500	67500	alien_hunter	ELPFPBOH_01933	2136414	2136866	-	shell
	2095000	2162500	67500	alien_hunter	ELPFPBOH_01934	2137802	2137960	-	shell
	2095000	2162500	67500	alien_hunter	ELPFPBOH_01935	2138069	2139286	-	shell
	2095000	2162500	67500	alien_hunter	ELPFPBOH_01936	2143590	2144102	-	shell
	2095000	2162500	67500	alien_hunter	ELPFPBOH_01937	2144212	2144829	-	shell
	2095000	2162500	67500	alien_hunter	ELPFPBOH_01938	2144935	2145525	-	shell
	2095000	2162500	67500	alien_hunter	ELPFPBOH_01940	2146763	2147299	-	shell
	2095000	2162500	67500	alien_hunter	ELPFPBOH_01941	2147701	2147874	-	shell
	2095000	2162500	67500	alien_hunter	ELPFPBOH_01942	2148134	2148361	-	shell
	2095000	2162500	67500	alien_hunter	ELPFPBOH_01943	2148467	2148712	-	shell
	2095000	2162500	67500	alien_hunter	ELPFPBOH_01944	2148693	2151038	-	shell
	2095000	2162500	67500	alien_hunter	ELPFPBOH_01945	2151798	2153021	-	shell
	2095000	2162500	67500	alien_hunter	ELPFPBOH_01946	2153638	2154318	-	shell
	2095000	2162500	67500	alien_hunter	ELPFPBOH_01947	2154885	2155511	-	shell
	2095000	2162500	67500	alien_hunter	ELPFPBOH_01948	2157605	2158678	-	shell
	2095000	2162500	67500	alien_hunter	ELPFPBOH_01949	2158825	2159079	+	shell
	2095000	2162500	67500	alien_hunter	ELPFPBOH_01950	2160016	2161422	+	persistent
	2095000	2162500	67500	alien_hunter	ELPFPBOH_01914	2113311	2114150	-	shell
	2095000	2162500	67500	alien_hunter	ELPFPBOH_01929	2129873	2130412	-	shell
	2095000	2162500	67500	alien_hunter	ELPFPBOH_01939	2145634	2146638	-	shell
	2095000	2162500	67500	alien_hunter	ELPFPBOH_01952	2162413	2162919	-	persistent
	2095000	2162500	67500	alien_hunter	ELPFPBOH_01900	2097126	2097398	+	persistent
17	2215000	2222500	7500	alien_hunter	ELPFPBOH_02001	2214160	2215749	+	persistent
	2215000	2222500	7500	alien_hunter	ELPFPBOH_02002	2215871	2217793	+	persistent
	2215000	2222500	7500	alien_hunter	ELPFPBOH_02003	2217656	2217943	-	persistent
	2215000	2222500	7500	alien_hunter	ELPFPBOH_02004	2217933	2218307	-	persistent
	2215000	2222500	7500	alien_hunter	ELPFPBOH_02005	2218489	2218785	-	persistent
	2215000	2222500	7500	alien_hunter	ELPFPBOH_02006	2219148	2219783	-	persistent
	2215000	2222500	7500	alien_hunter	ELPFPBOH_02007	2221257	2221547	-	persistent
	2215000	2222500	7500	alien_hunter	ELPFPBOH_02008	2221562	2222596	-	persistent
18	2315000	2327500	12500	alien_hunter	ELPFPBOH_02097	2314897	2315748	-	persistent
	2315000	2327500	12500	alien_hunter	ELPFPBOH_02099	2317107	2317547	-	persistent
	2315000	2327500	12500	alien_hunter	ELPFPBOH_02100	2317967	2318575	+	persistent
	2315000	2327500	12500	alien_hunter	ELPFPBOH_02101	2318572	2320023	+	persistent
	2315000	2327500	12500	alien_hunter	ELPFPBOH_02102	2320020	2323127	+	persistent
	2315000	2327500	12500	alien_hunter	ELPFPBOH_02103	2323404	2323862	+	persistent
	2315000	2327500	12500	alien_hunter	ELPFPBOH_02104	2324547	2324960	-	persistent
	2315000	2327500	12500	alien_hunter	ELPFPBOH_02105	2324960	2325439	-	persistent
	2315000	2327500	12500	alien_hunter	ELPFPBOH_02106	2325880	2326968	-	persistent
19	2330000	2335000	5000	alien_hunter	ELPFPBOH_02107	2327551	2330097	-	persistent
	2330000	2335000	5000	alien_hunter	ELPFPBOH_02108	2330190	2333204	-	persistent
	2330000	2335000	5000	alien_hunter	ELPFPBOH_02109	2333233	2334819	-	persistent
	2330000	2335000	5000	alien_hunter	ELPFPBOH_02110	2334849	2335781	-	persistent
20	2370000	2375000	5000	alien_hunter	ELPFPBOH_02137	2368100	2374690	-	persistent
21	2812500	2825000	12500	alien_hunter	ELPFPBOH_02540	2811949	2814999	-	persistent
22	2812500	2825000	12500	alien_hunter	ELPFPBOH_02541	2815116	2815736	-	persistent
	2812500	2825000	12500	alien_hunter	ELPFPBOH_02542	2816113	2816904	-	persistent
	2812500	2825000	12500	alien_hunter	ELPFPBOH_02544	2818522	2819478	+	persistent
	2812500	2825000	12500	alien_hunter	ELPFPBOH_02545	2819495	2820178	+	persistent
	2812500	2825000	12500	alien_hunter	ELPFPBOH_02546	2820870	2822063	+	persistent
	2812500	2825000	12500	alien_hunter	ELPFPBOH_02547	2822239	2823324	+	persistent
	2812500	2825000	12500	alien_hunter	ELPFPBOH_02548	2823785	2824816	-	persistent
	2812500	2825000	12500	alien_hunter	ELPFPBOH_02543	2817381	2818421	+	persistent
22	2897500	2902500	5000	alien_hunter	ELPFPBOH_02613	2897379	2898098	+	persistent
	2897500	2902500	5000	alien_hunter	ELPFPBOH_02615	2900377	2902542	+	persistent
	2897500	2902500	5000	alien_hunter	ELPFPBOH_02614	2899128	2900303	+	persistent

[truncated: 2 more sheets: 10-Positive-selection, 11-Unmapped-scaffolds]
