# Supplementary material for: The complete and closed genome of the facultative generalist Candidatus Endoriftia persephone from deep‐sea hydrothermal vents
Source: Mol Ecol Resour. 2022 Jun 30;22(8):3106–23. doi: 10.1111/1755-0998.13668 (PMC9796809; doi:10.1111/1755-0998.13668)
Supplement: Supplementary file 3 — Table S2 Manually curated list of traits and their associated genes. [file MEN-22-3106-s002.xlsx]

## Sheet: Traits
Supplementary Table 2 - Manually curated list of traits and their associated genes
TraitGroup	TraitName	ShortTraitName	locus_id (this manuscript)	locus_id (NCBI)	Gene_name
Sulphur	Sulphide:quinone oxidoreductase mediated sulphur oxidation	Sqr	ELPFPBOH_00774	L0Y14_03840	Sulfide:quinone oxidoreductase
Sulphur	Sulphide:quinone oxidoreductase mediated sulphur oxidation	Sqr	ELPFPBOH_00743	L0Y14_03690	Sulfide:quinone oxidoreductase
Sulphur	Sulphide dehydrogenase (flavocytochrome C) mediated sulphur oxidation	Fcsd_fccA	ELPFPBOH_02700	L0Y14_13440	Cytochrome c4
Sulphur	Sulphide dehydrogenase (flavocytochrome C) mediated sulphur oxidation	Fcsd_fccB	ELPFPBOH_02701	L0Y14_13445	Sulfide dehydrogenase [flavocytochrome C] flavoprotein chain precursor
Sulphur	Sulfhydrogenase mediated sulphur reduction	Hyd_hydA	ELPFPBOH_02671	L0Y14_13285	Sulfhydrogenase subunit alpha
Sulphur	Sulfhydrogenase mediated sulphur reduction	Hyd_hydB	ELPFPBOH_02674	L0Y14_13300	Sulfhydrogenase subunit beta
Sulphur	Sulfhydrogenase mediated sulphur reduction	Hyd_hydB	ELPFPBOH_02674	L0Y14_13300	Sulfhydrogenase subunit beta
Sulphur	Sulfhydrogenase mediated sulphur reduction	Hyd_hydC	ELPFPBOH_02673	L0Y14_13295	Sulfhydrogenase subunit gamma
Sulphur	Sulfhydrogenase mediated sulphur reduction	Hyd_hydD	ELPFPBOH_02672	L0Y14_13290	Sulfhydrogenase subunit delta
Sulphur	Polysulphide reductase mediated sulphur disproportionation	Psr_psrA	ELPFPBOH_02418	L0Y14_12055	Polysulfide reductase subunit alpha
Sulphur	Polysulphide reductase mediated sulphur disproportionation	Psr_psrB	ELPFPBOH_02417	L0Y14_12050	Polysulfide reductase subunit beta
Sulphur	Polysulphide reductase mediated sulphur disproportionation	Psr_psrC	ELPFPBOH_02416	L0Y14_12045	Polysulfide reductase subunit gamma
Sulphur	Reverse dissimilatory sulphate reductase mediated thioSulphate oxidation to sulphite	rDsr_dsrA	ELPFPBOH_02444	L0Y14_12185	Reverse-type dissimilatory sulfite reductase, alpha subunit
Sulphur	Reverse dissimilatory sullphate reductase mediated thiosullphate oxidation to sulphite	rDsr_dsrB	ELPFPBOH_02443	L0Y14_12180	Reverse-type dissimilatory sulfite reductase, beta subunit
Sulphur	Reverse dissimilatory sullphate reductase mediated thiosullphate oxidation to sulphite	rDsr_dsrC	ELPFPBOH_02439	L0Y14_12160	Sulfite reductase, reverse dissimilatory-type gamma subunit
Sulphur	Reverse dissimilatory sullphate reductase mediated thiosullphate oxidation to sulphite	rDsr_dsrK	ELPFPBOH_02437	L0Y14_12150	Sulfite reduction-associated complex DsrMKJOP protein DsrK
Sulphur	Reverse dissimilatory sullphate reductase mediated thiosullphate oxidation to sulphite	rDsr_dsrE	ELPFPBOH_02442	L0Y14_12175	tRNA 5-methylaminomethyl-2-thiouridine synthase subunit DsrE
Sulphur	Reverse dissimilatory sullphate reductase mediated thiosullphate oxidation to sulphite	rDsr_dsrF	ELPFPBOH_02441	L0Y14_12170	tRNA 5-methylaminomethyl-2-thiouridine synthase subunit DsrF
Sulphur	Reverse dissimilatory sullphate reductase mediated thiosullphate oxidation to sulphite	rDsr_dsrH	ELPFPBOH_02440	L0Y14_12165	tRNA 5-methylaminomethyl-2-thiouridine synthase subunit DsrH
Sulphur	Reverse dissimilatory sullphate reductase mediated thiosullphate oxidation to sulphite	rDsr_tusA	ELPFPBOH_00754	L0Y14_03745	Molybdopterin-synthase adenylyltransferase
Sulphur	Reverse dissimilatory sullphate reductase mediated thiosullphate oxidation to sulphite	rDsr_rhd	ELPFPBOH_00753	L0Y14_03740	Rhodanese-like protein
Sulphur	Truncated SOX mediated Sulphur oxidation from thiosullphate to sullphate	tSox_soxA	ELPFPBOH_01564	L0Y14_07735	Sulfur oxidation protein, soxA
Sulphur	Truncated SOX mediated Sulphur oxidation from thiosullphate to sullphate	tSox_soxB	ELPFPBOH_02563	L0Y14_12760	Sulfur oxidation protein, soxB
Sulphur	Truncated SOX mediated Sulphur oxidation from thiosullphate to sullphate	tSox_soxL	ELPFPBOH_01566	L0Y14_07745	Sulfur oxidation protein, soxL
Sulphur	Truncated SOX mediated Sulphur oxidation from thiosullphate to sullphate	tSox_soxX	ELPFPBOH_01563	L0Y14_07730	Sulfur oxidation protein, soxX
Sulphur	Rhodanese mediated thiosullphate disproportionation	Tst_tst	ELPFPBOH_02888	L0Y14_14375	Thiosulfate sulfurtransferase
Sulphur	Rhodanese mediated thiosullphate disproportionation	Tst_tst	ELPFPBOH_02578	L0Y14_12840	Thiosulfate sulfurtransferase
Sulphur	Rhodanese mediated thiosullphate disproportionation	Tst_tst	ELPFPBOH_03237	L0Y14_16100	Thiosulfate sulfurtransferase
Sulphur	APR and SAT mediated sulphite oxidation	AprSat_sat	ELPFPBOH_01339	L0Y14_06615	Sulfate adenylyltransferase, dissimilatory-type
Sulphur	APR and SAT mediated sulphite oxidation	AprSat_aprB	ELPFPBOH_00183	L0Y14_00895	Adenylylsulfate reductase beta-subunit
Sulphur	APR and SAT mediated sulphite oxidation	AprSat_aprB	ELPFPBOH_00183	L0Y14_00895	Adenylylsulfate reductase beta-subunit
Sulphur	APR and SAT mediated sulphite oxidation	AprSat_aprA	ELPFPBOH_00184	L0Y14_00900	Adenylylsulfate reductase alpha-subunit
Sulphur	sulphite-oxidizing enzime mediated sulphite oxidation	Soe_soeA	ELPFPBOH_00808	L0Y14_04000	Sulfite dehydrogenase (quinone) subunit A
Sulphur	sulphite-oxidizing enzime mediated sulphite oxidation	Soe_soeB	ELPFPBOH_00809	L0Y14_04005	Sulfite dehydrogenase (quinone) subunit B
Sulphur	sulphite-oxidizing enzime mediated sulphite oxidation	Soe_soeC	ELPFPBOH_00810	L0Y14_04010	Sulfite dehydrogenase (quinone) subunit C
Sulphur	Quinone-interacting membrane-bound oxidoreductase mediated sulphite oxidation	Qmo_qmoA	ELPFPBOH_00204	L0Y14_01000	Quinone-modifying oxidoreductase subunit A
Sulphur	Quinone-interacting membrane-bound oxidoreductase mediated sulphite oxidation	Qmo_qmoB	ELPFPBOH_00203	L0Y14_00995	Quinone-modifying oxidoreductase subunit B
Sulphur	Quinone-interacting membrane-bound oxidoreductase mediated sulphite oxidation	Qmo_hdrC2	ELPFPBOH_00202	L0Y14_00990	Heterodisulfide reductase subunit C-like protein
Sulphur	Sulphur globules proteins	Sgp_sgpA	ELPFPBOH_02628	L0Y14_13080	Sulfur globule protein
Sulphur	Sulphur globules proteins	SulP_sulP	ELPFPBOH_02583	L0Y14_12865	Sulfate permease
Sulphur	Sulphate transporter	CysZ_cysZ	ELPFPBOH_02572	L0Y14_12810	Sulfate transporter
Sulphur	Thiosulphate uptake	YeeE_yeeE	ELPFPBOH_02052	L0Y14_10205	Thiosulfate transporter
Nitrogen	Cytoplasmic nitrate reduction to nitrite	NarGHI_narG	ELPFPBOH_00192	L0Y14_00940	Respiratory nitrate reductase alpha chain
Nitrogen	Cytoplasmic nitrate reduction to nitrite	NarGHI_narH	ELPFPBOH_00193	L0Y14_00945	Respiratory nitrate reductase beta chain
Nitrogen	Cytoplasmic nitrate reduction to nitrite	NarGHI_narI	ELPFPBOH_00195	L0Y14_00955	Respiratory nitrate reductase gamma chain
Nitrogen	Dissimilatory nitrate reduction to nitrite	NapAB_napA	ELPFPBOH_01397	L0Y14_06895	Periplasmic nitrate reductase alpha subunit
Nitrogen	Dissimilatory nitrate reduction to nitrite	NapAB_napA	ELPFPBOH_01397	L0Y14_06895	Periplasmic nitrate reductase alpha subunit
Nitrogen	Dissimilatory nitrate reduction to nitrite	NapAB_napB	ELPFPBOH_01400	L0Y14_06910	Periplasmic nitrate reductase beta subunit
Nitrogen	Sequential oxidation from nitrate to dinitrogen as final steps of the denitrification	Nirors_nirS	ELPFPBOH_00106	L0Y14_00525	Nitrite reductase
Nitrogen	Sequential oxidation from nitrate to dinitrogen as final steps of the denitrification	Nirors_norC	ELPFPBOH_00127	L0Y14_00620	Nitric-oxide reductase subunit C
Nitrogen	Sequential oxidation from nitrate to dinitrogen as final steps of the denitrification	Nirors_norB	ELPFPBOH_00128	L0Y14_00625	Nitric-oxide reductase subunit B
Nitrogen	Sequential oxidation from nitrate to dinitrogen as final steps of the denitrification	Nirors_nosZ	ELPFPBOH_02693	L0Y14_13405	Nitrous-oxide reductase
Nitrogen	Assimilatory nitrate reduction	AsN_narB	ELPFPBOH_00402	L0Y14_01995	Assimilatory nitrate reductase large subunit
Nitrogen	Assimilatory nitrate reduction	AsN_narB	ELPFPBOH_00402	L0Y14_01995	Assimilatory nitrate reductase large subunit
Nitrogen	Assimilatory nitrate reduction	AsN_nirB	ELPFPBOH_00400	L0Y14_01985	Nitrite reductase [NAD(P)H] large subunit
Nitrogen	Assimilatory nitrate reduction	AsN_nirD	ELPFPBOH_00401	L0Y14_01990	Nitrite reductase [NAD(P)H] small subunit
Nitrogen	Incomplete urea cycle	iUcy_carA	ELPFPBOH_01002	L0Y14_04945	Carbamoyl-phosphate synthase small chain
Nitrogen	Incomplete urea cycle	iUcy_carB	ELPFPBOH_01003	L0Y14_04950	Carbamoyl-phosphate synthase large chain
Nitrogen	Incomplete urea cycle	iUcy_argF	ELPFPBOH_02644	L0Y14_13160	Ornithine carbamoyltransferase
Nitrogen	Incomplete urea cycle	iUcy_argG	ELPFPBOH_02769	L0Y14_13775	Argininosuccinate synthase
Nitrogen	Incomplete urea cycle	iUcy_argH	ELPFPBOH_03196	L0Y14_15890	Argininosuccinate lyase
Nitrogen	Ammonium transporter	AmtB_amtB	ELPFPBOH_00083	L0Y14_00410	Ammonium transporter
Nitrogen	Nitrate transporter	Nrt_nrtA	ELPFPBOH_00501	L0Y14_02490	Nitrate ABC transporter, nitrate-binding protein
Nitrogen	Nitrate transporter	Nrt_nrtB	ELPFPBOH_00500	L0Y14_02485	Nitrate ABC transporter, permease protein
Nitrogen	Nitrate transporter	Nrt_nrtC	ELPFPBOH_00498	L0Y14_02480	Nitrate ABC transporter, ATP-binding protein
Nitrogen	Nitrate nitrite antiporter	NarK_narK	ELPFPBOH_00191	L0Y14_00935	Nitrate nitrite antiporter
Nitrogen	Nitrate nitrite antiporter	NarK_narK	ELPFPBOH_00190	L0Y14_00930	Nitrate nitrite antiporter
Nitrogen	Nitrate nitrite antiporter	NarK_narK	ELPFPBOH_00399	L0Y14_01980	Nitrate nitrite antiporter
Carbon	Calvin-Benson-Bassham cycle	Cbb_cbbL	ELPFPBOH_00824	L0Y14_04080	Ribulose biphosphate carboxylase long chain
Carbon	Calvin-Benson-Bassham cycle	Cbb_pgk	ELPFPBOH_02597	L0Y14_12935	Phosphoglycerate kinase
Carbon	Calvin-Benson-Bassham cycle	Cbb_gapA	ELPFPBOH_02598	L0Y14_12940	Glyceraldehyde-3-phosphate dehydrogenase
Carbon	Calvin-Benson-Bassham cycle	Cbb_tpiA	ELPFPBOH_01010	L0Y14_04985	Triosephosphate isomerase
Carbon	Calvin-Benson-Bassham cycle	Cbb_fbaA	ELPFPBOH_02595	L0Y14_12925	Fructose-bisphosphate aldolase
Carbon	Calvin-Benson-Bassham cycle	Cbb_fbaA	ELPFPBOH_01437	L0Y14_07095	Fructose-bisphosphate aldolase
Carbon	Calvin-Benson-Bassham cycle	Cbb_tkt	ELPFPBOH_02599	L0Y14_12945	Transketolase
Carbon	Calvin-Benson-Bassham cycle	Cbb_rpe	ELPFPBOH_00224	L0Y14_01100	Pentose-5-phosphate 3-epimerase
Carbon	Calvin-Benson-Bassham cycle	Cbb_prk	ELPFPBOH_00832	L0Y14_04120	Phosphoribulokinase
Carbon	Calvin-Benson-Bassham cycle	Cbb_rpiA	ELPFPBOH_03105	L0Y14_15445	Ribose 5-phosphate isomerase
Carbon	Calvin-Benson-Bassham cycle	Cbb_PPi-PFK	ELPFPBOH_00096	L0Y14_00475	Pyrophosphate-dependent fructose 6-phosphate-1-kinase
Carbon	TCA cycle	TcaC_CS	ELPFPBOH_03220	L0Y14_16010	Citrate synthase
Carbon	TCA cycle	TcaC_CS	ELPFPBOH_01509	L0Y14_07455	Citrate synthase
Carbon	TCA cycle	TcaC_acnB	ELPFPBOH_01340	L0Y14_06620	D-threo-isocitrate hydro-lyase
Carbon	TCA cycle	TcaC_icd	ELPFPBOH_02409	L0Y14_12010	Isocitrate dehydrogenase
Carbon	TCA cycle	TcaC_icd	ELPFPBOH_02789	L0Y14_13875	Isocitrate dehydrogenase
Carbon	TCA cycle	TcaC_sucA	ELPFPBOH_02789	L0Y14_13875	2-oxoglutarate dehydrogenase E1 component
Carbon	TCA cycle	TcaC_sucB	ELPFPBOH_02790	L0Y14_13880	2-oxoglutarate dehydrogenase E2 component (dihydrolipoamide succinyltransferase)
Carbon	TCA cycle	TcaC_lpd	ELPFPBOH_01877	L0Y14_09275	Dihydrolipoamide dehydrogenase
Carbon	TCA cycle	TcaC_korA	ELPFPBOH_02135	L0Y14_10635	2-oxoglutarate:ferrodoxin oxidoreductase subunit alpha
Carbon	TCA cycle	TcaC_korA	ELPFPBOH_03226	L0Y14_16040	2-oxoglutarate:ferrodoxin oxidoreductase subunit alpha
Carbon	TCA cycle	TcaC_korB	ELPFPBOH_02134	L0Y14_10630	2-oxoglutarate:ferrodoxin oxidoreductase subunit beta
Carbon	TCA cycle	TcaC_korB	ELPFPBOH_03227	L0Y14_16045	2-oxoglutarate:ferrodoxin oxidoreductase subunit beta
Carbon	TCA cycle	TcaC_sucD	ELPFPBOH_03233	L0Y14_16075	Succinyl-CoA synthetase alpha subunit
Carbon	TCA cycle	TcaC_sucC	ELPFPBOH_03232	L0Y14_16070	Succinyl-CoA synthetase beta subunit
Carbon	TCA cycle	TcaC_sdhA	ELPFPBOH_01513	L0Y14_07475	Succinate dehydrogenase flavoprotein subunit
Carbon	TCA cycle	TcaC_sdhB	ELPFPBOH_01514	L0Y14_07480	Succinate dehydrogenase iron-sulfur subunit
Carbon	TCA cycle	TcaC_sdhC	ELPFPBOH_01511	L0Y14_07465	Succinate dehydrogenase cytochrome b subunit
Carbon	TCA cycle	TcaC_sdhD	ELPFPBOH_01512	L0Y14_07470	Succinate dehydrogenase membrane anchor subunit
Carbon	TCA cycle	TcaC_fumA	ELPFPBOH_02791	L0Y14_13885	Fumarate hydratase, class I
Carbon	TCA cycle	TcaC_fumA	ELPFPBOH_02791	L0Y14_13885	Fumarate hydratase, class I
Carbon	TCA cycle	TcaC_mdh	ELPFPBOH_03221	L0Y14_16015	Malate dehydrogenase
Carbon	Reverse TCA cycle	rTca_aclA	ELPFPBOH_02408	L0Y14_12005	ATP-citrate lyase alpha subunit
Carbon	Reverse TCA cycle	rTca_aclB	ELPFPBOH_02407	L0Y14_12000	ATP-citrate lyase beta subunit
Carbon	Reverse TCA cycle	rTca_korA	ELPFPBOH_02399	L0Y14_11960	2-oxoglutarate:ferrodoxin oxidoreductase subunit alpha
Carbon	Reverse TCA cycle	rTca_korB	ELPFPBOH_02400	L0Y14_11965	2-oxoglutarate:ferrodoxin oxidoreductase subunit beta
Carbon	Reverse TCA cycle	rTca_korC	ELPFPBOH_02401	L0Y14_11970	2-oxoglutarate:ferrodoxin oxidoreductase subunit gamma
Carbon	Reverse TCA cycle	rTca_korD	ELPFPBOH_02398	L0Y14_11955	2-oxoglutarate:ferrodoxin oxidoreductase subunit delta
Carbon	Reverse TCA cycle	rTca_tfrA	ELPFPBOH_02395	L0Y14_11940	Fumarate reductase subunit alpha
Carbon	Reverse TCA cycle	rTca_tfrB	ELPFPBOH_02394	L0Y14_11935	Fumarate reductase subunit beta
Carbon	Glycogen biosynthesis	Glg_glgC	ELPFPBOH_02235	L0Y14_11135	Glucose-1-phosphate adenylyltransferase
Carbon	Glycogen biosynthesis	Glg_glgA	ELPFPBOH_02238	L0Y14_11150	Glycogen synthase
Nitrogen & Carbon	Cyanophycin	Cph_cphA	ELPFPBOH_02547	L0Y14_12685	Cyanophycin synthase
Oxygen	Cytochrome cbb3 based oxygen respiration	CytCBB3_CcoN	ELPFPBOH_00948	L0Y14_04685	Cytochrome c oxidase (cbb3-type) subunit ccoN
Oxygen	Cytochrome cbb3 based oxygen respiration	CytCBB3_CcoO	ELPFPBOH_00949	L0Y14_04690	Cytochrome c oxidase (cbb3-type) subunit ccoO
Oxygen	Cytochrome cbb3 based oxygen respiration	CytCBB3_CcoP	ELPFPBOH_00951	L0Y14_04700	Cytochrome c oxidase (cbb3-type) subunit ccoP
Oxygen	Cytochrome cbb3 based oxygen respiration	CytCBB3_CcoQ	ELPFPBOH_00950	L0Y14_04695	Cytochrome c oxidase (cbb3-type) subunit ccoQ
Oxygen	Cytochrome bc1 complex mediated electron transport	Pet_petA	ELPFPBOH_00261	L0Y14_01285	Ubiquinol cytochrome C oxidoreductase, iron-sulfur subunit
Oxygen	Cytochrome bc1 complex mediated electron transport	Pet_petB	ELPFPBOH_00262	L0Y14_01290	Ubiquinol cytochrome C oxidoreductase, cytochrome B subunit
Oxygen	Cytochrome bc1 complex mediated electron transport	Pet_petC	ELPFPBOH_00263	L0Y14_01295	Ubiquinol cytochrome C oxidoreductase, cytochrome C1 subunit
Hydrogen	NiFe hydrogenase based hydrogen oxidation	Hup_hupS	ELPFPBOH_01503	L0Y14_07425	Uptake [NiFe] hydrogenase, small subunit
Hydrogen	NiFe hydrogenase based hydrogen oxidation	Hup_hupL	ELPFPBOH_01506	L0Y14_07440	Uptake [NiFe] hydrogenase, large subunit
Phosphate	High affinity sodium dependent symporter	Hnp_hnp	ELPFPBOH_02650	L0Y14_13190	Sodium-dependent phosphate transporter
Phosphate	Low affinity transporter	Pit_pit	ELPFPBOH_02129	L0Y14_10605	Low-affinity phosphate transporter
Phosphate	High affinity transporter	Pst_pstB	ELPFPBOH_00783	L0Y14_03885	Phosphate ABC transporter, ATP-binding protein
Phosphate	High affinity transporter	Pst_pstA	ELPFPBOH_00784	L0Y14_03890	Phosphate ABC transporter, permease protein
Phosphate	High affinity transporter	Pst_pstC	ELPFPBOH_00785	L0Y14_03895	Phosphate ABC transporter, permease protein
Phosphate	High affinity transporter	Pst_pstC	ELPFPBOH_00785	L0Y14_03895	Phosphate ABC transporter, permease protein
Phosphate	High affinity transporter	Pst_pstS	ELPFPBOH_00786	L0Y14_03900	Phosphate ABC transporter, substrate-binding protein
Secretion, motility and defense	Type II secretion system	T2SS_gspC	ELPFPBOH_02078	L0Y14_10335	General secretion pathway protein C
Secretion, motility and defense	Type II secretion system	T2SS_gspD	ELPFPBOH_01786	L0Y14_08855	General secretion pathway protein D
Secretion, motility and defense	Type II secretion system	T2SS_gspD	ELPFPBOH_01985	L0Y14_09875	General secretion pathway protein D
Secretion, motility and defense	Type II secretion system	T2SS_gspE	ELPFPBOH_01788	L0Y14_08865	General secretion pathway protein E
Secretion, motility and defense	Type II secretion system	T2SS_gspE	ELPFPBOH_01986	L0Y14_09880	General secretion pathway protein E
Secretion, motility and defense	Type II secretion system	T2SS_gspF	ELPFPBOH_01789	L0Y14_08870	General secretion pathway protein F
Secretion, motility and defense	Type II secretion system	T2SS_gspF	ELPFPBOH_01987	L0Y14_09885	General secretion pathway protein F
Secretion, motility and defense	Type II secretion system	T2SS_gspG	ELPFPBOH_01977	L0Y14_09835	General secretion pathway protein G
Secretion, motility and defense	Type II secretion system	T2SS_gspH	ELPFPBOH_01978	L0Y14_09840	General secretion pathway protein H
Secretion, motility and defense	Type II secretion system	T2SS_gspI	ELPFPBOH_01979	L0Y14_09845	General secretion pathway protein I
Secretion, motility and defense	Type II secretion system	T2SS_gspJ	ELPFPBOH_01980	L0Y14_09850	General secretion pathway protein J
Secretion, motility and defense	Type II secretion system	T2SS_gspK	ELPFPBOH_01981	L0Y14_09855	General secretion pathway protein K
Secretion, motility and defense	Type IV pilus	T4P_pilE	ELPFPBOH_02854	L0Y14_13930	Type IV pilus assembly protein
Secretion, motility and defense	Type IV pilus	T4P_pilV	ELPFPBOH_02799	L0Y14_13925	Type IV pilus modification protein
Secretion, motility and defense	Type IV pilus	T4P_pilB	ELPFPBOH_02856	L0Y14_14210	Type IV pilus assembly protein B
Secretion, motility and defense	Type IV pilus	T4P_pilC	ELPFPBOH_02857	L0Y14_14215	Type IV pilus assembly protein C
Secretion, motility and defense	Type IV pilus	T4P_pilO	ELPFPBOH_03215	L0Y14_15985	Type IV pilus biogenesis protein O
Secretion, motility and defense	Type IV pilus	T4P_pilQ	ELPFPBOH_03213	L0Y14_15975	Type IV pilus biogenesis protein Q
Secretion, motility and defense	Type IV pilus	T4P_pilM	ELPFPBOH_03217	L0Y14_15995	Type IV pilus biogenesis protein M
Secretion, motility and defense	Type IV pilus	T4P_pilN	ELPFPBOH_03216	L0Y14_15990	Type IV pilus biogenesis protein N
Secretion, motility and defense	Type IV pilus	T4P_pilP	ELPFPBOH_03214	L0Y14_15980	Type IV pilus biogenesis protein P
Secretion, motility and defense	Type IV pilus	T4P_pilT	ELPFPBOH_02810	L0Y14_13980	Twitching motility protein
Secretion, motility and defense	Type IV pilus	T4P_pilD	ELPFPBOH_02858	L0Y14_14220	Leader peptidase (prepilin peptidase) / N-methyltransferase
Secretion, motility and defense	Flagellum	Flagellum_fliF	ELPFPBOH_02209	L0Y14_11000	Flagellar M-ring protein
Secretion, motility and defense	Flagellum	Flagellum_fliI	ELPFPBOH_02206	L0Y14_10985	Flagellum-specific ATP synthase
Secretion, motility and defense	Flagellum	Flagellum_fliN	ELPFPBOH_02480	L0Y14_12355	Flagellar motor switch protein
Secretion, motility and defense	Flagellum	Flagellum_fliP	ELPFPBOH_02478	L0Y14_12345	Flagellar biosynthetic protein P
Secretion, motility and defense	Flagellum	Flagellum_fliQ	ELPFPBOH_02477	L0Y14_12340	Flagellar biosynthetic protein Q
Secretion, motility and defense	Flagellum	Flagellum_fliR	ELPFPBOH_02476	L0Y14_12335	Flagellar biosynthetic protein R
Secretion, motility and defense	Flagellum	Flagellum_flhB	ELPFPBOH_02475	L0Y14_12330	Flagellar biosynthetic protein B
Secretion, motility and defense	Flagellum	Flagellum_flhA	ELPFPBOH_02474	L0Y14_12325	Flagellar biosynthetic protein A
Secretion, motility and defense	Flagellum	Flagellum_flgB	ELPFPBOH_00476	L0Y14_02370	Flagellar basal-body rod protein B
Secretion, motility and defense	Flagellum	Flagellum_flgC	ELPFPBOH_00477	L0Y14_02375	Flagellar basal-body rod protein C
Secretion, motility and defense	Flagellum	Flagellum_fliE	ELPFPBOH_02210	L0Y14_11005	Flagellar hook-basal body complex protein

## Sheet: Proteomic_evidence
Short Trait Name	Trait Name	Gene Trait Composition	Proteomics evidence	Notes
Sqr	Sulphide:quinone oxidoreductase mediated sulphur oxidation	+sqr
Fcsd	Sulphide dehydrogenase (flavocytochrome C) mediated sulphur oxidation	+fccA+fccB	Hinzke et al. 2021
Hyd	Sulfhydrogenase mediated sulphur reduction	+hydA+hydB+hydC+hydD
Psr	Polysulphide reductase mediated sulphur disproportionation	+psrA+psrB+psrC
rDsr	Reverse dissimilatory sulphate reductase mediated thiosulphate oxidation to sulphite	+dsrA+dsrB+dsrC+dsrK+dsrE+dsrF+dsrH+tusA+rhd	Markert et al. 2007, Gardebrecht et al. 2012, Hinzke et al. 2021
tSox	Truncated SOX mediated sulphur oxidation from thiosulphate to sulphate	+soxA+soxB+soxX+soxL	Hinzke et al. 2021
Tst	Rhodanese mediated thiosulphate disproportionation	+tst	Hinzke et al. 2021
AprSat	APR and SAT mediated sulphite oxidation	+sat+aprB+aprA-aprM	Markert et al. 2007, Gardebrecht et al. 2012, Hinzke et al. 2021
Soe	Sulphite-oxidizing enzime mediated sulphite oxidation	+soeA+soeB+soeC
Qmo	Quinone-interacting membrane-bound oxidoreductase mediated sulphite oxidation	+qmoA+qmoB+hdrC2
Sgp	Sulphur globules proteins	sgpCV1,sgpCV2,sgpA,sgpV,sgpC,sgpD
SulP	Sulphate permease	+sulP
CysZ	Sulphate transporter	+cysZ
NarGHI	Cytoplasmic nitrate reduction to nitrite	+narG+narH+narI-narJ	Gardebrecht et al. 2012, Hinzke et al. 2021
NapAB	Periplasmic nitrate reduction to nitrite	+napA+napB	Gardebrecht et al. 2012
Nirors	Sequential oxidation from nitrate to dinitrogen as final steps of the denitrification	+nirS+norC+norB+nosZ	Gardebrecht et al. 2012, Hinzke et al. 2021
AsN	Assimilatory nitrate reduction	+narB+nirB+nirD	Hinzke et al. 2021
iUcy	Incomplete urea cycle	+carA+carB+argF+argG+argH
AmtB	Ammonium transporter	+amtB
Nrt	Nitrate transporter	+nrtA+nrtB+nrtC
NarK	Nitrate nitrite antiporter	+narK	Hinzke et al. 2021
Cbb	Calvin-Benson-Bassham cycle	+((+cbbS+cbbL),cbbM)+pgk+gapA+tpiA+fbaA+fbp+tkt+rpe+prk+sir+rplA+PPi_PFK	Markert et al. 2007, Gardebrecht et al. 2012, Hinzke et al. 2021
TcaC	TCA cycle	+CS+(acnA,acnB)+icd+((+sucA+sucB+lpd),(+korA+korB))+sucD+sucC+sdhA+sdhB+sdhC+sdhD+(fumA,fumC)+(mdh*,mqo)	Markert et al. 2007, Gardebrecht et al. 2012, Hinzke et al. 2021	*mdh has limited sequence similarity with Markert's
rTca	Reverse TCA cycle	+((+ccsA+ccsB+ccl),(+aclA+aclB**))+(acnA,acnB)+icd+korA+korB+korC+korD+sucD+sucC+tfrA+tfrB+(fumA,fumC)+(mdh*,mqo)	Markert et al. 2007, Gardebrecht et al. 2012	**aclB accession missing in Gardebrecht's suplementary file
Glg	Glycogen biosynthesis	+glgC+glgA	Hinzke et al. 2021
CytCBB3	Cytochrome cbb3 based oxygen respiration	+ccoN+ccoO+ccoP+ccoQ
Pet	Cytochrome bc1 complex mediated electron transport	+petA+petB+petC
Hup	NiFe hydrogenase based hydrogen oxidation	+hupS+hupL	Hinzke et al. 2021
T2SS	Type II secretion system	-gspC+gspD+gspE+gspF+gspG-gspH+gspI+gspJ+gspK-gspL+gspM-gspN
T4P	Type IV pilus	+pilE+pilV+pilB+pilC+pilO+pilQ+pilM+pilN+pilP+pilT-pilD	Markert et al. 2007, Gardebrecht et al. 2012
Flagellum	Flagellum	+filF+filI+filN+filP+filQ+filR+flhB+flhA+flgB+flgC+filE	Gardebrecht et al. 2012
Cph	Cyanophicin biosynthesis	+cph	Gardebrecht et al. 2012
Hnp	High affinity sodium-phosphate symporter	+hnp
Pit	Low affinity phosphate transporter	+pit
Pst	High affinity phosphate transporter	+pstA+pstB+pstC+pstS
YeeE	Thiosulphate transporter	+yeeE
	"+" indicates that the following gene is required, "-" indicates that the following gene is not required, "," indicates interchangeability; brackets are used for grouping
