# Supplementary material for: The complete and closed genome of the facultative generalist Candidatus Endoriftia persephone from deep‐sea hydrothermal vents
Source: Mol Ecol Resour. 2022 Jun 30;22(8):3106–23. doi: 10.1111/1755-0998.13668 (PMC9796809; doi:10.1111/1755-0998.13668)
Supplement: Supplementary file 4 — Data S1 Zip file containing annotation/intermediary files, as well as in‐house bioinformatic scripts used in this manuscript. [file MEN-22-3106-s004.zip]

Archive with 10,708 entries (9,989 files):
- Supplementary_File1/
- Supplementary_File1/00-Scripts/
- Supplementary_File1/00-Scripts/Rscript-enrichment.R
- Supplementary_File1/01-Endoriftia-closed-genome/
- Supplementary_File1/01-Endoriftia-closed-genome/Endoriftia_closed_genome.fasta.fna
- Supplementary_File1/01-Endoriftia-closed-genome/Endoriftia_closed_genome_annotation.gbk.gbk
- Supplementary_File1/01-Endoriftia-closed-genome/Endoriftia_closed_genome_cds_nucl.fasta.ffn
- Supplementary_File1/01-Endoriftia-closed-genome/Endoriftia_closed_genome_cds_pep.fasta.faa
- Supplementary_File1/01-Endoriftia-closed-genome/Endoriftia_closed_genome_CRISPR_spacers.fasta
- Supplementary_File1/02-Endoriftia-public-available-drafts/
- Supplementary_File1/02-Endoriftia-public-available-drafts/Gardebrecht_Riftia_endosym_1.faa
- Supplementary_File1/02-Endoriftia-public-available-drafts/Gardebrecht_Riftia_endosym_1.ffn
- Supplementary_File1/02-Endoriftia-public-available-drafts/Gardebrecht_Riftia_endosym_1.txt
- Supplementary_File1/02-Endoriftia-public-available-drafts/Gardebrecht_Tevnia_jerichonana_endosym.faa
- Supplementary_File1/02-Endoriftia-public-available-drafts/Gardebrecht_Tevnia_jerichonana_endosym.ffn
- Supplementary_File1/02-Endoriftia-public-available-drafts/Gardebrecht_Tevnia_jerichonana_endosym.txt
- Supplementary_File1/02-Endoriftia-public-available-drafts/Perez_Juniper_Ridgeia_piscesae_endosym_1.faa
- Supplementary_File1/02-Endoriftia-public-available-drafts/Perez_Juniper_Ridgeia_piscesae_endosym_1.ffn
- Supplementary_File1/02-Endoriftia-public-available-drafts/Perez_Juniper_Ridgeia_piscesae_endosym_1.txt
- Supplementary_File1/02-Endoriftia-public-available-drafts/Perez_Juniper_Ridgeia_piscesae_endosym_2.faa
- Supplementary_File1/02-Endoriftia-public-available-drafts/Perez_Juniper_Ridgeia_piscesae_endosym_2.ffn
- Supplementary_File1/02-Endoriftia-public-available-drafts/Perez_Juniper_Ridgeia_piscesae_endosym_2.txt
- Supplementary_File1/02-Endoriftia-public-available-drafts/Polzin_Candidatus_Endoriftia_persephone.faa
- Supplementary_File1/02-Endoriftia-public-available-drafts/Polzin_Candidatus_Endoriftia_persephone.ffn
- Supplementary_File1/02-Endoriftia-public-available-drafts/Polzin_Candidatus_Endoriftia_persephone.txt
- Supplementary_File1/02-Endoriftia-public-available-drafts/Robidart_Candidatus_Endoriftia_persephone.faa
- Supplementary_File1/02-Endoriftia-public-available-drafts/Robidart_Candidatus_Endoriftia_persephone.ffn
- Supplementary_File1/02-Endoriftia-public-available-drafts/Robidart_Candidatus_Endoriftia_persephone.txt
- Supplementary_File1/03-Orthology/
- Supplementary_File1/03-Orthology/pangenome_set/
- Supplementary_File1/03-Orthology/pangenome_set/OG0000363.fa
- Supplementary_File1/03-Orthology/pangenome_set/OG0000364.fa
- Supplementary_File1/03-Orthology/pangenome_set/OG0000365.fa
- Supplementary_File1/03-Orthology/pangenome_set/OG0000366.fa
- Supplementary_File1/03-Orthology/pangenome_set/OG0000367.fa
- Supplementary_File1/03-Orthology/pangenome_set/OG0000368.fa
- Supplementary_File1/03-Orthology/pangenome_set/OG0000369.fa
- Supplementary_File1/03-Orthology/pangenome_set/OG0000370.fa
- Supplementary_File1/03-Orthology/pangenome_set/OG0000371.fa
- Supplementary_File1/03-Orthology/pangenome_set/OG0000372.fa
- Supplementary_File1/03-Orthology/pangenome_set/OG0000373.fa
- Supplementary_File1/03-Orthology/pangenome_set/OG0000374.fa
- Supplementary_File1/03-Orthology/pangenome_set/OG0000375.fa
- Supplementary_File1/03-Orthology/pangenome_set/OG0000376.fa
- Supplementary_File1/03-Orthology/pangenome_set/OG0000377.fa
- Supplementary_File1/03-Orthology/pangenome_set/OG0000378.fa
- Supplementary_File1/03-Orthology/pangenome_set/OG0000379.fa
- Supplementary_File1/03-Orthology/pangenome_set/OG0000380.fa
- Supplementary_File1/03-Orthology/pangenome_set/OG0000381.fa
- Supplementary_File1/03-Orthology/pangenome_set/OG0000382.fa
- Supplementary_File1/03-Orthology/pangenome_set/OG0000383.fa
- Supplementary_File1/03-Orthology/pangenome_set/OG0000384.fa
- Supplementary_File1/03-Orthology/pangenome_set/OG0000385.fa
- Supplementary_File1/03-Orthology/pangenome_set/OG0000386.fa
- Supplementary_File1/03-Orthology/pangenome_set/OG0000387.fa
- Supplementary_File1/03-Orthology/pangenome_set/OG0000388.fa
- Supplementary_File1/03-Orthology/pangenome_set/OG0000389.fa
- Supplementary_File1/03-Orthology/pangenome_set/OG0000390.fa
- Supplementary_File1/03-Orthology/pangenome_set/OG0000391.fa
- Supplementary_File1/03-Orthology/pangenome_set/OG0000392.fa
- Supplementary_File1/03-Orthology/pangenome_set/OG0000393.fa
- Supplementary_File1/03-Orthology/pangenome_set/OG0000394.fa
- Supplementary_File1/03-Orthology/pangenome_set/OG0000395.fa
- Supplementary_File1/03-Orthology/pangenome_set/OG0000396.fa
- Supplementary_File1/03-Orthology/pangenome_set/OG0000397.fa
- Supplementary_File1/03-Orthology/pangenome_set/OG0000398.fa
- Supplementary_File1/03-Orthology/pangenome_set/OG0000399.fa
- Supplementary_File1/03-Orthology/pangenome_set/OG0000400.fa
- Supplementary_File1/03-Orthology/pangenome_set/OG0000401.fa
- Supplementary_File1/03-Orthology/pangenome_set/OG0000402.fa
- Supplementary_File1/03-Orthology/pangenome_set/OG0000403.fa
- Supplementary_File1/03-Orthology/pangenome_set/OG0000404.fa
- Supplementary_File1/03-Orthology/pangenome_set/OG0000405.fa
- Supplementary_File1/03-Orthology/pangenome_set/OG0000407.fa
- Supplementary_File1/03-Orthology/pangenome_set/OG0000408.fa
- Supplementary_File1/03-Orthology/pangenome_set/OG0000409.fa
- Supplementary_File1/03-Orthology/pangenome_set/OG0000410.fa
- Supplementary_File1/03-Orthology/pangenome_set/OG0000411.fa
- Supplementary_File1/03-Orthology/pangenome_set/OG0000412.fa
- Supplementary_File1/03-Orthology/pangenome_set/OG0000413.fa
- Supplementary_File1/03-Orthology/pangenome_set/OG0000414.fa
- Supplementary_File1/03-Orthology/pangenome_set/OG0000415.fa
- Supplementary_File1/03-Orthology/pangenome_set/OG0000416.fa
- Supplementary_File1/03-Orthology/pangenome_set/OG0000417.fa
- Supplementary_File1/03-Orthology/pangenome_set/OG0000418.fa
- Supplementary_File1/03-Orthology/pangenome_set/OG0000419.fa
- Supplementary_File1/03-Orthology/pangenome_set/OG0000420.fa
- Supplementary_File1/03-Orthology/pangenome_set/OG0000421.fa
- Supplementary_File1/03-Orthology/pangenome_set/OG0000422.fa
- Supplementary_File1/03-Orthology/pangenome_set/OG0000423.fa
- Supplementary_File1/03-Orthology/pangenome_set/OG0000424.fa
- Supplementary_File1/03-Orthology/pangenome_set/OG0000425.fa
- Supplementary_File1/03-Orthology/pangenome_set/OG0000426.fa
- Supplementary_File1/03-Orthology/pangenome_set/OG0000427.fa
- Supplementary_File1/03-Orthology/pangenome_set/OG0000428.fa
- Supplementary_File1/03-Orthology/pangenome_set/OG0000429.fa
- Supplementary_File1/03-Orthology/pangenome_set/OG0000430.fa
- Supplementary_File1/03-Orthology/pangenome_set/OG0000431.fa
- Supplementary_File1/03-Orthology/pangenome_set/OG0000432.fa
- Supplementary_File1/03-Orthology/pangenome_set/OG0000433.fa
- Supplementary_File1/03-Orthology/pangenome_set/OG0000434.fa
- Supplementary_File1/03-Orthology/pangenome_set/OG0000435.fa
- Supplementary_File1/03-Orthology/pangenome_set/OG0000436.fa
- Supplementary_File1/03-Orthology/pangenome_set/OG0000437.fa
- Supplementary_File1/03-Orthology/pangenome_set/OG0000438.fa
- Supplementary_File1/03-Orthology/pangenome_set/OG0000439.fa
- Supplementary_File1/03-Orthology/pangenome_set/OG0000440.fa
- Supplementary_File1/03-Orthology/pangenome_set/OG0000441.fa
- Supplementary_File1/03-Orthology/pangenome_set/OG0000442.fa
- Supplementary_File1/03-Orthology/pangenome_set/OG0000443.fa
- Supplementary_File1/03-Orthology/pangenome_set/OG0000444.fa
- Supplementary_File1/03-Orthology/pangenome_set/OG0000445.fa
- Supplementary_File1/03-Orthology/pangenome_set/OG0000446.fa
- Supplementary_File1/03-Orthology/pangenome_set/OG0000447.fa
- Supplementary_File1/03-Orthology/pangenome_set/OG0000448.fa
- Supplementary_File1/03-Orthology/pangenome_set/OG0000449.fa
- Supplementary_File1/03-Orthology/pangenome_set/OG0000450.fa
- Supplementary_File1/03-Orthology/pangenome_set/OG0000451.fa
- Supplementary_File1/03-Orthology/pangenome_set/OG0000452.fa
- Supplementary_File1/03-Orthology/pangenome_set/OG0000453.fa
- Supplementary_File1/03-Orthology/pangenome_set/OG0000454.fa
- Supplementary_File1/03-Orthology/pangenome_set/OG0000455.fa
- Supplementary_File1/03-Orthology/pangenome_set/OG0000456.fa
- Supplementary_File1/03-Orthology/pangenome_set/OG0000457.fa
- Supplementary_File1/03-Orthology/pangenome_set/OG0000458.fa
- Supplementary_File1/03-Orthology/pangenome_set/OG0000459.fa
- Supplementary_File1/03-Orthology/pangenome_set/OG0000460.fa
- Supplementary_File1/03-Orthology/pangenome_set/OG0000461.fa
- Supplementary_File1/03-Orthology/pangenome_set/OG0000462.fa
- Supplementary_File1/03-Orthology/pangenome_set/OG0000463.fa
- Supplementary_File1/03-Orthology/pangenome_set/OG0000464.fa
- Supplementary_File1/03-Orthology/pangenome_set/OG0000465.fa
- Supplementary_File1/03-Orthology/pangenome_set/OG0000466.fa
- Supplementary_File1/03-Orthology/pangenome_set/OG0000467.fa
- Supplementary_File1/03-Orthology/pangenome_set/OG0000468.fa
- Supplementary_File1/03-Orthology/pangenome_set/OG0000469.fa
- Supplementary_File1/03-Orthology/pangenome_set/OG0000470.fa
- Supplementary_File1/03-Orthology/pangenome_set/OG0000471.fa
- Supplementary_File1/03-Orthology/pangenome_set/OG0000472.fa
- Supplementary_File1/03-Orthology/pangenome_set/OG0000473.fa
- Supplementary_File1/03-Orthology/pangenome_set/OG0000474.fa
- Supplementary_File1/03-Orthology/pangenome_set/OG0000476.fa
- Supplementary_File1/03-Orthology/pangenome_set/OG0000477.fa
- Supplementary_File1/03-Orthology/pangenome_set/OG0000478.fa
- Supplementary_File1/03-Orthology/pangenome_set/OG0000479.fa
- Supplementary_File1/03-Orthology/pangenome_set/OG0000480.fa
- Supplementary_File1/03-Orthology/pangenome_set/OG0000481.fa
- Supplementary_File1/03-Orthology/pangenome_set/OG0000482.fa
- Supplementary_File1/03-Orthology/pangenome_set/OG0000483.fa
- Supplementary_File1/03-Orthology/pangenome_set/OG0000484.fa
- Supplementary_File1/03-Orthology/pangenome_set/OG0000485.fa
- Supplementary_File1/03-Orthology/pangenome_set/OG0000486.fa
- Supplementary_File1/03-Orthology/pangenome_set/OG0000487.fa
- Supplementary_File1/03-Orthology/pangenome_set/OG0000488.fa
- Supplementary_File1/03-Orthology/pangenome_set/OG0000489.fa
- Supplementary_File1/03-Orthology/pangenome_set/OG0000490.fa
- Supplementary_File1/03-Orthology/pangenome_set/OG0000491.fa
- Supplementary_File1/03-Orthology/pangenome_set/OG0000492.fa
- Supplementary_File1/03-Orthology/pangenome_set/OG0000493.fa
- Supplementary_File1/03-Orthology/pangenome_set/OG0000494.fa
- Supplementary_File1/03-Orthology/pangenome_set/OG0000495.fa
- Supplementary_File1/03-Orthology/pangenome_set/OG0000496.fa
- Supplementary_File1/03-Orthology/pangenome_set/OG0000497.fa
- Supplementary_File1/03-Orthology/pangenome_set/OG0000498.fa
- Supplementary_File1/03-Orthology/pangenome_set/OG0000499.fa
- Supplementary_File1/03-Orthology/pangenome_set/OG0000500.fa
- Supplementary_File1/03-Orthology/pangenome_set/OG0000501.fa
- Supplementary_File1/03-Orthology/pangenome_set/OG0000502.fa
- Supplementary_File1/03-Orthology/pangenome_set/OG0000503.fa
- Supplementary_File1/03-Orthology/pangenome_set/OG0000504.fa
- Supplementary_File1/03-Orthology/pangenome_set/OG0000505.fa
- Supplementary_File1/03-Orthology/pangenome_set/OG0000506.fa
- Supplementary_File1/03-Orthology/pangenome_set/OG0000507.fa
- Supplementary_File1/03-Orthology/pangenome_set/OG0000508.fa
- Supplementary_File1/03-Orthology/pangenome_set/OG0000509.fa
- Supplementary_File1/03-Orthology/pangenome_set/OG0000510.fa
- Supplementary_File1/03-Orthology/pangenome_set/OG0000511.fa
- Supplementary_File1/03-Orthology/pangenome_set/OG0000512.fa
- Supplementary_File1/03-Orthology/pangenome_set/OG0000513.fa
- Supplementary_File1/03-Orthology/pangenome_set/OG0000514.fa
- Supplementary_File1/03-Orthology/pangenome_set/OG0000515.fa
- Supplementary_File1/03-Orthology/pangenome_set/OG0000516.fa
- Supplementary_File1/03-Orthology/pangenome_set/OG0000517.fa
- Supplementary_File1/03-Orthology/pangenome_set/OG0000518.fa
- Supplementary_File1/03-Orthology/pangenome_set/OG0000519.fa
- Supplementary_File1/03-Orthology/pangenome_set/OG0000520.fa
- Supplementary_File1/03-Orthology/pangenome_set/OG0000521.fa
- Supplementary_File1/03-Orthology/pangenome_set/OG0000522.fa
- Supplementary_File1/03-Orthology/pangenome_set/OG0000523.fa
- Supplementary_File1/03-Orthology/pangenome_set/OG0000524.fa
- Supplementary_File1/03-Orthology/pangenome_set/OG0000525.fa
- Supplementary_File1/03-Orthology/pangenome_set/OG0000526.fa
- Supplementary_File1/03-Orthology/pangenome_set/OG0000527.fa
- Supplementary_File1/03-Orthology/pangenome_set/OG0000528.fa
- Supplementary_File1/03-Orthology/pangenome_set/OG0000529.fa
- Supplementary_File1/03-Orthology/pangenome_set/OG0000530.fa
- Supplementary_File1/03-Orthology/pangenome_set/OG0000532.fa
- Supplementary_File1/03-Orthology/pangenome_set/OG0000533.fa
- Supplementary_File1/03-Orthology/pangenome_set/OG0000534.fa
- Supplementary_File1/03-Orthology/pangenome_set/OG0000535.fa
- Supplementary_File1/03-Orthology/pangenome_set/OG0000536.fa
- Supplementary_File1/03-Orthology/pangenome_set/OG0000537.fa
- Supplementary_File1/03-Orthology/pangenome_set/OG0000538.fa
- Supplementary_File1/03-Orthology/pangenome_set/OG0000539.fa
- Supplementary_File1/03-Orthology/pangenome_set/OG0000541.fa
- Supplementary_File1/03-Orthology/pangenome_set/OG0000542.fa
- Supplementary_File1/03-Orthology/pangenome_set/OG0000543.fa
- Supplementary_File1/03-Orthology/pangenome_set/OG0000544.fa
- Supplementary_File1/03-Orthology/pangenome_set/OG0000545.fa
- Supplementary_File1/03-Orthology/pangenome_set/OG0000546.fa
- Supplementary_File1/03-Orthology/pangenome_set/OG0000547.fa
- Supplementary_File1/03-Orthology/pangenome_set/OG0000548.fa
- Supplementary_File1/03-Orthology/pangenome_set/OG0000549.fa
- Supplementary_File1/03-Orthology/pangenome_set/OG0000550.fa
- Supplementary_File1/03-Orthology/pangenome_set/OG0000551.fa
- Supplementary_File1/03-Orthology/pangenome_set/OG0000552.fa
- Supplementary_File1/03-Orthology/pangenome_set/OG0000553.fa
- Supplementary_File1/03-Orthology/pangenome_set/OG0000554.fa
- Supplementary_File1/03-Orthology/pangenome_set/OG0000555.fa
- Supplementary_File1/03-Orthology/pangenome_set/OG0000556.fa
- Supplementary_File1/03-Orthology/pangenome_set/OG0000557.fa
- Supplementary_File1/03-Orthology/pangenome_set/OG0000558.fa
- Supplementary_File1/03-Orthology/pangenome_set/OG0000559.fa
- Supplementary_File1/03-Orthology/pangenome_set/OG0000560.fa
- Supplementary_File1/03-Orthology/pangenome_set/OG0000561.fa
- Supplementary_File1/03-Orthology/pangenome_set/OG0000562.fa
- Supplementary_File1/03-Orthology/pangenome_set/OG0000563.fa
- Supplementary_File1/03-Orthology/pangenome_set/OG0000564.fa
- Supplementary_File1/03-Orthology/pangenome_set/OG0000565.fa
- Supplementary_File1/03-Orthology/pangenome_set/OG0000566.fa
- Supplementary_File1/03-Orthology/pangenome_set/OG0000568.fa
- Supplementary_File1/03-Orthology/pangenome_set/OG0000569.fa
- Supplementary_File1/03-Orthology/pangenome_set/OG0000570.fa
- Supplementary_File1/03-Orthology/pangenome_set/OG0000571.fa
- Supplementary_File1/03-Orthology/pangenome_set/OG0000572.fa
- Supplementary_File1/03-Orthology/pangenome_set/OG0000573.fa
- Supplementary_File1/03-Orthology/pangenome_set/OG0000574.fa
- Supplementary_File1/03-Orthology/pangenome_set/OG0000575.fa
- Supplementary_File1/03-Orthology/pangenome_set/OG0000576.fa
- Supplementary_File1/03-Orthology/pangenome_set/OG0000577.fa
- Supplementary_File1/03-Orthology/pangenome_set/OG0000578.fa
- Supplementary_File1/03-Orthology/pangenome_set/OG0000579.fa
- Supplementary_File1/03-Orthology/pangenome_set/OG0000580.fa
- Supplementary_File1/03-Orthology/pangenome_set/OG0000581.fa
- Supplementary_File1/03-Orthology/pangenome_set/OG0000582.fa
- Supplementary_File1/03-Orthology/pangenome_set/OG0000583.fa
- Supplementary_File1/03-Orthology/pangenome_set/OG0000584.fa
- Supplementary_File1/03-Orthology/pangenome_set/OG0000585.fa
- Supplementary_File1/03-Orthology/pangenome_set/OG0000586.fa
- Supplementary_File1/03-Orthology/pangenome_set/OG0000587.fa
- Supplementary_File1/03-Orthology/pangenome_set/OG0000588.fa
- Supplementary_File1/03-Orthology/pangenome_set/OG0000589.fa
- Supplementary_File1/03-Orthology/pangenome_set/OG0000590.fa
- Supplementary_File1/03-Orthology/pangenome_set/OG0000591.fa
- Supplementary_File1/03-Orthology/pangenome_set/OG0000592.fa
- Supplementary_File1/03-Orthology/pangenome_set/OG0000593.fa
- Supplementary_File1/03-Orthology/pangenome_set/OG0000594.fa
- Supplementary_File1/03-Orthology/pangenome_set/OG0000595.fa
- Supplementary_File1/03-Orthology/pangenome_set/OG0000596.fa
- Supplementary_File1/03-Orthology/pangenome_set/OG0000597.fa
- Supplementary_File1/03-Orthology/pangenome_set/OG0000598.fa
- Supplementary_File1/03-Orthology/pangenome_set/OG0000599.fa
- Supplementary_File1/03-Orthology/pangenome_set/OG0000600.fa
- Supplementary_File1/03-Orthology/pangenome_set/OG0000601.fa
- Supplementary_File1/03-Orthology/pangenome_set/OG0000603.fa
- Supplementary_File1/03-Orthology/pangenome_set/OG0000604.fa
- Supplementary_File1/03-Orthology/pangenome_set/OG0000605.fa
- Supplementary_File1/03-Orthology/pangenome_set/OG0000606.fa
- Supplementary_File1/03-Orthology/pangenome_set/OG0000607.fa
- Supplementary_File1/03-Orthology/pangenome_set/OG0000608.fa
- Supplementary_File1/03-Orthology/pangenome_set/OG0000609.fa
- Supplementary_File1/03-Orthology/pangenome_set/OG0000610.fa
- Supplementary_File1/03-Orthology/pangenome_set/OG0000612.fa
- Supplementary_File1/03-Orthology/pangenome_set/OG0000613.fa
- Supplementary_File1/03-Orthology/pangenome_set/OG0000614.fa
- Supplementary_File1/03-Orthology/pangenome_set/OG0000615.fa
- Supplementary_File1/03-Orthology/pangenome_set/OG0000616.fa
- Supplementary_File1/03-Orthology/pangenome_set/OG0000617.fa
- Supplementary_File1/03-Orthology/pangenome_set/OG0000618.fa
- Supplementary_File1/03-Orthology/pangenome_set/OG0000619.fa
- Supplementary_File1/03-Orthology/pangenome_set/OG0000620.fa
- Supplementary_File1/03-Orthology/pangenome_set/OG0000621.fa
- Supplementary_File1/03-Orthology/pangenome_set/OG0000622.fa
- Supplementary_File1/03-Orthology/pangenome_set/OG0000623.fa
- Supplementary_File1/03-Orthology/pangenome_set/OG0000624.fa
- Supplementary_File1/03-Orthology/pangenome_set/OG0000625.fa
- Supplementary_File1/03-Orthology/pangenome_set/OG0000626.fa
- Supplementary_File1/03-Orthology/pangenome_set/OG0000627.fa
- Supplementary_File1/03-Orthology/pangenome_set/OG0000628.fa
- Supplementary_File1/03-Orthology/pangenome_set/OG0000629.fa
- Supplementary_File1/03-Orthology/pangenome_set/OG0000630.fa
- Supplementary_File1/03-Orthology/pangenome_set/OG0000631.fa
- Supplementary_File1/03-Orthology/pangenome_set/OG0000632.fa
- Supplementary_File1/03-Orthology/pangenome_set/OG0000633.fa
- Supplementary_File1/03-Orthology/pangenome_set/OG0000634.fa
- Supplementary_File1/03-Orthology/pangenome_set/OG0000635.fa
- Supplementary_File1/03-Orthology/pangenome_set/OG0000636.fa
- Supplementary_File1/03-Orthology/pangenome_set/OG0000637.fa
- Supplementary_File1/03-Orthology/pangenome_set/OG0000638.fa
- Supplementary_File1/03-Orthology/pangenome_set/OG0000639.fa
[truncated: 9,700 more entries]
