# Supplementary material for: The complete and closed genome of the facultative generalist Candidatus Endoriftia persephone from deep‐sea hydrothermal vents
Source: Mol Ecol Resour. 2022 Jun 30;22(8):3106–23. doi: 10.1111/1755-0998.13668 (PMC9796809; doi:10.1111/1755-0998.13668)
Supplement: Supplementary file 4 — Data S1 Zip file containing annotation/intermediary files, as well as in‐house bioinformatic scripts used in this manuscript. [file MEN-22-3106-s004.zip › Supplementary_File1/00-Scripts/Rscript-enrichment.R]

library(topGO)
library(affy)
library(hgu95av2.db)
library(ggplot2)
library(patchwork)

endoriftia_geneID2GO <- readMappings("Endoriftia_all_genes_GO.txt", sep = "\t")
endoriftia_all_genes <- scan("Endoriftia_all_genes_IDs.txt", what=character(1), sep=",")

enriched<-scan("Endoriftia_positively_selected_list_IDS.txt", what=character(1), sep=",")

enriched_list <- factor(as.integer(endoriftia_all_genes %in% enriched))

names(enriched_list) <- endoriftia_all_genes

str(enriched_list)

GOdata_enriched_list_MF <- new("topGOdata", ontology = "MF", allGenes = enriched_list,annot = annFUN.gene2GO, gene2GO = endoriftia_geneID2GO)

GOdata_enriched_list_CC <- new("topGOdata", ontology = "CC", allGenes = enriched_list,annot = annFUN.gene2GO, gene2GO = endoriftia_geneID2GO)

GOdata_enriched_list_BP <- new("topGOdata", ontology = "BP", allGenes = enriched_list,annot = annFUN.gene2GO, gene2GO = endoriftia_geneID2GO)

result_enriched_list_MF <- runTest(GOdata_enriched_list_MF, algorithm = "weight01", statistic = "fisher")

result_enriched_list_CC <- runTest(GOdata_enriched_list_CC, algorithm = "weight01", statistic = "fisher")

result_enriched_list_BP <- runTest(GOdata_enriched_list_BP, algorithm = "weight01", statistic = "fisher")

pval_result_enriched_list_MF <- score(result_enriched_list_MF)

pval_result_enriched_list_CC <- score(result_enriched_list_CC)

pval_result_enriched_list_BP <- score(result_enriched_list_BP)

all_Results_enriched_list_MF <- GenTable(GOdata_enriched_list_MF, pvalues = result_enriched_list_MF, orderBy = "pvalues", topNodes=10)

all_Results_enriched_list_CC <- GenTable(GOdata_enriched_list_CC, pvalues = result_enriched_list_CC, orderBy = "pvalues", topNodes=10)

all_Results_enriched_list_BP <- GenTable(GOdata_enriched_list_BP, pvalues = result_enriched_list_BP, orderBy = "pvalues", topNodes=10)


all_Results_enriched_list_MF$pvalues<- as.numeric(all_Results_enriched_list_MF$pvalues)
all_Results_enriched_list_CC$pvalues<- as.numeric(all_Results_enriched_list_CC$pvalues)
all_Results_enriched_list_BP$pvalues<- as.numeric(all_Results_enriched_list_BP$pvalues)

all_Results_enriched_list_MF$Term <- factor(all_Results_enriched_list_MF$Term, levels = all_Results_enriched_list_MF$Term)
all_Results_enriched_list_BP$Term <- factor(all_Results_enriched_list_BP$Term, levels = all_Results_enriched_list_BP$Term)
all_Results_enriched_list_CC$Term <- factor(all_Results_enriched_list_CC$Term, levels = all_Results_enriched_list_CC$Term)

#write.csv(all_Results_enriched_list_MF, "ENDORIFTIA_enriched_Top20_GOTERMS_MF.csv");
#write.csv(all_Results_enriched_list_BP, "ENDORIFTIA_enriched_Top20_GOTERMS_BP.csv");
#write.csv(all_Results_enriched_list_CC, "ENDORIFTIA_enriched_Top20_GOTERMS_CC.csv");

meta_col=c("#696969")
meta_fill=c("#C0C0C0")

ggplot(all_Results_enriched_list_MF, aes(x=Term, y=(-log10(pvalues)))) +
  stat_summary(geom = "bar", fun = mean, position = "dodge",col=meta_col,fill=meta_fill) +
  xlab("Molecular Function") +
  ylab("log10 p-value") +
  ggtitle("positively selected genes") +
  scale_y_continuous(breaks = round(seq(0, (max(-log10(all_Results_enriched_list_MF$pvalues))), by = 0.2), 1)) +
  theme_bw(base_size=24) +
  theme(
    panel.grid.major = element_blank(),
    panel.grid.minor = element_blank(),
    panel.background = element_blank(),
    axis.line = element_line(colour = "black"),
    legend.position='none',
    legend.background=element_rect(),
    axis.text.x=element_text(angle=0, size=12, face="bold", hjust=1.10),
    axis.text.y=element_text(angle=0, size=8, face="bold", vjust=0.5),
    legend.key=element_blank(),     #removes the border
    legend.key.size=unit(1, "cm"),      #Sets overall area/size of the legend
    legend.text=element_text(size=18),  #Text size
    title=element_text(size=18)) +
  guides(colour=guide_legend(override.aes=list(size=2.5))) + coord_flip()+ 
  geom_hline(aes(yintercept=-log10(0.05), linetype="p-value 0.05"))# #adds line

ggplot(all_Results_enriched_list_CC, aes(x=Term, y=(-log10(pvalues)))) +
  stat_summary(geom = "bar", fun = mean, position = "dodge",col=meta_col,fill=meta_fill) +
  xlab("Cellular component") +
  ylab("log10 p-value") +
  ggtitle("positively selected genes") +
  scale_y_continuous(breaks = round(seq(0, (max(-log10(all_Results_enriched_list_CC$pvalues))), by = 0.2), 1)) +
  theme_bw(base_size=24) +
  theme(
    panel.grid.major = element_blank(),
    panel.grid.minor = element_blank(),
    panel.background = element_blank(),
    axis.line = element_line(colour = "black"),
    legend.position='none',
    legend.background=element_rect(),
    axis.text.x=element_text(angle=0, size=12, face="bold", hjust=1.10),
    axis.text.y=element_text(angle=0, size=8, face="bold", vjust=0.5),
    legend.key=element_blank(),     #removes the border
    legend.key.size=unit(1, "cm"),      #Sets overall area/size of the legend
    legend.text=element_text(size=18),  #Text size
    title=element_text(size=18)) +
  guides(colour=guide_legend(override.aes=list(size=2.5))) + coord_flip()+ 
  geom_hline(aes(yintercept=-log10(0.05), linetype="p-value 0.05"))# #adds line

ggplot(all_Results_enriched_list_BP, aes(x=Term, y=(-log10(pvalues)))) +
  stat_summary(geom = "bar", fun = mean, position = "dodge",col=meta_col,fill=meta_fill) +
  xlab("Biological process") +
  ylab("log10 p-value") +
  ggtitle("positively selected genes") +
  scale_y_continuous(breaks = round(seq(0, (max(-log10(all_Results_enriched_list_BP$pvalues))), by = 0.2), 1)) +
  theme_bw(base_size=24) +
  theme(
    panel.grid.major = element_blank(),
    panel.grid.minor = element_blank(),
    panel.background = element_blank(),
    axis.line = element_line(colour = "black"),
    legend.position='none',
    legend.background=element_rect(),
    axis.text.x=element_text(angle=0, size=12, face="bold", hjust=1.10),
    axis.text.y=element_text(angle=0, size=8, face="bold", vjust=0.5),
    legend.key=element_blank(),     #removes the border
    legend.key.size=unit(1, "cm"),      #Sets overall area/size of the legend
    legend.text=element_text(size=18),  #Text size
    title=element_text(size=18)) +
  guides(colour=guide_legend(override.aes=list(size=2.5))) + coord_flip()+ 
  geom_hline(aes(yintercept=-log10(0.05), linetype="p-value 0.05"))# #adds line
