# Supplementary material for: The complete and closed genome of the facultative generalist Candidatus Endoriftia persephone from deep‐sea hydrothermal vents
Source: Mol Ecol Resour. 2022 Jun 30;22(8):3106–23. doi: 10.1111/1755-0998.13668 (PMC9796809; doi:10.1111/1755-0998.13668)
Supplement: Supplementary file 4 — Data S1 Zip file containing annotation/intermediary files, as well as in‐house bioinformatic scripts used in this manuscript. [file MEN-22-3106-s004.zip › Supplementary_File1/01-Endoriftia-closed-genome/Endoriftia_closed_genome.fasta.fna]

>Endoriftia_closed_genome
GTGGATCTTTGGCAACAATGCCTCCATCATCTCGAAAGAAAACTTCCTGCTCAACAGTTC
AACACTTGGATCCGTCCTCTACAAGCAGAAGAAAGCACCACAAAAATCAGGTTGCTAGCA
CCGAATACTTTTGTGCTCGATTGGGTACGTAATCACTACATTAAGATCATCAACAGTTAC
CTTGATGAAATATGCAAGGATGAGCGTCCAATAGTTGAAATTATAATTGGCACTAGAAAA
AAACCTACCCAATTACCTGATAGATCTGTAAAAAAACAAGCCACCATTGAAAGAAGCGAC
AAGCTAGAATCTGTATCTGCAATCGAATCAAATCTAAATCGCAGCTTTACATTTGAATCT
TTTGTTGAAGGAAAATCGAATCAACTTGCTCGTGCTGCGTCCATGCAGATTGCCTCTAAT
CCTGGAAAAGCATATAACCCTCTCTTTATATATGGAGGTGTAGGCCTGGGAAAAACACAT
TTGATGCATGCGGTTGGTAACGCTATCCTCTCTGAAAATCCTAATGCTAAGGTCCTATAT
CTTCACTCTGAACGATTTGTCGCTGATATGGTTAGAGCCCTTCAGCACAATAAGATTGAT
GAATTCAAAAAAAGATATCGGTCAGTAAATGCGCTTCTGATTGATGATATCCAGTTCTTT
GCCGGTAAAGAGAGATCACAAGAAGAATTTTTTCATACATTTAACGCACTTTTTGAATCC
CAACAACAAATTATTCTTTCTAGTGACCGTTTTCCAAAAGAAGTCAAAGGATTGGAAGAG
CGTCTTAAATCCAGGTTTGGTTGGGGGCTGACAGTCGCAATCGAACCGCCAGATCTTGAA
ACAAGGGTCGCTATACTTAAGAGTAAAGCCTTACAGTTAAATGTAGAGCTGGGGGACGAA
GTTGCCTTTTTTATTGGCAAGAAGATTCGCTCAAACATCCGTGAATTAGAAGGAGCATTG
CGAAGAGTTGTAGCAAATTCAACTTTTACAGGGAAAGAAATAAGTATTGAGTTTTCAAAA
AACGCACTTCGAGACATGCTTGCGGCACAAGCTAAACAAGTAACTATCGAAAACATTCAA
AAAACGGTATGTGAATATTTTCAAATCCGGACCTCAGATTTACTTTCTGCAAAACGAAGT
CGTTCAATTGCCCGGCCACGCCAAATTGCAATGACATTAGCAAAAGAACTTACAAACCAT
AGTCTCCCGGAGATAGGATCTGCATTCGGCGGGCGAGATCATACAACAGTTATACATGCA
AATAAAAAAATAAATGAGTTACGTGATAGTGATCCAAGAATTGCTGAGGATTACTCTAAC
CTCTTAAGAACTCTTTCAAGTTAATATGGCAAAGTTCTAGAAAGATAAAATATTGGAAAA
TGTCCATAATTTATTGACAAAAAGCATGCTAACTCATAACAATTTTCAAAATTAGCAGGT
AGAAAAACAAGTAAAACAATTACTTATAAAGCAATCTTACATGCTATCTACCTAATAATT
AATTATATATTAGGCATCAATATGAGTATAAAAATGAAGCTACAAATCAATCGGGAACAT
CTACTTCTTCCACTCCAAAAAATTACTGGGGTTGTAGAAAAGAGGCAAACACTTCCAATC
CTTGCAAATGTATTATTTCAAGCCAAGCATAATCAGTTGATCATGACAGCAACAGATCTA
GAGATTGAAATGCGTACTTATTTAGATATCGACTGCAGTGATGAGTTTGAGTTCACTATA
CCGGCCCTAAAGCTACTAAGCATATGTAAATCTTTACCAGATGGTTCAACTTTAAATATT
GAGGAAAAGAATGATAGGGTAAATATCTCTACAGGTAACAACAGATTTTCATTAAGTTTG
TTACCAGCGAATGATTATCCATCGATCCAATCTTCATCAAGTAATATTTCCTTTGAAGTC
CAACAAGGTATATTAAGGAAACTTATTGCAAATACGCAGTTTGCAATGGCACAACAAGAT
GTACGGTATTACCTAAATGGTCTTCTGCTAGAAATCAGTAATGGAATTATAAAAACTGTT
GCAACAGATGGGCATCGTTTGGCCTTTAGTCAAATAAAGGCTATCGAAAATTATGAACTT
AAAACGCAATTGATTATCCCACGAAAAGCAATTATTGAATTGTATCGTTTACTCGATGAA
TCAGAAAATACTATTCGATTTGAAGTCTCGTCGAATTATGTTCGTGTCCATTTGGATAGA
ACAATATTCACATCAAAGTTAATTGATGGCGTATTTCCTGACTATGAAAAAGTTATACCG
AAAAATAATGAAAATAAACTTGTGATGGATAAATCTGAATTAAAGAAATCACTGCGGCGA
GCATCGATTCTTTCTAATGAAAAGTATAAAGGGATAAAATTAGAGATAAAGGAGGACCGC
GTTCAAATAATAGCTAATAATCCTGAACAAGAAGAAGCAAAAATTGAAATAGACCTTGAT
TATTCCGGAAAGGAATTAAACATCGGTTTAAATGTAAACTATCTGTTAGATGTTTTAAAT
GCAATAATTGAGTCTAACATTACTATTGAATTCAAAAATAAAGATAGCAGTATCCTAGTA
TATGGGGCTGAAAACCCAGATAGCAAATACGTCATAATGCCGATGAGAATATAGTATTTA
TCGCGCTGTCCGGTTTGTTTTCAGCGGTAGAAAGTAAAAGCGGTATTTTTCAAGCTAGTT
GCCGTCTTTTTAATACGCTGCTTGTTTTATCCGTCGATCAGCGTGCTCGGGATTCAGCGA
AACAGTGCCGATAGGTGAAAAATCCCTGTGTGTCCAGATTAACGCCACTGATGCTTCGCC
TTGGCCTGAGCATATACTTGATCTGGTAATCCCTCTATTTTTAGCTGGTCTCAAGAGTAG
AGGTTAGGCTACCAAGGCCAATTTCTGTTTTGGGGTGATGCCGCCTAAGGCCATATTCGG
CCGCTTATGATTGTAGGTCCATAACCAGCGGGCCGCAAAATCCTGGTCTTCAGCCAATCA
TAACGCACTGTTCTATTGTAAGGTCCAATGTATCCATTTTGTTGCGGGTTAGCCGGTTGT
ATGTAGTCAAGACAGATGCCTCGCTTTTCAGTCCACGCCTGTAGGGTGCCACTGATGTAT
TCTGGTCGGATGGCCGCTGGTTGTGGCCACGCCACTCGATGATGTGCTCCAAGGCTCGGA
TCACGCGCCCGGGCCTGGCAATGAGAAATCCACCTCAATGCCCAATCCTTCCCGGTAGAA
GTCATCAATCACATGGAACAACCGAAAGCTTCGACCGTCCGTGAGCTGGTCGTGCATGAA
ATCCATCGACCAAACAGTGTTGATCATTGTTGGTACCGCCAGTGGTTCCGGTTTCTCACG
CACGATTCGCTTCTTTGGCTTGATTCGTAAATTCAGCTCCAGCTCACGGTAGATGCGGTA
CACTCGTTTGTGATTCCAGCCAAAGCTTTTGACGTCCGTAGATACAGGAAACACAAACTA
AAACCCCAATTGCGCTGATTATAAGTAAGACGTATCAGCAATTCGCAATCTCGGCGTTCT
CATCGGACAGCTTCGGTTGATAACGGTAGCATGTCTTGCTGATCGTGAAGGCGGTGGATA
CCAGACGCACATTGATCGAGCGTTCCGTCATGACGGTCTTTGCCATCTCGCGCCGACGAG
ATGGATTCACCACTTTTTTGCCAGTACTTCCTGGACAATCTCCGCCTTGAGCCGTTCCTC
GGTATACATCTTCTTCAAACGCCGGTTCTTCTCTTCCAGTGCTTTCAATCGGGACATCAT
AGAGGCATCCATACCACCGTACTTCGAACGCCATTTGTAGAAGGCAGCGCTACTCATGCT
GTGCTCCGCTCAGTTTACTGAGAAAATTCTACTTTTGAGCGCAACTGTTTTTCGGGGGAG
TTACCGGAGCTTTCGGGCACTCGATCCCACTGCTTCGTCGACCCATCCCAGCAGTTGCGC
CGCTTCGGGTACGAAGTCACTCGGCCTCGTTGTCCTCCCAGAGGGCATCCAGCTTTTCTC
GCAGCACCAATACGCTGCCCTTTTAGCCAGGTCCTTCTCCTTGCGTCTGAGATCCCGTTC
GAGTGTTTGATTCGCTGCTTGTCCCGCTTCGCCTCACGCTGCCTCTGCTTCCCCGTCGAC
TGAGTACCTTGTAGACAGGCTTCTTTCCTTCGTCTTATCTGCTCAGGGTAGGGCACTTTG
CTGCGACAATATCCACTGACTTCCGGCTCGATCGTTGAGGTGGTCTCTACCACTGCGCCA
ATTTTGCCTCCGGTGATCACGCTTCTGTCCGTTTTTCGATGCCTGGCACTGGAGCTCTTC
GTTCTTTGGCTTGCTTTCGCCAATTGTATAGTGACGGTTCTGAAATTCCCTCTTCCTTTG
CCACCTCCGACACGAGATGGCCGTTCGACGGCAATAACTTCCGCATTACCGATGCTATAT
GTTCTTCTGAGCAATCAGGAATTTGCTCCTCTTTCTGGCCCTTGTCTGCTCTCATTGCCC
CATCACGGGGAGGTGACAACTATCCTGATACAGAGGGGGGTATCCCCATGCAAAGCGTGC
CACCGAGGCCATGGGTGAGATGGGCTTTCTACTCGTGTTCAAGAGCGTGTTGCGCCATGA
TCACTGGGCAGATTATTGCTCCTGCAAAATCTGCATTTCCACAATGAATGATGGTCAAGT
CGTACTACCATAAGAATGCATCCATGCCCTGTGCAATGCCCATCACCTCTGTAAGCTTGC
GAGGGCCTTGAGACAAGATCACCAGCAGTGGGCAAAGGATATAACCAATATCAGAATAGC
GGTACAGGGTGCTGGTGGTCAGTTAACATCAAATATGTCCGAACTATGGTGCCAGCGATA
TCGAAAACCAATTGAAAAGCAGTGGTTGAATGTCCGCCGTCCGCTGAAAAAGGCAACGAA
AAGGGAAATGTGGCAGGTTCAAATGATCAAAAGCCAGAAACTTACTGGAGCGATTACGAG
ACTTCGAGCAAGATGTCCTGTGCTTCATGGATGCGGAGAAAGTTCTCTTTACCGATAATC
AAGGTAAAAACGATCTGGTATGGCAAAGGTGCAGCGGAAGCTCTCCAATTGTTTGAGATT
CATGGAAGGGACAAAAATCTTTTGTCGAGTTCGAAGTTACCTGTCAACTTACTGAAAGTA
GGGCATGACGGCCACACAAACACTGATGCTGCATTTTCAGGAGAAGAACCCACAGCTCAG
GAAGCTGAATGAGGCTAATGTAGCCGACCCTGACAGAATGGGCTGAATAATTACATTCAT
GGTCCCGTTTGTACTATGGGCTGGAGCACATCAGCGGCGTAGGCCATACTGGTTTGGGCT
GAGAAATGCGGCATCCGTCTGGACTACACTCGCTCGGCAGGTCGCCGTAAAATCCATAAA
CGGAACGCTAAACCGAACGGTGGCCATGATTGGTTGGTCCGATATTTGTTTGGCGCCATT
GCTGAGGTTAAGGGTTTTGCGACCGCTGGTTGTGGACCTGCAATCATGAGTGCTCGAGCA
CGGCCTTTGGTGGTATAACACTAAAATAGAAATTAGCCTTGGCGATCCAACCGCTGCCAT
ACCCTCTCATATAGGAAAAAGTTTATCCACTTTGCACGCCACTCAAATCCATGGAGCACG
GGCGTTCTTTGCGCTGCTAAAGCAATAGTAGAAAAGACCGAAGCTAAAATCCTGCAATGT
TTCACGTGGAACAGTAAGTACAGGTAAAGTCTTTTTGAATATATTAGAATCGCTGAATAG
GGCCTAGCTTCTTGGATGCCCCCGATTCAGTGAAAGCCATCCGAGCCTGAGGCATATTTG
GGAACGCCCTCAAATGGCTCGATGTGAGCGCCTTGGGTGCAATATTGAGTTTCAATGGGT
CCCGATGCCCATCATTTTTCTTGATGGCGGAGGTGTTTTCTTAGCATCATTTCACCCAGC
TCCGCTGTTGAGCAAAGGCTCCACGAGCCCAGACACAGAAATGTCCTCCACTGAAATCTT
GCTGTCTGCCTTGGAGCTTATGGGTTATCGCGATCGCACTCTGTAGATGGCGCCCGGAGC
CAGGAGGATTTCAGCGAGGGAAGACCGTTGGTGCCGATAAGAAAGCCTCCAGACTTGGGC
GCAACTATATCGCCCTGTTTCACGACTTGGGGATTATAAGTCTGTGAGCGGTGCGGCTAC
AAAACCGTCGAGCGTTTCACTGAAGACCTAAAGATCCATCAAGGTGGTCCGCACGATCCT
GGCGCCTGCTCCGATATATCCAAAGCCTTTATCAAGGGCGCCAGCACCTATCTGCCCAAC
GCTGAACTGAGCTTTGATCGCTTTCACATTGTTCAGCTAGCCAACAAGGCTAAGGCTGTC
GATGAAGGCAGGTGGAATAGGTCAAAGAGGCGCTATGTGAAATTCTCTCTACCCTGCTGA
TGCTCGACAATGCCAACAAGAATGCTCATGAAGTGGCAGAGCTGGGCACGTCGATGCCGG
GTTCCCCAGATAAAGAAGATGGTGGCCACTATCAAGGCGTACCTCTCCGGTATCCTCAAT
GGATCCACAGTGCAACTGAGTAATGGATGTGTGGAGGCACCAACTCGCTGATTTAGGCCG
TCAAAGCGAGAGCTAGAGGTTACTGGGCCTCCCGTAGCCTGATTGCGATAGCTTACCTGA
TTGCCGGAAAGCTCAGCCATCTACCTGCATCCCCCTTTACGAGGCCGAGCTTATGCTGAG
CAGGTGCCCACACAATCCTGGAAAGAGCCTAAAGTATTGTTACAGATACTGCATGGGGAG
GTGGCGGAATGGGTATGCAAGTTGGTGCGTGATACTTGTGAGACATTTGAGATGTGCATT
GTGCGAGGGGTGGTGAGTAAAGGCCATGCCCACATATTGGTGAGCGAACTGCTGAGTCTT
GTGCCGGGAGAATTATAAGGTGCACCAAGGGACGAACGTCTGAAGAGTTTTCCTATTTAA
AGAAACGGTGCTGGGGAAGGCATTTTGGGCGAAGAAATACTTCTGTGCCACGGCCCGGCA
GATGACCGAAGAATTGATCAAGGAGTGTTTGGATCATCATTTTGAGCCGAATTCTAGCGA
TATTTTTCGGATGGAGCCCGACTAGACGCATCGTTCAGTCGACGCGAATCCGTACCTTTA
GTCCGTAACCCAAATCCTCCTGCCTTGGCCGGTGGCTGTTTAGTGATGAAGACGGGTATT
CCCGGCGAATCAACAGTCGACTAATAACCATGAGCGATCAAGTATAACTCTTATCGAATC
CCCCATAACCTCTTGTTTTAAAGATAAAAATAACCGCTCTTTTGCCTGTCTTAACGTTAG
CAAATTTGTGTAGATCGCTGCGCGATAGCGCAGTACCACCAGCGGTGTGGGAGCCTCCTT
GCAGACAGCGCATTGAGATAGAAGCTAGCCCTCACGGTTAGGCTCCATTTCTAATCTGCG
TAATAAATGGGGGATTACTAATGTGTTTTGTCGTAAACTGTCTAAACTTAGATACTGGCG
CTCCGTTCCAGGCACATCTTACGTTTCAGCGTCCCACCCATAAGCCAAGGCGTCCCGAAG
GAAGTACCCTTGGGGTGTAGGCGCGGTCCGTAAGGAATGCTGTGCCCTCTCCAAGAGGCC
GCAACGCCGCCTTGCTCATGGGCGGGACTCGCTAGGTGCGTCTAAGCGCGCTGTGAAATG
TAAGGTGTGTTTGGGACGAAGTAGTAGTTTGTATTGGTAAAAAAGTCTACATGCCCATCA
TAACTCGAGTGCTTTTATTCAGTTTTTCAATTAGTTGAATGGGGTTCTTTTCTAATGTCC
TACGGTTCGTCAAATATTAAAGTTCTTAAAGGCTTGGATGCCGTTCGCAAGCGTCCGGGA
ATGTATATTGGAGATACTGACGACGGGACAGGGCTTCATCATATGGTGTTCGAGGTTGTG
GACAACTCAATTGATGAGGTACTTGCTGGTTATTGTGATGAGATTAAAGTAGTAATCCAC
TCTGATCAGTCTGTGAGTGTCTCAGATAACGGGAGAGGAATTCCTGTAGATATTCACCTA
GAGGAAAATCGCTCGGCAGCAGAAGTGATAATGACGGTTCTGCATGCTGGTGGAAAATTC
GATGATAACTCTTATAAGGTTTCTGGCGGGCTTCATGGCGTTGGGATATCAGTGGTTAAT
GCCCTTTCAGATTCGTTAGTACTTACAATTAAACGCCAAGGAAAAGTCTGGCAACAAGAA
TATTCTCGTGGTGAGCCTGTGTTCCCACTTAAGTCAATCGGGGATACAGAAAAAACAGGA
ACTACGGTTTGCTTTAAGCCAGCAAAAGAAACGTTCTCAAATATTGAATTCCATTACGAT
ATCCTTGCAAAGCGGTTGCGAGAATTGTCATTCCTGAATTCAGGAGCGCGCATCATTCTG
CGTGAGGAGTCGTCTGGAAAAGAGGATGTTTTTGAGTACAAGGGCGGCATTCTAGCTTTT
GTTGAACACCTCAATAGAAATAAAACACCGATTCATAAGAAAGTATTCCACTTTTCAACT
GATAAGAATGATGTTGGTGTTGAAGTGGCGCTACAGTGGAATGAGTCTTATCAGGAAAAT
ATTTTCTGCTACACAAACAATATTCCTCAACGAGATGGTGGTAGTCACCTTGCGGGATTT
AGAGCAGCGCTGACAAGAACGCTTAATCAATACATTGAGAAAGAAGGCGTCCTGAAAAAA
CATAAAGTAAATACATCTGGAGATGACGCAAGGGAAGGCTTGACAGCAGTTCTATCAGTT
AAAGTGCCTGATCCAAAGTTTTCATCTCAGACGAAAGATAAATTAGTTTCATCTGAGGTT
AAAGCGATTGTAGAAGGGGTGGTGACTGAATATTTGAATGAATTTCTGCTTGAAAATCCA
TCTGATGCAAAGGTAATTGTTGGGAAGATGGTGGAAGCTGCCAGGGCTAGAGAGGCAGCG
CGGAAGGCGCGGGAGATGACACGCCGCAAGGGTGTCTTAGATATTGCAGGACTTCCTGGA
AAGCTTGCTGATTGTCAGGAAAAAGATCCAGCTCAATCAGAACTATATTTGGTTGAGGGT
GATTCAGCAGGAGGATCGGCCAAACAGGGTAGGGATCGCAGATATCAGGCAATACTCCCA
CTTAAAGGCAAGATATTGAATGTCGAGAAGGCTCGTTTTGACAAAATGCTGTCCTCAGCG
GAAGTGGGTACCTTGATCACCGCGCTTGGGTGTGGAATTGGGAGAGAAGAGTTTAATCCA
GATAAATTACGTTACCATCGTGTGATCATTATGACCGATGCTGATGTTGATGGCGCTCAT
ATCCGCACACTGTTATTGACCTTCTTTTACAGGCAAATGCCTGAATTAATCGAACGTGGC
CATATTTATATCGCTCAGCCTCCGCTATTCAAGATAAAAAAAGGCAAACAAGAGCAATAT
CTGAAAGATGAATCTGACCTCAATAGCTATTTTTTGCAAACTGCGCTTGAGAATTCGGCG
ATATATGTCACAGCTGATGCACCTCCACTAAGTGGAAGTGCATTGGAAGATTTGTGTCAG
TCCTATCTGGTTGTTAAATCGACTATAGATAGATTGTCTCGACGCTATGACGAAGAATTG
TTGGAAAAGCTCATCTACGTTCGAAGACTTGATGCATCGTTAGTTGAAAACCAAGAGGCA
ATGGATGGCTGGTTGGCCGATCTATTGCCTATGCTCAACAGTGATCTCGGTATCTCTGAA
TCCTGCGAGCTGAAGTGGTTAAACGAATCGGAGACAGGGACTGGAGAAGCAGGGCTGCTG
GTTGAACGAAAAGTTCATGGCATATCAACGGATAAGTTTATTCCAGCCGATTTTTTTGCT
ACGGTTGAATACCGAAATATTATTGAATTGGGTGAAAAACTATCAGGATTGCTTGATGAC
GATGCGTTTGTTCAAAGGGGCGAGAAAAAACATCCGATCAGTAGTTTTCGGCAGGCACTT
GAATGGTTGATGGAGGAGGCAAAGCGTGGCCAGCATGTCCAGCGCTACAAAGGCCTTGGT
GAGATGAATCCCGAACAGTTGTGGGAGACGACAATGAATCGAGAATCAAGACGTCTTCTG
CTGGTGAATATTGAAGATGTTGTTGCTTCAGATGAGGTGTTTACTACCCTGATGGGCGAT
CAGGTTGAACCTAGAAGAGAGTTTATTGAGGCGCATGCACTCTCGGTTGAAAATCTTGAT
GTCTGAATGTAGTGGGAGTAGTGACTAAAAAGCGAGTATCTACTGACCGCTAGTACGCTG
GGGTAGTAGATCTATAGTAGATTCAATCCACTCTTCGACTTCGGAATTGATCTCCGTGGC
GCTTTTACCCTGTGTTTTGATGGCAGAACCAATCCTGACATCGATGACACCTGGATATTT
ATTAATGCCTCTACGGGCCCAGAACTGGCCCGCATTGTGTGCAATAGGAACCACCGGATA
GCCGCTCTTCTCGGCAAGAATGGAACCGCCGATGCCGTATCGCTTTTTTTCACCGGGTGC
GACGCGTGTCCCTTCAGGGAAGATGATGATGCTAAGCCCCGCATCAAGGCGATTTATCCC
CTCTTTGACGATCTGCACGACCGCTTTGCGGCCTGACTTACGATCGATAGCGATTGCCCT
GAAGGCACGTAGAGCCCACCCAAAAAATGGAACTGAAAGCAGCTCTTTCTTGACCACCCA
CGCCACTGGGCGGTTAAGAATATGTATCAGTGCAATGGTCTCCCAAGTCGATTGATGTTT
TGCCAAGGCTATGAAGCTGCCCTTCGGCAGATTTTCAAGCCCTTCAACGCGGTAGTTGAG
ACCGCAAATCACCTTGAGAGCGAAGAGATTTGTGCGACTCCACGCCCCATCAATGTGGAA
GCGACTTTTCTCGGGAATTAGCCAGATGAAGGTGCTTGCAATGAGCGCAAAGAAGATCGT
GTTGAGCACAAATGCCAAGAAAAAGAGGGAGGAGCGTAGGAAAGTCATAGGATTTGGAGA
TTATTAACCGTTGATAATCGCCTTTGCGGCTTCAAAAAGATTGGAATAGATCTCGATATC
AGTGAGGCGTGAAGCATGGGCATCCAGAGTGCGCTTGCCCTTGCCGGTGAGTACCAGAAT
AGGGCGTGCGGCAACATCCAATGCCGCCTCCAAATCCCGGAAAGAGTCACCGATCACCGG
AACGCCTTCCAGTGATTGCTGAGTACGATCGGCGATCTGCTGATAAAGACCTGATTTGGG
CTTTCTGCAATCACAGTCATCATCTGGCCCATGGGGACAGAAAAATATCCCCTCGATCTG
GCCGCCGTGCTTTTCCAACTCCTGATGCAACTTGTGATGCATCGAGTTGAGGGCGTTGAT
GTCAAACATGCCGCGGGCGAGGCCGGATTGGTTGGTTGCAATGAAGATCCGGAAGCCCGC
ATGGTTCAGACGTGCAATCGCCTCTAGGCTACCAGGAATCGGAATCCACTCCTCCGGTCC
CTTAACAAACTCAGCGGAATCCTGGTTGATGACCCCGTCACGGTCGAGGATGACAAACTT
CATCCATCCATATCCCGAAATTCTGAGACCCGGATATGGCCGTTGACCATTCGCGACTCC
CGCTTCATCAGTTTCTCCATCTTGTTCCAGAAGGCGGCATTCAAATCAAAATCGGCGGCG
ATGCCGGTACCCATCACAAGGATTAGCAGATCAGCCACCTCTTCAGCCAGCAGCTCAACT
CGTTTGCCTTTGGTGACACAGGAGGAGATCTCACCCAGCTCCTCCGCCATCAGGGCGACC
CTATATTTAAGCTCTTCGCCACCGGTGTTCTTGAAGTCATGTTTGTCATGAAATGCCTGA
ACAGCGGCCATCATCTCCTGCCAGGAGTCACGTTGTGAAGACATATGATTTAGACCCTCA
GCTGTGTCTCAGCATGGAGATATCGGCGACCTTGAGAAACAGATTGCTCAACCCCTTCAG
CAGTGCCAGCCGATTGTTTCGGATATCTGCCTGATCGGCCATTACCAGCACCTGATCAAA
AAAACGATCGACCGGTTGGCGCAGCTCAGCCAGCCCCATCAAAGTGCCCTGATAGTCAGC
AGATTCGATCATCGGCGAGACACGTAGCTTCATCGCCTGAAGCTGGTCATTCAATTCGCG
CTCCTCAGGTTGTTTCAGGAGCTGCGTGTTGACATGTTCTTGAACCTCGCCATCGACCTT
CTTTAACAGATTCTGGATGCGCTTGTTGGCCGCAGCAAGTGCTTCGGATTCATCCAGATC
CCGAAACGCCTTTACAGCCTCAAGTCGACGATAGAAATCGGCAATACTCTTCGGCCGGAT
CGAGGCAACGGCCTGGAACTGATCGCTGCTGATACCCTGTTCCAAACAGACGCCTTTGAG
ACGCTCGATGATGAAATCGTAGACCAGCACAATAGTGTCATTTTGCTCGATCTTGTCAGC
CAGCAACTCCGCAGAGTTGGCGATGAGATCAGGGAGGTTTACGCTAAGTGAGTGCTCACT
CATGATGCGAATCGCACCGAGCGCGGCACGTCGCAGGGCAAACGGATCCTTGTCTCCGGT
GGGTTTCATGCCAATACCAAAGATACCGACCAGGGTGTCAATGCGCTCAGCCAGTGCGAT
GGCGATGCCAGTCTGGCTTTGCGGCAGTTGGTCGCCGGAGAAGCGCGGCATGTAGAACTC
ATCCATCGCCTGAGCGAGCTCGGCATCTTCACCATCTCGCTGTGCCTGATAGCGTCCCAT
GATGCCCTGCATCTCCGGGAACTCATAGACCATCTCGGTCATCAGGTCGCAGCGACTCAA
CAGTCCGGCGCGTCTTACCCGCTCCTGATCAGCGCCAATCTGTTCGGCGATATAGATGGC
CAAGTCGGCGACTCGTTCCGATTTGTCGGCCATGCTGCCGAGCTTCCGTTGGAACACCAC
ATGCTTGAGCGATTCACGGTGATCCTCCAGCCGCTTCTTGCTATCCTGCTGCCAGAAAAA
CATGGCGTCGGCAAGACGCGGGCGCACCACGCGCTCGTTGCCCTCTTTGATCAGCTCGGG
CTTGGGGCTATCGATATTGGCGATGGTAATGAAGTGGTTCAGCAGGCGTTGCTCGCTATC
GAACAGCGGGAAATACTTCTGGTTCTTCTTCATGGTCAGAACCAGCGCTTCGTGAGGCAC
CTCCAGAAAGCGCTCCTCGAAGCTACCGGCAATCGGCACCGGCCACTCATTAAGAGCCGT
CACCTCATCTAGCAGCGCCTCGTCCAGGTCGGCGATGCCGCCTAGGGCCTGGGCTGTCTG
CACAACATGGGAGCGAATCTGCTCCTGGCGACGGGCGAAATCAGCAATCACATAGCCGGT
GGTCTCCAGTTTGTCTGCGTACTCGGCCGGTGAGTTGATCTCGATCGCGGCCGGATGGTG
AAAACGGTGGCCGTAGGTAAACCGGTCGGCCTCAGCTTCGAGGAGAGTGCAGGGCACCAC
CTCATTGCCGAGCAGGAACAGCAGCCAGTGAACAGGCCGGACAAACTGCGCCTCCGAGGC
ACCCCAGCGCATGCGCTTTGGGATCGGCAGACGGGCGAGGGCAGTTTCGGCGATCTCCGG
TAGTAGGTTCCGGGTTGACTTGCCCGTCTCTTTTAACTGGTAGCAGAGCCATTCACCCTT
GTCGCTTTTCTGACGTTGCAGCTGATCAACTGTGGTACCGACCGAACGGGCAAAGCCCTC
AGCAGCCTTGGTGGGGTTGCCATCCGCATCGAAGGCGGCCTTAACGGCCGGGCCGCGTCG
CTCGATGGTTCGATCTGCCTGGCGACTGGCGCAGTCGCTGATTCTGACAGCCAGACGACG
TGGTGCAGCGAAGCTCTCCACCTTGCCATGGGCGAGCCCGGCACGTTTCAGTCCTGCAAC
AAACTCCTGGGTCAGGGCATCAGAGAGGCGCTTAAGTGCCAGCGGTGGTAGCTCCTCGGT
GCCGAGTTCAAATAGCAGATCGACTCGTTCAGCCATTGGCCACCTCCGCATCGGTGTTGA
GCATGGGAAAGCCCAGCTTCTCGCGGGCATCGTAGTAGGCTTTGGCAACCGCCCGCGACA
ACGCACGGACCTTGAGGATGTAGCTCTGGCGCTCAGTGACCGAGATGGCGTGGCGCGCGT
CGAGCAGGTTGAAGGCATGGGAGGCCTTCAGTACCTGTTCGTAGGCAGGCAGTGGCAGGC
CGAGCTCGATCAGTTTATTGGACGCCTTCTCACACTGATCGAAATAGCCGAAGAGAAAAT
CGACATCTGCATGTTCGAAGTTGTAGGCAGACTGTTCGACCTCGTTCTGGTGAAACACAT
CACCATAGGTGACCGGGCCATGCGGACCATGGGTCCAGACCAGATCGAAGACGCTCTCCA
CTCCCTGGATATACATTGCAATGCGCTCCAGGCCATAGGTGATCTCACCGGTGACCGGGC
GGCAATCGAGCCCGCCAACCTGCTGAAAATAGGTGAACTGGGTCACCTCCATGCCATTCA
GCCAGACCTCCCAGCCGAGACCCCAGGCACCTAGGGTAGGGGACTCCCAGTTGTCTTCAA
CGAAGCGGATATCATGCACCTTGGGGTCGATGCCGAGCATCTCGAGGGAACCCAGATAGA
GCTCCTGGATGTTCATTGGCGAGGGTTTCATCGCCACCTGATACTGATAATAGTGCTGCA
GCCGGTTGGGATTCTCACCATAGCGTCCGTCGGTGGGGCGGCGCGAAGGCTGCACGTAGG
CGGCATTCCAGGGTTCGGGCCCGATTGAGCGCAGAAAGGTGGCGGTGTGGAAGGTGCCGG
CGCCCATTTCCATGTCGTAGGGCTGCAGGATCACACAACCTTGCTTGGCCCAATAGGCTT
GCAGGGCGAAGATCAGCCCCTGAAAGGTTGATAGATCGGGTTTGAGGTCGTCTGCCTGGT
TCACGTCCAAGATCCTGTTTGATCAGAAAAAACTGAACAATTATAGCGGTCGCCCCGAGG
CTTGGCTAACCGGATGCCCTGCGCCCTATGATCTCTTATAATGCGCGTTTTCTCTCATCT
GCCAGGAGCACCATGACCGAGCCACGCAAAGCTGTCGCCCTGATCTCCGGCGGGCTCGAC
TCGCTACTCGCCGCTAAGGTGATCCAGTCCCAGGGGATCCATGTGGAGGGGATCAACTTC
TTCACCGGATTCTGCGTCGAGGGCCACACCCATGCGATCCGCAAGCGCGACCAGCGCAAG
CCGAAGCGCAACAATGCGCTCTGGGTGGCGGAGCAGTTGGGCATCAAGCTGCATATCGTC
GACATCGTGGAGGAGTATAAGGAGGTGCTGTTCAACCCAGTGCATGGTTACGGCGCCAAT
CTCAATCCTTGCCTCGATTGCAAAATCTTCATGGTGAAAAAGGCGTTTGAGTGGATCCGC
GCACGTGGTTTTGACTTCATCATCACCGGCGAGGTGATCGGCCAGCGGCCGATGTCGCAG
CGTAAGGACACTATGCCGGTGGTGGCGGGTGAGTCGGGTGCCGAGGATCTGCTGCTACGC
CCGCTCTGTGCCAAGAATTTGCCCGAGACCCTGCCGGAGCGCAAGGGCTGGGTCGATCGC
GACAAGCTCTATGCATTCAGCGGCCGCAACCGCAAGCCGCAGATGGCCCTGGCCGAGTCG
TTTGGCCTGACAGATTATGCGCAACCGGCTGGCGGCTGCTGCTTTCTTACCGATCAGCAG
TACTCGAAAAAGTTGGCCGATCTCTGGCAGGCGCGCGGCAGCAAGCAGTATGAGATGGAT
GACATCATGCTGCTCAAGGTCGGTCGGCATCTGCGCCCGGCGCCGCACTTCAAGCTGATC
ATCGCTCGCGAAGAGGGCGAGGCGAAGTTTCTGCAGGGCTATCGAAAACAGTTCATCAGC
CTCAAGACCACCAGCCACGGTGGGCCGCTGGCGCTGATCGACGGAGAGCCCAACGCGGAC
GAGATCGAGCTGGCGGCACGACTGGTGGCGCGTTACAGCCAGGGGCGGGATGCGGAGCTG
GTCGATCTTGAGTTGACCGACCTCCAGGGCGAGACCCGCCAGCTCAGTGTCACGCCGATC
AAGCCCCACGAGATCCCGCAGGAGTGGTTCATTTGAAGCTGGTAACCCTGGACGCACGGC
GTCTGCTCTGCCCAATGCCGGTGATCCGGGTGCAGGATCGGGTCGAAACCCTGCAGCCGG
GAACCGTGCTGGAGGTGGTCTGTACCGACCCCGGAGTGTTGAACGACATCCCCGCCTGGT
GCCGGATCAACGGCCACGAGGTGGTGGAGACCCGCCAGCAGGGCGACGAATATATCGTGC
GGATCCGGGTGGGTGGTGTGGAGCAGCCAGGTGGATAGTCGGGAACGGCAGCAACAGCAG
CGCTATCGGGTGACCCAGCGGGCCACCCTTGTCGGCGCCGGGGTGAACCTGCTGTTGGCG
GTAGTGAAGATTCTGTTTGGCGTGATCGGACACTCCCAGTCGCTGTTAGCTGATGGTCTG
CATTCACTCTCCGATCTACTTTCGGATGGGCTGGTGCTGTTTGCTGCCTACCATGCCAAA
GAGGCACCAGACGACGAGCATCCTTATGGCCACGGGCGCTTCGAAACGGCGGGAACTCTC
GCCCTGGGATTGTTTCTGTTCCTGGTGGGTGCCGGGGTGATCTGGGATGCGGTGGAGCGG
TTGTTTTCGCCAGAGGCACTGCTGGTACCCAGCATGACCACCCTGTGGGTTGCCGCCTTC
TCCATCGTTGCCAACGAGGCTCTCTATTTCTATACCCAGCATCTGGCGAAGCAGATCCGC
TCCGATCTGTTGCGCGCCAATGCCTGGCACCATCGCAGCGACTCGATCTCATCGGTGGTG
GTGCTGGTCGGCATCGGCGGCACCCTGGTGGGGCTGCCCTATCTCGATGCCATCGCCGCG
GTGCTGGTCGGCTTGATGATTTTGCACATCGGCTGGCAGCTGGTCTGGCAGTCGGTGCAT
GAGTTGGTCGACTCAGGTCTTGAAGAGCAGCGGGTAGAAGAGATCAAGCAGGTGATCACC
TCAGTGGCCGGGGTCAAGGATGTACATATGTTACGCACCCGTAAGATGGGTGGTCACGCC
TCGGCTGATGTGCATGTGCAGGTAGCCTCCTGGCTGAGTGTCTCTGAGGGACACAGGATC
AGTGAAGTGGTGATGCAGCGGCTGCTTGAGTCGGTGGAGGAACTGGTGGATGTGACGGTG
CACATCGATCCGGAGGATGACGAATCGACCGCTCCCTGTGGTCATCTACCATTACGCACC
GAAGCGGAGCAACGTCTGCAGGCGCTATGGCAGGATCTGCCCTGTTTCGATCGACGCATG
AGGCTCGTATTGCACTACATTTCCGGACGTATCGATGTGGATCTTTTCTTTCCGCTCGAC
TGCAGCAAGAGCGTATCGATAAGCGAGGAGTTGGCCGAGCGCTATCAGGCGCAGCTGCAA
GAGGCCGAGCAGTTTGGGCGGGTACGGCTCTGGTTTGGTTAACGCACGATTTTTGTGCAT
GCAGGCGCGGATCCGCACAGTTTTTGTGCGTATTCTTGCGAAGAGTTACTGTTTGGTCGC
GGCTAATGCGTGCAACCACTACCATTATGCGTTCGATCGCTCTATCATCTTCCGCTTGTT
TATCAACAGTTTTTTGCGAATTGGCTCATACAGGAGCTGTAGCAATCAAAGGTTGATGGC
ACTGTTTTTGCCTAGTGAATGGCCCAGAGCGGCAGGGATCGATGGCATCCTTTCGCAGGA
ATTTCGTTGCTGGCGACAGGAGCCTCTGAATGAATCTGCTTCATCCAGATTCATTCAGAG
GCTCTTGCAGCAGCAGATAGTCACCTAATAGATTTGGAGATAATGATGGCCTCTGAAGTC
ATGAAAATGATGAAAGACAACGAAGTAAAATTCGTTGATCTTCGCTTCACCGATACCCGC
GGCAAGGAACAGCATGTCACTCTGCCTGCCCACGAGGTTGATGAGGAGATGTTTACCGAC
GGCAAGATGTTTGATGGCTCCTCCATCGCTGGCTGGAAGGGTATCAATGAGTCAGACATG
ATCCTGATGCCTGAGGCTGCCACTGCCGTGATGGACCCCTTCGCCGACGAGAACACCCTG
ATCGTACGCTGCGACATCCTCGAGCCTGCCACCATGCAGGGCTACGAGCGTGATCCCCGT
TCCGTCGCCAAGCGCGCCGAGGCCTATCTGCAGTCCACCGGCATTGCCGACCAGGCTTTC
TTCGGTCCCGAGCCAGAATTCTTCGTCCTCGACGACGTGCGCTGGAGTGCCGACATGAGC
GGCTGCATGGTCAAGATCGACTCCGAAGAGGCGGAGTGGAACTCCGAGCGCGTCTATGAA
GATGGCAACATCGGTCACCGTCCTGGCGTGAAGGGTGGTTACTTCCCGGTCCCTCCGGTT
GACTCCCTGCACGACCTGCGTGGCGCCATGTGTCTGGCGATGGAAGAGATGGGGGTGCCG
GTCGAGGTCCATCACCATGAGGTGGCGACTGGTGGTCAGTGTGAGATCGGCACCAAGTTC
AGCACCTTGGTGGAGCGTGCTGACTGGGTGCAGATCCAGAAATACGCTACCTGGAACGTC
GGTCACGCCTACGGCAAGACCGTGACCTTCATGCCCAAGCCGATCGTTGGTGACAACGGT
TCCGGCATGCATGTGCACCAGTCCCTGGCGAAAGATGGCGAGAACATTTTCGCTGGTGAC
CAGTACGGCGGCCTCTCCGAGAGTGCGCTCTACTACATCGGCGGCATCATCAAGCATGCT
CGTGCGCTGAACGCCTTCACTAATGCCTCCACCAACTCCTACAAGCGTCTGGTGCCGGGC
TTCGAAGCCCCGGTAATGCTGGCCTACTCGGCCCGCAACCGCTCTGCTTCGATCCGTATC
CCGTGGGTTTCCAGCCCGAAGGGTCGTCGCGTCGAGGTGCGTTTCCCCGATCCGACCGCC
AACCCCTACCTGGCCTTCGCCGCCATGATGATGGCCGGCCTGGACGGCATCCAGAACAAG
ATCCACCCTGGCGACGCGATGGACAAGGATCTCTATGACCTGCCCGCAGAAGAGGCGGCG
AATATCCCCACCGTCTGCCACAGTCTGGATCAGGCACTGGATGCACTGGATGCGGATCGT
GAGTTCCTCACCGCTGGCGGCGTTTTCACCGATGATCTGATCGATGGCTACATCGAGCTG
AAGATGGAAGAGGTGACTCGTCTGCGCATGACCACCCACCCGGTGGAATTCGACATGTAC
TACAGCCTCTAAGCAGGTATCGGCTCCCGTCAGGGAGCCTTGCCTGGTCGATTCCCGCCT
AGTACAGGAATTGTGGAAAGCGCCTCCATTCGGGGGCGCTTTTTTAGTCTCTATCTGCTT
GTTTTATCAACGAGTTGTGGTCTATTCTTTTGCATATGCGTACCCTTATCCTAATTCTTC
TTATTGTTCTTGCCTTGCCGGCTGCAGCCAGGGATGTCTACCGCTGGGTCTCGGATGATG
GAGTGATCCACTACTCCGACTTCGACGCGCCGGGGGCGGAGATGGTCACCATCAAAGGCA
CCCATTCAGATCAGTACAGCCCGATCGTTCAGACCAAGCTGGCGGAGTCAGAGAGCAAAC
AGGAGAAAGCGGAAGGCTACACCAGCTTTGAGATTGTCGAACGCGAGCAGGATGTCACGA
TTCGCAACAACGAGGGTGTGGTCGATGTGGGCCTGAGCCTCTCGCCGGCACTGCAGCAGG
GGCACAGATTGGAGATCCTGATCGATGGTGCATTGCAGAAAGGAGGAGATGAGCTGAATC
GGACTCAATTCAGGTTGATTGGCCTGAATCGCGGCACCCATACCCTTGAGGCGCATGTCG
TCGATGCCGCGGGCAAGCGTTTGATCTCCGCTCAACAGATCAGCTTCCATCTGCGAAAAG
CCTCTATTATCAAACCCTGACGTTCACTAGGGGTCCTCTGGCTGCACTTTTTTGGTGCGC
ATTATCTTGCGACGCGGACAGCCCCTGCCCTATGAAAAGGCGGGCACTCGTCGTAGCCTC
AATTTTTTCAGAAACAAAGCCTTACTCAACGTCTTAAATCGTGACAGATGAGACAGTTCA
GCAGACTGCACGCAGAAAAATGCCCTATGCTGCTGATTGGTTTGATTATTGCAAGCAATT
AGCATGGCAGTTACACCAGACACAGAGACCATTGAGCAACGCATCGTTGAAAATCAACGT
TCAGCTGTGTTGCTGTTTGACCGCGATTTCATCCTCAACTACATCAATCCCGCCGGGGAG
ATGTTGTTTGCGGTGAGTGCTCGCCAGCTGATCGGGCTGCGGGTCAGAGATCTGATCCGC
TGCCCTGGAGCACTGGTTGAGTCACACCTCTCTCAAGTGGTGAAGAGCGGTCAGCCCTTT
ACCGAGCGGGAGTTGTCGTTGCCTCTCGCCGGAGGTAAAGAGGTGACGGTCGACTGCACC
GTGATCCCGCTTCGCCAGGAGGGCGAGATCAAGGAGTTTCTGGTCGAGTTGCTGCAGGTT
GATCGGCAATTGAGGATCAACCGTGAGGAGCAGCTGCTGTCACGCAACCAGGCCTCGCGT
GCGCTGGTGCGGGGGCTCGCGCATGAGATAAAAAATCCCCTGGGCGGAGTGCGCGGTGCG
GCGCAACTGCTGGAGCGGGAACTGGATGACCCTGAACTCAAGGAGTATACCCAGATCATC
ATCGGCGAGTCCGACCGCTTGCAGACCCTGGTTGACCGGATGCTCGGACCGAACCGTCTG
CCGGATCGTAAGCCGGTCAACATCCACCAGGTGCTGGAACGAGTGGTCAGCCTGGTGCAG
GTGGAAACGGGCAACGCCCTGACTATCAAAAAGGATTACGATCCAAGTATTCCCTCCCTG
CTGGGGGATAGCGATCAGCTGATCCAGGCCTGTTTGAATATCGTGCGTAACGGTGTGCGG
GCCGCTGGACCTAGCGGTGTGATAGGCCTGCGCACCCGGGTGATGCGCCACTTTACCATC
GGCACCAAACACTACCGATTAGTGCTGCAGGTTGAGATCAGTGATAACGGCGGTGGCATC
CCCAAGGAGATCCAGGAGCGGATCTTCTTCCCGATGGTTTCAGGCAGTAGCGATGGTATG
GGCCTAGGGCTCTCCATCGCCCAGTCACTGATTAATCAGCATAAGGGCCTGATTGAATTC
ACTAGCCGTCCGGGTGAGACGGTGTTTACAATTTCTCTGCCTTTGGAGGGCAAACATGGC
TGATTTCTGCCGGGTCTGGGTCATTGATGACGACCGGTCGATTCGCTGGGTGCTGGAGAA
GACCCTGCAGAAGGCGCAGATGGAGGTGGTCTGCTTCGAGAGTGCCAATGGGGTGCTCGA
CTCACTGGAGCGGCAACAGCCGGATGTGATCGTCTCGGATATCCGTATGCCAGGTATGGA
TGGGCTGGAGCTGCTGGAGCGGATCAATCTACGCTTTCCGGAGTTGCCGGTGATCATCAT
GACCGCTCACTCTGACCTGGAGAGTGCAGTGTCGGCCTTCCATGGTGGCGCGTTCGAATA
TCTGCCAAAGCCCTTCGATGTGGATGAGGCCGTGGATCAGATCCGTCGCGCCTGCCGGCA
GACCCAGAGTCAGACGAAACGCCAGGTTGATGTCATTGAGCCGAGTCCGGAGATCATTGG
TGAGGCGCCGGCGATGCAGGAGGTGTTTCGTGCCATCGGCCGGCTGGCGCGTTCCAACAT
CACGGTGATGATCAATGGCGAGTCGGGCACCGGCAAGGAGCTGGTCGCCCGAGCCCTGCA
TCGCCACAGCCCGCGCGCCGAGGCCCCGTTCATCGCCCTCAACATGGCGGCGATCCCACG
GGATCTGATGGAGTCGGAGCTGTTTGGCCACGAACGTGGCGCCTTCACCGGTGCGCAGAG
CCGGCGCGAGGGGCGTTTCGAACAGACCGATGGCGGTACCCTGTTCCTGGATGAGATCGG
TGATATGCCGGCTGAGCTGCAGACGCGGTTGCTGCGGGTGCTGGCAGATGGTGAATTCTA
TCGGGTCGGCGGCCATGAACCGGTGAAAGTGGATGTGCGCATCATTGCCGCCACCCATCA
GAATCTCGAACAGCTAGTCAAAAAAGCACAGTTTCGGGAGGATTTATTTCATCGCCTCAA
TGTGATTAGAATTCATATCCCGGCCCTGCGCGAGCGTCGTGAGGACATCCCCCTGCTGAT
GCGCCACTTTCTCGGGCAGGCATCGGAGGAGCTGGCAGTCGAGACTAAGACGCTGCTGCC
GGAAACCGAGCAGTTTCTCAGTCAACTAGAGTGGCCTGGCAATGTGCGCCAGTTGGAGAA
CACTGCGCGTTGGCTTACGGTAATGGCTGCCGGCAAGGAGATCCATGTAGAGGATCTGCC
TCCAGAGTTGCTGCAGGAGGAGCGATCCTCGGCAGCCGCCGGAGACTGGCGTCAGCTGCT
CCAGCTGTGGGCACGGGAGCGGCTGCAGGCGGGGGATAAAAATCTGCTTGACGAGGCACT
TCCTGCGTTTGAGCGTGTGATGATCGAGAGCGCCCTGGAGCAGACCGCCGGGCGCCGCCA
GGACGCGGCAAAATTGCTCGGCTGGGGACGCAATACCTTGACCCGCAAGATCAAAGAGCT
GGGTCTCGAGTTAGACAGTTAAACGATTAGCGGGGTGGATGCGCGTCATCCCGAACAGAT
AAAGGGGGTTTTGATGGATTCCAGCAGTGTCGATCTGCCAGGCAGTGAAATTGAGTCAAT
CACATTGGAAGATGGTGAACTCAAGGTTCGCTTTTCCCGGGCCTATATCATCAAGACCAT
CAGCGGCTCCAAGGAACGCACCCGCTGGTGGCAGGCCGGTTCGCTGATCTTTACTGCTGC
CGAGCTCGATGGCGAGCTGCCCAGCGCACCCTGTATCTGTGACGGCGGTGACGTGGGGGA
GAATGTCTACACCTACCGCGATATGATCCCGTTGCCACTGCAGAGTCAGGGACATGCCCA
CTGCAAACTGCGCTTCAAAGACAGTGAGCAGATACTTCAGGCGCAGGCCGTGGGGGTGAG
GCTGGAGATGGAGGATCGCCCCTACTACATTGAGCACATCAAGCCAGAATAGCCCCGGCT
GCTTAGCCGGAGGCGAAGCGATGCGCCCAGCGGGTCGTCTCCGGCAGCTTGTAACGGGTG
GTGCAGGCGAGAGTGTAGTGGATGGCCGAAGCCAGGCTGATCCTTTGCCCGATGGATATA
TAGAGGGGGTTTACGTTGCTGCGGCTGCGTAGCACTGCGCCGATGATCTCGCCCTTGTCT
TCCAGTGTTACCCAAGCCCCCTTCTCCGCTGGCAACTCCGCATGGGTGCCGATCAGGCGG
CTTTTCGCAACACCAATGGAGGGTGTGTCGGTGATCAGGCCGAGGTGACAGGCCAGCCCA
AAGCGGCGGGGGTGGGCCAGCCCCTGACCGTCGCATAGCAGCATATCGGGTGCTGTTTCC
AGCCCCTTCAACGCCTCAAGGATTGCCGGTATCTCACGAAAGGAGAGCAGTCCCGGCAGA
TAGGGAAAGCGGGTGGGCAGGTGTGCGATGCTGTGTTCCAGCAGCTCAAGGGATGGAAAC
CGCAACAGGGCAACCGCAGCGCGGGTGGTGGCGCCACCATCTTCAAATCCCACATCGACA
CCGGCAACAAAGCGTGGTGTAGTGAATCGGTCTTCACGGATCACCTTCAGGCTCAGCTGC
TGTTGTAGCTCGCGCGCCTGCTGCGGTGTCAGATTCCAATCGTGCAAGTTAGATAGATCC
ACCTTCAACGTCGCCGGCCAAGTTCAGTGCTGGTTGGATCTGCTCTCGATTAGTCTGAAT
TCTGAACCGATCGTCCTGTGTGATCCAGGACAGCAAATTCCAACAATTTGTTGCAAATAG
CCGAACCTGACATAAGATTGTTCCAGCGGGATGATGACATATACCATGCTTTTTGGTGAT
TGTGATCGTTTCACAGGCAGTTGAACCATGTTCGCATAAATTTGGCACTGCCTTTGCGTT
TCAGGCTAGCGATTTATTAAGTAATTTCAGTGGACAGGCGCTCGTTTCTCCGGTGATGCT
GGGGAGCAGGCGCTGTAGAAGGGTGGGCATTAGATGTCAGTGGAACTCTATAACAAACAG
GGCCATATCTGCGTAGTTTATCGTGATCTGGTTAGCGGTGAGGCGGTGCAGGCCAATCAG
TTTCTCATCTTTGATCACGGCCATGCCGCATTGATCGATCCTGGCGGAGAGCTCACCTAC
TCTCGTCTGTTTATGGCGATCAGTGATTATGTGAACGTCAAGAAGCTCGACTATGTGGTT
GCATCCCACCAGGATCCCGATATTGTTGCCTCGATCAACAAATGGTTGGTTGGTACCGAT
TGTAAAGTGGTCGTGCCCGCCCTCTGGGAGCGGTTCATTCCTCACTTCACCCGGCCGGGG
CGGCTGCAGAACCGGGTCATCGCGATCCCGGATCCGGGCATGAATCTGGAGTTGGGCGAT
ATCCGCCTGAAGGCGCTGCCGGCCCATTTTCTCCATGCCGAAGGCAATTTTCAGTTCTAC
GATCCGAAGAGCAAGATCCTCTTCTCCGGTGATCTGGGTGCCAACCTGCCGCCGGGAGAC
CTGGACAAGCCGGTGAAGAAGATCGCTGAGGTTTTGCCCTATATGGAGGGTTTCCACAAG
CGCTATATGAACTCAAACCGGGTCTGTCGCTATTGGGCCAACATGGTGAAGGACCTCGAT
ATCGAGATGATCGTGCCGCAGCATGGCCGCGCGTTTGTCGGCAAAAAAGCGGTGGCTGAG
TTCATCAACTGGATCGCTGACCTGGAGTGTGGCGTTGATCTGATGAACCAAAGCCACTAC
CAGATTCCGTAGGATTCGGGGCTTTCGTCGCCCAGTAGTCTGGGGCGACGCAGACTTTAT
TCAGCAGACTTTATTCAAAGGGGCGCGTAAGGCGCCCCGTTCTATTTAATATTCATGACT
CCATTTGCCTCGCTGTCACGAGGAAGTCTGCTCTGTTGCCAGTTCTCCGACCCAGAAACC
CAGGTTCTTCTCCAGAAATTCGTCGATCGACATGTAGTGTGAGCCATCACAGGAGAAAGT
GAGCCCGATCATGCCATTCATGATGTTGAGTGAGGCGCTGCGCAGATAGATGGTCTCGTC
GGCGAAGCGCAGTGCCTTCAGCCCATCGAGTGCGGCGCGCAGCTGGCTGGGAGTGACCTT
GGCCACGGCGGGATAGTCGTGCAGTGGATAGGCGAGGCTGATATCGGGATCGATGATTTC
CAGCACACCATGAATGCGATAGGAGTAGGGATCCTCCAGCAACCAGAAGGAACAGCGCCC
GCTGGAGTAGTGGATCTTACTGTGGAAGATGCCGTGGGTGCTCATCAGCGTCAGTACGGT
GTCGTGTACCGAATCGATATTCTCATCCAGCAGGCTTTGAACCCGCTGCTGCATGAACAG
GGTACTGCGTACCGCCGGGTCGCCTTTGAACTGTTGCCATTGGCTCTCCGCGGCCAGCGC
TGGAGTATCGGCAAGCAGCTTGTTGAGGGAGAAGTCGGCAGCGATAAAGCCCATCAGCTG
ATCTTCTCGACGTACCGCTTGCAGGGCGGTGACACACTCTTTACCCGAATAGGCGCTCTG
GTAGACGGAGGAGAGCATGATGCCTTTGAACGGCAGGTTGTTTTTTAGATAGGGGCGATG
GGAGAGGTCCCGCCCGCGCCATGCGGGGTCGGCAACACCGTCACGGATTAGCGAGGAGAT
CTCCCTGCCATCCAGATCCCAGGCGTAGAGTGTCTCGCAGTGTGTCAGATCCTTGAGATG
GCGCTGCAGAGTGGTGTCGATGGCATCAGCATCTGGCCAGACTTCGGCGCAGAGCGCCGC
TAGAGCCGATAGAGGTATCCCCACCGACTCGGCCAGTGCCGCCTTCTTTTCAAGGATGAT
CTTCTGCATTGCGGACATGCCAAACTCCTTCAGATTCACTTGCATCAAGCCAGGTTAAAC
TGTTGCGGACTTCCGGGACACTATCGCAGCCGAATGTTACATGGGTTTGACTCGATGGAG
GCGGGAATGCGGCAAACTGTGTAGAATCCGCCCGGTAAGTTTGAGCGAGAGACGATATCA
GGATCCCTAAGTGAGCACCCTAAAAAACGATCGATTCCTCCGGGCTCTGCTGCGGCAGCC
GGTTGATGTCACACCCGTCTGGATGATGCGTCAGGCCGGGCGCTATCTGCCGGAGTACCG
GGCCACCCGCGCCAAGGCCGGTAGCTTCATGGACCTCTGCCGTAATCCTGAACTGGCATG
CGAGGTGACCATCCAGCCCCTCGACCGCTACCCGCTGGATGCGGCGATCCTCTTCTCCGA
TATCCTCACCGTACCCGACGCCATGGGACTGGGGCTCTACTTCACCGAAGGAGAAGGGCC
ACGCTTCGAACGCCCGGTGCGTGATGAGGCAGCGGTCAAGGCGCTGGGTCTGCCCGACAT
GGAGGATGACCTGGGCTACGTGATGGATGCGGTGCGCACCATCCGCCGCGAGCTGGATGG
ACGGGTGCCGCTGATCGGCTTCTCAGGCAGCCCCTGGACCCTGGCCACTTACATGGTCGA
GGGCGGCGGCACCAAGAACTTCGCCCAGGTAAAGGGGATGATGTTCGATCGTCCCGAGCT
GATGCATCAGCTGCTCAGCCGGGTTGCCGATTCGGTCACCGCCTACCTGAATGCGCAGAT
TGCCGCCGGTGCACAGGCGGTGATGATCTTCGATACCTGGGGTGGCGCACTCACCCCGGC
CGCCTACCAGGCCTTTTCCCTCGACTACATGCAACGCATCATCCAGGGGCTGACCCGCGA
GGCGGAGGGCCGCCAGGTGCCGGTGATCCTCTTCACCAAGGGCGGAGGGCTCTGGCTCGA
GCGGATGGCCGAGAGCGGCTGCGATGCGCTCGGCATCGACTGGACCCTCGATCTAGCCGA
GGCGCGCCGGCGCGTCGGTGACAAGGTAGTGCTGCAGGGCAATATGGATCCCTGCGTGCT
CTATGCTTCACCCGAGCGTATTCGTGAAGAGGTTGGCCGGGTGCTCGAGAGTTTCGGTCC
GGGCGAGGGTCACGTCTTCAATTTGGGCCATGGCATTCATCCCAATATTCCGCCGGAACA
TGCCGGGGCCTTTGTCGAGGCCGTGCATGAATTAAGCCGGCCCTATCATCAGGCATCCAG
ATCTTTACCAGGGAGTAAATAGCAGAGTGAACAAGCGTAAAGTGATTGTGGGCTTTAGAT
TACTGGTTGTCGGCCTGTTAGCTACCTTCGAGGCAATGGCTGAGCCGAATACGATAGAGG
TACGCCTTGCCGCCTTCTGGGCCAGCACCGCTACTGAGCTCAGGCTCGATTCAAAAGATG
GCACAATCGGGACCAGCTTTAACATGGAGGATCAACTTGGCCTGGGAGAGCGGGAGATCC
TGCCGATGCTGGATATCACCTATCGCTTTAATGAGAATCACGCCATCGATCTCTCCTATG
TGGAGTTATCACGCAGTGGCAGCAGTATGCTCAACAGCACCATCACTATTGATGGTGAGG
ACTATACCGTTGATACGCTCGTCGACAGCTTCTTTGATTCGAAGGTCGCACGTCTGGCGT
GGCGTTATAAGCTCTATCAGAACGAAGACTGGCAGATCGAGAGCCTGCTCGGTGTCCATG
TGACCTCACTCTCCACAGGGATTAGCACGCGCCTTGCTGGCCCCAGCTATGATGCCGACG
TGAGCATCCCGCTACCCAGCCTGGGTCTGGATGGTGCCTATTGGATCTCCCCCAAGCTGA
AACTGGATGCTTGGGCGCAGGTGTTTGCGCTCGATTATGATGCTTATTCTGGCAGTCTGG
TAAATGGCAGCATTTCGGTGCGCTATGACTTCAGTAAAAACTTCGGCATCGGCGGCGGCT
ACACCTATTACGGATACAGCCTCTCCGCCGATGATGACAACCTGCGGGGTGAGTTCGATT
ACACCTTTCAGGGACCGATGCTCTATCTGCAGGCGGGTTACTGATTCCCTTGATCAAACA
AGCCTTATACCTCTTGGCTTCGCATCTAGAGTGAAGACAACATGAAGATCACGCTTATCG
GATTGGGGCTGATGGGGAAGCCGATCGCACAGCGGCTAATCCAGTGCGGGCATGAGCTGG
TTGCCTGGAACCGCTCCCAGGTTGCTTACGGTCAGGTGCAAGCTAAAGGTATTCCGGTCG
AATCTGATCTGACAGCCGCGATTGCCCAGGGGGAGGCTGTCCTGCTGACCCTGAGCGATG
CCGCAGCTATCCGTGCGACCCTGTTGCAGCCCTCGTCACTCAGTGGGCTGGCAGGCAAGG
TCGTGGTACAGATGGGAACCATCGCACCGAATCAGAGCCGCGAGATTGCCTCTGCGGTGG
AGGCGGTTGGTGGACACTACCTGGAGGCACCGGTGCTCGGCAGCATCCCGGAGGCACGGT
CCGGCAACCTGATCGTGATGGCCGGAGGTGATGCAGAGATCTACCAGCAGATGCTGTTGT
TGTTGCGTTGTCTCGGCAAGCAGGTGCAGCGCATCGGCGAGGTTGGTCAGGGTGCGGCGA
TGAAGCTGGCGATGAACCAACTGATCGCTTCGCTCACCTCTGCCTTCTCCCTGAGCCTTG
GGCTGGTGCGGGCCGAAGGCATCGATGTGGAGCAGTTCATGGGCCTGCTGCGAGAGAGCG
CGCTCTATGCGCCGACCTTCGACAAGAAGCTGGCGAAGATGCTGAGCCACGATTATGCCA
ACCCCAACTTTCCCCTTAAGCATCTGATCAAAGATGTGGATCTTTTCAGCCGCGTGGTGG
ATGAGCTGGGCATCGATGCGCAGTTGCCGCAGACGATGCTAAGAGTCTTCGGTGAGGCGC
AGGCTGCGGGACATGGGGAAGATGACTACTCATCACTCTACGAGGCGATCAACCCCGACT
TTCAGGCTAGTCAGGATGAGGGCTGCTGACGCGGCAGCACAGCCTTTTCGATCTATTAGG
TAGGATTTGATGAAACTGCTATTCAGCACAATGCCGGGTCGCTATGAGCGGCACCTGATG
CGAAAACACAACAACCCTCTGTTCGACAAAAGTGAGCGTTCGCTTACGCCCTCTGCGTTG
GAAGAGGCACAGCGCAAAGATCACGAAGAGCTGGTGAGCTTTATCGAAGAGCTGCGCAAG
CTGGTGGGTGAAGCGGTCGGACTTGGTCCCCACGAACAGAGCGATGTGATCCTCGAACTG
AAAGAGCGTCTCGACAAGGCCTATGAGACCGCCTGCGGTCTGGCCGATGAGCAGGGCGCC
AACAAGGATGCGATCAGCAAGCTGGTGGCGGTGATTATGCAGGCGGTGTGGCGAGGTGCC
GGCAATGACACCCTGGCCCATCAGGAACTGCAGCAGGAGGAAGAAGCCAGGCGGCTGCAC
TATGAGATGCTGGAACACCCGTTGGCGGTGGACCTGCTCTCCCCCGACTCTCTGATAGGT
GAAGATGACTTGGTGCCGACTCTGCTGAGCGCTTCTGAAGAGGAGTTTCAGGTGGCTGTG
ACCCTGTTTGATCCGCCGCAGCTGGAGGCGATCAGCAAACAGGCCCGGGCTCTGCTGGAG
CAGCGCCAGCAGGAGGGGGAATCAGTGGCACAGGCGCTTGAGCGGTTGAGCGAGCTGGAG
AACTTGCTGAAACATTTCGAGAGCGAAGCAGCTTCTTAGGGAGGCTCCGAACGAATCATG
GGCGGATAGCCTTGCGCTCCAAAAAACGGCCGGGAGTCATTTTTACACAAGCCACGAAGG
AAGCGCTGATAAATTAATCAATTCCAGCGGCCCTCCCAGCATCAGCGATTTTTTCGCGTT
AAAAAATCGGCATTGTATGCTGGCACAACCCGACCAACCTCGACAAAACCAGCCACTTGC
CACCAGCTGATCTCCAAATGCTTTAGCAAAAGTAGTTGCTGGCACCTTATCAAAGTAGCA
CTCGTTCGATGCCCTGCTGACTCATCTGCTGGATAAATTGCTGCTGCCACCGCTCTCCCA
GCATCCTGTTTGCCAGTTCGACCACAATATAAGTGGGTTTGAGGCCGGTTGAGTCGGTAT
AACGGCTTAGGCCCTGCTGGCAGGCAGGGCAGCTGGTCAGCAGCTTGACGCTGATATGGC
CCGGCTTTGCATCATCAGCTAGTTTGGCCAACCCGGCTTGGAGTTCCTCCTCCTTGCGGA
AGCGCAGCTGGTGGGCGATGTCGGGCCGACTGGTGCCGAGGGTGCCGGCTTCGCCACAAC
AGCGATCCGATAGCTCGACCCTGCCGCCAGTGAGGGAGGCAGTGACCTCGAGTGGATCAT
GCAGCTTCATCGGGCTATGGCAGGGGTCATGGAAGAGGTAATTGCCCGGCGCGCCGTCAG
TAATCTTGATCCCTTTTTCCATCAGGTATTCATGGATGTCGAGCAGTCGGCAGCCGGGAA
AGATCTTTTCAAATTCATACTTCAGCAGCTGATCTATGCACGTGCCGCAGGAGACCACCA
CGGTGCGAATATCCATGTAGTTGAGAGTATTCGCGACACGGTGAAACAGCACCCGGTTCT
CAGTGGTGATCTGGTGACCGCGCTGCGCCTGTCCGGCCGCGCTCTGTGGGTAGCCGCAGC
AGAGATAGCCGGGGGGGAGCACGGTGGTGGCGCCAGTCTCGGCCAGCATCGCTAGGGTCG
CCAGACCGATCTCGCTGTAGAGGCGCTCTGAGCCGCAGCCTGGGAAATAGAAGACCGCCT
CGTTTTCTTCGGGCGACCCCTTAGGGCTGTGCAGGATCGGTATAGTGGTGTGATCCTCTA
GTTTGAGCATCGCCCGCAGGCTCTGCTTGGGTGGCTCTACCCGGATCGGGTAGCTCAGCA
TCTCCAGCGCCAGGGTCTTTACCTCCGGTCTGCCTGTGGTGGCGCGGGGTAGGGTGCTGC
GCTGTTTCAGTAGACCACTGCGCTTGGCTAGCCCATGCGCCAGATTAAGCGCCTTGAATC
CCCACTCGGCCAGCCCCAGGCGCATCCAGCGGATTGCCCGTGGATCGGTCATATTGAGGA
AACTCATCGCCGCCATTGCACCCAGGCTGCGGCGCTTCTGGCCGCGCTCGGTGAGGATCT
TGCGCATGCGGGTGGTGACCTCACCGAAGTCGATATTGACCGGGCAGGGCGTGAGGCACT
TGTGGCAGACGGTGCAGTGGTCGGCCACGTCGTTCATCTCATCGAAATGGCGTTGCGATA
GACCGCGGCGGGTCTGCTCCTCGTAGAGGAAGGCTTCGATGATCAGGCCGGTAGCGAGGA
TCTTGTTGCGCGGTGAGTAGAGCAGGTTGGCACGTGGTACATGGGTCATGCAGACCGGCT
TGCACTTGCCACAGCGCAGACAGTGTTTGATCTCGTCGTTGAGCGCGCCCAGCTCACTCT
CTTCGAGGATGATTGCCTCCTGCTCCAGCAGCTTGAGCGAAGGAGTGTAGGCGTTGCGCA
GATCGGCACCGATAGCCAGCTTGCCACGGTTGAAATGCTGTTCGGGATCGACCTGTGCCT
TGTAGCGGGCAAACGCCTGCAGCTTCTCCGGCTCTAGGTACTGCAGCTTGGTCAGGCCAA
TGCCGTGCTCACCAGAGATCGCTCCGCCCAGCGAGGAGGCCAGTGCCATGATGCGGTCCA
CCATCCGCTCGGCGCGGTGCAGCATCGCGTAGTTGTCGGAGTGGACAGGGATATTGGTAT
GCACGTTGCCGTCACCGGCATGCATGTGCAGCGCCACGAACAGCCGCGACTCCCGGAGCC
GCTGGTGGATCTCGCGCAGCGCGTGGCGTAGCGGCTGCATTTCCTGGCCGGGGAAGGCCT
CATCCAGCTGCAGAGCTATCTCCTGCCGGTAGGAGATCAGCAGGTCACGGCGCAGTAGCA
GATCGAGCAACCGGTCGTTTGGCTGGATGTGTTGGGCCTCCGCTTCGCTCAGCAGCTGCC
GGTGGTCGGCGGCAGGCTGTTCGATCTGTTGCAGGGTCTCGCTCCAGCGCCCCCGCGCCC
GCTCAACGGCGCTCTGCGCCAGGCTGATCTTGGCGCGGGAGATCGCTTCATTCTCATCGC
TGGCACCGAAGGCCTCGCTGGCCAGATCGCGCCATTCGCTGCTCTGTAGATAGTCGAGAA
CGGCATCAGCGATCTCGATCTTGTTGCTGATCGATTCCTCGATATTAATGCGCTCGATGC
CGCGACTGTAGTCGGCCAGCCGCTCCAGCGGGATCACCACGTCTTCGTTGATCTTGAAGG
CGTTGGTGTGGGCGGAGATGGCGGCGGTGCGGGCCCGGTCGAGCCAGAAATGTCTGCGCG
CCTCGGCGCTGCTGGCGATAAAACCCTCGCCGCCGCGTGCCTCCACCAGTTCGACCACCT
GGTCTGCCGCGCTGCTGACCTGGTCCGCCTGATCGCTGGCGATGTCGGCCAGCAGCACCA
TCTTGGGGCGCTCGGCGCGGGCCGCCTTGGTGGAGTATTTGACCGCCTTCAGATAGCGCT
CATCGAGGTGCTCCAGACCCACCAACGTGACCTTGTCGTGCCGGTCCAGATACGCTTTGA
TCTCGACGATGGCCGGCACCGCCCGGCCGATGTCGCTGCCGAAGAACTCCAGACAGAGGG
TGCGAACCTGCTCAGGCATGCGGTGCAACACGAAACGGGCGGAGGTGATCAGGCCGTCGC
AACCCTCCTTCTGCACCCCTGGCAGGCCGGAGAGAAACTTGTCGGTGACATCCTTGCCCA
GCCCCGCCTTGCGGAAGGCGCTGCCGGGTATCTGTAGGATCTCCGGTTCAGCGAGTGGTG
TGGTGCCGTCGTTGGCATAGCGGCTGATGCGGAAACGCACCTCGGGCTGATCGTGGATTT
TGCCCAGATTGTGATCGAGCCGCTCCACCTCCATCCAGCTGCCGTCCGGGGTCACCATGC
GCCAGCTGGCGAGGTTATCGAGGGTGGTGCCCCACAGTACCGCCTTCTTGCCGCCGGCGT
TCATTGCGATGTTGCCACCGATGGTGGAGGCGTCCTGGGAGGTGGGGTCGACGGCAAAGG
CGAGCCCGGCGGCCTCCGCCTGTTCCGAGACCCGCCGCGTGATCACCCCTGCGCCGGCGA
CAATGGTCGGCACCGGTTCCGCCACGCCGGGCAGTGCGATGCTCTCGATCTCCCCCAGTT
GCTCCAGCTTCTCAGTGTTGATCACCGCCGAGTGGGGGTCGAGCGGCACCGCACTGCCGG
TGTAGCCGGTGCCGCCACCGCGCGGGATGATGGTCAGACCGGAGGCGATGCAGGCGCGCA
CCACCGCTGCTACCTCCGCCTCGGTGTCGGGGGTGATGACCACGAAGGGGATCTCGACGC
GCCAGTCGGTGGCGTCGGTGGCGTGGGCGACCCGCGCAAGGCCGCTGAAATCCACATTGT
CTTTGCGGGTCAGGCCGATCAGATTACGCTTTACTTGACGGCGTAGCTCAATCTGCCGGA
TGAAGCGTGCCTCGAATGCCTCCACCGCCTGGCGTGAGGCGTGCAACAGGTGGATCGCCT
GCTGGTTTTCATTGGTGCGCAGCTCAAACTGATCAAGACGATGGTGCAGGGCGTTGATCA
GGGCCTGGCGGCGCTCCTCATTCTGCAACAGGTCGTCCTGCAGGTAGGGATTGCGGCTTA
CCACCCACATGTCGCCGAGCACTTCGAACAGCATGCGGGCGGAGCGGCCGGTGCGGCGCG
AGCCCCGGAGATCCTCAATGACCCGCCACAGCTCCTCACCGAGAAAGCGAATGACGATCT
CCCGGTCAGAAAAAGAGGTGTAGTTGTAGGGGATCTCACGGATCCGCGGCTTGACGGCTG
TTGGCATAGTCCGCTCCGGCTCAAAACGAAAAACGCCCGCATCACTCATGGCGTGCGGGC
AAGTCGGTATTGTATATTAAAACTCCTGTCGGCATGCATTGATCCCAAACATGGAAAGCT
GCGCCCCAACTAACCCGGGCAGTCGATTGAAGCGGCTTGGGAGGCGGACAGGATCAGGGA
AAGTCGGGGCCGGTATCCTTCTCTCCCAATATCCGTTCGATGGCGCAGGCGATGCTGAAA
TTCGCGTGCTCCATGGGGCTGCTGCGGATTACGCTGAGGATGGCCGCAAAGGGGGGGGTA
ATCGATTTGCCTGGTAGTATCTCCAAGGCCAGTTCCGTGCCAGTCGCCAGTTCCTGGTCA
AACTCCAGCAGCAAACCGCTGCTACTCAGGTTTCTAACAATGCCGGTCGCCAATTGCGGC
TGGCCGCTGATACGAAAACGCGCCGGACAATCCATCTCCATCCGCACGAAGTCCCGCTTC
TCGGCGTAGTCAAGCATCACTATTACTCCTCATCTCTGGCTGCACAATCTGGAATCTATG
CTTAGGCATAATGTAGCAGCCTGCTGGGAGGCTTCCAGGGTGAGATCGAGCAATGCAGGC
ATTAGTTTCCCCAGCCGATGGAGTGGCCGTGGCGTAGGCGGCTTCTGATAGACTGGCGGC
TGGAGCGGTTGCAAAAGTGGGGTGAAGATGATGTCAACAACTCTCAGACTATGCGGCTGG
CTGCTGCTGTTGCTGCCGGTGTCGCTCAGTGCCGATACGCTCTACCGCTCGGTGGACCCG
GAAGGCCGGGTGATCTACTCCGATACCCCCCAGTCGGACTCTGTCGAGACACAGCGCATC
CAGGTTGAGTCTAAACCCTCTGCCGCAGCACAGCAGCAGGCGCAGCAGCGAGAGAGTGAG
ATCCGCCGGGCTGCGGACAAGGCCGTTGCGCAACGCGAATATAAGCGGAAACAGCGCGCC
AGAGTGGTCGAGCAGGCGGAGCAGCAGTTGCAAGAGGCGGAGCAGCGCCTGGAGCAGGCC
AGGGTGTTGCGAGACGAAGATCGGCAGACCATCGGTGGCGGCAAAGGCCGGCGCATCCGG
CCTGAATACTTTGAGCGCATCGAGCAGGCCGAGGCGGCAGTGGCGGCAGCCCGCAAGCGT
CTGCAACAGGCGCGCATCGGCCGCTGATGCAGACCTATCTGGTCGGTGGCGCGGTGCGCG
ATCGGTTGCTGGGGTTGCCGGTGACCGAGCGCGACTACCTGGTGGTGGGGGCGACGCCGG
AGCAGCTTCTGCAACAGGGGTTTCGCCAGGTGGGGCGTGACTTTCCGATCTTCATCCATC
CGCAGGATGGTAGCGAGTATGCCCTGGCACGCACCGCCAGCGGTTCTCGCCAGACTCTGG
CCGCGCCCCTGGCCCATCCGGGGGTGACCCTGGAGGAGGATCTGTCGCGGCGGGATCTCA
CCATCAACGCGATGGCAGAGAGTGACGACGGAGAGCTCATCGATCCGTTTGGTGGACGCC
GGGATCTCGAGCAGCGCGTGCTGCGCCACATCTCACCGGCGTTTGCCGAGGATCCGATCC
GGGTGTTGCGGGTGGCGCGTTTCATGGCGCGCTTTGCGTCTCTGGGGTTTCGTATCGCCG
GGGAGACTAGGGAGTTGATGCGCTCGATGGTTGATGCGGGCCAACTCAACGAGCTGGTGC
CGGAGCGGGTCTGGCAAGAGCTCGACAAGGCCCTTGGCGAGCCGAATCCGGTGCCGTTTT
TTGCGGCCCTGCGGGAGGTTGGCGCGCTGGCTCGGCTGTTGCCTGAACTGGACAGCCTTT
GGGGGGTGCCCCAGCCAGAGCGCTGGCACCCGGAGATCGATACCGGCGTGCATACGATGA
TGGTGCTGGCGCAGGCCGCCCGGCTATCGGATGAGCAGAGCATCCGTTTTGCCGCTCTTA
CCCACGACCTCGGCAAGGCATCGACCCCGGCGCACATCTTGCCCAGCCACCATGGCCATG
AGGAGCGCGGGGTAGCAATCCTGCGAGCACTCTGTCGTCGTCTGCGGGTGCCCACCCGGT
ACCAGGAGCTAGCAGAGTGTTGCGGCCGTTACCACAGCCAGCTGCACCACCTGGATGAGC
TGAAAGCCACCACCCGCCTGAAGCTGCTGGAGCGACTGGATGCGTTTCGCCGGCCGCAGC
GACTGGAGGCGTTTCTACTGGTCTGCGAGGCCGATTTCCGTGGGCGGGCGGGGTTTGAGC
AGCGCACCTATCCTCAGGCCGACCGTTTGCGACGGCTCTATCGGGCCGCCGCCAGTGTGG
ATAGCAGTCAGCTGCCGAAGTGGGTGAGTGGTAAGGCGATGGGCGATGCGATGCGCCGCT
TGCGCTTGGAGGTAATGCGCCGGGTCGACCGTGAGGTTAGTTGACCAGGCGGTCAAAGAT
GCGAAAGCCCGCCAGATAGGTGCCGACAGCTGAGCCGAGGGTGCTGAGAAAGAACACCAG
CAGGGTGCGGGATACGCGGTTGTGCCACCAACCCTTGAAGTGGGTGGTGTCATTGCGTAA
CCGGCCAAAGTCGGCCACCGTTGGTTTGCGCAGATAGAGCTCTGCCGCGGCGGTCACCAT
GCCGGCGCCGATCGCCGGGTTGAGTGAGGTCAGCGGGGCGGCAACAAACGCGGTCAGTAC
GGTCAGCGGATGGGCCGCTGCGACCAGTGCGCCGAGGGCTGAAAGCCCGCCGTTGATCAG
TACCCAGTCGAGCACCAGCTGCCAGCCCAGGTCACTGCTGCGGAAAAAACCAGCCGCAAA
GCCGCCGAGCACCAGGCAGACGATGACCCAGGGGATCAGCTTCGGCCAGCGGCTCGGCTC
CGGCAGAGAGTCGAGTTGCTTGATCGTGGCCTTGGCGGGTTCCGGCTCGCTCTGCAGGTA
GTTTGCCACCCCCTGCAGATGGCCGGCACCGATCACCACCAGGATGTTTTCATGGCCCTG
CTGTTCGATCTCTTCGCGCAGGCGCGCAGCCATGTAGCGGTCACGTTCGTCGATCAGGGG
CAGAAACAGATCCTGGCGGTCTTCGGCAAACTCGGCAAAGGTGGTCTCTAATATGTCGCC
CTCTTTCAGGCGCTCGATCTCCTCTTCCGCCACATCCTCTTTGGAGAGGATGCCCGCCAG
TAGGCCAACAAACAGACTGAAGCGTCTGAACCAGCTGAGGTTGCTAGCAACCCGCTTGAA
GGTGACGCTGATCTCCCTGTCGATCAGCAGCAGCGGTTTGTTGGACTCCTGGGCGATACG
CACTGCCTCACGCTGCTCGGCACCGGGTTCGATGCCGAACTGGTCCGCCAGTCGCTGTTG
ATAGGCGCTCAGGGCGAGACTAGCCATCACCATGGTGACGCGGCCCTCGCGCACCACGCG
AAACAGATCCATCTGCGCCAGCGCATCGGGATTTAGCAAGGCGTTATAGCGGCTGGGGCA
GAGCTCCACCGCGACCGAGTCATAATCGCCACTCTGCAGCAGCTCGCGCACCTTCTCTGC
GCTAGTGCGTGAGACATGCGCGGTGCCGAGCAGCGTCAGCTGACTCTCGCCGAGCTGGAT
CTGACGGATGGGTTGCTGTTCCTCTGCCTGCATGGTGCTCTTGGGGTTGGCAAAAGGTAG
CCATCATACCAGTGAATTACGAGCCTGGCTTTATCTCGTCCTATTCATGCAGGGCTGTGC
CATTCAATGCGGCAGGACATTTCTGGGGCAATTGTGCCGATCGGTTGGGCTCAGATTACA
GGCAGCAGGCTGGCGGCCGCTAAGAAATGAGACCCTGCGCAAGAATTCCATTCCGGTTCG
TTGGTACCTGCAGGGCGTTACTTATATTGGCCTGGATAATTTGCTAGCGTACGGGCGGAT
TTTAAGGAAGTATTCAGGCACGGAATCGGTCCACCTATTTGAAGAACGCGATTAAATATG
GATAAAAACGTCGTTTGGCACCACGCCACTGTCACCCGCGAGAGGCGGGAGAAAATGAAT
CGTCACAAGGCGAAATTGCTCTGGTTTACCGGCCTGTCGGGATCGGGTAAGTCGACCCTG
GCGCATGCGCTGGAGGAGGAGTTGCATCAGCGTGGTTGTCACACCTACGTGTTTGATGGC
GACAATGTGCGCCACGGGCTCTGCCGAGATCTGGGTTTCAGTATTGAAGACCGCACCGAG
AACATTCGCCGCATCGGTGAGATGGCGAAGCTGTTTGTCGATGCTGGGGTGATCGCGCTG
ACAGCCTTCATCTCGCCGATCCGCGAAGATCGTGAGCGCGCCCGTGGCCTGTTTCCCCAT
GGCGACTTCATCGAGGTCTATGTCAAGTGCTCGCTGGAGAAGTGCGAGAGCCGTGACGTA
AAGGGGCTCTATCAGAAGGCTCGTGCCGGTGAGATCCCGGAATTTACCGGTATCTCCTCT
CCCTACGAGGCGCCGGTGAAACCCGAGATCACCGTCGATACCGAGATCGACACCCTAGAG
GATTGTATTGCACAGATTCTCAGCGTGCTGGAAGAGCGTGGTGTCATCCCCAACTACGTG
GTGGGCGACTGAGAGGGTGTACTGAAGGCTCCCCGGCGGGGGAGTCAGGGCCTGATTTCG
TCAAAACTGCAGACCTGCCGGTATGCTGCGGCTGGACCGGGAGCATCACTCTCCCGCACC
AGCCAGACGGCGTCGACGTCGGCTCCCGTGCCGTGGTGATCTGCTGCGGTTCTCCACCCT
GTTCGCTATAGATGGCTCATGATGATCTCACGCTCAGCAGGCGCATCTCACACTCAAACA
TAAACTCGAAGGCCTCGACGTGACGGATCGCCTCGTCGATCGATTCGCCCCATGTATAGA
AACCATGGCCCTGGATCAGGAAGCCGACCAGGTCGGGGTTTGCATCGATGTAGCGATCGA
CCCGGTTGGCGAGCCGCGCAATATCCTGGTCATTGGCGAAGATCGGTACCCGGACCTGAC
AATCGTGGCTGTCGATCCCTGCAAATGTCTTTAGTAGCTCATAATCCTGTAGCGAGAGAT
GGGTCTGATGCAGCCGCGACAACAGTGTCGCGTTGACCGTGTGAGGGTGCAGCACCGCGT
TTATCTCCGGCAGGCGGTGGTAGAGCAGAATATGCAGTAGGCTCTCGTCGGAGGGGCGCT
GCAGCTCGTCGGTGTTGCCATCGGCGTCGGTGTGCAGGATATCCTCTAGATCGAGTCGGC
CCTTGTGGCGGCCGGAGGCAGTGATCGCAAGGCTGCCGTCGTCGAGGCGGGCAGAGAAGT
TGCCGCTGGTAGCGGGTACCCAACCGCGCTGGTGGAAGAGGTGGCCGATCTCAATCAACT
CACGGGCAATGGTTTCAAAGTCTGATGGCATGACTGCACTCCTGATAGAGCATCGATTGT
AGTTTAGACAGACTTGCATGGTGGTGATAGCGCTGGGGCCTGGTGGTGTCGGGGTGGGTG
AACTAACATGCGGCAGGGAACATTTGGGAGTTGCGGCATGTATCGGATCATTATCATTTT
ATCGCTGGCAGGTTTGCTGCTGGCCGGCTGCAAGACGCTGTCTGAGCGTGAGCAGGCCAA
GCACCTAGAGGATACCCTGCTGAAGTATGAGGCGGTGATCCGTTGGAACGCTGGTGTGGG
GGCCCAGCGCTTCCTGGCGGCAGAGCAGCAGCAGACAGCCAATAAACCGCTGCGCAAGGA
TTTGCGTGTAACCAGCTATGAAACGGTGCAGGGGCCATCGATGCTGGACGAGGCGACGGC
GGGGCTGACAGTGGTGATCCAGTATATCTTTGAGACCGAGCAGGTAGTACACGAACTGGT
GGACCAGCAGCTCTGGAAATATGATGCTGAGACCAAAACCTGGCATCTGCAGAGCCCGAT
CCCCGAGTTCAAATAGGCTATGCAATCTCCAGCCGGTTTTTCGTCTGCTTCACGCTTCTT
TATAGTCAGCGCATCGATCGTGCTGCTCGTGGCTGGGATGAAGGCGGCCACCGAGCTGCT
GGTGCCGTTTCTGCTGGCTCTGTTTGTCGCGGTGATCGCCGCGACACCGCTATTCATGCT
GCGTCAGCGAGGTCTGCCGGGCTGGTTGGCGATGCTGCTGGTGATCGCATTGATCATCGG
CATCGGTGCGCTGCTGGCCTGGCTGGTCGGCGGTGCGGTCAACGACTTCTCCAGCAACCT
GCCGAAATACCAGGCGAGCCTGGCACAGCAGACCAGCGGTTTTAGCGCCTGGTTAACAGC
TCAGGGGGTGCAGGTGGATCCGGCTACCTTCAGCACTTATCTCGATCCCGGCAAGGCGAT
GGGAATGGCCGCCAAGCTGCTGAGTGCGCTGGGTGGAGTGTTGACCCAGGCTGTGTTCAT
CCTGATCACAGTGATCTTTATCCTGGTGGAGGCCGCCGGTTTTCGAGAGAAGCTCCGCAG
TGTGCTGCAGCGGCCCGAGTCGGCCCTCGAACATATAGACACTATCACCGATAACATCAA
GCGTTACATGATGATTAAGACTACCACCAGTCTGCTCACCGGTGCCTTGGTGTCGCTTTG
GCTGATGTTCCTGGGGGTGGATTACCCGATACTCTGGGGTACAGTTGCTTTTCTCTTCAA
CTATGTGCCAAACATTGGTTCGATCATCGCTGCGGTGCCCGCGGTGCTGTTGGCACTGGT
ACAGCTGGGCCCGATGGATGCCCTGTGGGTGATGCTCGGCTATCTGCTGATCAATAACCT
GGTGGGTAATGTCATTGAACCCCGTTTCATGGGCAAGGGGTTGGGGCTGTCGCCGCTGGT
GGTGTTTGTCTCGTTGGTTTTCTGGGGCTGGGTGCTGGGGCCGGTGGGTATGTTTCTCTC
GGTGCCACTTACCATGGTGTTGAAGATTGTGCTGGCCAGCCGCCTTGAGACCCAGCTGGC
GGCGGAGCTGTTAGGCTCCTAGCCAAACAGCGCCTCGGCCGCCGCGAGGCGCTCTTTGGC
ATCGTCGAGGATCTGGATGCTCAACTCCGGGGTCAGCTCGCTAAGGCCGAGTTTGTAGAA
GGCGGGGATCTGGTCCAGGCTGGGAAGAGTAAGAAAATAGTCAGTACCGATGTAGCTGTG
CAGCTGGGCGACCACCACCAGGTCGGTGTAATCGGCGTCCTCAGCGCCATCTCTGAGCCA
GGCTTCCGCCCCTGTGGGGACCTGCACCATGTCGTCGATAAACCCCCAGCGCTGCAGGAT
CCTGCTGCCGATCTGCCCGCGCATCTCGCTGCGCACCTGCTTGAGCCGAGCGGCGTCATT
GGCAACATTGGGGAAGCGTTCGGCATAGTTGAGGATTGCCACCTCGCCGATGTCATGGAT
CAGTCCGGCCAGTAGCGCCTGCTCCCTGTCAAAGCCCTTGATAAAATCCGTCAGGACAAA
ACAGATTGCAGCGACTTTGGTGCTGTGCTGCCAGAGCGCCTCCATCTGCTGTTTGATTTG
CGGCGAGCGGGCCTGGAACAGCTCCCGCAGAGCGAAACTCAGAACCAGTTGGTAGGTGGT
GTTATTGCCGAGTCGCACTACCGCTGCAAGGCAGGAGTCGACTGGCGCCATCACGCGGTA
GAGAGCGCTGTTGGCAACCCGGATCAGCTTGGCCGTGATAGCAGGGTCGGACTCGATGAT
ACGCGCCAGTTTCTCTGCTGCGACCCACTCCGACGCCATGGCGCGGCCGATGCGTGCCGC
CACATCGGGTAGACTGGGCAACACTAGCTGGTCTGCTTCCAGATCGCGCAGCAGGGTCTG
CGAGAGATCGTTTTCGGTCTCCGCTGGAATATGGTGTTGCCCGCTGGGGAAGAGAATCTC
GGGCTCCGCCTGCTGCAGCTGGTCGAGGATCAGGTCGTTCAACAGCTGATTGTCGAGCAT
AAAATACTCCACATCTTCGGCTGCGGTGACGTCGTACTGACGGGGAGTCAGGTGGGCGAT
CGGTCTGCTGGCCTGGGTCGAACCGGCTTCAACGCTAGTGTGGCGGTCATCTGCCGAGTG
CAGATTCACTCTGCCCTTGAGCAGATAGAGGCTGAAGGGTTCCGATGCCCCAAGCTTGAG
CAGCCGCTTGCCCTCGCTAGCGGTATAGATGGCGAGTGAGTTGCTCAATAGCTCATGCTG
TTGCGGGGTAAGCTCCGAGAGTGGATTGAAGCGTTTAAGCTGCTCGGGAGTGGGGTGTCT
GCCGGTATTTTTGAACATGCAAAAAGTGTAGCCGTTCTACATAAAAGATCGATAGCGTGG
TGATTCTCTTGGTGTTAGCCGGTCCTGGCTCAACATCCGCACTTGGGCGCGCGGGCCTGA
TGCAACTGCAGGGTCCCGACCAGCCGGTCAACGCTAGTCAGATCGTGGCGCTGCAAATAG
TCGGCGATGCCCTGGTTGATCTTTTTGCAGATGTGCGGATCGTAGAACAGCGCGGTGCCG
ATGCCGATGGCGCTGGCTCCGGCGATCAGGAACTCGATGGCGTCCTCCGCGCAATTGATG
CCGCCCTGGCCGATGATCGGGATGTTGTGGTCACGGCAGACCTGGTGCACCTGATGCACC
TTGAGCAGTGCCACTGGCTTGATCGCTGGGCCGGAGAGGCCACCCTGATTGTTGCCGATG
ATCGGCGTGCGGCTCTCGATATCGATGGCCATCCCCATCAGAGTGTTGATCACCGAGAAG
GCATCGCTGCCGGCCTCGATGCAGCCCTTGGCGTTGGCGGCGATATCGGTCTGGTTGGGT
GACAGCTTGGTGATCAGCGGCTTGTTGGTGGCCTTGCGGCAGGCCTCCACCACCCGCGCC
GACATCGCCGGGTCGTTGCCGAAGGCGACACCGCCCTCCTTTACGTTGGGGCAGGAGATG
TTGATCTCGATGGCGTCGATGGGGGAGTCGTCGAAGCGCCGAGTCACCTCGTAGTACTCC
TCTACCGATGAACCGGAGACATTGGCGATAAATCGGGTCTCGTCGAAATCGAGCTGTGGC
AGGATCTCACCCACCACCTTGTTGACCCCGGGGTTCTGCAGGCCGATGGCGTTGAGCATG
CCGCCGGGGGTCTCATAGATGCGGTGCGGCGGGTTGCCGAGGCGCGGTTCCAGGGTGGTG
CCCTTGAGGCAGACCGCGCCGGTGTCCCGGTTGCTAAAGCCCTCCACCCGTGTGTACTCT
TCGCCGAATCCGACGCAACCGGAGAGCAGCACGATCGGCGTGTTGAACGGCATGCCGCAG
AACTCGATGTTGAGGGGAGAAGGGGTTTGCGTCGTCATGGTGTTTTGTGTCGTCTGCTTG
TGGAGGAGATTGAGGTGTTTCATGTAGTGCTGTATGAGCCGGAAATCCCGCCCAACACGG
GCAACATCATACGCCTCTGCGCCAACACTGGCAGCAGTTTACACTTGATTCAGCCGCTCG
GTTTCGAGCTGGACGACAAGCGGCTACGCCGTGCCGGCCTCGACTACCATGAGTGGGCCG
AGCTGCGCGAGCACGCTTCGCTGTCGGCCTTCCTCGACTCGGTGCAGCCGCCGCGTCTCT
TTGCCTGCACCACCCGCGCCCGGCGCAACTATGCTGAGGCGGCGTTCGAGGCGGGAGATG
CGCTGCTGTTCGGCCCGGAGACCCGCGGTCTGCCCCAGGCGCTGCTCGATTCGCTGCCGG
AACAGCAGCAGTTGCGCATCCCGATGCGGCCGGAGGTGCGCAGCCTGAACCTCTCCAATG
CGGTGGCCCTGATCCTCTACGAAGCGTGGCGTCAGCAGGGGTTTACCGGGGGCGGATAGG
GTCCGCTCCGGCGGGCCAGCCGCGTTTGGTGGCCAGCGCCTCACGATAGATCGCCTCGGT
CTTTTCTGCCAGGCGACGGGTGGAGAACTCTGAGAGCACCCAGTCGCGGGCACCCTGCTT
CAGCCGTTGCAGCAGATTAGGATCGTCGATGCAGCGGGTTACCCGCTCCGCCAGCAGCGC
CTCATCCCCTAGCGGCACCACATAGCCCGCCTGGTCGTCGGGGATCACATAGCTGTTGTC
GGAGACATCGGTGGCGACCACCGGCACGCCGCAGGCCATCGACTCCAGCGCCACGTTGGG
GGTGCCTTCGTAGAGGGAGGGCAGCACTGTGATGTCGCAGACGTTGTAGAGCATCTCCAC
ATCGTCGCGGTTGCCGACAAAGTGGCAGTATTCGCGCACTCCGAGCTGATCCACCAGCTC
GCTCACCTCCTGCTTGTAGTCGGAGGAGCCGTGCAGGCCGTGGGCCAGCTGGTCGCCGAT
CAGGATGAAGCGGGTATCCGGGTGGCTCTCGAGGATGCGTGCCACCGCCTTGAAGAAGAG
CGGGTGGTTCTTCTGCCGTTTGTAGCTGCCGAACATGCCAACGTAGAAGGTGTCGGGGTT
TAACCCTAACTCCTCGCGGAGCGCCGAGGCATCTAGCGGTGCGAAGCGCTCGGCGTCGAC
ACCATTATGCACCACCCGGTACTTCTCTTCTGGCTGGTTGAGGGTCTTGCGGTTGAATTT
GGCACCGGCGTGGGAGTTGGCGATGCAGAGGTCGAGCATATAATGGGTCAGTGTGTAGGC
GGCCCGCTGGACTTTTTTCAGGCTGTAGTTGGTGTTGCGCTCGGAGCCGACGATCAGCGG
GGTGTCGGCGAGTCTGCCGGCCAGGCGCACCGCGATCTCCGCGTCGAACAGGTAGCCGTG
CACGATGTCGGCTCTCAGTTGCTCCAGTAGCTGTGAGAGTTTCCAGGCGACCTTAAGGTC
GAAGCGGGACTTTTTGTGGATGATGTGTAGACGCTGCTCGCGCTGTTTGATGGTGTCGGC
CAGTGGCACATAGTCCGACAGCGAGACCAGATGGACATCGAAGGCGTTGCTATCCATGTT
GTTGATTAGCTCAACAATCTGGCGCTGTGCGCCGCCATACTCCAGGTTGCTGATTACCAG
GACGACGACGATGCGGTTGTTTGTGTCGCTCATATCGCTTTAGCCTGGGTTCAGATGTTG
TTCTCGCGGCACCACTGTTCGAACCAGAGCAGCGGCCAGATGCGGTCGGCCAGGTTGCGC
TGTTTCTTCTGGTGGGCATCGATCAGGCGGCGGATTTCGTTCTGATCGAAAAATTTAGAC
GAGCGGCTCTCGGGTGCGAGCAACAGCTCGCGGGTGAAGTCGTAATATTTGCCGCGCAGC
CAGTGTTTCAGGGGCATGCCAAAGCCCTTCTTGCCGCGATTCACGATGTCGTCCGGTACC
TTGTCCTTGAGCATCCGCTTGAGCAGATACTTCTGCACCCCGTCGCGGATCTTCACGCTG
GTGGGCAGGGTGTTGGCGAACTCCACCAGGCGGTGGTCGAGAAACGGCACCCGCACCTCC
AGGCTGTTGAGCATCGAGTTGCGGTCGACCTTCACCAGAATATCTTCCGAGAGGTAGGTC
TCCTGGTCGGTGGCCATGCGTAGCGCCTGCTCGTCGAGGCCAGGATATTGGAAGTGGGGT
TCGAAAAACCAGGCCCCTGGGTCGACATGGGAGCGGTGTTTGCGCAGGAACAGCGCACGC
CGCTCGGCCGGTTCCAGATGCCCGACCTTGCGCTGGAAACGTTCGGCGCCGCTCACCGAC
ATGCGGCTCAGCCAGCCCTTGCCCTGCACATGGTTGCCGAGCATGCCAGCGGCGGGCCCT
AGCACGCCGCGCCGGACTGCGTTAGGGAGGCGGTCCATCTGCTGCTCGTGGGACTCCCAA
CGATAGCGCTCGTAGCCGCCGAACAGTTCATCGCCGGCGTCGCCCGAGAGGCAGACCTTC
AGGTGTTTGCTTGCCTCCCGGGTGACAAAGTAGGTGGGCAGCGAGGAGGCGTCGGCGAAG
GGTTCGTCGAAGTGGGCTACCAGTTTGGGAAACATTAACAGGCTAATTTTGTCGACGATC
AGCTCATGGTGGTTGGTCTGGTATTTTTCGGCGACGATGCGGGCGAAGCCCGACTCGTCG
AAATCCTCTTCCGAGAAGCCGATGGAGAAGGTCTCAAGGGGCTTATCGAGCTGCTGGCTG
GCGAGCGCCACGATCAGACTGGAGTCGATGCCGCCGCTGAGGAAGGCGCCGACCGGCACG
TCACTGCGCAGGCGGATGCGGATCGAGTCGTCGAGTAGCGCCTCCAGCTCAGCCTGATAG
TCGTCATCGCTTCTGGGTGTGGTGTCGGGTGCGAAGTGCGGTGTCCAGTAGCGGATGGTG
CTGATCTCGCCGCGCTCCCAGATCAGGAAGTGGGCCGGCGGCAGCTTGTGGATATTCTGG
TAGATGGTACGCGGTGCCGGCACATAGCCGTAGGCGAGGAAGTCGTCGAGGGCATCCAGA
TTGATCTCGGTCTTCACGTCTGGATTGCGCAGCAGCGCCTTGAGTTCGCTGCCGAAGGCG
AAGACGCCGTTCTGGCTGGTGTAGTAGAGCGGCTTCTCGCCGAGCCGGTCGCGGGCGATG
AACAGGCGCTGGCGGTTTTTGTCCCAGATGGCGAAGGCGAACATGCCATTGAGCGCCTCT
AGGCAGTCGATGCCGCGCTCCTCATAGAGGTGCACGATCACCTCGGTGTCGGAGTGGGTC
TTGAACTGGTGGCCGTTCTTCAGCAGCTGTTCGCGGATCTCCTTGTAGTTGTAAATCTCG
CCGTTGAAGACGATGGCGATGCTGCGATCCTCGTTGAAGATCGGCTGGTCGCCGCCCTCC
AGGTCGATGATGCTGAGGCGGCGGTGACCAAGACCGATGTTGCCCTCGACAAACAGCCCT
TCACCATCCGGCCCGCGGTGGATTAGGCTGTCGTTCATCTCCTGTAGAATAGGGCGCTCG
ATGGGGCGCTCGACAGAGTCGTGGCAGATGCCGCAGATTCCACACATGTATAAATCGTCC
CTTATTTTTCTGGATGGCAGGGCGCCCGGTGGTTGACCGGTTGACCGCGCCGGTTATACC
GCATCCGCTGGTTATCGGCAATGCGGGGAGAAAAGGATAAGACCTGGTCCATACTACCTG
GATTCCCAGGGGGGGTAAGCGCCGGGAATTCTGCTCAGGTGGGAGCCTCTGGATGAAGCG
GCTGCAAGACGCTTGTTGATGATTCGCGTGGAGGCTTCTTAGTTCGATTCTGCTTTTTGT
TGCCGCTCGAGCAGATTGTGCACCGCCCTGCGCGGGTCGAGTTGCCGATAGATGACTTGG
TAGACCTGCTCGGCGATCGGCATCTCCACGCCGCTGCGCTGGGCCAGTAGGAATACCTCC
TGTGCGGTCTGAATCCCCTCCACCTCCTGACCGATCTCTGCACGCGCCTGCTCGACGCTC
AAACCCTTGGCTAGCGCCAGCCCCATGCGGCGGTTGCGTGACTGATTGTCGCTGCAGGTC
AGGGCCAGATCGCCAAGCCCGGCCAGCCCCATGAATGTGTCCGGTTTGCCGCCGAGGGCG
ATGCCGAGGCGCATGATCTCGGCCAGGCCGCGGGTGATCAGTGCGGCGCGGGTGTTGGCG
CCAAACCCCAGGCCGTCGGCGATGCCGGCAGCGATGGCGATGACGTTTTTGCTGGCGCCG
CCGACCTGTACGCCAATCATGTCGTCGCTGGTGTAGGCGCGGAACCAGGGGGCGTGCAGG
TAGGCCGCAAGCCGTTCGGCGTGGGCTGGGTTGGAGGCGGCTACGGTGATCGCGGTGGGT
AGGCCGCGGGCCACTTCTCCGGCGAAGGTGGGGCCGGAGAGCACTGCCAGATCGTGTTCG
GGGAGTATCTCTGCCGCTACCTGGGAGAGCAGTTTTTGGCTGCCGGGCTGGAAGCCTTTG
GTGGCCCAGGAGATGCCGGTGGCCGGGTCGAGCAGCGGTTTGATCTGGTTGAGCACGGCA
CTGAAGGCGTGGCTCGGTACCACCAGCAGCACCTCGTCGGCCCCATCCAGCGACTGCGCC
AGATCGGTGGTGGGCTGGAGGTTGTCGGGAAACTCTATGCCGGGCAGAAACTGCTGGTTC
TGGCGCTCCCGTGCGAGTTGTTCGATATCTGCTGGGAGATGCCCCCAGAGGGGCACATCA
AAGCCGTTTTGCGCAAGCAGAATCGCCAGCGCGCTCCCCCAGGAGCCGGCGCCAAGTACG
GCGATCTTGTTGCGCGCCTGGTTCACTGAAGCTCAGTGGGTGGCTTCGCCGCCTGCTTCT
GCCATCTTCTGCTGGTGCTGGGCGTAGAGCGCGTCGAAGTTGATCGGTTGCAGCACCATC
TGTGGGAAGCTGCCCTTGGTGACCAGGTCGGAGATCGCCTCGCGCACGTAGGGGAAGAGC
AGGTTGGGGCAGTAGGAGCCCATCAGCGGGCCCATCTCCTGATCCGGAAAGCCGCCGATG
CTGAAGATGCCGGCCTGTTGCACCTCGGCCAGATAGGCAGTCTGCTCACCCAGCTTGGTG
GTGACGGTGACAGTCAGCACCACCTCGTGGATCCTATCCGTGAGGGTGTTGACCTCACTG
TTTATGTTGATGTTGGTCTCCGGCTTCCACTCCTGCTGGAAGATTGCCGGGGAGTTTGGG
GTCTCAAAAGAGGTGTCTTTGAGGTAGACGCGTTGCAGGGAGAGCTCGCGCTGTGGCTGC
TGGTTTGCTTCCTGGTCTGTCATGGGAACTGCTCCTGGTTACTTTAAGTTGTGTTACTTG
CGCGTGATCGGCAGATTGGCGCTTTGCCAGGCAAGGATGCCACCGCGCAGGTTGTAGACC
TGTTCATAGCCCTGTTTGCGCAGGATCTGGCAGGCGCTGGCGGACTGGGCGCCGGAGCGG
CAGCCGATGATGATCGGGCGCTGCTTGTGTTTTTCGAGGGTGGCGAGCTGGTTGCTGAAG
CCATTCATCGGGATGTTGAGAGAGTTGATGATATGGCCCTTGTGAAAGTCAGCGGCGGGA
CGCACGTCGAGTACCAGCGCGTCCTGCCGGTTGATCATCTCGGTGGCGGCAACCGGATCG
ACGCTGCCCTTGTCGCCCTGCAGCAGGTTGTGTACCAGCAGGCCGCTGACGAGCAGAAAG
GGGAGTACCAGCATCCAGTGGTTGGTGACGAACTCGATGAGTTGATCCATTCAAAGCCTC
AGAAAGAAAACGCTTGGAAAAAGTGACGGCAGTGTATAACAGGAGTCGCTCCCGGTTAAG
TCGCACCGGGAGGATTATTGAGATGGGTTTCGATCAAGTTGGGATCCAGAAACCCCTTAG
CTGCTGTGGGTGCAGAAAACTTCCCGCATCATGCCGATCAGCCGCAACGTGCGGAAGTCA
CTGACCCGGTAGTAGACCCGGTTGGCGTCCTTGCGCGAGGCGAGAATGCCTTTGTCGCGC
AGGATCGCTAAGTGCTGGGAGATGTTGCTCTGCGAGGTGCCGACCTGGTCGACGATCTCC
TGCACGCTGACCTCTTGGTCCCCGAGGGTGCAGAGGATCTTTAGCCGCAGTGGATGGGAC
ATGGCCTTGAGTGAGCGCGAGGCCCGATCGACATCGTCATCAGTGGCGAACAGAGTGTCG
ACAGCATCGGTATCGGCTTCCAACACGGGTTTGCTCGGTTTACCAAATTTCTGTTGCATC
GAGTTACGCCTTAATTATTGTCTAATACAATAATACGCTGTTTATGTTGGGCTTGAGAAG
CCCCAGATTTTCTGCTGGATCTTGCCGATTCCACGCTTTGATGGAGTTCCCCTCTCTATT
GGCGTGTTGTATGCCGCCTAAATAAGTGCCTTAATAACGAATTTTCTGTAGCACGGGTGA
TCAGCGCCCGGGAAGCAAAACGAGGTTAAACGCCGCTCATGACGGACAAGCTAAAACCCG
TCGTTCTCCTCATCCTGGATGGCTGGGGATATCGGGAAGCGACTGAAGCCAATGCCATAA
ACTCGGCAAAGACACCGGTTTGGGACAGGCTCTGGAAAGAGTATCCCCACACCCTGATAC
GCACCTCTGGTGCGGCGGTTGGCCTGCCCGGCGGGCAGATGGGTAACTCGGAGGTCGGGC
ACCTCAACTTGGGTGCCGGGCGGGTCGTCTATCAAGAGTTTACCCGAGTAGGGCGCTCCA
TCCGGACCGGCTCCTTTTTCAACAATCAGACGTTGACCAGCGCTGTGGATGCTGCCGTCG
AAAAGGGCAAGGCAGTGCATATCCTCGGCCTGCTCTCGCCGGGCGGGGTGCACAGCCACG
AGGCGCACATTCACGCGATGGCCCGGTTGGCGGTGGAGCGGGGCGCGACACGCACCTACG
TACACGCCTTTCTGGATGGCCGGGATACCCCGCCGAAGAGCGCGAATGCCTCGATTCGGG
CGATGAATGACTGTTTCGATGAGCTGGGACATGGCTCGATCGCCAGTATCATTGGTCGCT
ACTATGCGATGGACCGGGATCACCGCTGGGATCGCATCGAGGCCGCCTATGATCTGCTGA
CCCGCGGTGAGGGGATCCACCAGGCGGAGAGCGCCTGCCGAGCGCTGCGGGATGCCTATG
CGCGGGAGGAAACCGATGAGTTTGTCGAGGCGACGGCGATCGTGCCGCCGGGAGGCACCC
CGGTAAAGATCGAAGATGGCGATGTGGTGATCTTCGTCAACTACCGTTCCGACCGGGCGC
GTCAGCTGACACAGGCCTTTATCGATGATGATTTCGACGGTTTCGAACGCAAAAGCCGGC
CGAAGATCCACTCCTTTGTCAGCCTCACCCAATACAACAAGAAGTTCGATATTCCGGTGG
CCTTCCCGCCGGAGCGCCTGAACAATGTCTTCGGCGAATATATGGCGCGCCTAGGTATGC
GCCAGCTGCGCCTCGCTGAGACCGAAAAATATGCCCATGTCACCTTCTTTTTCAACGGTG
GGCGGGAGGAGCCGTTCGAGGGAGAGGATCGTATCCTGGTGCCCTCGCCGCAGGTGGCGA
CCTACGACCTGTGTCCGGAGATGAGCGCCGAGGAGGTGACCGACCACCTGGTGGAGGCGA
TCGAAGGCGGCAAATACGACGCCATCATCTGCAACTATGCCAATACTGACATGGTCGGGC
ACACCGGCAAGATGGAGGCCGCGGTGCAGGCGATTGAAACCATTGACCACTGCCTGGGAC
GAGTGCAGAAAGCCCTGCACCGGGCTGGTGGCGAGATGCTGATCACCGCCGACCACGGCA
ATGCAGAGCAGATGGAGGATTTCGACCACCACCAGCCGCATACTGCCCACACCACCAATC
CGGTGCCGCTGGTCTATGTCGGACGTGAGGCGGAGCTGGAAGAGAGCGGCGCGCTCTGTG
ACATCGCGCCAACCATGCTGAAGTTGATGGCGGTGGAGCAGCCGACGGAGATGAATGGGC
ATCCCCTGGTGCGGTTTGAAGCCGAGTAGTGGGGATGAGACCGGAGCTGGCGCGCTTGGC
TTGGTTGCTGCTAGTCGGATTGGGGCTGGCCTGCGGCATGCCACTGTCGGCTGCACAGCC
CGACTATCAGGAAAAAACCGAGGAGCTGCAGCTGATCAAATCGCGCATCAAAGAGCTGCA
GTCGAAACTGGAGCAGACTAAGGGCCGACAGCAGCAGCAGAACATCGCCCTGCGCGAGAC
CGATCAGCACATCGGTGCCCTGGCGCGTCGGGTCAGAGTCATCGAGGTTGGCCTGAAACG
TCAGCAGCGGCGGATGGGCAAGCTGGAGCGCCAACGCGCCGATGCCCGCCTGCAGCTCGA
CAAACACCGCCAGAGCGTGGAGCGACAGATCCGCTCTGCCTACGCCATGGGACGCCAGGA
GAAGATCAAGATCCTCCTGAGTCAGCAGGATCCAGCCGTGGTCAGTCGGGTGATGGTGTA
TTACGATTATCTCAATGCCGCGCGCCTTAAACAGATGGCAGAGATCCACGAGGTGCTGCA
ACGGCTCAATCTGATTGAGCAGGAGATCGTCCAGGAGGAGCAGCGGCTGCAGCAGTTGCA
GGCCAAAGCAAACACGGAACAACAACGGCTTGAACTGGCGAAACGGGACCGCGAGCAGCT
CATTGCCTCTCTCAACAGACAGCTCGCCAGCAAGGGGGTGGAGCTGTCGCAACTGCAGGA
GGATGAAACTCAGCTCAGCTCGCTGCTCTCCAGCCTGCAGCAGGCACTGGCGGACATTCC
GGTCGATCCGATGCAGCAGAAACCCTTTAGCGTCCGCAAAGGCAAACTGCAGTGGCCGTC
GCGCGGACGACTCACGGCAGGTTTCGGTTCGCCGCGGAATGTGGGTGAGCTGCAGTGGGA
TGGGGTGGTGATTGCCGCCCCGGAAGGGGGCGAGGTGAAGGCGGTACATCGTGGCCGGGT
CGCCTTCGCCGACTGGATGCGTGGTTTTGGCCTGCTGCTGATTCTCGACCACGGCGACGG
TTATATGAGCCTCTATGGCTATAATCAGAGCCTGTTTAAAGAAACCGGGGAATGGGTCGA
GCCGGGTGAGGTAGTGGCCCTGGTTGGCAGTAGTGGTGGCCGTCCCAGCCCTGGCGTTTA
TTTCGCCATCCGCCACAATGGACGCGCAGTCAATCCGAAAAAATGGTGCCGGCGCAGTCG
CGGCAACCGGGTTGGCTGGCTGGTCGAGCCGCCACAGACCCGGGTGGCAGATGAACATGG
TATAGCGCCCCGCTCCGGCCGGGCCGATCAACTGAGAAGAGCAGCATGAAGTCAGCTAAG
GTACGTAATTTCCTGGTGGGTCTGATGGCAATCAGCATGGGCCAGCTTTCTGCTGTTGCC
GCTGCGCAGCAGCCGGAAAGGCCGACTGCCGAGCTGCCACTGCAAGAGCTACGCGCCTTT
GCCGAGATCTTCGGCCGGATCAAGGCTAACTACGTTGAGCCGGTGGACGACAAGACGCTA
CTGGAGTACGCGATCCGCGGCATGCTCTCCGGTCTCGATCCCCACTCTAGCTATCTGAAC
GCGGATGAGTACAAGGAGCTGCAGGTCGGCACCACCGGCCAGTTCGGCGGCCTGGGCATC
GAGGTTGGCATGGAGGATGGCTTCGTCAAGGTGGTCTCACCGATCGATGACACCCCAGCA
CAGCGTGCCGGGGTGCGCGCCGGCGATCTGATCGTGCGTCTCGACGAGACCCCGGTAAAG
GGCATGAGCCTGAACGACGCAGTCAAGCTGATGCGTGGTAAGCCCGGTACCAAGATCATC
CTGACCATTGTACGTGAAGGCCAGGAGCAGCCGCTCAAGATTGAGGTGGTGCGCGATATC
ATCAAGGTCACCAGTGTCAAGAGCCGGCTGCTGGAAGATGCCTTCGGCTATGTGCGGATC
TCCCAGTTTCAGTCCCACACCACGGATGACCTGCTGAAGGCGATCGAGAAGATGAAGAGC
AAGGTGGGCGGACCACTGAAAGGGCTGGTGCTCGATCTGCGCAACAACCCTGGTGGGGTG
CTCAACGCGGCAGTCTCAGTGAGTGACGCGTTTCTCGAAGAGGGGCTGATCGTCTATACA
CAGGGTCGCATCAATGACTCGGCGCTGCGCTTTGAGGCGGCCCCGGACGATGTGCTCAAC
GGCGCACCGATCGTGGTGCTGGTCAACGCCGGTTCCGCCTCTGCCTCGGAGATTGTGGCC
GGTGCGCTGCAGGATCACGACCGGGCGGTGATCATGGGGCGCGCCACCTTCGGCAAGGGC
TCGGTGCAGACCATCATCCCGGTCAACAAGGTCTCCGCGGTCAAGCTCACCACTGCCCGC
TACTTCACTCCATCCGGCCGTTCGATCCAGGCGGAGGGGATTAAGCCTGACATCGAGCTG
CAGGATGTAGAGATTGCCAAGGTGAAGAACAATGGCGTTTCGCCACTCAAGGAGGCCGAC
CTCTCCGGTCATCTATCGAACGGCAATGGTGACGCCAAAGGGAAGAAGAAAAGGGCGGAG
AAGCGTAATAAGGATGACCAGGAGGCGATTGCCGCGCTGCTGGCAAAGGACTATCAGCTC
AACGAAGCGCTCAATCTGCTCAAAGGGTTGGCGATCTTCAATCGGCCCGATGCGGGTTGA
TCGATGTTGCTGAAAAAGCTGCCACGCACGCTCCTGAGCCTGCTCGCTCTGCTGCTGTGC
AGCGCAGTGGTGGCGGCTGAGCCTGAGGTGCCTGCAGAAGATGATCCGCCGCTGGTTGCG
CTGATCATCGATGACATGGGTAACCTGATGCAGCGTGGCGAGCGCGCCCTGGCGCTGCCC
GGCAAGGTCACCTACTCTTTTCTGCCCCACACTCCCTACGCGCGTCAGCAGGCGGATCAG
GCGTATCGCCTGGAGCGGGAGGTGATGCTGCACCTGCCGATGGAGTCGCTTGAGGCGCTG
CCCCTTGGTGAGGGCGCCCTGCTCACTGGGATGACAAGCCAGGAGCAGGCGGAGGTGCTG
GCTGCAGCAGTCTCCTCGGTGCCCCATCTGGCGGGCATCAACAACCACATGGGCAGCATG
ATGACCGCAGATGGCGTGGCGATGCAGCAATTCATGGCGTTGATCCGCGACACCGGGCTG
TTCTTTCTCGACAGCCGCACCACCGACAAAACCCTCGCCGAACAGTCGGCTCAAGAGAAT
CTGGTTGCCACCGGCCGGCGGGATGTGTTTCTCGACAACCTGCGGCAGCCAGAGGCCATC
CGTGCCCAGTTCAAGCGGCTGCTAGCGCTTGCCCGCAGCCAGGGCCACGCGATCGGCATC
GCTCACCCCCATCCGGAGACCCTTGAGGTGCTGGAAGCGCTACTGCCTGAACTGGAGCAG
CAGGGCATCCGACTGGTGCCAGTGTCACAACTTATCAACCAAGGGAGAAGCCAATGGCAC
GCGTCCTCGTCCCCCTCGCCCAAGGCTGTGAAGAGCTCGAAGCCGTCACCATCACAGATC
TACTGACTCGCGCCGGTGTGGAAGTGGTGACGGCCGGTCTGGATGCAGAACCGGTGCTCG
CCTCCCGCGGCCTGAAGATCATCCCCGACACCAGCCTCGACCAGGCGCTGGATCAGCGGT
TCGACATGATCGTACTGCCCGGTGGCTTGCCGGGCGCCGACCACCTCAATAATGACCCGC
GCATTCACTCCCTGCTGCAACGCTTGGCCGACGCCGGTGGCTACACTGCGGCGATCTGCG
CCGCGCCCAAGGTGCTGGCCAGCGCTGGCCTACTGGATGGACGCGAGGCGACCGGCTATC
CGGGAACTCTGGAGGCGCTGGGATTGACACAGGTGCGGCTGAGCGGCGAGGCGGTGGTGA
CCGACGGCAGGGTGATCACCTCGCGCGGGCCGGGTACCGCGATAGATTTCACTTTGGTGC
TGATCGAACGGCTGGTGGGCAAGGAGACACGAGACAAGGTTGAGGCGGGGCTGGTGCGTT
GATCTGCCGGATCAACTCTGCGGCGATGAGTTGAGATAGATCACCTCGGCGGAGTCGCTC
TTCTTCGCTTGCTCCGGCTTGGGGCCATGTTCCGGCACCAGCTGGTGCAGCAGCTCCAGC
AGCTTCGCCTCATCCATCGCCTCGCAGGCGGCGGTGATCTGCTCCAGAGTGGCGTTCAGT
GCCATCCACTCGACCTGCCGGTGGCGCGCCAGCCGCACCTTCTCGTGGGCGGTGCCCTCC
AGCTGCTCCTTCTCATGGAACAGCTCCTCATAGAGCTTCTCGCCGGGCCGTAGGCCGATG
TACTCGATCTCGATATCCTCGCCGGGGGTTTTGCCGGAGAGGCGGATCATCTGCTCTGCC
AGATAGCTGATCTTCACCGGCTCGCCCATGTCGAGGACAAAGATCTCACCGCCTTGCCCC
AGCACCATGGTCTGCATGATCAGCTGGCAGGCCTCGGGGATGGTCATGAAGTAGCGCTCC
ATGCGCGGATCGGTGACGGTGAGCGGGCCGCCGCTGGCGATCTGCTGACGAAACAGCGGG
ATCACGCTACCGGCGGAGCCGAGCACGTTGCCAAAGCGCACCGTGATGAAGCGGGTCTGC
GACTGTCGGTTCAGATTCTGACAGAAGATCTCCGCCGCGCGTTTGCTTGCCCCCATGATG
TTGGCCGGGTTGACCGCCTTGTCGGTGGAGACCAGCACAAAGTCGGAGCAGCCGCAGCGG
TGTGCCGCCAGCGCGACGTTTTGGGTACCGAGCACGTTGTTGCGCAGCGCCTGGCGGAGC
TGTGGCTCGAGCATCGGCACATGCTTGTAGGCGGCGGCGTGGAACACCACTTGTGGGCGG
TGCTGGTCGAAGGCGTGGTTGAGATAGGCGGCGTCGGTGACATCCCCCAGCTGGTAGGCA
AGATTCAGTTGTGGGAAGTGCTGGCGCAGCTCCATCTCGATGGTGTAGAGGTTGAACTCA
CTGTTCTCGAACAGCACCAGCTGCGCCGGGCCGAGGGCGGCGAGCTGACGGCAGAGTTCG
GAGCCGATCGAACCGCCGGCACCAGTGACCAGGATGCGTTTGCCAGCCAGCGCCTGACGG
ATCTCCGGCCAGTCGAGGGAGACCGGTTCGCGGCCGAGCAGATCCTCGATACTGACCTCG
CGCAGCTGGTTGATCTGTACATTGCCCGACATTAGATCCTGCAGTTGCGGCACCGAGCGG
AAGGGCACGCCGGCTTGTTCGCAATACTCCACCACCCGGCGCATTTGCTTGGAGGTGGCG
GAGGGGATGGCGATCATGATCAGGTCGATCTCGTGCTCGCGGACCAGGCCGGGAATCTGC
TGGCAGGCGCCAGCCACCGGGATGCCGTGGATCTCGCGCTTGTGGCGGCGACGGTTGTCA
TCGGCGAAGGCGATCGGCTGGAATGCCTCGCGGCGATTGCGCAGGATGTCGCGGGTGAGC
ATCTCACCGGCTTTGCCGGAGCCGACGATCAGCACTCGCTGACCGGCGGAGAGGTAGAGG
TGATGATCCTTTAGCCAGCGGTAGAGTAGGCGCGGCCCGCTCAGCAGTATCACTAGCAGC
AGCGCGTGGAGCAAAGGCACCGAGCGGGGGATGCCGACGCCGCGGGTGATCAGGAACAGG
ATCACCATAGCAATCGCGGTACCGATGACGATGGCTTTGAGGATGCGCAGCAGGTCGGGC
AGTGAGGAGAAGCGCCAGATGCCCCGATAGAGCCCGAGGAAGAGGAAGGTGGCGGCCTGT
ACCGGCAGCAAGATCAGCAGCGCAAACAGCCCGGCCTGGAGATAGTCGTCGGGGATTGTC
TCCAGATTGAAGCGCAGCCAGTAGGCACCCAGCCAGGCCAGCGGCACCATCAGCAGATCA
TGCAGAAAAGCGGTGCCAGTGGAGCGAAAGCGCGGCGGGATGAAATTGATCAGATGCGGC
ATGGCGCTTCCTGTGTGACTCTTCGCTCGGGTATCATCGGCGGCGGCCTCTACATGATGC
GATGGCTCGCCTGGCTCAGCGGCTGATGATTCTGCCACAGACAGAGCCCCCGGTCGCTAC
AGCGCGCCCCAATTGGACGAGGGCGGCTGCCACAGTCTGGCTGCGATCACAGAGATATTA
TGCTGCTTCGACACACGCTGATCTATTTTTTTGCCAAATTCGGCCCGGGCCTGATCAATC
TGCTGGCGCTGATCCTCTACACTCGGCTGCTGGATCCCCAGGCGTATGGTCGTTTTTCGG
TAATCTTTTCGCTGGTCAGTTTCTTCAACATTTTCCTCTATTACTGGCTCAGGGTAAGCA
TCACCCGGCTGCGTCCACGCTACCCAGATCCGGCCCAGGGGTTGGGCCAAGCCATTCTCA
TCGGTTTTGTGACGGCGAGTCTGCTGGGGGTATTGCCCTTTGTCGGCGCGCTTGTCTGGT
TCTCCGATGGGGGTTGGTTGGTGTTGCTGGCGCTGTTGCTGATGTGGTCGCTGGGTGGAT
TCGAGATGACCCTGGAGTTACTGCGCTCCGGTGCTCGACCAGCCCGTTTTGGGGTGACCA
GCCTGGTCAAGTCGGTCGCTGCGCTGCTGATCTCGTTGGCGCTGATCGAGGCTGGTTATG
ATGGTGTGGTGGCCCTGTTAATGGGTTTGTTACTCGCTACCCTGTTGGGTAGTGTTATCA
ATCTTCGACTCTGGCGTGAAATGATCCGTCCAGGGCCGCACATCGCCAGCCGGCTACGTG
AGCTGGGCCATTTTGGCTGGCCGCTGGCGGTTAACTTTGTGCTGCTGACGCTGGTCTCGG
TGACCGACCGGATCATGCTCTCGGCGATCAGTGGTGACAGCGAGGCGGGCATCTACTCTG
CCGCTGACAATCTGGTGCAGTACTCTCTGCCGCTACTCATGGTGGTGGTTAACCTGGCCG
CCTATCCGCTGATCATGCAGGCATTTGAGAACCAGGGTGAGGAGGCCGCCAGGGCGCGTA
TCCGACACCATTTTCTGCTGTTGTTCGGGCTGGGGCTACCCAGCAGCGCAGGCATCATCG
TGCTGGCAGAGGGGCTGGCAGCGGTGGTGTTGGGGCGCGATTTTTCCACAGCGGGGGCGG
AGCTGATACCCTATATCGCCCTGTCGGCCTTTCTGTTAAGCATCAAAGCGGGCTATTTCG
ACCTCTCGTTCCAGCTACAGCGCAACACCCTGGGTCAAGTGTGGGCTGCGGGGGCGGCGG
CAGCGGTGAATATCCTGCTGAATCTGCTGCTGATTCCGCAGATGGGAATGCAGGGGGCAG
CTATCGCCAGTGTCGCAGCTGCACTGACCGCGGTGGTGATCAGCGCCTTGCTTGGACGCC
GCCACTTCCGGCTGCCCTTCCCTCGACAGGATTTTATTAAAATAGCCGCTGCGACCCTGA
TGATGGGGGGGGTGCTGTGGATTATCGGCTTTGCGCCGGGGGTGGTTGGTCTGCTGCTGG
GAGTGTTGTGCGGACTGGTGGTTTATGGGGTGATGCTGCTGCTGTTTAATCCGGGTAACC
TCACCTATGAGTTGGCAAGACGCTGGCGCAGGGTAAAAAGTGATGCCTGACAGGCAGTCT
GAAGGCAGAGTGAGCGGATGGCGATAGTCGATAAACATAAACTCCTGGAGCAAGTGGAGG
CGCGCAGTGAACTCACTCTGGAGTTGGGCTGTGGCGCCCGCAAGCGCGATCCCAAGGCGA
TCGGCATTGATGCCCTCGATCACGAGGCGGTGGACATTGTCGGTGATGTGCTGGATGTGT
TGCGGCAGCTTCCGGACGATGCCGTCGCCTCGGTCTCCTCCTACCACTTTGTCGAGCATG
TGGAGGATATCGAGGGGCTGATGCGGGAGCTGGCCCGGGTGATCCGCCCCGGCGGTAAGC
TGCTGTTTGTCGCGCCGCACTTTTCCAATCCCTACTACTACTCCGACTACACGCATCAGC
GCCCCTTCGGTCTCTACAGCTTCTCCTATCTGGCGGAAGACCGGCTGTTCAGCCGTCGGG
TGCACAACTACCAGCAGCTCAATGCGTTTGAGATCCAGGCGGTGAAGCTGATCTTCAAAT
CCCCACGCCCCTTCTATGTGCGTTATGGCCTGAAGCGTATCTGGCAGCTGTTGTTCAACC
TCAATACCTACCTGATGGAGTTCTACGAGGAGAACCTCTGCTACCTGTTTCCCTGCTATG
AGGTGCGCTATCAGCTGGTAAAGAAGGGTGGGGACAGCCCGGCATGAAGGTGCTTTTGTT
GAGCCGTTACGGCCGCATGGGAGCCAGCAGCCGTATCCGCTCCTACCAGTATCTACCCTA
TCTGCAGGGCCAGGGCATTGAGGTGGAGGTCGCGCCGCTATTTGGTGATGACTACCTGAA
ACAGAAGTACCAGGGGCAGGTCAGTGCGGCAGGGGTGTTCAGATGCTATCTTCATCGGCT
GCAGCTGCTGCTGCGGGCCAGAGAGTTCGACGTGCTGTGGATCGAAAAGGAGCTCTTCCC
CTGGCTGCCGGCGCTGGCCGAACAGCTGCTATCGCTGTTCAAGGTCCCCTATGTGGTGGA
CTATGATGACGCTATCTTCCACCGCTACGATCTGCACCGCCGCAAGCTGATCCGCCAACT
GTTGGGAAACAAACTCGACCAGGTCATGCGTGGTGCCAGTTTGGTGATCGCCGGCAACAG
TTATCTGGCGGAACGGGCTGAGAGCGCTGGCGCATGCTGGGTGGAGATTCTGCCCACGGT
GATCGATCTGGCGCGTTATGAGGCTAGGCCTGCCGTGGAAAGAGAGGCGTTTGTCATCGG
TTGGATCGGCTCACCGATCAACACCCCCTACCTCAAGCTGATCGAACCGGCGTTGACTGA
GATCTGTCGTGACCATCAGGCCCGACTGCTGCTGGTGGGGGCCGATTCCATTGAGATGAA
GGGGGTGCCGATCGAACATCGCAGCTGGTCAGAGGCGGATGAGGTGGTCAATATTCTCGA
CTTCGATGTCGGCATCATGCCGCTGCCCGATACCCCTTGGTCGCGGGGCAAGTGCGGCTA
CAAACTAATCCAGTACATGGCCTGTGGCCGCCCGGTGGTGGGTTCGCGGGTTGGCGCCAA
CATCGATGTCGTGGAGCAGGGCGTAAACGGCTTTCTGGCTGATTCGATGGATGAGTGGAT
CGACGTTTTGAGCCGCCTGCGCAACGACCGTCAGCTCAGGATCGAGCAGGGTGCGGCGGG
CCGCCGGCGAGTTGAACAACACTACTGCACCGCGCTGACTGCGCCCAAACTGGCCGGCCT
GTTTCAGCGACTGATCGAGTACTAATCAGCATGAACATCAAACAAGCCGTCCCCTGGTGG
CTGAAGATCGTGATTAAAATCCTGCTCAGCCGACTGCCAGTGGCCTATCGTCTCTGGCAC
CGGCTGGGGATTTTTCAGCATGGCCGGATGGCGCCTCAAGAGTATGCGCTGAAGGTCTTC
GAACGCCATCTCACCCAAGCCGGTATGGCGGACAGAGTGGCAGGTGCACGCGTGCTGGAG
CTGGGGCCGGGTGATTCGATTGCAACGGCGCTGATCGTCGCAGCCTATGGGGGAGAGGCG
GTGCTGGTCGATGTAGGAGCCTTTGCCGACGCCGACCCGCAGATCTATCGGGCGTTGGCG
GAATATCTGGAGGCGCAGGGACTTAATCCACCCGATCTCTCTCAGGCCGGCTCGCTGGAT
GCGATCCTCTCTGCCTGTGGCGCTCGTTACCTGACCGAAGGGCTGAAGAGTCTGCATGAG
ATTGAGGCCGACAGCATTGACCTGATCTTCTCCCAGGCGGTGCTGGAGCATGTGCGGTTG
GCCGAGTTCGACCCGACCCTGGCCGAGTTCCGGCGCATCTTGCGCCCCGGTGGACTCTGC
TCGCATCAGGTTGACCTGAAGGATCATCTGGCCGCCAGCCTCAACAACCTGCGCTTCTCC
AAGCGTTTGTGGGAGAGCGATTTTTTCGCCAGCTCCGGCTTCTACACCAACCGGATCCGC
TACGGTGAGATGCTGAAACGCTTCGAAGCGGCGGGGTTTGCGGTCGAAGTGTGTGGGGAG
GAGCGCTGGGATGCACTGCCCCTGGCGCGAACCAAGCTGAATCAAGCATTCCAGCAGATT
CCGGACCAGCAGTTGCTGATCTCCAGCTTTGACGTATTGCTGCGGTCGCGGGGTTGAACG
GGATGCCGGCAGTGAGAGAAATCCTCTATGTGGTCAACGATGCGGATTTTTTCCTCTCCC
ATCGCTTGCCGCTGGCCCGGACGATGGCGGATGCCGGCTGGCAGGTGCATGTGGCGACTC
CGGAGAGTCCGGCGGTGGAGACGATCGTCCAACAGGGCATGCGGCACCATCCGATCCGCA
TGAGCCGTCGCGGCCTCAATCCACTTGGCGAGATCGCTGCGTTTCGCTCGCTGCTCGCCC
TCTATCTCAGACTCAGCCCGGATCTGGTGCACCATGTGACGATCAAGCCGGTCTTCTATG
GCGGTATCGCGGCGCGCCTGGCGCGACTGCCGGCGGTGGTCAATGCCCTTACCGGGCTCG
GTTATCTCTACTCCCACCAGAGCCTGAAAGCTCGGCTGCTGCGCTTTGTTGTCGGGCGCG
GCCTGAGGCTGGCCCTGGGGCACCGCAACAGCCGGGTCATCGTGCAGAATCCCGATGACG
GCGAACAGCTAGAACGAGCTGGCATCGTTGCCCGCAACAGGCAGGTGCTGATCAAGGGCT
CGGGGGTCGATATGCAGGCGTTTGCTCCCCGGCCCGAGCCGGACGGTAAGCCGCTGCTGA
TACTCGCCTCACGCATGCTTTGGTCAAAGGGGGTGGGGGAGTTTGTCGAGGCGGCCCGGC
TGTTGAATCAGCGTGGCACCCAAGCGCGATTCGTTCTGGCTGGGGCATCCGACTCAGGTA
ATCCGGCGGCGATCCCGCAATCGCAGCTGGAGAGCTGGCACAGGGAGGGAGTGGTCGAGT
GGTGGGGGCGGTGCACCGACATGCCTGGCGTGTTCGCCCAGGCTAACCTGGTCTGCCTTC
CCTCCTGTTACGGTGAAGGGGTGCCGAAGGTGCTGATCGAGGCCGCCGCCTGCGGACGGG
CGATCGTCACCACCGATATCCCCGGCTGCCGTGAGATCGTGCGTGATGGCGAGAATGGCT
TGCTGGTACCGCCTGGGGAGAGTGAGGCACTGGCGGAGGCGCTGTTGCGCCTGATCGCTG
ACAGGGAGGTGCGCCTGGCGATGGGGCGGCGCGGGCGGGCGATCGCCGAGTCCGAATTCT
CGCTGGAGGCGGTGGTGGCGTCGACAATGCAGCTCTATCGCGAACTATGCACTGGCTGAT
CCCTCTTCTGGTGTTTCTTGGCAGCCTGCAGCTGACTGGGCTGATGCACCGCTACGCCCT
GCGCCGCGGTCTGATGGACATCCCCAACGCACGCAGCTCACATCTGGTGCCGACCCCGCG
GGGTGGAGGGCTGGCATTTGTCTCTAGCCTCATGCTGGCAGTGCTCGGTAGCTACCTGAT
GGGTGGATGGGCGTCACTCGGCGGCAGAGAGCTGGCCCTGGCGCTATGGGGCGGCGGTCT
GCTGATCGCCCTGCTGGGGTTTTGGGACGATCACGGCCATATCCCGGCCCGCTGGCGTCT
CGCCGGCCATTTGTTGGTGGCCGGCGGGGCGCTTGTCCTGTTGGGGGTGCCCGGATCGCT
CGGGCTACCGGAGTGGCTGGCCTACCCGCTATTTTTGATCGGCATCGTATGGCTGCTGAA
CCTGTTCAACTTTATGGACGGGATCGACGGCATTGCCGGCAGTGAGGCGCTCAGCGTCAC
CGGTGGCGCGATGCTGCTGATCGGCTGGCTCGGTATGGATTCAGTGCTGAGCGACTGGCT
CGGGGTTGCAGCAGCGGCGACGGCTGGATTCCTGCTCTGGAACTGGCCGCCGGCAAAAAT
CTTCATGGGGGACGTAGGCAGCGGCTTTCTCGGCTATCTGCTGGCGATCTTCGCCCTGCA
GAGCGCCAACATCGGGCTGCTGCCGATCTGGAGCTGGTTGATCCTGCTCGGCGTCTTCAT
CGTGGATGCCACCCTGACGTTGGCACGGCGATTTTTGGCCGGCGAGGCCTGGTACAGCGC
CCATCGCTCACACGCCTACCAGATCCTGTCACGGCGCTGGCGGAGTCACCGCCGGGCGAC
CCTGGGGGTGTTGGTGATCAACCTTGTCTGGCTGCTGCCGCTGGCGGCGCTGGCTGCCGC
TCGACCGGCACTGGGGGTGGTGCTGACGCTGCTGGCCTATCTGCCGCTGATCCTACTGGG
GCTGAAGATCGGGGCCGGGCGGCCTGAAAGTAACGGCTGAGCGTAAAGCCATTGGGGTGG
CGGGCACGGCCCGCTCTATTTCTATTCGGGGTTGGTCCCTGGCATAGGGCGCCCCGTGGG
CGCCAGCCATCGCTGGTGGCGGGCATGGCCCCGGCCCCTATGTCAGTACCGCCTGTAGTG
CCGTGACAATCGTCTCCTGATCCTCTTCGCTCAGGTAGGGATGCATCGGTAGGCTGATCA
CCCGCTGTGAGAGCTTGAGGCTCTCCGGAGTCTCCTCTGGCTGGCCACAGTCGGCGAATA
CTGGCTGGGCATTGAGCGGCACCGGGTAGTGGATGGCGGTGGGGATCTCTAGCTCAGCCA
GCTGCTTCTGCAACTGATCCCGGTCATCGACCTGGATGGTGTACTGGGCATAGACGCTTG
TATTGCCCTCGGTCAGGTGCGGTGTGGTGACGCCGGGGCACTGTTCGTTGATCAGGCGCG
TGTAACGCCCACCAATCTCGGCACGCAGCGCTACCTCCTTCTTGAACTGTTCGAACTTGG
CCAGCAGCACCGCTGCCTGGATGCCGTCGAGCCGGCCGTTGATGCCGAGCCGTGGGTGGT
GGTAGCGGCGGTCCTGACCGTGGTCGCGGATCTCCCGCAGGGTTGTTGCTAGCTCTGCAT
CGTCGGTGAAACAGGCACCGCCGTCGCCGTAGCAGCCGAGCGGCTTGGAGGGGAAGAAGC
TGGTGCAGCCGATGTCGGAGAGGCCGCAGGACATGCGCCCCTTGTAGCTCGCGCCGAAGC
TCTGCGCGCCGTCCTCGATCACCGCCAGGCCGTGGCGCGCTGCGATCTCGTTGATCACGT
CCATATCGGCACACTGGCCGTAGAGGCTGACCGGCATGATGGCGCGGGTGTTGAGGGTGA
TTGCTGCCTCGATCAGGTTGGGATCGAGGTTGTAGGTCTGGGGGTCGATGTCGACAAACA
CCGGCACCGCACCGAGCAGGGCGATGGTCTCGCCGGTGGCGATGAAGGTGAAGGGGGTGG
TGATCACTTCATCGCCGGGGCCGATGCCCAGCGCCATCATCGCCATCAGCAGTGCGTCGG
TGCCGCTGGAGCAGCCGATGCAGTGCTCTACGCCGACATACTCCGCCAGGGTCGCCTCCA
GCTCACGGACCTCCGGGCCCATGATGTACTGGCCGTGCTCCAGCAGGGTCTGAATGCGTT
GGTTGACGTCTGCCTGAATCAGGCGATATTGGGCCTTGAGGTCGATGAACTGCATGGTCG
TGTCCTACTCGCTGGGTGTCTTTTTTAATCGTGGCTGTGAAGCCAGGCGCGCAGCAGCAG
CAGAGCGCCACCGCCGCTCAGTCCGGCGCCGATCATCAGGGAGAGGGGGGCGGATGCGAT
CATGCCGGGGCCGAATACCAGCAGCAGTGAACCGCTGACCAGCATCGCGCTGCCGCTCAT
CGTGCTGACGCTGCTGCGATGTTGCTGCTGCATCTCAAGCCGCAGTTGGCTGAGCTCCTC
CGACTGCCACTGCAGGCTGAGCCTGCCGGCGGCGGTGTCGTCGATAATCTTGTTTAGGCG
CAGCGGCAGCTCCGGTAGGTGCTCCGCCAGCTCCGGCAAGCTGTCGCGCAGCTTGCGCAC
AAATGCGCGCCGGCCGATCTGCTCGCTCATCCAGCGCTCGAGAAACGGCTTGGCGGTGGT
CCAGAGATCCAGCTCGGGGTAGAGCATGCGCCCCAGTCCCTCGATATTCAGCAGGGTCTT
CTGCAGCAGCACCAGCTGTGGCTGCACCTCCATGTCGAAGCGCCGCGCGGTCTGGAACAG
CCGCAGCAGGAAGTGGCCGAAGGAGATCTCGCTCAGGGGCCGTTCGAAGATCGGCTCGCT
GACGGTGCGGATCGCCGCCTCGAACTCCTCGACCCGGGTGGTTTTGGGTACCCAGCCCGA
CTGCACATGCAGCTCGGCGACCCGCTTGTAGTCGCGGTTGAAGAAGGCGAGCAGGTTCTC
CGCCAGATAGCGTTTGTCGCCCTCGGTGAGGGTGCCCATGATGCCGAAATCTACCGCGAT
GTAGCGGCCGTTGGGCTCGACAAAGATGTTGCCCGGGTGCATATCGGCGTGGAAGAAGTT
GTACTTGAAGACCTGGGTGAAGAAGATCTCCACGCCGCGCTCGCCGAGCAGTTGCATGCT
GATGCCCTGGGCGCGTAGTGCCTCCACATCGCCCACCGGGGTGCCGCTGATGCGCTCGAT
AACCAGCACATTCTGGCGTGCCAGATCCCAGTAGATCTCGGGTACGTAGAGCTCTTCACT
ATTGAGGAAGTTGCGCCGCAACTGGGAGGCGTTGGCTGCCTCACGCATTAGGTCGAGTTC
GTCGAAGATGGTCTTCTCATACTCCTCGATCACCTCCACCGGGCGTAGTCGCCGGCCCTC
TTTCCAGTACTTTTCCGCCAGCCGGGCGATGGTGAAAAGCAGATCCACGTCGCGGCGGAT
GATCTTCTCGATGCCGGGGCGCAGCACCTTGACCACCACCTGCCTGCCATCCTTGAGGGT
GGCAGTATGCACCTGGGCGATGGAGGCGGAGGCGAGCGGTTTCTCCTCGAAGGCGTCGAG
TACATCCTCGATCGGGTGGCCGAAGGCCTTTTCGATGATGCGCCGCGCCTCAGCGCCGGA
GAAGGGCGGAACCCGGTCCTGCAGCTTGGCCAGCTCATCGGCCAGGTCGTCGGGCAGCAG
GTCGCGGCGAGTTGAGAGGATCTGGCCGAACTTGACGAAGATCGGCCCTAGATCCTCCAG
GGTGCGACGGATGCGCGCTGGATAAGGGCCGCGGTCACGGCGCAGCCAGTACCAGGGGGA
GAGGTAGATGAGGAAGCGCAGCGGGCGGAACAGATGAGTCGCCAGCACTACCTCGTCGAG
GCCGTGGCGCAGCAGTACCAGATTGATGTGGATCAGCCGCAGGGCCTGGGCGGGGCGGAT
CATTGATTGCTTCCTGCGAGCTGGCTGCGCAGCCGTTCGATACGGGCGCTGGCGCGCTCG
GTATCGTCGCGCAGGGTGTCGATGTCGGCCAGCAGCGCATCGACTTCGTAGCGACTCGGC
AGCAGGCGCAGCTCCTCCTGCAGATACTCCTGGGTGTTGAGCTGCGCGGTCTTGCCGCTC
TGCCGGGCCCAGCTGAACAGGCCGCGGGTAAGGTTGCCGACCTCGTGGGCGATCAGGTCG
CCGGTCAGATGGGAGAGCTGCTCCTCCCAGTCGATATCGAGCTCGGCGATGAAGTCACCG
AAACGGTGGGCCAGGGCACTGTCGCCCTCGATCTGCACCGCGCCCTGGAATAGCTGTTCA
GCGCTCTGCCGGCTGCCACGCATCTGCGCCAGGTCGAGCGGGGTGCCGCGCAATACGCAG
TCGGGTTTGCCCTCGAATTCACTCAGTAGCTGAATCCCCTGAGGCTCGGGGATCAGCCAC
AGCGAAACGCCGAGGCCGAGCAGCTCAAAACGGATCACCTTGCCATGCATTGGTGCGAGG
CGCTTGGGCGTTTCCGGGTCGAGCCGGATCGCCTGGTTGATCACTCCCTCAAGGAGGGCG
AAGGTAGCGGCGCTGACGGTCATCTGGTCTACTGCTTTGTGGCGGGCTGATTTAGAGTTT
GTAGCCGCGATGGATGGCGACAACGCCGCCGGTCAGGTTGAAGTAGTCGCAGCGTTCAAA
TCCGGCGTGCTCCATCATCCCCTTGAGGGTCTCCTGGTCCGGATGCATGCGGATCGACTC
GGCCAGATAGCGGTAGCTCTCCTCGTCTCCGGTAATAACCTTTCCGATCTTTGGCAACAA
GCTGAAGGAGTAGAGGTCGTAGAGCTTCTCCAGCGGCTTATTGGTGGGTTTGGAGAACTC
CAGCACCAGCAGTCGCCCGCCGGGGCGCAGCACCTTGTAGATGGCGTCGATGGCGAGCTG
CTTGTCGGTGACGTTGCGCAGGCCGAAGCCGATGGTGACACAGTCGAAGTGGTTCTCCGG
GAAGGGCAGGTACTGGGCATCGGCCTGCACATAGTGGAGGTTGCCGGCGCGCCCCTCGTT
GAGCATGCGCTCGCGGCCTTGCTCGAGCATCGCCGCGTTGATGTCGGAGAAGATGACCTC
GCCTTCGGCGCCGACGAGGCCGCTGAAGCGGGCCGAGAGGTCGCCGGTGCCGGCCGCTAA
GTCGAGCACTCGCTGGCCGCGGTGTACCCCGGAGATCTCGATGGTGTGGCGTTTCCAGAG
TCGGTGGACGCCAAACGACATCAGATCGTTCATCAGGTCATATTTGTTGGCGACCGAGTC
GAACACGGCGCGCACCCGCCCCGCCTTCTCGTCTACGGCGACCTCTTCGTAGCCGAAGTG
TGTGGTTTTCTCGTCTCTCATCTCAGTAAGCTCAGGCGTTGGCGGCTCTGTGGAGGTCAG
GGTTGTTTGCGCTGGTAGCCCGCTTCGTCGAGGCGGCGCAAATAATCTGTCCAGTTCTGC
TCGCGCTGCTTGCCGAGGCGGTAGAGCGTTTCCCAGGAGTAGATGCCGGTGTTGTGTTCG
TCATCGAAGTGGAGGCAGATGGCGTAGTTTCCCACAGGTTCGATGTGGGCAATGTTCACC
TCTTCCTTGCCAACCTGCAACGTCTCCTGGCCTGGGCCGTGGCCCTGCACCTCGGCGGAG
GGAGAGAAAACCCGCAGATACTCCGCCGGATATTCGAACTTCTCGCCGTCGTCGAAGCTG
ATCTCTAGCCGGCGCGACTGGCGGTGCAGGTGGATCTCGGTAGGAATCGGATGGGACATC
ACTGGTTACCTCGTAGCTGTTGAATCCGGCGTGGATTGTACCTGATGGCGGCGGCAGTTA
ATCCCGGTGCAGGGTTGGGTTGCCTGGCGCTTCTGTGATGGGAAGTCGATCATCGGGCTA
GAGGATGTACTGGCTGAGATCTTCGTCAGCTGCCAGCGCGGCGAGCTGATCGTCCACATA
GGCCGCGTTTACCGTAAAGTGCTCGCCAGTGTGCTCTGAGGCATCGAAGGAGATCTGCTC
CAGCAACCGCTCCATCACGGTGTGGAGGCGCCGTGCGCCGATGTTCTCGGTGTGCTCGTT
GACCTGCCAGGCGGTCTCCGCAATGCGCTGGATGGCGTCGTCGGTGAACTCCAGCTCGAC
CTGCTCGGTGGCCATCAGCGCCTGATACTGCTCGGTGAGTGAGGCGTCCGGCTCGGTGAG
GATACGGCTGAAATCCTCGGTACTCAGGGCGCTCAGCTCGACCCGGATCGGCAGCCGCCC
CTGCAGCTCCGGGATCAGGTCCGACGGCTTGGAAAGGTGGAAGGCACCGGAGGCGATGAA
CAGGATGTGGTCGGTTCGGACCATACCGTGTTTGGTGGAGATGGTGCAGCCCTCCACCAG
CGGCAGCAGGTCGCGCTGCACCCCCTCGCGGGAGACATCGGCGCCGCCGTGTTCGGCCCG
GCTGGCCACCTTGTCCAGCTCGTCGAGGAAGACGATGCCGTGCTGCTCCACCAGATTGAT
GGCGTGCAGCTTTAGATCCTCCTCGTTGATGCGCTTCTGCGCCTCTTCATCCTTGAGCAC
CTTGAGGGCGTCGCGGATGCGTAGCTTGCGTTTTCGCGAGCGGCCACTGCCCATGTTCTG
GAACATCCCCTGCAGCTGGCTGGTCATCTCCTCCATGCCGGGAGGGGCCATGATCTCCAC
GCCCATCGGGGCGGCACTGACCTCGATCTCGATCTCCTTGTCATCCAGTTCGCCGTCACG
CAGCTTGGCGCGGAAGCGCTCCCGAGTCTGGCGGGAGACACCGCCACTGCTGGCGCTCTC
TTCCTCCCAGCCGCTCGGTTTGGGGGCGGGCAGCAGGACGTCGAGCAGACGCTCCTCGGC
CGCTGCGCTGGCCTCGTCCTCGACCTTGGCGATCTCCTTTTCGCGTATCATCTTCACTGC
CGAGTCGGCCAGGTCACGCACGATCGACTCCACATCCCGACCGACATAGCCGACCTCGGT
GAACTTGGTTGCCTCGACTTTGAGGAAGGGCGCGTCGGCTAGCTTTGCCAGGCGGCGCGC
GATCTCGGTCTTGCCGACCCCCGTGGGGCCGATCATCAGGATGTTCTTCGGCGTGATCTC
GTTGCGCAGCGCCTCGGGCACCTGGGCCCGGCGCCAGCGGTTGCGCAGTGCGATGGCGAC
GGCGCGCTTGGCGTCGGCCTGGCCGATGATGTGTTTATCTAGTTCGGCAACGATCTGTTG
TGGGGTAATTTCCGACATAGTGGGTTAGTTCTCGCTGTCGAGCTCTTCTAGAATCAGGTT
GTGGTTGGTGTAGATGCAGATGTCGGCGGCGATGTGCAACGCTTTCTCCACCACCTCGCG
GGCGTTCAGCTCGGTGTTTTGCAGCAGCGCGCTGGCGGCGGCCTGGGCAAAAGCGCCGCC
GGAGCCGATTGCCATCAGGCTGTTCTCCGGCTCGATCACGTCGCCGGTGCCGGAGATGAT
CAGCGAGGCTTTGGCGTCGGCGATGCAGAGCAGCGCCTCCAGGCGGCGCAACATGCGGTC
GGTGCGCCAGTCCTTAGCCAGCTCCACGGCTGAGCGGGTGAGGTGGCCGTGGTGCTTCTC
CAGCTTCGCCTCGAAACGTTCGAACAGGGTGAAGGCGTCGGCGGTGGCGCCGGCAAACCC
AGCAATCACCTGTCCCTTGTAGAGCGAGCGCACCTTGCGCGCATTGCCCTTCATTACGGT
GTTGCCCAGCGAGACCTGGCCGTCTCCACCGATGACGACCTTGCCGCCTCGGCGCACCGA
AAGAATTGTTGTGCCTTTGAAGGTTTCCACGTCGAGCCTGCATCTGACAGAAAGGAGGCT
GATTGTACCCGAGGCGGGGAGGGGAAAAAACGGTGGGCTGGGATTTTGCGCCGGAATCTC
TATCAATCTGACTTGTCGCAGGCCAGATTAGAGCCAAATGGGTATGTGGTGGCGGTCTCA
GGCAAGCAGGGCGAAGAGAAAACAGAGGGAGGAGAGGATGGCGAGGATGATGGCAGCCTG
TTTACCGAGGGTAAAGTCGACTGAGTGTGCATTGCGGTTGCGCATCAGCAGGGCGCCGAC
CGCCATCAGAGCAAAAATAGCGCCAGTGATGTAGGCGGCGTCCTTGAGGAAGCCGAGTTT
GAGGCTCGATGAGCCGCTGACCCCACTGCCGATGGTGACAAACTTGTTGGCAAGGGCGGG
TTCTGCGAGCAGCAGGGTTGAGACAATCAGCAGAAGCAGTAGAAGGCGTAGCCGAATCGG
GTGGGTCATCTCATCTTCCTCAGTTGGATGCACAAAAGGTTCGGCTGGAGGTAGGGAAAC
TGAAGGTAATACGCGGTTATTTTTGCTTCTTCGCCCGCGGATGGGCTTGATCGTAGACCT
GCGCCAAGTGCTGGAAATCGAGGTGGGTGTAGATCTGGGTGGTGCTGATGTTGGCGTGGC
CGAGCAGCTCCTGCACCGCGCGCAGATCGCCGGAGGATTCCAGCAGATGGCTGGCGAAGG
AGTGGCGGAGCATGTGCGGATGCAGGTTGTGCGGGCTGCCCTGCTGTCGTGACCAGTGAC
GTAGCTGCTTCTGGATGGTGGAACGGCTGATGCGCTGGCCGCGCACGCCGACAAACAGCG
CCGGTTCGTCAATCGCCGCGAGCTGGGGGCGGACTGCCAGCCAGGCCTCAATGGCCTGCA
GCGCCCTGCGCCCTACCGGCAACCTGCGGGCCCGGGAGCCCTTGCCCATCACCTCAACCT
CCGCGTCGGCCTGGTCGATCTGCCCCAGATCGAGGTCGATCAGCTCCGCCAGGCGCAGAC
CTGAGGAGTAGAAGAGCTCCATGATCGCCCGGTCGCGCAGGGCCACCGGCGAGTCATCGC
TGATCTCCAGGAGCTGGCTCAGCTGGTCGGCATCAAGGGTTGCGGGCAGCCTGCGTTGTG
CTTTGGGTGCGCGAACCCCCAGCGCTGGATTGTTGTTGACAGCTTGTTCGCGCAGCAGAA
AGCGGTAGAGGCTACGTAGGCTGGAGAGCTCCCGTTGCAGGCTTTTGGCAGCCAGGCCCT
GGCGGTGGCGCTGGGCGATGTAGCCACGGATCTGATTGGCGCTGAGATGCGACCAGTGGG
AGATGCCCTGCTCATCGAGCCAGTGGATGAGCTGGCTTAGATCGCGCCGGTAGCTCGCCA
GAGTATGGGGCGAGAGGCGGCGCTCATCACGCAGATGAAGTAGGAAACGATCCACCCAGC
ACTGTAGCTCAGAGGCTTGGGCGGGGTCGGACATGACAGACTAGAGACCCGGCAGCGAGA
CCGCTTGCAGGGTGCGGCCGATCACGTCGCCGAGGCGAGCGAGGAAGTCGGTGCCGTGGT
GGGGGGCGAAGCGATCCGCATCGCGGCTGCCGATTGCAAGTAGACCCAGCACCCCGTCGC
TGTTCAGCGGGATCAGCGCGGTGGAGGCGATATCTTTCCCCTCGGTGCCGAAGATGAAGG
CCAGCTCCTCCTCCTCCAGCGTGCCGCAGACCGGTGCGTTTTTCTTGAAAAATGAGTCGA
AGGTGGCGGAGAGTTTTGGGTTTTCTTCGCCATAGTGATCGGTCAGATGAGGGTTGGAGA
AAAGGCGCAGCTCCACCGCATCGGCCTTGAAGTCGCCGTGTAGTTCGTCTTCCAGGGCGG
TCAGCACCTCTTCGAAGGTGACAGCGTCGATCAGTGCCAGGGTCAGCCGGTGCAGCTTCT
GCTGCAGCTGGTCGTTGTCGCGGCCTACCGCGATCAATTCGTCGAGCCTGGTCTGGTAGC
TATGCATCTGGGTTCGCAGGCTCTCCACCTGGCGCTCGATTAGTGAGACTGCCGCACCGC
TCTGGTGGGGAATCTCAAGCTCGCTGAGCGCCTCAGGGTGGCGGTTGAAGAAATCGGGGT
GGTTTTTCAGATATTCGATCACAGCCGCTTCGCTCTCGAGGCTGGCGGGGGTGTCGGGTT
GGTTGGCCTGTTGGCTCATAGTTCTATCTTCCCCTCAAACACAGTGACTGCCGGTCCGCT
CATCAGCACGGGGTATTCTTCTCCTGGCCACTCTACCACAAGATTCCCTCCGGGGAGATT
GACTTGGACCCGTTGATCGAGTAATCCCTGCAGCCGGCCGGCGACCACTGCGGCGCAGGC
ACCGGTACCGCAGGCGAGGGTCTCGCCGGAACCGCGTTCGAACACCCGCAGCTGGATTTG
ATTGCGATCGATCACCTGCATGAAGCCGACATTGACCCGCTGCGGAAAGCGCGGATGGTT
TTCGATCAGCGGGCCGAGCCGCTCCACCGGGAAGCTATCTACCGAATCGACCAGCAGAAC
CGCATGCGGGTTGCCCATCGAGACAGCGCCGATCATCAGCTGCTCGCCCCCCACCTGCAG
CGGATAGCTGGTGGCAATGGTGTCGGCCTGGAAGGGGATGGCGGTAGGGTCGAGGATCGG
TTCGCCCATATCGACCTGGACCAGCCCGTCATCCAGCAGATTGAGGACGATCCGCCCCGA
GGTGGTGCCGACCGGGATGCTGCGCTTCGAGCTCAGCCCCTTCTCGTGCACGAAGCGGGC
GAAACAGCGCGCTCCGTTGCCGCACTGCTCCACCTCGGAGCCGTCGGCGTTGAAGATGCG
GTAGTGGAAATCGGTATCGGGCAGGCGCGGCGACTCCACCAGCAGGATCTGGTCACAGCC
GACGCCGAAGCGTCGGTCGGCGATGGCACGGTACTGCGTGGCACTCAGTTCGACGCTTTG
GTTGATCGCATCGAAGACCACAAAGTCGTTGCCGATGCCCTGCATTTTGCTGAATCGGAG
TTGCATCTGCCAAGGCTAGCAAGCCTACGCCTGACTGCAAAGTGGAGCTGGATCGCCAGA
GCCTCAGTCGGAGCTGGCGATCACCCCGGAGGCGGTTGCTAGCCCCAGTCCGACAATGAG
GATTGTCTGTAGATTCTCCTCCAGTTGCTCCTGCTTTGCCCTCTCTGCAGCGCTGAGATG
GCTGCGCTTGACGATCATTGGGTTGATGCCGAGCATGGTCAGACGTGGTCCTTGCTGAGC
GCTGTAACTCCAGTCGACCAGGGAGAGTTGGTGTGGTGATGATTGGGATGAGTTTGAGGG
GGTATTGGTCAGGGTGTGATGCAGTGAGAGGCCGATGCGGCTCTCCTGGCTGACGGGTCT
GAGAACGTCGATGGGCAGCTTGAAGTAGAGCGTTGCGCCGGAGCTACTTGGCAAGGGCTC
GGTGACAGTCTGGCCGCTCCAGCCCAGTGCAATCAGCAGGAGGAGCCGGATGAGTGGAGA
AAAGCATCGGGATGAGGCCATGGTCCAATCTTTTGCAGTGGCTGTGGGTGCAGAGAATAT
TAGCAGAGCAGGCGGGAGTGTCAGCCGGGTAGAAAGCCGCTGATGCTCAGATGACGGTCG
CTGAGATTGTGCACGCTGAGTGTGGTCAGCCCCCGCTCGTTCAACTGCTGCTGCACCTCA
TCGGGAGTAAAGGCGGCGCACAGTGAAGCGCGGAAGTCGCGTTGCAGGATCTGGGGCTCG
TTAGCAGCGTAGTGTTGCACCAGTGATTCCACCGCCTGTGGCGAGTTGAGGCGCCTCAAG
TCCATGATGAAGATGGCGGCACCAGGGATGGCGGTGGATTGGATGGTTTGCCAGAGAATG
TCGGGATTGTGCAGATGGTGCAGTAGCGAGTTGGAGAAGATCAGGTCGTAGGCCCGTTGT
GGTAGCAGGGCGCTGGGCAGAGTGTCGCAGATTAGGTTTACCCGCGCCTCGGTGGCGGGG
TGGCGCTGCAGCAGTCGGCGGCCGTGGGCCAGCATCGCCTCGGCCCCATCCAGGCCATCT
ACCCGGCAGTCGTGCCAGTGGCGGGCGACGTGCAGGGTGATGTCAGCCGGGCCGCAGCCC
AGGTCGAGGGCATGATTGGGTGCTCGATCCCCCATGAGTGCCAAGAGCCTATCGAGAAAG
AGCTGGTTGGGCTCCCTGAAATCGGCTTCGGCGTAGGCCTTGGCCTGCGCCTTCTCATCC
ATCAGCTCGATGGGTTCCGGGATGCGTTTCACGGCAGCAGCTGTTCGCCCCGATAGAGAT
CTTCAAGGCTTTCGCGCCGGCGAACCAGGTAGTGCTGGTCACCATCCACCATCACCTCAG
CGGCGCGCGGGCGGGAGTTGTAGTTGGAGCTCATGGTGAAGCCGTAGGCGCCACTGGAGC
GCACCGCCAGCAGGTCGCCGGGGCTGAGGCTTAGCTCGCGGCCCTTGCCGAGGAAGTCGC
CGGTCTCGCAGATCGGGCCGACCAGATCGTAGCGGGCGCGGTTGCCCTGGCTGTTGCGGT
CGACCGGCACGATCTGCTGATGGGCCTGATAGAGCGCGGGGCGCAGCAGGTCGTTCATGG
CGGCGTCGATGATGGCAAAGGGCTTGTGCTCGGTGGGCTTGAGGAACTCGACCCTGGTCA
GCAGTATCCCGGCGTTGCCGGCGATGGCACGGCCTGGTTCCACCAGCAGTTCGTAGTCGC
GATCGCCGAGGCGTTCTCCCAGGGCCCGGGCGTAGTCGGCGGGCTGGGGAGGCGTTTCAT
CCGTATAGTGGATGCCGAGGCCGCCACCCAGGTCGAGGTGTTGGATGGCGATGCCGTCGC
TCTCCAGTTGCTCGACCAGCAGCAGCACCCGGTCGAGTGCGTCGAGGAATGGCGACAGCT
CGGTGAGCTGGGAGCCGATGTGGCAGTCGATTCCCTTGATCTCGATGTTGGGCATGGCGG
CGGCCTGGCGATAGATTGCTGGGGCCTGCTGGATCTCGATGCCGAACTTGTTCTCCTTTA
GTCCGGTGGAGATATAGGGGTGGGTCTGGGCGTCCACGTCGGGATTGACGCGGATCGATA
CCGGCGCACGTACACTCATCTCGCCGGCGACCCGGTTGAGGCGTTCCAGCTCCGCTTCTG
ATTCGACGTTGAAGCAGCGGATGCCGACCTCAAGCGCGCGGCGCATCTCATCCTCGCGCT
TGCCGACGCCGGAGAAGAGCACCTTGGCCGGCTCACCACCGGCTGCCAGCACCCGCTCCA
GCTCGCCCACCGAGACGATGTCGAAGCCGGAACCGAGGCGCGCCAGCAGATTCAGCACCG
CCAGATTAGAGTTGGCCTTGACCGCGAAACAGACCAAGTGGCGGTGTGCACCGAAGGCGT
CGTCGAAGGCGTGCCAGTGGCGCTCCAGGGTGGCGCGGGAGTAGACATAGCAGGGGGTGC
CGTAGTGTCTGGCAATCTCGGTGAGTGGCACCTGCTCGGCGTAGAGCTGGTCGCCTTGAT
AGTCGAAATGGTCCATAGATCAGTGCTTCTTCTGGTCTGGTGCCTGGGTAGGCTGCTCGG
TTGTAGGATCGACCTGTGGCTGTGCCGCGGGCGGTAGGTAGAGCGGGCCTTTCTGGCCGC
AGGCGCTGAGCAGTAGGAGTGCCAGTAATCCGGCGATTAAATGTGGCATATTTATAGGTC
GGGCTGCGCCCGACATTATCCTTGATTTTATAGATGATACGCGGCGGCCACGGGCCGCCC
TATATCTGATATGGGCTGGGTCAAAAGCCGCCGCTGTCGCCCTGGTAGAGATCGACCTCA
ATCCGTGGCGGCATCTGCAGATGGAAGCCCTGGCTGTGCAGATTCTGCATCACCTTGCCC
ACATCCTCCCGCGCCAGCTGGCGACCGGCATTTAGCTCCAGCTCCATCACCAACGTTGGT
CTGCCAAAGCGTTTGAGCAGGGGCTCGGGCAGCTGTTCGAAGGCGTCCTGCTCGCGCAGG
TAGAGGTACATCTCCTGCTTGCGCGGGCTGCGGTAGATCCAGCAGTGGATGTTTTCCGCG
CTCATGGATCAGCAAGGGTCAGGGGCAGCGGGGCCACCGGCTGCATCCGCCAGATGTCGC
GATTGTACTCCTGCATGGTGCGGTCGGTGGAGAAACGGCCGCTGCGCGCGCTGTTGATGA
TGCTCATGCGAAGCCACTGCTCCTGGTCCTGATAGGCCTCGGCGGCACGCTGTTGGGCCT
CCACATAGCTGCGGAAGTCGGCGGCGGTCATCCACGGATCGTAGGGGTTGCGGATCGACT
CGATGATTGTGTCGAACCGCCCCGGTTCGAACTGGTTGAAGTAGCCGCACTCCAGCAGTT
GCATTACCTGGCGGAAATCAGCGTCATTGTCGATGATCCGATTCGGATCGTAGTGTATGC
GCTGCGTGTCGACCTCTGTCGCGGTCAGGCCGAAGAGGAAGAAGTTCTTCTTGCCGACCT
CTTCCATAATCTCAATATTGGCGCCGTCGAGGGTGCCGATGGTGACTGCGCCGTTCATCA
TGAACTTCATGTTGCCGGTGCCGGAGGCCTCTTTGCCGGCGGTGGAGATCTGCTCCGAGA
GGTCGGTGCCGGGGGCGATAACCTCCATTGCTGAGACCCGATAGTTAGGGATGAAGGCGA
CCTTCAGTTTGTCGCCGACATCCGGATCGTTGTTGACCACTCGCGCAACGTTGTTGATCA
GTTTGATGATCAGCTTTGCCATCACATAGCCAGGTGCCGCCTTGCCGCCGATCAGTACGC
AGCGGTTGGTCCAGTTGGCGGTGTCGCCGGCGCGGATGCGATTGTAGAGGTGGATTACAT
GCAGGATGTTGAGCAGCTGACGTTTGTATTCGTGGATGCGTTTGACCTGCACGTCGAACA
GCGATTCGGGGTTGAACTCCACGTCGCAGTCGGCCTTGACCATCGCTGCCAGGCGCTGCT
TGTTGGTTTGTTTTATGTCGCGCCACTTGCGGCGGAACACGCGGCTGTCGGCGAGCTTTT
CGATCTGGCTGATCTCGGGCAGGTTGGCGATCCAGTCGTCGCCGATGCTCTTGGTGATCA
GTTCACGCAGGCCGGGGTTGCAGGCGGCGAGCCAGCGCCGTGGGGTGACGCCGTTGGTTT
TGTTGTTGAAGCGTTCCGGCCAGAGTTCATAGAAGTCGTGGAACAGGCCGGCGGTGAGCA
GCTGGGTGTGCAGTGCGGCGACGCCGTTGATCGAGAAGCTGCCGACGATGGCGAGGTAGG
CCATACGCACCATTGGCTCGTGTCCCTCCTCGATGATCGATATGCGGCGCAAGCGGTCGG
TGTCGCCGGGCCAATGCTGCGCTACCTGGGCGAGAAAGCGGGCGTTGATCTCGTAGATGA
TCTCCAGCAGGCGTGGTAGTAGCTGCTGGAATAGGCGCACCGGCCAGCGTTCCAGGGCTT
CCGGCAGTAAGGTGTGGTTGGTGTAGGCCATGGTGTGGGATGTGATGGCCCAAGCGTCGT
CCCAGCCGAGATGCTGCTCATCCATCAGCTGGCGCATCAGTTCAGCCACCGAGATGCTGG
GGTGGGTGTCGTTGAGCTGGAAGCAGTTTTTCTCGGCAAACTCGCTGAAATCCTGGTGGC
TCTCATGCCATTCGCGGATTACGTCTTTGATACTGGCGGAGGCGAGGAAGTACTGCTGGC
GCAGCCGCAGCTCTTTGCCGTTCTCGCTGGCGTCGTTGGGGTAGAGCACCATGGTGATGT
TTTCTGCGTCGTTCTTTTTCTTCACCGCCTCGGTGTAGCCGCCGGCGTGGAACTCCTCCA
GGTCAAACTCGTCGGTGGCGGCGGCCTTCCACAGCCGCAGGGTGTTGACGGTATTGTTGC
GGTAGCCGGGGATCGGGATGTCGTAGGGTACCGCCAGCACGTCGTGGGTGTCGACCCAGC
GGATGTGCAGCCGGCCGCTGGCGTCGCGGCCCTGCTCGACGCGCCCGCCAAACTTGATGC
GTTGCACATACTCGGGCCGCTCCAGCTCCCAGGGGTTGCCGTCGCGTAGCCAGTGGTCTG
GATCCTCGATCTGCTGGCCGTTGGCGATATGCTGGCGGAACATGCCGTATTCGTAGCGCA
ACCCGTAGCCGCGCACCGGCAGCCGCAGGCTGGCGCAGCTGTCGAGGAAGCAAGCGGCGA
GCCGCCCCAGGCCACCGTTGCCGAGGCCGGCGTCGGGCTCGCTCTCACGGATCTCCTCCA
GCGATACGCCCAGATCGTAGAGGGCCTTGTACGACTGCTGAGTGAGATCCAGGTTGAGCA
TGGTGTTGCTTAGGGCACGCCCCATCAGGAATTCGAGTGAGAGGTAAAAGGTGCGTTTGC
AATCGCTCTCTTCGTAGGCGCGACGGGTGGTCTTCCAGCGCTCGATGAGACGGTCGCGCA
GTGCCAGCGCTAGCGCTTTGTAGGGGTAGTGGCTCGATTTGCAGTGGTCGTCGCGACCGA
GGGTGTGAGCGAAATAGCGGCGAAAGTCATCCGCGATCGCCTTGGTCTCCATGCCCAGCG
GAGGCAGTTCAGTGATTCTGCGATTGGTTGGATCACACTGTTTCAGTTTGGGGTGGCCTT
TTTCTGACATGGCTTGACTGCACCAATATGCTTAACGAAGCGCGTATTATGCAGCGGTCT
CTGATGCTAAACCAGAAACTATGTCACCGGTAAGTGATTGCATGTATCACAGTTGTTAGG
GCTGCTTCTCAGTGATGCCGAGATTGCCGGAGAAGCCAGGGCTGGCGCCTTCCGAGAGGC
GGATCTTCAGCGATAGGTTGTTGCGTGAGTCGGCGTGGCTGAGGGCCTCCTCCAGGCTGA
TCCGCTCCTCCCGGTAGAGCTTATAGAGCGACTGGTCGAAGGTCTGCATGCCGCGTTCTG
TGCCCTGTTCCATCGCCTCTTTGATGCCGTGGATGTCGCCCTTCTGGATCAGCTCAGAGA
TGTAGCTGGTGAGTAGCAAGATCTCTACTGCCGGCAGGCGCTGGCCGTTGACGTTGCGCA
CCAGGCGTTGTGAGATCACCGCCTTGAGGTTGAGTGAGAGGTCCATGTAGAGCTGCTGCC
GGGCGGTGTCGGGAAAGAAGTTGATGATCCGGTCGAGGGCCTGATTGGCGTTGTTGGAGT
GCAGGGTGGAGAGGCAGAGGTGGCCAGTCTCGGCGTAGGCGATGGCGTATTTCATCGTCT
CCATGTCGCGGATCTCGCCGATCTGGATCACGTCAGGGGCCTCGCGCATGGCGTTCTTTA
GGGCATTTTCATAGCTGAGAGTATCTATGCCAACCTCGCGCTGGTCGACGATCGACCGCT
TGTGGGTGTAGAGGTATTCGATCGGATCCTCGATGGTGAGAATGTGGCCATACATGTTCT
GGTTGCGGTGCTCGAGCATCGCCGCCAGGGTGGTCGACTTGCCCGAACCGGTGGCGCCGA
CCACCAGGATCAGGCCGTGCTTCTGCAGGATCAGATCCTTCAGGATGACCGGCAGATTGA
GCTGTTCCACCGGCGGGATCACCCCTTTGATGTAGCGGATCACCATCGCCACATCGCCGC
GTTGTCTGAAGACATTGACGCGAAACCGCCCCAGTTTGCTGATGGAAATGGCCATATTGC
ACTCCAGCGTCGCCTCGAACTCGTGTATCTGATCGTCTGACATCACCGAGTAGGCGAGCT
TGCGCACCTGGCCGGGCTGCAGCGGGGTGGAGCCGATCGGACGGCAATCCCCCTCGGCCT
TGAGGTTGGGTGGTGCGCCAGTACTGAAGAAGAGATCCGAGCCGTTTTTCTGCACCATGA
GTTTCAAGTAAGGGACGATATCCATCAAAAATTCCTTGTTGCTGTGATTGAGGCTGGCGG
GGGAGGTATCGCTTCCCTATAGTGCCTTGCTGTCCCATGCTTATCGGCGGTTTTTCTCTG
GAGTGTAGGAGATTTTTTCATGCAGCCATCACTAATTCGACTGAGCGGGCTGAGTATCTA
TCCGGTGAAATCCCTCGGCGGGATCGATCTGCAGCGTAGCGAGCTGGACAGCTTTGGTCT
GCACTACGATCGCCGTTGGATGCTGGTGGATCAGGCCGGTCACTTTCTCAGCCAGCGGCG
CCTGCCGCGTATGACCCTGATCCAGCCGGCAATTGAGTCGGATCGGCTGCTGCTACGGGC
CGATGGTCAGCAGCCGTTGTCACTACCGCTGCACCCTCAAGGGGATGAGTGGATCGAGGT
GCAGGTCTGGGAGGATCGTTGCCGGGGGCTAGTCTGTGGTGCGGAGGCCGATCGGTGGTT
GAGTGAGTTTCTGGAGATCCCCTGTCGACTGGTCTACATGCCCGACTCGACCCGCCGCCA
GGTCGATCCTGACTATGCTCTCAGCTCAGATCACACCGCCTTCTCCGATGGCTTTCCGCT
ACTACTGATCTCGCAGGCCTCGCTGGCTGATCTCAACCGGCGTTTGCCGGTTGCGCTGCC
GATGCGCCGTTTTCGTCCCAATCTGGTGGTCGATGGCTGCACGCCCTATGCGGAGGACCG
GTGGCGGCGGATCCAAATCGGCGGGGTGGTTTTTCGGGTGGTGAAACCCTGCTCTCGTTG
CGTTATTACCACCATCGATCCGCAGAGTGCGCAGCGCGGAGAGGAGCCGCTGAAGACCCT
GTCCGGCTATCGTCGCCAGGGCAATAAGGTACTTTTCGGTCAGAATCTTTTACACAATGC
TGAGGGCGAACTCGCCTTGGGGTTGCCGGTTGAGTTGCTGGAGGTGAGTGGTGAATGAGT
CAGAGGCGATCCTTGCCTGCAGGCAGTGGGTGGAAGAGGTGGTGGTGGGGCTTAATCTCT
GCCCGTTTGCGGCCCAGCCGATGGGTCAGGGGCGGGTGCGTTTCCATGCCACCCCGGCGG
ATCAACTGGAGACGATCTACCAGAGTTTTTTGCAGGAGCTGGACCAGATCAACCGCCTCG
ATGAGGCGGAGGTGGAGACGGCGCTGTTTATCATTCCCAGAGGGCTGGAGCAGTTTTCAG
ACTATCTGGAACTGTTGACGCTGGCGGAAGAGGTGATCGCCGAGGCGGGGCTGGAGGGGC
TGTTTCAGCTCGCCAGCTTCCATCCTGACTACCGTTTTGAAGGGGCCACAGCGGATGATC
CGGCCAACTACACCAATCGTTCACCCTATCCGATGATCCACGTCATCCGTGAGGCGCCGC
TGTCACGTGCCCTGGAGAGTTATCCCAACCCGGAGCAGATTCCCCAGCGCAACGTGCAGT
TGCTGCGTGATATGGGTATTGAGCGGGTGCAGGCGCAACTCGCCCACTGTCTGGTGGGGG
AGGAGGATTAGTTGTAGATCGCGGTGATGCGCCAGCGCTCGCCGTCGCGGGTCAGGCGCG
CGTGTACCGGGTTTTCACCCAGCTCGCCGATACGCAGCAACAGGCTGTTGGGGCCGTCAA
AAAAGGCGTAGTCCAGCTGATTCAGTAGACCGCCCTGACGGGGGTCCGGATTGTGGGAGC
GGAGCTGATGCATCGCCCACTCCAGGTCGACCATCTGGTCGATGGCACCGCTGCCGAGTC
GCTGGATGCCACTCTGCAGCCATTCGACGAAGCTGCCAGAGACCTCGCCGATGCTGCTCT
CCATCTCTTTGTTCATCTTGCGCTTGATCTCGGCCCGCACTGTCTGCAGATCCACCAGTT
CGGCAAGCCGCGCCCGGTCACTCTGTTGCAGCGCCTGGTCGAGTTGATAAAGGGTGGTGA
AGGGCCAGACAAGATAGGCGATCAGCGCCAGGAATAGCGTGATGAAGAGCGTTTTCATGG
GATCAGGGGAGTTTGTGGCGGAGATGGAATGGGAGGCTCGGCGACCGCCGGGCCTCCCTG
ATCAGCAGGGCACGGATCAGTAGCGACCGCGACCACCACCACCGCTGTTGGTGCGGGGCT
TGGCTTCGTTGACACGCAGGCTGCGACCGCCCAACTGGCTGTCGTTGAGGCTATCGATGG
CGCTCTGTGCGGCGCTGTTGTCAGACATTTCGACAAAGCCGAAGCCGCGGGAGCGACCGG
TCTCGCGGTCCATAATGACCTTGGCGCTGTCTACCGCGCCATAGGGAGCAAAAAGCTCAT
GCAACTCATCATCGGTGGTGTTCCAAGAGAGGTTTCCAACATAGATATTCATTTCCAAAG
CTCACTGAAAAAAATGCATTTGAGAAAATAACAACGCCACCAACCAATCAAATGCAAAAT
CAATCGATAGCTCCGGTCGGGGAAAACCTCAACTCGGTATCTCCCGCACACCGCGGGTAT
GAGTACTTTAGTCGGTTTCTTCCAATTGTGCAGCCTCTAATTGCTCTCCAATTGCAAACC
AGTCGGTCTCTATTGCTTGGAGTTGGCGATCGACCTCGGCTTTCTCGGCAAGCAGCTGTT
TTAGATCTTGTTTTCTATCCTCCTGATAGAAACCCGTGTCGGCCAGCGAACTCTCCAGGA
TGGATTGGCTGGCCTGCAGGCGTTCCATCTCCTGTTCGAGCTTCGTCATCTGGCGTTTGA
GTGGCTGCAGCTGGCGCCTCCGCTCGGCCTCGGCACGTTTGCGGGCGCGGCGCGCCTCGG
CGGTATGCTCTCCCTCGCTGCGGCTGTTTCCATCCGACCCCTGTTCCCGCCGCTGCGCCG
TCAGCCAGGCGGGATAGGCCTCCAGGTCGTCATTGAAGGGTTCGACGCGCCCGCCGTACA
CCAACCAGAGGCGGTCGCAGGTGATGCGCAGCAGGTGACGGTCGTGGGAGACCAGCACCA
TCGCCCCCTCAAAATCCTGCAGCGCCTGGCCGAGGGCGTGGCGCATCTCCAGATCGAGGT
GGTTAGTGGGCTCGTCGAGCAGCAGCAGGTTGGGGCGTTGGTAGACCAGTAGTGCCAGCA
CCAGGCGCGCCTTTTCGCCGCCGGAGAAGGGTGCGACCGGCTCCAGTGCGCGCTCACCGG
CAAAGCCAAATCCGCCGAGAAAATCCCGCAGAGACTGCTCGCTGGCCTTGGCATCAAGAC
GCTGCAGATGCTGCAGTGGGCTGGCGTGCAGGTCGAGCTGCTCCAGCTGGTGCTGGGCGA
AGTAGCCGATCTTCAGCTCCTGGGCGGGCAGTAGCTTGCCGGCCAGAGGGGTGAGTTCGC
CGGCCATCAGCTTGATCAGGGTCGATTTGCCCGCGCCGTTGGGGCCGAGCAGGCCGATGC
GATCGCCCGGCTCGAGGGACAGTCCGATCTTCTGCAGCAGCGGCTGTTGGTTGTAGCCGG
CGTTGACCTTTTCGAGTTGCAGCAGCGGGTGAGGGTTGTGTTGCGGTGCGCGGAAGGCGA
AGTGGAACTGAGAGTCGACATGGGCCGGGGCGATCAATTCCATGCGCGCCAGTGCCTTGA
GGCGGCTCTGGGCCTGGCGCGCCTTGGTGGCCTTGGCGCGGAAACGATCCACATAGCTGC
GGATGTGGGCGATCTCGCGCTGCTGTCTCTGATGTTCGGCCTGCTGGTTGGCGAGGCGTG
CGGTGCGGATCTGCTCGAAGGCGGAGTAGTTGCCGCTGTAGAGGCTGGCAGTCTGCTGCT
CCATGTGCACCACATGGTCTATGGTCTGGTCGAGAAAGTCCCGGTCGTGGGAGATCAGCA
GCAGGGTGCCGGGGTACTTTTTCAGCCAGCCTTCGAGCCAGATCACTGCATCCAGGTCGA
GATGGTTGGTGGGTTCATCGAGCAGCAGCAGGTCGGAGCGGCACATCAGCGCCTGGGCCA
GGTTGAGGCGCATGCGCCAGCCACCGGAGAAGTGGGAGAGCGGCTGTTCCATCTCGCTGG
CCGCAAAGCCAAGCCCGTAGAGTAGTTGGCCGGCGCGCCCCTTGGCGCCGTAACCGCCGA
TCGTCTGCAGTTGCTCGTGCAGTTGCGCCTGGCTGGCGGCGTCGTGACTCGCCTCAGCTT
CCGCCAGCTCCGCCTCGATGCGGCGTAGCTCCTGGTCACCGTCGATGACATATTCGATGG
CGGCGCGCTCGAGCGCCGGGGTCTCTTGGGCGACATGAGCGATCTCCAGCTGAGGCGGCT
GCTCAAGCTCCCCTTCGTCGGCCTGCAACTGGCCGAGGATCAGGCTGAACAGGCTCGATT
TGCCGCAGCCGTTACCGCCGGTGATGCCAATCTTCCAGCCAGCATGCAGGGTGAATTGGG
CGTCGGCGAACAGCAGTTTGCTGCCGCGGCGCAGCGTCAGATGGTCGAATCGCAACATGG
CGCGGAGTGTACCAGTGCCTCGGGTTAAACGGCAGCTGTATCGCGACGGTCGAGGCGCCG
CAGGGTGATCGCCTCACTGATGTGGTTGACGCCGATCTGATCCGCCTGATTGAGGTCGGC
AATGGTGCGGGCCACTTTGAGAATGCGATGGTAGGCACGCATCGAGAAGCCGAGACGCTG
CATCGCGCGCAGCAGCAGCTGATGGCCGGCCGGATCCGGGGCTGTGTGGCGCTCGAGCTG
ACGGCCGGCCAGTCGGCTGTTGGTGGTGCCCTGACGATCGAGTTGACGTCGGCGGCACTG
CTCGACTCGCTGGCGTACCTGCAGGCTACTCTCTTCGCCATCGCTATGGCGCTGGAGTAG
CAGACGCGGGTCGGGGCGGGGCACCTCCAGCTGCAGGTCAATGCGGTCGAGCAGTGGCCC
GGAGATGCGGGCGCGGTAGCGGCTGATCTGTTCTGCGCTGCAGTGGCAGCGATCGGAGCC
ATCCCCGAGATGGCCGCAGGGGCAGGGGTTCATGGCGGCAACCAGCTGGAAGCGGGAGGG
GAAGCTGGCTTGGCGGGCGGCGCGGGAGATGGTGATCTGGCCGCTCTCAATGGGTTCGCG
AAGCACCTCCAATACCCGGCGCTCGAATTCCGGCAGCTCGTCGAGGAACAGCACGCCGTT
GTGGGCCAGTGAGATCTCGCCTGGTTTGGGGTTGCTGCCGCCGCCTACCAGGGCCACCGC
GGAGGCGGTGTGATGGGGGCTGCGAAATGGACGCTGGCGCCAGTTGCGTGGATCAGGTTC
GTTGCCACTGATGGAGTGCAGCGCGGCGGTTTCCAGTGCCTCGGCCTCGGAGAGTGGCGG
CAGGATGCCAGCCAGGCGGCTGGCGAGCATCGATTTGCCGGTGCCGGGTGGTCCGATAAA
CAGCAGTGAGTGGTTGCCGGCGGCGGCAATCTCCAGGGCGCGTTTGGCCTGCGGTTGGCC
GATCACCTCGGCGAGATCGGGGTTTGTCGGTTCGATGGTGGTCGGTGGTGCGTCAGGCTT
ATCTGAAGCGAGCGGCTGTGTCCCTGTGAGGTGGTCGCAGACTGCCAGCAGATGCTCGGC
AGGGAAGGCTTGCAGCCCCTCCACCAGCTGTGCCTCAGACAGGTTGGTGCGCGGCAGGAT
CAGCTGATGCTGTGCCGATCTGGCGGCGATGGCTGCGGGCAGTGTGCCGCGAACTGGCCG
CAGCTCGCCGGAGAGGGCTAGTTCGCCGAGAAACTCATACTCTTGCAGAATGTTTTTCGG
GAGTTGCCCGGAGGCGGCAAGGATGCCGAGCGCGATCGGCAGGTCGAAGCGGCCGCCCTC
CTTGGGCAGGTCGGCGGGGGCTAGGTTGATGGTGATGCGCCGCGCCGGGAACTCGAAGCC
GCTGTTGAGCAGCGCGCCACGCACTCGCTCCTTGCTTTCACGCACCGCCATCTCGGGCAG
GCCGACGATGGAGAGTGCGGGCAGGCCGTTGGCCAGATGGACCTCGACGGTGACCAGAGG
GGCCTGGATGCCAACCTGGGCGCGGCAATAGAGGATGGCCAGTGACATGCCTACCTTCCT
TGGTAGTGGGTGGGTGAGGTTAAGGCGCCTCTGAATGAATTTGGGCCGCAAGGCTGCTCG
CCCAGCCTCGCTCAGAGGCTCCTAGCTGCGCTTGGTGATCTGCGCTTCCAGCTCCCTGAT
CTCAGCTTCCAGCCTGCTCAGTTTCTCGCGGGTGCGTGTCAATACTGCGCGCTGTACGTC
AAACTCCTCGCGGGTGACCAGATTCATGCGGGTCAGCCCCGCCTCTAGGGTGGTGCGAAG
ATTCTTCTGCAGGTCCGCCTGCAGGAGCTGAATCCCTCCAGGGACGCTGCCGGCGAGGCG
TTCAGCCAGCTCATCGATAAGTTTAGGATCGAACATCCGCACACCTTAGCCCAGCGGGCG
TTTTGTTGTCCAGATAGCTGCTTCACTCTCTGGCCTCTAATGCATCAATTTGGTGCGAGG
CGGGGATGCGCGCCCTGTCACGGTGCCGCATCTTGGTGCGGCGCATTTTGCGTGATGCGG
AGAAAAACTAGAAATAGATGTATAACGTATTGTTTATGATGGTGTTTACTGATTTGGCAC
GGTTTCTGCTAAAAGTGGCTGTAAGCGGGAACCTCTGGTTTTTTGCGCTGAACAAATACA
ACTCACTACAAACGGCAAGAGATTTTAGGAGTAGCGAAATGAAGATGAAAAAACTAGCCC
TGGCATGCAGTGTTGCGATGATTGCTGCCTCCACCCAGACCCTGGCTGAGACGGAAGTCA
GCATGAATGTCGGTGCCACCAGCAACTACATCTGGCGCGGCATGACCCAGACCTCTGACG
GCGCCGCCGTCTCCGGTGGCCTGGATGCAGGCTTCGATAGCGGCATCTACCTGGGCACTT
GGGCCTCTAATGTCACCGATGGTTTTGAGCTCGACTTCTATGGTGGTTTTGCCGGTGAGG
CGGGTGATTTCGGTTACGATCTGGGCGCTATCTACTACATGTATAAAGATGATGCGGATG
CGGATTTTGCTGAGGTCTACGCCAACGCCAGCTTCATGTTTGTGAACGCCGGCCTGGCCT
ACACTGTCTCCGCCGACAACGATCCCTCTGAAGGCGATCTCTACTACTTCGTCGGTGCCA
GCTTCGATCTGCCCCAGGATTTCTCGATCGGCGGCACTATCGGTGTCTACGACTACGATG
CCGCCGGCAGTGATGACCTGACCCACTATCAGATCGACCTCTCCAAGAGCGCCGGTGACT
ATGGCGACGTGACCTTCACCCTCTCCGATACCGACGCCACCGCTGGTGCCGATAAGGATA
TGCGTGCGCTGGTCTCCTGGAGCAAATCCTTCTAAAGCCCCGGTTCAACACAATCAAGGG
TGGAGCGCAGCTGCTGCTCCACCCATTGAGGAGAAAACAGCATGAAAATGATTTCTGCAA
TCATCAAGCCCTTCAAGCTCGATGATGTCCGTGAGGCGCTCTCCGATATAGGCGTCACCG
GTATCACTGTGACCGAGGTAAAGGGCTTCGGTCGCCAGAAGGGCCATACCGAACTCTATC
GTGGCGCCGAGTATGTCGTCGATTTTCTGCCCAAGATCAAGGTCGAGATTGCGGTGGATG
ACGGTGTCGTCGATCAGGTACTGGAGGCGATCTCCGGAGCGGCCAAGACCGGCAAGATCG
GTGACGGCAAGATCTTTGTGATGCCACTGGAACAGGCAGTGCGAGTGCGTACTGGCGAGA
CCGGTAGCGAAGCGCTCTAAGACCAACTCTTCTGGAGGAGACAATCGTGGAAGCGATCAC
ACAGCTTAGTTATGCGCTCGATACCTTCTATTTTCTGGTATCTGGTGCACTTGTAATGTG
GATGGCAGCAGGCTTCGCCATGCTTGAGGCCGGCCTGGTGCGGGCCAAGAATACTGCCGA
GATCCTGACCAAAAACATCACCCTGTTCGCTATTGCCTGCATCATGTACATGCTGGTGGG
CTACGGCATCATGTATCCGGATGGCGGCAACGGTTTTATCCCGGCGCTTGATCTGGGATT
TATGTTCGGCGGTGACAACAGTGTCGATGATGTGCTGAAGAGCAACGGCGAGACTTACTA
CTCGGGCATGTCCGACTTCTTTTTTCAGGTGGTATTTGTCGCCACCGCCATGTCGATCGT
CTCCGGTGCGGTGGCGGAGCGCATGAAGTTGTGGGCCTTTCTTGCCTTTTCGGTAGTGAT
GACCGGCTTTATCTACCCACTGCAGGGTTACTGGAAGTGGGGTGGCGGTTTCCTGGATGC
CGCTGGCTTCAGTGACTTCGCAGGTTCCGGCGTGGTGCATCTGTGCGGCGCTGCTGCGGC
TTTGGCCGGGGTGCTGCTGCTGGGCGCACGTAAGGGTAAGTACACGGCCGATGGGCGGGT
CAACGCCATTCCGGGTGCCAACATGCCGATGGCGACCCTGGGTACCTTCATCCTGTGGCT
AGGCTGGTTCGGCTTTAATGGTGGCTCTGAGCTGAAGCTCTCCAACATCGAAGAGGCGAA
TGCGGTGGCTATGGTCTTCGTCAACACCAACGCTGCCGCTGCCGGTGGTGTGATTGCCGC
GCTGCTGACTGCACGTGCACTGTTCGGCAAGGCCGATCTGACCATGACGCTCAACGGCGC
GCTGGCCGGTCTGGTGGCGATCACCGCTGAACCGCTGACTCCGACTCCGCTGCTGGCGAC
CATCGTCGGCGCAGTCGGCGGCGTGCTGGTAGTCTTCTCCATCATTTTTATGGACAAGCT
GAAGATCGACGATCCGGTGGGTGCCATCTCGGTACACGGTGTGGTCGGTATGTGGGGCCT
GCTCGCGGTAGTGCTCTCTAACCCTGATGCGACCCTGGGGGCTCAGTTGTTAGGCCTGGG
CACCATTTTCGCCTGGACCTTCGGCGCCTCTTTCATCGTCTGGCTGATCATCAAGCTTGT
GATGGGAATCCGTGTCAGTGAGGAGGAGGAGTACGAAGGCGTGGATATCGGCGAGTGTGG
TCTGGAGGCCTACCCCGAGTTCACTGGCTCACACGGCGCGGGTCGCTGATCCCGATATTA
AATAATTAGACCTCTCTCACTTTCGGGGTGCCATTGGCACCCCTTTTTTTGTGTCAGGCA
CAGCAGATGCGCTGCTGCAAGCAGGTTCAGTAAGCGATCTTCTGGTTGTTGCTGTCAGTC
TCGGTGATAAGCAGCGATTCGGAAATGGTGCAGTTACGACCGTGGTTTTTGGCGTAGTAG
AGCGCTTGGTCGGCACGTTCCAGTAGAGTCTCTATGGAGTCCTCCGGGTGTAGGCTGGCA
ACGCCCACCGAGATAGTGATGCCGGGTAGCTTCTCCTTGGTGCTCTTTCTCACCAGCACC
AGTTTGCCGACTGTGCTTCGTATCATCTCCGCCACCTTGATCGCATCCTCAAGTGAGGTA
TTGGGTAACACCAGGGTGAACTCTTCACCGCCATAACGGGCGGCGATGTCATTCTTCCGC
GCCCTCTGTTGCAATGTCTGAGCGACGCGCCGGATTACCTCGTCACCGATCAGGTGACCG
AAGCTGTCGTTGAAATGTTTGAAGTGATCGATGTCGAGCATCAGTACTGACAGCGTTGTC
TGGCTCTCTATGCTGCTTTCAATGCACTGGCTAAGGCGTTGATTGAGGACCTTCTTGTTA
TAGAGACCGGTCAGGCTGTCCCGGTGTGCCTCCTCCCGTAGCTGTTCGACCTGATTCCGC
AGCTCTGTGGTATTGCGTTCGGCTGACGCTAGGTTGTCCTGTATCTTTTGGTTATTGGAG
ATCGCCTGGTTGGTGGCCTGCAGTAGAGTGTCGGCGATGCGACGAACGCTGCCAAGGTCG
GTCTGCCCCTGTAGTGACTCCATCTGCCCTTCAAGTAGCCGGCCAAAGTCGCTGATGCCA
TGACAGGCGCTGGAAACTCCTTCCAGCACCTTATAGAGGGTGTCATGCAGGCTGGCGATG
TGATCGTCAAGCTGTAGTTCAGTGCCGCCCTCGAAGTGTGTCTCGAAGAACTCCCTGAGC
AGGTGGGGATTGAGGCTGCCATGCTTTTCGAGATGTTGATCAAGTGCCTGATTCAGGGTT
GGAGTCCGTTGTGCTACGTATTCGTAGGCCACAGCGTAGCAGACCGGGCTGGGCGGAATC
TGGTGCTGTTGCAGGAGTTCCATCGCTGCCCGGTTGCGGTTCTGGGCGGTCTCGATAGGG
TCGAGAATTTGACAAGGTGATATTTTGTTCATTTTTAATCAGGCTTGGCTGAATTGTCAG
TCGGCTGATGATTTCCCAGGCGCGTCAGGATAGGTGATTCTTAGGCACCGCCCCTTAGGG
TGATTTTCGGCTGGAGATGCGGCATCTTTAGCCGAAAACATGCCCTCGCCAGGCTGGAAG
TGCCGACCTCACCCGGCACGAAGAGGATTTGCGATTCTGTTGGCCACAGAATCACTTCAT
GAGTATGAAGGCTAGCGGGGTTGTGGGGGGACGTCGTTAATCCCCGATCCGCTTAATATT
ACCCGCAGAGCCGGTCAGCTCTGTGGCTCGAGTATTTTGCGGAAAAATTCGGGAACGGCG
AAGGCGGCGCGGTGGATATCGCTGTTGTAGTAACGGGTCTCGAAGCTGCGCTGTGCCACA
TCCTGTTCGCGGAAGCCCTCGATCGCCGCCCCCTTGCGTCCCAAAGTGGCGCTCCACCAA
CCGCTCGGGTATATCGGCTGGGGAAAGAACAGGCTCTTGACGTCGCTGAAGCCGCTGTCG
TGTAGATTGCGGTACATGCGCTGGATGATCAGTTGGTGGATCAACGGTGACTCGCTCTGC
TGGATCATCAGGCCGCCATCCGCCAAGGCGCGCTGGCAGGCGCGGTAGAAGTCAGCTGAA
AAGAGTACCTCGCCGGGGCCGATTGGGTCGGTGGAGTCGACGATGATGATGTCGAGTGAG
CCAGCTTTTGCTTGCTGCATCCACTCGATGCCGTCGATGAACAGCAGCTCGGCACGCGGA
TCCTGGTTGGACTCACACAGCTCCGGAAAGAATTGCTCGGAGACCCGGGTTACCCGCTCG
TCGATATCGATCTGGGTGACCTGCTCCACCTCCGGATGCTTCAGCACCTCGCGCAGGGTG
CCGCAGTCGCCGCCGCCGATGATTGCCACCCGCTGTGGTGCCGGATGGATGAAGAGAGCT
GGGTGGACCATCATCTCATGGTAGAGGAAGTTGTCGAGGCTGCTGACCATGGTGTAGCCG
TCGAGCACCATCAGGTTGCCCCAGTCGGTAGTCTCGTAGACCTCGATCTTCTGGTAGCGG
GACTGCTCTTCGTGCAGCTTGCCCTTGATGCGCAGGCCGAAGGCGTTGCCGCCCTCTTCA
CACTTTTCGGTAAACCACTGTTCGTTGTCGGCCATTGCTCTCTCCACAACTCTTATCTGG
CAGGACATTCCGCCCAAATCTGGTGGGCAGCTAGAGTGTCATTAGCGCTTCTTTTGCGCA
ACCTCAATGGCGCCCCGGCACCACGCTAGCAACTGCTCCTGATCTTCCAACGCTTCTACC
GGGGTGAATAAAATTTCATGCTGATCTGCTTGCCATCCTTGCGCTGGTAGCTGAAGGACG
ACTGACCTACCTGGCGGAAATGCTCACTGCTGGCGTCATCGGCCTTCAGGTAGAGGCTAT
CCTCCTCGAGGATGGCGCAGAACAGACCATCGCAATAGGCGCCTGCGTCGCCAAACATAC
GGCGAACCTGAATCGTGCTGAGGGGGCTCAGCTGTTCGTGAATATAGTCCGAGTCGTATT
CACTGACGGACATGAGTGAGTTGCCTGAGTCGCTTGCGGGAGCGGGCCTGCACTGCCGGG
CCGCCGGTCTCCTGGACTTGATGGATGGCCCCGTACCAGCTTGATCACCTCATCGACCCG
CCCCAGCGAGCGGCGATCGCCCCTCGGTCACATTTGCAGTAGTCTGTGGCCGCTCATCAG
GAGTCATCAAAGGCGATAGTGAATGGGGCCATTAGAGATTATCTACCAGGACCAGGCAAT
CGTTGCGATCAACAAGCCCGCGGGGTTGCTGGTGCATCCCAGTCTCGTGGATCGGTACGA
GACCCGTTCGGCGATGAAGCTGTTGCGCGACCAGTTGGGGCGCTGGGTCTACCCGGTGCA
TCGGCTCGATAAGCCGACCTCCGGGGTGCTGCTGTTTGCCCTCAACTCAGAGGTGGCACA
GCGGCTCGGTGAGCAGTTCGAGGGGCGGGGTGTGGAAAAACGCTATCTGGCGGTGGTGCG
TGGCCACCCCGATCAGCAGGAGGTGATCGACTACCCGCTGAAAGAGCTGCTTGACAAGAT
GACCGATCGGCGCGCCCGCCAGAACAAACCAGCCCAGCCGGCCGTAACTCGCTACCGGTG
TCTCGCCACTGCCGAGCTACCCTACCGGGTTGATCGCTACCCGAGCAGTCGCTACGCGTT
GCTTGAGCTCTGCCCAGAGACCGGCCGCAAGCATCAGATTCGCCGCCACATGAAGCATAT
TTTCCACCCGATCATCGGTGACACCAGCTACGGCAAATCGCGCCACAATCGGCTCTTTGA
ACGGCTGTTTGATTGCCGCCGGCTGCTGCTGACGGCGGTGACACTGTGCTTTCGCCATCC
ACTGAGCGACGTCCCGATGCGCCTGACCTCCGAACTCGACCCGCCCTTCACTCGGGTAGT
GCATGGTATGACCTGGAGCGAGGTCCTGGCAGAAAGGCTGATGGCTGCTGATGGCGACAA
ATAACCTACATTTTCGTAGCCGTTTAACGCATAATACACGCCATGCAGCCTGACCATTCC
GATTCTGAAGCGCTCTATGCCATCCCCCGCTGGGGGGCAGGTTATTTTCATGTCAATGAA
GATGGCCACCTGGCGGTGCGACCCGATCCGCAGCAGCTGGTGGAGATTGACCTGCGTCAG
CTGGTGGATGAGCTGCATGAAGCGGGCCTCTCACTGCCGGTGCTGGTGCGCTTCAACGAC
ATCCTGCGTGATCGTGTGCGACGACTGCGCGCGGCGTTCGAGCAGGCGCAACAGACGCAG
GCCTACAGCGGCAGCTACACCACCGCCTATCCGATCAAGGTCAACCAGCAGCGCAGTGTG
GTGGAACAGATCGTCGCCGACGGCGCCACCGGCCTGGAGGCGGGCAGCAAACCGGAGCTG
ATGGCGGCGCTGTCGCTGGCTCGGCCGGGTGGGCTGGTGGTCTGCAACGGCTACAAGGAT
CGGGAGTATATCCGCCTCGCTCTGATCGGCCGGCGCCTCGGGCTGCGGCTCTACATCGTC
ATCGAAAAACCCCAGGAGCTGGAGCTGGTGCTGGAAGAGTCGGCGCGACTCGGCATCGAG
CCGCTGCTGGGGGTGCGGGTGCGGCTGGCGGTCTCGGCGGCTGGCAACTGGCAGAATAGC
GGTGGTGAGCGTGCCAAGTTCGGCCTCTCCGCCGCCCAGTTACTGAGCCTGGTTGAGCGA
CTTGAGCAGGCCGGCGGCATCCCCTGGCTGCAGATGCTGCATGTGCACCTGGGTTCGCAG
ATCCCCAACCTGGCCGATATCCGCAATGGATTGCGTGAGGCGGCGCGCTACTTCGTCGAA
CTCTCGCTGCTGGGGGTGCCGATCGATACCCTGGACCTGGGCGGTGGCCTGGGTGTCGAC
TACGAAGGCTCAGGTACGCGCCACTTCAGCTCGATCAACTACAGCGTTGAAGCCTATGCC
GAGGTGGTGGTGGCGGCGATCGCCGAGGCCTGCCGTGAGGCGTCGCTGGTCTACCCCGCG
ATCATCACCGAATCGGGTCGGGCACTAACCGCCCACCACTCGCTGCTGATCAGCAACCTG
ATCGACCGAGAGGCCGCTCCAGGCGCGGCGGTGACGCCAGCCGAGTCGGATCAGACGTTG
CCTGTGCTGGCGCAACTGTCGCAGCTGTTGGGTTCAGAGGCTTCGCCCCTCGAGCTGTTC
GAGCAGGCCCAGGAGCTGCTGGATCAGGCGCGCCGCGAATTCGAACTCGGTGCGCTGTCG
CTGGCTGGCCGGGCCCGGGCCGAGCAGCTCTTCTACGCCATCTGCCGTGAGCTGCAGCCG
CGGCTCGCCTACAGCTCACGGCGTCAGCGTGAGCTGATCGAACGCATCCATCTGCTGCTG
GCCGACAAGCTGTTTCTGAACTTCTCGCTGTTCCAGTCGATGCCGGATGCCTGGGCGATC
GAGCAGATATTCCCGGTGGTGCCGCTGCAGCGGCTGGATGAGGTTCCTGATCGGCGCGGC
GTGGTGCACGATCTGACCTGTGATTCCGACGGTTGTATCGAGCACTATGTGGAGCAGGGC
GGGGTCGAGGCGAGCCTTCCGGTACACGCTCCGCGGGCCGGCGAGGCGTACTATCTGGGG
ATCTTTCTGCTCGGCGCCTATCAGGAGATCCTCGGCGACATCCACAACCTATTCGGTGAC
AGCGACGCGGTCAATCTGGAGCTCGACGGTCAGGGTGGTTACCGTCTGCTGGAGCCGGAG
CGGGGCGATTCGGTGGACGAACTGCTCAGCTATGTGCACTTTGACCCCCGGGCGATGGAG
ATCGCCCTGCGCACCCGCCTCAACCAGGCAGGGCTGGACAAGGCGCAGCGCGACCACTTC
TTTGCCGAGCTCAAGTCGGGGCTCTACGGTTACACTTATCTGGAAGATTAAGCCGACTAC
CTGCATCGCCTTTCCGCAGTGCCTGGGCTAACATCTCTCCCCTGTTTCCTTACCACGCCT
GCGCCGATGCCTGAACAAAAACCCTTCATCCTTGTCGATGGTTCCTCCTATCTGTTCCGC
GCCTTCCACGCCCTGCCGCCGCTGACCAATTCAAAAGGCGAACCGACCGGCGCGATCGTT
GGTGTGATCAACATGCTGCGGCGATTGATCGATGACTACCAGCCAGAGCATATGGCGGTG
GTGTTCGACGCTCCCGGCGGCAGCTTTCGCAACCAGCTCTACCCGGACTACAAGGCCAAC
CGGCCGCCGATGCCGGAGGAGTTGCGCCAGCAGATCGAGCCGCTGCACCAGATTGTGCGT
GCGATGGGGCTACCGCTGCTGATGATCCCAGGGGTTGAGGCGGATGATGTGATCGGCACC
CTGGCGCAGCAGGCGGCGCAGCTGGGTATGCAGACCCTGATCTCTACCGGCGACAAGGAT
ATGGCGCAGCTGGTCAACGCACAGGTGGCGCTGATCAACACTATGTCGGAGAGCTATACC
GACCGGGATGGAGTAGTGGCGAAGTTCGGTGTCACCCCGGAGCAGATCATCGACTACCTG
GCACTGGTGGGCGACAGTGCCGATAATATCCCCGGCGTACCCAAGTGCGGCCCCAAGACC
GCCGCCAAGTGGCTCGGGCAGTATGGCGACCTGGACAACCTGATCGCCCATGCCGATGAG
ATTAAGGGCAAGATCGGCGAGAACCTGCGCGCCAGCCTGGAGCAGCTGCCGCTGTCGCGC
CAGCTCGCCACCATCAAGCTCGACGTAGCGTTGGAGCAGGGGCCGGATGGTTACCGCCCC
ACTGAGCCGGACCGCGAGATATTGCGGCAACACTACAGCCGCATGGAGTCGAATCGGTTG
CTGTCGACCCTGGAGGCTGGGGAGGCCACTGAGGCGGGGCCGGCCGAGCCGGCGCTTGAG
GTGGAGTATGAGACGATCTTCAGCAAGAGCGCTCTTGCCGATTGGCTGGTGCGACTGCAA
CAGGCTGAGCTATTCGCCTTTGATACCGAGACCACCAGCCTCGACTACATGCAGGCGGAG
ATCGTTGGCGTCTCATTTGCGGTGGAGGCGGGCCGGGCCGCCTATCTGCCGCTGGCGCAC
CGCTACCCGGGGGCGCCGGATCAGCTGGATCGTGACTGGGTGCTGGCACAGCTCAAGCCG
CTGCTGGAGGATCCTGAGCAGAAGAAGGTCGGGCAGAACCTCAAATACGATATGAGCGTG
CTGGCCCGCTACGGCATCGAGCTGCGCGGCATCGCTTTCGACACCATGCTCGAGTCCTAT
GTGCTCGACTCTACCGCCAGTCGCCACGACATGGACTCGCTGGCGAAGAAGTATCTACAT
TACGACACCATCCACTTCGAGGATGTCGCGGGCAAGGGCAAGAAGCAGCTCACCTTCGAT
CAGATCCCGCTGGAGAGCGCCGCCCCCTACGCGGCGGAGGATGCGGATATCACCCTGCGT
CTGCACCAGACCCTCTGGCCGAGGCTGCAGGCCGAGCCGACTCTGGCGAGCCTCACCACC
GATCTGGAGGTGCCGCTGGTGCCGGTACTGTCACGCATCGAGCGCAACGGGGTGCGCATC
GACAGTGTGATGCTGAAGGCGCAGAGCCAGGAGTTGGCGCAGGGCATGCACCAGCTGGAG
CAGCAGGCCCATGAGCTTGCCGGGCACAGCTTCAACATGGCCTCGCCGAAGCAGATCGGC
CATATCTTCTTCGAGGAGCTGGGGCTGCCGGTGATCGCCAAGACGCCGAAAGGGGCGCCA
TCCACCGCCGAGTCGGTGTTGCAGGAGCTGGCGGATCAGGGCCATGAGCTGCCGGCGCTG
ATCCTGCGTCATCGTGGCTTGGCCAAGCTCAAATCCACCTATACCGACAAGCTGCCGGAG
ATGGTCGATCCGGATAGCGGCCGGGTCCACACCTCCTACCATCAGGCGGTGGCCGCCACC
GGACGACTCTCCTCTTCCGATCCCAACCTGCAGAATATCCCGGTACGCAGCACGGAGGGG
CGGCGTATCCGCCAGGCGTTTGTGCCCGAGCCTGGCTGGAAGATGGTGGCGGCGGACTAC
TCGCAGATCGAGCTGCGCATCATGGCGCACCTCTCTGGCGACGCGGGCCTGCTGCAGGCA
TTTGCCGAGGGCAAGGATATCCATCGTGCTACCGCCGCCGAGGTATTTGGTGAGAGCCTG
GATGCGGTCACCAGTGAGCAGCGTCGCTCCGCCAAGGCGATCAACTTCGGCCTGATCTAC
GGCATGTCGGCCTTCGGTCTGGCCAAGCAGTTGGGGATTGAGCGGAGCGAGGCGCAGGAG
TATGTGGACCTCTACTTTGCTCGCTACCCTGGGGTAGCGGCCTACATGGAACGCACCCGT
GAGCAGGCCCGTGAGCAGGGTTACGTGGAGACCCTGTTTGGCCGGCGCCTCTATCTGCCC
GATATCAAGGCCCGCGGGCCACGCCGCGGCGCAGCGGAGCGCACCGCGATCAATGCACCG
ATGCAGGGTACCGCGGCGGACATCATCAAGCGTGCGATGTTGGCGGTGGATGGCTGGATC
GAGGCAGATCGGCCGCCGCTGCGGCTGCTGATGCAGGTCCACGACGAGCTGGTGCTGGAG
GTGCAGGAGAGCTTTCTCGAAACGGCCTGCCAGCACCTGCGTGATTGTATGGAGTCAGCG
GCTGAGCTGGCGGTGCCGCTGCTGGTGGAGGTAGGGATCGGTGATAACTGGGATGAGGCC
CACTAAGGCAACGGGTGCGAAGAGGGTGAGTCTGTTCCAGCGCAGTCGCGGACTGGCATG
CTGGTCTATGCAGTGATTGCGGTGGCCGCACTCTGGTTCGGCCTGTTCGAACTAGTTGAT
CCTCGAGGTATTGGTCGCGCTGCTGATTGAGACGGTGATGGCCGCCTTCAGGCAGCTAAT
TGGCAGAATGCAATATTCGAGTGAACTTATCTGTTTTTGCCGGGTCATAGCGTTTAGTCA
TGACGACAGGGCCGGCCCCTCCTAAGGCGGCCCGAACTCCCCGGTGACCCCATCTGGGGA
GTCATCTAGCCCCGACAGCTTTTTCCCCTTTGAGCTGTCGGGGCTTTCTTTTGTGTGGCG
GGTTATCCCTTTACGGGCAGATCAAACCAGATATCCAGCACTTCGTGAGCCTCGTCGATG
CCCTGGCGTTTGAGGGAGGAGAAGAGCTGCAGCGTGATTTCGGGGAATTCCGCCAGCTCC
TCCTGCACGCTGCGCAGGGTGCGCTGCGCCGCACCGGGCTTCAGTTTGTCCGCCTTGGTT
AGCAGGATGTGGGTCGGCAGGCCGTGGTGGATGTTCCATTCGAGCATCTGGATATCGAAC
TTCTTTAGCGGATGGCGGACATCCATCATCAATATCAGTCCACGCAGGCACTCCCGTTGG
GCAATGTAGTCGGCCAAGGCGCTCTGCCAGATCGTCTTGACCTGTTCAGCGACCTTAGCG
TAGCCGTAGCCAGGTAGGTCGACCAGGCGGCGCTGCTCGTCAAGGCCGAAGAAGTTAAGC
AGCTGGGTGCGACCGGGGGTCTTGGAGGTGCGCGCCAGGCTCTTCTGGTTGCAGAGCAGG
TTGAGCGCGCTCGACTTGCCGGCGTTGGAGCGCCCGGCGAAGGCGACTTCAATGCCCTGG
TCGGCTGGTGCCTGACTGAGTTTGGCCGCGCTCTTGAGAAAGCGTGCCCGGTGGTAGAAG
GGATTCATAGGTTTTCAGGGGGGACGGCCCGAGCGTCGGCAGACGCCCGGAGTGGGGCTA
TCCCCAAAGCTTTTTGATCCAGGATTTTTTTGTTACGCGGGGGTTAGCGCCGGCGGCAAG
GAAGTGTGCGGTGTATTGCATATCTTCCTCCATGATGTGCTTGGTGAGCCAGGTCTTGAG
GAAGTGCATCAGTTCGAAGCCGATCGCGGTCTTGCCCGATTCGACCTTCTCCACCAGCTC
GATGACGTGCCCGAGCAACTCCTCGTGAATCTCCTTGTGTGCGTCGTAACCAGGATAGTT
GAGGATGCGCATCAGACTCTCTTCAACGGCGAAGTGGATGCGGGTGTAGTCCGCCAGTTC
ACCGAGAATCTCTTTAACAACTTCGCTTCCCTGGCGTTTGTGGATTGCATCATGCATCCG
GTTGATCATATCGACCAGCACCTTGTGCTGCGCGTCGATCTCTTCGATGCCGACACTCAG
GGTATCGGACCACTCTACAAAGGCAGCCATTGTTCTCTCCTCAGACCAGTTTTGTGGGAT
ATTTTGGCCTAAAAGTCGATAAAAGTGTGTGAATTGCCCCGTGTTTCACGGCTCCTGGCG
ATCTGGGTCAATCTTCTCGTCTCCAGTGCCCCGATTTCCCGCCGGCCTTCTCCAACAGGC
GCACCTGGTCGATGGTCATGCCGCGGTCGACCGCCTTGCACATATCATAGATGGTTAGCA
GTGCCACTTGGGTGGCGCACAGCGCCTCCATCTCGACGCCGGTCTGGCCGCGGGTTTCGA
CCCGGCTCTGACAGTAGACGCTAGTGCTCTCGGGTTCGGCGCTCAGCTCGATATTGACCT
TGGTGAGCGCCAGCGGGTGGCATAGCGGCACCAGGTCGGCAGTCTTCTTCGCGGCCATGA
TACCAGCGACACGAGCGATGCCGAGTACGTCGCCCTTCTTGTGGCCGCCCTGCATGATCA
GCGCGAGGGTCTCGGGCAGCATGCTGATGCGGCCTTCAGTGACGGCCACCCGGTGGGTGA
CCGATTTGTCGCCGACATCGACCATATGGGCCTCGCCGGCTGCGTTGAAGTGGGTCAGGT
CAGACATGCTGGTTACTCGGTTTACAGATGTTCAAGCGACTTGGCGACCTCACGCACCTC
GAACTGCATGCTCTCCAGGTCGGCCATCACGTAGGTGGCAGGGGCGCGGCCGACGCCGCC
GATGGTGCCGGGGTTGATCAGCGGGGTGGTGCCGCCCTTGATGTTGGCCAGCTCCTCGAA
TTTGAGCTTGTGGCTGTGACCGCAGCAGACCAGATCCCAGTCGCCGGTGGCGGCCATGGC
ACGGGCGTAGTGAGGATAGTGGACCAGGAAGATCCGCTTGCCGGCCAGTTCCACTCCAGC
ATCCATGCCATGGTAGTGGATGTGGGTGTTGGGCTGGTTGGCAAGTCGCCCCAGGGTGTA
GAGGTCGCCGCTGTTGTTGCCGTGGATGACATGCACCGGTAGATCATGCTTGGCGAGGCA
GTTGAGGGTGCTTGGAGCGACTACGTCGCCACAGTGCAGCACCGCCTCGGCGCCCTGGCT
CTTGGCTTCTGCCACCGCGGCGTCGAGCAGCGGGATGTGGTCGTGGCTATCGGAGAGGAT
GCAGACTTTCATATTGGTGGTGATCGTGGGAGCGCTGCGTGTAGGCCTTAGAAATTGGGT
TTTTCAGGTGCATCCTTATACAGTTGCACACTCTCCATGATCTCTGCCTTTGCCTCATCG
AGGCCGTACCAGCCGTCGACGCGCACCCACTTACCTTCGTCCAGATCCTTGTAGTGCTCG
AAGAAATGGGAGATGCGATTCAGCACCTCGCCAGACAGGTCGCGGAAGGTCTGCACCGAG
CGGTAGCTTTTGCAGAGCTTGTCGACCGGCACGGCCAGTATCTTGGCATCGTCTCCCGAT
TCGTCCTTCATCTTGAGCACGCCAATCGGGCGGCACTTGATTACCGAGCCGGAGATCAGT
GGATAGGGGGTGAGCACCAGCACGTCGACCGGGTCGCCATCCTTCGACAGGGTGTGCGGC
ACATAGCCGTAGTTGCAGGGGTAGTGCATGGCGGTGGACATGAAGCGGTCGACAAACATC
GCACCGGTCTCCTTATCCAGCTCATATTTGACTGGGTCGGAGTGCGCCGGAATCTCGATA
ATGACATTGATGTCGTTAGGGACATTGGCGCCGGAGCTGACTCTGTCCAGGTTCATATTA
GCGTCCTTTAAATTTATAAAGTCGCCATTATACGCAGCCTCTTTGTCCGGGTACCAGGGT
GGGGAGGATTAAGCCCTTTGAGTGAAAGGGTTTCAGCGGAGAAAAAAAGAGGCCGGCAAA
GCCGGCCTCTCTCTATAGCGTGGGCGCAGAGCGCCCCAGAGTGGGATCAGATCAGCGGCA
CGATTAGGAGTGCCACGATGTTGATGATCTTGATCAGCGGGTTGACGGCAGGGCCGGCGG
TGTCTTTGTAGGGGTCGCCTACGGTGTCACCGGTAACCGCTGCCTTGTGAGCATCGGAGC
CCTTGCCGCCGAAGTGGCCATCCTCGATATACTTCTTGGCGTTATCCCATGCGCCACCGC
CGGTGGTCATGGAGATGGCGACGAACAGGCCAGTCACGATGGTGCCGATCAGCAGGCCAC
CCAGTGCCTGGGCACCCAGGGTCAGACCGACGATCACTGGCACCGCGATGGGCAGCAGGG
AGGGGATGATCATCTCCTTGATGGCGGCCTTGGTCAGCATGTCCACGGCCTTGGAGTAGT
CTGGTTTCTGGCTGTGGTCCATGATGCCTGGCATCTCGCGGAACTGGCGACGAACCTCGT
TGACGATACCGCCAGCAGCGCGGCCCACGGCTTCCATCGCCATCGCACCGAACAGGTAAG
GCACCAGACCACCGATAAAGAGACCGATGATGACCATGTGGTTGGAGAGGTCAAAGCTGA
CCAGCTTGCCGGCAGAGTCCAGGCTGTGGGTGAAGTCGGCAAAGAGCACCAGCGCGGCCA
GACCGGCGGAACCGATGGCGTAGCCCTTGGTCACCGCCTTGGTGGTGTTACCCACGGCAT
CCAGCGGATCGGTGATGTTGCGGATCTTCTCGTCTAGCTCAGCCATCTCGGCAATACCAC
CGGCGTTGTCGGTGATCGGGCCGTAGGCGTCGAGGGCGACAATGATGCCGGTCATGGAGA
GCATCGAGGTGGCGGCCACGGCGATGCCGTAGAGGCCAGCCAGGTCGTAGGCACCCCAGA
TCGAAGCGCACACGGCGAGTACCGGAGCGGCGGTGGACTTCATGGAGACGCCCAGACCAG
CGATCACGTTGGTGCCGTCACCGGTGGTGGAGGCTTCAGCGATGTGCCGCACCGGGCTAA
ACTCGGTGGCGGTGTAGTACTCGGTGATCACCACCATCGCGGCGGTCAACACGAGTCCTA
TCATGGCGGAACCGAAGAGTGCCATGGTCGGGTTGGTCACGCCTTCGATAATCACGTCTT
TCATCATGTAGTCGGTGACGAAGTAGAAGGCCACCGCGGCGATGACGCCGGCGACCGCCA
GCCCCTTGTAGAGCGCGATCATGATCTTGGTGTCGCCCTCATTTGCCTTGACGAAGTAGG
TGCCGATCACGGAGGCGATGATGGAGACGCCACCCAGTACCAGCGGATAGGTGATGGCAG
CGGCGCTGTTGCCGGCGACCAGCAGACTGCCCAGCAGCATGGTGGCGACCACGGTTACCG
CGTAGGTCTCGAACAGGTCGGCTGCCATGCCGGCGCAGTCACCCACGTTGTCACCCACGT
TGTCGGCGATAACTGCCGGGTTGCGTGGATCGTCCTCGGGGATGCCTGCCTCAACCTTGC
CGACGATGTCGGCACCCACATCCGCACCCTTGGTGAAGATGCCGCCGCCGAGACGGGCGA
AGATGGAGATCAGCGAGCCGCCGAAGGCGAGACCGACCAGAGCGTGCAGTGCGTCGCTGT
CGGTGACGCCCATCTGACTGAGGATGGCATAGTAACCGGCCACACCCAGCAGACCCAAGC
CGACAACCAGCATGCCAGTGATGGCGCCACCGCGGAAGGCGACCTGCAGTGCGGCGTTGA
GGCCGTTATTGGCGGCCTCTGCGGTGCGTAGGTTGGCACGTACCGAGATGTTCATGCCGA
TATAGCCGGCGGCACCAGAGAAGACTGCACCGATGGCGAAGCCGATTGCAGTGGCCGCAC
CCAGGGCAGCCCAAAGAACGACGAGCATAACAGCGCCGACGATACCGATGGCGGTGTACT
GGCGGTTAAGATAGGCGCTGGCGCCCTCCTGTATGGCAGCGGCGATCTCACGCATGCGCT
CGTTGCCTTCCGGCTGTGCGAGTATCCATTTGACGGATACAAACCCATAGGCTAGTGCGG
CAGCGGCGCAGGCCAGGGCGAAGATAAGTTCAGTGCTCACGGTGCAGTCCTCATAACAAG
TAAAAAATCGGTAATGTTTTGTATTGCGGAATAGTGGTTAGAACTGTTGGTCTGCCCAAA
AGACAGAAGCTCAATACTCTCTAATATTCTCAATTAGTTCAGCATTGATCAGGATCAAAC
AGACAGAAAAAAGGGGAGCTGGATGGCTCCCCTTTGGTTGGTTGGAGTTTACAGATCGAA
CTCTGCCAGCTTTTTCGGTACCGCAGCTCCCTTCATGGTGACGTACTTGGGCATGCCGTT
GTCGTCATACTCGGGGTAGGCCTCGCCCTTGATCAGCGGGTAGAGGTACTCTTTGCACTT
GTCGGTGATACCGAAGCCATCTTCGGAGATGAAGTCCATCGGCATCATCTTCTCGACGTT
GGCGACCTCGCTCAGGGGGGCCTCGCCGATGCTCCACTTGTAGGGAGAGGAAGACTCACG
TACCACGGTGGGCATGATCGAGTTCTTGCCTTCCAGAGCCTTTTCGACCGCGGCCTGGCC
CAGGGCGTAGGCCTGCGCGACATCGGACTCGGAGGCCAGGTGACGTGCTGCACGCTGCAG
GTAGTCGGCTACCGCCCAGTGGAACTTGTGGCCCAGGGCGTCCTTGATCATGTTGGCGAC
GATCGGCGCCGCGCCACCTAGCTGGGCGTGACCGAAGGAGTCGCGGGTGCCCTGCTCGGC
GAGGAAGGTGCCATCGGGCCAGTGTGCGCCCTCGGAGACGCAGACGGTGCAGTAGCCATG
TTCCTTCACCTTGGCGTCGACCGCGGCGAGGAACTTCTCCTTGTCGAACTCGATCTCCGG
GAACAAGGTCACGACCGGAATACCGTAGTCCTCGACCAGGGCGCCGGCAGCGGCGATCCA
GCCAGCGTGACGCCCCATCACCTCGATGACGAAGATCTTGGTGGAGGTGGCGGCCATCGA
GCGTACGTCGTAGGAGGCCTCCAGTGTGGAGACGGCGATGTACTTGGCCACCGAGCCGAA
GCCGGGGCAGTTGTCGGTGATCGGCAGGTCGTTGTCGACAGTCTTCGGCACATGGATCGC
CTGCACCGGATAGCCCATCTTCTCGGAGAGCTGGGAGACCTTGTAGCAGGTGTCAGCGGA
GTCGCCGCCACCGTTGTAGAAGAAGTAGCCGATGTTGTGGGCCTTGAAGACCTCGATCAG
ACGCTCGTATTCGCGCTTGTTGTCTTCCAGGCTCTTCAGCTTGAAGCGGCAGGAGCCAAA
ACCACCAGAGGGGGTGGTCTTCAGCGCGGCGATGTCTTCAGCGGACTCCTGATTGGTGTC
GATCAGGTCTTCGGTCAGGGCACCGATGATGCCGTTGCGACCGGCATAGACGTTGGCGAT
CTTGTCTGAGTGCTTGCGGCAGGTCTCGATCACGCCACAGGCGGATGAGTTGATCACGGC
GGTTACACCGCCGGATTGGGCGTAGAAGGCATTCTTTGCTGTCATGGAGATGACTCCCTG
TTGATTGAAACAGTAACTTGGGTTTGGTTATTTAAGGTCGCCGCGCTCTTTGGCTTCGTA
GTCGGCCTGGGTCTGCAGCAGCGAGACGATGCATTCGGTGAGGTCGTCGTATTCGTGTAC
GCCGGTGCCGTACTGCTGATAGCCGCGGTAGAAGAACTGGCAGCGGTATTTGCGGTCGCC
AGTCTTGAACACCACGAAGTTGCAGCCCTCTTCGATCCAGACGATCACCGGGCAGCTGGT
GAGCTCCTTGTCAGAGGGAGTTAGGCGGATCTCGGCGTCGGCCAGCTGGATCTCCACCTT
GTGGCCGTAGCGCTCTTTCAGGGTGGTCTCGAGGGTCCAGTGTTCGGTGTCGGTAATGTC
TGGGATTTCCAGCATGGGATTCGGTCTGCAGTCAGTTGCTCGGCGCCGAAGCTTAATCCA
AAACAGGGTATTTTGGGATAGGCGTCTTGCCGACTCTAAGGTGAAATGTGTCTGAGCTTA
CCGAAGCTGTGTTGCGGCGGCTAATCCAAAACTTGGATGGCGGCATGGATTTTGTTAATT
ATCGGCGGTCCCGTTGCTGATTGGTGCGTAAAGCGCCGCGTTTCTCGTTTAGGTGCATCG
ATGTTGGCAAAGGGGTGGCACGGCGGCATACTCCAAGCGTTTTATTTCAAGGGTAGGGAG
AGCTGCAGGTCTGGCTTGGTGCTGGCATCGCCGCGCCTCCCCATAATATTAACCCGGCAG
CCAAATAGATCGTGTGTAGGCCCGACTCGTTGAGCCCTTTGGGTATCAGTTGGACTTGTT
CGGCGAAAGCCGAACCTACGATACGAGGTAAAGGATTGCCGGACTAATAATTAAGGATTG
TCTGGCCGATGAAAAAACAGCTGCGCAGGATCGTTGCAACAGTCGTGCTCTTCCTCGTCT
ACTGGGCGAGTGTGCTCTTCTCCAAGCTGATTCCACGGCGCGGTGGTGGTGGCTGGAAGC
GCTCTGGCAGGATCCTGGTGATCGGCACCTTTCATAACCCCAACTGGTTCCACGCCCACC
TGACCCCGCTCACTAAATCGGGAGTCGATGAGGTGGTGCTGATCACCGACGAGATGGTGG
CGCCGATGGACGGGGTCGTCTACGAATGCCCGCCGCAGTTGATGCAGAAGCTGCTGAGCC
GTGCCGGCGCCAAGTTTGTCTGGTCGATCGTCTGCGGTTTTCGTCACAGGCCTGACCTCT
ACATGGGCTACCACATCTTCCCCTCCGCGATCATCGCCCTGATCGCGGCGCGCTTGTTCA
ATCGCCCCGCTGGTTTTCAGGTCACCTCTGGTCCGCTGGAGCTGGAGGGCGGCGGCTGGA
ATGCCGAGAATGTGGTGCTGACCGCACTCGGTGGGCCCTCCAAGTCGATCGAGAAGGCGG
TGCACGCAGCGACCCGTGAGTTTGATCTGGTGATCGTGCGCGGGCGTAAGGCGGAGGCCT
ATGTGCGTGAGCTGGGTTACCAGCGACAGATGGCGATCATCACTGGCAGCATGGCGGCGC
CGGCCGACAGCGTCGGTTTTGACGAGCGCGAAATCGATCTGATCTCAGTGGGCCGACTCT
GCGAATACAAACGCCCTGACCGCTTTGTGCGGGTGGTGGCCAAGGTCGCACAGAACCACC
CCGAGATGCGGGTGGCGATGGTAGGCGATGGCCCTGATCGGGCCGAGTTGGAGGCGCTGG
CTGATGAGCTGGGGGTGCGTGAGCGCATCGACTTCATGGGCAAGCGCAGCGATGTCCCCG
ATCTGCTCGCCAAGGCCAGGGTGTTCGGTCTTACCTCGCGCTGGGAGGGGCTGTCGATTG
CGATGATCGAGGCGATGATGTCGGGTGTGGTGCCGGTGGTGGGCGATGTGGGCGACCTGG
CCGATCTGGCCGACAGTGAGAACAACGGCTTTGTGGTCGATCCTGACGACATCGACGGCT
ACGCGAAACACATCGATGCGCTGCTCAGCGATGCTGAAATGTGGCAGCGATTTTCCAGCA
ACGCCCGCCAGGCATCCATCGACTACTCCAGCGTGGATGCTGTGGCGGGCAAGTGGCAGC
GTGAGTTCGAGACCCTGATGCAGGCTACTACCCCAGCCAGCGAATAGGGTCGCTGTCGGT
CGGGCTTGAGCCGCCAGGGGTTGGAGTCAATTCGCGCACTGACAATGAAATAGATAATAG
GGGTGGCGAATTGACTCCAACCCCTCCTGATACGCCGTCCGGGCTATTCCTCTGAGCGCT
TGAACTCGGTTCTGCGGCAGCCTGGGCAGGGTGGGATGTGGCCCGCCTTGCGGAAGTGCA
TCTGCTTGCCGCAGTTGGTGCAGACTAGGGTACCGGGGCCGGTGATCTCGCCGGTGTGGT
AGGTGGATGCCTGTTCGGCCCGCTTCGCCAGTTTGCCCAACTCCAGCCTGGTCTGGTCAG
CGACCTTGCTGAACGTCTCGGCGATCCGCTCTTCCACTTGGTGCAGATCGAAGCGCCACC
AGGTGGAGATCTGCTCGCCAGTATCGTGCAGATAGTGGGCTGCGTCCTTGATGTCCCGTT
CGATATAGCCAGCCACCTTGTCTGCCTCCTCGCGGGTCAGTTCGCCCAGTTCCACCACCT
TCTCTCGGGCATCCGACAGATACTCCTTGAGTCCGGGTAGGGCGCTCTCCCTAGTGACTT
CGTAGGCATCGTGAACCTGTTCAAGCATCTTCTCATAGGCCTCGGTGAGCCGGTCGAGTG
GGGCCTTGTTACCTGAATCTGTCATTACTCTCTCCCCGGGCGGGCAGCCCTTTTGTCATC
ATACTTCTATAGAATAATGGATCAAAGCTGGCGGATGGCAAATCCGGCGGGCAACGGCTT
CAGGATTGGGCGTCGCTGGGGTATGCTTCCGCGATTCCCCCGTTGTTGACAGAATTCAGA
CCCGATCATGCAGAAAAATTACGATCCCGCCGCGATCGAGGCGGCCGTCCAGTCCCACTG
GGAGCGCAAAAAGAGCTTCACCGTCAGTGAAGATCCGGCGAAGGAGAAGTTTTACTGTCT
CTCCATGTTCCCCTATCCGAGCGGCAAGTTGCATATGGGCCATGTGCGCAACTACACCAT
TGGCGATGTGATCGCCCGCTACCAGCGGATGCAGGGCAAGAACGTTCTGCAACCGATGGG
CTGGGACGCCTTCGGCCTGCCGGCGGAGAACGCAGCGCGCAAGAACCGGGCGGCACCGGC
GGCCTGGACCTACGACAATATCGACTACATGAAGGGCCAGCTGAAGCGTCTCGGCTTTGG
CTACGACTGGGATCGCGAACTGGCCACCTGTAAGCCCGACTACTACAAATGGGAGCAGTG
GCTCTTCACCGAGCTCTATAAAAAAGGTCTGGTCTACCGCAAGAACGCGGTAGTCAACTG
GGATCCGGTGGACCAGACGGTGCTCGCCAACGAGCAGGTGATCGACGGTCGCGGCTGGCG
CTCCGGGGCGCTGGTGGAACGCCGTGAGATCCCCCAGTGGTTCATCAAGATCACTGACTA
CGCCGACGAACTACTGGATGAGATCGACAACCTGGAAGGCTGGCCCGACCAAGTGCGTAC
CATGCAGCGCAACTGGATCGGCCGCTCCTACGGCGTGAAGATGGAGTTCGGTATTGAGAG
CGCCACCTCTGACGAAACTCTCACCATCTTCACCACCCGCCCCGACACCCTCATGGGCGT
TACCTACGTGGCGGTTGCTGGTGAGCACCCACTCGCACTGCAGGCCGCCGAAGGCAACCC
AGAGCTGACCGCCTTCATCGACGAGTGCCGCCAGGGCGGCACCTCCGAGGCGGATCTGGA
GACCATCGAGAAAAAGGGCATGCCGCTCGGCATCAACGCCATCCACCCGGTGAGCGGCGA
GCCGGTGCCGATCTACGCGGCCAACTTCGTGCTGATGAGTTACGGTACAGGTGCCGTCAT
GGCCGTGCCTGCCCACGATGAGCGTGACCACGCTTTCGCCCGCAAGTACGGCATCCCGAT
CAAGCAGGTGATCCACCCTGCGGATGGTTCACAGGTCGATATTCAGGCCGCCGCCTACAC
CGACAAGGGTGTACTCAAAGACTCTGGCCCCTTCAACGACCTTACTTCCGAGGCGGCCTT
CGACGCCATCGCCGAGTGGCTGCAGGCGCGTGACAAGGGGGAGAAGACCAAGAACTTCCG
CCTGCGCGACTGGGGGGTCTCCCGCCAGCGCTACTGGGGCACGCCGATCCCGATGATCCA
CTGCGAGAAGTGCGGTATTGTGCCGGTGCCTCTCGAGGATCTGCCGGTGGTTCTGCCGGA
AGATATCGTCTACGACGAGAACACCATTAACCCGATCAAGGCCGATGCCGAATTCGCCAA
ATGCAGCTGCCCCGAATGCGGCGGCGCGGCGCGGCGCGAGACCGATACCTTCGATACCTT
CATGGAGTCGAGCTGGTACTACGCCCGTTACACTTGCCCCGGCGCCGAGACCATGCTCGA
CGAGCGGGCCGACTATTGGCTGCCAGTCGACCACTATGTGGGCGGCATCGAACACGCGGT
GCTGCACCTGCTCTACGCTCGCTTCTACCACAAGCTGCTCAGGGATGCGGGGCTGATAAA
TAGTAACGAGCCGTTCCGCAACCTGCTGACCCAGGGCATGGTGGTGGCTGACACCTACTA
CCGCGACGAAGCCAGCGGCGCCAAGCACTGGTACAACCCGGCAGAGGTCGAGGTGGAGCG
AGACGAGAAGGGGCGTCCACTCAGTGCGAAGTTTGCCGCTGACGGTCAGCCGGTGGAGAT
CGGCGGCATCGAGAAGATGTCGAAGTCGAAGAACAACGGTGTTGATCCGCAGACCCTAAT
CGACCGTTACGGTGCTGACACGGTGCGTCTCTACACCATGTTCACCTCACCGCCAGACCA
GTCTCTGGAATGGAACGACGAGGGGGTGGAGGGCTCCTTTCGTTTTCTTAAACGCCTCTG
GGCGCTGGCACAAAAGGGATTGGAGTCGTTGGACGCTGAAGCGTCCAATGACTCCGATCT
CGTGCTGGGAGATGCACAGAAAGATGCCCGCCGCGAGCTGCACGAGACGCTGAAGAAGGC
GCTCTACGACTTCGACCGACAGCAGTTCAACACGGTGGTCTCCGCCTGCATGACCATCGT
CAACAGCCTCTACAAGCTGGGCGACGAGGCGGTTGATCGGGTGGTGTTGCACGAAGGCCT
CAGCATCGTGCTGCGCCTGCTTGGCCCCATCGCCCCCCACATCTCCCACCACCTCTGGCG
CGGATTGGGTTACGGTGACGATATCCTCGCTGCCGGCTGGCCGCGGGTTGACGAGGCGGC
GCTGAAGCAGGAGAGCATTCAGTATGTGGTGCAGGTCAATGGCAAGGTGCGGGCGAAGAT
CCAGGTGCCCGCCGATGCCGATAAGGCAGCTGTCGAGGTGGCTGCGATGGCCAATGACAA
CGTGCAGAAGTTCATCGGCGAGGCGACGGTGCGCAAGGTGATCGTGGTGCCCAACAAGTT
GGTGAACATAGTTGCCAAGTGATCTGGCAGTAGGAGCGCCGCAAGCGGTGCTCCTACGGA
TGATTGAAGTTCAGCATGGTGAGGATGGATAGATCTCAATGAAACGTCATTACCGGATTG
TCCTGTGGGTAGTGCTTGTCTTGCTGCTGAGCGGCTGCGGCTTCCATCTCAAGGGCTACC
AGCAGGCAACGCCGAATCTGGATGGACTCTACATCCAGGGGGATGCTGGCCGCACCAGCC
TGGCAGCCATGCTGCGTCAGGAGCTGAGCGCCTCCGGTGCGAAGCTGGCTGCCAGCGAAG
CAGCGGCGAGACACCATCTGCAGGTGCTGAAGGATCAGATCGAGTACCGAGCCCTGTCGG
TGGATGCCAACGGCAAAGCGCTGGAGTATGAGCTCAAACTGACAGTGGAGTACCAGGTGA
CTGCAGCAACAGGCGAGCAGCGGATCGAACCCCAGAGTCTGCAGGTGCTGCGCCAGCTGA
TCTACAGCGGCACCGAAGAGCTGGGGCGACGCAATGAGGCGGCGTTGGTGCAGCAGGAGA
TGCGGCGCAACCTGGCTGGACAGATCCTGCGCCATCTGCAGGCCCGGCTCTAGCCGCTGA
TGCGTCTGCGCAACGATCAGCTGCCGGCCCAACTGAACAAGTCGCTGGCTCCGGTCTATC
TGCTGAGCGGTGATGAGCCACTGCAATTGGGCGAGGCGGCGGATCAGGTGCGTCAGACGG
CTAGGTCTCAGGGCTTCAGTGAGCGTGAGTTGTTGGAGGTTGGCCCGGGTTTCGACTGGA
ATCAGCTGCTTGAGGCGGGGCAGAGCCTCTCTCTGTTTGGCGATAAGCGGCTCCTCGATC
TACGCCTGTCGAGTTCAAAGATCGGCACCCCAGGCTCCAAAGCGATCAGCGCCTATCTGG
CTGATCCCCCCCCCGACACCCTGCTGTTGATCACCGCCCCCAAGCTCGACCGAGCCCAGC
AGAATAGTAAGTGGGTAAAAGGGGTCGAGCGGCTGGGCGTGCTGGTGCTGATCTGGCCGA
TTGAAGGGCAGCGGCTGCTACCCTGGCTGGAGCGGCGCTTGCGGGATGTGGGGCTGACGC
CGGAGCCCGGTGTGGTGGAGATGCTGTCTGAGCGGATTGAGGGCAATCTGCTTGCCGCCA
AGCAGGAGATCGAGAAGCTGTTGCTGCTGCATGGTCCTGGGGTTGTGGATCAGGAGCAGC
TTGCCGAATCAGTGGCCGACAGTGCCCGCTTTGATGTGTTTGGCTTGGTGGATGCTCTGC
TTGCCAGAGAGGCGGGCCGTGGTCTGCGCATGCTGGAACACCTGCAGGCAGAGGGGGTGG
TGGCGCCGGTGGTGTTGTGGGCGCTGGCGCGGGAGATTCGGGCGTTGGCGGAGATGGCGG
CGATGGTCGAGCAGGGGCGTTCAGTCGATAGTGTGATGGCCGCACAACGCGTATGGGAGA
AGCGCAAGCCACTGATGCGCAAGGGACTGAAGCGACGGGCGGCAGTCTGGCGTCGGCTCC
TTATCGATTGCGCTGGTATCGACAGGGTGATCAAGGGGCTGGAAAAAAAGGATGCCTGGC
TGCGGTTGCAGGATGTGGCGCTGGGAATCGCTGGAGTGAATACCTCGGCGCTGAAATAGC
CTGTGGAGCTGTCTGGATGAGAGATGGCCTGTTTAAGTAGCCTCTGATCAAGTCATGAGC
TCGTAATCTTGTGTCCAGAATATCCAGCTGCTGCGTTGTAAATCTCGTCAATTGCCCATG
CGTGCTCTACCTCCTGCATCCATGCAGTCGTTCGCAATAGCCAGCTATCCCCGACAGGGA
TGTAGGGACGGAACGTGAGCAGGGAGCGATAGCTTTAGATGCAATTTGCGCCTTGAGTCT
GAACATTCTGAATCACGAATCCACTTCGTCCAGACTTAATCAGAGACTCCTTAATAAGTT
CGATCACTTCATCCGGCACCACTTTTTCGAGTGATATTGCTTGATTCGCCCAAATTCGCT
GAACCCTGGAAGCGAGTCAGATCCGCTGTATGACCTTTGATCAAGGTCAATGCTGGAGCA
TGCATCATCGTTTTCTAATGTAGCTGCCATCCTATACCCGGAAGAGGAGCATTCCCATGG
CCGAGGCCTTCACAAAAACAATGGCGCGTAACATCTTTTATGGTGGAACCGCGTTTTTCT
TTCTACTATTTCTCGCCCTGACGTTCGACTCGATGGGCCAGCTGCCCAATCGCGATAACC
GCGCCGCCCTCGAAGGCGAGCTCGGTCCGCAGATCGCCATGGGCAAGGCGCTCTGGGAGA
AGAACGACTGCATTGGCTGTCACACGCTGCTGGGGGAGGGCGCCTACTTTGCGCCTGAGC
TGGGTAACGTCTATCAACGCTTTGGTAATTCGACCGATGCGATCAAAGGCTTTATCGCCA
GTCGTCCCAAGGACGGTATTCCCGGTCGCCGCAGCATGCCGCAGTTCAACTTCAGTGATG
AAGAGCTGTCTGCCCTGGCTGAATTCCTGAAGTATGCGTCTGGAATCAATACCGCCGGCT
GGCCGCCGAATATCCAGGGTTAAGGGGAGAGGATAACGATGAAGTATCAATCACAATCGG
TTGCGAAGCTCTATTTTATCGCGGCCATCGCGCTGTTTGCAGCGCAGATTCTGTTTGGCC
TGATCATGGGTCTGCAGTATGTCGTCGGTGACTTTCTGTTTCCGGAGATTCCGTTCAACG
TGGCCCGCATGGTCCACACTAACGCCCTCATCGTGTGGATGCTGATGGCCTTCATGGGCG
CCGCCTACTATCTGGTGCCGGAAGAGGCGGAGACGGAACTGTTTGCGCCCTGGCTGGCGA
CGCTGATGTTCTGGATCTTCCTGGTGGCCGCGGGCCTGACGGTAGCCGGCTACCTGCTGG
TGCCCTACTCGACCCTGGCGGATCTGACCATGAACGAGTTGCTGCCCACCATGGGACGTG
AGTTCCTGGAGCAGCCGACGATCACCAAGATTGGCATCGTCATTGTCGCACTGGCCTTCC
TCTTCAACATCGGCATGACCATCCTCAAGGGTCGCAAGACCGTGGTCAATCTGGTGCTGA
TGATGGGTCTGACCGGTCTGGCCGTGTTCTTCCTGTTCGCCTTCTACAATCCCGTCAACC
TGGTGCTGGATAAGTTCTTCTGGTGGTGGGTTGTGCATCTGTGGGTTGAGGGCGTGTGGG
AGCTGATCCTCGGTTCCATCCTCGCCTTTGTGCTGATCAAGACCACCGGCGTCGATCGCG
AGGTGATCGAGAAGTGGCTCTACATCATCATCGCGATGGTTCTGATCACCGGCATCATCG
GCACCGGCCATCATTTCTACTGGATCGGTACCCCCGAGTACTGGCAGTGGTGGGGTTCAA
TCTTCTCCGCGATGGAGCCGATTCCCTTCTTCATGATGACGGTATTTGCCTTCAACATGG
TTAACAAGCGGCGTCGTGAGCACCCCAACAAGGCAGCCGTGTTGTGGGCGTTGGGTACTG
CAGTGATGGCGTTCCTCGGTGCTGGCGTGTGGGGCTTCCTGCACACTCTGTCGCCGGTGA
ACTACTACACTCACGGTACGCAGATCACCGCAGCGCATGGTCACATGGCCTTCTACGGCG
CCTACGTGATGATTAACCTGACCATGATCTCCTACGCCATGCCGCTGCTGCGTGGGCGGA
ATGCGGCCAACCCGGCCAAATCGCAGATACTGGAGATGTGGTCGTTCTGGCTGATGACGA
TCTCGATGGTGTTCATCACGCTGTTCCTGACCGGCGCGGGCATCCTGCAGGCCTACCTGC
AGCGGATGGGCGACAACCCGCTGCCGTTCATGGCGGTGCAGGATAAGATCGAGCTCTTCT
ACTGGCTGCGTGAGGTCGCCGGCCTGGTCTTCCTGGTCGGTCTGGTGATCTACATCGCCA
GCTTCTTCGTGGGTCAGGATGAGCCGGAGGCGGTGGTCGCCGACTGATTAGGCGAATCCC
CCCCAGAGAGGCGTAATGCCTCAGCTCAAGGCCGGCACTTTGTGCCGGCCTTTTTTATGT
TCAGCGTATGGAGCGGTTTGTTGGTGGAGCGGAGAATACAGATTGTCACTCTATAAAATC
ACACCTGGATCAGGGACCGCATCTATAATGGTTTGGTCGATCCTTTTGCAGCACTGCAGA
ATGGTTTGCAGAATCCGCCCAGCGCATGCGACGATCATCAGGTCGAAATAGAGCGCAGCA
AAAATCTGTCTGAATTCCAATGGTGTTTTTATATGAAAAATCTTAAGCCACTTATGTTAG
CCGTCATTATGGCCCTCTTGGTCGTTGCCGCCGGCATGGGTTTTTTGTTTGGCTTTGATA
ACCCGGTCTCCTGGGTATTGATCGCAATCCTGATTGCGATACCAGTTATCTATAAGCGTG
CAGCGCAGGCGGATCAACTGGTCTGGAAAGAGAGCTATAGCGTCGGAATCGCCCAGATAG
ACGATGAGCACCGAAGATTGATTGAGTTGCTGAATAAATTTCAAGCCGCGTATAAGTACC
ATATGGGGGAGGAGTTTGAGCAGCAGGCGCTGAAGGCGCTGGTGGACTACACAAAATACC
ATTTCAAGAACGAAGAGAGCTTGATGCAGAAGTACGACTACCCCGATTTTAATGGCCATG
TTGAGCAGCACAGGGCGATGATTGCTGAGGTGGACTCTTTTGTGCGGCAGTACGAGGAGA
AAGGGCATGAAGCCCTGGAAGGGGTAGTGCTCTATCTTCAGGGGTGGTTGATCAAGCATA
TCAATGGGACAGACAAGCAGTACTCCTCTTTTTTGAATGAGAGAGGCGTCTACTAAGCCC
GCACAAATACGGCTGTGCTTCGATAAGACGCTCCGCAAGGGGCGTTTTTTTTATGGGGAG
CTTTGGCGTTGGCTATGCAGATCGTGTGTGGCTGCAATTCAAACGCCACTTTCAGCTTTA
TCGATTGCCTTGATATAGGCGGTCAAGCAACAATTCTGTGCATAAGTATAGTGGGCGAAT
CTGATATATCTCTGCCAAAAGCAGTTGTTGTATCCCAACAGTAAAGCAGAAGCAGCCATG
CGCAATGGTGAGCCTGTCCCCTTTAGTTGATGCGAGTCAATAAAAGTGGGAATAAAAGAT
CGATTAATGCGAACAGCACTCTGCTTCAGAGTGGCCCCTCATATCAAAGCCACTACCGCC
GATTAAGCATTAAAAGCCGCCAATATACTGTTTTTTCGCGATAAATAGCGGCTAGCCATC
GATAGCCATACAGCTGGTCATGATGTGATCGGAAGGTTGTCGCTTCGCTCCAAAAAGTTC
GGTTTGACTCATATCAAAGTGGAACTCCTAAGCCAGGTCTAACTTCTCTCTACATGACAT
AACCCGGCATATGGCGGGGTTTTGCCATTCTGCCAATGTTGTTTGCCATGTTATTTGGCT
TTTGAGGGAGATCACCCTAGATGAAGAAGACGAAATTTACACTTTCCGCCCTGGGTCTTG
CTGTCGGTATCGCGTCGTCCGGTTTTGCTCTGAATGCTACGGCCGGTGCGCCTGCGATGT
CTGATGCTGATTTTGAGAAGGGAAAATCGATCTATTTCCAGCGCTGCGCTGGCTGCCACG
GCACCTTGCGTAAAGGCGCCACTGGTAAAAATCTGGAACCTAAGAACACTCAGAAGCTGG
GTCAGACGCGTCTCGAAAAGATCATCACCTACGGTACAGAGGGTGGCATGAACAACTTCG
ACGATATTCTGTCGAAGGACGAGATCACCTTGATGGCCAAGTACATCCAGCAGACGCCGC
CGATCCCGCCGGAGATGTCCCTGGCTCTGATGAAGGAGCGCCACAAGGTATTCGTCGACC
CCAAAGACTATCCCACCAAGCCCCTGCATGGCCGCAACTGGGAGAACTTCTTCCTGGTCA
TCGAGCGTGATGTGGGCAAGATTGCGATCATCGACGGTGACAAGAAAGAGGTCGTTGCGC
ATATCCCAACGGGTTATGCCGTGCATGTGCTGAAGGCCGTCGAGCATCACAATACTCTGC
ACACAGAGAATCCGGGCCGCTTCTGGTTTGTTATGGGTCGCGACGGCATGATGACCAAGG
TTGATCTGTGGCAGACCCCGGATAAGATGAAGGTTGCCCAGACCCAGGTCGCCTATGATG
CCCGTGACGTGGCCGTCTCCGGTGACGGCAAGTATGTCATCGGTGGTGGTTACTGGCCGC
CGCACTTCGTCATCCTCGATGCCAAGACCATGGAGCCGCTGAAGGTTGTCTCTGCTCGTG
GCGTGAATGTGGATGGTGAGTACGTCAACGAGTCTCGCGTTGCGGCTGTGTACGACACTC
CGATGGCGACTAGCTGGCTGGTCTCCATGAAGGAGCTGGGTCAGATGTGGCAGGTCGACT
ATAGCGATATCGACAATCTGCAGATCACCAAGATCGACTCCGCCAAGTACCTGCACGACG
GTTTCTATGATCCGACCGGTCGTTACTTCCAGATCGCTGCCAACGCCTCCAACAAGATGG
TGGTGATTGACTCCAAGACCCGCAAGCTGGAAGCCATGATCGATGTGGACAAGAAGCCCC
ATCCTGGTCCTGGTGCTAACTGGATCGATCCCAAGTGCGGTCCTGTCGGTGGTACCACTC
ATCTGGGTGTTGGCAAGATCACCGTTTGGGGTAACGATCCTGCTGGCCATCCGGATCAGG
CCTGGAAGATTTGCTACGAAGTTGAGACCGATGGTCCCGGTGTCTTCATCCGCACCCATC
CCAAGTCTGACTACTATTGGGCCGACCAGACCAAGACCCCGGAGCCTGAAGTTCAGCAGT
CGATCCAGGTCATCTCCAAGAAGACCCACGAGATCGTCAAGACCATTCGTCTGACCGAGA
AGAAAGGCTATGCAGCCGTTCACATCGAGTTCAACAACGATGGTTCTGAGGTCTGGACCT
CTGTCTGGAACCGTGCGGATAGTAAGAAGCCTAACGGTGAGATCATCATCTTCGATGCCA
AGACCCTCAAAGAGAAGGCACGCATCAAGGGTCTCTACGCACCGACCGGCAAGTTCAACG
TCCACAACCGTGTTAACCACGTAACCTGATCAGGGTTACTTGATTCGGTAGTACCGAATG
CGGGCATGGAGTCCTTCCATGCCCGCGCTTTTTCACCTTCAGTTCTCTCTCTGGGGCGGT
TAAGAAATGGCAGACCAATATAAAAAACCGAGCCTGGCATCACGTCGGCTGATTTTAGGA
ACAACCGTAGGCGGCGCTCTGCTGTTTTTTATCGGCGGTATCATCTTCTGGGGTGGCTTC
AACACCGCGATGGAGGCGACCAATACGCTAGATTTCTGCATCGGCTGCCACGAGATGGAG
GAGAACGTCTACCAAGAGTACAAACCCACTATCCACTTCTCCAACCGCACCGGCGTACGC
GCCACCTGCCCCGACTGTCATGTGCCAGATCCCTGGGTGCATAAGATGGTGCGCAAGATC
CAGGCGAGTAACGAGGTCTACCACAAACTCCTGGGGACGGTGGACACCCCCGAAAAGTTC
GACGAGCACCGCCTGACTATGGCGAAGCGGGTCTGGAATGCGATGAAGAGCACCGACTCC
CGCGAGTGTCGCAACTGTCACAATTTTGAATCCATGAACCCGGAGTTTCAGAAACCCCGG
GCGAGAAAACAGCATCTGAATGCCTTTAAGACCGGTCAGACTTGTATCGACTGCCACAAG
GGTATTGCCCACAAGCACGTACGTGATCTGCTCTCCGACGAGGAGTTGGAGGAGCTGGAA
GCACCGAACCCCAAGTATGTGCGTGAAGTGCCGGAGATGTTCCTCGAAGGTCTGAAGCGG
GTCGAGGAAAAAGAGGCGGCTCAGGCTGAAGCGGAGAAGGCCGCGGCGAAGAAGGCCCGC
GAGACCAAGATGGCGGCCAAGAAAGCTGAAAAGGCGCGCATCGAAAAAGCCGTCGCCGAT
GCGCTGGCTGCCTTCAAGGCGCAGCAGGCGGGTGAGGCGACCGCAGCCACTACGGCGGTC
GGCCCGGTTACCGGCTTCGGCATCGACTGGAGCGACGTGCCGACACGCCATATCACTGTC
TTCTATCCCGGCCAGACTTCCATGGAGTGGGTGTTGACCGGTAAGGACCACGGTGGCGCC
CGCCCCTTCGTCAAGGCCGGTGATCGTTGTATCACCTGTCACGACAAAGAGACCGCCGAC
ATGGGCAAAAAGATGGTGACCGGTGTCAAGGCCGAACCCACCCCCATCCCCGGCAAGCGC
GGCAGTATTCCGGTCAGTGTGCAGGCGGCCCACGACACGGAGAACCTCTACCTGCGTTTT
GAATGGGAAGATACAGAGCATGTGCCGGTTCCCTTTGTCGACGGCGGCAAGATGGACCCG
GACAACCCGATGAAGCTGGCGGTGATGTTTGCCACCGATGAGGTTAAATATGCTGACCGC
GCTGGCTGCTGGGGAACCTGCCACCATGACGCGCGCACCATGCCCCATACCCCGGATACC
GACACTGCAAACGGCAGTCCGGTTGCACAAAAGCTTGATCTCTCACAGGGGCTGACCAAG
TACATCGAGGAGAGCCGAAGCAAGATCGAGGTCAAGGGGCGTCGCGGCAAGAAGCGCGGT
GGCTGGGACAAACTGAAAAGCGATGATGAACTGAAAGCAGAGATGGATGCCCACAAGTTC
ATGGACCTGCTGCGCTACAAATCCGGCAAGGGTGAGACCGAGGATGGTCATATCATGGAG
CAGCGCCTGATGAGCGGCGGTCAGGGCTTTGAGGTGGATGCGCGTCAGGAGGGCGGTAAC
TGGATCGTCGTGATGAAGCGCAAGCTCAAGTCCGACAAGCCCGGTGACCTGAGTCTGGCG
CTGGACAAGGTCTACAATCTGGGGTTCGCTATCCATGATGACTTCACCAATGCCCGTTTT
CACCACGTCTCCCTGGGTTACAAGATCGGCTTCGATAACGACAAGGTGGAGATCAATGCG
GTCAAGCGTGAGGCGGCTGCCCCTGCCCCTGTGCCGGCCGCAGCAACTGGCACTTTCCAG
GCAACCGATGCCGCTCTCGATGCCAATATCGATTGGTCAAAGGCATCCAGTCGGGAGGTC
ACCCTCTTCTATCCTGGTCAGACCTCCATGGAGTGGGTGCTGACCGGTAAGGACCACGGT
GGCGCCCGCCCCTTCGTCAAGGCCGGTGATCGCTGTATCACCTGTCACGACAAAGAGACC
GCCGACATGGGCAAAAAGATGGTGACCGGTGTCAAGGCCGAACCCACCCCGATCCCCGGC
AAGCGTGGCAGCATTCCGGTCACTGTTGAGTCGACCCACGATGGAGAGAACCTCTATCTC
CGTTTCAGCTGGGACGATTCCGAGCATGCGCCGGTACCCTTCGTGGAGGGCGGCAAGATG
GACCCGGAAAACCCGATGAAGCTGGCACTGATGCTTGCCACCGACGATGTTAAGTATGCC
GACCGCGCTGGTTGCTGGGGCACTTGCCATCATGACCTGCGGAGCATGCCCCACACGCCG
GATGCTGAGACGGCGGGCGGTAGTCCGGTGGCTCAGCAGCTCGATCTCTCACAGGGGCTG
ACCAAGTACATCGAGGAGAGCCGCAGCAAGATCGAGGTCAAGGGGCGTCGTGGCAAGAAG
CGCGGTGGTTGGGACAAGCTGAAGAGTGCGGATGAGTTGCAGGCGGAGATGGATGCTCAT
AAGTATATGGAGCTGGTCCGCTACAAGTCCGGCAAGGGTGAGACCGAGGATGGCCACATC
CTGGAGCAACGTAACATGAGCGGGGGGGATGCGGCGGAGATGACTGCATCGTTGCAGGAT
GGTGTCTGGACCCTGGTGATGAAACGCAAGCTTCAGACCAATAAGCCAGGTGATCTGCCG
CTGGCGAAGGATCAGCTCTACAACATTGGTTTTGCCATCCATGATGACTACAGCAACGCG
CGTTTTCATCACGTCTCGCTGGGGTACAAGCTAGGATTCGACAGCGAGAAGGCGGAGATC
AACGCCACTGCGCAGTAACACCATGACCTTGAGGTTCCTGATGATCAGACTGAAACTCTC
CTGCCAGGCGCTGTTGGCGCTAAGCCTTGTTGCGATAATGACAACAGCCACGGCAGGAGG
GGGGGCAGTTGCGCAGGTAGAGATCATCAAGTTCAAGTTTCTGCCCCAGGTGATCAGTAT
CAAGGCGGGGCAGACAGTACGCTGGGTCAACCGGGAAAAACGCCAGTATCATAGCGTTTG
GTTCGAACAGCTCGGCGATCCAGAATCCGACTACCTGTTCCCCGATGACACCTACGAACG
CAGTTTCGATAGCGTTGGTGAGTTTCCCTACCGCTGTGGCCCCCATCCGGAAATGACCGG
TATCGTTCGTGTTGAATAGCGTGGTTTGATGGATGTCAAAGCCTTTGAGCACCGACCTGA
TAGTTTCTTACCCATCACCATAAATTGCTGCGTGAATAACGAAACACCGGTATGAAAAGG
CATCTGCTCCCTCTGTCGACGCTGATTATCACCCTCTTAATGAGTGGTGCTGCGCTGGCC
GAAATCTCATCCCAGCGACAGGCGGAGATTCTCTATCTGTTGCGGCACGACTGTGGTTCC
TGCCACGGTATGCGTCTTGAGGGTGGTTTGGGTCCGGCTCTGACACCTCGGCGTCTGCAG
CAGTGGCCGGTGGAGCAGTTGGCCGTGACCATTTTACATGGCCGTCCTGGTACTCCGATG
CCACCTTGGCGCCCGTTTTTTACAGATAGTGAGGCGCTGTGGTTGGCAACTCAACTCAAG
CAGGGAGGTCGCCGGCCGTGAAGTCCTTCCGCACCCTGCTACTATTGCTGATCCTCTTCG
CCCCCAGCCTCCTGGTGGCCGAGTGCCTGACCCGAGGCACCGGTGACATGGGCATCATCA
TCGAACGTGCCGCCGGCAGCCTCAAGGTGGTGGATACTAGCGCCCGCAGGGAGCTGTTCC
GGGTCGAGGGTCTGGGTGATCTCTCCCATGCCTCGGCGGTCTACTCCCGGGATGCACGCT
ACGCTTACATCTTCGGGCGTGACGGTGGGCTGACCAAGGTCGACATCCTCTGTGGTCGGA
TCGTCAAACGCATCGTGCAGGGCGGCAACAGCATCGGCGGTGCCATCTCCCAGGACGGTT
CACTTATCGCGGTCTCCAACTATGAGCCGGGTGGGGTGAAGGTCTTCTCCTCTGACGATC
TCTCTCTAGTGGCGGATATCCCCGCCACCACAGTGACAGACCGGGAGGGCAACAAGAAGG
GCTCGAAGACCGTTGGTCTGGTGGATGCGCCGGATCAGCGCTTCGTGGTCAGCCTCTACG
ATTCCGGTGAGAGCTGGATCATCGACATGGATACCCCGGCGAATCCCTCCATCCAGCGCT
TCGAGAAGATCGGCCGTCTGCCCTATGACGCCCTGATCACGCCGGACGGCCGCTACTACA
TCGCCGGTCTGTTTGGCCAGGACGGGCTCTCCCTGCTCGACCTTTGGCATCCCGAACAGG
GGCCTCGCCTCATCCTGGAGGATTATGGCCGCGGCCAACAGAAACTGCCGGTCTACAAGA
TGCCTCACCTTGAGGGTTGGGCAATGGCTGGCGGCCGGGCCTTTTTGCCCGCTGTGGGCC
AGCACTCAGTGCTGGTGGTGGATAGCACCGAGTGGCGAGAGCTCAAGCAGATCCCGGTTC
ACGGTCAACCGGTCTTCGTCATGGCACGTCCCGACGGCCGGCAGATCTGGGTCAACTTCG
CCTTTCCCCACAACGACACCATACAGGTGATCGATACCGAAACCCTGGATATTGTGAAGA
CCCTGAAGCCCGGCAAGGGCACGCTACACATGGAGTTTTCGCCGCGCGGTGAAGAGGTCT
GGATCTCGGTCCGCGACAAGGATGAGGTGCAGATCTACGACACCCGTACGCTGCAGCAAA
CCCACCGCCTGTCGGTGGACAAGCCCAGTGGCATCTTCTTCACCTCCCGCGCTCACCAGA
CAGGATTGTGACATGGCAAACCCGGCACCGACCTACCCGCAGAGTCAGCCGCGCACACTG
AACCCGGCCCCGGTTGAGCTGAACGATCTCGAGAAGCGACTGCTCAACGAATATCAGAAG
GGTTTGCCGCTCACTCCGACCCCCTATGCGGATATGGCGAAAACAATCGGGACCAGCGAG
GCGCTGGTGTTGAAAATTCTGACCCGGCTGCAGGAGATCGGCGTGATCAGCCGGGTGGGT
CCGGTGTTCAAGCCGAAGAAGATCGGCGCCAGCACTCTGGCGGCGATTGCAGTGCCAGCA
GAAGAACTGGAGGCGGTGGCGGCGATAATCAGCGCCTATGCCGAGGTGAATCATAATTAC
GAGCGTGAGGATGACTATAACCTCTGGTTTGTGGTTACCGCATCCGATCAGGCCAGGCTG
GACGCCGTGTTGGCGCAGATGGAACAGCAGACCGGCTACCCAGTGTTGAAGCTGCCGCTA
ATGAAACAGTTTCATATCGATCTGGGGTTCCCGCTATGGTGTTAAGCGACGCGGATCGCC
GGCTGGTGGCCGAGATCCAGGGCGGGCTGCCGCTCTCCAGCCACCCTTACGCCGAGGTGG
GTGAGCGCATCGGCATGCGTGAGCAGGAGGTGATTGATCGCATCGCCCACCTGCAGCGTG
AAGGCGTAATCAAGCGGCTGGGCATCGTGGTGCGTCATCATGAACTTGGTTACACCGCGA
ATGCTATGGTTGTCTGGGATGTGCCCGATGCACGCCTCGATGAAGTGGGAGAAAAGTTGA
GCAACGAGTCCTGCGTTACCCTCTGCTACCAGCGTCCACGCTGCCTGCCTGGGTGGCCCT
ATAACCTCTTCAGCATGATCCACGGTAAGGATCGCCAGCGGGTGCTCAACTACATCGAGA
GCATCATTGAGGCCCAAGGGCTGGCGGGGATCCCTCATAAGGTCCTGTTCAGCGGCAGAC
GCTTCAAACAGCGTGGCGCCAGATACCAGTGATGGACGAGATCGACCGCGCCATCATCAA
TCAGCTGCAGGGCGGTTTTCCCCTCTGTGAGCACCCCTATCGTGAGGCAGCAGCGCAGTT
TGGCATCTCGGAGGATGAGTTGATCCGGCGTCTGGAGCAGATGCTTGAGAAGAAGCAACT
CTCGCGCTTTGGCCCGTTATTCAATGCCGAGCGGCTGGGCGGTGGCCTGAGCCTCTGCGC
CATGAAAATCCCCCAGGAGGCGTTCGATCAGGTGACTGAGCAGGTCAATGCCTTTCCGGA
GGTAGCCCACAACTATGCCCGCGACCACCAGTTCAACATGTGGTTTGTGCTAGCCACCGA
GACCTCGCAGCGCATCACCAGCGTATTGGCTGAGATCGAGGCGGAGACAGGGTATCGAGT
CTATAACATGCCAAAAAAAGAGGAGTTTTTTGTTGGCCTGAAGTTTGAGGTTTAACTCGA
TGAGTGGTATTCCCTGCGCTCATCAATCAATAATTCCCGCTGTAGCCTCAGGCGAGCCAA
CCCTCTACATGAGAACTCCTTCTTTGAAAACACGTAAACCCGCGCAAAAAATCTCCCTGG
TTTCTGCTTACATCTGTTACCTGCTCGCCTTGGCCACCCTACTGGCGGCAGGCTATCAGG
GCATGACGATCGGAACTGACAACCCCATCTTCGCCAGTCTTGGCGCAACCATCGTCTTTT
TTGTCGGCGCCGGCGTGGTGCTGCATGTGATGGGGGCGGTCAACCTGCCCGATCTGCGAG
TGCAAAAGGATGACGACTGAGCCTGAGCAGGTGAGCGGTCTGGACGAGTTGGATCGCAAA
ATCGTGCTCGCCACCCAGGCCGGCCTGCCGCTGGCGCCGCAACCCTATGAGCAGATTGCT
GAACAGTTGGGCACAACGGCCGATGAGGTGATGCGGCGCATGCAGCAGATGCTGGAGAGT
GGCGTGATCCGACGTATCGGCGCGGTGCCCAACCATTACACCCTGGGGTTTCGTGGCAAC
GGCATGACGGTATGGGACGTGCCGGACGAGAAGGTGGGGGAGTATGGCCGGCTGATCGGC
GCCTTGGATTTTGTCAGCCACGCCTATCATCGGCCGCGCCATCTGCCGGAGTGGCGCTAC
AATCTGTTTGCGATGGCCCACGGTCGGGACCGGGATGAGGTGCTGCAGAAGGCCGCGATC
ATCGCCGAGCTGTTGGGTGCCGACAATCGGGCGCATGAGGTTCTTTTTAGTAGCCGGATC
CTCAAAAAAACCGGCATGAGGATTGGGGTGTGAGTGGATCGGAGCTGCCAGTGAGCGTCG
ATCACCAAGAGCGGATCAGACAAGACTATGTTTAGAATCTCACAATTTATGCAGGAGATC
TTGGCGCCCAAGCCGCTGGGACCCAAGCGCAATCCGCCGGGCCCGGTGGTGATCTGGAAC
CTGGTGCGACGCTGCAACCTGATGTGCAAGCATTGCTACTCGATCTCAGCGGACACCGAT
TTCCCTAACGAGCTGAACACCCAACAGGTGTTCGAAGTAATGGACGACCTGAAGCAGTTC
CGGGTGCCGGTGTTGATCCTCTCCGGTGGTGAACCCTTGCTGCGGCCCGATATCTTCGAG
ATTGCCCACCGCGCCAAAGCGATGGGCTTCTACACTGCGCTCTCCACCAACGGCACCCTG
ATCGATGAGCGGAATGTCGACAAGATCGCTGCGGTGGGTTTCGACTACCTGGGTATCAGC
ATTGATGGCATCAGGGAGACCCACGACCGCTTTCGCCGCAAGGAGGGGGCCTATGAAGAG
TCGATGCACGGTCTGCGTCTCTGCCGGGATGCGGGGATCAAGGTGGGGCTGCGCTTCACC
ATGACCCAGGACAACGCAGAGGAACTGCCGCAGCTGCTCGACCTGATGGTCGAAGAGCGC
ATCAACAAGTTCTATTTCTCTCACCTCAATTATGCCGGACGGGGCAATAAGAATCGTGAG
GACGACGTCTTCCTCAACACCACCCGCTGGGCGATGGATCTGTTGTTCGAACGCGCCCTG
GAGGATGCGACCGAGGGCCGGGGTACAGAGTTTGTCACCGGCAACAACGATGCGGACGGG
GTCTATCTGTTGCGCTGGGTGGAGCGACGCTTCCCTGAGCAGGCCGAGCACATTGGTGAC
AAGCTGATCCAGTGGGGCGGCAATAGCTCCGGTGTCAACATCGCCAACATTGACAATCAG
GGTCGGGTCCATCCCGACACGATGTGGTGGGACTACGACCTGGGCAATGTCAAACAGCGC
CCCTTCTCCGAGATCTGGCAGGACACCTCAGACCCGATCATGGCCGGTCTCAAACAATCA
CCGCGCAAGATAGGTGGGCGTTGTGGTCAGTGCCATTATTTCAATATCTGCGGTGGCAAC
ACTCGTGTGCGCGCCCGGCAGCTTACCGGCGATGCTTGGAGTGAGGATCCCGCCTGTTAT
CTCACCGATAAAGAGATCGGGATTGAAGTTAGGGTAGAGGATGATGGTCCGAGGGACCGG
CTACTCGCCGGATAAATCATCTATGAAGAGAGTTCTGATTCGTGTCCTGTTGGCCGGGCT
GTTGGGTATGCTGATGGTGGGTAATGCGTGGACGGCGATCGATGCCAATGTGCTCTACCA
GAAACATTGTGCCGAGTGCCACGGTGCCGACCGGCTGGGTAAGGTGGGCCCCGCCCTGTT
GCCGCAGAATCTGAAACGGCTGAGAAAAAAGGCTGCCTTCAATGTGATCCGGGATACCCG
CCCCGCCTCGCAGATGCCTGCCTTCCGGGAGATCCTGAAGCCGAAGGAGATCGAGGCCCT
GGTGGCCATGATCTACACGCCGCTGAAGGAGATTCCGCCCTGGGGTATGGAAGAGATCAA
GGCCAGCCGGCTGGAATACCATCCCCCTGGCAGCTTGCCAGACAAGCCGCAGTTTGACGC
GCAGATCTCCAACCTCTTCATGGTGGTGGAGCTGGGTGATCATCACGCTACCCTGCTGAA
TGGCGACAGCTTCGAACCGATCCATCGCCTGCCGACTCGCTTTGCCCTGCATGGTGGCCC
CAAATGGGCCGAAGGGGGGCGCTATATCTATTTTGCCTCCCGTGATGGCTGGATCAGCAA
GTTCGATGTCTTCAATCTGAAGTATGTGGCCGAGGTGCGGGCCGGCATCAATACCCGCAA
CCTGGCCGTCTCCCATGATGGTCGCTATGTTGCGGTGGCCAACTATCTGCCCCATACCCT
GGTGATTCTGGATGCCCGGGACTTGTCGCCGCTCAAGGTGATCGATGTGGTAGATGAAAA
TGGCGCCAGTTCACGGGTCAGTGCGGTCTATACGGCAGACCCGAGAGAGAGCTTTGTCGC
CGCGCTGAAAGATATACCGGAGGTCTGGGAGATCGGCTATATGGACAAGCCGCCGTCGGG
CTTTTCCGGTTGGGTCCATGATTATCGCGAAGACTCCGGGGATGCCCATAAGGAGGCGCG
GTTTCCGGTGCGCCGCATCAGTGTCGAAGGCTATCTCGATGACTTCTTTCTCACCCAGGA
ATATGACCGGGTGATCGGTACTTCGCGGGGCATGGATAAGGGAAAAGAGGGTAGCGCAGG
TCAGGTAGTGGATCTTGATCTGAAGCGAGCCGTTGCTCAAGTCAGCCTGCCGGGCATGCC
GCACCTGAGCTCCGCCATCACCTGGGAGTATCAGGGCCGCACGGTGCTGGCCACGCCTAA
TATCAAAAAGCCGGAGGTCAGCATCGTCGATATGCAGAGCTGGGAGGTGATCAAGCGTAT
TCCAACAAAAGGCCCTGGTTTTTTCATGCGCAGCCATGAGAAGAGCCGCTACGCTTGGGT
CGATGTCTTCTTCGGTCCCAACAAAGACCTGATGCATGTGATCGACAAACAGACCCTGGA
GATCGTCAAGACTCTGAAGCCGGCTCCTGGCAAGACCTCTGCCCATGTGGAGTTCACCCA
GGACGGGAAATACGCTCTGGTCAGTATCTGGGATATGGATGGGGCACTGGTGATCTACGA
CGCCAATACCCTGGAAGAGGTCAAGCGGTTACCGATGAAGAAGCCATCCGGAAAGTACAA
TGTGCATAACAAACTGACCCGCTCGCGAGGCACCAGCCACTGAGACCGGCGTGACAGGCC
GTGGGGCGTCAATGCGTCGCTATTCTCTGGGGGAGGGATTCTCATTGGTCCGGCGAAACA
GGCCGAGAGTCTTGTCCGCTTCGCTCAGCATCCCGATGCCGTCGTCGCTGACCTGCAGCG
TGAACAGATGTTTTTCCGACTCATCATCGGCAGAGATGCAATCCATGCTGATGCTGTTTG
CCGTGATGCCCCCCCAGAAACAGCGCAACAGATGCGTCTCTCTATCGGCAACAAACAGTT
CAGCACGTCCTTCAAACGTCACTGCAATTTTGGAATAAAGTGTGTCTGACTCATCCATTG
GCACCCAAATACCGGCGCCAGGGTGGGCACTGCAGGCAACCAGCAGGGCACTCGAAAGGA
GGATGAGAAGGTGTGATTTGTTCTTTATAATCAAAGGAGTGGTTCCACTGCTGTCAGAAG
GAGAAAGGCCATCGTTTTTCTCGGACGACATTATAAGCCAGAACTGATCAGTCTGGGCAG
GACATTTGCTTTTATCAGTGTCGATGGCATTGCGCTGGCCATCATGAGGGTCGTCTGTGT
CATCCTGCTGATCCTATTGCTCAACTCGGATTGGACGCCAATAATGCAAGGCTTGGCTCT
GTTGGGCCTGGTTGCAGGCTTTATGCTTTATCTCTTGGTGTCCTATAAGATTTTTCGTCT
GTTTGGCACCATGTTTAAGGAACAACAAAAGTGAGGCACCGTTTTGTCTGAGGTGAACTG
TCTCTACTGCGGCAAAAAGATCGCTGAGGATCTAGCTGAGTGTCCTCATTGTGGCGGTGT
CTCCCATTATCAGAAGCGGGGCTATCGGGCCGGAGCGCGTGCCCGGTTTGTGCTGTTTTT
TATCGCCGTCACAGTTTTTTGCCTGTTTTTTATCTTCTGGCTGCCCCGTTAAATTCTTCA
GGTTATTGCCCCATGCGAATGCTTACTCTGGCTGCACTTTTTCTTTTCATCGCTCAGCAT
GCCATTGCGGCAGAGTCGCTCTACCGGCTTCAGCAGGTGGAGGATGGCGATACCCTGGTT
GTGGAAATCGCTGGAGGCGCTGAACGCATACAGTTGGCCGGGATCGATGCGCCGGAGGAT
ACCTCTAACCCCAAGTTGCAGCGTGATGTTCAGCGCACCGGCCTGAGTGAGGATGTTCTA
TTGTCGATAGGCGCGGCGTCCACTACGTATCTCAGGCGCCTTGTGACTCCTGGTCAACAG
GTGATGTTGAGTGGCGACCTGAATCGTCGTGATAAATATGGGCGTATTTCGCTGGTGGTG
CTGGACGATCAGGGCAACAGCCTGAATGAGAAGATGGTGACTGATGGCTATGCGGTAGTG
CTCAATCGTTATCCGCTGGACAGTGTGTTTCGGGAGCGGTTGAAGAAGATGGAGGGAGAG
GCGTTTGCTCAGAAACGTGGCTTGTGGGGAGAGTATCGCGAGATTGCAGTGCGTTGGGGG
AGGCGGAGCGAATAGCTGTTGACTGATTGTCCATTGCTCAAAGAATCTCTTCGATCGGGT
AGACATATACCAGGTAGAGATAGAAGAACGCCAAGGAGATGACCAGGATGATGACCCCCA
GTACCGGTGAGCTTACCTTGACGCCGCTGGCGGATGCCTCGAAGGTGGTTTCTGTGGAAG
AGCGGTCTTTGTCTGTCCTCAATCCCTTGATGAACTGGAGCCAGGAAAAATAGATGCCGG
CACTCACCAGCAGAACGACGATGACGAAGATGATCTTTGATGACAACAATTGCCATCTGA
AAACTGACCTGCGGTGTTCATATCCGACAGTGCGATAGTCGTAATAAGCTTTGAGTGCCT
GCTGCATTGATTGCGCTGTCGCGGGTGCCAGCACCTCTGTTGGTAACATTGTGGGTGCAA
ACTGATTTGCGTGCTCGGCCTCCAGTGTCTGTGTCATCTGATCGATAAGTCCCAAGTCTT
CGGTGGGTGATGTTTCCTCACTTGATACGAGAATGGGGGCAGGTAAGAGACAGAGAAGGA
TAATGCCGATGCAGAGCATCCTGGCCCTTGATGTTGGTTTGAGAGCGCTCATTTCACCCT
CGTCAGGAAGTCGATGCTGCGAATGCGCCATTCCATCCTGGGATAAAATGGCTTGTTTAT
TTCCGTCTGCTGGTAGGCGTTGAACTCCACTTCGGTGAGTAGGTTTTGGATGATCTGCAG
TAGTGCGTCGCTGGCTTTTTTGCCCCAGTCACTCAAATCAGATGGTAATGCCGGCAATTC
ATCCATCGGTACCTGAATGGCTTTTGAGGTCATATGCGTTCCGTCTGGAAGGATGGTTGT
GATCTGTCCGTTGGGAGCGCGACGTTGCCTGATGCCGTCTGGCAGAAGGATTTCCATGGT
GCCATCCGGCAACACGGTTCGTTTGGTTGGGCCTCCCATTGTGCCCTGAGAACCGTTATG
TGCGCGTAAGGGCGGCCCCTTATTGACCATTTTCAGATCCTTCCCTGCAAAGGTCTGGCG
GCCGATTTTTTTGATAACTTTTATGTTTAGGCAGCTCAAATTATTCTTTTTATTAGTTTC
CCTGACCCTGCCTGCAGGATCTACTCTTGCGCATATCTTATAATTACCGGGTGGCGTGTC
GGTCGATGTGCTGACTTCTGTCTGATAAACATGTCTATTGCTCTCGGCTAGATCGACTGT
CCTGTCGATGCGCCCTCCCTTCAGCAGTACGCCATCGAAGTAGGATTGCGAGTAGCGGGC
AAAGCCTTGAGGTATCTTTCCTCGGGTCAGAAACAGGTCAACCATATAGCCTGTGGGATA
TGAACGCGAGCCTCGGGCTGTTGCCTTGCCTCGGTTAGCGACGCTAACCTTTACCTCGAA
AATCGAGCCTGCCTGGGTCTCCTTAGGAGCCTTCACTCGCAGGGTGAGATCGGGTAAAGC
CGCATTTGCTGTGGCCGATAGGGTCGCACAGAAAATGGTAAAAAAAAGTGGAATGATCGC
TTTTAACTGCCATCTGCAGGCGGAGTATAGGCTCAGGGTGGAAGGCATATAAGCTCTCTC
TTTATCCATGAAGCTCCTTCCTGAAACCTAGCAAAGGGTTGGGGTGTGTCAAGGTGGGGG
GCAAGGATAGAGGGTTTTGGTGGGCTCCCGGAAAGGTCTGGTAAGCCGGCGGGCAGCAAA
GAGAGTTGCTGGTTCCCTTTTGCAATAGTGTTAATCCATGAACAGAAAAAATGGGGCACA
GGCAAAATGGTAGAAGCGATAGTGAAACCTACCTGAATATTATTATTGGATTTGATGTGA
GGCGCGGTTTCTAGTCAGAGCCCTCTCAAACAAGGGAAGACCCAGCGCTTGATCGTGCGC
TGGGTCTTCTGATTTTACTTTCCAGAAGTTTGTTAATCGGCTTCTTTTATCACACCTGGT
TCATCTGCCTTCAGATAGGCTAACTCCTCATCAGACAGTTCCACATCATCGTAGCCGGTG
ATCATCGGTTTTACGTGGTCAATGAACGAGTGGCCTGTTGTGAGCAGATAGACGTGAGCG
ATGACGAACACCAGGACAGCGATCGCTGCGATGGTATGGATCAGGGCAATGAGTCCAAGT
CCTATCCAGCCAAAAATATCCTCCTGCCCAAAACTGATCAGCAGGTAGGCGATGCCGGAT
ATCCAGATCGCAGGAAAGATCATGATCTTGAGCAGGAGATAGGTTAGCGCCTGCAGGGGG
TTGTGCTTGCGCCGGTAGGTCTTCCGGTATGGATGGTGCTCGCCTTTGAAGATGCCGAAG
GCGTAGAAACGGGCAACCTTGATGAAATTTTCCCCGGTCGGGATATAGTGGCGCCACTGC
CCTGTTGTGAAGAGCCAGAAGATGGCGAATGCCCAGATCAGCAGCAACACAATTGCGGTC
CAGGTATGAACAGTGACTGCATCACCAAAGTTGATCAGACTGTGGACGCCGTGTACTGCA
AATCCGCTGAACAGCAGGGTGAAGATAAGTGCCATCTGACTCCAGTGCCAGATACGTTCA
AACCGCTTGAAGACTAGAATCTTATGCATTGTCATCAGACTTTCCTCCTGCGGTTGGCGA
TCATGCGCAGCGCGCCGTGTCCGAGTACACCAGCCAGGGTGCCGAGGACAGCCAACAAAC
CGATAAGATCGAGCAGTTTATTCCTGCCCGTACCCGGCATGTAGAAACCCTTGAGGTGAT
TGAGTCTGCCATCATCTGCATGGCAACTGGAACAATCCAGGGCGTCATTTTTTGGCGCCA
CCATGTGGTTGATGGGCCAGTAGGAGTAGGTTTCGACAAACCCCCATTCGCCACTGTAGG
GGATGCCGTTTTTCTTCATTCCTGCCTCGATGGCCTTGCCGAAATCGTAGTTGCCCCAGA
GTGCGTCTTCATCATTATCCCATAGATGCATATAGACCAGCGTGTTATTGCCCTTGTCGT
AGGGTTGTGTGGTGTGCATGCGTTTGAACGGGTAGATGCGTGAACCGGGATCATCATAGG
ATCCGGAAAAGCTGTTGATCTCAATCGGGCCTTTTGATGGATCGAATTGAGTGTCAATCG
TGGTGTAGTTCATGGTTCCATCAAACCAGGCGTACATGGGCTCAAGGTCTTCGGCATAGG
TGAAGTTACCCTTGATCGATTTGTAGGTGGCGCGGTGATGGCCATTACCCTGGGTATACT
CCTTCAGCTTGAAACCCTCACCATCTTTCAGCTTGCCCATGGTGCGCCAGTCCCAATCGA
CCTCAGTGGCAACACCGCCCCTGGCGACGGCCGGAATGTGGCAGGTTTCACAGGCCACGT
GCTGAGTATGGCTGTTGAGCTTGATCCCCTTGACTGAGGTGATGGGGTGAGGCGAATCGC
TGTGACAGCTTTCGCATGAGGCGACTTCGCGGGGCATGCCGGGCTTGCCGGTGCCTGTCT
CGTCGTTGACCAGCATCTCGTAACGACTGCCGGCCCACTCATGACCTTCGCCCACGTGGC
AGGTGACACAGGTGAAGCCTTCGCCGGCTTCACTCATGTGAACATCGACTGCTTTGGGCG
GATCGAACAGTACAGATGAGAGATCGCCATGTTTCACATTGTCGCCACCGCCACCGTAGA
AGTGGCACTTGCCGCAATTGCTGCGACTCGGCATATCAACGCTTTGGGCAATCTTGGTCC
AGTCGATGGCTGGCTTGCCCTCGAACATGATGGAGCAGGCCTTGTTGCCTTTTGACGTGG
GTGTCTTGTAGTAGGTACCTGTGGATTCGTGACAGACCAGGCAGTCGATGTTGTCCTGGT
TTGTAAAATCGAAATCTGAGCTGTCCATGCCATAACCGGCATGGCACTGGGCGCACATGC
CTTCATTGCCCCTGGCATTGGTACAGAAGTTATTGATTAACACGCTCTTGCCAAGGTGTT
GTCCCGTCTTCGGGTGCTTGTAGTCCCAGGTCCAGTGCTTGTTCTTCATGAACTGATGCC
CCGCCGTGTTGTGACACTCGAGGCAGACTTTTGTCACTTCAGGGCCGCTGGAAAACGGGC
CTTGAAGTTCCTTCAGCTTTGAATGGTCTGTGGTTGACTTGCGCTCTCTTTTAGGCCTGA
CAATCGCGTGGTTTTCATCCGTTTTTTTGTATTCAGAGATGCCCATCTCGATTTTGGAAT
CCGAAGTGGCCAGGGCTGTTGTCGCCCAGGAAAAGGCCAGAATCAGGATCGAGAGGGTTA
AAGAGAGGAAGTTAAAAATATAAACCCGGCGCGTGAAGGCCGGGGGATTTTTGTTGCTCA
TCTTGACGATGTCCCCTGTAAACACCGATCAGCGGCGCTGACAATGACAGATCTGTGCAG
ATCTATGCGGAGTGTAAATTACCTTCATCACACTAACGCCGGAGTCTACCCGGCGATTAA
TAAAACCGTTTTGATAATTGTCAATGGGGGTGTCGGAAAAAGGGGGCAGCTAGATCTTGT
TAAGGTGCAATTGCACCTTTGAGATCATATAGGGTGCGGTGCACGCTGTGACAACGGGCA
CAGCCTTGGACGGCCAGTGTTCCCAGGTGACGCCCTGTTTTCTTTTGTTCTCCCGCTTTG
ATCGCCTGTTCAAGTGCCGCCAGGGATTTCTCTGTTTCAGTGCCGAGTATTCGGGATTTG
GGGGCATTGTCCTTATGGCAGGATTCACAACTCTGCCCAAGGTCATCGAGCCGTTGGCGA
AGATTATCCAGGCTCTCGAGCGCAGTCTGCATTCTCTCATCCTCACTGGCAATCTTGATC
CGGTTGACCAGCAGGGTGAGACGCTCCATGACTCTTCGATACGGCTCTTCTTCGAGTGTT
TCAGAGTCTTCCACATGGATCTGGCTGAAGTCCGGTGTGCGATAAATCGCAGCAGTCACC
GCTCGGTAGTCGCGGTGGCAGGAACGACAGTTCAGCCCCAGTTTACGCAGTGACCGGGCG
GCCTCTTCATAGTTTCCTTGCTGCGCGGACTGTTGCAGTTGGCTGATCAGATCCGCTTCC
AGCTCCTCCTGCCACTCCGGCACCATCTCTCCGATTTTTCGGTAGTGCTGTGCCAGCCGT
TCCGACCACTTGGCGACGCCAGCCGCATCTTCCAGCGCCAGATAGTCGGAGACAGCCAGC
ATCTCCCTACGCAGCTTGAACATGTTGTGCAGCCAGACCTGGCGTTTGTTGTCGGGCCGG
TACCAGGCTGCGAGGGAAGTAGGGGGCAGCCTGATGGTTTTTTCCGATACGGTCTCAGCC
TGGGCAGGGCTGCTCAAGAGAAGGATCATCGTGCTCAGCAGTAGGGACAAAGCGGTGCGG
GTAATCAAGGTTTAGCTCCAGGGTGAAGTGACTGGAAAGACTCGGTGGGCCGTGAGCATG
TTGCCCTGCTATAGCTTCTGTTGCAATTTTAGGGTGGCGTAAACGGTGCCATCCAAAGCG
GGGGGATATCCGATGTCGATTAGCAGACAGGGTTCCTGTCTTTCTCTGCATGGAGTGTGT
GCTGGTGGTGCTTGTGTCTCTGGTCGCTCCGATGGTATTGCCAGCAGCAGAGGGGGGGCG
ATAAATTCATCCAGTGTCACGCATCAAATGTGGCGCAAGATCAGGCTAGGGGATCATGGG
GCGGTTGAGGCGTTGGTTCTGCGGGGCAACATTCTTCTCAGCTAATGATTAATCGTGGCA
CCCCCAATGTATTTGGCAATGGCCCTACCTGCATTGTCTGCCACAGCTCCAATGATCCAT
CTAAAAGTTATCGGGGATTGGACCTCTCTAGCTGCGAAGGAATTCTCCGTGGAGCGGTAG
AGGAGTCACGTCGGGCCGTCATCGTGCCGGGCAAGCCGGGCATTTCAAGCGTCATCCCGT
ATGATGGGGAGAGCAGTCGGCTCTATCAGCATTTGACCGAAAACCGCATGCCGCCTGGGG
TCAGCCCCAGCGAAGATAGCGACCATGCCAATACCAGCCTGCTGATGCGCTGGATTGAGC
CGGGGTCTGGTGTAAATAGTGGAAATCGCCGGACGGCACGCCTTGTCGGTCGGTCTCCTC
ATGCACCTTCCTTTGCTCTCTTCTGCCATCTATAGAGAGCCTCTGATAAAGCCATTAACT
CGTATCTTGTGTCTAGAATATCCAGCTTCTGCTTCGCAATAGCCAGCTATCCCCTACAGG
GGTGTAGGGGGGGCGTGAGCAAGGAGCGGTAGCTTTACGTGCGATTTGCGCCTTGAAGCT
AAATATTCTGAATTATAATCTACTTCGTCCAGACTTAATCAGAGGCTCCCTAATCTAGCA
ATTAGGCGTTTGACCAAGATCAAAGCTCTTTGTTCCCTACTTTTTTCTAATACATTCGCC
GTTTTTATCCGCAAGAGGAGCATCCCCATGGCTGAGGCCTTCACAAAAACGATGGCGCGT
AACATCTTTTATGGTGGAACCGCGTTTTTCTTTCTACTATTTCTCGCCCTGACGTTCGAC
TCGATGGGCCAGCTGCCCAATCGCGATAACCGCGCCGCCCTCGAAGGCGAGCTCGGTCCG
CAGATCGCCATGGGCAAGGCGCTCTGGGAGAAGAACGACTGCATTGGCTGTCACACGCTG
CTGGGGGAGGGCGCCTACTTTGCGCCTGAGCTGGGTAACGTCTATCAACGCTTTGGTAAT
TCGACCGATGCGATCAAAGGCTTTATCGCCAGTCGTCCCAAGGACGGTATTCCCGGTCGC
CGCAGCATGCCGCAGTTCAACTTCAGTGATGAAGAGCTGTCTGCCCTGGCTGAATTCCTG
AAGTATGCGTCTGGAATCAATACCGCCGGCTGGCCGCCGAATATCCAGGGTTAAGGGGAG
AGGATAACGATGAAGTATCAATCACAATCGGTTGCGAAGCTCTATTTTATCGCGGCCATC
GCGCTGTTTGCAGCGCAGATTCTGTTTGGCCTGATCATGGGTCTGCAGTATGTCGTCGGT
GACTTTCTGTTTCCGGAGATTCCGTTCAACGTGGCCCGCATGGTCCACACTAACGCCCTC
ATCGTGTGGATGCTGATGGCCTTCATGGGCGCCGCCTACTATCTGGTGCCGGAAGAGGCG
GAGACGGAACTGTTTGCGCCCTGGCTGGCGACGCTGATGTTCTGGATCTTCCTGGTGGCC
GCGGGCCTGACGGTAGCCGGCTACCTGCTGGTGCCCTACTCGACCCTGGCGGATCTGACC
ATGAACGAGTTGCTGCCCACCATGGGACGTGAGTTCCTGGAGCAGCCGACGATCACCAAG
ATTGGCATCGTCATTGTCGCACTGGCCTTCCTCTTCAACATCGGCATGACCATCCTCAAG
GGTCGCAAGACCGTGGTCAATCTGGTGCTGATGATGGGTCTGACCGGTCTGGCCGTGTTC
TTCCTGTTCGCCTTCTACAATCCCGTCAACCTGGTGCTGGATAAGTTCTTCTGGTGGTGG
GTTGTGCATCTGTGGGTTGAGGGCGTGTGGGAGCTGATCCTCGGTTCCATCCTCGCCTTT
GTGCTGATCAAGACCACCGGCGTCGATCGCGAGGTGATCGAGAAGTGGCTCTACATCATC
ATCGCGATGGTTCTGATCACCGGCATCATCGGCACCGGCCATCATTTCTACTGGATCGGT
ACCCCCGAGTACTGGCAGTGGTGGGGTTCAATCTTCTCCGCGATGGAGCCGATTCCCTTC
TTCATGATGACGGTATTTGCCTTCAACATGGTTAACAAGCGGCGTCGTGAGCACCCCAAC
AAGGCAGCCGTGTTGTGGGCGTTGGGTACTGCAGTGATGGCGTTCCTCGGTGCTGGCGTG
TGGGGCTTCCTGCACACTCTGTCGCCGGTGAACTACTACACTCACGGTACGCAGATCACC
GCAGCGCATGGTCACATGGCCTTCTACGGCGCCTACGTGATGATTAACCTGACCATGATC
TCCTACGCCATGCCGCTGCTGCGTGGGCGGAATGCGGCCAACCCGGCCAAATCGCAGATA
CTGGAGATGTGGTCGTTCTGGCTGATGACGATCTCGATGGTGTTCATCACGCTGTTCCTG
ACCGGCGCGGGCATCCTGCAGGCCTACCTGCAGCGGATGGGCGACAACCCGCTGCCGTTC
ATGGCGGTGCAGGATAAGATCGAGCTCTTCTACTGGCTGCGTGAGGTCGCCGGCCTGGTC
TTCCTGGTCGGTCTGGTGATCTACATCGCCAGCTTCTTCGTGGGTCAGGATGAGCCGGAG
GCGGTGGTCGCCGACTGATTAGGCGAATCCCCCCCAGAGAGGCGTAATGCCTCAGCTCAA
GGCCGGCACTTTGTGCCGGCCTTTTTTATGCTCGTAAAAGCACTGATTCAAGAATTAACT
ATTATCAAAGCGGCCCGTGGACCATTCTGATATTTTCTTACCAATTGAGTAGGTTATATG
AATTAACCCCCTCCTGATGGTGGGGCTTATCGATTAATGGAAGTAGCAATGACGACAGTG
GCAAACAGCCTGGATCAGGCGAAGAGATATCCGCCGGGAGACCTGGCGATTTGGATCTTC
ATCCTTGCAGAGCTATCGGTATTCGCGGTCTTTTTCGCCGCCTATGCCTTTACTCGCATG
AACAACGTGGAGCTGTTTAACGAGTTTCAACAGCATTTGGATCGGCAGGCCGCATTGATA
AACACTCTGGCACTGATCACCAGTTCCTATTTTGTGGTGCGTGCCGTCAGTGCGATTCGC
GAGGGCAGCAGCAAACTCTGTGTTCGCTGGCTGTTGGCGGCATTGTCGATGGGAGTGGTG
TTTCTGGTAGTGAAAGGTGGTGAGTATGCCCACCATTTCGGTGAGGGCATCACCCTCAGT
ACCAACACCTTCTATATGTTCTATCTCTCCCTGACCTTCTTCCACTTCATGCATGTCATC
ATGGGCATGGTAATTCTGTCAGCGGTGGCGGTGATGGCACACAAAGGCAAGTATAGCGCC
GGGGAGCATACTGGCGTGGAGACCGGCGCCTCCTACTGGCATATGGTGGATCTGCTCTGG
CTGATCCTCTTTCCACTCGTTTACGTGATGCGGTGACAAGATTATGAGCAGTAATAAAAA
ACTGGGTATTCGTCCCTGCACTTGGGTCTATCTGTTCTTGATGTTCTTCAGCTTTGTGAC
CTTCCTGATCGGCCAGATGGGCTTTAGTGGCCTACAGGTCGCTCTCGGGGTGCTCTTTCT
GGCCCTCATCAAGGGACAGCTGGTGGGTCACTACTTCATGGGATTGGGTTCCGTCCGCGG
GATCTGGCGTTGGCCCGTCTTTATCTGGCTCTTCATTCCCGGTATGTTGATCAGCACCGC
GTTTTACCTCTCTTAATCTAATAGGCCCCACATTGACTGAGCTGCCTTTCTACAAGCCAC
AGGGCAATGAGATCGCCCTGTTCGAGCACGCCTATAAACATCAGCTGCCGATGTTGATCA
AAGGTCCGACCGGTTGCGGCAAGACCCGTTTTATTAACTACATGGCGGCCAAGCTGGGAC
GTCCTGTCTATACGGTGGCCTGCCACGACGATCTGACTGCCGCTGACCTGGTCGGGCGCC
ATCTGATCGGCGAGAGCGGCACCTTCTGGAGCGACGGTCCGCTGACCCGGGCGGTAAGAG
AAGGAGCCATCTGCTATCTCGATGAGGTGGTGGAGGCGCGCAAGGACACCACGGTGGTGC
TGCACCCGCTCACCGACGACCGGCGTATCCTGCCCATTGAGCGCACCGGCGAGACCCTGC
ATGCGCCGCCGGAGTTTATGCTGGTGGTCTCCTACAACCCTGGCTATCAGAATCTGTTGA
AGGGGATGAAGCCGAGCACCCGCCAGCGCTTTCTCGCTGCCAGCTTCGATTTTCCCAATG
CTGAGCTGGAGCAGGAGGTGCTGATCGGCGAGACTGACATCGATGAGACCCTTGCCAGAC
GCCTAGTGATCCTCGCGAATGCGCTGCGTTCGCTTAAGGATCACGACCTGGAAGAGGCCG
CCTCGACCCGTCTGCTGGTCTACACCGCGACCCTGATCAAGGGAGGGTACAACCCGCTCG
AGGCCTGCCGCGCTGCTTTGGTGGAGCCGCTGACCGATGATGAAGAGACCAGTGCCGCAC
TGATGGAAGTGGTGGAAGTTACCTTTGGCAGATGACCTCCAGGAACCGCCTGGTCAGGGA
TTTGCAATTGTTGCCGAGTCGCTCTATCTGGCAAATCTGCTGATTGCACCGGGGCTGGCG
TTTATCGCGCTTCTCTATTTCTATCGAAAAAAGATGCAGGGGGCACCGCCATTGGCAGTT
TGCCATCTGCAACAGACCCTCGCTGCAAGCCTCTGGGCAGGTGTGCTGCTGGTCCTTGTC
AACCTGCTGATCCTGGCGCTCGGCGGTTATGAGGGTACCTATACCTGGATGCTGGTGATC
ATATACTTCACCGTTTGCCACTCCACGCTGGTGCTGCTTGGCGTGCTCGGTCTGGCCAAG
GCGATGGCCGGGCAATGCTTTCGTTTCCCGTGGGTGGGGTGTCCCCTGCCTCCTGGTTGC
CAGGATTGATCCAGATCAAGCCATTGTTCCTGACCGCAGAATACCATAGCAAATCACTCG
GGTATTCACTTGTTACAGTAACAAAACCCCATATGTCTCTCTCCCTGCAACACAAACGCC
ATCTCTTTCAGGCCGGTTTCTTCCTCCTGTTTGTCCTGGCGCCGCCCCTCGATCTGTTTC
GCTTCGATCTGACCCTTAACCATTTCATCCTCTTCGGCCGGCCCTGGACTTTGGGGATAG
ACCAACTGGTTGCTGGGGAGATCAGCAGTACCGAGGCGGCTGCCAACATCTTTCTTCGTG
GTTTCCTCCCACTCGCGCTGGCGGCGGCGGGGCTGATTTGGATTGCCTGGCGCTTTGGTC
GCCTCTACTGCGGTTGGCTCTGTCCTCACTTCTCGGTGGTGGAGACGATCAACCGGCTGA
TGTTCCGTGCCAGTGGCAAGCAGAGCATTTGGGAGAAATCACCACAGCCGGAATTGCAGC
CGAATGGTCTCTACATGAAGCCGGACAGAAGGTTCTGGCCGTTGACCTGGCTGGCTGCAT
TGTTTTTTGCCTTCCTCTGGGCGGTCAGCTTTCTCACCTATCTGCTGCCGCCGTTTGAGA
TCTACCATAATTTGTTCCACTTCAGCCTGACCGGCAATCAGGCACGTTTCATTGGTGCGG
GGACTGGGTTGCTGTTCATCGAGTTTATGTTTGCCCGCCACCTCTTTTGCCGATTTGGTT
GCGCAGTGGGGGTGTTTCAGAGCCTCGCTTGGATGGCCAACAACCGAGGCATGGTGGTGG
GTTTTGATCGCAGCCGCGCCAAACTCTGTGGCGAATGCAACAACGCCTGCGACAATGTCT
GCCCGATGCGCCTCAAGCCACGCAGCATCAAGCGGCGCATGTTCACCTGTACCGAGTGCG
CGCAGTGCATAACCGCTTGTGAAACGGTACAGAAGCCTTTCGCGCGCCAGACCTTGTTGC
AGTGGGTGGAGGATGAGGCGGCAATCGCAGTGGCTACGGGACGACCTGTCACCAGTCAAA
AACCGAAAAGCCAGCCAGTTCCATGATTCGTTCAGAGGCTCCATAGGCATGGAAGAGAAA
GTAGGCGAACTCTGGCACCGCTTGATCACCCGCATGGCGCGCACCAGCCACCCGGAGGCG
GCGGTTACCCTGGAGCAGGTCGGCACCACCGTTGGCATCCTGTTTCGTGCCCTGGGTGGC
GACGGCGGCCTGCAGGTGGAGGCGGCCCACGCCACCGAACACGGTGCCCGTCGCAGCTTG
CTACATCGGATTGCCGGTGACAGCAGAAAGGTCGAGCTGGCCTGGCGCGATGAGCAGTAC
CTGCGCCTGCCCGCGGTGATCGATCTGTTCCCCTCCCCCCAGCTGAACCGGGATCTCTAC
ATCTGGCTGGCGGCCCTGGCGGTGGGCGATCACCAGGACGAGGAGGCCTGGTTCGGCAAG
AATCAGCGCCTGACGATCAAGGCCCTAAACGACTATCCTGGCCTGCGTCCACGTTACCAA
CGGTTGGTCGAGGCCCACCTCGCACAACGCATCCAGCCCGACAGCCAGCTCAAAGCCGAG
GCAGCCCAGGAGGCAGCTATCCGTCAGGCGCTGCGCGAACCCGGCAGCGTCGAACAGCTG
CCGCAGAGCCGGCGCCCGCCGCAACCTGTGCCGCTCTGGCTCCACCCCTTTCCTCCCGTG
GTTGCTGCAGCCGGTGCCTCCGATGATTCTGATGAGGCAGGCAGTAGTAGCCGGGGCGAG
ATCAAGCAGATGGAGGAGCAGAACCGCCAAGCCGAGCGCGCCGAAAAACCTGAAGCAAAG
GATCGGGGGTTGATCACCATCCGCATGGAGAACATCTTCACCTGGGGGGATTTCCTCAAC
CTCGACCGCGGCTCCGAGGAGAACGACGATCTGGAGAGCGCCGCCGATGCCGCAAAAGAT
ATCGACGTGCTGAGCGTCAGCCGGGATGCCAAGGCCTCCGCCAGCAAGCTGCGCTTCGAT
CTGGATCTGCCTGCCGCCTCAGAGGATGACCTGGTGCTCAGCGAGGGGGTTCTGCTGCCG
GAGTGGGACTTCAAAAAGCAGCGGCTGCTGCCCGACCTCTGCCGGATAGTGCCGATGCTG
GCGGCCAATGCCGAGCCGGTCCTGCTACCGGATCATCTGCGCCGCACTGCGCGAAGGCTG
CGTGCCCAGTTCCAGCAGCTGGCCCCAGCGCGAGTCTGGCACCGCAACCAGCAAGAGGGC
AGTGAGATCGATATCGATGCCTACCTGCGTTTTGCCACCGATCGCATGATTGGCCATGCC
GCCAGCGCCGATGGCCTCTACCGCGATCTGCGCATCGGCTCGCGGGATCTCGCCTGCCTG
CTGCTGGCTGACCTGTCGCTCTCTACCGACACCTGGGTCGATAACCACCGGCGGGTGATC
GATGTGATCCGCGATGCCCTGTTCCTGTTTGCCGAGAGCCTCTCGGCTACCGGCGACCGC
TTCGGCATCTATGGCTTCTCCTCACGCAAACGCGACCCGGTCCGCTTCCATCAGCTGAAG
ACCTTTGATGAGAACTACAATGCGGCGATCCGCGGTCGTATCGATGCCATTAAGCCCGGC
TACTACACGCGCATGGGCGCGGCGATCCGCCACTCCACCAACCTGCTGAAGGCGCAGCCC
TCGGAGCGCCGTCTGCTGCTGATCCTCACTGATGGCAAACCCAATGACCTGGACAAGTAC
GAGGGGCGCTTCGGTATCGAGGATACCCGCCAGGCGATCCGCGAGGCCCGTGAGCTGGGG
CTGCAGCCCTTTTGCGTCACCATCGACACCAAGGCCAACGACTACCTGCCACATCTGTTC
GGTAGCGGCAGCTATGTGGTGATCCACAAGCCCTCGCAGCTGCCAAAAGAGTTGCCGCTG
CTCTATGCCAGATTGACTGCCTGATCGGATCAGAGATTTTAGCTGCCAGGCGACACTCGG
CTCTCTTGTAACCCCTTCCTGGCTGAACCAGACTGACAGTCAGGTAAAAGGGGGAAACAG
TATGGCCGGACCTCCATTGCCCAGCAAAGAGGAGCTGGCGCAATTATCGCCCGAAGCGCT
CACCATCTATGCCGGGCGTTCTGCATTGCGCGTGCTTCCTTTGATAGCCAATCAGGGGAC
TGTCGAATCCTGGGGTTCTGAGGCGCAGCAGAAACTGCAGGTAGTAGAGCTGGCAGCGGC
ACTTTTCATTGCCGCCCTTACCGAAGACACCTCCAGCTATCAATATGATTTTGGGGGGGA
ATACCCGGAGGAATCTGCTGTCGCCATGGTGAGCGCCGCTGCCCCCGCTCTGGCGCGTGG
GGCCCTGAATGCTGGCAGCGGGGTCGAGTATATTGCGGCAAGGGCGATATCAGCGGCCGC
CTACGCTGCGGGTACTGCCTCACGCGCAGTGGCGACAGCCAGCGTCTCACCCTCAGTCAT
TAAAGGGAGCGCCTTCGCTGAAACCATAGCTAATCCCCAGCTGATCCACGCTGACTCAGA
TTTCCTCGTCTACGCCGATCTCGCCGTTGCCAGGGGCCGTGAGGTGGCGGTGAAGACGTT
TGGCGCAGGAGGCTTTGAACGCAATGTGCGGGTGGACTTCGAGGCTCTGATAAAAGCCCG
GTTGCGTGACATGCTGTCTATCCCTCTTTGGCCGGCGGGGGAACCGGATAACTGGGGCGA
TTTTCTCGCTCCTTGGGAGAAGGCGCTGAGGATGGTTGACCCCGAAGTCTGGGATCGTTA
CCAGCAGTGGCTAGGTGGAGGCGGCTCATTGCGGGAAGAGTACCACCGTCTGATAGGTCA
CTGGTCCGCAGAGCATGAGAGGGAGGTGATGGAGGCGGCAGCCTATCAATTGCCGCTACC
TGAAGCGGAGTCAGAGGGTATCCCGGCCGCCGTCGAGCCCATGCCAGGAGAGATAGGCAA
GGTCCCCGTCAACTGAAAGATATCCCTGCCGAAGAGGATACCTTGGGCCGGGTGGACTTG
GTCAACGCTCTAGCCGACCTACTCGATCACAGCGACGGTGAGCACATCACCATCGGGCTG
ATGGGGCATTGGGGGACGGGCAAGAGCACGGTTCTGAGTCTGTTGAAGAAAGAGTTGCGT
TGCCGGCAGGAGGAACGGTTTTGGGTCGGGTGTGATGAGACGATCACCTGCTGGGAGGCC
CTCGTCAAGGTGCTCCGGCGTTATGCGGGCTGCTGGGGCAAGCAGCGAGCCCGGCTGACG
ACCTAGTTGCGCTGTTTCTGGCCAGTATGTCCGATAATGCACAAGGAAAAGCAGCCCGAC
AAACTGGTGTCGGAAACCCACCGTTACCTCTTTGCCGAGTTCAATGCCTGGCGCTATGAA
CACACCGGCAACATGCAGGCCGGGTTGGCCCAGGAGGTGGTGAAAGGGCTGACCAACGAC
CTGGACTGGATTCGGTGCAATTGGCTGGCGCTGCAGCTGGTGACGTCGTCACAAAGGATT
GGTGTCTATCTCTGGACAGGCCTGTTCCTGCTGATCGTGGAGGTTGTCGGCATTCAGTGG
CTTGGGGTAAACGCCGCCTATCTTCCTCCTATGATGGCTCGCCTGGTGGGCGATACCTCG
GGCATTGCGCTGGGATTGGGTGGTCTTGCGGGCGTCGGTGCGCTGTTCGGTATGCTGTCC
AAAGGGCGACAATTGTTTGCCCAGACTTGGGTCGACACATTTAAGACCTACCTGCGTCTT
CCCGACTTCGGCGAGTACCTGGGTACCCTGCCGGTGATCAAGGAAAAGGTGGATAAGCTC
TGTCGGATACGCCTGCATCGGCCCTGTTTCCCGCGCCGTTTGCTGCTCTATATCGATGAT
CTTGATCGTTGCGGTGGATGAACGCATGGCGCTGGCAGCGTTGGCCCAGCACTATTATGA
ACTGGCGGAAAAGGGCAGTCAGCGTACCGCCCAGGCCATCGCGCGGGACTATCTTGGCAA
GATTTTTCATCTGCCGGTCTGCCTGAGCGATCCGGCGAAGGAGGATGTCGAAAACTATAT
CCTCAAAGATCTTATTGTCGAGGTGCTGCAGGATGCCGATCTGTCATCGGATAAAAAGAA
GGGATCTTCAGGAACGGACGCATCCGGTGAGCTCACCGTGAGGCCCGGGCCTCATGGTGC
TGAGCCCGGGCAGCAAGTGGCACCGGGGAGTTTGCCGGGAGATTCGGCGGTGCCAGCGCA
ACAGAAATTGGTGGACGAAATGCAGCCCTCTGGAGGTGAAGTCGTTCCTGAAGAGACGGG
GGCGGAGGAAGGTGGCAAGGCGCCGAAGGAAGATAAGAAACGAACCCAGTTGCTGGCCGG
TAAAGCGATCAGAGAAACGACAAAAGAGCGTGAGCTGTTCATGCAACTGGCGGACTGGCT
GAAGATCTCCAATCCGCGCCGCCTGAAACGACTTTTAAACAGTTATCGTCTGATGAAGGC
CTTAGACGCAGGCAGGCGTGGCACCATCGATTTGATGTGGAATAAACGGCATCTGACGAT
GCTCTTCTGGTTGGAACACCTCTACGTTCAGGAGATGATCGAGCAAAAGCGCGAAGAGAA
GTACCTGTTCGGCCCTGATATGGAGATACAGGGGGCAAAACTCGCCCCCAAGACCTACTG
TCTACTGATGGAAGAGATGGCGAAGGATGTTGCGGAGGAGACGCGTCGGTCTTACTACGA
AATGCTGAAGCTGGAGACGATGCCCTTCATGTTACCTTTCTCCCATATCGTGGTGGAGAG
TCAAAGAGAGGCGAAGCAGACGGAGACACCATTAGAATAAGTTGGGCCCAGCTCGCTGAC
CGAGCCGGGAGCTGTGGGCCAACTCCACTGCCCATTCTGGTAGAATCTGTCTCTTTCCTC
TCGCAGAGTACCGATGATGACCAAGATCACCGATGTTGCCGCCTATATGAATGAACTGGG
TGGCAAAGCCCGCACCGCCTCCCGTCGTTTGGCTGCCGCCTCCACCGCTGAGAAGAACGC
CGCTCTCAACGCCATTGCCGACGAGCTGGATGCCAGTCGAGACGCCTTGATGGTGGAGAA
CAGGAAGGATCTGGAAGCGGGGACCGCCAAGGGACTGGATGCTGCGCTGTTGGATCGCCT
GGAGCTGACCCCAGCGCGCATTGATTCGATGATCGAAGGGCTACGCCAGATCGCCGCGCT
GCCCGATCCTATCGGCGAGATCTTCGATATGAACTACCGCCCCAGCGGCATCCAGGTGGG
ACGGATGCGGGTTCCGCTCGGGGTTGTCGGCATCATCTACGAGTCGCGCCCCAACGTCAC
TGCCGACGCCGCTGCACTCTGCCTCAAGTCGGGTAATGCCACGGTGCTGCGAGGCGGCAC
CGAGGCCTTTCACTCCAACCAGGCCATCGCCGCCAGCATCCACCGGGGTCTGGAGAAGGC
GGGTCTGCCGGCGGATGTGGTACAGGTGCTCGCCACTACCGACCGGGCCGCTGTGGGCAG
CATGATCACCATGCCCGAGTACATCGATGTCATCATCCCCCGGGGCGGCAAAGGGCTGAT
TGAACGCATCTCCCGGGACGCTCGGGTGCCGGTGATCAAACACCTGCACGGCATCTGCCA
CGTCTACATCGACGATCAGGCGGAGGTGGGCAAGGCCTTCGACGTGGCGATGAACGCCAA
GACCCAGCGCTACGGCACCTGCAACACCATGGAGACCCTGCTGGTGGCGGAAGGGATCGC
CGAGGAGATGTTGCTGATGCTGGCGGCGCCGCTACAAGAGAAGGGGGTGGAGCTGCGCGG
TTGCCCGCGTACCCTGGAAGTGATCGACAACGCCGTGGCCGCCACCGATGAGGATTGGGA
CACCGAATACCTGGGGCCGATCCTCTCCATCAAGGTGGTCGCCGGGCTGGACGAGGCCAT
CGATCATATCGACCGCCACGGCTCCCAGCACACCGACGCCATCATTACAGAAAACTACAC
CCGGGCCCGGCGTTTCCTGGCCGAGGTGGACTCCAGTTCGGTGATGGTCAACGTCTCCAC
CCGTTTTGCCGATGGCTTTGAGTATGGTCTGGGAGCGGAGATCGGCATCTCCACTGACAA
GTTCCACGCGCGGGGTCCGGTGGGGCTGGAGGGGCTCACCTCGGTTAAGTTTATCGTGCT
TGGCGACGGCCATATCCGGACCTAGCACGCAGCGATGATCGGCATTCTGGGCGGTACCTT
CGACCCGATCCACTACGGCCACCTGCGCACCGCACTGGATGTGCAGCAGGCGCTGGGGTT
GGATGAACTGCGCTTTATCCCGCTTGCCAATGCGGTGCATCGGGATCAGCCGGAGGTACC
GGCAGCGCTGCGCCTGGCGATGCTGGAGGCGGCAATTGCGGGCGAGCCGGGGTTTGTCGC
TGATGACCGGGAACTGCAGCGGGGGGGGCGTTCCTATACCCTCGATACGCTGCTCTCGCT
GCGGGGAGAACTGGGGGATGAGCTGCCGATCTGTCTGCTGCTGGGCAGCGACGCCTTCAA
TGGTTTTCTCTCCTGGCATCTGCCGGAGCTGGTGGCGGAGTTGGCCCATCTGGTGGTGAT
GACCCGCCCAGGCCAGGCGTTGCCGGAGGATCCAGCGCTGCAGGCGTTTCTCTCCTCCCG
GTTGGTGGATGAGCCGGAGGCGCTGCGGCGCTCGCCGGGCGGCACTGTAATTCGCCTGCC
CGTCACCCAACTGGAGATCTCCTCTACCGGGATTCGTCACCTGATCGGAGCGGGAGAGAG
CCCTCGCTTCCTCTTGCCGGATGAGGTGCTGAGGCTGATCGAACGCCATCAGATCTATCG
GAATTGAGCGTATCGTTGCCGTTGGCGTAGTATTACGAAACTAGTTAATAGATTGACAGG
ATAGATATGCAGGTAGAAGAGCTCAGAGATCTGGTCGTCGAGGCCCTGGACGATATGAAA
GCAAATGACATTGTGGTGTTGGATGTGCGCGGCAAGACCAGCATCACGGACATCATGATC
GTGGCCAGCGGCACCTCCGACCGGCATGTGAAATCGATTGCACAGACCGTGGCCTTCAAG
GCAAAGCAGGCGGGCGAGGCTCCGTTGGGCAGCGAGGGGCTGGACGACGGCGAGTGGGTG
CTGGTTGATCTCAACGGCGTGGTGCTGCATGTGATGCTGCCGAAGGTGCGCGACTTCTAC
CATCTGGAGCGGCTCTGGTCGATGGATACCCCGCTGCCGTTGAGCGAGCACTCCCAGGAT
TCCTGACTCTTTTCTCGCATGGATCGGCCCAGGCCGGTGTGTGCGCACAACCCCACCTTT
TCCCCGCTGCCGCAACCTTCGGCTCTACGCAGTGGACTGTTCGCTTCTCTCCCGACTTGG
GTGTGTGCCAATAAATTCCTGCAGTCCAAGGTGAGCGAATACTGACTTTAATCCTGCTGC
GTTAACCCCGGCGTAGAATGGGAAGAACGTCCCGCATGGGAGTGGCAATCTGTGGGCTGG
GCCACAAAGTGCTTGACTTGTTTGGGTTTATAGTCGGCCGACGAGCAATCCTAGCCCAAA
GTCTGCGCAAAATGATGATCAAAAAGCACCCCGGATTTACGCTGGTCGAGATGAGCATTG
TGCTCGTCATTATCGGAGCGATTCTCTCGATTGCGGTAAACCTCTGGCCGGGGCTGGTGC
AGTCTGCCAAGCAGCGCAATAACGAGGCGATCATGCAGCGCATGGAGCTGGCGCTGGAGG
GTTACATGGTGGCGGCGAGCCAGTTTCCCTGTCCCGATACCAATGGGGATGGTGATGCCA
CCGATGAGGTGATCCCCGATGGCGGTGTGGCGGGCAACTGCACCAGTTATGTCGGCACCC
TGCCCTATCTCAGCCTGGGCCTGAGTTCTGGCAACGATGTCTGGGGCAACCCGGTCCGAT
ATGCGGTATTCGCCAGCGCCGATCCCAATTTCAACGTGGATCTGACCGACCGGGGTGATA
TCTGCGCCGATCTGAAACGGGCCGGTAGTCAGCTCAAGGATGGCATGCACGACCCTGCGG
CCCTCTATACCACCCAGTCGGATCTCACCGATACGCTGCTTCCGAATAGTGATACCAATC
TCGCCTTCGTGATAGTCAGCGGTGGTGTGCATGACAAGGATGGCAGTGGCAGCTTCTTTG
ACAATCTCAACGGGGACGTGGATCCACTCCACTTTGCTGCGCCTAACAAGATCCATACCG
ATAGCTACGACGATACGGTGCGCGCCGTCTCCTTCGCCACCCTAAGCGGTCGCCAATGCC
TGCTGAATGCGGGCGGGGCCCAGGAGAACACCCTGCTGCTCTGCAGCGATGGCCAGGATA
ATGATGGCGATGGCCTGGTCGATTGCTACGATCAGGACTGCTACGGACTGGGCGAGTGTC
CGAATGGACCGCCGTCGGAGGATATCCAGATCAGTACCCGGGCGATGAATCATGGGGTGC
TGGGGGGCGAGTATATCCACCAGTTCATCGCCACCGGCGGCTCCGGCCAATACTACTGGG
CGCTAGATTCGATCACCCCGGCGATTCCGGGTCTGTCGCTCAACTACTGGGATGGCAAGC
TGACCGGGGTTACCGAGGTCTGCGATGGCGACTATCAGGTGACCGTGACCGCCACCGACC
AGTTCGATGCCACCAAGACCGCCAGCCGCAGTTTCGCCCTGCGGGTCGATACCGGGGATC
TGAATATCGTGCCGGCTCACTCCGGTGGCACCCTGCTGCCCGACTTCATTGCCCAATATC
TCACCTTCAGTCAACCGTTTCAGGTGATTGGGCCGCGCATCGGCGATCCGAACGGTGATG
ACTTCAACTGGGCGATCAACTGGGTCGGGGCTGGGGCCGACAACTTCGAGATCTTCTCCA
CCGGCGAGGATCAGGGCACCCTGAAGAAGACCGCCTCCTCCGCCTCGGGCAACTACCTCT
TCTCGGTGGAGGCCACTGACAAGGCCTGCCCCAACAACAAGGTGATCGAAGGCACCTATA
GCCTGGAGGTTACCCCGAGCGGCGCGGTTGGCCCCTATACCACCGATCTGTTGGCGGAGT
GGCGTTTCGATGAGTGTCTCTGGGATGGCAGCCGCGGCGAGGTGCAGGACTCCGATCCCC
AGGGGCTCTACTCGGGGCTGGCCGAGGGAATGGCGGTGACGGTCGGCGCGGGTAAGGTTA
ACCGGGCTGGCTACTTCAATGCCGGAGACTCCCTGCTGCTGCCCTATGTGCCGCTCAACA
ATACCAGCTTCACCTTTGCCGTCTGGGTCAACCTGAATGAGATGGGCGACGGTGAGCGTA
GCCTCTTCTACCAGTGTGATGCGGTGGCGGTGAACCGTTGCCTCAATATCGGCCTGCGCA
ACGGCCGTCCACTGATCAGCTTCTCCAGTACCGATGCGGAATTGATGGCGCCAAATGCGC
TGCCGCAGACGGGCTGGCACCATCTCTTCTTCGACTACAACGGGGCCAACGGTGAGCGGC
GCATTCTGGTCGACGGGGCCGTGGTCGCCAGTGACTCGGCGCAACCCTTCAACGGGGCGG
ATGGCTCAGAGAGCGGGGGCGGTAGTTGGGTGGGGCGCGGCATCGGCAACATGCTCGGCT
ATCTGGATGAGATGATGATCTGGAACCGTATCCTCACCCCGGATGAGATCAGCTCCATCT
ACCAGATGCGCCGCGACCCACCGCGTAATATGGCTTGCTACGGCGAGCCGATATCGGAGT
ACCGTATGGAGACCATCTACCCCTGGACCGGGGCTGATGGCAGCGTCAAGAATGAGGTCG
GTAGCGACCACGCCACCGCAGCGGCCTGGGGTAGCGGATCGCTGCCGACACAGACCACCC
TGGAGGAGGGTAAGGTCTGCCGCGCTGCCTCCTTCACCGCAGTTGATGATCTCAATGGCA
GCTATATCGACCTAGGCGACCCAGCCTCGGGGCGGCTCGATCCGGGCAACCGCGGCTGGA
GCATAGGCCTCTGGTTCAAATGGGATGGCACCCCAGGTGAGAATCGCCTCTACACCAAGG
AGGGTGCCTATGCGTTGCGCCTGGATGCCAACTATAACCGCCGCTTCCTCGAGTATCGCT
GGGAGCCCAGGTGGCACTGGTCCGATAACGTGGGGCCAGACATCATCATCGAGCCGAACC
GCTGGTACCATAACCTGATCACCTATGATGGCTTTCGCCAGGTGGTCTATATGGATGGGG
AGGAGGTTTTCAGCCAACGCCTGGATGGCGGCGCCATCGGCAGCACCGATACCAGGGCCC
TCATCGGTGCCCATGGTGGTGCTGGTGGTGATCTGATCCACTTCTTCAGCGGCCTGATCG
ACGAGTTCCGTGTCTACGACCGGGCGCTCTCCGCCGGTGAAGCCGAGGCGCTGATCAGCA
TGACTCACGACTGTAGCATCACAGCGATTCAGATCACCGGATTCAGTCCCGCGAGCGCCG
AGTCGGGGGCGCAGTTGCTGGCTGGCAGTACAGGGCTGGTGCCGGGGGCGATCGGTGGCT
CTCCACCCTATGTCTATGAGTTGCGCGATACCCAGATTTCCGGCCTCATTATGCCTGACC
TGGCTACTGGCGAGCTGGCGGGCCAGGTGAACGTCTGTGCCGGCAGTCACAATGTTACTC
TCGGTATCACCGACCGCAATGGCCTGACTGAGCAGACTACCTTGCCGGTGGAGGTGGTCT
ATGCCGAACTGGCAGTCTCACCGGGGATTGCCGACAATTTTACCTGCTCGGTCTCCGGTG
CTTGCAGCAAAGAGTACACGGTGGTCGGCAACCATCTGGGTGAGATGCAGAACTGGGCGA
TCGAGTGGCAGGGCGGGGTCGATCCGGGCGCTATCAGCCTGACCAAGACCGGGCCTTCGA
CCGTCATCCTCGCCAAAAATGGCGGCGCCTTGCAGCCGGCCACCAACTACCGCTATCGCC
TGAGTGCTAACGACAGCCGCTGCAGCGCCCATCAGGTGGCCACCGACTGGTACAACCTCG
ACGTGGTGGAGTGAGTCGGGCGGGCTAGCGAGGATGATCTTATAGGTCGGGCCTCGCCAG
ATATGTCGGGCACGGCCCGACCTATGGCGTTCCATATCTACTAGGTCTTGCACGAAGCAA
CACCCATCAGCGCTGAGATGGGAGATCTCTGTCTTGAGTCGTGGGACAGGCTGAGGGCCC
TGTCTTGGATCGGGTGGCTAGGATGGGACGGACGGCAGAAGCCGAATCAACACCGCAATA
AGGAATCCTGGCTGGCCTGGTTGCCAGCTGTCAGCCGATATGTCCGCCGATCAGATCGTA
GATCGGCAGGAACAGGCCACCAAGGATGATGCCAAAGATACCGCCGGCAATGATCAGGAT
GATCGGTTCTAGGGATTTGGAGAGGGTTTCGACCTTATAGTTGAGGCGCTTGCGATACTC
GGCCGAGACCCGCTTAAACTGTGCCGGCAGGGTACCGGTACGCTCACCTACTGAGACCAT
GCGCACCACATAGCTGGGGAACAGAGTTACCGACTGAAAGGCGTCGGCGACACTCTGTCC
CTGGGTGATACGCTCGTGGATCTTCGCCACGCGCTCCTGGTAGATGGCATTGTTGAGGCT
GCGGCTGACCATGTCGAGAGACTTGAAGGCATCCACGCCTGCATCCAGCAGCAGGTGCAG
ATATTCACTGACAAACGCCAGGTTGGAGGTGTGCTGCAGGCGGCCGATGATCGGTATCTT
GAGCGCCAGTCCCTGTATGAAACGGCGGAATTTGTAGATCTTGGCGTAAGCGATCTTGGC
ACTGATGTACAGCACTGCCAGGGTGATCAAAACCACGACTAGATAGGCCTGCACCCACTC
CGAGATTGCGATCAACGCCTTGGTGAGCGGGGGCAGCTCCACCTCCATCTCAGTAAACAG
GGTCACGATCTGCGGCACCACATAGTAGAACCAGAAGATGACCGCTGCCCCCATGGTAAC
CAGGATGAAGCTCGGGTAGAGCATCGCTTGTTTGGTGTCGGATTTGATCTGCTCGATGCG
CTGCAGATGGGTGGCAGCGACCTCCAGGGCACGGTCGATACGACCGGTCTCCTCGCCGAT
GCGCAGCAGGTAGAGCACCGTGTTGGAGAAGATCTTGGGATAGAGCCCCACCGCCTCGGA
GATACTGCTGCCCGCCTCCACATAGAAACGGATATCTTCCATGGCGAGCGCTAGGGTCGG
GTTCTCGGTGCCCTGGGCCGCCTCCTGCAGTGCCTCACTGGCCGGGATGCCACTGCCGAG
CATTACCGACAGATTGGAGAGGGTCTCGGCTACCTCCGTAGTCTTTACTTTGCGCAGACC
GAAGCGGGTGAATTCAGCGTATTTGGCGGCTAGCTTGCCGAGCTGGCGAATGTGCAGCAC
CGTGCCGCCTTCGTTCTCAAGGTAGTTGATCGCCATGGTCTCATCGTCATAGGGCAGACG
AGCCACGCTGTTGGCGATGACGCCGCTGGGCTGCAGCATCTTGTAGCTATAGTAGGGCAT
TGCAGTAAGATGTGGCTGCGCTTCAGATCAGGCTGGGCTCTTTGCCCCAGCTATCGTCAC
TGTTGAAACCGTGGCCAAGCACCCGGTGTACCTCCTCGATCGAGATGGTGCCGGACTTCA
CCTTGACCAGCGCCGTGTGGAGGATGTCGCGGAAGCCGCTGCGCCGGGCGGCGGCCTCCA
GGCTCGCCATATCGGCGCCAGAGCCGATCATCGCGCGTAGTTCCTTGTTGAACTCCAGCA
TCTCGTAGATCAGAGTGCGGCCGCGGTAGCCGGTGCCACCGCAGTGATCACAACCGGTCC
CACGATAGAGCTCGGTGATATTGTTGTCGCCGATATAGTCGAGCTCCTCTTGGCTGGGAG
TGTAGCCCTGCTTGCAGGAGGGACAGATGCGGCGCACCAGTCGCTGGCTGACAATGCCGA
CCAGAGAGTCGGCCAGCATGTAGGGTTTGATGCCGAGTGACTGCAGCCGCGGGATGGCGC
CGATGGCACTGTTGGTGTGCAGGGTCGACAGCACCATGTGGCCGGTCTCGGCTGCCGTGA
GCGCAGTCCCGGCGGTCTCCGGGTCGCGGATCTCACCGACCAGCAGCACGTCCGGGTCGT
GGCGCAGAAAGTATTTGATGGCGTTGGCAAAGGTGTAGCCCGCCTTGGGGTTGACCTCGG
TCTGGCGCAGCAGTGGCAGGCGGAATTCGATCGGGTTTTCTACCGTCAGCACATTCTTGT
GCAGCAGATTGAGGGTCAGCAGGGTCGCATAGAGGCTGGAAGTCTTGCCCGAACCGGTGG
GGCCGGTGAGCAGCACCAGGCCGAAGGGTTCGTTGAACATGCGCGACATGTGTTTCGCGT
CGTCCTCGAGAAAGCCGAGCTGACCTATACCCATGAAGGCGCTCTTCATAGGTAGGATGC
GCACCACCATGTTCTCGCCATAGGGGCAGACGGTGGTGGAGGCGCGGAAGTAGTATTGAG
TGTTGAGGATGGTCGACTCAAACGAGCCATCCTGGGGCAGCCGCTGCTCAGCGATGTCCA
TGCCTGCCTTTAGCTTGAGGGATGAGATCAGCCGCTTGAAGGGGTTGGGCAGGGAGAGCA
TGGAACGCATCACGCCGTCGATGCGGAAGGCGATGTTGAGGGTGTCGGTCATCGGCCGCA
GGTGGATATCCGAGGCGCGGTGTTTGGCGGCGAGATGGAATAGATGCTCCAGCAACTGCT
CCACCGGACGCGCCTGGGAGTGGTCGTTGGAGATGATATGGATCTCCCGGTCCAGCAGCT
CCTCCACCGGGTTGTCGAGAAAGTGATAGTAGTGGTGGATCGCGTCGATCAGCTTCGACT
CCTCGACCATCACATACTCCGGTGCCAGGCCAGTATGGCGGGTCACCGTTTGGGTCATGC
TGGCAAAGTCGATGCTCGATGTGGCGATTAGAATCTGGTTCTCATCGCGCAACACAGGCA
GAAACTTTTGGCTCAGGCAGAGGTTGCGGTTGACCCGCCGCAGCAAGTTAGCGTCGATCG
CCAACTGGTCGAGATCGTGATAGGGGATGTTGGCCTGGTCGGCCAGCCCCAAGGCCAGAT
CATACTCGGTGACCAGCCCGGTGCTGGTGAGGATACTGCCGAACTTCTCGCCGCTGACAG
TGTGTTCGTGCAGGGCGAAGGCGATCTGCTCATCGCCGATTACGCCGCGTGCCTTGAGCA
GTTCTCCTAGGGGTAATTTATCCACCGGTGCGTCCATCTTCTGGCTCCTTGGCGGCTTTT
GCCGCGAGAGTCTGTTTTATGCGGTGCTGAATCCGATAGAGCGTGTTGCTGTCCGGATTG
CCTGTGGGCGACAGTTGGTTGTCGCGCTGGAATTCGTAAATCGCCTTCATCAGTTTACCG
CCGACTACGCCGTCGAGAGTGCCATCGTAGTAGCCGAGGCTGGCCAGATCCTGCTGCAGC
AGCTCAACCGCTTCTCCATTCACGCCGTAGTGGTAGGCCTCTAGCCGGTAGGGCGCTTGC
CAGAGCAGCAGCCATTTGCCAGAGGGTAGTTGCAGTAGTGGAGCCTCGTCGCTGGCGTCC
TCCTGCTGTGCCAGAGTGACCGGCTGCAGAGTGTTGAGATTCGCCAGCAGGGCCTGAATC
CTGCCGAACTTGTTCTGCCTCAGTAAGGGCGCCAGCAGGCGGGTCTGCTCCTCGAGCTGA
TAGGCAGCGAGGAATGTCTGAATCGCTTCGTCGCTGAGTGTTGGCGTGGCGGAAGGGGCA
GCCGTTGCGAGAGGGGGCGGCGTTGCCACTGTAGAAGACGCTACGCTGCTTGGCAGCATT
CCGCTGTTGTAGAGCAGGAGACTGATGACTGCACCTGCAGTGAGGGCCGCTGCCGCACCG
CCCAAGAACCACCAGTGGCGTCTGCCGGCAGTGGCTGGAATCAACTCCGTCTCCGCCTCC
CACACCAGTGAGGGGCTGATGGCGCGGCTGCGATGGGCGCAGAGGCCATACAGGCAGCGC
TCCATCAGCAGGTTGAGGCGGCGTGGGTTGCCGTTGCTGAAGCGCTGAATCGCGCGCAGC
GCGCCGGGCTGCATGCTGATGCAGCCGTTGCAGCCGGCCGTGTTGAGTTTGAAATAGATG
TACTGTTCGGTGGTCTCTCGGTCCCAAGGCAAGACCCGAGCGTGTAGCGCCACCCGACTC
ATCAACTGGCGCAGATCGGTACGCTGCAGGTTCTGTTCCAGCTCCGGTTGGCCCACCAGC
AGGATCTGTAGCAGCTTCTCACGTTCTGTCTCTAGGTTGGAGAGCATGCGCACCAGTTCG
AGGCTCTCGATGGAGAGATTCTGCGCGTCATCGATTACCAGCACGCAGTTGTTGCCTTGC
CAGAACTGCTCCAGCAGGAAGCTGTTGAGCGCATCCAGTTGCGACTGGAAGTCGGCGTTG
CCGATATCGATGCCGAAATCTTTGTTGATCGCACGCAGCAGCTCGACCCCTTGGGTGAAG
CTGTTGAGGATCAGCGAGCTGGCGATCTCCCGCTCCTGCAGCGCCAGCAGCAGGCGACGG
GTGATGGTGGACTTGCCCAGCCCCACCTCGCCAGTGAGCAACATAAAACCCTTGCGTCCG
AGGATCGCATGCAGCAGCTCGGTGACTGAGCTCTCGGCCCGCGGCTCGCGATAGAAGTGG
CGCGCATCGGGCACCACCGGGAAGGGATTGTGGCTGAGCCCCAGATAGGTGAGATAGATG
TCGCCCTCCACCTTTGTGCCGAACAGGGTGTCGGCGGCCAGTCCCCTTGTGGGCTGGACC
GGTGTGGTTTCGGCGAGACGCAGTTCGCCGCCTGACTTTACAGCGGTTGTTTCCATCGTG
CTTTGAGCGTGGTTGCGAGTTTTTCGAGTCGTAGATCACCCGGGTGCGACTGTTGTAGCC
GCTGCAGCAGTTGAGATGCACCTACCTGATCGCCACGGTTCCAGCGTAGCACCACCAGAT
TGGCACCCGCCTCCAGGTTGTCAGGGTTCTTTTTCAGTACTTTGTGGAGCAGGTGCTCGG
CCTCTTCGTGGTCGCCCTGACGTAGCGCCCAGTAGGCTTCCAGGTTGGTCACATAGGGGT
GGGAGCGGCCTAGCAGTTTCCACAGGCGGGCCAGGTTGCGGTTGAAGTTGGCCTCGTTGC
CACTGGCGATGGCGGAACGAATCGCGTTGATGCGTTGGGTAATCTTGCCGTTACGGCGGA
TCTCACGCTGCACATCCGCCTCTCTGTCGGAGGGGGTGTGGGTCGGTTGTTGCTGTTTTT
CCTCCTCAGTCGGGATGGCGTTGAGCAGATCCATGCCCGCTGAGCCAGATTGGCCGGCTT
GCGGTTCGAGATTCGGGGTCTCTGCCGGCGTGCTCTGTGGTCGGCCTGCCTGGGCGATAA
GTGCCCGGGCTCTGCTGTTTGCTGGCTTGCTGGCGGCGTTGAAGGGAACGGTTGGCTGTC
GCTCAATCAAGTCGGCGCTGGTGACTACGGGGTTTCCGCTGTTGGGGTGATTGGTCAGCA
GAGTTGAAGTCAGCAGTGAGAGACTACCGCCAACCAGGAACAGGACCACAAACATGACCC
AGAGGAGTGGCGAGCCTCTTCCGCTACGGCCGATCGTGAGGCGTTGTGCCTTTCGCTTTA
GCTTGGGCGGTTCAGCAGTTGAGACGGGCGGCGGGTCGAGGCTTAGACCCTGGCCGTCGT
CAGGTATCCCCTGGAGGGCTTGATGGATAAGGCTCATATTACTGATACTCGCAATACAAC
CACCAGCTCCCTGGTCTCCTGAAGGTCATCTTCCCTGCCAAAGATTTTGCCCAGCACCCC
CAGCTTGTCGCGCCCGGGGAAGCCCGAGTCGGTGCTGCGGCGCATGTCGCTGATCAGGCC
GCCGAGCATCACGGTTTCGCCGTTATGCAGCTTCACGGTGGTGCTGATCTCCTCCAGGTT
GACCTTGGGCAGGGAGATGGCGACATTTTGGATGGTGACCAGCTTCAGACTCTCGAGGTC
CACCTCACTCTTGATCGGGTGGATTGAGAGTGATACACGGCCATCTTCACCGATAAAGGG
GATAACGCCGAGTAGCAGCCCGTCGAACACGGTGTCGGTCTTGATCTCGGTGGAGACGGT
GCCGTTGCCGACTACTGTGGAGGTGTTCTGGGTGATTTTGGTCTCTTTGATATAGGTGTT
GCTCTGCCCCACGCTGATCATCGCCGGCTGGGCGTGGCGTGCACGGATGGTGGGGTTTGA
GAGCAGCTGCACTTCACCAAACGCCTCCAGCAGGGTGGCGGCAAACAGGGTGCTGTTATT
GCCATTGAGATTGGAGAAGACCAGTCCCGCCTGTGGGGCCACTGGGCCGGGGGTGGAGCT
GATCGTGAGCGGATTGGCGCCTGGATTGAATACATCGTTGGAGAGGACCTGGCTAATGCC
GGAGGAGAAACCGACGGTGCCGCCGAGGGCCTCGCGCAGCAGTGACCAGTCGATACCAAA
CTCATAGCCGTCGGCCAGCCTCACCTCGAGGATACGTGCCTCAATCAGCACCTGGCTGCC
GACGATTTTCTGGTAGCGCGACACCAGCTTCTCCACGTTGCGCACCACCGAGGGTTTGTC
GCGGACATAGAGAGTGCCGGAGAGGGCGTTCAGATCAGCCTTGCCCTTGGCAGAGAGCAG
CGCCTTGATCGAGGTCTGCAGCGAATCATAGGGGTTGGTGATATTGCCGCTCTTGCCGGA
GATTCTGAAGTTGCCGGTGAGGCTGGAGGTGCTGCCCTGGGAAGTGCTGGCACTGCCGAG
TACGTCACCGCCGGCATCGAAGGAGGCAGTGGTCTGCGACTCGACAAAATCGAGGTGGAA
CACGGCTGTCTGAAACGGAGTGATAAACAGGGTGTTGCCGCGGGTCTCGCTGTGGAGGTC
GGCGCTTTCGAGGATCCAGTTGAGTACCTGGGAAGCCGGGGTGTCGCGAAAGTGGACCGA
TATCGGACGCGGGTTGCTGCTCAGGGCTGGATCGATCAGCAGGTTGAGGCCTGCCTCTTC
GGCGACCGCGCGCAGCAGATGGCGTACATCTTCGTTGTCCAGGGAGATGCTGATCAGCTG
GTCGCCAAGCGGATCAAAGTTCGGCAGCAGCGGCTCGATCGGTGCACCTTGCAGGGCCGG
GCCCTGCTCCAGATTATTGCGCACTTCATCTTGATAGCGACCAATTGTTTTCGAGCCATC
GATCAGGCGCTCGCGGATCATCTGGTAAGCGGAGAGCTTGGGATCGCCCTCAGGCTGCTG
TTTCTGCGGCACCGAGTTACAGCCGGCCAAGGTTAGCATGGCAGCCGCCAGGGGAAGGAG
CAGATGCATTCGAATTTTTGTTGCTGTGTTGTTCGTGCTCATAGTCGGTTTTCCGCTGGG
TTTTCCGTCCAGGACTGGGATAGCTGCCCGCTTTCAAGTGTGGTGGTCTCCATGCCCACG
CCTTTCTGCAGCCAGTGGCTGACATTACGCCAGCTTAAAAGCACACCCTCTGGCTGCACC
TTCTCGACACGGGGCCCCTCCGGCAGGGTCTCGCCTTGACGGTAGAAGCGGCCGTCGATG
ACGCAGTAGCGCCGTTTTGATGAGACGAAGGTCATCGACAGGCTGTAGTGGGATGGCAGT
TCAACCTTGGGCGCATCCATAATCGGATAGGTCCGGGCGACCCGCTGGTAGCCGAAAGCC
ATCAGGTTGGCAGGGCCGCGCGGGGGAGCCTTCGGCGTCACCAGACGCGCCAGGCGCGGC
TCCAGCTGGGCCAGGTCGGCGATTACGGTTGGCTTGACGCGCGGGATGTTGGGGGCCTTG
GGTAGCTTGATCTGTACCAGCTGGCGAGGTTGCTCAAGACGCCAATAGGCATAGGCGGCG
CTGAAGATCACCGAGAGGCTGAACAGCAGGGAGAGGATCAGGGGGAGATATTTGAGTCTC
ATTGCAGTGGCCGCTCCATCTTGATTTCAAAACGTGAGCGGTCCAGATCGGTGGTGAAGT
TGCGCTCGACAATCCGGTAGCCTAGTTGCCGCAGGTCGAGCAGAAGCCCCTGCTGTGCCG
CCTGAGCCTCGCGAAATCCCTTTTTCAGGGTGCCCCTGAGGGAGACGCTGATATTGCTCT
CGCCATATTCGGCGCTCATGCTCTCGATCCGCTGCCCCTCACGAATCACAGAAGAGAGCT
CGCTCAGCAGGCGCCGGTAGGAGGGGGCGATGCGTACCCAGGCGAGCTCTTGGGCGAAGT
CGAGGGTGCTCTGATAATCGGGGGCCGGCTCGATGGGAGGTAAGGCCCGCTGCCGGAGTT
CCGTCTGTAGATGGTCTGCCTCGGCAGTACGGTTGTCTGCGCTGACGTGCAGCATCTGAC
CGCCGATCGCAAGACCGGCAGCGAGAATCAGTCCGCTGACCGCGCTCAGGGGCAGGGACA
TCTGGGTTGTTTTGGCCGCCAATCCCATCGTGGTTGAGAGACCATGGCGGGGTTTTAAGA
GCTTCAGGGTCTGTGGCAGCGATGCCTGACGCGGACCCTGTTCGGTATCCAGGGGTTCGG
AGGGGAGCAGCAGTGCCGTGGCATCGAGTCGCTCGGTGAGTTCGACGGCGTGCTCTTCCA
GTTTCTCTTCATCTTCTAGCCAGTGCAGAAAGATCAGTTCGCGCAGCTTGATATGTTCGT
TCTCTTCGGCGCTGCGCAGCTCCTGGGCAAGAGAGTTCCAGAGTAGCTCCTGGGTGTCAG
GTGTCTCGGTATAGGCGGAGATGGTGGCGGCAGTGAGCGGTCGGGTGGAGCTGCCCACCA
GCAGTTCGGCATTGCCGTCATGCAGCAGCACCAGGGCCACCGGCTCCTTGCGTTTGAGTT
GGCGCAGGGTCTGCCAGAGCACCTCATAGAGGGAGAAGATCATCAGGTGATGATGGTTGG
CTGCCTGCCGCTCCTGATAACGTAGATAGGTGCTGGTGGGAATTGCGGTATAGAGCAGTT
CTGTGGTGGTCTTGTCGCGGCTGCGCTTCCAGTGGGTGATGATGTAGGGGGATTCCTCCA
TCTCGCCCTTCTCCTGCAGCTGGCGGCGGATCAGGGATTCGGCATATTTGGCTGGCGCGT
CGATACGCAGCACCTGGCTGACCGCGTTCTCCGGCTGGATCAGCCAGGCGGTATCCTGCG
CGAGTTCGCTGGTATCGTTGAACGGGCGGAGGCTGCGTTTCTCCAGCAGCATCGGGCGGT
CGTTGAGGTCGATCAGGTAGTGCCGCGCCATCGGATTATCTCGTACGTACCAGAAAGGCC
CCACGTAGTGTCACGGTGGCGGTGCTTTCCTGGGTGTTGATCTCACTGTTATCGGCCATC
TTGGCCCCTAAAATGGTCGCCTTGTTCTTTACCTCATCCCGAGTTGCGGTGATGTCGACC
CGCAGGTATTCGGGCTTGTAGTAGAAGGCCGGTCCATGGTCTGCCTGAGCGAGCAGGCGG
GAGACCAGGTCCCAGCTTGTCTCGCGCTGCAGGCTGACCGGAAAACGCTCCCAACTCTGC
GGCGTAGCACCGGTGGCTGAGGCCTTGTCCAGCAGCGCCTTCGCCCGTGCGACGAAGGCT
TGGTGGGCAGCGAGCCGCCGGTGCGACTGTTCGGTCTGGCGCTGCCACTCGTTGAGGGTG
GCAAGGCGTTGGTTCGCCGCGTCCTGGCGCAACCACCCCTCTACTGCATAGTGAGTCGCA
GCAGGAAGAGCGATCAGCGCCGACAGGCCAAGGAGCAGGGGCAGGGGAGACATGGCTTAC
AGGTTCAGACGCAGAACAGCGGCAGCACCGGCGTCGGGGCCGAGAGCAACATTGACCTTG
GTGACGGGGCCAGTCTCAAATGCAGCGGGCCAGTTGGCCACAGTGGGGGTGGTGCCAGCG
CCGCCGGCTACATTCTCTACATAGAGGAAGTTGCCGGCCTGACCGTTGGCCTCGCCATCG
ATGATGCGGTCCAGTGCGATGCCGAGATCGGTGGGGATGGCGGAGGTGGCAGCGCCCTGT
TTCGCCTGCAGCCGGATTACGTTGCCGAAGCTGCCGGCGGAGGTGAAGGTCAGCATGATG
GTGTACTGGGTGCCGTCGGCGGAGCTATAGCGGCGCTGCATGGTGCTGCCAGTGGCGCCC
AGTGGTGGCGTCAGCAGGCCGACAGTACGTAGCTGATTGAGGATGTTCTCTTCAGTGATG
CCGTCAGCCACCGAACCGTCGCGCAGATTGTTGGCGTCGGGGGCGTTGGTGTCATTGGCG
ATATCACCAAGGATCCAGCCGGTGCGGTCGTAGTAGTTCTGGTAGGTGACCATCCAGTCA
TTGATAAAGCCGTTGAAGAGCTTCTTCTGGTCGCCACTGCGGACCAGGTCCTTACCCTTG
ATAACAGCACCCAGGATGATGCCGATGATGATGATGACGATGGATATCTCGACCAGGGTG
AAACCCGCGCTGCGATGGCGGGAACCCAGGATGTTCGGCCTGCTCATGTGATGACTCCTC
AAGAAATTTTTTGCTTTGGACCTTTGTTTGTCGCACGGCTTGCCAAAAGAACTTTGGCGT
TGGCGGTATGACGGAATCATTTTGTGAATAGCCGGTCTTGCCTGCAATGGACAACTTGGA
GTGGTAATGGGAACGGGTGCCCATTTTCTGGTGAAAAAGCGGAACGGCGAGATTAGGAGT
TATTTTTTACCGGAAAAATACTCAGGAAATGCCCCATTAAGAATTTTTTTCCCTTTTATT
ATCAGAGACTTGCATCACGTAAAAAGTGACTGTACGTCACACTATTGGGGGCTGTTGCGT
CACAAAAAAGAGCGCGCTAGAAGTGCACGATTTGGAATTAAATTCTGTAGTAAGGACGTT
CTTTGGTGTCCCAACGGGCCGATTGAGCATGGAGGTTTCCCGGTGAGGGCAACCTCCTGA
GTGCAGCTGTGGCCGTGTCGATTTTCATAAAGGAAGCTGGTACAAGGATGTGCCATGGCT
AAACCGGAAAACAATCGAGGCCTGCGGCGTTTGATCAATGCGACCCGTTGGTCGATGCAG
GGCTTTGCCTCCGCCTATCGTCATGAGGCGGCGTTTCGTCAGGAGGTCTGGTTGCTGGCG
CCGCTGCTTCCGGTCGGCCTCTGGCTGGGCGACAGCGGGGTGGAAAAGGCCCTGCTGGCC
GGCTCTCTGCTGATCGTGCTGCTGGTGGAGTTGCTCAATAGCGCAGTGGAAAATGTGGTC
GATCGTATCGGTGACGAGCCCCACAAACTCTCCGGCCGGGCCAAGGATCAGGGTTCTGCC
GCGGTGTTTTTGGCGCTGCTGTTGGTGGTGATGACCTGGGGATTGGTGCTACTGGTTTGA
AGCGGAATCAGTTGCTCTCCGGCTCATAGGCCAGGTTCGGCGCCAGCCAGCGTTCCACCT
CTTGCAGTTCCATGTCGATGCGGGCGGCGTAGCTTACGACCTGGTCGCGGTTGATCTTGC
CGACTGCGAAGTAGTGGCTGTCGGGGTGACTAAAATAGAGTCCGCTGACCGCTGCTGTGG
GCACCATGGCCTTGGCCTCGGTGAGCCAGATGCCGGTGTTCTTCTCCACGTCGAGCAGCT
CCCAGAGCATATCCTTTTCGGTGTGATCTGGGCTGGCGGGATAGCCCATGGCGGGGCGGA
TGCCGGTGTACTTCTCAGCGACACGCTCCTCGTTGCTGAGTTTCTCGTTAGCGGCATAGC
CCCAGTAGTGACGGCGCACCCGTTCGTGTAGCCACTCGGCCAGGGCCTCGGCGAGGCGAT
CGGCCAAGGCCTTGAGCATGATGGCGCTGTAGTCGTCGTGATCCTTTTCAAACTCGACGA
TCTTGTCGTTGATGCCGATACCTGCAGTGCAGGCGAAGCCGCCGATATAGTCGCTGTGGC
CGCTCGCTTTCGGGGCAATGAAGTCGGCCAGGCAAGTGTTGGCCTTGCCCTTCGGCTGTT
TGCCCTGCTTGCGCAGGAAGTGCAGGGTGCTGATGGGGCGCCTCTGTTCGCCTGCTGCTG
GCTGAAGGCCATAGACCTCAACGTCATCACCCACGGCGTTGGCCGGGAACAGGCCGATGA
CCGCCTTGGCGGTCAGCCACTTCTCGGTGATGATCTTGTGCAGCATCTCGCGGGCGTCGG
CGAGCAGTTTCTTCGCCTCTTCGCCCTTCTCCCGGTCTTCCAGTATCTGCGGATAGCGGC
CCTTGAGCTGCCAGGCGTGGAAGAAGAAGGTCCAGTCGATGTAGTCGATCAGTAGCTCGA
GCTGGATATCGTCCATGACGTTGACCCCCAACTTGTTGGGTTCACAGGCGACGAAGTTGT
CCCAGTCGATGGCGACGGGATTGGCTCTGGCCGCTTCGATTGGCACCAAGTTACGGGCCT
CGTTCTTGGATGCGCGGCGCTCGCGTACATCCTCGTATGAGCGGCGCAGGTCGGCGATAT
AGTCATCGCGCAGATCCTTGGAGAGCAGGTTGCTGGCGACGCCGACGGCGCGGGAGGCGT
CGGGCACATAGACCACCGGGTGGTCATACTCAGGCTCGATTTTCACGGCGGTATGGGCGA
TGGAGGTGGTGGCACCGCCGATCATCAGCGGCTGGCTCATGCGGAGGCGTTTCATTTCCT
TGGCGACGTGGACCATCTCATCGAGCGACGGGGTGATCAGGCCGGAGAGGCCGATGATAT
CGACCTGATGCTCTTGGGCCTGTTTGAGGATGGTGTCGGCGGGTACCATCACGCCGATGT
CGATCACCTCATAGTTGTTGCACTGCAGTACCACGCCGACGATGTTTTTGCCGATGTCAT
GAACGTCGCCCTTCACCGTGGCCATCAGGATCTTGCCTTGGGCCTGGACGCCGCACTCGG
CCTTCTCTGCCTCCAGGAAGGGTTCCAGATAGGCCACCGACTTCTTCATTACCCGGGCCG
ATTTGACCACCTGGGGCAGGAACATCTTGCCAGCGCCGAATAGGTCGCCGACCACGTTCA
TGCCGTCCATCAGTGGGCCTTCGATGACTTCCAGGGACTTGTCGACCGCCAGGCGCGCCT
CTTCGGTATCCGTGTCGATATACTCGGTGATGCCTTTTACCAGGGCGTGCTCCAGCCGTT
TGTTGACCGGCCAGCTGCGCCACTCCAGATCCTCCACCTTGTTGCCGCCGACCACGTCGC
CCGCGTAGTTGGGGGCGATCTCCACCAGCCGGTCGCCCGCCTCAGGATCTTTATTGAGGA
CCACATCTTCCACTGCGTCGCGCAGCTCGGCGGGCAGGTCATCGTAGACCGCCAGCTGGG
CAGCGTTGACTATGCCCATGTCCATGCCGGCCTGGATCGCGTGGTAGAGGAACACCGCGT
GGATCGCCTCGCGCACCGGGTTGTTGCCGCGGAAGGAGAAGGAGACATTGGAGACGCCGC
CGGAGATCAGCGCATGGGGGCAGGCGGCTTTTATCTCGCGGGTTGCTTCGATGAAGTCGA
CGCCGTAGTTGTCGTGCTCTGGGATGCCGGTGGCGACGGCGAAGATGTTGGGGTCGAAGA
TGATGTCCTCGGCTGGGAAGCCTACCTCTTCGGTCAGAATCTGATAGGCGCGGGTGCAGA
TCTCCACCTTGCGCGCCTGGGTGTCGGCCTGGCCCTCCTCGTCGAAGGCCATCACGATCA
CTGCGGCGCCGTAGCGGCGGCAGAGCTTGGCCTGCTGCTTGAACTTGTCGATCCCCTCTT
TCATGGAGATGGAGTTGACGATGGGTTTGCCCTGCACACACTTCAGCCCCGCCTCGATGA
TCTCCCACTTGGAGGAGTCGATCATCACCGGCACCTTGGAAATGTCGGGTTCGCCGGCAC
AGAGATTAAGAAAGCGCTGCATGGCGGCGACGCCGTCGAGCATCGCCTCGTCCATGTTGA
CGTCGACCACCTGGGCGCCGTTCTCTACCTGGGCGCGGCAGACGTCGAGGGCCTCTTCGT
ACTCCTCGTTGAGGATCAGCCGCTTGAACTTGGCAGAGCCGGTGACGTTGGCCCGTTCGC
CGACGTTGACGAAGAGTGAGTCGGGGCCGATGTTGAGGGGTTCCAGGCCGGAGAGACGGC
ACTCGGGGCGGATCTCCGGCAATTTGCGGGGCGCCTGGTCTGCCACCGCCTCGGCGATCG
CCTTGATGTGTGCCGGCGTGGTGCCACAGCAGCCACCGATGATGTTGAGAAAGCCCGCCT
CGGCCCACTCGGCGATCTGCTGGCCCATCGCCTCGGGACCCAGATCGTACTCGCCGAACT
CGTTGGGCAGGCCAGCATTGGGGTGGACGTTGACGTAGCACTCGGCGACCCGTGATATCT
CCTCCACGTACTGGCGCATCAGCTCCGGGCCGAGGGCGCAGTTGAGACCGATGGAGATCG
GGCGGGCGTGGCGCAGGCTGTTGTAGAAGGCCTCGGTGGTTTGGCCAGAGAGGGTACGGC
CGGAGGCGTCGGTGATGGTGCCGGAGATCATGATCGGCAGCCGCAGCTGGTCCTGATCGA
ATACCTGCTCGCAGGCGGCAACTGCTGCTTTCGCGTTGAGGGTGTCGAAGATGGTCTCGA
TCAGCAGGATGTCGACACCGCCCTCGATCAGGCCGCGGGTCGCCTCGGCGTAAGCCTCTA
CCAGCTCGTCGAAGCTGATGTTGCGCGCGCCGGGGTCGTTGACGTCGGGAGAGATGGAGG
CGGTGCGATTGGTGGGGCCGAGTACACCGGCGACGTAACGTGGCTTCTCCGGTGTGGCAT
ATTTGTCAGCCGCCTCGCGGCAGAGGCGCGCACCGGCGACGTTCATCTCGTAGGCTAGCT
CCTGCATGTCGTAGTCGGCCATCGAGATGCGGTTGGCGCCGAAGGTGTTGGTCTCGAGGA
TGTCGGCGCCGGCCTCCATGTACTCCTCGTGGATGTTGCGGATCAGCTCCGGCTGAGACA
GTACCAGCAGGTCGTTGTTGCCCTTCAGATCGCTCGGCCAGTCGGTGAAACGTTCACCTC
GATAATCTTCTTCCGTGAGCTTGTGGCGTTGGATCATGGTGCCCATGGCACCGTCCAGAA
TGAGAATCCGTTCACATAGTATCGATTCAAGTTCCGGGGTAATATTGTCCATAATTGGGC
CAGCCATAATGATTCACGTCGCTAAGCGTAGTCTAAAAGGTTGGGGATTATAGATCCCTG
GAATGATATAGGCGACAGCAGCACCCCTTACCTTAGATGCTGTTCGCGGAATTTGGTGGT
GGTGCCGCGGTGTCTTTCACCCTGGAAACCAACCTGATGGATTGGGAGTGAGTATTTTGG
CTAGACAAGCCCTTCTGATAGATGATTCCAAATCGGCCCGAATCGTATTGAGCCGCTTAT
TGAAAAAGAGTGGCTTCGAAAATGTCACCATGGCCGAGTCTGGTGAGCAGGCACTGGAAC
AGTTGGAGACGATCACGCCCGATGCCATTTTCGTTGACTACTTCATGGATGGTATGGATG
GCCTGGAGACCATCGCTGCGATCAAGAAGATCCCGCGTCTGACCAATATCCCGGTGGTGA
TGTGCACTGCCAACGAGGGCAAACGCTATGCCGAGGCGGCGGAGTCCCATGGTGCGGTCG
GCATCATGACCAAACCGCCCACCAGGGAGGGGCTGCAGGAGATCATCGAGCTGGTCGATC
AGGCCACCGAGGCGGCGTCGGCGGTGGCTGCCACGCCGGTGGTGGAGCCTGTGCGGGAGC
TGCCCAGGGATAGCGAGAGGGTGCACGGGAGCTTTGCTATCTCGGCGGAGGAGGTGCGCA
GCATCGCGCGACGCGCCACCCGTCAGATCGCCCAAGAGGTGGTTGGCGACCTGGCGGCTC
AGGCGGTGGAGCGGAGTCTCAAAGAGCGGCCATTGGATGTCAATATCGACAAGCTGCGTG
ATGAGATCATCGAGCAGGTGAATCGGGACGTGGAAGCGATCGTCATCAAGCTCAACGATC
GGGTGGTGGCCGAGGTGATTGGCACCCATTTTCGCGAGCAGTGGGCGGTCTTTTCAGAGC
AGATCGCAGCACAGCTGGAGGTGTTCAAGCGTGGCGTGACGAGTCAGTTGCCCGGGCGCG
AACAGTTGCTTGAGGAAGTGCTCCGTCAGGTGCCCGATAAGGGCGAGATGATCGAAGAGA
TCCGCAGTGTGGCCGAGGGCTCTATCGATGCCCACGCCGCAGAGACGGCGACCCGGGTCG
CCCGGGAGGTCGCGAAAAACACTGCAGCCGAGGTGGCCGAGGAGCTTTTTGAGCAGCGCT
TCAAGACGATGCCAGTGTCGGCGGTGGCGGCTGGCGGTAGTGGCCGGCGGCGTCTATTGA
TGGTCGGGGGTGGCCTGTTTCTGGTCGGACTGATCGCTGGTTTTCTGCTGCTTTAAAGGC
TTGGGGTCCGGTGCAATGCCGGGCGTTCTGGGGTATTCGATAGTGATCTGGCCCTCCGCA
GAGACCGGAATCTCTCTCGCCTCTCCAACCAGCTGGAAGCTGCCCTCAAGGGAGTATTGT
AGAGGCAGATCGCGGTTGAACATGACCTTGCCGAAGTGGCCGACGATGTTGAATAGATCG
CTGCTTGTCACTGCGGTCAGACGTTGGATGGAGTAAGGTTTGAGGATAAAAGCCAGCGGA
ATTTCCGCCTCGCAGAAACGACTCCCGTTCAGATCCAGGTGATAGCTGAAGCGGCGCAGC
CGTAGCGGTAGTTTGCCCGGATTTCTTAGCGCCAGGGAGACGCGGTAGAGGTGCGCGGGT
TCGGTCAGACTCTCCACCTGCAATCCCTCTAAGTAGACCGTGGGGAGAGGGGGGGATGCG
AAACATATGCCCCAGCCCGCCAGCGCTAGAATCAGGCTGGTCAGGCGCAGCCAGGGTGTG
ATGAATCTCCACATGCCTCAGAGTATGCCTTGTCGCCAGGACCCCGGTGAAGCCGGGATT
TCCCTTAGATAATCATTGGTTTCTGCCGGACTCCGGCGAACCGAATGACGTTATAGTGTG
GGCAGCAGTGGGGGCAGGTAATGTTTGGTTTAGGTCGAAAAACAGTGATGCCAGAGCCCG
AGGAGGCTCTGCCCGGACGGCGTGAGGCGATGGCAGTGGCGGACAACCACTTTGTCTTGG
GCAATCCGCTGCGGGGGCCATTTCCTGAGGGGCTGGAGTTTGCCATGTTCGGGCTCGGTT
GTTTTTGGGGGGCAGAGCGGCGTTTCTGGGAGTTGCCGGGGGTCTTCTCGAGCGCAGTGG
GTTATGCAGCCGGATATACCCCGAATCCCAGCTATGAAGAGGTCTGCAGCGGCATGACCG
GCCACAATGAGGTGGTGCGGTTGGTATTCGCCCCGGCTAAGTTGAGATACCAGAAGCTGC
TCAAATGTTTCTGGGAGTCTCACGATCCAACCCAAGGCATGCGTCAGGGCAACGATCTGG
GCACTCAATATCGTTCGGGCATCTATACCTACTCAGAGGCCCAGCAGCAGCTGGCGGAGG
CGTCCCGCCGAGTCTATCAGAATGCCCTCTCTCAGACCGGTGGCCGGCCGATCACCACCG
AGATCATCGCAGCGCCGAACTTCTACTTTGCCGAGGCCTACCATCAGCAGTATCTGGCGA
AGAATCCGAACGGCTACTGCGGCCTCGGCGGTACCGGGGTCAGCTTCCCGCGGCGCTGAG
CCACCTTGGCTCAAGTCAGCCTGGCCGTGAGGTAAGTGAATTCCGCGAGTGGCCAACAGT
CCACGACTCCCATCCATGGGGTCGTACCTCCTGCATCCCTACAGTCGTTCGTAATAGCCA
GCTATCCCCTACAGGGATGTAGGGGAGGAGCGTGAGCAGGGAGCGGTAGCTTTACGTGCG
ATTTGCGCCTTGAATCTGAATATTCTGAATCACAATCCATTTCGTCCAGACTGAATCAGA
GGCTCCCTAACGTTTATTGCCGCATATACCCGAACCGCCGTCTCGATGCTAGCAACAGCA
GGAGCAGCAGCCATGGGCTAAGTGCGCCACCGCCGCCTGATGATGCTTCATATACCTGGA
TGGTGACTATCGCATCGGCGGAGTCGGTTTTTCCATCGCTGACCCTGAAGCTGAAGGAGT
CTGTCCCCGTAAATCCATCATTGGGGCGGTAGCTTAGATCAGGTGCGCTGCCGCTCAATG
TGCCATTGGCAGGCTGGGTGACCAAGGTGTAGGTCAGGCTGTCGCCATCGGCGTCACTGC
CGGTGAGAGTGATGGCGAGTGTCGAACCTGTGGTGACACTGAGCGACCGGGAGGTTGCCG
TTGGAGCCGTATTGTCGGGGATCGTTGCGGTTGTAACAGCCAGGCCCCAGGGATCGCGTA
TGATCCCGCTTCTTCCATCGCGATCGAACGCATCGTTATCCGTGAGCGTCATGGTAATGG
TGCGCTCGGTGTGGTCGATGACCGCAGCGGTGAAAGTTTGCCAAGTATCACTGCTGTCCA
GTTTACGAACGATGGTGTCTTGCGGAATGCTCACCGTGGATGGAAATTGGAAGACCACGG
TTGCGCTACCGGAGGGCGCTGTGATGCTGAAGTCGAATAGTCCCAGTGGAAAGTGGTAAC
CGTCGTCTGGAACCTCCAGATCGGTCTCATTGGAGATGGGAAGCCCGCTCTGACCGCTAG
TGTGCGCGATCAGTTGCCCGTTTTCGGTGGAGATCGTCACTTTCTTTCCTGCCAGATCGT
CCAGACCAAGGTCATGTGCGGTGGTAGGGGGAACAATGAACTCGAGGATGCTGTTGTCAA
CAGCGCCATCTCCCGTTTCCAGGGCGTCGATAACACCATCTTCATCACTGTCGGTGGGAT
GGTCGGGGTCGCCAATCTCCCGGACATCCGGTGCGCCGTCGGTGTCGGTGTCGATGGAAT
CGGGGTCAAGCCCGGCACTGCTGGCCTGCTCGTCACTCAGACCGTCGCTGTTGTTGTCGT
TGACGGTCGCTTCATTGACCGTTACCGGCAGTTCAATGGTGTCACTTGCGCCCCGGCTGT
CGATCACTGTCAGGATCAGGGTCTCGCTGCCCGCATTCAGGGCGTTGTAGATCAGGTCCG
AGCCTTCGATGGTCGTGGTGCCCAGTGCCGATGCCGATACAGTGAAAATGTGACTGTCAG
TGCTGTCTGCATCGGTAACGCCGAAATTGAGTGTCGCACTCTGGCCGGTAACGGTGACCA
GCCCGTTGTTGCCCTGACGAGCCAGTACCGGTGCCTGGTTGTTTTCCGTCACCGTGATGC
GCACGGTTGCTGGTTCGGAATGGTCGCTGCCATCGTTGACCGTGAAGGTGAGTTGATCCT
CGCCACTGAAATCGGCATTCGGCGTAAAGGTCAGGTTGGGAGCAGTCCCGCTCAAGCTGC
CGTGAGCTGGCTGTGTGACCAAAGCGTAGCTGAGGCTATCTCCATCGGCGTCGGTTCCGT
TCAGGGCGATGTCGATGGCCGCGTCCTCCACGGTGGTGAGTGACTGCGCCTCGGCAATCG
GTATGTCCTGGATGGCAGTGACGTTGATCGTTACGCTGGCCGCGGCTGAATCGGTAATCC
CATCATTGACCTTGAAGGTGAACGAGTCTGCCCCGGCGAAGTTGGCGCGGGGTGTGTAGC
TTAGTGAAGGGGCCTCGCCGGTGAGTGTGCCCTGTTGCGGAGTGCTGAGCAGGGTGAAGG
TGAGCGCGTTACCTTCCGCGTCGGTACCCTCCAGCTCTATTGCAACTGGGCTATCCTCGT
CAACGGTGATGGTCTGGCCAGTTGCGACCGGCGCGTCGTTGTGCTCGACAATGGTGATGT
TGATGCTGACCGTAGCGGAATCGGCACGGCCATCACTGGCCTTGAAGGTAAATGAATCCA
CGCCGTGGAAATCGGTCGCTGGGGTATAAGTTAGGCTGGGCGGCGTACCGTTCAGTTGGC
CATGGGCGGGTTGCGTGACAATCAGGTAGGTGAGTGCATCACTGTCCAGGTCGGAGCCAG
TCAGGGTGATCCCTAGCGGAGTGTCCTCTAGGGCGGCCAACGATTGGCCGTTGGCAACGG
GGGCGTCATTGATTGGCGCAATATTGACGTTAAAACTCTCGATTGTCCGGCCATTATCTC
CATCGGTAACCGCGATCGTTACGGCGGCGGCTCCGGATGCGTTGGCGGCGGGGGTCAGCG
TGATTTTTCTGCTGGCTCCGCTGCCGGAAAGCTGGAGGTTTGCAGCAGGAAACAGCTGCG
GATTGCTGGATGCCGCGGTTACGTACAGATCAGCCGTTGCCGTTTCGACATCACCAATGG
TAAAGGCAATAGAGATGGGGGCCTGATCCTCATCCATGGAGAGATCGGCGATCGCTGAGA
TGGTGGGATCGTCATTAATCGTATTGACCGTCAGGTTGAAGCTTTCACTGACGCTTTCAC
CATCGCTGTCGGCAACCGTTACTGTGACCACCGCCGATCCGGATTGCTGGGCGGCGGGCG
TGATGCTCACCGAACGATCTGCGCCACTGCCACCGAGGGTGATGTTTGCGTCAGGCAACA
GGGTCTGGTTGCTGGATGATGCGGTGACCACCAGGTTGCCTGGCGTTGTTTCAGCGTCAT
TGATCACGAAGGCAATGGCACCGGTCGCGCTGTCTTCATCGGTTGTGATCGCACCTATGG
CGCTGATGGTGGGTGTGTCACTGATTGCGTTGATGGTAATGGCGACCGTAGCGGCATCGG
AATCGGCGCCGCCGTCGTTGACCTTGAAGGTAAAGGCATCTGTGCCGTTGAAATCGGGAT
GAGGCGTGTAGGTCAGGTTGGGTGCGGTGCCTGACAGCGTTCCGTTAGCGGGCTCGGCGA
TGACCACAAAGGTCAGGCTATCGCCGTCGACGTCGCTGCCACTCAGAATAATATTGACAG
CGGTGTCTTCATCAGTGGAGACCGACTGTACGTCGGCGACGGGAACGTCGGCGCTAGCGG
TGATGCTAATGCTGACGGTGGCCGCAACCGAATCGTCATTGCCATCGTTGACCTTGAAGG
TGAACGAATCCTGACCGTTGAAATTCAGATCAGGCGTGTAGGTCAGGTTGGGCGCGGTGC
CACTCAAGGCGCCGTGGGATGGGGCGCTGAGCAGCGTGTAGCTGATCGGATCGTTATCGG
CGTCGCTGCCGCTGAGGGTGATCGCAACGGCGCTATCTTCCGCCGTGGTGACTGCCTGAG
CGTCTGCGACTGGCGCATCCTGGACCGGTTCGACCGTGATGCTCACACTGGCCTCGGTGG
AATCGGCGCTGCCATCGTTGACCTTGAAGGTAAAGGCGTCTGTGCCGTTGAAATTCAGAT
CAGGCGTGTAGATCAGGTTGGGTGCGGTGCCGCTCAAGGTGCCGTGGGATGGAGCGCTGA
GCAGCGTGTAGCTGATCGGATCGTTATCGGCGTCGCTACCGCTGAGGGTGATCGCAACGG
CGCTATCTTCCGCTGTGGTGACCGCCTGAGCGTCTGCGACTGGCGCATCCTGGACCGGTT
CGACCGTGATGCTTACCCTGGCCTCGGTGGAATTGTCACTGCCATCGTTGACCTTGAAGG
TGAACGAGTCCTGACCGTTGAAATTCAGATCAGGCGTGTAGGTCAGGTTGGGTGCAGTGC
CGATCAAGGTGCCGTGGGATGGGGTGCTGAGCAGCGTGTAGCTGATCGGATCGTTATCGG
CGTCGCTGCCGCTGAGGGTGATCGCAACGGCGCTATCTTCCGCCGTGGTGACCGCCTGAG
CGTTTGCGACTGGCGCATCCTGGACCGGTTCGACCGTGATGCTCACCCTGGCCTCGGTGG
AATCGGCGCTGCCATCGTTGACCTTGAAGGTGAACGAATCCTGACCGTTGAAATTCAGAT
CAGGCGTGTAGGTCAGGTTGGGCGCGGTGCCGATCAAGGCGCCATGGGTGGGCTGTCCGA
TAACGGTGTAGGTGAGCGAATCGTTATCGGCGTCGCTGCCGCTGAGGGTGATCGCAACGG
CGCTATCTTCCGCTGTGGTGACCGCCTGAGCGTCTGCGACTGGCGCATCCTGGACCGGTT
CGATCGTGATGCTCACCCTGGCCTCGGTGGAATCGTCACTGCCATCGTTGACCTTGAAGG
TGAACGAATCCTGGCCGTTGAAATCGGGGTCAGGCGTGTAGGTCAGGTTGGGCGCGGTGC
CGATCAAGGCGCCATGGGTGGGCTGTCCGATAACGGTGTAGGTGAGCGGATCGTCTTCAG
CATCGCTACCGCTGAGGGTGATTGCAACGGCGGTATCTTCCGCCGTGGTGACCGCCTGAG
CGTCTGCGACTGGCGCATCCTGGACCGGTTCGACCGTGATGCTCACGCTGGCCTCGGTGG
AATCGGCGCTGCCATCGTTGACCTTGAAGGTAAAGGCGTCTGTGCCGTTGAAATTCAGAT
CAGGCGTGTAGGTCAGGTTGGGTGCGGTGCCGCTCAAGGTGCCGTGGGTAGGCTGTCCGA
TAACGGTATAGGTGAGCGGATCGTCTTCAGCATCGCTACCGCTGAGGGTGATCGCAACGG
CGGTATCTTCCGCTGTGGTGACGGCCTGGGGAGTCGCCGCCGGTGTGTCGTTTTGTGGCG
TTACCGTGACGGTTACCGTGGCCGGGCTCGACACCGCACCAAGTAGATCTTGGACGGTAT
AAGTGAAGGAGTCGGAGAGGGTCTCCGAACCGTTGTGGGTGTAATCAATGGAACCATTCG
GCTGTACCACGACGCTGCCGTAGGCGGGTTGGGTGGTTACGGTCAGGGTGGTGGGATCGA
GTCCATTGTCGTCACTGTCGTTGCTGAGCACATCGATATTGACCGATGCCCCCTCATCCA
CGGTGGCTGCATCGCCCACAACAGTGGGTGGTGGGTTGGCCGATACGTTCATGGTAACGG
TGGCGGTGGCGGTTCCACCGTTACCGTCGCTGACCAGGTAGGTGAATGTGTCTTGCCCGG
CAAAATCCGCAGCGGATGTGTAGGTGAAGGTGCCATCTCCAAGGCTGGCTACCGTGCCGC
CGTTGGCGGAAGGATTTTGAAAGTCTGAGATGGAGAGAGTATCTCCATCCTCGTCGGCAT
CGTTGTTCAGAACATTACCGGTGGTAGTCGCTATCCCTGAATAGGCGGCGTAACTGTCAT
CTGCCGTGACCGGCGTCTCGTTCACGTTCAGTACATTGACAGAAATCACCGCGGTGTCGC
TGAAGTCACCGTCACTCACCTTCACATCGAGGGCGTACGATGTGGTGGATTCAAAATCAA
GCGGCTGCAGCAGAGAGATTTCGCCGCTGGTCGCGTTGATGCCGAATGTTCCGCCAGCGT
CGGTTAACAGAGAATAGGTCAGTGTGGCGCTGGCGTCGTTGTCACTGGCCACCACTGTGT
GCAGCAGGGTCGAGACCGCTGTGTCTTCGCTGAGGTTGATGCTGGCGCCGCTCACCACCG
GGGTGAATTCGTTGATATCAGCGACGTCGATTGTAATGTCCGTTGTCTCTGAATCGCTGT
AGCCGTCGTTGACGGTAACACCGAGTGTGTAGCTGGTGGTGTTTTCCGCATCGATGGAGG
AGTTGTCCGCTACCGTTAGTTCACCGGTGTTAGCGTCGAGCGTGAATATACCCGCCTCGT
TGCCGTAGCTGATCGAAAAGGTCAGGGTGGCGTTGGAATCCAGGTCGGTGGCGGCGATCT
GTCCAAGCGATGTCAGATTGGCCACGTTTTCGGCGATATCAATACGCTGTCCCGCTGTGA
CCGTAGGAATGTTGTTGATCAGTGTATCTTCGCTGGCCTGTGCGTCGTCGATATTGCCGC
CCATCTCTGCAGTGACAGTGGCGGTGTTGCTGATCGAATACTGAAGATTGGAGGCGGTGC
TGACGGTAATGCTCACATTGGCGCTGCCGGCCCCGTCGCGGGCCAGGGTGCCGTTGATGT
TGCAGGTCACCGTACCATTATTATGTGAACACCCCGCATCGTCCGATTGGTAAGTGACCT
CATTTGGTAGGTTGTCGACGATGGTTACGTTAGTGGCATCGAAGTCGGAGGAGTTATTGA
TCACCTGCAGGGTGTAGGTGAAGGTGTCACCGGGGGTGACCGGCAAGGGCAGGGGTTCGT
TGTCGGTTTTGGTGAAGGAGAGTCCTGAGGCCGACGTGAAGACATAGGCGAGGCCAAATT
CCTTGCCCGGGTTGTCGTCACCTGATTGCTCAAGAGTGCTGGAGATGTCGCCGTGCCCGG
CTGCGCCGATAATGACACGAACACCGTCGGTCCAGACGCCGTTCGACATGGAGGCGCCAA
AATAATCGCAATCGGCGTTATCCACGTCGGTGCAGCTGGCCGGCTGGTCGGAGGCGATGA
TCACCTGGTCATTATCATAGGGGCTGGATGCGCTGGCCCATCCAGCCGCTGGCCGGCTCC
ACTTTATCGATTTCTCTGGGCGTCCCGGATGGAGTCTGTTGGTGTCGCTCAGGCCGGCAA
CCACCATGTTGCCGTTTGGTGAGATCGAGACCGATGTGCCGATGCGATCATCGCTGACAC
CCGCGAGATCCCTCAGCATCAAATCCTCGTTGCGGATGCCGCTGCCGCTCCAGTCGGAGT
TACTCTCGAGATACATAAAGATTGCGCCGACACTGTTTTGTGTGCCTGTGTCATAGCCAC
GGGAACCGGCAACGATGATGGAGCCATCCGAATTCACATCGACCGAATTACCGAGCCGGT
CGGAGTATATTATTCCTGTAAATCCCATCTTGCGGGTCTCATCCATGGCTGAGACCGATT
CACCCAGGTGATCCCAGTCGGCCCAACCGTTGGAGCCGCTAGGTTTTTGCCAGACATAGA
CGGCTCCCGCATCGTTGCCATTGCTGCTGGTGCTCAGGTCCTCATCGCCAAAGGCACCGG
CCACCACCGTCGTGCCGTCGGCTGAAATCGCCACTGAGTTACCCAGAGTATCGCCGTCTT
TGTCGTCTGAATCTGCGGAGGTGTCGTATACGCCGTCGCCATCCAGGTCGGTCAGTTTGG
CGGTGGCGTTGAGGCTGGTCCTGGCGTTGTTGGTATAGGTGCCGGTAGTGACGTCGCTAA
AATGGAACAGATAGACCGAACCGACGTTACGGCAGCGTATGCCGGAACAGAACTCATTGG
GGTCCGATTGCGCGCCGTCGTCACTGGGGTCGTAATTGTCCTTATCATCCCCCCAAGCTC
CGACCACGACAGTGTAGTCATTACCCCCCTGGGGATTGGCCACATCCACCGCGTAGCCGA
ACTGCGCCCCCGGCGCCGGGTCATTGGGCGTCAGTTCAGCGACCGGTGTCTGGCCCCAGA
CGCCGCCCTCTCGGACGAACACAAAGGCGCGCCCGGCCCGGCTGGTTGCGCCATTGTCGT
ATTTGGGGGCGCCGGCGACGATTACATCGTTCTTGATCGAAACCGCCCAGCCGAACCGCT
CCGTCTCTTGGGCAGGCGAGGTCAGTTTGGCCACCTGGTTCCAGTTGTTGTTGCTGTCGA
TTTCAAACACAAATGCGGCGCCGTACTCACCGGTCGCCCCGTTGAGTTCGGGATGCTGAT
AGGCGCCAACCACTGCAGTGGTGCCGTCAATCGCGACACTGAATCCGAAATCAGCGCCTC
GTTGCCGGTCGGTGTGGTCAGGCGCTACCTGTACATCCCCCTCCAGCAGTGGGTCGATGA
CAAGCGGATAACGTGCGTTGGAATCGTCGACACTCAAACGCAGCATACCTTCTGTGATGG
CCATCTTCGCATCAAGGATGTTGCCGTCGGCGTCGAAGGCGGTCAGCTGACCGTAACTGA
GTTGGACCCTGCCCTTGCTATCCTTGAATACCAGTCCTTCCTCGTCCATCTCCGGGCGCA
GGTTTCCACCTAGACTCAGGTCAACCCGCAGATTTCCCGAACCAGTTTGAGCGCCATCTG
GAGCGTGGCTGAGCGTAAATCCCTGTTCGACGCCAAACGCTCCGTTCAGATACCACTCGT
TCAGACCATGACCATGATCGATATCCACCCGGTTGCCAGAGATCTTGATATTTCCCTTGG
CAGTCGGCTGTAACGCATCTTCATAACCCCATGCTGACAGCGATAGGGTGAGTGAATCTC
CCTTTGCGGTTTTCAGATCCAGCTGCTCTGGGTTAATCGTTACCTGAAAACCGTGACCGA
CGTTGTACAACCGTGCAGCGTTTTCCAGCGAGAAAACTTCCCATCCTGTCGGTGCAAATG
GCGCGCTGCCGGCAGGATTGCCGGTGCTGGCTATTTGCCGCAACTCAGGAGCTTGAGCGA
GAGTTGAGCCCGGTAGAGTTGCCTGGACCAAAGACGGTGATATGAAAGCGATTGAACAGG
CAATCCCAGACAAAAGGGAAATAAAATCCTTTAGGCAGCTGTGCGTGTCACGTCGCATAT
GCAAGTGTTCCTTTGGAGTAAGTCATTCAAGGAGGTGGTCAGAGCAGGGTTGGTCAGGCG
CTTGAGTTGAGTCAAATATGATGAACTCATACTCTGATTCCAAGTTCGTTTTGATTCCAT
TCGCGAATACTTTCACATTAAGGAAACACTGATCAGTTAACAGGTTTCGGCAGCCTTCCC
GTTACCAGACGATTTTTTCGTATTCCGCTTAGAATAAATTGTTTTTCGAGCGCCATTCAA
GAAATTGGGCCGTTGGATGCCGCTTTTTGCGACATCTGGGCGTTTTTTGGCCGTTTCCCC
GGTTCAAGACGCAGCTTGGGCGCATTGTGCTCGCAAACGTAAGGCCATCACAAGATTACT
CGGCGTAAAAAAGCTGTAGAACAGTGCGCTGCCCTGTTCCAGTTTCTTCACTTGGCGGCG
ACGCATGGCCCTCCCTTTGAGCGCTCCACGCTATGTAGCCAGCATTGCCCCATACCGATC
TTTCTTTAGCGTGGAGCAGGAGCTCGGTCTGAGTGACGTCCGCTGCATTTTGTTTCTGCC
GGAATTGTGGATGGCGCTATCGTGCGCTCAAATGGAGAGGAGCGGATTATGTTTGGTTTG
GGGGGGCAGTGAATTCTGGTCAAACCCGAACAACACTACCGCATTCTGCAAGACGGCGGC
ACCGGGCGTTAGCTGCTGCAACTGATCAGCCTGAGCCAATGGCAGAATCTTCTGCTCAGC
CTCCAGGCTACCGGCGATCACCTCTTCTTCGGTGATTTCGATGCCGACAGCCAGCAAGAC
TACATCGAAGTCTCAGTTAACAATACCGCCCCCTCTACGATCCCGAACTACTCGCCAGCC
TCGCCCAGACCATGCGCGAGATTGATGCGGTCAGCGAGGCCCTGAGCAATCACGCCGATA
ACACCTATGAGATGGCTAACCAACTGTTGGTGCTGGCGGACCTGATCGAGGATGAAAAGC
ACCAGGCCCCGCACTGGTACAGCGGCGCAGAGACCACAGTGCTGGAGCGGCTGGGTAAGG
CCAGCACAGGCTATATCACCTTCTGGCAGGCCACTAGCCGCGATGCTGCCGGGCGGCTGA
GTAGTAGCTGCACTGGCCGATGGCCTGATCACCATCCGTGACTACCATGCCGGTACCGGC
CAACTGATGGGCAGAGAGAGCGGCTTCGAATATGGCAAGCAGATCCGCAGTCTGGTCTAT
AGTTACAATGCCCTCGACAACGTGCAGTATCGGCGCAGCATCAGCCTGCGTTACGACGCC
AACGGCAACATCAGCTTCAAGTCTGATGTGGGAGACTACGACTGTGGTGAGGCCTGGCGC
AGGCCCCCACGCCCTGACCAGCGCCGGCCCGCACCATACTGGCTATAGATACGACCAGAA
CGGCAATATGACCGCCGGTGGCGGGCGTGAGATTCAGTGGACTAGCTTCAACAAGCCGAG
TCGGCTGGCAAAGGGTAATCACTGGGTTGAGTTCGATTACGACGCCGATCGTGCCTGCTT
CCGCAAAGAGACGAATAAAGAGCAGACCCTCTACATCGGCAAGGCTTACGAGCGGGTCGT
CGATAAGTCAACCGGTGAGGTGAAGCACAAATACTTCGTCTATGCCGACAATCAGCTAGT
GGGGATCCATGTGCGCAAGAGCGACAGTGTCCCGGTCACACCAAAACCGGATTAGACCCG
CTACCTGCACCGGGACGCTTGGCTCCATCGACACCGTCACCAATGGCCAGGGGCTGATCG
TCGATCGCATGAGCTACTGTTATAGATAGACGGTCTTTGGTCGACGTTTGTCATTGATCG
AAGCCCAAGCTATGTCGGCTCGGCCCAACCAATGGATGCGCCTTGGTGGATTGCCGAGTT
TGTTGATCCCTTTGCGTCAGTCGTCTTGACAGACTGTCTGGCAGTCGCGAGTTGGCCATC
GCAGCCGTTTATTAGTTGCTGGCCTACTGGCGTTTACGGATTACCTGTTTGATCTCTTCC
ATGGCGTGCGCCCTGAATCGGGTATGGATTACTGCTTGTCGGATGGCTCCGTCTCATAGG
GCTCGGCAAAACTGCACTCCTTCTGCGGGCAGACCCGTTCGGTGCCTTTGCGTTTGGTGG
TCTTGATGGTCAGCACCGGCCAGCCGCAGCGGGGGCAGGGGCCATCGACCGGCTCGTTCC
ACACCGCATAGTCGCAGTCGGGGTAGGTGGAACAAGAGTAGAAGATCTTGCCGCGCTTCG
ATTTGCGCTTCAGCAGGGTGCCGTTGCCGCACTTGGGGCAGCTTACGCCGGTATCCTGGG
GTTTCTCCAGGGGTTCGATGTGACGGCAGTTGGGGTAGCCGGAGCAGCCGATGAACTTGC
CGTAGCGACCGCGTTTGATCACCAGCGGGGAGCCGCACTCGGGGCAGCTGCGCCCCTCCA
CCACCTGTGGCTCATCCTGCTCTGATTTGTCGGCGTTCAGGTCGCGGGTGTAGTCACACT
TCGGATAGTTGTTGCAGCCAATGAAGCGGCCGTGGCGACCCAGGCGAATCGACAGCTGGT
CGCCGCACTTGGGACACTTCTCATCCAGTGCCTCGTGGGTCACGTCGCTGCGCTTGACGT
TCTCCTGGGTGTAGTCGATGCGCTCCTTGAAGGGGGTCCAGAATCGCTCCAGCAGCGGTA
CCCAAGCCTCTTCGCCGCGGGAGACTGCATCGAGTTCGTCCTCTAGTTTGGCGGTAAAAT
CGTAGTCCACGTACTGGGTGAAGTGGTCGGTGAGGAATTTGTTGACTATTCGCCCCACGT
CGGTGGGCTGAAATCGCTTCTTCTCCAGGGTGACGTATTCGCGGTCCTGCAGGGTGGAGA
TGATCGAGGCGTAGGTGGAGGGGCGGCCAATGCCGTACTCCTCCAGGGTCTTTACCAGGC
TGGCCTCGGTGAAGCGCGGCGGCGGCTCGGTGAAGTGCTGTTCGGGGCGGATCGCCTTCA
GCGCCACTGTCTCTCCCTCCTGCAGGGGCGGTAGCATCTTCTCGTCGCCGTCACCCTTTG
CAGCATCGTCCTTGCCTTCCATATAGACGGCGATGAAGCCGGGCTTGGCGATGGTGGAGC
CGTTGGCGCGGAATATGTTGCCCTCGCCGCACTGCAGGTCGGCGGCTACGGTGTGGATGG
TGGCGTGGATCATCTGACAGGCCACGGCGCGTTTCCAGATCAGCTCATAGAGGCGCGCCT
GATCCTTGCTCAGGTGGTCCTTGATCTCGGTTGGCAGGCGCAGCACCGAGGTGGGGCGGA
TCGCCTCATGGGCCTCCTGGGCGTTCTTCGCCTTGGTCTTGAAGTGGCGCGGCGCATCGG
GGATCTGATCCTTGCCGTAGCGCTCGGCGATAAACTCACGGAACTCGTCAAGCGCCTCGT
CGGCCAGGTTGACCGAGTCGGTACGCATATAGGTGATCAGGCCGACGGTGCCGTTGCCGA
CATCAACACCTTCGTAGAGCTGCTGGGCGGTGCGCATTGTGCGCTGGGTGGTAAAGCCGA
GCTTGCGCGACGCCTCCTGCTGCAGGGTGGAGGTGGTGAAGGGCGGGGCCGGATTGCGGC
GGCGCTGTTTCTTTTCGACCTTGACCACCTGCAGGCCATCTGTGCCGGCGGCAAGCAGGG
TCGCTTCGGCGGCCTTGGCGCTGGTCTCATCGGTGATGCTGAACTGACTGAGTTTGTCGC
CCTGTAGGTGGGTCAGTTTGGCGCTGAAGGGGTGTTGATCCTTGCTGGTATCGGCCTCGA
TAGACCAGTATTCGCGGGCTTTGAAGGCCTCGATCTCCAGCTCGCGCTCGACGATCATGC
GCAGTGCCGGGCTCTGCACACGGCCGGCAGAGAGGCCGCGGCGGATCTTTTTCCACAGCA
GTGGTGAGAGATTGAAGCCGACCAGGTAGTCGAGGGCGCGGCGTGCCTGTTGCGCGTCGA
CCAGCTCCTGGGCTAGCTCCCTGGGGTTGGCTATCGCCTCCTGTACTGCCTTCTTGGTGA
TCTCGTTGAACACCACCCGGTAGACCGGTTTGTTCTTTAGCTTGCCCTTCTCTCTGAGCA
ATTCAGTGAGGTGCCAGGAGATCGCTTCGCCCTCGCGATCTGGATCGGTCGCCAGATAGA
GTGCATCGGAGCGCTTCAGCAGCTTGGCGATCTCCTGCACATGGCGCTCGTTCCTCTCGA
TCACCTGGTACTTCATGGCGAAGTGGTTATTGGGATCGACGGCACCTTCTTTGGGGATCA
GATCGCGCACATGACCGTAGGAGGCAAGGACTTCAAACCCGCTTCCCAGATACTTTTTGA
TCGTCCCGGCTTTGGCTGGGGACTCTACGATGACTAGGTTCATGAATGGCTAGGCTTGGA
GCAGATGCAGGATCCAGCTCCCGCGCTGAGGGCACGGGATGGTTGGATCTTTATCAGTGG
ATAAAGACGGGGGATTCGTTGTAGACCATATCTTCCATACGGGCGAAGGCGGCTTCCTGG
CCGGGCTGGTTCATCAGCACCAGCAGCACGATCCATTTCAACTCCTCCTCGCTGATGAAG
GGGGTGTCGAGGGCCAGTGCCCGTTCGATTACCCGCTCGCGTCCCTCCGGGTTGAGGATC
TCATTCTGTTCGAGGAACATCAGCAGGCCGCGGGAGTTGGTGTCGAGGCGCGCCTGCTCC
TCTTCGGAGAAGATGCGCAGGGAGTGCGCCTTGTGGCTGACGCTCGGTGGCCGGTAGGCG
TGGTCGGCCAGCTCGTCGAGCCAGTCGAAAGTCTTGTCGATCTCGGTGGCGGCAAAGCCG
GCCTGGGTCAGCTCGTCGCGAAGAGTATTCTGATCGGTCGGCGGTGACTGCTCACCATCC
ATATAGTTTTCGTAGAGGTAGATCAGTATGTCGACCACGTTTTCGTTCATCTTCTCTCTC
TTCCGCCGCGGCGGGAGTCATTTTCTAGTGCGGCAGTAGAGGCCGCCGGCTGCTGATGAT
ACATATCCTTCCAGCTCAAGCAATAGCAGCATGGAGGAAACCACCTCCGCGGTCAAACCT
GTTTTGGTGATCAATTCATCCGGGGAGGTCGGGTCGTATCCCATGGCTTCGAGCAGACTA
TGGTAGTCGTCATCGAGCTGCCAGTGGTGAGAATTGGCGATGGCCTCCTGGCCGGCGGGC
GGTTCAGCGCTGAGGCCAAGCAGTGGTGCGAGTTCGTCGACACAGTCCTGTGCGGTCTCC
ACCAGTTTGGCGCCCTGTTTGATCAGTGCATGACAGCCACGGGCCTGTGGGTTGTGGATC
GAGCCGGGGATGGCAAACACTTCGCGCCCCTGCTCCAGGGCGGTGCGGGCGGTGATTAGC
GAGCCGCTCTTGGGGGCGGCCTCGACCACCAAGGTGCCGGCGGAGAGGCCGCTGATGATG
CGATTGCGGCGTGGGAAGTTCTGAGGCAGGGCGGCGGTGCCGGGGGGGAACTCGGAGACC
AGTACACCCTGCTCGGCGATCTGGCGTGCCAGCTGGCGATGCCGGGCTGGGTAGACCCGG
TCGAGACCGGTGCCGCAGACCGCCAAGGTAGCGCCACTGCGCAGCGCACCGCGATGGGCG
GCGCCGTCAATGCCGATGGCCAGTCCGCTGGTGATGGTGATGCCACAGGCGGCAAGGAAC
TCGGCGAAACTCTCGGCATTGCGAATGCCGCCGGGGGTGGGGTTGCGACTGCCCACTATG
GCCAGCTGCGGGGTGGAGAGCAGCTCCGGGTTGCCAGTTACGAAGAGCAACGGGGGCGGA
TCATGGATCGCCTTCAGCAATGGTGGATAAGCTGGCTGGTCAAGCGTGAGCAGCTGGTTG
CCGGTGATGGATGCCCACTCCAGACAGGCATTCAGGAGTGGGGAATCAGCCTGTTTGAGG
GCGGAGATGGCCGCTTCGCCAAGGCCGCACTGACGCAGCGCTGGCGTGTCGGCATGGAGA
ATAGCGGCGGGAGAGTCGAACTGCTCCAGCAGCTTGAGAAAGGTGCGCGGGCCAACGCCA
GGGGCGAGGCTGACGCGCAGCCACGCAACCGTTTGCTCCGATAGGACGCTAGCGTCCTCC
ATGACTTGCGGCGCTCGTGCCTGCAGACTGCGCTATTCCTCGGGGGGGCGTACCCAATCG
AGTATGTGCAGGGGTTTGGTGGTATGCATTACCAGTGCGAAGCTGACCTGCTCAAAGGTG
CGGAAGACCATCAGCAGGCCAGCCTTCTCCAGTGGCAGTTTCACGGTCTCGCCACGACCG
GCGACGACGTCGCGAATCTCGTCGCCACCTTGCAAAATCTCCAGTACATGGCCGGGCTTG
AGACCATCACTGGCGCCCTTGTTGAGCACCACTACGTTGTACTGGCCGATCTGAGAGACG
CCGTTGAGCACTGAGATGATGCGGCCTTCGAGGGGGGCTTCGAAGTTCAATGGCTGGAAG
CTGTGCAGTGGCACCCCTTTAGTAACCGGTAGCAGGCGGTCGCCGATTATCGCCTCCATC
TTCGAACGCTGTAGCTGGAGCTTGGCCGGGTCGCCACTGCGCAGCAGTTCGGCGGGGCCG
ATATAGCTGGCCTCATACCCCAGGATCTTGCCGCTGGCTGGATCCTTGTAAGGCTTGCCG
GGGCGTATGACCTCATATTTGCCGGGGTCCTGCTGCTCGATGGTGCGGGCATAGAAGCTG
ACACCGGCGCCACCGATAATGTGATCGTCGAGGAAGTGCACGATGTAAGGCGCGCTCTCC
ATTTGATCCTTCTCCATCACGTAGGGGCGAGTGAGAAACTGCGCGATGGCGTCGATCGGG
ATCAGGGGAATAGAGGTATCGAGCGGGGTGGCGCGGATATGAGGTGAGAGTTTGCCCCTG
CCGGGGCGGTCGCGTTCGAGGGTAAGAACCGGGCGGCCGTCTTGATAGGTCAGCAGGATC
ACGTCGCCGGGGTAGATCAGGTGCGGGTTGCTGATCTCGGGATTGACATACCAGATGTCG
GGCCAGCGCCAGGGGTCGCGCAGGAAACGATCGGCAATATCCCACAGGGTGTCACCCTCC
AGCACCGTATAGCGGCTGGGATGGTCCTCGTCCAGGGCGATCGGCTCTGCTGCCAGCGCA
ACGAAGGAAAACAGCAGTCCGAGGAGTATTCCTACGGGTTTGTGGCTAAAATAAGACATG
TTGATTCCCTATGCGACCAAACAGCGATGTGTCCGCCATCTGCGGAGTTCTTGCCGGAAA
TTGCCCCCGGATTTCAATATGATCATAATGTTAGCGCAATTTCTTGCGTCGGTTCCATAG
CATGCCCGCAAATTACACCCTGTACCGGGCGAAGGGGCTGCGGGGTCGGCAAAGCAAGAT
GAAGATCCTTTGACTTTCAACATTATTTACCTTCCGCTATATCGGCTATTCAAATGACCG
CCCGCAAGAGTGAGCGACTGCAGGGCCTGACGACACTGGAACAATCCATGGCAATTCTCG
ACATACTCCACTTCCCCGATTCTAGGCTGCGCAACAAGGCGAAGCCGGTCAGCCAGGTTG
ACGATGCCATCCGCAAGCTGGTGGATGACATGTTTGAGACCATGTACGAAGCCCCCGGCA
TTGGCTTGGCCGCGACCCAGGTGAATGTGGCCAAGCAGATCATCGTCATCGATCTCAGCG
AAGAGAAAAACCAGCCGCTCTGCCTGATCAATCCGGAGATCCTGAGTAAAGAGGGCGAGG
AGAAGATGGACGAGGGCTGTCTCTCGGTGCCCGGCATCTACGAATCGGTGAAACGTGCCG
CACGGATCAGCGTACGAGCGCTCGACCGGGATGGAGCGCCCTTCGAACTGGAGACGGAAG
GCCTGTTGGCGGTCTGTATACAGCATGAGATCGACCATCTGAATGGCAAGCTTTTTGTCG
ACTATCTCTCCAGCCTGAAGCGTCAGCGCATTCGCAAGCGGCTCGAAAAAGAGAGCCGAT
TGCGCAGCACAGACGATGGAGAGCACAAGGTGATCTGAGTGGTTGAACCCGTATCGGTGT
CCGCTCCCCGCCATCTTCGATCGCCGCCACGAAGATTGCTGAGACACCGATCCCAAACTG
TGATTGCGAGAGATGGCGGCCCAGATGCAGGAAACCCAGGATGAATAAAGCGTTGAAGAT
CATCTTCGCCGGCACCCCCGATTTTGCCGCTGAGGCGCTGCAGGCGTTGCTTGCCAGTGA
GCATCAGGTGATCGCCGTCTACACCCAGCCTGACCGCCCGGCAGGGCGCGGCCGCAAACT
GGCGGCCAGCCCGGTGAAGCAACTGGCGCTGCAGCACAACATTGAGGTGCGCCAGCCGAA
AAGCCTGAAGGCTGAGGCTGATCAGCAGGCGTTGGCGGAGTTGCAGGCTGATCTGATGGT
GGTGGTGGCCTACGGCCTGCTGCTGCCTCAGGCGGTGCTGGATGCGCCGCGACTGGGCTG
CATCAATATCCACGCCTCGCTGCTGCCGCGCTGGCGCGGTGCCGCACCGATCCAGCGCGC
AATCCATGCCGGTGATCAGGAGTCGGGCGTGACCATCATGCAGATGGAGGCAGGGCTCGA
TACTGGGCCAATGCTGCACATCCTCAAATGTCCGATCACCGCCGAGGAGACCGGCGGCAG
TCTGCACGACCGGCTGGCCGAACTGGGCGCACGGGCGTTGCTCGAGGTGCTGCCTGCGCT
GGCCGATGGCAGCGCTGTAGCCGAGCCGCAGGACGATGCCCGTGCGAGCTACGCCAGTAA
GCTGACAAAAGAGGAGAGCCGTATCGACTGGCAGCGTAGTGCCGTTGAAATCGACCGCCA
GGTGCGTGCCTTCAACCCCTGGCCGGTGGCTCAGGCCGATTTTGCCGGCAAGGTGATGCG
AATCTGGGAGTCACAGCCGCTGGATGAGCAGAGCGCGCAGCCGCCTGGCACTGTCGTCGC
CGCTGGCAAGGTAGGCATCGACGTGGCCACCGGTGAGGGCCTGCTGCGTATCCAAAAGTT
GCAGATGCCGGGCAAACGGGCGATGCAGGTGGCCGACTTTCTCAACGCCCACCAGATCGA
CGGCGTGGTGTTGGGTTGAAGATGCTGGCGACGCAGCGTAAATCGGCAGCTGATCCGCGC
CTGATCGCGGCCCGGGTGTTGCGGGATGTACTTAAAGGGCGCTCCCTCTCCGATCTGCTG
CCCGAGCGGCTGAATGGACTCGACGACCCCCGCGACCGAGCCTTGGCTCAAGAGCTTTGC
TACGGTGTGATGCGCGGCTATCCACGCCTGCAGGCGCTGGTTGGCCTGCTGTTGAAAAAG
CCGCTTAAGGCGAAGGATCAAGACCTGCAGGCGCTGATCCTGATCGGCCTCTATCAGCTG
AGTGAGATGCGTGTCGCTGCGCATGCGGCGATCCATGAGACCGCCGGTGCTGCAGGCCGG
CTGGGCAAACGCTGGGGCGTGGGGCTGATCAACGGCGTGTTGCGCAACTTTCAGCGCCAG
CAGGCAGTGTTGCAGGAAAAGGTCGATCGGCAGCCAAGCAGTCGCTACGCCATGCCCGAC
TGGTTGCTGCAACGGATCGAACAACGTTGGCCGGATAGCTGGCAGGAACGGATCGCCGCG
CTCAGTGCCCGCCCGCCGATGAGTCTGCGGATCAACTGTCGCCAGGTGGATCGGGGCGAC
TACCTGGAACGACTGTGGGAGCAGCAGATCACTGCTGAGCCGGTTCCCCACACCGAGAGC
GGGCTGACGCTGCAGCGACCGGTGGATGTGTTGGAACTGCCCGGCTTCAGTGATGGGGCG
GTTTCGGTGCAGGATGGTGGCGCTCAGCTGGCCGCGCCACTGCTCGAGCTGCAGCCCGGC
CAGCGGGTACTGGATGCCTGCGCCGCCCCTGGCGGCAAAACCGGCCACATGCTCGAGCTG
GCTGATGATCTCCGGCTCACCGCGATCGACCTCGATCCCCAGCGGCTGCAGCGGGTGGCG
GAGAATTTGCAGCGGCTCGGCCTGCAGGCTGAGCTGCAGGCTGGCGATGCGGCCCATCCA
CAGGGCCGCTGGGCCGAGCGCCAATATGACCGCATCCTGCTCGATGTGCCCTGTTCCGCC
ACCGGCGTGATGCGGCGTCACCCCGACATCAAATATCTGCGTAGCGAGGCGGATATCGAC
CGGCTGGGCCGGCTGCAGGGGCAGATCCTGGATGCGATCTGGCCGCTGTTGAAACCCGGT
GGGCTGCTACTCTACGCCACCTGTTCGCTGTTGCCGCAGGAGAACGAACAGCAGCTCGAA
GCCTTCCTGCAGCGCTGCGGTGATGCCCGCGAGCAGCCGATCGAGGCCGGCTGGGGCGAG
CCGCGCTGTGTTGGCCGGCAGATTGCCCCGGGCCAGCATGGCATGGACGGTTTCTACTAC
GCACGTCTGCAGAGGGTGCCGGGGTGAGGCGCAAAAGGCACTGGCTGGCGCTGCTACTGT
TCTGCTGGGGCAGCCTCTGCAGCGCTGCGGAGTTTCTCATCGAGAAGGTTGAGTTCGAGG
CGGATGAGGCGCTCTACCAGCTCAATACGCATATCGACTATCGCCTGAGTGAGGCGGCGC
TGGAGGCGCTCGACAATGGCGTGCCACTGACCTTCGAGTTGCTGGTGCGGGTGGAGTGGA
GTGGCGCGCGCTTCTGGGAGCCCTGGCTGCTCAACAAGCGGATGCGCTATCAGATACGCT
ACAACGCTATCACCGAGCTGTTTCGCGTGGTTGATCTGCAGGAGGGGGAGGAACGCAATT
TCGTCACCCGCGACGCAGCGATCAGCGCCCTCGGCGAGATCAATGGCCTGGCGCTGCTCG
ACAGAGCCCAGCTGGAGCCGGGTAAGGAGTACCTGGTCTGGCTGAAGGCATCGCTCGATA
TCGAGTCGTTGCCGTTGCCGCTACGGCCGCTGGCCTATCTCAATTCTGAGTGGCGACTTT
CGAGTGGGTGGAGACAATGGCCGTTACGACCCTAAGACGCATGCGACTGGGCGGCCTCTC
GGTAGGGGTGCTGCTGATTCTGCTGTTGGTATCGCTGCACCTGATGAGCAGCGCGGTGCA
GAACTCCGCCGAGCTGAGCCGCTACTTTGTGCCGCTGCTGCTGGTCAACCTGAGCGGCCT
GGTGGTGCTGGTCGGGCTGATTGCCTTCAACACGGTGCGCCTGATTCGCCAGTATCTGCG
CCACCGCGCCGGCGCTCGCCTTACCCTGCGCATGGTGCTGATGTTTGTGGTGATCTCGCT
GGCGCCGGTGGGGGTGGTCTACTACTACTCCTTCAGCTTCCTGCAGGGCGGCATCGATGC
CTGGTTCGATGTGCAGATCGATGAGGCGATGGAGGATGCACGGGAACTGGGGCAGACCTC
GCTCAATCTGAATCAGCGGGTGCTGCTGAAGTTCACCGAGAACCTGATGGCGAGCATCGA
TGACGCCTCGGAGTCGGCGCTGGCGCTGGCCATCGACGAGTTGCGCCGGAAGTCGGGGGC
GATCGAGCTGGTGCTGACCGACCTGTCGGGGCAGGTGATTGCCTACTCCAACGAAGATCC
CACAGTGCTTGCGCTGAGTACCCTAAGTTCAGAGATCCGCCAGCAGATGCGCAGTGGTGA
TGATTATGTGGGGCTGGACCAGGAGGGGGATGTGCTGATGGTGCGGGTGGCGGTGCACGA
CCCGATGGGGCGCTCGTTGATCCTGCAGGGGCTCTACCCCACCTCGGCGCGGGTCAGCGC
GCTCTCAGAGAAGCTTGAGCTGGCCTACAACCGCTACAAGGAGCTGGCCTTTCTGCGCCA
GTCGCTGAAGCGCAACTTCTCGCTGACGCTGCTGCTGGTGCTGGTGTTTGCGATGCTGGC
GGCGGTCTGGATGGCGTTCTTCTCGGCGCGCCGCATGGTGGCTCCGATCGCCAACATCGC
TGAGGGCACCCGCGCGGTGGCAGAGGGCAACTACGACCGCCAGCTGCCGGTGCCGCGGCT
CGCCGACGAGCTGGCGTTTCTGGTCACCTCCTTCAACACCATGACCCGGCGCATCGCCAA
GGCGATGGACCTGGCGGAGCGTAGCCAGCGCGAGGTGGAGGGGCAGCGCGCCTATCTGGA
AACGGTGCTTGGGCGGCTCTCTTCCGGGGTGGTGACGGTGGATGCGGAGTGTCATCTGCG
TACTGCGAATGCGGCTGCCGGCAAGATTCTTGGCGTCAGTTTTACCCGTTTTCAGGGACA
GCCGTTGCAGGCCTTCGCCCAAGAGTCGAGTGCGCTGCGTCAGTTTGTCGATAGCCTGCA
GAGCCCGCTGCAGGATATGGAGGAGGAGTGGCAGGGCGAGGTGACCCTCTACGGCGGTGA
GGGACGCAAGGTACTGATCTGTCGTACCTTACCGTTTTCCCAGCCCGCCGGGCGCAAGGG
GCATGTGATCCTGTTCGACGATGTGACCATGCTGATCCGCGCCCAGCGGGATGCGGCCTG
GGGTGAGGTGGCGCGGCGTCTCGCCCACGAGATCAAAAACCCGCTGACGCCGATCCAGCT
CTCCGCTGAGCGGCTGCGCCACAAATATCTACGCAGCATGCCGGAGCAGGATGCCAGGGT
GTTGGATCGGGCCACCCACACCATCGTGCAGCAGGTGGAGGCGATGAAGGAGATGGTCAA
CGCCTTCTCCGACTATGCCCGTCCGCCGAAGATGGAGACCAAGCCGGTGCGCATCGATGC
ATTGGTGGAGGAGGTGGCGGAGCTCTATCGGGCGGATGGCGGAGAGACCTGTTTTGAGCT
GCAACTGGAGGCCGCTGAGGTGGAGGTGAAGGCCGATCCGCTACGGCTACGCCAGCTGCT
GCACAATCTGCTGAAGAATGCCCGGGAGGCGGTGGCGGAACGCCTGGATGGCTGCGTGCG
GCTGGAGACGCGGGTGGTGGAGCAGAGTGACCATCGGCTGTTCGAGATGCGGGTGCAGGA
CAATGGCCCCGGTTTCGACCAGCAGATCCTGAAGAACCTGTTTGAGCCCTATATCACCAC
CAAGCAGAAAGGCACTGGGCTGGGGCTGGCGATTGTGAAGAAGATCGTCGAAGAGCACAG
TGGTATCGTGTGGGCCGAAAATTGCGAGGATGGGGCCTGTATGATCGTGCAGCTGCCGTT
GCTTGAGAAACTGGAGGGAGAGGAACTATGAGCGCCCCGCACATCCTGGTGGTCGATGAC
GAGCCCGATATCCGCAACCTGGTGAGGGAGATCCTGGAGGACGAGGAGTACCAGGTGGCG
GTGGCGGAGGATGGGGCCAGCGCACGCCAGGCGCTGCGCGAGCGCCGCCCCGATCTGGTG
CTGCTGGATATCTGGATGCCCGATATCGACGGCATCAGTCTGCTCAAGGAGTGGGCTGAG
GATGATGGCCTGGTCTGCCCGGTGATCATGATGTCGGGCCACGGCACGGTGGAGACGGCG
GTGGAGGCGACCCGCCTCGGTGCCTACGATTTTCTGGAGAAGCCGCTGTCGCTGGCAAAG
CTGCTGCTGACGGTGGAGCGGGGGCTGGAGGCGGACCAGCTGAAGCGTGAGAATGTCGGA
CTGCGACGCCACGCACCGCCGGTGCAGGAACCCACCGGCAAGAGCCCGGTGATGCAGCGC
CTGCGTGAGCAGGTCAAGCGCATCGCGCAGCACGACACCTGGGTGTTGATTACTGGAGAG
TCGGGCAGTGGTCGCGAGACTCTGGCGCGCTACCTGCACAGTCAGAGCGTGCGCAAGGAT
CGGCCGTTTGTTGATCTGGGCGTGACCAGCATCGCCCGCGGCAACGCCGCCTATGAGCTG
TTCGGCAGCGAGGAGGGGGGCAGTGTCCACTACGGCTGGCTGGAGCAGGCCGCCGGTGGC
ACCCTGTTTCTCGACGAGGTGGCCGACATGGACCTGGAGGTGCAGACCCAACTGCTCGGC
GCCCTCGACACCGGTACCTTCATGCGGGTCGGCGGCAGTGACCCGGTGAAGATCGATGTG
CGGATCATCGCCGCCACCCAGAGAAATCTCGAAGAAGAGGTCAAGCAGGGGCGCTTTCGC
GAGGACCTCTTCTATCACCTCAACGTGGTGCCGCTGCATGTGCCGCCACTGCGCGAGCAC
CCCGAAGATGTGCCGGATCTGCTCAACTTCTATGTCGACTGGTTTGTTGCCCACGACAAA
CTGCCCTACCGGCGCTTCAACGTGGGGGCGCAGAACTTTCTGCGCAACCACAGCTGGCAC
GGTAATGTGCGCGAGCTGAAAAACCTGGTGCAGCGGCTGCTGATCCTCGGCGCTGGGGAT
GAGATCACCCAGGATGAGGTGGAGACGGCGATGGGGGCGGCAGAGATTCACTCCAGCGAG
GGCATGGAGGCGGTGATGGCGTTTGAACTGCCGCTGCGCCAGGCCCGTGAGAAGTTTGAG
AAAGCCTATCTGGAGTACCATCTGCGTGAGAGCGGCGGCAATATCTCACGCATGGCCAAA
CAGGTCGGCATGGAGAGGACCCATCTCTACCGCAAGCTGCGCGGCCTGGAGATCGAGCTC
AAAGAGCGGCGCTGAGCCTGAGTGGGTTGTCGCGCAGGCAACTCGCAAATTGGTTAAGAT
TCGCCTGTATGGACCAAGTCAGAGATGACCGCCACCGACGGCAGCGAGCTGGGCTTGGGA
TCCTAAGGGGCCTCTGCTTCGAGCAGAGTCTGTAACCAATCAATCGACTGGCAGGATAAT
GAAAATAATCATCCTGGGCGCCGGGCAGGTGGGACGCTCAGTGGCCAACGCTTTGGTTCA
CGAGGCGAACGACATCACAGTAGTGGACCAGAATGCCGAGCTGCTGCACGAGTTGCAGGA
CCGGCTCGATCTGAGCACTGTGCAGGGTCACGCCGGCCATCCGGATGTGCTGCGTCGTGC
CGGCGGTGAGGATGCCGACATGATCCTGGCGGTGACCAATAGCGACGAGACCAATATGGT
TGCCTGTCAGGTCGCCTATACCCTGTTTCATACCCCCACCAAGATCGCCCGGGTGCGTGC
CCAAGGCTACCTCGACTATCCTGAGATCTTCGCCCTGGACTCCTTTCCGGTGGATGTGTT
GATCAGCCCGGAGCAGCTGGTTACTGAATATATCTTGCGTCTGATTCAGTACCCCGGCGC
CTTGCAGGTGCTCGATTTTGCCGGTGGGCTGGTGCGGCTGGTCGCGGTGAAGGCCTATCA
CGACGGTCCGCTGGTGGGGAACCGGTTGAGCGTGCTGTTTGAGCATATCCCCGAGATCGA
TGCGCGGGTGGCGGCGATCTACCGGGAGGGGGAGGTGATCAACCCGCAGGGGGACACCTT
GATCCAGGAGGATGACGAGGTCTTCTTCATCGCCGCCACCGAGCATATTCGCGACGTGAT
GAGCGAACTACGCAAGTTGGAGAAGCCCTATAAGCGCTTGATCTTCGCCGGGGCGGGGAA
TATCGGTCGGCGCCTGGCGCAGGCGCTAGAGCGCCGCTATCGGGTCAAGCTGATCGAGGA
GAATCAGCAGCGTGCGCGGGAGATCGCTGAGCGGCTCGACACCACCATTGTGTTGCACGG
TGATGCGGCGGATGAAGACCTGCTGCTGGAGGAGAACATCGAGAACACCGATGTGTTCTG
CGCCATCACCAATGACGACGAGGCAAACATTCTCTCGGCGATGCTGGCCAAGCGCCTCGG
TGCGCGTCGGGTGATGGCCCTGATCAACCGCGCCGCCTATGTAGATCTGGTGCAGAGCGC
CCCGATCGACATCGCCATCTCACCGGAGCAGGCGACCATTGGCAGCCTGCTGACCCATGT
GCGGCGCGGTGATGTGGTGATGGTGCATTCGCTGCGGCGCGGCGCGGCGGAGGCGATCGA
GGCGGTGGCCCATGGTGATCCCGGTTCCTCCAAGGTGGTGGGGCGGGCGATCGAGGAGAT
TAAGTTGCCCAAGGGGGCGACCATCGGCGCGGTGGTGCGCGGTGAGGAGGTGCTGATCGC
TCACCACGATACGGTGATCCAGAGCGGCGATCATCTGATCCTGTTTCTGGTCGACAAGCG
TCAGATTCGTGCTGTGGAGAAGCTGTTTCAGGTGGGGATTACCTTCCTCTAGGGGCAGCT
CTGGCTATGAATATCACCGTGGTTCAACGTATTCTCGGCATCCTGCTGATGGTATTCAGC
CTGACCATGATCCCACCGATGTTGGTCTCACTCTGGTATTGGGACGGTGCGTTCATCGGT
TTTACCGATGGCTTTATGCTTACCTTGGGGCTTGGAGTGTTGATTTGGCTGCCGGTGCGG
GGGCGGCGTCAGGAGCTGCGAGTGCGCGATGGCTTCCTGGTGGTGGTGATGTTCTGGACG
GTACTCGGGTTGACTGGAAGCCTGCCGTTTCTGCTGGCGGCCCAGACTGGGATGTCGCTT
ACCGACTCGGTGTTTGAGTCGATCTCCGGTCTCACCACCACTGGCGCGACGGTGATTGTC
GGCATCGACCATCTGCCGCCTTCGATCCTCTTCTATCGACAGCAACTACAGTGGCTTGGT
GGTATGGGCATCATCGTACTGGCGGTGGCGGTGCTGCCGATGCTCGGGATCGGTGGTATG
CAGCTCTACCGGGCTGAAACCCCCGGGCCGATGAAGGATAGCAAGCTGACGCCACGTATC
ACCGAGACGGCAAAGGCGTTGTGGCTGATCTATCTGGGGCTGACCATTGCTTGCGCCCTC
GCCTACTGGGGCGCGGGCATGAGCCTGTTCGATGCGGTGGGGCACGCCTTCTCCACGGTG
GCGATTGGCGGTTTCTCCACCCACGACGCCAGCATGGGGTATTTCGATAGCACCCTGATA
AAGATGGTGGCGGTGGTTTTTATGCTGCTCTCCGGGGCCAATTTTGCGCTCCACTTTGTG
GCGGTGCGGCGGCGCTCCCTGAAGATCTATCTGGCGGATAGCGAGTTCCTCTTCTATCTG
ACCAGTCTGGGGCTGGTGTTTCTCGCTGTCACCCTGGCGCTCTACGGTATGGGCACCTAT
ACCGACTGGAGCGAGGCATTTACCAAGGGGCTGTTTCAGGCGGTCTCCATCGGTACCACC
ACCGGCTTCACCACGGCTGACTATTCGCTCTGGCCAGGGTTCGTCGCGATCCTACTACTG
TTTTCGAGCTTCATCGGTGGCTGCGCTGGTTCCACCGGCGGTGGCATCAAAGTGATCCGC
TTCCTACTGCTGATCAAACAGGGCTTTCGCGAGATCAACCGACTGATCCATCCTAGCGCG
CTGATCCCGATCCGCATCGGCGGCAAGACCGTGCCGACCCGGGTGGTGGAGGCGGTGTGG
GGATTCTTTGCCCTCTACATGGCCAGCTTCACCCTGATGTATCTGGCGCTGGCACTGACC
GGGCTCGACCTGATGACCGCCTTCTCGGCGGTGGCGGCGAGCATCAACAACCTGGGGCCG
GGACTGGCGGGGGTCGGTGCCAACTATGCGGGGCTGAACGATCCGGCAAAGTGGATCCTC
TGTTTTGCGATGTTGCTGGGGCGGTTGGAGATTTTCACCCTGCTGGTGCTGCTTACGCCT
GCTTTCTGGCGAAAATAATAGATGACATCTCTCATTTCCGCGCCCTGCTTTGTTGCCTGT
TCGCTATAGTCTTCTCAATAAGCGATTGATCATCATTCAGGCCGCCATTTCCATCCTATA
AGGAATCGACTTAATGTCTATGTCTTCTAGCCCCAGTCATGCATCAAAATTAGCCGCAGA
GACGTCTCGACATGCGCTTGTGGTGGAAGATAGTCAGGCGATCAACGCCTTGCTTAGGGC
TGAGTTGATGGAGTTGGCAGGGGTCGCTTCGGAAGGCGCGGCGACTCTGGAGCAGACCAA
AGCACTGTTGGCTGAGCGGCCGGAACGCTTTTTTATCGCGGTGCTCGATCTGAATCTTCC
CGATGCGGCGGATGGGGAGGTAGTCGATTATGTCAGCCAGTTTGATATCCCGATCATCGT
GCTCACTGGCAACCTGGATACGTCGGCGCGCCAGCGGATGCGCCAGGATCATTTGGTCGA
CTATGTGCTGAAACGCAATGCCAGCGAGATCGACTACGTCTGCAATCTGGTGAGGCAGAT
TCGCGATAACTACCGGCGCAAGGTGCTGGTGGTGGACGATTCCCGTTCTTTCAGGCTCTA
TCTGAGAGGATTGCTGAGCGTACATAAATATCAGCTGCTGGAGGCGGCCAATGGCAAACA
GGCGTTACAGCAGCTGAAGGCGAATCCCGATACGGTGCTGGTGATTAGCGACTACAACAT
GCCAGGAATGGACGGGGCGGAGCTGATCGAGATCATCCGCCGTGATCATCGCCGGGAAGA
GCTTGCCATTATCGGTATCTCTGATCGAACTAAAGCGCAGGTCAGCGCCCGCCTGCTCAA
GGCGGGAGCCAATGACTTCATTACCAAGCCATTTGAAGTGGAGGAGTTCTACTGCCGGGT
GATGCAGAGTGTCGACATGATTGCCCGGGTGTGCCAGATCCGTAATGCAGCTAGGCGGGA
CTTTCTCACCGGTGTCTACAACCGCTCCTACCTCTATGAGCAGGGTGAGGAGATGTATGC
CCGGGCCAAAAAGTCTGCTGCCGGGCTAGCGGTGGCGATGGTCGATGCTGACCATTTCAA
GCGGATCAATGACCGATATGGTCACCAGGCAGGGGATGCTGCCCTGGTGGCGATTGCCAA
CAGTTTGCAGCAGAGCCTGGGTGAGGCGTGTGTGGTTGGTCGCTATGGGGGGGAGGAGTT
TGTCTGCCTCCTCCCCGGTGCATCTGAGAGCCTGGCGATGCAGCAGTTTGAACGGGTTCG
CGCGGGAATCGAAGCTCTGTCGATTCAGAACGGGGGCGACAGTTTCCAGGTGACCGTCAG
CATCGGTGTCACGCTCGATCCCGGTGAGAGCCTGGAGCAGATGATTACCAGGGCCGACCA
GGGGCTCTATCAGGCGAAGGCGGCTGGCAGGAATCGTGTCGAACTGAACTGAACTGAACT
GATGCGGGTGCCATCCGTCCGTCGAGGTGTGATTGGTGCATAGGCTTCTAACTGAGGCCC
TGTCCTTCCGTCGTCGAGGCTTCACACTGGTAGCAGCGCCAGCAATACCCCATAACGCAG
CGCCTTGCCGGTGGCGATAAAGAACATCGCCGGTAGCAGCCGGACGCCACTCCAGCCTGC
AGCCAGACAGAGCGGGTCACCAACCACCGGCAGCCAAGAGAAAAGCAGCAGTGGGCTGCC
ATGGCGGGCGATGCGCTGTAGCGCGCGTTGCTGCTCGGGCTTTTTCAATCCGACCTGGGG
AAAACGGCGCGCTAGCCACCAGCCGATCAGCCAGCTGCTCAGTCCGCCCAGGGTGTTACC
GATGCTCGCCGCCAGCCAGAGCGAGACGTGGGATTCAGGCTGTTCGCTGGCGGCATACAG
CAGCGCCACCTCGGAACCGCCGGGGAGCAGGGTGGAGGAGAGGAAGCTGACGCCCAGGAT
CGCCGGCCAGCTGGTTGGCTCGATCAGCCCTTCAATCGCCAGCATCGATGGGCCGGATGG
CGGTGAAAATCCTCCGGCAGGGTCTGCCGGGTGATCTCGCTGCAGTCGAAGGTCTGCTCG
ATTGATTCGTCAAGGCGAAAGCGGCGCCGGTTGTTGGAGAAGATCAGCTCCCCGCCGTGG
TTGAGCAGGGCCATGCAGCCCTCGATCAGGCGTGCGTGATCGCGCTGCACATCGAGCACC
TCCTGCATCCGTTTTGAATTGGAGAAGCTGGGTGGATCGAGCACGATCAGGTCGAAGCGC
TCCCGCTTTCTCTCTGCTTGGATTAGAAACTCAAATACATCGGCCCGCTGCAGCCGGTGG
CGGGGGTAGCCAAAGCCGTTCAGCTGCAGATTACGCTGGCTCCACTCCTGATAGGTGTTG
GAGAGATCCACCGTGAGGCTCGCCTCGGCCCCGCCGGCGGCGGCATAGACGCTGAAGCTG
CCGGTGTAGGCGAATAGGTTGAGAAAGCGTTTGCCGGCGGCCTGTTCGCGCACCATCGAA
CGGGTGATGCGGTGGTCGAGAAACAGGCCGGTATCGAGGTAGCTGTGCAGATCCACCTCA
AAGCGCAGGCCGGCCTCCTGCACGATCATAAGTCTGCCCTGCCGACCGGTCTTCTGATAC
TGGGTTAAGCCCCGCTGGCGCCGGCGGGTCTTGAAGGCGAGCCGATCGGCGGGAACCTCC
ATGACGCTGCTGAGGGCGTCGGCAATGGCTCGCTCCTCACTCTCGCTCGGCTCTTCGATC
CCTTTGCGGGCGAACAGCTGGGCGTGCAGATGACCTTCGTACCAGTCGATCGCCAGGGGA
AACTCCGGGATGTCACGATCATAGATGCGGTAGCAGCTGATGCCGCGCCGGCGCGCCCAC
TTACGCCAGTGGCGCTGGTTTTTGCGCAGGCGGTTGGTGAAGGCATCGAGATTGTTCACC
GGTTGATGCCTCTGGCCGCCATCGCGAGGCAGAACCAGCCAGCGATGAAGGCGCTGCCGC
CGATTGGGGTGATCATGCCGAGGCTGCGTTGCCCGGTCAGGGTCAGCAGATAGAGGCTGC
CGCAGAACAGCAGCATGCCGGTGAGAAACAGCCAGCCGCTGGAGGCGATCCAGCGGTTGT
TTGGCAGCTGCAGCGCCAGCAGACCGCCGGCCAGCAGTGCCAGGCTGTGCAGCCCCTGGT
AGTGAACCGCCTTCTGCCACCACTCTAGATGCGTGGCCGGCACCGCCCCCTCCAATCCGT
GAGCGCCGAAGGCTCCCAGCACTACGGTCAGCAGGCCGCTGATGGCGCCAATAAACAGCA
TCCGCCCTGCGTTCATTGCTGTTCCAGTGTGTTCAACTCTTTGAGAATACCCTGCACCAG
CTGCCCGGTGGTGTCGTCGAGGTGCTTGCAGAGTCGCTCCGGCTCCCGCTCGCCGTTGAT
CATCGGCCGGATCACCGAGGCGAGCCCGGCCAGCGGACCGCCGGCCTTACTCATCTGTTC
GGCCATCTCGGAGATCAGCTGCAGTGCCTGGGGATTGCCGCTGGCGGCGGTGTGGATCAT
CGAGGCTAGCCCTGGGGCGGCCATGGCGGGATCGGGTTTGGCGTCCGGGTCGGGCAGGGT
GGCGGGGTTCTGCATTCCTAGCAGGATCGACTCGGCGATAGTCTGGTCCTCTTCGTCGAG
GCTGTTAAGTAGTTCGGCATCGCGACGCCCCTTGAGCATCTGCCGCACGGCGCTGACCAG
GGCGGTCCAGCCGTTCTCCTCCGCCTGCTTGAGGTGCTGCTCCAGCTCGGCCTGGCGCTC
TGGGTTTTGGCTGCACTTAACCACCTCATTTATAAAGCGGGCGTGCATGGCGAGGATCTG
TTGTTTGTGGTCCATGGCTGTTTTTAGTCGATCTCTTGCAGGGAGTCCGCAGCGATCTCG
CGGACATCCGGGTGTTCGTCGTCGAGCAGCTCCTGCAGTCGTGGGCGGGCTGCATTGGTG
CCGCAGAGGCCGAGATAGTGGGCGGCGTCGGCGCGCAGGCTGGCATGCTGCGATTCGCTC
AGGCGCAGCAGAGTGGGCAGGGAGTGGAGCAGGATAGGCTCACCCTGCAGTTCCTCCATC
ACCACGCCGATGCCGATGCGGGCCGCCATCGGTAGCTCTTCCGACTCCAGCAGAGCTAGC
AGGCTATCGAGCTGTTGCGGCTCCGCATGGACCATCTCGGTGACCCGGTGCGGTCGTTGC
GTCTCCAGCAGGTGGCTGAAGTAGTCTGCCACGCCTGTGTCGTTGGCGGCATGTCCGGTC
CAGCGTTCCAGCTCCCCTTGGCTCTGGTTGCCCTCGAGCTCGAAGGGCCCGATGCGGGTC
CAGGGCACGCTGCGGGTGCCGACCTGCTGGGCCACTTCCGGGTGTTCGACGATGTTGACC
ACCTCCAGGCGGCCTAGTTTTCCCTCTTTGACGAGGGCCGAGAGCTCCTGCAGCACGCTG
GGGCAGTGGGTGCAGCCGGGGGCGATCAACAGCAGCGCATCGGGTGCGGATCTGGCCATA
TGGGGGTCCGTGAGTGAAACAGGCGCTACCATAACTGGAAGGCGGCGGGGGCGCAAAGCA
GGTCAGTCGGTTGGGAGCTGGGGGAGATCGTGTTAAAAATCGCTGCTCGCATAATGTTTG
ATCCCGGAAGTGGCAGTGGCGCTTCGAAATATCCCTACCAATCTGATTCTCGGTTTTCTT
GGTGTCGGCAAGACCACCGCGATCTGCCATTTGTTGGCGCATCGCCCTGACGGTGAGCGT
TGGGCGGTGTTGGTGAATGAGTTTGGCCAGGTCGGTGTCGATGGTGCTCTGCTGGAGCAG
CAGGGGGTGGCGGTGGCCGAGGTGGCGGGAGGGTGCATCTGTTGTGTCGCAGGGGCGGCG
ATGCAGGTGGGGCTTAACCGTCCGATCCGTGAGGCGCGACCTGACCGGTTGCTAATCGAG
CCCACCGGGCTGGGTCATCCGCAGCAGATTCTGCAGTCATTGCTACGGCCACCTTTTGAC
GAGCTGCTTGAGTTGCGGGCGACGCTCGGGCTGGTGGATGCGCGAAAGCTCACAGATCCC
CGTTATACCACCCATGAGACCTTTATCGATCAGTTGCAGCTGGCGGATCTGCTGCTGGCA
AACAAGGCGGATCTTTATGATGAGGCGGCGCGGGAGGCTTTTGTTGCCCTGGTGAGAGCG
GCGACGCCGCCAAAGGCGCTGAGTGCGTGGCTAGAGTTTGGTCGTGTCAGTCCGCTCTGG
CTTGATCTCCCCCGCGCTATAGATCGGAATCGGCGATCTTCCCGGGCAGATGGGCAGCCA
GCAAATGTCGTGGAGGCTGCCACTGATCGGTGTGCTGCAGCGGCAGAGGCTGGCTGGTTT
TTTCTCGAGGGTGTCGGGGATGGCTTCTACAGTGGCGGTTGGCGGATCGCCGCCCGACAA
TGTTTTGCTCGCGTGGCGCTGGAGCGTCTCTGCCGCCAGCCCGGAAAGGCGTGATGCACA
CGGATGCAGGATGGCTGGAGCTCAATGCCGCTGATGGGGAGCTGGCGATGCGGCCGGCGC
GGCCACTGCTGGAGAGTCGGATCGAGTTCATCGGCAGGCGGCGGCTGGCGTGGCGGCAGA
TTGAACAGGCACTGCTGGCAGGATTGTGGAAGGCTTAGGGTGCTTTATCCGACTGTTTTA
CTGGGTCAATGGCGCCAGGTAGATCAATAAAGGCAGCTTATGCGCCCACCTTGAAAAACT
GTTTGGCGCATTAGGCTTGAAAACCTTAGTGTTGACCGCCCTGAGGCCCCGTTGCGCCAG
ATTTATGCCGCTTTACCCAGGGGCTCAGGCCGGATTTCGTTGTTGCAAGCCGGCCGGCGG
CGGTCGCGAAAGGACGGAAAGCTGGATTCAAAATCCGGGATGTTTACCCGGTAAGTGCTT
CTAAGTCAGCGCGATTGTGCGTTGGCTGAATCACTGCAGTGAAAAACCTAGGAGAAATGC
ACCATGCCAACATTTGTGCGTACTGAAAAGTGTGATGGCTGCAAGGGTCAGGACAGGACC
GCTTGCATGTACATCTGCCCGCATGACCTCATGAAGCTGGACAAAGACGGTTCCGAGACC
GGTCACGCCATGAAGTCTTTCAACCAGGAGCCCGAACAGTGCTGGGAGTGCTACTCCTGC
ATCAAGATCTGCCCCCAGCAGGCCATCGAGGCACGTCCCTACGCTGACATCGTTCCGATG
GGTGGTTCTGTGCAGCCCCTGCGCGGTACCGATTCCATCATGTGGACCATCAAGTTCCGC
AACGGCACCATGAAGCGCTTCAAGTTCCCGATCCGCACCACCCCTGAGGGTTCCATCGAC
CCTTATGGTAATACGCCCGCAGCCGATATGGCCAAGATCGCTGAGCCTGGTTTCTTCAAC
CACAATCAGCAGAATGGCTACCGCGCTGGCGATCCCAGCGAGCTGATTTGCAAGTAATCC
GAAGATATTGAGAGGTAAACACAATGGCTGAATTCGGTAATCCGGACGTCATCGAAGAAG
AAGTAGACATCCTCATCATCGGCGGTGGTATGGCTGCTTGCGGTACCGCTTACGAGATTG
GTCCCTGGATCGAAGCTGCTGGCGGCGGCATCACGGTCAAGCTGGTCGATAAGGCTGCCA
TGGATCGTTCCGGTGCTGTGGCGCAGGGTCTGTCCGCTATCAACACCTACATTGGTCCTG
ATCAGGATCCTGCGGACTACGCTCGCATGGTCTCCAACGACCTGATGGGCATCACCCGTG
ACGATCTGGCCTACGACCTGGGGCGCCACGTTGATGAATCCGTTCACCTGTTCGAAGAGT
GGGGTCTGCCGATCTGGAAGACCGACGAGAACGGTGAGCGTTATGACGGCTCCAAGGGCA
TGACCTCACTGAAGGACGGCGGCAAGCCCGTACGCTCTGGTAAGTGGCAGATCATGATCA
ACGGCGAATCCTACAAGTGGATCGTCGCTGAGGCCGCCAAGAAAGCACTGGGTATGGACA
ACATCCAGGAGCGTATCTTCATCGTTAAGCTGGTTAACGATAAGAACGATCCGAACCGTA
TCGCCGGTGCTGTCGGTTTCTCCGTGCGTGAGCACAAACTGTATGTTTACAAGTTCAAGG
CTTGCCTGCTGGTTGCCGGTGGCTGCGTAAACATCTTCCGTCCCCGCTCCGTGGGTGAGG
GTCAGGGCCGTGCCTGGTACCCCGTATGGAACGCTGGTTCCACCTACACCATGGCTGCTG
AGGCTGGTGCCGAGCTGACCCTGATGGAAAATCGCTTCGTACCGACCCGTTTCAAAGACG
GTTACGGTCCTGTTGGCGCATGGTTCCTGCTGTTCAAGTCCAAGGCCACCAACGCTTATG
GCGAAGTGTACATGGATCGCAACAAGGAGATGCTGGACGACTATCCTCCTTACGGCCAGG
CTGCCGTTCCTGCATCCTGCCTGCGTAACCACCTGATGCTGAAGGAGATGAAGGAAGGTC
GCGGTCCCATCTGGATGGACACCGTTACCGCCCTCGCCAACCTGCGTGAGACTCTGTCTC
CCCGCGAGGTTAAGCATCTGGAAGCAGAGGCATGGGAAGACTTCCTCGACATGTGTATCG
GCCAGTGCGGTATCTGGGCTGGTGAGAACATCGAGCCTGAGAAGAAGAACTCCGAGCTGA
TGCCCACCGAACCCTACCTGCTGGGTTCTCACTCCGGTTGCTGCGGCATCTGGGTTTCCG
GTCCTGACGATGTGGGCGCGCCCACCGATGAGGCGATGGACGGCGTTCCCGAGCACCTGC
CGAAGGGCTGGAACTGGGGCTACCGTGGCATGACCACCGTTCAGGGTCTGTTCACCGCTG
CTGACGGCGTTGGCGCCTCTGGCCACAAGTTCTCCTCCGGCTCCCATGCCGAGGGTCGCA
TGTGTGCCAAGTCCATGGTCAAGTTCGTGATGGACAACAAGGACCACAAGCCTGAGCTGG
ACACCAGCGTTGACGAGCTGATCGAAGAGATCTACCGTCCGGTGCGTAACTTCCTGGAGC
ACAAGGACTACTCCACCGCTATCGACGTGAACCCCAACTACATCACGCCGAAAATGCTGC
AGTTCCGCCTGCAGAAGCTGATGGATGAGTATGTTGCTGGTGTTGCTACCTACTACACCA
CCAATGCCAACATGCTGGAAGTTGCCGAGCACAAGCTGGCCGAGCTGAAGGAAGACGCTC
TGAAGATGCGTGCGAAAGACCTCCACGAGCTGCTGCGTGCTTGGGAGAACTATCACCGCA
TCCTGACCGCTGAAGCTCACATGAAACACATCCAGTTCCGTGAGGAGAGCCGTTATCCTG
GCTTCTACTACCGCATGGACAAAAACTTCGTTGACGAAGAAAACTGGAAGTGCTTTGTGA
ACTCCATCTACGACAAAGAGACCAAGACCTTCAAGTGCTTCAAACGCGCTCACGTCGATC
TGGTCGATAAGTCTAAGCTGTTCAAGTAAGCATTGCTTGACAGTCTGATGGCGTGAAAGG
CCCGGATGCCGTAAGGTGTCCGGGCCTTTTTCATCAGTCTGCAAATAAACGCCAATTAAC
GCAGCGCTTTGTTTTGTATTAAAATTGCGCAATCGCGTGGATCGGATGCTCATCGTTAAT
GAGCAGCTGAAGTCCAATACCGCCATTTTTTCCGCATCTGCATTTCATTTCGCGTTCATT
CGCGTTCATTTGCAGACTTTTACGAGGTCTAAACAATGAGCGAACAATTCGACATTCCCT
TTAAAAGTGACTTGGTGCCGACCGTTATGGAGCCTGGCAGCAAGCTTAAATTCCGCTGTT
ACAAGGGCATCTCCTGTTTCAATGCCTGCTGCAAAAGTGCAGATATTCAGCTCACGCCCT
ATGACATCCTGCGCCTGAAAGATAATCTGGGTATGAGCGTCACCGATTTCCTGAAGAACC
ACACGGTTCCCTTTGAGATGGATAAGGACGGTATCCCCGGTATCAAACTGCGTACCGATA
ATGATGGTGCCTGCCTGTTTGTCACGGATGAGGGCTGCAGTGTCTACAATGATCGTCCCA
CCGCCTGTCGTTACTATCCGGTAGGCCATATGGCGATTCGTGAGGCGGGCGCAACCGAAG
ATGAGGCGCGATACTTTTTGGTCAAGGAGGATCACTGCAAAGGTCATGAAGAAGATCGGG
AAATCAGCGTCACTGACTACCGAAAGGAGCAGCAGGTCGAGCAGTACGACCAGATTAATC
GTGAATGGATGCAGCTGATTCTGAAGAAGAAATCGGCAGGGCCTTCAATTGGACGACCTT
CCGATACCAGCCTGCAATTCTTCTTCATGTGTTGCTACGACATGGACCGGTTTCGTCGCT
TTGTGCTGAGTGATTCCTTCAAGGCCTCCTACGATATGGATGACGCTTTCTACGCGACTG
TGGAGAAAGAGGATCTGGCGCTGATGAGTTTTGGCATCCGTTTGCTGAAACAGATCCTGT
TTGGCGACGAGACCATCGCGGTCAAACCGGGAGCAGAGGAGAAGCGCCTCAAGGAGCGTC
GTGAGATTCTTGAAATGCGTCGTAAGGCCGAGATCGAGATCCATCGGCAGAAAGAGGAGC
AGCAGAAAAAGGACGTACTCTCCTGAGTCTGAATGCTGCCACGACAATCCTAAAAAGCCG
CGCATCCTGCGCGGCTTTTTAGTTTAGGGAGCCCCTGATCAAGTCATGAACGCGTATCTT
GTGCCCAGACTATCCAGCTTCTGCGTGGCAAATCTCGGCAACGGCTCCATGCGTGACTCT
ACCTCCTGGATCCATGCCGTCGTTCGCAATAGCCAGCTATCCCCGACAGAGATGTAGGGG
AGGGCGTGAGTAGGGAGTGGTAGTTTTAGGTGCGATTTGTGCCTTGAATCTGAATATTCT
GAATCACAATCGACTTCGTCCAGACTTAATCTGCGGCTCCTTAGAGGGTTTGGATGGCGT
CGGTTTTGGCTGCCATGATGAAGTCATTGTGATGCAGACCGCGAATCTTGTGCGACCACC
AGGTTATGCTCACCCTGCCCCATTCGGTCAAAACAGCGGGGTGGTGTCCTGCGGCCTCTG
AAATTCTTCCGACCTTGTTGGTAAAAGCGAGTGCTTCTTCAAAGTTGTTGAAGGAAAAAA
CCTTTTCGAGTTGCATCACTCCATTCCTGACTTCGATGTTCCAATCTGGAATCAGTTTGA
TCAGGTTGGCCAGTTCAGATTCAGATACTTGCGGGGCATCGGCTCTGCAAGCCTCACACT
GTTCTTGAGTCAAAGCACTCATATTCATCGCTCTCTTTGTCGATAAGGCTGGAAATAGAC
TAGTATCGAGAATTATTCCTCAGTTAATTGAATGAGTTTAGTGAGAAACTGCGGGGTAAT
TAGCAGCGGCTAGGAGGCAGTTCGACGTTGAAAAAGAAGCATGCACTGATTGTCGATGAT
TCCAAAACGGCGCGCCGGGTTCTGGCAAAGAAACTGGACAGTTTTCATGTCGATGTCAGT
GAGGTTGGCTCGGGCAAGGAAGCGATTGAATTCCTCAAAAAGGCGCAGCCTGATGCGGTA
TTTATGGACTATCACATGCCAGGGATGGACGGCATCCAGGCACTGAAGTTCATCCGTCTC
AATCCGGAGACGGCATCGATCCCGGTGATGATGTACACCTCCCACTCCGAGAAACTGAAG
CCTGAACAGGTCAAGGCGCTCGGTGCAGTTGGAGTGTTGCCGAAGAATCTCGACAGTAAG
GACTTCGAGATCGTCATCAGCATGTTGAAGCTGGAGCCTGAGGGTGAGCCCGATAGCCAG
TTCGTCGACAGCATGAATATTGATGAGACACCAAGCGTACAACTGCTCGATGGGGCCAGT
GAAATCGCGGAATCATCCCGCATGCTGCATGATGCCGCACGCGAGACCGAAGCCTCAGTC
GGCTCAACACGACTGCGCAAGCAGATCGCAAAACTGCTGGCGCAGCATCTGAAATTGGTA
AGACGACATATCGATGAGACTTCCCGGCAGACTGTTGAGGAGATGGAGAAGGGTAACAGT
GCCATCGAAAACAGGTTGCTGGAGATGCAGCAGGCAGAGGCTGAGCAGAGCAAGGCTGGT
GGTCTATCATGGGTAATGCTGCTGTTTCTATTGCTGCTTGGAGGTGGCGCACTTCTGCTT
TCAGGTTGGCGAAGCGAAATGCTCGAGGAGCGCAACACGCTGCGTGAGCAGATCACTTTG
ATGGAAAAAGCGCGTGCTAACTACGACGAGCAGGCAGATTCTTTGGTCAGCCTGCTTGAA
CAGCAAGGTGGTGTGTCGATTGGTGATAAGGCAACCGGGATTACTGCGGCAGAACAGCCG
GAGGCCTGGCTGAAACTGCTTGAGTGGGCGCTGAACCGAGACCTTGAGTTCGCCTATCGG
GCGGTGCCATTTGACGACAAGATGGTGAGTTGGCTCTCCCAGGCGCTCGATCATCTCAGC
AATGCAGGCTTCAGAGGGACGCTTCTTTTGGAGGCGCGTTATGGGGATTTTTGTCTGACT
GGAAAACCAGACGCGCAGCTTGAACTGGCCGTTGATCAGGTGAAGGGGGCTGACTGCCTC
TTCTCGCGTCAGCTATCTGCAGATGGATCGACTCGTAACGAACTGCAAAGCATCAGCTTT
ACCAACTACATCAACTCCTCCCCCAGGTTGAGCGCTGGCCCGATTAAGGTGCAGGTGAAA
AGAGGGGGGTATGATGCGCCTGTGGTGCCCTATCCGGAGGCGCGGGAGGAGGTGAGCGCT
GCCAAGTGGAACCAGGTCGCCGCCCGCAACCAACGCATTCAGGTCCGCCTGCTGCCGGCA
GTGCAATAAACTCCAGCCATTGGCACAACACAGGTTCCTGCGTGCTGCCAATGGCGCATC
CTCTCCGCGCGTTGTGCTAGGAGGATGCGATCGGCGGCTATCGATTTTCAACTGCCCAGA
CCGCCGCCTCGACCCGGGACTTGAATCCGAGTTTTTTCAGCAGATGTTTGACGTGTACTT
TGACTGTTGCTTCCGCAATATTCAGGTTCCTGGCAATGACCTTGTTGCTCTCGCCTTGGG
CTAGGTGGGTCAAGATCTCCTTCTCCCGCTCCGTCAATCCCGCATCGTCAACGTCTTTCG
GACGCTGGGAGGTTTGATGCATGGCCCGGGCCAATGACTCCGCGATATTATGCGACATCA
CCAGCCTCCCTTCGGCCACCTCGCGAAACTTGACCATCAGCTCCTCTGGCGGCATGTCTT
TGAGCAGATAGCCGTCTGCCCCGTTGCGCATGGCGGCGACAATGTCATCCTGTGCATCAG
ATACGGTAAGGATGACAATGCGGGCGACGGTATCGCGCTTCTTCATCTCCACCAGGGTCT
CGATGCCGTTCATGCCATGCATGTTGAGGTCGAGCAGTACCAGGTCTGGCTGCAGCTGTT
CAACCATCTCGATACCCTGCTCGCCGTTGTCTGCCTCGCCGACGATCTCGATCTCGGGAG
TGAGGTCCGCAAGCTGTTGCAACCCCTTGCGTAATAACGGATGGTCGTCGATCATCACCA
CGCGTTGGACGGTTGAATCACTCATATCGCTACATCTGCCTGCTGATTGTTGTTCTGGTC
GGGGCTTAGTTGTATGGGTGTGAAGGTGACGCTGACCCGGGTGCCGCCTTCGCCGAGGGG
CCGGATATTCAGGTCGCCGTGCAGTGACCGGGCCCGCTCCTGCATGATGGCAAGGCCGTA
GTGGTGACTGCGTTCCGCCTCAGGCGGCATGCCGATGCCGTCATCCTCCACGCTGATCTC
GATACGGTTGTCGGCAAGCTGCTCCAGGGTAACATTGGCGCTGGATGCTGCCGAGTGGTA
GGTCACATTGGCTAGGGCCTCGCGTACTATCTGTAATACATGGATCTCTTCGTTGGCGCT
GAAGGGGATATTCTGTGTATGGTTGTTGAGGGTGATGGCGACCTTGTTCCGCTTGTTGAA
CTCCGCCACTGTCTCCGCGAGCGCGGTAACGACATTGCGGCCATCCATCTGCAGGCGAAA
GGTGGTCAGAAGTTCCCGCAACTGCCGGTAGGAGGCGGCTAATCCCTCTCTCAGTTCTGT
CATTACCTCTTCGATCTGCGATTTTTCCGCCTCCCTGTCCATTAAAATTGTGAGGCGGGT
GACCTGTATCTTCAGGTAGGAGAGGGATTGGGCCAGTGAATCGTGCAATTCCCGCGCAAT
CACGCTGCGTTCGTCGAGCAGAGCCAGTCGTCTGCGCTGGATGTCACGGCGGCTGACCCC
GACGGCGATACCAATGTGCTGGCCAAGGGTTTCGAGCAGCTGCATCTGCCATGCTGCGAG
ATTGGCCCCAGGCTCTTTCTGCAGCAGCAGAACCCCATAGTTGTGCTCCTGGTCATGAAT
GGGGATCGAAAGGATCTTCGAAGAGCCCCCATGATGCTTCCGTGTTAGCAGTTGGGTGTT
GCCGTTCCCGAGGCAGATATGGCATGCCTCAGTGCTGCACATAGGGGGCACAGGGCCATT
GAGGGCTACCCGGTAGGCCTTGTCGCCATCCTGTTCGGGAGTCAGGCAGAGGGTGCCTGA
GCGGATTCCCACTACCCGGCTGATATCCTCCAGTAGCGCGTGGTAGGTCTTTTGTGAAAC
CGGCACTTTGGTCAGCTGCTGGGTGGCGCTGTAGAGCAGTTGCAGGGAGAGATTCCTGGT
CTGCAGTTCGGCGGTTTTTTCTGATACCCGCTTTTCCAGATTACCGTACATTTTCGACAG
TTCGGCTGCCATGTTGTTGAAGGCAAGTCCCAATCGGCCAAGTTCATCCATGCCGATATG
CCCGACGCGAACACTGAAATTGCCTTTTCCCGCTCGCTCTGCTGCGAACAGAAGTTCACG
CAGTGGCCCCAGGACATCGGTGTGAACCAGATAAAGGGTGCTGGCAAGTACCAGCAGGGT
TAGCATCAGGCAGATACCCTGGATCAGTCCCAGCTTGTGCAGCCGCGATTCTGCATCCTG
TTCCAGCAGGTAGACAAAACGGTCGATCTCCGCAACGAAGGGATCGACCAGGCTGCTGTA
CTGGCGGCGCAGTTGGTCAATGTGCTGTTCCAGTTCAGCGGTTGTCTGGGTGGTGGCCAG
TCGATCCAAATGGCTGGAGAGCAGAGGATACATGACCTCTTGCCACTGGTCAGATATCTG
GCGGTAGATGGTGTGCAGTGATTTGCGTTCTGTGTCCTTCAGAACCCTGGTTAGGCGTGG
GCTTTCCAGGCGGCTGTGGAACTCCATGGCCTGTTTGCGTATCGCCTCCTGGTCTATGTG
GCGGGACTCGAGGGTGGCAACGATGCGATAAGACTGCATGCGCAGGCTGCCGGCCTGATT
GACCGCTGCTGCTACGCCATAGGTGGACCGCGCCATGATCACGGCGCTGACCATGCCGGT
CAGGGCAAGTAGGGTGATGAGCCCCATCGCCAATCCCGCGCGTATCTGTAGTGACTGACC
GATAAACCGAAACATCAGTGCTCTCCCATGCCGGATGAGCCGCCTCTGCCGCCTTCCTCC
AGCATCGCCGGGTCAGGTGCTCGGCTAGTTTTTTTAGGGTTAATCCTTTTGCTTTTGCGG
TTAAGCAAAAGTCCGCTGCATGACGCCATCATAAATCTTTTTTTCCTTTCTTAACAATGC
ATTAGAGGTGTTACCCCCTCTAACTCAAAGGTGGTAGTCGAGTCTCTCGCTGGAAAACCG
CGCTTGATTGAGATCAAGAGCCACGAGATTTGTGCGTCTTATCTTCCACGCCGAACCCTG
CCGGAGATGCGAGATATGGCTACGCAGAGAACCAAACAACTATCCGTACTGACAATGAAT
ACCCTAGCCTTTACCGCCTGCTTTGCGGTTTGGGTGATGTTTTCCATTATCGGGATACCG
ATCAAAGAGTTGCTGACGCTCAGCGAGACTCAGTTCGGCATTCTGATCGCTACGCCGATC
CTGACCGGCTCCGTAGCGCGACTGCCGGTGGGCATCTGGACTGACAGATACGGCGGTCGT
ATCGTCTATTTCATCTTGATGCTCTGCACTATCCTGCCGCTTTACTTGATCAGCGAGGCG
ACGCAGTACTGGCAATTCCTGGTGCTGGGTCTGTTTGTCGGTATCGCCGGCGCCTCGTTC
TCGGTAGGTATTGCCTACACTGCCCGCTGGTTTAGCAAAGAGAAGCAGGGTTTTGCGATG
GGCATCTTCGGGGCCGGTAACGCCGGTGCCGCGCTGACCAAGTTTGTCGCCCCCTCGATT
GTCGTCGCCTATGGTTGGGAGACGGTACCACAGGTCTATGCCGTCGCCATGTTTGTAGTG
GTGGTACTGTTCTGGATATTCACCTATGAGGATCCCGAGCACAAGGTGGCTTCCCATGTC
ACGCTGGGTCAACAGCTGGCCCTGCTGAAGGATCCGCACATCTGGAAGTACATGCAGTAC
TACTCACTGGTGTTTGGTGGTTTTGTCGGTCTCTCCCTGTGGATGACCAAGTACTACATC
GCCGAGTACGGCTTCGACCTTACCCATGCTGCGCTGCTGGCCGCGATCTTCGTACTGCCC
TCCGGTGTGATTCGCGCCTTGGGAGGGTGGTTTTCCGACAAGTATGGTGCCTACAAGGTG
ACCTGGTGGGTGATGTGGATCTCCTGGGTCTGTCTGTTCCTGATGTCTTATCCGCAGACC
GAGATGGTAATCAAGACCATCAATGGCGAGGTCAACATCGGTGTCGGCCTCAATGTTTGG
GCGTTTACCGCGCTGCTGTTTGTCGTCGGCATCGCCTGGGGGTTTGGCAAGGCCTCAGTC
TTCAAGTTCCTCTCCGATGAGTACCCCGACAACATCGGTGTCGCCTCTGGCATTGTGGGT
TTGGCTGGCGGTATGGGTGGTTTTATGTTGCCGATTATGTTTGGTGCCCTGATCGATTTC
ACCGGCATCAACAGCGCGGTCTTCATGCTGCTCTATGGCGCCACCTGTGTCTCCCTGATC
TGGATGCACTACACCTTTGCCAAAGAACACCAGGAGAAGGATCAGCAGATCGCCAAGGAT
CATGCCTATGACCAGTATGCTCGTATGCATGAGAACCCGGATGAGTATGTGGCCGCCCGT
GCTGCTGTCGAACAGGCCGATCTGCTTGAGGAATTGATCACCAAATACAGCGCTGCTCGC
GCCAAGGCTGAAGCGGAGGCGCAAAGGATCCGCAATGGCCAGACCAAGGGCAAGAGCGTC
GACTGTCTCGAATAATTCAAACCACGCTATATAGAGAGAACGATTATGTCTGACATAAAA
GAGTGGAACCCGGAGGACCCCCAGTTCTGGGAGTCGAAGGGAAAAAAGATCGCTAATAGA
AATCTGTGGATTTCCATACCCAGCCTGCTCAGCGGATTCGCGGTATGGCTCTACTGGGGC
ATCATCACGGTACAGATGCTGAACCTGGGCTTCCCTTTTGAAAAGGCGGAGCTGTTTACC
CTGGCGGCGATTGCTGGTCTGACGGGCGCCACCCTGCGTATCCCGTCGAGCTTCTTCATC
CGCATCGCGGGTGGCAGGAATACCATCTTCTTTACGACGGCGCTGTTGATGATTCCAGCG
GTCGGTGCTGGCTTTGCGCTGCAGGACAAGGACACGCCGCTATGGGTGTTCCAGATGCTG
GCATTCCTTTCCGGCTTCGGTGGCGGTAACTTCGCCTCATCCATGTCCAACATCAGCTTC
TTCTTTCCGAAGCGGATGCAGGGCCTGGCGCTGGGTCTGAATGCGGGTCTGGGTAATGCT
GGTGTGACCACCATGCAGATCCTGATCCCTCTGGTGATGACCTTCGGCATCTTCGGTGGC
GAGCCGATGATCCTGCAGAACACCTCGGGCACCCTGATCGGTAAGATCCCCGCCGGTTCA
GAGACCTACATCTTTAATGCCGGTTTTGTCTGGCTGCTGCTGCTGATACCTCTGGCCTTC
GCCGGTTGGTTTGGCATGAACAACATTCGTACGGATGAGGTCTCTCCCCATATTGGTTCC
CCGCTCGGAGCCATGTCCAAGATCGCTGGTATGTTGATCATCGGCTTCATCACCGCAGCC
ATCGGTCTCTACATCATCCTGCCCGCCCCCACTGGACTGGGTGCGCCCGGTTGGGCCAAG
TGGCCGGTCATCGCAGGTATCCTGTTCGGCACTGTCATGCTGATGAAGATGATCCCCGGT
GACATCAAGCCCAATCTTAAGCGTCAGTTCAAGATTTTTGGCAACAAGCACACTTGGGTG
ATGAGCATCATCTACACCATGACCTTCGGCAGCTTTATCGGTTACTCCGCTGGTTTTGCC
CTGGCCATCAAGGTGGTGTTTGGCTATCAGCATGTGATGGTTGATGGTTTGATGACGCAT
GATCTCGCCAACCCCAATGGCCCGTCGGCACTGATGTACGCCTGGATGGGACCTTTTATC
GGTGCACTGATTCGCCCGATTGGTGGCTGGATCGCCGACAAGATGGGTGGCGCCAAGGTG
ACCCAGTATGTCTCCATCGTGATGATCGGCTCTGCCCTGGGTGTGGCCTACTATCTGCAG
CAGGCTTACCAGTCAGCCACGCCGGAAGAGTTTTTCGTACCCTTTCTGATGCTCTTTCTG
GTGTTGTTTGCCGCCACCGGCATCGGTAACGGTTCCACCTTCCGCACCATCGCGATGGTG
TTCCCCAAGGAGCAGGCAGGCCCGGCACTGGGTTGGACCTCGGCGGTAGCTGCTTATGGC
GCTTTCATCATCCCGAAGGTGTTCGGTGAGCAGATCAAACTGGCTACGCCAGAAGTCGCA
CTCTATGGGTTTGCCGTCTTCTATACGATCTGCCTGATCTTGAACTGGTGGTACTACCTG
GGGCCGAAGGCTGAGATCAAGAATCCCTGATCGTTACCAGTAAAAAATCGGGGTGGGTCT
GCAATACCCCACAGGGCAGCGTCCTAACTCCCCAGCCTTGGCGGACTCACCCCAACCAAA
TTGCGGGGCATGCCGATGAAACAGAATCGGCGCCCCTAAGGAGAGCGTTATGAGCCACTT
TCTCGATAGACTGAAATATTTTAAGAAGGTAGAGAGCACCTACTCTGGCGGTCACGGCAT
CGTGACCAGTGAAGACCGCCAGTGGGAAGACACCTACCGCAACCGCTGGCGCCATGACAA
GGTGGTGCGCTCCACCCACGGCGTCAACTGCACCGGTGGTTGTTCCTGGAAGATCTTCGT
GAAGAACGGCCTGGTTGCCTATGAGATGCAGCAGACCGACTACCCGCGTACCCGCGATGA
TATGCCTAACCACGAGCCTCGGGGCTGTCAGCGTGGTGCCTCCTTCTCCTGGTACCTCTA
TAGCCCGCACCGCATCAAGTACCCCTTGGTGCGCGGCCGTCTGGTGGAGCTGTATCGTAA
AGAGAGAGCGGCAGGCAAGAACCCTGTCGCTGCCTGGGAAGCGATTCAGAGCGATCCCGC
CAAGCGCAAGAGTTACACCGCAGTACGCGGTCTGGGCGGTTTTGTCCGTGCCGATTGGGA
GGAGATGACCGAGATCATCGCCGCCGCCAACATCTACACCATCAAGAAGTGGGGACCAGA
CCGGATCTACGGCTTCTCGCCGATCCCCGCGATGTCGATGATTTCATACGCCGCCGGCTC
GCGTTACCTCTCGCTGATCGGTGGTGCTTGTGGCTCATTCTACGACTGGTACTGTGACCT
GCCGGCAGCCTCTCCTCAGGTGTGGGGTGAGCAGACCGATGTGCCGGAAGCGGCCGACTG
GTACAACTCCAAATATCTGATCGTCTGTGGCTCCAACCTGCCGATGACCCGTACACCCGA
TGCTCACTTTGCCATCGAGTCGCGTTACAACGGCACCAAGGTGGTCTCCATGGCGCCGGA
CTACGCGGAGTATGTGAAGTTTGCTGACCTGTGGATGCCGGTCAAGCAGGGCACCGACTC
CGCCGCCTTCATGGCGATGGGGCATGTGGCACTCAAAGAGTTCCATATCAACAAGCAGGA
TCCCTATTTCACCGAATACGTGCGGAAATACACCGATCTGCCGATGCAGTTGATGCTGCG
CAAGGATGGTGACCATTATGTCTCTGGCCGGTTCTTGCGTGCTTCTGACTTCGACAAGAA
CTTGGGCGAGACCAATAATCCTGAGTGGAAGACGGTGGTCTTCGACACCAAGAGTAACGC
TTTTGTGGTGCCCAACGGATCCGTCGGTTTTCGCTGGGGAGAAGAGGGTAAGTGGAATCT
TCTGGAGAAATGCGGCGCTGATCAGGCCGAGACCGAGGCCGAGCTCTCCTGCATCAACAG
CAAGGACACGATTGTTGAGGTTGCCTTTCCTCACTTCACGCCGGGCGAGGATGAGATGCT
GCTGCGCAACATCCCGGTGCGCAAGCTGAAGTTGGCCTCTGGTGAAGAGGCTCTGGTCTG
CTCTGTATTTGATCTGCAGGTAGCCCAGTATGGCATCGACCGCGGCCTGGGCGACAATCT
GGCGACCGGCTACGATGATGACAGTGTGCCTTACACCCCGGCATGGGCCGAGAAGATTAC
TGGTGTAAAGCGTGCCGACCTGGAACGTACGGGTCGTGAGTTTGCACAAAACGCCTCTGA
GACCCAGGGTAAATCCATGGTCATCATGGGTGCCGCCATCAACCACTGGTATCACAACGA
CATGGGTTACCGCAGCATCATGAACCTGCTGCATATCTGTGGTTGTGTCGGTCAATCTGG
CGGTGGCTGGGCTCACTATGTGGGTCAGGAGAAGCTGCGTCCCCAGGCGGGCTGGGCGCC
CATCGCCTTTGCGCTTGACTGGAATCGCCCACCGCGCCACATGAACAGCACCACCTACTG
GTATTTTCATACCGATCAGTGGCGCTATGAGAAGGTGCAGGCCGACGATATTCTGGGTTC
TACCGCCCAGGCCAAGTATCGTGGCTATCAGCTGGCCGACTACAATGTGGTCTCCCAGCG
TCTGGGGTGGCTGCCTTCCGCGCCTCACTTCAACAAGAACCCGCTCGATATCGTCAAGGC
GGCCGAGGCCGCGGGTGCGACCGATGAGGCGGGTGTGGCCAGCTATCTGACTGAGCAGCT
GAAGAGCGGTGAGACTGCCTTTGCCTGTGAGGACATCGATGCGGAAGAGAACTTTCCCCG
CAACCTCTTTGTCTGGCGTGCCAATCTGCTGGGTTGTTCCGCTAAGGGGCATGAGTACTT
CCTCAAACATTTGGTTGGTGCTCAGAACGGCGTCATGCAAGAGGGTGTCGAGGGTCAGAA
CTCCAAAGAGATCAAGTGGCGTGAGAAGTCTCCGGTGGGCAAGCTGGACCTGATGGTTGA
TATCAACTTCCGTCTTAACTCCACTGGTGCCTATTCGGACATCATCCTGCCGACCGCAAC
CTGGTACGAAAAGGCCGACCTCAACACCACTGACATGCACCCCTTTGTGCATCCGCTGGG
CAAGGCGGTCGATCCTGCCTTCGAATCCAAGTCCGACTGGCAGATTTTCCAGGCCATCGC
CAAGAAGTTCTCCGAGTTGGCTGAAGAGCATCTGGGTACCGTCAAGGACGTGGTCTCCCT
GCCCATGCAGCACGATTCCCCGATGGCGCTGGCACAGCCCTTTGGTGAAGTGAAGGATTG
GAAAAAAGGTGAATGCGACCTGATTCCTGGCAAGACCGCACCGCTGTTCAAGGTGGTGGA
GCGTGACTACCCCAACACCTATAAGAAGTTCACCTCGGTCGGACCTCTGATGAATAAGTT
GGGCAACAATATCAAAGGTATTGATTGGAATACCGACCTGGAGATCGAGCAGCTATGCTC
ACTCAACGGTGTCATCCATGATGAAGGTGTTTCCAAGGGCCGGCCGTCGCTGGTAGATGA
TGTCGCGGTGTGCGATACCGTCTTGCATATGGCGCCGGAGACCAATGGCGAGGTTGCACA
CAAATCCTGGTCGGCACTCTCCAAGAAGACGGGTATTGATCATAGCCACCTCTACGCGGG
GCGGCATGAGGAGAAGATCCGTTACCACGATATCGTCGCTCAGCCGCGCAAAATCATTAC
CGCGCCGACCTGGTCGGGTATCGAATCGGAAGAGGTGAGCTACAACGCCTGCTACACCAA
CATCCATGAGCATATCCCTTTCCGTACTCTGACCGGTCGTGCCTCCTTCTATCTGGATCA
CGAGTGGATGCGTGATTTCGGTGAGGGTCTGTGCTGCTACCGTCCGCCTCAGGATCTGGG
TGCGCACAAAAACCTGCCAAAGGAGCTGGCCAGCAAGCTGAAGGGTAAGAAGACCCTGAC
CCTGAACTGGATCACCCCGCACTCCAAGTGGGGTATTCACTCCTCCTACCAGGACAACCT
GCGCATGCTGACCCTGTTCCGTGGTGGTCCCTACTTCTGGCTGAATGAGAACGAAGCCAA
GAGTATCGGCATCAAGGACAACGATTGGGTCGAGGCGGTCAATGCCAACGGTGCGACGGT
GGCCCGGGTGGTGGTTAGTCAGCGAGTGCCCGAGGGCATGGCCATCATGTATCACGCTCA
GGAGAAGAACGTTAACGTGCCGGGTTCCAATACCACCGGTAAGCGTGGCGGCATCCTCAA
CAGCGTGACCAAAGTGGTGATGAAACCCACCAACATGATCGGTGGTTACGCCCAGCTCTC
TTACTCCTTCAACTACTACGGTACGGTGGGAAGTCAGCGTGATGAGAACGTCATCGTTCA
CAAGATCGAAGACGCCGACGTGAATTGGTTGGAAGGCGATCTGACGCCGGAGCGCGAAGC
TCAACTCAATCCCCCGGGGATTAATAACTGAGTCAGTTGATCGTATTGATGCAGGGTGGA
ATCGATCCCCACCCTGCATCCCGGTGGAAAGAATTTTGAGGAAGATAAGATGAAGATACG
TGCGCAAATTGCCATGGTCCTGAACCTGGACAAGTGCATCGGCTGCCACACTTGTTCGGT
GACCTGCAAAAATATCTGGACCAACCGAAAGGGTGTGGAGTACGCCTGGTTCAATAATGT
AGAGAGTAAACCCGGCATTGGTTTCCCTAAGAACTGGGAAGATCAGGAGAAATGGAAAGG
CGGCTGGGTTAAGAAAAATGGCAAGCTGGAGCTCAAGGCCGGTGGTCGTATCAGCAAGCT
GCTGAACATCTTTGCGAACCCTGACATGCCTGAGATCGACGACTACTACGAGCCGTTCGA
TTACGATTACGCGAAATTGCAGAACAAGCCTCTGTCTGAGGCGGCGCCCACTGCACGCCC
GCTCTCCCAGATCACCGGTGAGCGGATGGAGAAGATCCATTGGGGGCCTAACTGGGAAGA
TGATCTGGCCGGCGCCTTCGAAGATCGTTCAAAGGACAAGAACTTCGAGGGCATCCAGAA
GCAGATGTACAAGGAGTTTGAAAAAACTTTCCACATGTACCTGCCGCGCCTGTGCAACCA
TTGCCTGAATCCGGCGTGTGTCGCCAGTTGTCCCTCTGGCGCCATCTACAAGCGTGACGA
GGACGGCGCGGTACTAATCGATCAGGATCGCTGCCGAGGCTGGCGCATGTGCGTCAGTGC
CTGTCCCTATAAGAAGATCTATTTCAACTGGGAGTCTGGCAAGTCGGAGAAGTGCATCCT
CTGCTATCCGCGCATCGAGTCTGGCATGCCTACCGCCTGCGCCGAGTCCTGTGTTGGCCG
CATCCGTTATATGGGCGTGGTGCTCTACGATGCTGACAAGATCAGCGATGCGGCGGGCAC
TGACAATGAGAAGAACCTGTATCAGTCGCAGCTCGACATGTTCCTCGACCCCAACGATCC
GGCCGTCATTAGGCAGGCGCTGGAAGATGGCATTCCGCAACAGTGGTTGGATGCGGCTAA
AGACTCCCCAGTCTACAAGATGGCCATGGAGTGGAAGATTGCCTTTCCGATCCATCCTGA
GTTCCGCACCCTGCCGATGATGTGGTACGTGCCGCCGTTGTCGCCGGTGCAGAGTCAGAT
CGATCAGGGCAAGCTGCCTACCGAAGCGGATGGGGTGATTCCGAAGTCCGAGGCGCTGCG
TTTCCCCGTACGCTATCTGGCCAACCTGCTGACCGCTGGTGATGAGGCACCGATCCTCAG
TGCCCTCAACAGAATGCTGGCGATGCGCAGCAATCAGCGCTCCAAGTCGATTGAAGGCAA
GCCGAATGTTGCGGCACTGGAATCTGTCGGGTTGACTGAACTGCAGGCCGAGGAGATGTA
CCAGATGCTCGGTATCGCCAACTACGAGGATCGCTTCGTTATCCCGACCGCCCATGAGGA
GATGGTGCAGGAAGATCCCTATGCCTTCCAGGGTCAGAACGGATTTGGGCCTGGCAATAC
CAGTTCACACGGTAGCGAGGCCGGTCAGGGCTTTACCCTGTTCCCGAGTCCGCGTAAACG
CACCCATACCCCGCAGGGCATTCAGCCCCGCAAGAAGGGCTAACCGGGAGAGTTCACCAT
GCGTATATATAACATTATGGCTCGTCTGCTGGATTACCCGACCGAGGAGTTGATGGAGAA
TCTGCCAGCCATCATAACGATACTGAAAGAGGATCCCGAAGTGAGTGCACAGGAGCGCGA
AGACCTGATGCAGCTGATCTCATGGATGCAACTGCACGACCTGATCGGTATGCAGGCTGA
TTACGTACAGACCTTCGATATGACCCCGGAACACGATCTGCACCTGACCCACCATCTGTT
TGGTGACGATCGGGGACGCGGTCCGGCACTGATCGACCTTTCGGAACACTTCAAGAGTGC
AGGGCTGGAGGTAGAGGAGGGTGAGATCCCGGACTATCTGCCGCTGATTCTGGAGTATGT
GTCGACGCTGGATGAGATGCAGGCAAGGGTCTTTCTGGGGGATGCCGCGAAGGTGATTAC
CGTACTGGCGGAGAACTTGGAGAAGGCGGAGAGCCCCTATTCACGACTGCTGCGGATTGT
GGAAGGCCGTGGTCATCTAGCCAAAGCAGCCTGAGGAGATAGACAAATGAACTTACATGA
CTTGGTTTTTGGGGCTTACCCCTATCTGGCTGGCGCCATCTTTCTGCTTGGCAGCTGGAT
CCGTTTTGATCGTGAACAGTACACGTGGAAGGCGGACTCCAGCCAATTGCTCAGCAACAA
GAATATGCGGCTGGCGAGTAACCTGTTCCACGTCGGCATACTGGGCATCTTTTTTGGTCA
CGCGGGAGGCATGTTGCTGCCGCACAGCTGGTTCCTGGCGATGGGCATCTCCGATGTCGG
TCATCAGTATATCGCTATCTATGCCGGTGGCATTTTCGGCATTATGTGCCTGATCGGCGC
CGCGATGCTGTTGTATCGGCGTGTCACCAACCCCCGGGTTAAGGCGGTGAGTCGTAATCG
CGATACCTTTGTCATCGGCTGGCTGCTGGCCACCGTGACCCTGGGGCTGAGCACCCTGCT
GGTCTCCACAGGTCACGCTGCCCACGGTGATGTTTCGGAGATGATTGCTCTGACCGAATA
CGTCAAGAGCATTGCCACCCTGAGTGTGGACCCGAGCTTGATCAAGGATGTGTCGCCGAT
CTTCAAGACCCACATGTTCTTCGGTATGACGGTATTCCTGGTCTTCCCATTCACCCGCTT
GGTTCACGTCTGGAGTGTGCCGGTGACCTATCTCGGTCGCGCCTACCAGATCGTCCGCGT
CAAGCGGGTGCGGATGAACTAACAGAAAGTAGATGTTGTAGAGCGGGAGCGATTGCTCCC
GCTCACTTTCACGAGGCGTTAATCATGAGTACGAACCCTTACGCAACACGGATCGAATAT
CTGGATGTCGACGGCAAAAAGGTGGCCACGGACCAGGAGGGTTATATCCAGGATATGGAT
GAGTGGTCGGAGGGCTTTGTAAAGGCGTTGGCCGAAAAAGAGGGGCTAGAGTTGATCGAT
GACCACTGGGACGTGATCAACTATATCCGCGACTATTATGAAGAGCACCGAGTTCAGGCT
CAGGTGCGCGATATGATCAAACATTTCAGGACGGCGTGGGGTAAGGAGCGCGGCAATAAC
CGTTATCTCCACGATATCTTTCCCAAAGGCGGGCCGCAGAAGCAGGGTAACCGCCTGGCG
GGTATTCGCAAGACCAAGGGTGAGCACTGAGCTAATCACTATGTAGGAACAGGGGTATCC
GGCGGTAAAGGCATCTTCTCCGCCTCCTGATCTTGCTATGGCCGAGAAAGAGCGGCTGAC
CCCGGGGATCAATACCCGAATATGTTGTTGAACGAAAGCGGAGGCGTGGAGAAGGTCAGG
GTGGAGTGCGCTGGAGGTTGTTGATATCGGCCAGGCTGATATATAACACGAACCATGCTT
AAAAAAATCATAGGTCTAAAGCGGGATATGACCGAAAAGGAGTTCGTGATTTCGGTCATG
GGCGCCTTTGTCGGTACCCTGATTGCCTCGTTCTTCAGCAACATGATACTGCAGGCGGAG
GCGATGCCGCTCATTCTGGCGTCTACCGGCGCCTCGGCGGTGCTTATCTTTTCCCTGCCC
TTCAGCCCTGTATCCCGACCATGGAATCTGGTGGGTGGCCATTTGGTCTCCGCATTTGCA
GGCGTCTCCTGTTATTTGCTGGTACCCGGTGAGCTGCTCGCGGCATCCATTTCCATTCCC
AGTGCGATGCTGCTGATGCACCTTTTTCGATGTATGCATCCACCTGGCGGCGCCACGGCG
ATTACTGCGGTGGTGGGGGGAGCCAATGTTCATGCCTTGGGATACGCGTTTATCGTGATC
CCCGTTTTTATCAACGCCATTATCCTGCTCTCCATCGCGATGGCGATTGCAACCTTTCGC
GATGACAATCCGTTTGAATCCCGGCTCAAAGGAGAGGGGGATGAAACGCTGGATGTGCTG
GAAGAGTGACAGGGAGCGAAAGCTCGCTGGAGAGATCCTTGTTTATTCTTGTCGATGAGA
CTGCAAAGTAAAATATGGTGTTGTTATGCTCTGGAATCTAATGATGCACGCCCTTATGGG
CTGGCTCGGGGCTTACTATTTTCTCTGGTCTCCCGAAGGAATAGGAATGGCTGTGTTGGT
TGTCTGTGTGACTCAGGCGGTTGATCAGATCCGGCTAAGAAAAGAAGCGTGGAGCGAGGT
CGAGTCGATGGCCGAACGCGAGGATACCACACAACAGCTGGAGGCCGGCATCAACAAAAA
GATGGCGCTGGTGTTTGTGCAGAACGTCGTTTTATATGCGGCGATCGTGCTCCTAGTTGC
AGAGATGGCCCGTACCCGCGGTTGGTTGTGATGAATGAAGCGGCCTTGCGTCGCCAATCG
AACCGCAGCAACGCGACAGCAGTCAGTCACGCTTGCTCTCATGCAAAACCGCATCGAGGT
CGAGCATTTTTATTGCGCTGATAGCCGCCTCCCAGGCACCTTCGTGGCACAGTCCGCTGA
TGGCGGCATGTTGGTAACCTTCAAGCGCGGCACGTATGCATGCATCCCTGACCGCAGTGG
CCATGTGGTGCGTGTCACTCGGTTCGTGTTGCGTTGTCATCGTCTTCTTACTCAAGGGGT
GTTATCCCTGCGGTTAAACCTAGAACAGTAGTATTTATCCTGACAGGACCCGATCATGCA
AGTGACAAAAGACAAAGTCGTAACCATCGAATACACCATGACCGATGAAGAGGGCACTGT
GGTTGATACCACTGACAATGGAGAACCTCTCTCTTTCATTCAAGGCAAAGAGAGCCTACT
TGCTGCGATTGAAGCAGCAATCGAAGGCCGCGATGTGGGGGAGAAGTTATCGATCGTCCT
CGAGCCGGAGCAGGCTTACGGACATCGGGATAAAAGTCTGATCAGGAAGGTGCCGAGAAG
TCATGTCAATGTCTCGGGAGATCTGGAGGTTGGCCTCAAATTGAGAGGTAGAAACGGCTC
TAATGTCACGCCGATTACGGTTGTCGAATTCGACGATGAAACGGTGACGCTGGATGCAAA
TAATCCGCTTGCTGGCGCCACGCTGGGTGTGGAATTGGTGATCGTGGAGGTGCGCGATGC
GATTGATGAGGAGCTGAAGAGCGGCAGGGTCCAGGATATGGAAGCAATCTACGAGAAGGA
GCGGGTCGACGGCGTGGTGGTGGAATTCAAGCTATAGAAATCTGTATCTCAGATCATCTA
TTCTCGCTCGAATAAGGTCCCCAGCCCTGATCTAACAAGGGCGGCACTGTGCCGGCAACA
GCGGCGGATTATGCTGTGCTCAGCAATTGTTCCATGCATTGTTCCCGGCTTTGGTCCGGG
TGTTGCCCGAGCTCCCACATCCCTGGGGGCGAGCCTCCTGTATCTGACACCCAGCGGGGA
GGGAATGTAGAAAGATCGCAGGCGCTATCTCTGCCAGGCAGCTGTAGCCCGACCTGTGGG
ATTGGGGGCAAAAAAAAGCCCGCTTGCGCGGGCTTTTCTTTTGCCCCAGCAGGGGCGAGT
CGAAAACAGCCTTATTTGGCGGCAAGCTCCTCAAGCTTCTTGGCCGGAATCACCTGTCCG
TTGAGGGCGGCATCCTTGGCGCTGCGCCCAAAGGCGACACTCATCAGGGTCGAGTAGTAG
ACCACCGGCATGTTGAACTTGGAGCCGTAGGTCTCGTTGATCTGATCCTGATAGATCTCT
ACGTTGGCCTGACATAGCGGGCAGGGGGTGACGATCATGTCGGCGCCGTTATCGTAGGCC
GCTTCGATGATGCCGTGGATCATCTCCTGGGACTTCTCCGGCTCGGAGAATGCCAGGGCG
CCGCCACAGCACTGCACCTTTTTCTCAAAAGTTGGGATCGACTCAGCGCCGACAGCCTCA
ACGATCTTGTCCAGGTACTGCGGATTCTCGAACGACTCGCCCGCGATACCAAAGGGGCGG
TTGGTCTGACAGCCGACATAGCCGGCGATCTTGATACCCTCAAGGGGTTTCTTGACCTTC
TCCTTGATGGCATCGAAACCGATATCCTCGACCAGTACCTCCACCATGTGGCGGACCTTG
GCTTCGCCCTTGTAACGCAGACCGCCTTCCGCCAAGGCAGTGTTGGCATCCTTGAACATC
TGCTCGTCTTCAGAGAGACGCTCTTTGGCCTCGCGGGTGGAGAGCCAGCAGGCTGCGCAG
GTGGCGACGATTTCCTGACCGGCATTGTGCTCCTCGGAGAGGGCGATGTTGCGGGCCGAG
AGAGTCAGGCGGGGCAGCTCGCCACCACCGCCATAGCCGATGGAAGCGCCACAGCAGTTC
CAGTCGGGGATCTCGTTGAGGGTAATATCCAACTCTTCACACATGGTCTGCGCAGAGACC
AGGTAGTTGGATGAGGTTGCTCCTGTCTGTGAGGAACAGCCCGGGTAGAAGGAAAGTTCT
ATCTTAGCCATTGCGGTTTGTCCTCACTCAGCTGAAGTCCTGGATGTTGCCATCCTCGAT
TTCCTGGGCCTTCTTGATGATCTTCTGTAGATCTCCAGGGTTCTTAACACCATGCCCACC
AAGGATTTCCATGGCGTTCATGCGTTTGGCCTTCATCATGTTCTGTCCCAGCTTCTGATT
AGCCATGGCGTTCTTGATGCCCTGGCTGAAGCCGTCCTTGAAGTACATGGAGAGGCCCAG
CTTGAGCTCGTTGACACGGCCCTTCTTCATCAGGTTGTCCCAAAAGATCTGGGAGAATTC
CTGAGTCGGCTGCTTCTTGGGCACCAAGCCGAGACGTTTAGCATAGGTCGCCAGGCCGTG
CATGATGTGGGTGATCGGCAGGCCGCGGGGGCAGCGTGCGATGCAGTTGTAGCAGGAGGT
GCACATCCACATCGAGTCGGAGGTCAGCACCTCTTCGCGCTTGCCGGCACGGATCATCAT
GAAGATCTCCTGCGGCGGATGCTCCCAGTGCTTGCCGAGCGGGCAGGAGCCAGCGCACAC
GCCACACTGCATGCACATCTTGACCCATTCGCCCTCTTCCACGTTCGCCTCAACCTCCTT
GAGGAAGCTGTTGCGATAGTTGTTGATCTGATTGCTCATTGGGAAGACTCCTTAGAACTT
GAACGGGCTGAGGCCGATCTTCTCGACGGTCTCTGCCATGTCGTTGATCAGCTGCGGCGC
ACGCTGGGTGTCGGTGATCGCGACCTCGTGGAGCACGACGCGTTCCGGTTCCAGATTCAG
CGTGTCCAGGGTGTCGCCAACCTTGCTCATGCGCTCCGCCGCCATCGCGGAGCCGCGCAC
GAAGTGACACTGGTAGTCGTCATCACGGCGGCACCCCATCATCACGATGCCGTCATAACC
GTTGTTCAGCGCATCGGTCACCCAAGAGAGGCTCACAGAACCTAGGCAACGGACCGGGAT
GACACGCGCCCAGGGGTTGATCTCGACGCCGTTCTGCGCGGCCTGGTCGAGTGCCGGGTA
GGCGTCGTTCTCGCAGGCCAGCACCAGGATGCGTGGCTTCTCGTCCCACTCTTCCGGGAT
CTCGACGTTCTTGATCTGCTGGTTGACGGTCTCCACCGAGTAGTTCTCGAAGGAGATGAC
GCGTACCGGACAGGCACCCATGCAGGTGCCACAACGACGGCAGCGTGCCTCGTTGTACAT
CGGGTAGCCCTCTTCGTCCTCGTTGATCGCGCCGAACGGGCACTCAACGGTACAGCGCTT
GCACTGGGTGCAGCCCTCCTTGCGGAAGCTGGGGAAGGAGAGGTCGCCAGAGCGGGGGTG
AACCGCCTGTCCCAGCGCGGCATGCTCGGCCGCCTGGATTGCCTTCAGCGCGCCACCGGT
GGCGTCGTCCTGGGCCTGCTGGATATCCATCGGGCGGCGCACTGGGCCGACCGCGTAGAT
GCCGGTGCGGCGGGTCTCGTAGGGGAAGCAGATGAAGTGAGAGTCGGTAAAACCGTGCCG
TAGGTGTGGCAGGTCGGTGCCCTGACGGTACTCCAGGTTGAGGATCGAGGGCGGAGCCAC
CTCCAGCGCCTGCTTCAGTGTCTCCTTCTCTGCGGAACCTTCCTCGGCCTCCTCGAAGGC
GAGCTGGGCATAGGGATCGGGGCCAGAGTTGGGCTCCATGCCGGTGGCCAGGACCACCAG
GTCACACGCCATCTCGGTATCCTCGTTGAGGATCTGGTCATGGAACTTGACGCTCAGGGT
GCTGCCGGTAGCCACTTCGGAGGCGATGCCCTTGGAGAAGGTCACCATCGCCTGCTGGCC
AGCACGGTAGAAATCCTCACCGCCGGCGCCGGGGGTGCGCAGGTTGTCGTAGAGGATGGT
GGTGTCACAGTCGCCGTTCAGCTCCTTGAAGTACATCGCCTGCTTGATCGAGACCAGGTC
GGTGACACCGGAGAAGTAGGGCAGGTGGCCCTCCTTATCGGAGCACTGGCCTGCGTTCTG
GATGAAGCAGACGCTGCTGACTTCCTTGCCGTCGGAGGGGCGCTTGATCGGGCCGCCGTT
GGCGGCAACCGCGAGTGCTTCCAGTTCCAGGCCGGTGATCACATCCTTGCTCTTGCCGTA
GCCGAGTTCGGGCAGCTTGTTGGCATCAAAAGGCTTCCAGCCGGAGGCCTGGATGATGGC
GCCGAAGGAGACGGTCTCGCTGGAGCCCGACTCAGTGGTGATATCGACCTCGAAGCGGCC
GGGGGCGCCGTCGGTCTTGGCCACGCTGCTGTTGAGGTGCACGGTGATCATGTCGTTGCC
TTCGATGGCAGCGACTAGGCCGGGTACCGGGTTCTCTTCCGGTGCGTCGTAGGGTGCGCG
AGTCGGGATGATCTTGTAGTAACTGCCTACCGCGCCGCCCAGGGCGCCGCTCTTTTCGAC
GATGTGTACCGGATAACCGGCGGCTGCCGCCTCGATGGCTGCAGTCATGCCGGTGATACC
ACCGCCGACCACTAGCAGGTTCTTGTTCAGCTCTTGCTCGCCGGAGCTGGATGGGATGCC
CATCGACTTCAGCTCGGCGCAGGCCATGCGGACGTAATCGTCCGCCATCTCCTGGGTGGT
TTCGCGATTCTCGTCGGTGTCGGGACGGATCCAGATGACGCCTTCACGCAGGTTGGCGCG
GGTGATGGCGACATCTGGGATGTTGAAGGCCTCGACCTTGGCGCGGCGGGAGCAGGCAGC
GATCATGACATGGGTGACACCGTCGTTGGCGATGTCGTCTTTGATCATCTGCACGCCTTC
GGCGCCACACAGCAGTTCGTGTTGCTTGCAGGACTGCATCTTGCCGTCGCGGGTGGCCGT
CTGCTCCAGGGTGGCGGCGTCCAGGCGTTCGCCCAGGCCGCAACCGGTGCAGACATAACC
AGCAAATTTCTTTTCGTCAGCCACTGTTTAACCCTCCGTTCCGGCTACGCGATTAACCAC
CTGAACCGCACGCAGGGCGGCGCCGGTGGCGTGTTGTACCGCACGGTTGACGTCCAGTGC
GTCGGACGAGCAACCGGCTGCGAAGATGCCGCCGTTGTTCGGATCGGGCTCAATGAAACC
CTCTTCGTTCATCACGATCTCGACCGGGAAGCTGGCCTTGTCGACGCTCGGCTCCATGCC
GACCGCGAGTACGACCAGGTCGTGCTCGTTGGCGTAGCGGTTGTAGCCTTCGGTATCCAC
GCCGTGCAGCACCGGGCTGTCATTCTCGCCCTTGACGATAGAGGCCACCTTGGACTTGAT
GAACTTGACGTTATCCTTCGCCTTGACCGTTTCGTAGAAGTCCTCGAAGCGGTCGATGGC
GCGGATGTCGATGTAGTAGATGGAGATATCGACATCGTCTGCCGGGTAGGTGGCCTGCTT
CAGTGAGGCCATGCAGCAGATGCGCGAGCAGTGCAGCAGGTGGTTCTTGTCGCGGGAACC
GGCGCACTGGATGAAGGCGACGTTCTTTACCTCTTTACCGTCGGAGGGACGGACGATCTT
GCCACCGGTGGGGCCGTTCGGATCGGCCAGGCGCTCGAACTCGACGTTGGTGATGACGTT
GGCAAAGCGATCGTAGCCGTAGGGCTGGATCTTGTTGGCATCGTAGGGCTGCCATCCGGT
GGCCCAGATCACGGCGCCGGCCTTCAGTTCGATGGTCTCTTCCTGCATCTCCAGATCGAC
CGCGCCGACCTTGCAGGCGTCCGCCGCCTTCTGTGCGTCATCGGTGCCGATGATGGCGGG
GTCGATGACGTAGCGTTGTGGGTGAGCCATGGTGTGGGGCAGGTAGGCGCCCTTGCGTTT
GCCTAAGCCGTAGTTGTACTCGTCGTCGAACTCGGCCTCGACAGCGCGACCACAGTCGCC
GCAGCCGGTGCACTTTTCGTTGATGTAGCGGGGGCTAATCTTAACGGTGGCGGTGTAGTC
GCCAGCTTCGCCCTTGATGTCGGTTACCTCGGCCATCGTGATGATGTTGAGGTTGGGGTT
CATCTTGGCCCGACGCTGGTTGATCTCCAGACCACAGGTCGGGAAACAGAGCTTGGGAAA
GTATTTGTACAATTGGGTGACGCGGCCGCCGACATAGGGGCGCTTTTCAACCAGTACGAC
CTGTTTTCCGGTCTCGGCAGCTTCAATGGCGGCGGTCATGCCGCTGATGCCACCGCCGAC
CACCAGAATGGTCTCGTTGGTTGCGATTACTTCCGTCATGGATCTTCCTCCGTCGCGGAA
TGGCTTTTCAATGTGAAACAGTGAGCGAGCCAATAGTTGACTTGATCGCTAGGTTATTTC
ATGATTGACGGCGCGTTTCCACGCCCCCGGATTCTGGATCCGCTACGATACGCGTCTTCG
CGCCTCCCTTCTATATGAATGCCCCCTATTCCCTATCGAATTTTCCAATGGTTTGATAGA
AAGCGGTTATGCTTTATTAGTAGCTGCTAATAAAACAAGGTTCTCTGCAGGGTTTTGTCA
CTGCCGGTTCCTGCCTGGCTGGATTCCCACGGCGCATTCATGGCTTATCGGCTTGCCTCC
AACCGGGGCTGAGGTTAGCGTGGGCCAGCCATAGAGATAAGGATAAAGAGTTGGATGCAC
GCACCCTGAAGCCGGAAGAGTATTTTGTTGAGAGCGAACCCTACTACGAGCCGGTGGGGG
ACGAGATCGAGATCTTCGAGGTGGCCTATCGCAACCAGTTGCCGATCCTGCTCAAGGGGC
CGACTGGCTGTGGCAAGACCCGTTTCATGGAGCACATGGCATGGCGTCTGAAACGCCCGC
TGATCACCGTCTCCTGCCACGATGATCTGACCGCCTCCGACCTGGTGGGGCGTTTTCTGG
TCAAGGGTGGCGAGACGGTATGGGTCGACGGTCCGCTGGCGGCGGCGGTGCGTGCCGGCG
CCATCTGCTACCTCGACGAGGTGGTGGAGGCGCGCAAGGATACCACCGTGGTGATCCACC
CGCTGGCCGACGACCGGCGCGTTTTGCCGATGGAGAAGGTGGGCGAACTGCTCGAGGCGG
GCAGCGACTTCTGCTTGGCGATCTCCTTCAATCCCGGCTACCAGAGCGTACTGAAGGATC
TCAAACCGAGTACCCGCCAGCGCTTCATCGCACTGGAGTTCAATTACCCCGATGCGGAGC
TGGAGCAGCGGATCATCTGCGCAGAGTCGGGGGTTGATGCGGATGTGGCCGGGCGGCTGG
TGCGGTTCGCGCAGATGACCCGCAATCTCAAGGGCAGCGGCCTCGACGAAGGGGCCTCAA
CCCGCCTGTTGGTGCACACGGCCAAGCTGATCCACTCCGGGATCGAGCCAGTCAACGCCT
GCCGTGCCGCTATCGCCCAGACCCTGACCGATGATGCCGACATGCTGACGGCGGTCAACG
AGCTGAGCGCCTCACTCTTCTGATTAGCATTTGCTCGGATCATGGCGCCGCAACCTGAAC
TCTCACTGGGGCAGATCCAGGCTCTCCTGGATGAGCTTTTCGAGGTCGAGTTCACCTTTC
GCAATACTACCGAGCCGGCCGATGCCATCAAACGGTTAGTGCCGGCGGAGCAGCGCTTTG
TGCTCGACTGGGTGGGGCGCATCAGCAGCACCAACATCGAGCTCGCCTACCAATTCTGCC
TGAAGGCCGCCGATGCGCTGCGGCTGATGGATGAGTCGATGATCGAGACCTGGGTGGTGC
AGGCGATGGACAGCTACGACCGGGTTGGGCTGCAGCCGGCGCTGAAGGTGATCCGCGACA
TCGATATCTTTGTGCGACAGGGGCGCGAGCGCGCCTCGAGCGCGCTGTTCGACGAGCAGG
TGGGGGTGCTGTTGCCGTTCGTGCATGGTCTCTCCGGGCGCAAGCTGAAGTTGGAGCAGG
CCGACTTTGCCTACACCGACAGCGAGACGATCTACCTGCCGGCGGTGATGGCGCACCTGC
CCAACCCGCGTGACAACTTTCAGCTCTATAAGGCGACTGTGGCGCACCTCTGGGCGCAGA
CCCGCTTCGGTACCTTCCGGGTCGATATCGCGGCCGAGCTGGAGCGTTACGTTGCGCCGC
GGCATGCGTTGCGCTGCTTTCATGCGCTGGAGTCGGTGCGCCTCGACGCCTGTGTGGCGC
GGGAGCTGCCTGGACTCTATCGTGAGATGCGGCGGCTGCAGATCGAGCTGGGCGATACGG
TGACGGGTGATGCTTGGCAGAGGCTCAGTGCGCCGTTGCAGGCGGCGAGTGCAACGGTTA
CCGACAGTCTCATCCTGCTGCCCCAGGCGTTGGCGTTGTCGCCGCCGCCATCGAGCTGTT
TCTATGGTGAACTGGCGCCGGGGCAGGTGGCGGAGGTGATGCAGCGGCGCATCGAGCGGG
AGAAGGCGCGCTTCCGGGTCGCCCTGAAGAAGATCGACGATGAACTCAACGAGGGGCGCC
AAGAGCGTACTGAGGCGCCGTCGCCTCGCACCTTCCATCGGCTGTTCGACGAGGAGCGGG
AGCCGATGGTTCCGGAGGGATTCGAGATGGAGTTGGCGGTGGATGGCAACCGCATCCCGC
TCACTGATGAGCTGAAGCAGACCATGACTTCGATCATCCAGGATCTGGGTGATATCCCGG
ATGAATACCTGATTCCCGCTGGCCCCGGCGAGTACGACCTCAGCGCCTTTGAAGAGCAGG
GCCTCAATCCGGATGACGTCTGGAGCGGTGCCTATCATGAAGAGGGGGCGTTTCTCTATC
CCGAGTGGCCCTTCCGCCGTAAGCACTACAAGAAGGATTGGTGCGTGGTGCGCGAGCTGC
AGATCCAGCCGCAGTACGATGGGTTTGCCACGCAGGTGTTGCAGAAGTATCGGCGGCTGT
TGGCGAGCCTACGCCGTACCTTTGAGGCGATGCGCGATGAGGATCGTCTGTTGAAGCGCC
AGGCCTATGGTGACGGGGTGGATATCGATGCTTTTGTCGAGGCCTGGGCCGATCTGCACA
TCGGCCTGGAGATGAGCGACCGGCTGTTTACCCGGATGCAGCGGGAGGAGCGCAGCATCG
CGGTGATGTTCATGGTCGACATGTCCGGTTCCACCGAGGGCTGGATCAACCAGATGGAGC
GTGAGGCGCTGGTGCTGTTGGCGGAGTCGCTACAGATGGTGGGTGACCGCTACGCCATCT
ACGGTTTCACTGGGCAGGGACGCAAGCGCTGTGAGCTGTTCCAGATCAAAGCGTTCGATG
AGGCCTACGATGCCGAAGTGCAGGCGCGCATCAGCGGGATCACAGCCGGCGATTACACTC
GCATGGGGGCCGCGATCCGCCATCTCACCGCCAAACTGAAGTCGGTGGAGGCGCGCACCA
AGCTGCTGGTGACTCTGTCGGATGGCAAGCCGGAGGACTATCCCGATCACTATCGTGGCG
AATATGGGGTGGAGGATACCCGCCAAGCGCTCTACGAGGCGCGCCAGGATGGGGTGCACG
CCTACTGCATCACCATTGATGAAGAGGGCCAGGACTACCTGCCGCATATGTATGGTGCGG
CCAATTATGCGCTGATCAGTGATGTTGAGGCGCTGCCGCGCAAGGTCTCTGAGATCTATA
AAAAACTCACCAGCTGAGCTCTCTTGTGGTTCTCAAAATCATAATTGGCGGTGCTGCTGA
TGATATTGGTTTATCGGCAGTTTCTGTGATGCTGAAGCTGCTTGCTTTCGCTTGGGGTGC
TTGGCAACCTGACGATCTTGGTCGCGCAGACGGCCAGTTGCAGCAGTCCCCACTGGAGGA
ATCATGAAAGCAAAGATCATTGCGCTGTGCATACTCGCCGGGTTTGGCGTATCTCAGGCA
GAAGCGGCCCCCGGCTACAGCTATGCTCCCGGACCTCGCTATCAGCAACTACAGCCGCCA
GGCCCTGACCAGGTGCTGAAGCAGGGTATCGAGCAGCTGATCAGCTTTATGCACAGCCAG
CAGGGGCGATCGCCGCAAGCGCTTGCGGCCTTTCTCGAACAGAACATTGCCCCTTCCTTC
GACTTCGCTTACATGGCGCGCTGGGCGGCCGGGCCGGCCTATCGGACGATGAACGAGACA
CAGCGTGAGGTGATGGCGCGGAAGATAAAGCATCTGCTGCTGGGCACCCTGGCGAAGCGC
CTCTCGGTCTATGACGATCAGGGTATGCGCCTGTTCCATTCGCGGCGAGTCGGTCGCAAC
GAGGCCAAAGTGACGGTGGGCATCATGGGCAGTGCCGGCTACCCGGCCAAGCTGATTTTC
CGTCTCTATCGCGGTGAGGCGGGCTGGAAGGTGTTTGACGTCGCCGCCAATGGCAACAGC
GCACTGGCCTACTATCGGCGACACTTTGCCCGCAAACTGGCTGGCAGAGGGCATTGAGGC
GGATCGGCCATTCGCGAACTTTTGGCTGGTCGCGGCCTCAAAACAGCCAGGCTGTATATC
TATTGTGAGTCGCACTGCCCATGTCCCCAGCGAGTAATGGCACCCCAGAAACGCCACAGA
CGACAGGTATAGGGCGAGGCATGACCCTTGCCGCCTGGGTGTTGTTGCTGGGGCTGTTCG
CGCTGCTCTTCTCCGGTCTGCTCGAGCGTCAGCACAACCCCAACCACGAATTGCTGGTGG
TTGAGGGAGAGCAGGGCGGGGCTGAGGTGGTGCTGCAGCGCAACAGTCGCGGTCACTATC
TGGCACCGGGTCGGATCAACGGCGTGCCAGTGCTGTTTCTGCTCGACACTGGGGCGACCA
ATGTGGCCCTCTCCGAGCGGCTGGCTGAGCGCATTGGCTTGCCGCGCGGCGCCTCGTCAT
TGAGTGTCACCGCCAATGGCACCGTAAGGAGCTGGCTGACACGCCTCAACCGGGTGGAGC
TGGGGCCGCTCAGTATGTCCGGTGTTGAGGCGTCGGTCCTGCCTGGTATGGCGGGCGATG
AGGTGCTGCTCGGGATGAGCTTTCTAAAACATTTGGAGTTACAGCAGCAGGGCGATAAGC
TGATCCTGCGCCCTCCCGGCTAAGCTCGGCGGGCGCCCGTGCAGCAGGCCGGCCACTTGC
CTGGCCTGCTGCAGCTGTTGTCAGTCGACGCGGTCTTTGAGGGCCTTGAGGGCGCTGACC
TTGACCACTGTGCAAGCGGGTTTGGCGGCAATCTTGATCGCTTCACCGGTGGCGGGATTT
CGCCCCATGCGTGCCTTGGTGCGGGGCTTGCGTACACGGCGGATCTTGACGCCGGTATCG
GGAATGGTGAATTCGCCGGATCCTCGACGCTGCATATGCCGGGTAATCAGTGAACTTAGC
GAACCGAATACCACCGCCACCTGTTTGCGGGTGAGGTCGGTATCCTCGGCGATCATCGCG
ATGATTTGGGTCTTGGTCTGTTTCGCGGTGATCGACTTCTGGCGTGGTGCGGCAACGACC
TTCTTTTTCGCGACCCGTTTTTTGATGCTCTTTTTTGCGCTCTTCTTGGCGGTTTTTTTC
TTTACAGCCATCTGCGACTCCAAAATAGTGGTGGTGAGCGGGGCAGGCGTGTTGATGATT
GCCTGGCGTTATGACGGGTGGTGGCAGGGGAGGGGCCCGTCTTCGCCTGAATATAGCTGA
ATGTTATATGTGGTGTAGGAATTGGGTGGAGAAAAATGGCGATTGGTCGGTAACTTGTTG
TGAAAGTTGGCGAATGGGGTGAGGCAAGGTTCAGGCCGAGAGCCACACACCGCCACGACG
TTCATCGCCGGCACCGCTGACCTCGCCGCTGCTGCTGAGCGCAACGCTGTGCGTGCCGCC
AAAAAACAGGCTCTTCTGCTTCCACAGCTCTTGTTGCGGGAACTCCTCCTCGAGCGCGCT
TATCGTTTCGGCTGGCAGGCCGGGTTCGATGCTCAGTAGACCCCCCTCGAGGTGGACGCG
GGGAGCCGCCACCGCCTCCGCGAGGGGCATCTCGAAATCGATCAGGTTGCTGATAACCTG
TAGGATCGCACTGCGGATGCGGTTTGAGCCGCCGGAGCCAGTGACAATGCGGCGGCCATC
TGCCAGCATCAGCAGGGTGGGGGCCATCATCGAAGCGATACGCTGGTTCTCGAGCCACTG
GTTGAAGCCGAGTGGGTTGAGATCCTCTTCACCTAGCATATTGTTCAACATGACGCCGGT
GTTGGGGATGATGTAGCCGCTGCCCTCACCGTTGGAGAGAGTGAGGCTGGCGAGGTTTCC
GTCCCGGTCAGCGATACTGATCTGGGTGGTGCCGCGGCTGGAGATGCCGCCCTCGGCCAC
TCGATTCTGAAACGCCTGTAGCAGGCTGGCGGCGTGTGACAGATCGTTGCCGGCTTCAGG
ATGCTGGCGCATCAGCTGGGTCTGCCGCATGCTACGCGCCAGAAAGCGGAGCGGCTCAGC
AGAGGCCGCAGGAAAACGCCCCAGTGTGCAGGGTTCAAGCAACTGCAGGGTGAAATGGAT
CAGGCTTCCGCCCAGCGAGGGGAGCGGATTGGTCAGGATCTGCGCGCCTTGGTAGTGGCA
GCGCAGTGGTGAGCGTCGTATCACCTCGAACTGCTCGAGGTCTTCAGCCAGGAGGTGTCC
GCCGCTCTCCCGGCAGGCGCGCACCAGCAGCTGTGCCGGTTCACCACGGTAGAAAAGCGC
CTCACCCTCGCGTTGCAGCGCTTCCAGCAGATCGGCCAGCTGCGGGTTGTGGTGCAGCGC
ACCCACTTCAGGCAGAGCACCCGCTTCCTCGCTGGCGTGCCAGAGTCGCGAAGCAGTATC
GGTGGAACGAAGGATTGGGGCAACAATCTGTGCGATAAGGTGTTGAAACGGATTGAGTGG
GACGCCGCTGCGGGCCAGCTCGATTGCCGGCTCAAAGAGTCGCTGCAGTGGTAGGCTGGC
CAGCTCCCGATGGATCGCAAACACCCCCCCGACAAAACCGGGGGTGGCGATCGAGCCCAT
ACCGATATGAAAGCTTTGGTTAGCATCGCCAAAATCCGCAACGATCGGGTAGAGATCGAT
CTCTGATGCGTCTCGTTTGCGGCGCGGGGTCTGGACAAAAAAATCGTAGACGAGCGGGTC
AGCGCCGACAGGATGTGCGGTGAGGAATCCGCCGCCGCCGAGCGATGCTAGAATGGGTTC
GGCGACGCAGGCTGTCAGCATTGCTGAAATCGCTGCATCAAAGGCGTTGCCACCCTCCTG
GAGGATGAGCCGAGCGGCCTCGGCCGTGGTGGAGTGGCCTGCAGCGACAGCTCCCATTTG
TGTGCATCTATTCACTATTGCGGCATTTTTGGGATCTATTGCCCCTTGAAACGTGGTGCT
GTGCAAAAATCGGCAGACCCAGGAAGGGTAATATGCACAGCAAATCATAGACGCTGGGGG
TGGACAAGAAACTTTGGATGGATTCAGTTTTTTTCTGATATGCCGCTAGATTGAGAGATA
TAGAGAGGGTCTATTCTGATAGATCTACAGTTTCCCAGAGGCGAGCTGAATGCCGGTTCC
TGACAGTCAAAACGATGATGCCCTACTGAAAAACCTGGTGCCTCTCAATACCCTTTCGGA
TGAACAGCTCGGTGAGCTGTTGAGCCGGATTGTGGTAGAGAAGGCGGTCAAGGGCGAATA
TTTATTCCGTGAGGGCGATACCGACCACCAAAACGTCTATCTGCTCTCCGGTACAGTCGC
GCTGCTATCAGGCAAGCGTGAGGTCGATACGGTGGCCAGCGGCACCCAGACAGCGCGTTT
TGCGCTCGCCCATCAGTTGCCGCGCAAGAACTCGGTGCGTGCCAAGAGCACAGTGAGCTT
CGTCCGCATCGACAGCCGCATGCTCAGCGAGCTGTTGGCGAAGAGTCATAACGCTACCTA
CGAGGTAGCGGATGTCGAGGAACGCCACACTAGCGACTGGATGACGCTGCTGCTGCAGTC
TCCGGTGTTTCAGCAGATCCCGCCTGCCAACCTGCAGAGCGTGATGATGCGCATGGAGCC
GGTCAATGTTGCTGCGGGTCAGGTGATCATTCGCCAGGGAGATGAGGGGGACTACTTCTA
TTTGATCAGCCAGGGTGTCTGCAGTGTCACGCGCCGGAATGAAGCGGGAGGCCCTGAGGT
CGAGCTGGCGCGTCTCAAGGATGGTGCAAGTTTCGGCGAAGAGGCGCTGATTTCAGACAG
CCCCCGCGGTAGCAGTGTCGCCATGGTCACCGATGGCGTGTTGATGCGGCTCAGCAAGGA
GGATTTTGTTGACCTGGTCAAACGGCCGCTAACGAAAAGTGTAAAGTACAAGCAGGCGCA
GGCCTATATCGACGAGGGGGCGCTCTGGCTCGATCTGCGTACCCCGGAGGTCTATGAGGA
GAAGCATCTTCCGGGAGCGATCAACCTGCCCTATTTTTCATTGCGTTTTCAGGCCTCATC
CCTCGCCAGCGATCGGATTTATATCACCTGCTCCGATCAACCGGGTCAGGCGGCGAGCGC
AGCCTATCTTCTGATGGAGCGCAGTTTTGAAGTCTATGCCCTCAGCCAGCAATGGGACGA
GGTGGCCGAGCTTGCTGGCCTGACATCAAAATCTGCGCTTGAAGAAGAGGGCGGCAATGT
CATCGATTTCAATCGGGAAGAGCGCATCCAAGAGGTTTCCGGCGACAGTGAAAGCGTGGA
TGCGGAATCCGAGGTGGCCTCGATTGCAGCGCTCAGTCAGCGAGCGGATGATCTCGAAAT
AGAGCTGGAGGATCTGAGGAACGAATACACGGAGATGGAGAGCCGCCGCGCCACGGAGAT
CAAGCTTCTCCGGCAGACTGTGGCGGCTGCGCGCCATCGGCTGGCTGCAGAGGAGAAAAA
GGCGGCAGCCATGCGTGACGGGTTGCTTGTGGAGGTCAACGAGATCAAGCAGCAGTTGGC
GCAGGCGCATAAAGAGTTGCAGGAGAAGCGCGAAGGGGAGGGATGGGAGCTCGCGCTGAA
AAGGCACACTGAGGCGCTGCATCAGAAGATTGCCGCAATCTATGACGATTTGCGGCTGAC
CGAACAGTCGAGAGATGAGGCCCTCGAAGAGCTCGATCGCCTGCGCAAGGAGCGTGCAGA
GAGTGGACAGTCGCGGTCGGGGTTCGAGAAACAGTTTCAGGCTCTGCAGCAGCAGTTGGC
GGCTGCAGAGCAGAAGGCTGAAGAGCAGACTCTGGCGTTGGCTGAGGCAGAACGGCAGAA
CAAGTCGCTTGAAGCAGAACGGAAGCAGCTGGAGGATGCGCGTGAGCGTCTTGCCAGAAA
AAATGCCGAAAAGGAACGTGAGCTGGAGGCGGTGCGGCAGGCCAACGACGAGCAGGAGGA
TGCGCGCCAGGTAACGCTTGGAGCGCTGCAGAATCAGCTTGAAATCGTCAAGGGAGAGGC
CGCCAGACAGGCTGAAAAGGCGGCCCACGAACGGACCGAGCTTGAAGCTGAGCTGGAGCG
GAGTCGTGAAACGCTCAAGGCGCGTGAAGATGAGATTGCCCGCCTGCAGGTGGAGGCGGG
CAAGGTTGGTGAAGAGCGTGCTGCACTGGATCGCCAGTTCCGGGATGAGGCGGAGGCACG
CCAGACACTGCAACAGAAATATGCTGAACTGGAGTCGCAGTTTACTCTTGAGCGGCAGAA
GAGTGCAGAGTTGGCAACTGCTTTGCGCGAGTTTGACGATGCTAAGAGAGCGCTTGAAGA
TGAGCTGAAAACCGCCGCGACCCAGAGGCCGAGCATAAGGTAGCGATCAGTTCGTTGCGT
GAAGAGCTGAATGAGTCGAAGCGCATCGCCACCAATCAACAGACCGAGCTGTTTAATATC
GGGCGGGAGTTGCAGGTGCAGCGACGTGAGCGGGATGAGCTCTCCAGTCAGATCAAACAG
CAGGACGTGATGCTGAATGCCTCTGAAGAGCAACTTGAGGAGCTACAGAGAGAGACCGAT
AGACTGCAAGCCGCCAAGCAGGAACTTGAGGCGCAGTTAAGATCCCAGCAGCTGGAGATG
GCTGCCGCCGAACAGGCCTGGCGGCAGAGCTTGGAGGAGGCTGAAGCCGAACAGGAGCGC
CTGTCGCGTCAGGCCAGTGAAAAAGCACAAGACGCGCTACGGGAGCGGTCTGCTGCAGAG
AAATTTGAAGCAGAGAGTATTCAGCTACAAACTGCACTGGAGCAGATGGCGGATGAAAAA
GCGGTTGCGCAGCAGCAACTGCAGGCAGCTGAACAAAGGGCTGAAACGCTTCAGGAAGCA
GTTGCTGAGAGCAAACAGCAACTGCAACAGCTGCAGCAAGAGATCGCCGAGACTCGAGAC
GCCGGGCAACAGCGTCTCCAGCGTGATGAGGCATTGATTGCAGAGTTGCGGGAATCGCTG
GCGCAGGCTGAGGCAAAGATTCGTGATCTGTCGGAAGCGATCGCTGAGGCAAACGCCCAG
GCTCGTCAGCATGAGGCGTCACAGTCGGCGCTAGAGGAGAGAGCAGAGCAGGATAAAACC
AAGCTTATTTCGCTCCAGAGTGGACTAGAAGATGCAGCCGCCAGGGCTGACAAGGCGGAG
ATGGAGTTGCGACGTCTGATGGATAATGAAAAGCAGGCAGAAGGTGAGTTTGAGGCACGG
ATTTCAGAGCTGCAGGAGGCCTTGGAGGCAGCGCAGACCGAGAAAGCCCGCGCCCGGGAG
CAAGTGGCGCAGGCCGAGTTGCGCCTGCGTGAGGCGGATGAACGGAATTTGGAGCTTGAA
TCTGAGCTGGACCGGAAAAAGCAGCACGTATCCGAGCTGAGCCAAAGCCTGACTCAGGTC
GAGGCACAGAAGTCGGGTGCCGATGTCTCCCTGCAGGATGCGAAGCGTGAGCAGCAGGAA
CACGCCGAGCAGTACCAGTCACGTTTGGCTGATCTTGAGCAGGATCTGAGGCAGTTGCAA
GGTCAGCTGGCTAGCACGCAACGTGAGCTTGACGCAGAGCGGGAACAGCACACTCAGGAT
ATGGCGGCGAGCCAGCTGAGGATTGAGGAGCTCGAGTCAACCTTGCTGGAGGTGGAATCC
CAGAGTCGGATTGACGGTGAAACCGATAGTTCAGGTGATCAGGGGCAACTTGAGGTCTTG
TTGGAAGCACGGAGTGAGATCGAAGATCTGAACCGCACTATTGACGGTCTGCGTGAAGTC
CAATTGGAGATGGAGAGTCAGCTGGATGGAGACAATGAAGAGGAGGTGCATGCGCTGCGT
ACCTCGCTGGAGAAGGAGGAAGCGCGTCGCAGAGCGGCGGAGGAAAAGGCACAAAAGGCC
GATTTTCTGTTGCGCGAACGGCAGGTGCAGGAGGCCGCAGTGGAGATGTTGGAAGAGGAC
CTCGACGCTATCTCCAAAGAGCGCGATCTGCTTAAGCAGGAGCATGACGGCATTAGCTCC
CAGCTGGAAGAGCTGCGCGATCATCTCGGCGATCTGATGGATGAGAATGACAAGCTGCAC
GACCAGATCAACATCTATCGTGAGCAGGTGGGCGACTCCATGTTGGCTGAAGAGGTGCTG
GATCAGCTGGCAGAAGCTCGCAAAAAGGTTGAAAAACACCGAGTAGAAAGGGACGAGGCG
TACAAGAAAGCGCAACGTTATAAAAGCCAGGTCGAGGAGCTTCGTTCGGTGATGGAGACC
TATGTCTCACAGATTGAAAGCGTGCAGGCAATGGGTGAGGGCGATGCGCTGGATGCGTTG
CGCAGTGAGCTTATCATGGTGAGGGAGCGGGCGACTGAAGATCTGGAGACCATGCGCCGA
AAGCTCGATGAGGTTGCGACGAGCGGTGGACGTGACGTCAATGATGTAGCTGCGCTGCAG
GGGGCCTTGCAGGATGTTGATTCGCTGCAGAAGGCACTGCGTGAGCGTGAACAGTCGCTG
CGTATCTCCCAGCGGCAGTGTCGCAAACTGGAGGATGCGGTTGAGGATCGGGACAAAGAG
GTGGATCGTCTCAAGCATCGTTGCGAGTTACTGCAAAAGCACAGCGGTATAGAGAGCATC
GAGATGGATTCTATTGATGTCAGCACTGATGCATTCTCTCAGGCACCCAGCACTATCGAA
GTGGATATGGCCGAACAGTTCGGTGGTGGCAAGGATGACTCGGTGGAGAAGAGTGAAACG
AGTCGCCGAAAAATCTCATTTGGGCGTCTGTTCGGTAAAAAATCAGACTGAATGATTTGT
TCAGAGGCTTCTTAGCCAGTCAGATTGGGCAGGGCGATACGTTAGTCAAAAGAGGAACGC
TGCGTGCGGGTGCTTGGGGTGGGGGTGGCAACCCTCGATATCATCAACACGGTCGACCAC
TATCCAAATGAGGACGACGAGATGCGGGCCTTGTCGCAGCGCATCGCCCGTGGCGGTAAT
GCTGCCAATATGCTGGTGGTGTTGAGTCAGCTTGGTCACCGTTGCGACTGGGCTGGCAGC
ATCGCCGACGAGCCGGATAGTCGCCACATCCTGGAGGATCTGGCGCGCTACGCTGTCGAC
TGTTCTCACATCACCCGGCAGAGCGGCGGCAAGGTGCCGACCTCCTATGTCACGCTCTCT
GCTGTAACTGGCAGCCGCACAATCGTGCATTACCGGGATCTCGAGGAATTTTCTGCCGCA
GACTTTGCCGGGATCGATCTGGATGGCTACAACTGGGTTCACTTCGAGGGGCGTAACTGT
GCTGAGGTGGAACAGATGATGAGACGACTCAAGCGGTCGAATCCAGCTCTTCCCTGCTCG
CTGGAGATCGAGAAGCCGCGTGAGGGTATGGATCGACTGCTGGGTTTGCCTGATCTTCTG
ATATTCTCGCGTGCCTTTGCCAGGGTCAGCGGTTATGTCGGGGCAGAAGCGTTGTTTGCC
GAGATGCGCCCGCTCAATGCTAAGGCCACTTTCTTCTGTGCCTGGGGTAGTGGCGGTGGC
TACATGCAGCTAGCAGCGGGCAAGATACTGCACTCGCCCGCCCATCACCCGCCTCGGGTG
GTGGATACCCTGGGTGCAGGAGATGTTTTCAATGCTGCGGTCATTGATGGCCAGATGCGG
GGCCTGTCGGCTGAATCTGTGCTGCAGCAGGCGCTGCGCTTAGCGGGAGAGAAGTGCGGG
CGGGTTGGATTCGATGGCCTGCGCGGGGTGCTCGATAGCCATGGCTGAGCCACGCAAGCT
CTGCCCCCTCGATATGCTACAGGATCCAGGAAGTCGAGGCTTTTCAGTCGATCGGAATGG
CCGGCAGGTCGAGTTGTTTCTGGTGCGGCGTGGTGCGTCCGTATTCGCCTATCTCAATCG
TTGTCCCCACACCGGCGTCAATCTGGAATGGCTTCCCGATCAGTTTCTCGATCTGAGTGG
CGGTTTTGTCCAGTGTGCGACTCATGGAGCCCTGTTCCGTTTGGAGGATGGTTACTGTGT
GCGTGGACCCTGCGGAGGAGCGTCACTGCAGCCGCTACAGGCGTGGGTTGAGGCGGATGA
GGTTTGGGTGGCGCTGGATTGATGTCAGCGCTTACCAGATGTTCAGCTGGCCAAGAATGA
AAAAACCGGGCACTTAGCCCGGTCGTGGAGGGTGAAGGGAAGCGCGCCGCCTCAGCTCAT
TTCGTCAAGGAAAGCGTTTAGGTCCGCTAAGACCAGCTCAGGCGGGATGCGCTTCTCTTC
GTGTTGTTCGGCGATGACCTCCTGAAGCCCCAGTTGGGGCTGCGCTGCAGAAGGCGCGAT
GAGTTCATTCGCGGTCGTGCGGTGCTCGCTGCATTCATCTTTGGCTGAATACCTTTCGAC
CACCTGGCCGGTGGACATATCGAATACAGTTTTCATCTTGCACCTCCTGAAGGGGTCTGG
ATTCTGCCTTCACCTAAATTAGCGGCGTTTGGTGCCAGTTCTTTAGTTCTGCTAACCAAT
ACCATGAGTGATGGTCCTGCTGGGGTGAGTGACTTCACAAAACAATGCATAGACCCTTCA
TATCACAGCGGCTAGTCCTGTTCATCCAGATGATCCAAGGGGTTTATATGATTGTTACCC
GCCGGCTTGTCCAGGTCGACGCCATAATCGTCGCGGCTGAGATCGTATGAGCCGGACCAG
TCTTCGGGTGGTGCAATCTGCTTGGCGTCCAGGGCTTCCCAAGCTTCCAGGTCGTACTCT
TCGACCGTGCCATCGTAAAACTGGACCTCGACCAGCCCTTCTTCCGGGTCGAACGCAACC
ACCTCGAGGTTTTCCATTTCGTTGGTTCTGAACCAGTCGCCAATTTTGATCATGGTGGTG
TTCATTGCAGCTCTCCAGTCACCATGGGTTGTGATTTGATTATGACACCTGGAAACCGCC
CGGCCATTGTCGAAGATCAGTTATTCCTGCTGCTTTGATTACTCATATTCCCTGATCACT
AGGGTGCCGGCGAGCTTGTCGTGCCATCCCTGTTTGCGTTTGTCCCACATGATCCAGAAA
AAACCCAGGCCGAGCCCAAGTATTGACAGGTAGTAACCCAGATATCGCCCGATGAGCTGC
CCGGTGGAGGGTTTGCCGAAGCTTTTGGCATCAACGACGCGGGCGTTGAACAGCATTTTA
CCGGGGGTGGCGGAGCGGAAGTGCCAGAATACCAGGACTGCAATGGCTGGAAAGAGATAG
TTGAGCAGTAGCTCCCAGAGGTCGTGGCTGGAGTGTGCAGAGTGGAAATAGTCGACACCG
TAGATCTGTATCAGGATCGGTGCGGTGACTAGCGTGATCAGAATCGAGTCGATGATCGAT
GCCGCGGTGCGTTTCCAGAAGCCGATATATTCGATCACCAGAGATTCGGATGTCGTGGAG
GGCGTTTCGTGTTGCATTGATGTTTCTCGTCAGGGGCTGGGGTTGGGCTGTCTGGTATGG
ATCGCCTCGATGCCGGCTTCCAGCTCGGGGCTGAGCTTCAGCTGCAGACTCGCCAGATCG
ATTTCGAGCTGCTGCAGGGTGGTAGCGCCAATAATGTTGGAGGTGACAAAGGGGCGGGAG
GTGACCCAGGCTAGCGCCATCTGTGCTGGATCGACAGCGTGTTCCCTGGCCAGCGCCACA
TAGGCCTGGGTGGCGTGTTCCGCCTCGGGGTTAGAGTAGCGGGTGAAGCGCTCAAATAGA
GTGAGGCGTGCACCAGTTGGGCGGACGCCATCGAGATATTTGCCGGAAAGCACACCAAAC
GCGAGCGGAGAATAGGCGAGCAGACCGCAGGCCTCGCGCTGGGCGATCTCTGCCAGCCCC
ACCTCGAAGCTGCGGTTGAGCAGATTGTAGGGGTTCTGAATGCTCACCGCCCGGGGTAGG
TCGTTTGTCTCTGCCAGCTGCAGATAGCGCATCAGGCCCCAAGGGGTCTCGTTGGAGACG
CCGATATGGCGGATCTTGCCCGCCTGGACCAGCTTATCGAGCACGCCGAGTGTCTCTTCG
ATGGGGATGCTGTGGTCGTCTGGTTGGTGTTGATAGCCGAGTTGACCAAAATAGTTAGTG
CTGCGCTCAGGCCAGTGAAGCTGATAAATGTCAATGTAATCAGTCTGTAGACGGCGCAAA
CTGGCGTCGAGCGCGGCTTCGATATGGTGCTGGTTGAGACGTGGCGCGCCATCACGCAGG
TAGGGGAGCCAGTCTGCTGGGCCGGCGACCTTGCTGGCGAGGATCACCCGGTCGCGCTGT
CCTCGCTTAGCAAGCCAGCTGCCGATGTAGCTCTCAGTTCGCCCCTGAGTCTCGGGGCGG
GGCGGAACTGGGTACATCTCGGCGGTATCGATCAGGTTGATGCCAGCCGTGAGCGCGCGA
TCGAGCTGTGCGTGGGCTTCAGCTTCACTGTTCTGCTCGCCAAAGGTCATGGTGCCGAGG
CAGAGCGCGCTGACGTGAATCCCAGTGCGTCCCAGTTGTCTGTATTCCATAGAGGTGCTC
CTGCTGCGGACCGCAGCAGATTATAGGTGAAGCTGCCGCTGCTGGCTGTATTTCTGGTCT
AAAGTCAGAGGTCTTGGCCGCTATGATGACAGGTTGTCGCCACGGGGGGTGATATGGAGC
TTGATGGGGCGCTGTTTCCCGCAGAGATGTTGTGGTGGTTGGGGGCGTTCTATGGCATGG
CGTTGCTTGCCGCGCTGCGCATGGCCCCCTGGCGGCGCTTGTTCGCGCCATCGCAACTGC
ATGTGTTTCTCGGTGCCATCGTGGCGCTGATTGCGCTCTGGCATATGCGCGGTCAGGTTC
TGCCGGGGGTGACCTTTCATCTGCTGGGCGTTACCACTGTCACCCTGATGTTTGGTTGGT
CGTTCGCCCTGCTCGCGGCAAGCGTCGTGCTGCTGGTCGTCAGCTGGAATGTTGGCTATG
GCTGGCAGGGTCTCCTTCTGAGCGGTCTCACAACCGGCCTGCTGCCGATCACCCTGACCC
AGGTGCTGCTGGTGCTGGTGCGCTCCTGGCTACCCAAAAACTTCTTTATCTACGTGCTTG
GTAGCGGTTTTTTGACTGCCTGGCTGGTGGCCTATATCAGCGGTTATCTGGCGGTCTGGT
TGCTGGTGACGGCTGGCGTCTATGCCTATGCCAAACTGCAGGTGACCATCATGCCTTTCT
TCCCACTGATGTTTTTTCCGGAGGCCCTGGTGAATGGTTGGATCGTGACCATCTTGGTCT
CTTTCTGTCCCGCCTGGGTCTACTCCTTCAGCGATGAGCAGTATCTGAAAGGCAAGTGAT
CTTCAGCTACGAGATAGGCGTTTGCCAATTTTAGCCCTAGAATGACTGCAGTTCTGGTTC
AATCCCTGTGATGTGAGGATGCGCAATTGAGTTGGTGGGGTAAGTTGGTCGGCGGGGCCT
TTGGATTCATGTTGGGCGGACCGCTGGGGGCGGTGCTGGGTGCCGCTCTGGGACACAAGT
TCGACAAAGGTCTGGAGGGGTTGCCGGAGGATGCTGGCGAGTGGGATCCGGGCGACCAGG
AGCGCACCCAGATGGCCTTCTTTACCACCACCTTCTCGGTGATGGGGCGGTTGGCCAAGG
CGGATGGACGTGTCTCACCCGATGAGATCCGGTTAGCAGAGGCGATCATGGATCAGATGT
CGCTCTCGCCGGAGATGCGCAAGACGGCGGTGCGTCTCTTCAACGAAGGCAAGTCAACCG
GCTTTCCCCTGGACGAGGTGCTGGAGCAGTTTCGCGTTGAGTGCCACCGGCGTCAGACCC
TGATCCAGATGTTCGTCGAGATCCAGCTGCAGGCCGCCTACGCAGACGGCCAGATGGACC
CGGCTGAAGAGACGCTGCTGCTGCACATCTGTGAGCGCCTCAGTATCCCTGAGTTCACCT
TTCGCCGCTTGGAGCAGATGGTGCGGGCGGAGCGCCACTATGCTGGAGCGGGGCAGGCAC
CGCGTGCAACGGGGGTCTCGCTGGAGGATGCTTATGCGATCCTTGGGGTTGCGCAGGCAG
CTTCGGATAAGGAGGTGAAGCGGGCCTACCGCCGTCTGATGAGCCAGCATCACCCGGACA
AACTGGTGGCCAAAGGCCTGCCGGAGGAGATGATGAAGATGGCGGCACAGAAGACCGATG
AGATCCGCAAGGCCTATGAGCAGGTCAAGGCGTCGCGAGGGATGCGCTAGGGTCGAAATT
TGAGCAAAACTTGAGCCAGCGCTGCCGGATGCCTATGCTTAAGACTCTGTGCCTAGGGAC
AAAAGAAGCCCAGTGCACATCTGGCTTGCCGCAAATCCAATAAAAACGTGCTGGGGGAAA
GCATGACCGATAGTCTTGATCCGATTCTGCTCAACTTCGTCTATGCCATTTTTGGTGGCG
CCCTGACGATCTTTTTCATGTGGTTTGGTTGCAAGGTCTTCAGCCACATCGTCAACTTCA
GCATTCCGGACGAGTTGCAAAAGGGCAACATTGCGGTCGGCATCATGATCATGGGTATCT
TTGTCGGCATTGGTACTGCACTGGGTTTGGTGATAGGGCTTGGGTTGAATTAACCATGTC
CGCACGAACCCTCAGGTTGTTCGTGCTGTTGGTGATCATCCCCGGACTGGCGCTGGCCGG
GGTGGCGAAGCATGTCAGCCATGAGCGCTGGACCAAACAGTACGACCGCTATTTCCGCAA
ATATACCAAGCACTACTTCGGCCCCCATGTGGACTGGCGCTGGTTCAAGGCGCAGGGAAT
TGCCGAGTCCGGCCTCAAAGCGGATGCGCTGAGTCGGGTCGGTGCCAAGGGGATCATGCA
GATCCTGCCCAGCACCTACGAGGAGATCAAGAAGAAGAACCCCCACTTCACCCAGATCGA
CGAGCCGCGCTGGAATATCGCGGCGGGCATCTTCTACGATCGCATGCTCTATCGCCGCTG
GAAGAAGGGGGCGCTGCCCACCGAGCAGCGGCTGCCGTTTGCCCTGGCCAGCTACAATGC
AGGCTATGGCAAGGTCTCAAAGGCCTTCAAGCGAGCGAAGTCGAGGCATGGCGATATCAA
ACAGTGGGAGCAGGTGGCGCCTTTTACGCCGCGGGAGACACGCCACTATGTCAGCCGTAT
CAAAGATCTGATGGAGCCGGAGGAGTAGCTTATTTTAGTTGCCGCTCCTCACCGGCAGAA
TGCCTGCGGATCCAGGCGCGGGTGCGGTTGATCAGCGTCTGCTCGAGATTGCTGAAGAAG
TGGTCGGCACCCTCGATGCGGTCTTGCCGATAGGCCTGTAACTCTGCTCGCTTGGCGACA
ATGCGGCGTAGCCTGGCAGTGTCGGTGACACTGGCTAGATCGCGACTGCCGTAGAGATCG
AGCATCGGCAGCTTGAGCTTACGCAGCGCCTCGTATACCGGATTCTCCTCCCGTTCCTGC
GGCGTCGGTAGGCCGATTGCGACAAATGCACGGATCGCCTCGGGTGGGGCATCCTCGGCG
AGAAACTCCAGCCCCATGCGTGCCCCGAGACTGTGGCCAATCAGCACCAGATTGTGGTTA
TTCTGTTCGCTGAAGAATTTCGCGGCACTGCGGATGCGCGGGAACGCCTCGGGGATCAGC
TGCAGCCACTTCGCCTGCGTTGCGCCAGGGGCGGCCACCGGCAGCTGGATCGAAAGGGTC
TCCCAGCCGTGTTTAGGCAGCGCCGTGCGCAGCGGATGGATCACCTGATCCCAGTCAGGG
TTGGCGCCCATACCGTGCAGCAGGATCACGCCGCCCTGCACCTGTTTGGCGGGACTCAGG
GTGTGGATGGCGAGAAAACGCCTACCCTCCGCCTTCAGCCAGATCGGCTGGCCCTCCAGA
ATGGCATCGAAGATCTGCTCGGCAATGCGCCCCTCCCGGGTCAGATCGGCGGCGCTGAGT
AGGCCGGGCAGCAGACAGAATAGTAGGCTGATGGCGTATCGGTTGATGCTTCTGTACGGC
TCCATGGTAGAGGAATTTAGACCAGAATCACGCCGTCGTCATGCCGTTGCGGCGTCTGCT
GCATGCTGACCGGTGGGGAGGCTGAAAATTCTCCTGCTTTGGGGTAAAGTGCCCCGTCAA
CTTATATCGAGGGTTGGGGCCGCCGGTTTCCAACCAGCTTCCAGGGTCGTCATGGCGCTG
GTGAATCAAATTTGAAAGGGGAGTAAAGCATGGCCCGTCAAGCTGATCAGATCGCACCGT
CCATCCTTTCGGCGGACTTCGCCAAGCTGGGTGAGGAGGTGGATAACGTCCTCGCCTCCG
GCGCCGAGATCGTCCACTTCGACGTGATGGACAACCATTACGTGCCCAACCTGACCATCG
GTCCGCTGGTCTGCGAGGCGTTGCGCAAGCACGGCGTCACCGCCGATATCGACGTGCACA
TGATGGTCAAGCCGGTGGATCGCATCATCCCCGATTTCGCCAAGGCCGGCGCCACCTACA
TCACCTTCCATCCGGAGGCCTCTGAGCACATCGACCGCTCCCTGCAGCTGATCCGCAACG
AAGGCTGCAAGTCCGGCCTGGTCTTCAACCCCGCCACCCCGCTGTCGCACCTGGATTATG
TACTCGACAAGGTCGACATGATCCTGCTGATGTCGGTCAACCCGGGCTTCGGCGGCCAGA
GCTTCATCCCTGCCACCCTGGACAAGCTGCGCGCCTGCCGCAAGCTGATTGACGACTCCG
GTCTGGATATCCGCCTGGAGATAGACGGCGGAGTCAAGGTCGACAACATCGCTGAGATCA
AGGCCGCTGGTGCTGACACCTTCGTCGCCGGCTCCGGTATCTTTGGTTTTCCCGAAGAGG
GCGATGCCAACCGCTACAACACCATCGTCGGCAAGATGATGGCTGAATTGGGCAAAGTCT
GATCCGACGTGACGCTGAAAACGGGGCCTGGTTGGCCCCGTTTTTTGTTGTCTGGCAGGA
GCTTCTCTGATTTCCACAGGCAGGGTGCGCAAACTTTTCTCCTCCCTTCTGTATCCTTGC
TCCTTTTGAGTCACCAAGCAGGTAGCAGATTATGAGTCTCAAGCAGCCCAAGATGGTCCT
TATCGACGTGGACGGTACCTTGGTGGACAGCGTTCCCGACCTGGCCTGGTGTGTCGATGA
GATGATGCGGCAGCTGGGTTATCCGGTTTGGGGTGAGGATCGGGTGCGCGACTGGGTGGG
CAACGGTGTCGAACGTCTGGTGCGCCGGGCGCTGATCGGTCAGCTCGATGGCGAGCCATC
GGATGAGGCGTTCGAGAAAGCCTATCCGATCTTCCTGGCGCTCTACGCGGAGAATACCTC
CAAGCGTTCGGCGCTCTATCCGGGGGTGCGAGAGGGGCTGGACTACCTCAAGGCGAAGGG
CTACAAGCTGGGCTGTGTTACTAACAAGGCGGCCCAGTTCACTCTGCCGCTACTGAAGGA
TCTGGGCATTCACGATGATTTCGAGATCATCATCTCCGGTGATACCCTGCCGAAGAAGAA
GCCTGAGCCGATGCCGCTGCTGCATGGCGCAAAATACTTCGGGATCGATCCTGCCGAGGC
AATGATGATCGGCGACTCCAAGAGTGATGTGAAGGCGGCTCGGGCCGCCGGGTTCCAGAT
TATTTGCATGAGCTATGGCTATAATCACGGCGAGGATATCCGTAACTACGATCCGGATGC
AGTGGTTGACTCGATGGCAGAGGTCAAGGGTTTGCTGGAGGCTGCAGCTTGAGTCGCGCC
ATCCTTTTCGATTATCTTTGAGAGTCATTCCATAGTCAGAACAAGAGTATGTACTTCCTT
CTCCACAAAAAGAGCCTGAAGACCGGCACACGATGGCGTTGGTGATTTCGACCGAAACGT
CCGTTGTTTGTCTGTCTGTTGTGTGGAGAGGATCATGACCCCCCAAGAATTCGATGCCCT
GGTGGACCAGGGTTTTAACCGCATCCCTGTCGCCTGCGAGGTGCTAGCCGACCTCGATAC
TCCCCTGAGTGTCTATCTCAAGCTGGCAGACGGCCCCTACTCCTATCTCTTTGAGTCGGT
CCACGGCGGTGAGAAGTGGGGCCGCTACTCGATCATCGGTTTGCCCTGTCGTACCCATGT
CCGGGTCAATGATCATAGCGTCGAGGTGGTGACCGACGGTGAGGTCGTGGAGGCCGACGA
GGCGACGGATCCGCTAGCCTGGATCGAGGCCTTTCAGGAGCGCTACAAAGCGGCCGAACC
GGAAGGGCTGCCCCGCTTCAACGGCGGCCTGGTGGGTTATTTCGGTTACGACATCGTCCG
CTATATCGAACCCAAGCTGGCGAACTGTCCCAACCCGGACCTGATGGGTACCCCGGACAT
CCTGCTGATGGTCTCCGACGAACTGGTGGTATTCGACAATCTCAGCGGGCGCATGTTTGT
CATCGTGCATGTGGACCCTAGCGCCGGCGGCACCCTGGATGGAGCCGAGGCGCGGATCCG
CGAGCTGATCCAGTCGATGAAGCGCGGCGCACCCCGGGGGGGCTGCAAAACCGCCCGTCA
GGTGAATGAGTCGGACTTTGTCTCCGGCTTCTCCGAGGAGGGCTTCATGCAGGCGGTGGA
CCGGATCAAAGAGTACATCCTGGAAGGCGACTGCATGCAGGTGGTGATCTCGCAGCGCCT
CTCGATCCCGTTTCAGGCACCGCCGCTCGATCTCTACCGTGCCCTGCGCGGACTCAATCC
CTCGCCCTATATGTACTTTCTCAATCTGGGTGAGTTTCATATCGTCGGCTCCTCACCGGA
GATTCTGACCCGCCTGGAGGATGGCGTGGTGACGGTGCGTCCCATCGCCGGCACCCGCCG
TCGCGGTTACACCGAGAAGGAGGACCGGGCGCTGGAGGCAGAGCTGCTGGCCGACCCCAA
GGAGCGTGCTGAGCACCTGATGCTGATCGACCTGGGGCGCAATGACGCTGGTCGTGTCGC
CAAGGTGGGTAGCGTGCGGCTCACCGACGAGTTCATCATCGAACGCTACTCCCACGTTAT
GCACATCGTCTCTAACGTCACCGGTGAGCTGAAAGAGGGCATGAGTGCGATGGATGTGCT
GCGCGCCACCTTCCCCGCCGGCACGGTCAGTGGGGCGCCGAAGATCCGGGCGATGGAGAT
CATTGACGAACTGGAACCGGTGAAACGGGGTGTCTATTCGGGCGCGGTGGGTTACCTCTC
CTGGAACGGCAACATGGATACCGCCATCGCCATCCGCACTGCGGTGATCAAAGATCAAAC
ATTACACATTCAGGCCGGCGCTGGGGTGGTAGCCGACTCCATCCCCGCCCTGGAGTGGAA
AGAGACCATGAACAAGGGGAGGGCCATCTTCCGTGCCGTGGCCCTGGCGGAGGCCGGTAT
CGACCGCCACGCCTGTGATCCGTCTGAAGAGGAGGCGTAATTATGTTGTTGATGATCGAT
AATTACGACTCCTTCACCTATAACCTGGTGCAGTATTTTGGCGAGCTGGGCGCGGAAGTG
GTGGTGAAGCGCAATGACGAGATCACCATCGACGATATCGAGGCGCTGCAGCCGAATCAC
TTGGTGATCTCCCCAGGCCCCTGCACCCCCAGCGAGGCTGGTATCTCGGTGGCGGCGATC
AAGGCCTTCGCCGGGCGCATCCCGCTGCTCGGTGTCTGTCTTGGTCACCAGTCGATCGGC
CAGGCCTTCGGCGGAAAGATCGTGCACGCCCGTGAAGTGATGCATGGCAAGACCTCGCCT
ATTCACCATGCCGACAGAGGCGTCTTCAGCGGTTTGGAGAATCCCTTCGAGGCGACTCGC
TATCATTCGCTGGTGATCGAGAAGGCGAGTCTGCCAGACTGTCTGGAGATCACCGCCTGG
ACCGAACGTGACGGCGAGATGGATGAGATCATGGGGGTGCGCCATAAGGAACTCGACGTG
CAGGGGGTGCAGTTCCATCCCGAGTCGATCCTGACTCGCCACGGCCATGACATGCTGAGC
AACTTTATCGACGGAAAATAGGATAGGTTTGGAATAACCAACAACAGGGAGTCGTTGAGA
TGGAACATCAAGAAAGGCAGATTAAGTTGCCGCCGCAGCTGCTGCTTCTCGATATGCTGG
GTGCGATTCTGATGGGTGTAGGGCTGGCTGACTGGCTGGCCAATACCAGTCTCGTACCAG
AGTCGATGCGCTTCGAGAACTATGACATCGTCATGGTGGTCGTTGGGGGATTGATGATGT
TGCCTCCGCTCATTTACATTGTGCGGACGGCGCTGGAGTTGCGACGTTCCGCTTGAGCGC
AGAGATATAGGTGTGTTTAGGCCAGCTTAATATCGCTATCGTTGCGGTTTGTTTCAAGGC
GTCGTTTTTCGTCCATCAGTTCAGACATCGCTGCGATCAATACTGAACTCGAGGCCTCAA
CCACATTGAACCGGTCCAGGATCTCTTCGCGTACGGCTTCATCGTTTTTCCAATCCCTGT
TCAGCAGGGCCACCACCTGATGCACGCTGTTGTGCACCTGCTCATGGGGTATCTGGAGTC
TTTCATAGGAGGGAAGGTGCCTGAATACATTAAACCCCTGTGCCGATTCGTACCATTGAC
CAAAGCGGCACTGGTGATGGTCCACCTTGGTTGCCTGCCACTCAGGGCTGCCCTCCCCCA
TCTCATAGGCGCGATAGGCATTCTGCAGATAGATCATGTGGTCGAGCTTAATCAGTGAGG
CGTTGCTGACCCCCTGAGCATAGGCGATGGTCTCATAGCTGGCCTGGGCGCCGTCAGCCA
CCTGATTGAAGCCAGTCTCAAAGTCGGCAACCATCTCCTGGGAGTGGTCGGCCATCTCTG
CAATGGTGGCTGCATTGTCAGACATGGTCTGGGTGGCCGTGGAGAAGCCGTGAATAATCT
GCTCGATGCTGCCTGCCGCTTGTTTGGTGCTCTCCGCCAACTTCTTGACCTCATCGGCCA
CCACTGCAAATCCTCGGCCATGTTCGCCGGCGCGGGCCGCCTCGATGGCGGCATTCAGCG
CCAGCAGATTGGTCTGGTCGGCTATCTGGGTGATCAGAGAGAGTGCCTGAATGACTTCGA
TACTGTGTTCGTTGAGGGTGGAAGAAGAGCTCTGGATCTCGCCGATCATCTCCACCAAAC
TGCGTAGTTGGCCGGTTACCTCACTGATCGATTCACGACCGGCCAGCGCGGTATTGGCAG
CCTGCCGGGAGATATCCTCAACCGTGCCCATGTGCTCCGCCATTTCGCCGAGGTCTGCCT
GGGTCAGCTGCAGATTGCTGAGCAGTGAATCGGTCTTGGATGCGCTGAGTTTGCCGAAGA
AGACATCAACCTCCCGGTGGCGCCTATTCTCCGCCATGGCATCGACTGAGGCGTTGATGC
GCTCCATGGCTTTCTGGTAGGAGCCGTGCAGCCCTGCCGGGAAACACTTGCGATGGAACT
GCTCCTTGAGGCCCAGCTCAAAGGTGGTGCTGGTCTCTTTGAAAAAAGCCTCCTCCTGAT
CGCGTCCCTCATTCAGGTTCCAGGCGGTCTCCGCCAGATTATGTTTCTCGGGGATCTGGG
TGATCCGGTACTGCAGGTCGCCTTTGATGATCGCCTGGCCCATGGCCTTGATCTTGGCGA
TTAATTCCTGGTCTTCGCGCTCCGTGCGCCAGCTCAGAACTCCCAGCACCAGGGCTAGTA
TCAAGCCAGCGATGAGTTCCGCCTGCAGGCCGTGACGGATCAGGCCGATGATGACCAAAA
CCACCAGCACCCCCAGCATGAGTCGGCTAAGGGTTGCTGCCCTAAATCTCAAGAACGAAG
TGCTCATAATCGCTCCCGTAGTCGGTCAGTTTTGCCTGTAGCAGCTGGGTCGATGCCTGG
ATTGCCTGTCTGGCCCCCGCCCGCTGCTCTACCGCCAGCATCTCTGCGTAGATCGGTTCG
ATCAGCCGTACCGACTCCTCCTTTGGCCGGCGTCTTACCGAATAGTAACCGACTAACTTG
CCGGAGGGATTCAATGTCGGGGTGATGTTGGCGAAGACCCAGTAGAAGCTGCCATCCCTA
CTCATGTTTTTGACGTAGCCGAAGAACTCCCGGCCTTGTTTGAGCGTATCCCACAGCAGT
TGAAAGATGGCCCTTGGCATATCCGGGTGACGTATGATGTTCTGTTGCTGGCCCAGCAAT
TCCGCTTCGCTGTAGCCTGCAATCTGCATAAAAATACGGTTGGTGTAGGTTATGCGGCCG
CTTGGGTCGGTCTTGGAGACGATAAAGTCCTCTTCCTTGAGCTTTCGTTCTTTGTTGATG
GGTTGGATCTTGTTTTTCATTCAATGAGTCCCCCGGCACCTCTCCCCACCTCCTACTTTC
GGCAGGGAGGGCGGAAAAGTTAATTAATTCCTGGGGGCGATGAGCGGGTTTACTGGTTCG
GAGCCGAACCCTGTGTATGAGATATCTTTGCGTCCTTCGCACTTCTTTGCGATCTTTGCG
TTATTCCAAGATAAACGAAAGGGGAGAGTTTCAATGGAGATGCGGCAGGCCATCAATAAA
GTCCTGGGCCGTCAGGAGCTGAGCGCCGACGAGATGACCGGGGTGATGCGCACCATCATG
ACCGGAGGGGCGACTTCGGCACAGATCGGCGGTTTTCTTATCGGTCTGCGCATGAAGGGC
GAGACGGTAACCGAGATCGCTGCCGCGGCCTCGGTAATGCGCGAGTTGGCCAGTGGTGTC
GCCATCGGCGATCTGGAAAACACTGTCGATATCGTCGGCACCGGCGGTGACGCCTCCGGC
ACCTTCAACGTCTCCACCGCCAGCATGTTCGTCGCCGCCGCCGCCGGTTGCCATGTGGCG
AAGCACGGCAATCGTTCAGTCTCCTCCAAATCGGGTAGTGCCGATGCGTTGGAGGCTGCT
GGCATCCGGCTCGATCTGATGCCACAACAGGTTGAGCAGTGCGTGCGCGAGGTGGGTGTT
GGCTTCATGTTTGCGCCCGGTCATCACAGTGCCATGAAATACGCCATCGGCCCGCGCAAG
GAAATGGGGGTGCGCACCATCTTCAATGTGCTCGGCCCCCTCACCAACCCTGCCGGCGTG
CCCAACCAGCTGCTCGGTGTTTTCAGTGAGGAGCTGCTGGAGCCCCTGGCCGAGGTGCTG
CAGCGGCTTGGTAGCCAGCATGTGATGGTAGTCCACTCTCGCGACGGCCTTGATGAAATC
AGTATTGGCGAGGCCACCGACGTGGCCGAGCTGAGGGATGGTCAGATCCGCCGTTATTCG
ATCCAGCCGGAAGATTTCAGCATCAAACGCACCGCCATCGACAGCATCAAGGCGGATGAT
GCGGCCCACAGTCTCGACATCATCCGCGGTGTGCTGGAGGATCGCGCTGGCCCGGCTCGG
GATATCGTGATGCTCAACGCCGGTGCCGCGATCTACTGTGCCGGGCTTGCCGAGAGCCTG
ACGGATGGGGTGCAGAAGGCCGATCAGGCGATCGCCAGCGGCGAGGCGCGCAATCGGCTC
GACCGCCTGGTGGTGCTCAGCCAGAGCTTCGATTGACGGGCGATGCTGTGCCTGCGCGGA
CCGTTCAGGCGGGGGATTGGGTTGTATACATCCTGTGCTGTGCCGATGACACCCTCTATA
CAGGGATCACCACCGATCTAGAGAGGCGCCTGACGGAGCACAATCAGGACAATCGCCTGG
GCGCCAGATATACTCGGGTGCGGCGCCCGGTGGCGCTAGTCTATCAGCAGGCCTGTGCGG
ATCGTGCCGCGGCGCTGCGGGAGGAGTATCGCATCAAGCAGCTGAGCCGGGCGCAGAAGC
AACGCCTGATCGCGGCTGCTATTTCAGACTAAGTCGTGGACGGGCCTGCGTTGGCCAGGG
TCGAAGGGTAAACCCCTATTTTTATCTCACGGCTCGAGTGGCATTCTCAATCGATAAAAA
GAGGGTAGCTTGCTGCTGCCAGATAACTATCGGAAGAGAATGATGGAGTTTTTTGCCAAG
ACGGTCTGTCGGGCCAATCCACAGCTGATCCAACATCGGGTGCGCATCGAGAACCTGATG
AGCTGGTGTGCCGCGATTGAGGCCGCGTCGGGTCGGGGCGAGCGCGGTGAACTGCTGCTG
CCCTGGGGGCGATTTCGTGTCCGCTGGGAGGTGATCCAGAGCGGGGTGCGCTTCTCTTTG
CCCGGTTGCCCCAACGCCACCCAGTGGACGATTACCGTCGATCAGCATCTCTCCGGAGTG
CGTCTGCACTGCACCCTCAACCGAACCAAAATCACCCCAGATCTGCGCAGTCAGCTGGAG
GCGTTTGTGGCAGAGTGGCTAGCGGGTCTGGAGTCGGGGCTGCAGGGCAGCCCGATTGTG
CGCGTTGGCTGTGAAGATGCAGTCTGCCTCAGCTCCTTCAGCGGTATGGGCTAGCTGGAC
AGCGCCGTTGATTGTATCGCCTGTGATATGCTTTGCGTCCTTTAGAGGCATCCCCGAGCG
TTGGCTGGTATGAGTGACACCCCCGATATCCTGAAAAAGATTATCCGCCGCAAGTTGGAA
GAGATCAGTGCGCGGAGCGAACAGCTGTCGCTGCAGCAGCTGATCAAATCGCTGGATGAG
GCAGATGCCCCGCGAGGCTTCGCCGCCGCCATCCAGGCCAGGATCGATGCCGGTGGCGAG
GGGGTGATCGCCGAGATAAAGAAGGCCTCGCCCAGCAAGGGGCTACTGCGGGCCGATTTC
AGACCGGCGCAGATTGCGCAAAGCTATGCGAGCGGGGGAGCCGCCTGCCTTTCGGTGCTC
ACCGATATCGATTTCTTCCAGGGCGCTGATGACTACCTGAAACAGGCGCGTGGCGCTTGT
AACCTGCCGGTGATCCGCAAGGATTTCATCATTGCCCCCTACCAGGTCTATGAGGCGCGC
GCGATCAACGCCGATTGCATCCTGCTGATCGCCGCCTGCCTGGATGACCAGCGGCTGCGG
GAATTGAACGATCTGGCGCATCAGATCGGCATGGATGTGCTGATCGAGGTGCACGACGAG
GTGGAGCTGCAGCGGGCGCTGCAGGTGGAGAATCGGCTGATCGGCATCAACAACCGCAAT
TTGCGGACCTTTGAGGTGAGTCTGGAGACCACCCTGCGGATGTTGGAGCAGATCCCCGGC
GACCGCATCCTGGTAACTGAGAGCGGCATTCATAGCGCAGAAGATGTGGCGTTGATGCGC
GCTAACGGGGTGCATGCCTTCCTGGTCGGCGAGGCATTTATGCGCGCAGATGACCCGGGA
GCGAAACTTGCAGAGCTGTTTGACTAGGCGGGGGTGAGAGGGCTGCCGGGCTCCAGGGGG
AGTGCCTGCCGGCTCTCCTCCTGGAGGCGGGTTCTGTGGGACGGGACTCAGCGCGTGCCG
AACACTACGATGGTCTTGCCCTTGACGTAGATCAGCCCCTGGGCTTCCAGGTTCTTCAGT
ACACGCCCAGCCATCTCGCGTGAGCAGCCAACGATGCGGCCAATCTCCTGGCGGGTGATG
CGGATCTGCATGCCATCCGGGTGGGTCATGGCATCGGGTTCTTTGCAGAGGTCAAGCAGG
GTGCGGGCGATGCGGCCGGTGACGTCGAAAAATGCCAGGTGGCCGACCTTTGTGCTGGTC
TGCTCCAGGCGCTGCGAGAGCTGCGCGCCCATCGCATAGAGGGTGTCCTTCATGTATTCA
CGCAGTTCGGTATCAAACAGCTGTTCAAGGCGTTTGTAACTGATCTCTGCGATCTGGCAG
GGAGTGCGGGTGCGGACCATCACGCTGCGCTTTGGCTGAGGGACGAAGAGCCCCATCTCG
CCGATGAACTCCCCTTTATTGAGGTAGGTGAGGATGATCTCGCGACCATCATCATCCTCG
ATGTAGACTGCGACTGAACCTTCGGTGAGGTAGTAGAGTACATCGGAGGGATCACCGATA
TGGATGATCTCGGTATTCTTTGGATAGCGGCGCCGGTGACAAAACGAGAGGAATCGCTGA
AGATACTCTGGCTCTTGGGGTGGCGGCTTGATTATTGTCATAAGTCGGTTTCTCGTTGAA
TGGCCCGATGAGCTGTTTGGGATAATTTAGCTCTCAACGTTCAATTCTAGCAACCCATTC
AACACTGTCGATGAAGCCGTCGTAGTGTCGGGTTGCTGATAGTGGTGGCTGTTCATCCTA
AACAATTGAACAGCATATAAATAAAACTTAGCTTCGTCGACCTTATTGTGCGGCTGTGGC
GGGGTTTTTGTGGGTTTCCTGATCAATCAGTTTGGAGTTGTGATGAAGGCACGGGTGAAG
TGGGTGGAAGATGCCGCGATGATGGGTGAGTCCGGCAGCGGGCATGCGGTGATAATGGAC
GGTCCGGAGGCGTTTGGCGGGCGCAACCTGGGGATACGGCCGATGGAGATGCTGCTGCTC
GGCATGGGTGGCTGCACCGAGTTTGATGTGTTGTCGATGCTGAAGAAGTCGCGCCAGCAG
GTGACCGGTTGTGTGGTTGAGTTGGAGGCAGAACGGGCCGAGAGTGAGCCAAAGATCTTC
ACCCGGATCCACGCTCACTTTATCGTCAGCGGCAAGAATCTGAGTGAAAAGCATGTGGCC
CGCGCCATCTCCCTGAGCGCCGAGAAGTACTGCTCCGCCTCGATCATGCTCGGCAAGGTG
GCGGAGGTGACCCATGACTATGAGATAAGGGATGTCTGAAGCGGCCGATTTTGATGCGCT
GGTTGCCGAGTTCTATCAGGTCTGGTTTCGCTTCCATCCCAGCGCGGCGCTGTTTGCCGG
TGTCGCGGGTTATGAGGGGCAACTGGCTGCGGATGGCGACGATGATGTGGGCGCGTTGGC
CGGTTGGCTCGGCAATCTGTTGCTGGGGCTCTCCGAGTTCAGCTTGGAGGCGCTTGATGC
GGATCGCCAGATCGACCTGCAGCTGATCTATGGTGCGGTGATCATTGAACGCCGCTGGCT
GCTGGAGCAGGACTGGCGGCATCGTGATCCGGCCCGCTATCTGCCGCTGCGGACCCTGCA
AGAGTTGGTGCTGCGCCAACCCGAGCAGCTTTGCGAGGCTGTGCTGGGGCTGCTGAAGCG
CACCCCTAACTACCTGCGTGATGCGCGCAGTCAGCTCTTGGAGCTGCCGGAACTGGTCTC
CAGTCTGTGGCTGGCAGAGGCGCTGGAGCTGCTTGAGCGCGGCATCCCCTGGCTGCACCG
GCTGGTACAGGAGCTGCCGCAGGGGCGGGAATGCTGTACTGAACAGGGGCAGTTGCAGGG
GTTGAGCTGCACCGCGGCCGAGGCGCTGGAGGACTATCAGCACTTCCTGCAGGATGAGAT
AGTGCCAGCCGCGCAGGGGAGTTCGAGCTGTGGTACGGAGATGGTGGATCTGATCCTGCG
CAACCGCCATCAGTTGGCCCTGAGCGGTGAGCAGGCACTGCAGCTGGCGCGACGGGAGAG
GGAGAAGATTCGACGACAACTGGCTGAGCTGGGTGTCGATGTGGACGATCTGCAGGATCG
GCATCTGGTGGGGCCTGAGCTGACCGGTGAGCAGCGGCAGGTTGTCTATCGCGAGGAGCT
GGCTCGGCTCAAGGCGTTTGTGCTGGAGCGGGAGTTGCTGCAGCCACCTGAACAGCCCTG
CGAGATCCGGCTGACCGAGGGGTGTTTGAGTCGTATCGCCTGTGACAGCTACTGCCGCAC
CGAAGCGGGTGGCGTGATCTACCTGCCCTGCCGCACCGAGCGGTCTGAGGGTGGTGAAAG
CCTGGCGGAGATTCGCCTGCGTTGTCTTTATGCCGGCTGGGCCGGGCGCCACTTTCTTGC
CTGGGCGGGTGGCATCGAGGCGCATAGCCTAGTGCGCCAGATCAACCCGTCCGCCGCCTT
CAAACGTGGCTGGGCCCACTATATGAGCGGCCTGCTGGAAGAGCAGGACTACTTTGCTGA
AGCAGATCGGCGGCTACTGCAGCAGCGTCGACTGGCGCTGGCGGAGGAGGCGGTGGTGGA
GCTGGAGTACCATCTGGGCGATATCGACGGCGTGACCGCGCTGTCGCGACTGCGCAGTGT
GGCGATCCTGGGCAACACTGCCGAGTCGCGCCTGACGCAGATATCGCGCCACCCCACCGA
TGCCTTCATGGCACTGATCGGTGTGCGCCTGCTGGAGGCGACGCGCCGTCGAGTGTTGGA
AAAACAGCCGCAGCTGTCGCCGCTGCAGTTTCATGCCAAATTGTTTGCCGAGGGCGCCAT
CGCCCTGCCGCTGGTGGTGAAGCGCAGCTTTGGCGAATCGGTATGGGAGCAGGCCTCCCG
CGAGGTGTTGTGATGAATCGACCCGGTTCCAATCTGGGCATGCGTCATGTGGCGCTCTAT
GTGCGGGATCTGCCTGCCTGCGAACGGTTCTATGTGAGCCTGCTCGGCATGCAGGTGGAG
TGGCGTCCCGATCCGGCCAACGTCTATCTCAGCTCTGGGCCGGATAATCTGGCTCTGCAC
CAGGCTGCGCCAGGCGAGCGGGATGAGTCGCAACAGCGTCTCGACCACATTGGTTTTTTT
CTCGCCACGAAGGCGGCGGTGGATGAGTGGTTTGCCTTCCTGCAGGCTGAGGGTGTGCAG
ATGCGCACCGAGCCGCGCACCCATCGGGATGGCGCGCGCAGCTTCTACTGCTATGATCCC
GATGGCATGGTGGTGCAGATCATTTACCATCCACCGGTGGCGGAGTGGGAGCGCCGCAGA
TAACCGATTGACGGCGGATGGGCAGATGGCCTAGCCTTGCCCGCCTTTCCATTTCCAATG
AGGCAGGATCCGCAGATGAAGCGTCTTAAGCTGCATGGATTCAACAACCTGACCAAGACC
CTCAGCTTCAATATCTACGATATCTGCTATGCGGCGACGCCCTCGCAAGTAAAGGAGTAT
ATCGAGTATATCGATGATGCCTATAACGCCGAGCGCCTGACCCAGATCTTGACCGATGTG
GCCAACATCATTGGCGCCAATATCCTGAATATCGCGCATCAGGATTACGATCCCCAGGGG
GCCAGCGTCACCATGCTGATTTCCGAGGAGCCAGTGGCGGCGCAGCAGCTCTCCAATACC
GAGGCGCCGGGGCCGCTGCCCGATGCGGTGGTGGCACACCTCGACAAGAGCCACATCACC
GTGCATACCTACCCAGAGAGCCACCCGGAGAACAGCATTAGTACCTTCCGCGTCGATATC
GACGTCTCCACTTGCGGGCGTATCTCGCCACTGAAGGCGCTCAACTATCTGATCCACTCA
TTTGAGTCGGATATCGTGATTATGGACTACCGGGTGCGCGGTTTTACCCGCGATGTGGGA
GGCAAAAAGCACTACATCGATCACAAGATCAACTCGATCCAGAACTACCTGGCCCGCGAC
ACCAAAAATCGCTACCAGATGATGGACGTCAACGTCTATCAGGAGAACATCTTCCACACC
AAGATGATCCTCAAGGAGTTCGATCTGGACGGCTACCTGTTCGGCATGGAGGTGGACGAC
ATGCCACCGCGCCAGCAGCGCGAGATCAGCGAGCGGATCAAGCGGGAGATGATGGAGATT
TTCTACGGCCGCAACATCCAGAAGGGCATGAGACTAATGTAGGCAGCGCTGCTGCAGCGT
GAATGGCCTGTTCGCACGGCTTGCGGTGCGCCTACGGCGCCATTACAGATAGTAGACCGA
CGTGGTCATCAGCTTAGAGGTGAGCTTCATCGCCAGTTTGATCGGGCCTGGCAGTTCGGT
GCCGCCGGCCTCAAGCGCCAGTGTGGCGTGGTGGATCTCATCCTCTTTCATCTGTTCGAG
AATGGCGCGGCTCTTGGCGTCCTGGCTGGGCAATTGTTGCAGATGGCTGTTCAGGTGCGC
CTCCACCTGATGTTCGGTCTCGGCGACAAAGCCCAGGCTCCACTTGTCGCCGGCCAGCCC
GGCGGCGGCGCCGATGGCGAACGAGCCGGCGAACCAGAGCGGATTGAGCACGCTCTTGCG
GTTATCCAGCTCATCGAGGCGTCTTTCACACCAAGCCAGATGGTCGTTCTCCTCCTGAGC
GGCGCGCTCCATGCTGTCGCGCACCTCCGGCAGCTTGGCAGTCAGCGCCTGGCCCTGATA
GAGCGCCTGGGCGCAGACCTCACCGGTGTGGTTAATGCGCATCAGGCGTGCAGTCTCGTC
GCGCTCCTGCTCGCTCATCTCTGACTCGTCGAGGCCGTGTGCGGGATTGGCTCGCTCGGT
GACTTGGGGGCGGCCAAACACGGTGCGCAGGGCCTGGTCGAAACCGAGGATCAGACGCTC
GGCCGAGGTGTAACTTCGTGCATTCATAATGCTTAAGATAGCCTCTCTGAGGAGTGGAGT
TCAACCGGTTCGGGTATTAGTGCCTGGTCTGCTGCAGTTGCCGGAGGATCAGCTCGAGCG
GGTGCAGCACCTCGATCGCCACTCCTGCCTGTTGCAGCAGGTTGCGAATTTGCAGGGCGC
AGCCGCTGTTCTGAGTGACCAGGAGCGGGGCCTTGAGTGCGCGGATCTCCTCCAGTAATG
CCGCGCCCAGGCCATCGGAGATGCCGGGCTGGAACAGCAGATGGCTGCCTGCCGCGCCGC
AGCAACCGAGCCTCTGTGGTACCGGCAGGAGTTGGATCTTGGGGATCCGCTGTAATAACC
GGGCGGCGTGATCTCCACGGCTGCTGCAGGGCTGGTGCAGCAGCACCGGTTGCGGCAGGG
GGCGCAGAGTCAGCTCCGCGGGCCAGGGCTGTTCCAGCAGCAGCTCGACAAGCGAACGTA
TCGGTGGAGTGGTACGGCAGTGCTCGAGTAATTCGTTGTGACAGGCGCTGGCGAGGGTGG
CGATCACCCCGACCCGGCTTATCTCGAACAGGGCGCTGTTATGCTCGCACAGTTGCTGCG
CCTGCTGTAGACCACCGCTGTGACGGTGCAGCGCGCCGCAGCAGTGCTGTGCTTCGGGGA
TCTCCACCGCATAGCCCAACTGCCGCAGCAGTTCGATCGCTGCCTCGATGAGCTGCGGTT
CGAGCGATTGTGAAACGCAGCCGGTGAAGAGCAGGGCGCTGCGGCCGCTGGCGGTGTGGG
TGGGCAGCAGGGCGGGGAGCTTTGGTCCTGGGGTGGGGATCTGGTTGGCGATGGCTGCCA
GCCGGGAACTGACCCCGAAGCGCTGGCGCGCCAGCCACTGCAGCAGCCCAAAACGCTTGG
CCAGTCTGGCAAATCCGAGCCACTTTTTTAGTCTGCGTGGTTGGCTCAGCCGCTTGATTA
GTTGTTGCTTGAAGGCACTGTGCCAGCTGCTGCGCCTGCTGTTCAGAAGCTGCCGGGCAC
CATCGATCATCGCACCATAGGCGACCCCGGAGGGGCAGGCCGATTCGCAGCGTCGGCAGT
GCAAGCAGCCCTCCAGGTGTCGGCTCAGGGTCGGATCGGCCGGCAGGCTGCCGTCGGCCA
GCGCCTGGATCAGTGCGATCCGCCCGCGTGGCGAGTCGGCCTCGTTGCGCAGCAGTCGGT
AGGTGGGGCAGTGGGGCAGACAGAGGCCGCATTTGACGCAGCGGTCCGCCTCGAGGATCA
GCTGTTCAGGTGTCACTGGCTGGAGCCTGGGTCGGAAATGCCCGGCAGGCGGTGCGGTTT
TGTCGCAAAGGGGGGGTGAATCGCGCTCATCGCGCTTATAATAGCGACAAATCAGCGAGG
CTTCACAGCGAGAAGGCCATGTCTTACTACCGCCATCACCTCTTCTTCTGCACCAATCAG
CGCGATGATGGGCACCCCTGCTGCGGGCGCTTTAACGCGGCGGGGCAGTGCGGCTATCTG
AAGCAGCGGGTTAAGGAGCTGGAGCTGGAGCTGGCCGGACCGGGCGGGGTGCGGGTCAAC
ATCGCCGGTTGTCTTGATCGTTGCGAACATGGGCCGGTGCTGGTGATCTACCCGGAGGCG
GTCTGGTACACCTATGTGGATAGGGACGATCTGGATGAGATCCTGCAGCGCCACCTGATC
GATGGAGAGCGGGTGGAGCGGCTGCTGATCAAGCCACAGGATGCCTCATAGCGCCTTGGT
CTTGGTAGCACCGCAACGGCTGCAGCGAAACTGGGTCACCAGCCGCCCCTGTTTAACGTC
GAACTGGCGCTCCTTGACCGTCTGCCACTTGTGAAAGCCCTCGCGACAGAGCCCCCGGCC
ACGGTGCTTATCGCTCAGGGTGCGCTTTTTGAATGTCAGGATCTCGCCCATTGATCACAC
TCCTATGGTGTCCGCAGTATGACCGATAATCGACCGACAGTGCAGATCTACGCCCGTGGT
TGGGACCACCCGGCTTGGCAGGGCAGTTTTTACCCGGAGGATCTGCCGGCTGACTGGCGC
CTGACCTACTATGCCAACGAGTTTCCCGGAGTGTTGTTGCCACAGGCAGTGTGGGCGGAT
CTCGCAGCCTCGACACTGCTGGAGTGGTTGGATGATTTGGATGATGGCTTCCAGCTCTAT
CTGGAGATCGAGAGCCCGCTGGAGGCACAGCAGGTGCAGTTGCTTGAGGGATGGGCTGGG
CAGCTGGCTGGACTGGTATTGCGGCAGGGGATAGATGCTGAGTCAATCGAGACGATGGGC
CTGAACTGCTATCGTCTGCTGCGGTCCGACAAGGGAGTGGCTGACGGTGAGCCGGCCGCC
TTCTGCATTAAACCTGATGCGCGATTGGAACCGCGCCAGCAGCGTGCGCTGCTTGAACGT
CTCTCCACACGGGTGGCGGGTGATCAGGAGCTGCCTCTGTTCCTTTTCGGCGAGCCGCCA
GATCTGGATCTGCTGCGGCAGTTGCGCCAACTGGCACAACTGATGGGGCTGGCTTGACGC
TTATAGGGGGTGTCGACAGAATGGGTGAAAATGCCAGAAGGGAAGCCTCGCCAATGGTCG
AAGACAAGAGCTCGCAGGAGTCGCCGCTGATTCGTATTCGCGGGCTGCGGTTTCGTCGCG
GCGGGCAGATCATCTTTGATGGTGTCGACCTGGATATCCCGCGTGGCCAGGTGAGTGCCA
TCATGGGGCCCAGTGGCAGCGGCAAGACCACCCTGCTGAAACTGATCGCCGGTCAGCTGC
AGCCGGATGCCGGGAGCATCGAGGTGGACGGTCTGAACGTGCATCAGCTCAGCCGGCGCG
AGTTGTTTCGGCTGCGCACCCGTATGGGCATGCTGTTCCAGAGTGGCGCGCTGCTCACCG
ATCTCTCTGTCTTTGAAAACGTCGCCTACCCGGTGCGCGAACATGCCGACCTGCCCGAAT
CGATGATTCGTCGCCTGGTGCTGATGAAGCTAGAGGCGGTGGGGCTGCGCGGTGCGCGTG
AGCTGATGCCGGCTGAACTCTCCGGTGGCATGGCGCGGCGGGTGGCGCTGGCCCGGGCCA
TCGTCCTTGATCCGATGATGGTGATGTACGATGAGCCCTTCACCGGCCAGGATCCGATCT
CGATGGGGGTGCTGGCGCAGCTGATCCGCCGTCTCAACGATGCGGTGGGGCTGAGTAGCA
TTCTGGTCTCCCACGACGTGGAGGAGACCGCCGCCATCGCCGATCGGCTCTATCTAATCT
CCCATGGCCGGCTGGTGGAGCAGGGGTCGCCGCAGCAGTTGGCCGACTCCGACTCTCCCT
GGGTGCACCAGTTCATGCGCGGCGAGCCGGATGGGCCGGTGCGTTTCCACTACCCGGCCG
CGCCGCTGGCTGATGATCTGCTGATGGGTGGAGGTGGTGCTTGATCCTTGACCTTCTGGC
ACACCTGGGCCGACATGGGCTTGCGTCGTTGCAGCGCCTGGGTCGCGGTCATCTGCTGCT
GCTGGAGATCCTGGTCGGCAGCCTAGCGCTGGTGCGTCGTCTGCGCCTGCTGCTGGTCCA
GGTTTATTCTGTGGGGGTGCGCAGCCTGGTGATCGTGGTGGTCTCCGGGTTGTTTGTCGG
CATGGTTTTGGGGCTGCAGGGGCACTATGTGCTCTCCCAGTTCGGCGCTGAAGAGAGCCT
CGGAGTGATGGTGGCGGCTTCACTGGTGCGCGAGTTGGGGCCGGTGGTGACGGCGCTGCT
GTTCGCTGGTCGCGCCGGTTCGGCGTTGACCGCCGAGATCGGCCTGATGAAGGCCACTGA
ACAGCTCTCCGGTTTGGAAATGATGGCGGTGGATCCGGTGCACCGGATCCTGACGCCGCG
TTTCTGGGGCGGTTTTATCTCGATGCCGCTGCTGGCGGGGCTATTCAGTGCGGTCGGTGT
GATCGGTGGCTACTTCGTCGGGGTGGCGCTGCTGGGGATCGATGATGGCGCCTTCTGGAG
CCAGATGCAGGCGAAGATCGACTGGAACGAGGATGTACTCAACGGTGTCACCAAAAGCGT
AGTATTTGGCATCGTCTGCAGCTGGATCGCGCTGTTCGAGGGTTACGATGCACATCCCAC
CTCGGAGGGGGTGAGTCGTGCCACCACCCGTACTGTGGTGCACTCGGCGCTGGCGGTGCT
GATGCTCGATTTTGTGCTCACCGCGCTGATGTTTGGAGACTGAGAGATGAATAGACGCAG
GCTGGAGGTCGGGGTTGGGCTGTTCATGGCGCTTGGCCTGGTGGCACTGTTTTTTCTGGC
GATGCAGGTAAGCAACCTGAGCAGTGTCAGCAGAGGTGATGGGTATGAGGTACAGGCCCG
CTTCGACAATATTGGCGGTCTCAAGGTGCGCTCGCCGGTGGCGATAGCCGGGGTGCGTAT
CGGTCGGGTGACGCATATCGGGTTCGACCAGCAGAACTTCGAGGCGGTGGTTACCCTGCG
GATCGAAGAGCAGTATGACAAGATTCCAGAGGATAGCATCGCCAAGATCTACACTTCGGG
TTTGCTCGGGGAGCAGTATGTCGGTCTCGATCCGGGGGGCAGCGAGGAGACGATCCGTGA
CACCGGCCAGATCACAATGACTCAGTCAGCGCTGGTGCTGGAGGAGATAGTTGGCCAATT
TCTGTTCAGCAAGGCGGAAGAGGCGGCCCTTGAGTAGCCTGGCCGAGATCCGCCACGAAG
GGGCGTTTCGCTTCACTTTGCAGGGCGATATGAGCTTCGCCAGTGCGCGCAGCCTGCTGC
AGCAGTCGCAGGTGCTGTTTCCGGTTGGCGGGGATTTCTCCCTCGACCTCTCCGCGGTGC
AGCACAGTGACAGCGCCGGGGTGGCGCTGCTGTTGGAGTGGCTCGCTGCGGCCCAGGCGG
GTGGGGGGCGTCTGGAGATCACCGGCCTGCCAGCCTCAATGCGCGCCATCGCCGGTGTCT
GCAATCTGCAGGAGCTGCTGCCGTTGGATGAGGAGGAATAGCTCCAGATGCAGGATGATC
CGATCCTCTTTACCATCTTTCTGGTCTTCTCCGGCGCGGCGCTGCTGGCAACGGTGGCGT
TGTTCGCTCGTCAGGCGCTGCTAATCGCCTATATCCTGCTCGGTGCGCTGTTTGGTCCCT
GGGGCTTCGGCTTTGTGGATGATCCGGCGGTGGTGAAAGAGATTGCCGACATCGGCATCA
TCTTTTTGCTGTTTCTGTTGGGGCTCGATCTGAAGCCCCAGGAGCTGCTCAATCTGCTGC
GCAAGACCACCCTGGTGACCCTCGGCAGTTCGCTGCTGTTTTTCGTGATCGGCTTCAGCG
TCGCCTGGCTGTTTGGTTTTAGCTGGGTGGAGTCACTGGTGGTGGGCGGTACGATGACCT
TCTCTTCCACCATTATCGGTCTCAAGTTATTGCCGACCACGGTACTGCACCATCAGCGCA
CCGGCGAGATTATTATCAGTATCCTGTTGCTGCAGGATCTGCTGGCGATTGTCATGTTGC
TGCTGCTGGAGGGGCGAGGGGTGGATCTTGCTTCAGCGGGAGGGCGCTTCATTCTGCTGC
TGTTGGCATTGCCGGTGTTGATCCTCGGCTCTTGGCTGGTGGCGCGCTTCCTTTTGGTTC
CGCTAATTCGGCGCTTCAGCCAGATCAAGGAGTATGTGTTTCTGCTCGCTATCGGCTGGT
GCCTGGGGATGGCCGAGCTGGCCGGTGGGGTAGGGCTTTCCCGCGAGATCGGCGCCTTCA
GTGCTGGCGTCGCGCTGGCCACCAGTCCGATCGCCCTCTATATCGCCGAGAGCTTGAGGC
CGCTGCGCGATTTCTTCCTGATCCTCTTCTTTTTCTCCCTGGGAGCTGGGGTGAATCTGG
AGAAGCTACCCGATCTGCTGCTGCCGGCGTTGCTGCTGGCGACGATTCTGATGCTGGTCA
AGCCCTGGGCCTTCCGTCGCCTGCTCGAGCGCACCGGCGAGGATCGTGAGCGCAGCGGTG
AGATCGGCTGGCGGCTCGGCCAGCTGAGCGAATTCTCTCTGCTGATCGCGGTGCTGGCAC
TCGACCTGGGGCAGATTGGCGACCGCGCCTCCTACCTGATCCAGCTAACAACCCTGTTCA
CCTTCCTGGTCTCCACCTACCTGGTGGTGATGCGCTTCTACACGCCGATCGCTATCTCCG
ATCGGCTGCGGCGGGATTGATGTGGCTGCGTGGGCGGGCTGGGAAAATACGGTTATACCC
CCGCTTTGGCTGCCAACTGTCGAAAAAAGCTCCCGTTCTTGCCGTATTTTCGCTATGATC
CCCGGTTTTTCCAAGCGCTGGCAGGTTGGCGCCGACTGAGCGGATCCCAACGATGGATAA
ACTGATCATCAAAGGTGGAATTCCCCTGCAGGGCGAGGTGCGGATTGCCGGGGCGAAAAA
TGCGGCGCTGCCGATCCTCGCGGCGACCCTGCTGGCTGACAGTCCGATGCGGGTGGGCAA
TGTGCCGCATCTGCAGGACATTACCACCACCATGGGGCTGCTTGGCGGGATGGGCGCCAC
CCTGGTGGTGGATGAGAAGATGGGCATCGAGGCGGATACTGCTTCGATCACCCGATTCCA
CGCCCCGTATGAGCTGGTCAAGACCATGCGTGCCTCGATCCTGGTGCTCGGGCCGATGTT
GAGCCGTTTCGGCGAGGCGGAGGTATCGCTGCCCGGAGGCTGCGCGATCGGCTCCCGCCC
GGTCAATCTGCACATCGACGGACTGCGCGCTATGGGCGCAGATATTTCTGTCGAGAACGG
CTACATTCGTGCGCGCGCCAAGCGGCTGCGGGGGGCGCGCATCGTCATGGATCTGGTCTC
GGTGACCGGCACAGAGAACCTGATGATGGCGGCGGCGCTGGCCGATGGCACTAGCATTAT
CGAGAATGCTGCGCGTGAACCAGAAGTGGTGGACCTCGCCGACTGTATCAACAAGATGGG
TGGCAACATCTCTGGCGCGGGGACTTCGACCATCACCGTCAATGGGGTTGGACGGTTGCT
CGGCACCAACTATGAGGTGTTGCCAGACCGGATCGAGACCGGCACCTTTTTGGTTGCCGC
GGCGATCACTCGCGGCCGGGTCAAGGTGCGTGACACTCGCCCCGATCTGCTCGATGCGGT
GTCGCAGAAGCTGATCGAGGCGGGCGCAAAAATGGAGTTTGGTGAGGACTGGATTAGCCT
CGATATGGAGGGACGCCGCCCCAAGGCGGTGGATGTGCACACCGCCCCCTATCCCGCCTT
TCCGACCGATATGCAGGCGCAGTTCACCGCCCTCAACTCGGTGGCGGAGGGGGTCGGCAC
GATCACCGAGACGATCTTCGAGAATCGTTTCATGCATGTGCAGGAGCTGGTGCGGATGGG
GGCGAAGATCCGCCTCGAGGGCAACACGGCGATCTGTACCGGCAGCGAACATCTGACTGG
CGCGCCGGTGATGGCTACCGACCTGCGTGCCTCCGCCAGCCTTGTGCTGGCCGGGTTGGT
GGCCGAAGGGGAGACCCTGGTGGATCGCATCTACCATATCGACCGGGGTTATCAGAACAT
CGAGGAGAAGTTGGCCGGCCTCGGCGGGCAGATCCGTCGGGTGCCTGATTGATCTCATCT
GGCTGTCAGCCTGGCGTCAGGCAAGCCTGTTTTGAATACTACTGATTGAGCCGCGAACGC
GCATCGTCATGAAATTTTCTACACCGATCACCATCGCCCTCTCGAAAGGGCGCATCTTCA
AACAGAGCCTGCCGCTATTGGCCCATGCCGGCATCGAGCCGATCGACGACCCGGAGACCA
GCCGTAAGCTGATCCTCGATACCAATCACGAGCAGGTGAAGCTGGTGATCATCCGCGCCA
CCGACGTACCCACCTATGTGCAGTACGGCGCCGCTGACATCGGCGTGGCGGGCAAGGATG
TGTTGCTGGAGCACGGCGGCGAGGGGCTCTACGAGCCACTCGATCTGCAGATCGCCAAGT
GCCGCCTGATGGTGGCCGGTCACGCCGGTGCCTCCCTTGATGGCAACCGCCTGCGCATCG
CCACCAAGTATGTGAAGAGCGCACAGAAACACTTCGCCGCCAAGGGTCAGCAGGTGGAGA
TCATCAAGCTCTATGGTTCGATGGAGCTGGCGCCGATCGTGGGGCTCGCTGACCTGATCG
TCGATCTGGTGGAGAGCGGTAGCACCCTGAAGGCCAACGGCCTGGTACCGTTGGAGCATA
TCACCGACATCAGCTCGCGATTGGTGGTCAACAAGGCCGCCTGGAAGATGAAGCACGCCA
CGATCATGGCCCTGAAGGCGGCGGTGGCCGAGGCGGTGGAGAAGAATCAATCCTGATCTG
TGTTCTGTGCGGGAGTTAGAGAGATGAGCGAGATACGCCAACTGTCCAGCAGCGATGCCG
ATTTTCAATCACGGCTGGATGCGCTGCTGGCCTGGGAATCGGTCTCTGATCGGGCGGTCA
ACGATACGGTTAACAACATCATCGCTGAGATCCGTAGCCGCGGTGACGCCGCGTTGGTCG
AGTTTACCAGCCGTTTCGACGGCTGGCAGGCGGCCAGCGCTGCCGATCTAGAGTTGCCGC
TGAGCCGACTCGAGCAGGCCTGGAACACCATCCCTGCCGAACAGCGCCAAGCGCTGGAGA
TCGCAGCCAATCGCGTCCGCGCCTACGCTGAGCACCAGATCACCGACTCCTGGTCCTATA
CCGAGCCGGACGGCACCCTGCTGGGTCAGCAGGTGACGCCGCTGGATCGCGCCGGCCTTT
ACGTACCCGGCGGCAAGGCGGCATATCCCTCATCAGTGTTGATGAACGCGATTCCCGCCA
AGGTGGCCGGGGTGTCCGAGTTGATCATGGTGGTGCCTACCCCTGGCGGTGAACTCAACG
AGTTGGTACTGGCGGCGGCCCATGTCTCCGGCGTTGATCGAGTCTTCCTGGTGGGCGGCG
CCCAGGCGGTGGCCGCGCTCGCTTACGGCACCGAGAGCGTGCCGCCGGTGGACAAGGTGG
TCGGCCCCGGCAACATCTACGTGGCTACCGCCAAGCGCGCAGTATTCGGTCAGGTCGGCA
TCGACATGGTGGCCGGCCCTTCGGAGATCCTGATTATCTGCGACGGCAACACGGATCCCG
ACTGGATCGCCATGGACCTCTTCTCCCAGGCGGAGCACGATGAGGATGCCCAGTCGATCC
TGATCTGCCCCGACGCCGGCTTCATTGAACAGGTGCAAGCAAGCATCGATAGGCTGCTGC
CGAGCATGGAGCGGCGCGAGATCATTGCCACAGCGCTCAGGGTGCGCGGCGCGCTGATCA
CGGTGAAGGATATGCAGGAGGCGGTGGATGTGGCCAACTTCATCGCTCCCGAGCACCTGG
AGCTGTCGCTGGAGAACCCCGAGGCGATGGCAAAACAGATTCGCCACGCCGGTGCGATCT
TCATGGGTCGCTACACCGCCGAGGCGATGGGCGACTATTGTGCCGGTCCCAACCATGTGT
TGCCGACCTCGCGCACCGCGCGCTTCTCCTCTCCGCTGGGGGTCTACGACTTCCAGAAGC
GCTCCAGTCTGATCATGGCCTCGCCGCAGGGTGCGGCCAGCATGGCGGAGACCGCTTCGG
TGCTGGCGCGCGGTGAGGGGCTCACTGCCCACGCCCGTTCTGCCGAGTATCGTGGTAAGT
CGTGATGGCGGAGGTGGTCACCCGTTCGGTGATTAGCTGTCCCCACTGTAGAATGCCCCG
GCAGGAGAGTTGAGGTGAATTTTTTGTTCGTAAAAGACGCAAATAGCGCCAAGGTTTTTT
GTGTGCTTCGCGTATTTTTCGTATGCAAAACTGAATCGAAATATTTGCGGTAATTTGCGG
ACTGATATTCCAATGAAACAGCTCATCGACCAATGGGTGCGCCCTGAGATCCGGGCGCTC
TCCGCCTACCATGTGCCGGATCCGGGCGAGATGATCAAGCTCGATGCCATGGAGAACCCC
TACACCTGGCCGGATGAGCTGCGCCGGGAGTGGCTGGATCTGCTCGCCGGGGTCGATGTG
AACCGCTATCCCGACCCCCAGGCGGCAGCGCTGAAGGCACGCCTGCGTGACGCGATGGGA
GTGCCGGCGGGGGCGGAGCTGATCCTCGGCAACGGCTCTGATGAGCTGATCCAGATGCTG
GCGATGGCGGTCTCCGGCCCGGGCCGGGTGGTGATGTCAGTGGATCCCGGTTTTGTCATG
TACCGGATGATCGCTACCTTCTGCGGCATGGAGTATGTCGGTGTGCCGCTCAGGAGCGAC
GATTTCAGTCTCGATATCGATGCCCTGCTGGCGGCTATCGAGCGGCATCAGCCGGCACTG
CTGTTTCTCGCCTACCCCAACAATCCGACCGGCAACCTGTTCGATGCGGCGGAGATCGAG
CGGGTGATCGAGGTGGCCCCTGGTATCGTGGTGGTGGACGAGGCCTACGCCCCCTTCACC
GATGAGAGCTTCATGCCACGCCTCGGTGAGTTCGACAACCTGCTGGTGATGCGTACTGTC
TCCAAGATGGGATTGGCCGGGCTGCGTCTCGGTTTGCTGGTTGGGCCCGCCGCCTGGCTG
GAGCAGATCGACAAGACCCGCCTGCCCTATAACATCAGTGTGCTGAGCCAACTGAGTGCG
GAGTTTGCGCTGCGCCACCAGGCGGTGTTTGATGCCCAAACCAGCGCGATTCTAGAGGAG
CGCGGCAGGCTTTTCTCCGTCCTGCGGGCGATCGACGGCGTGGCGCCCTACGCGTCGCAG
GCCAACTTTATCCTGCTGCGGGTGCCCGAGGGGCGTGCGCTGGAACTCTTCGAAGGGCTG
AAGGAGCGAGGTGTGCTGGTAAAGTGTCTGCACGGTGCCCACCCGCTGCTCAGCGACTGC
CTGCGGGTGACGGTGGGTACGCCGCAGGAGAGTGAAACCTTTCTTGAGCATTTCACTGCC
CTTCTCCAGGGGTGACCGGTCCAGGCAACTCATTGCGGATGGGTTGTCCTGATCCAGATC
AACGTTCCTTAGGCGCGTCTGGCCGATACTAGCGCCGGCGAGCAGTGTCGGTCGATGCCA
GTTGGTGTCTTGCCTCTGTCTGGCCGGCTAATTCGCTGATCTGTCTCTTCTATCCCCCGT
GTTGGATGTGATGCGCAGCGGCTCCTGTTGTATGTGGTTTTGGAGTGTGCGATGAGAAAA
AGAATCCTTTTGTTGGCCCTGATCTCTGGGCTGTTCCTCTCCCTGCCAGCTATGGCTACC
AATGGCTACTGGTCCTACGGTTATGGCCCCAAGTCGAAGTCGATTGCCGGGGCCTGTGTG
GCGATGTCGTTTGGCGCCATGTGTGCCGCCAGCAATCCGGCCTCGCTGGTGCGGGTGGGT
AACCGTATCGAGGCGGGGGCGTCACTGTTTGCGCCGACGCGAGGCTTTACCGCCAACGAT
GACGCGCAGACCCCGCCCTATGCCTCGATCCCTCCCGGTGAATATAAGAGTGCCAATGAT
CTGTTTCTGTTGCCCCACTTTGCTAGCAACTACATGCTCGATGAGCAGAGCTCGATTGGT
GTGGCGATCGGTGCCAACGGCGGTATGAACACCGAATATGATAGTGCTGTCTTCGCCCGC
TTCAGTCCGCCGGGGGTGCTGGAGTATCAGGCCTCAGCGCCGGTTGGGGTGGACCTCAAG
CAGATGTTTGTCGGCATCAGCTATTCGCGCCTGCTGAGCGAGGAGCACTCGATCGGTATC
ACTCCGATCCTGGCGGTGCAGTCGATCTCTGTCACCGGCCTGGAGCCGTTCCGGATGTTC
TCCAAGTACCCCGATTCAGTGACCAATAACGGTACCGATGTCAGCGTTGGTGGCGGTGTG
CGGTTTGGGTGGTTGTGGCGCGTGAATCAGCAGCTGAAGCTCGGCGCCTCCTATCAGACG
CGTCTGTGGATGCAGAAGTTTGACAGCTACAAGGGGTTGTTTGCAGAGGCGGGTGACTTT
GATATTCCGCCCAACTTCGACTTGGGTTTCTCTTACCGCTTTACGCCGGAGTGGACCTTC
GCCTTCGACTACCAGCGCATTCAATACTCCGAGGTGAATGCGGTGGGCAACCCGGCCGAT
CTGGTATTTATACCTGGCTCCACCCTGCTGGGCACCGATGATGGGCTGGGCTTCGGCTGG
AACGACCAGAATGTCTACAAGTTCGGCGTGCAGTGGCAATACAGCGACGATTTGACCCTG
CGTGCCGGCTACTCCTACGCCACTGATACCTTCGAGAACAGTCAGGCGCTGTTCAACATC
CTCGCGCCGGCGGTGATCAAGGAGCATTTTACCGGTGGTTTCGGACTGAAACTGGGGGGT
GGGCACGAGCTTAACGCGGCTTTCATGTATGCACCTGAAGAGCAGGTCACTGGCACTAAC
CCCAATACTGGGCCGCAGACCGGCGATCTCTGGATGGACCAGTGGGAGGTCGAGATCGGC
TGGGCGATGCGTTTTTGAGCCTGTTTGTCCGCTGAGCGCAGTGGCATGGCGCATTCGCCC
ATGCTGCTGTCAGGGGTAAGTGTTGCGGCTTTACGGAACTGTCGACAAACGCACTGTTTG
AAAGGAGGTGCTAGGACATTTTACGGGGATCTGTGGTTATAATCCGAGGCGTTCACTGGA
TGGTGCAGTCGCCTCCAAAGCCCCCCTGCACCAATACGGAAATATCTAAAAAGAAGCTAG
AACGACTATGTGCGGTATTGCCGGTTTTGTCCTGAATAACCCTGTCGACAGCCCCCAGCC
CCTGCTCAAGCGCATGGCAGACGAGATCGTCTACCGCGGGCCAGACGACGAAGGCTTCTA
TACTACCGAGGCCAACGCCGGGCGCCAGCAGATTGGCCTAGCCCATCGCCGCCTCTCGAT
CATTGATCTGGGCGGGGGCCATCAGCCGATGGCCAACCAGCGCGCCACCACCCAGGTGGT
GTTCAATGGTGAGATCTACAACTATCGTGAGCTGCGCGCCGAGCTGGAGTCGAAGGGCTA
CAGTTTCAACAGCAACTCCGACACTGAATCATTGCTCGCCGCCTACGACGAGTGGGGCGA
AGCCTGCGTCGAGAAGTTGCATGGCATGTTCGCCTTCGCCCTCTGGGACAGCGAAAAGCA
GCAGCTCTTCGTCGCCCGCGACCGCTTCGGCAAGAAACCCTTTTACTTTTGGCAACGCGG
CGACGAGCTGATCTTTGGTTCCGAGATCAAGAGCATCCTGGTGCATCCGCGGGTGCAGCG
GCAGATCGACCAGGCCGCAGTCTGGGACTATCTCGCCTTTCGTTATGTGCCTTGGCCGCG
CACCTTGTTTGAGGGGGTCGAGAAACTGCCTCCCGGTTCCTGCGGGGTGTGGCGCAACGG
CGAGTTTTCTGTGCGCCGTTACTACATCCCGCCGGATCGTGAGCCGCGTGTCGACCAGGC
TCCGGTGGCCGACCCGGTGGCCGGCTTTATGGAACAGCTCGATCATGCGGTGGAGAGCCG
CATGGTGGCGGACGTGCCGTTTGGCGCTTTCCTCTCCGGTGGTATCGATTCCTCCGCCAT
CGTCGGCCTGATGACGCGCCACAGCAACGAACCGATCAAGACCTTCTCGGTGGGTTTCTC
TGAGGCCCAGTACAGCGAGCTGGGCTACGCCAAGACCATCGCAGAGCAGTTCCATACCGA
CCACCACGAACTGACCGTCTCCCAGGCGCACCTGATGGAGGAGCTGCCGAAGCTGGTGCG
TCTGCGCGACGCGCCGGTGGCTGAGCCGTCGGATATCCCGATCTATCTGCTCTCTTTGGA
GGCGCGCAAGACGGTGAAGATGGTGCTCACCGGCGAGGGTAGTGATGAGTTTCTCGGTGG
CTATCCGAAACACAGCTTCGACCGCTACGCCGACTATTATCGTTATATCCCGGATCTGCT
GCAGGCGCCGATCCGCGGCCTGGTCAACGCGCTGCCCTACAAATACCGCCGCGCCAAGAC
CGCCATCAACAACCTAGGGCTGCGCAACTGGGACGAGCGCATGCCGCGCTGGTTTGGCGC
GCTGACCTGGAAGGAGCGCGAGGCGCTGGCGGCGTTTCGTCCCGACGACTATCAGCAGTT
CGACGGCCCGCCCTTCGATGTCAATCGGGACAACAGCAACCTGCGCAAGATCCTCTACTT
CGATCAGACTAGCTGGCTGCCCGATAATCTGCTGGAGCGCGGCGACCGCATGACCATGGC
GGCCTCCCTGGAGGCGCGTATGCCCTTCATGGACCATCAGTTGGCGGCCTACATCTCCTC
GCTGCCCGACGATTGCCGGATCAAGGATGGCATCAGCAAATGGATGCTGCGTGAGGGGAT
GAAGCAGATCCTGCCCGAGACCATCCTCAATCGCCCCAAGGTTGGTTTCCGGGTGCCGGT
CAATGAGTGGTTCCAGGGGCCGATGCGTGACTACCTCTGCGACCATATCCTCAGCAGCGA
TTCAAAAACCGCCGCCTATTTCAACCGGCCGGTGCTGGAGCGCTATGTCAACGAGCATGT
GAACGGCACTCAGAACCACGAGAAGTTGCTCTGGGGCCTGCTCAACCTGGAGATCTGGCA
CCGGGAATATGGGATGAGCGCATGAGTTCACTGGCATGGAAGATCAACCGGATCAAGGCA
ATGAGCCCGGCGGAGCTGCTGTTCCGGGTTGGCCGGGTGGTGCAGGGCAAGGTCGAGAAG
CAGCGTCTCAGCGCTGGTTGGAGGCCGAAGCCGAAGGGGTCGGTGGGTAGTCGTGGCGGC
TTGTTTCAGGGGGAGTCTGAACAGATCGTCAGTCAGTGGCGTGCCGCCTATGCCGGGCAG
CTGGCCGGCTACGAGCCGCTGCTCGATGGCGATGTAGATATCTTCGGCCACCTCAAGGTC
AATCTGCTCGACGGCTTCAACTGGCACCGGGATCCCGAGTCGGGGATCGTTGCGCCGCTG
CTCTACGGTAAGGGCATCGACTACCGTGACAACCACCAGGTGGGTAACTGCAAAACCCTC
TGGGAGGTGGCGCGTCACCCCCATCTGGTGCCGCTGGCGGTGGCCTATGCGGTCACCGGC
GATGAACGTTATGTGCGGCTGGTGACTAGCCAGATCGACAGCTGGATTGCACAGAACCCA
TTTGGTCTGGGGGTTCACTGGTGCAGCACCCTGGAGGTGGCATTGCGGTTGGTGGCTTGG
GCCTTGGTGCACAGCCTGTTCTGTCTGCGCGATGAGCAGGGGCTGTTCAGCCGGGTCAGC
GACAGCGAGGCGCTGGGCAATGCGATCTATCAGCATGCCCACTTTATCCGCCACTATCTC
TCTCGCCACTCATCCGCCAACAACCACCTGATCGGCGAGCTGACCGGTCTGTGGCTTGGC
TGCAGGGTATTTGATCTTGGTGCGGAGGGGGAAGTCTGGGCGGCGCTGGCGAAGCGCGAA
CTGGAGGCCGAGGCGGTCAAGCAGGTGTTCGAGGATGGCGTCAACAAGGAGCAGGCCAAC
TACTACCATCTGTGGGTGATGGAGTATCTCTACCTCAACTGGCTGGTGGGGGAACGCTAC
GCTGAGCCCTTTAGCGATACCTTCCGTGAGCGCATCATCGGCATGCAGCGTTTCATCTCT
GCGCTGCGTCCGCCGGGTGGTGTGGTGCCGCAGATCGGTGACTCTGACGACGGCGTGGTG
GCTCGCTTCGAGCCGGCCGATTCACCAGACCCCTACCGGGAGGTCTGCAGTGCGATCCAG
GCGGTGCTGGAGGATGGTTGTGAGGCGCAGTACCTCAGCCAGAAGGTCTTCTGGTACAGC
CTGATCGCAGGCCGCTCGGCGCAGATCGATGCGGGTCCAGAGGCGGATGATCAGCCGGCT
GGGCAACTCTTCCCGAAGGGCGGCTATGCGGTGCTGCGAGGTGGCGGTGCCCATCTGATC
TTTGATGCGGGGCCACTGGGATATCCCTCGATTGCCGCCCACGGCCATGCCGATGCGCTG
AGCTTCTGCATGGCGCTGGATGGCCAGTGGTGGTTGGTCGATCCGGGCACCTATTGCTAC
CACACCCAGCCCGACTGGCGTGATTACTTCCGTAGTACCGCTGCCCACAATGCCCTGGAG
GTCAATGGCCACGACCAGTCGCTGATCGGTGGTGCCTTCCTCTGGTTGCAGCGTTCGAAA
CAGCAGATCGGTGAGTTGCAGCAATCGGCCGATGGTGAGCAACAGAGTATCTCGGGTAGC
GTCAGTGGATATGCCGACCCGCAGATTCGCCACCACCGGGAGATCACTCTCGATGCTCGG
CAGCGCAAGCTACGGGTGACAGACCGGATCGAAGGGGGGGCGGCAGCGCTGCGGCTGCTG
TTTCAGTTCCATCCGAATGTACGCCTCTACCCGGGTGAGCTGAAGCACCATTTCTATGCC
GAGATCGAAGGTGAGCCGCACCGTTTGGAGATCTGTGCCGATGAAGCCCTGCAGTGGGAA
GTGCGGCACGGCGAAGAGAATCCCCATCTGGGTTGGTACTCGGAGCGGCTAGGTCAGAAG
GTGCCGATCGATGTCTTGGTCGGCACTCTGCAGGCTGCTTCGGGCTGTACCATCAACTGC
GAATTCAGCTGGTAGCCATTGCTGCCGCAACCAACCTGGGAGTGGAGAGGGAATGGCTGC
CGCGCAGCTGATACTCAGCGTTGACTACGAGGTATTTGGCGACGGAAGTGGCGAGCCGCG
CCGCTGTGTGCAGGATCCGGCGCGGCGCATCATGCAGGTTGCCGAGGGATTTGACGCTCC
TGTCACTCTGTTCGTCGATGCCGCAGGCTTTGCGATGATGGAGTCGGAGCTGCGCAGCGT
CTGCTCAGTGGCGGCGATCAAGGCGCAGCTGGCGGCAGCGCTGGAGCGGGGTCATGATCT
GCAGCTGCATCTGCATCCCCAGTGGGAGGGGGGGCGGATGGATGCCGAAGGTGAGTGGCA
GCTAGATCTCTCACGCTGGCGAATCGCCGATCTGAGTGACGGCGAGATTCGCGTGCTGCT
CAAGGAGGGGCGTACCTGGCTGGAGGATCTGGCGCGCTCGCGTCAGCCTGACTACCGCTG
TATCGCCTTCCGTGCCGGTGGTTGGTGCATCCAGCCATCTGAGCGGGTGGTCAGGGCGCT
GCGCAAGCTCGACTTTCTGATCGATTCGAGTGTCGCTCCGGGGATGCGCAATACCACCAA
GGGGGAGTGGCTCGACTTTACCAAGGCCCCGAAGTTGCCCTACTGGATGACCAGGGGTGA
CGTCTGCACGCCAGAAAAAAAGGGGCTCTATGAGATGCCGATCGCAACGGCGCGGATCGA
TCCGGTGCGCCACATGCGCGCCTTGGTGGCGGTAAAGGGCCGGCCGGATGCCGGCTTTGC
ATCTGGCTGCGAGGGCTCCTATCGGGGGCCTGGCGGGACAGTCTCGGGGGTGGTGGGGCG
GCTCGCAAAACTCTCCAAGCTGGGGCAGGTGATGCTCGATTTTTCCAGCATGCCTTCGCG
GGTGCTGATCGATGTCAGCCGCAAGTGGCTCAAGCAGTTTGACGGGGTGACAGATGTACC
GCTGCCGCTGGTGGCGATTGGCCATACCAAAAATTTTTCCGCCGCCTCTGAGCAGGCGCT
GGCAGAGTACCTTGAGTGGGCCAGCGGGGAGGGGATTGCTTTCACCACCTTTCCCGCCTG
GCTCGACGCCCTCAACGCTGATTGATCGACTGGTCGATGTGGTTCTTCAGCGCTGCCTGG
CCGTCGTCATCTATGTAGCTGAACTCCATGCGGCTGTGCCACGCCTTGCCGCGTTGTTCG
GAGCGCAGCACCTTGGCGTAGATGGTGCCAGTCTCGCGGCTCATCAGCGACAGTGAGAGA
TTGATCTTGATCTCGGAGAGTCTCTCCAGCTGTATCGGCGTACTGGCGAGCATGCCGTTG
TAACTTAGATCTACCACCCGTCCCTGGTGACTGTGCTCCTCCAGCCACTTGCCTTGCAGG
CGGCGGAAGCTCAGTGGTAAGTCTGAGGGGATGCGCGGGGTGCGGCGTGCTTCTACCCGT
GGCACCTGCAGTGGCTTCGGACGGCTGGTGGCGAGTAGTTCGTAGAGGGTGACGGGTTCG
CGTTTGCCCTTGACGTGGACCCGGTTGACCTCGCCAGTCTCAATATAGTCGGCGGCCTGG
CGCTGTGACGCCTGGCTGAGCAGAATCTGGCCGCGCAGGCTGTAGGCTTCGATGCGCGAG
GCCAGGTTGATGGCGTCGCCGATCACGGTGTACTCGCTGTAGAGCTCGGAGCCGAGATTG
CCTGCCATCACCTTTCCGCTGTTGATGCCGATCCCCATGTAGAGACGCGGAAAGCCCAGC
AGCCTGTTGTCCCGGTTGATGCGATCCATCGCCTGCTGCATCTCCACCGCGCAGGCGATG
GCCTGTTGCAGGTCGTCAGGGTGGGGTTGCTGCAGGCCGAACAACACCATGATTGTGTCG
CCCATGAACTTATCGATGGTGCCGCCATGCCGGTAGATGATCTCACACATCTGAGAGAAG
TAGAGGTTGAGCATCTCAATCACCTGCCGCGCGGGCATCTGGGCGGAGATTGAACTGAAG
CTGTGCAGGTCCGAGATTAGGATGGTGATCTGGCAGCTTTTGGGTTGGGCGGGGCCTGGC
TGTTTCTGCAGCAGCCTTGTGAAGTGTTGTCGCAGCTTGCTCTCGTGGCTGTCGTCGAGC
TGGTTGTTGCAGCTGCACTGTACTGAGTCGATGAGCTCATCGACCAATCCGGTGGTTCCG
TTCATACGGATGTTCCTTGTGGATTGAGGCCCTCCCTGGATTGTAGGCGATGCTGTGGTT
AGGTGCTTTATTCCCTGGCGGGGGAGGTGGTGGGACGCGGCTGTGAGATGGCTGTGGCCT
CAATGGGGGTGTTGCCGCGCCAGCCGCCGATATGCAGCTGTTTACCTGGCGCTGTGCCGG
CGATCAGCTGCAGCAGCTCGTGGGAGTTTTTCGGGGCGATGCCGTTGATGCTTGTGATGA
CATCGCCCGGGGTGAGTCCGGCCTGATCGCCGGGGCCGTCCTCCAGTACGCCGGTGACCA
ATACCCCTTCCACCGAGCGCAGTCCAAATGCTTCGGCTAGCTCTTCGGTGACATCCTGGC
CCTGGATGCCGAGCCAACCACGCACCACCTCGCCAGTAGCGATTAGTTGGCGCATGATGC
CTTCCGCCAGCTCAAACGGGATGGCGAAGCCGATGCCGTGAGAGCCGCCGCTGCGGGAAA
AGATGGCGGTATTGATGCCGACCAGCTCGCCCCGGGCGTTGACCAGTGCGCCGCCGGAGT
TTCCGGGGTTGATGGCGGCGTCGGTCTGGATGAAGTTCTCGAAGGCGTTAATCCCCAGGT
GGTGGCGACCGGTGGCGCTGACTATACCCATGGTGACGGTCTGACCGACGCCAAACGGGT
TGCCGATGGCGAGCACCACGTCGCCGATGCGGCGCTTTTCCGGATCGCTGATGGGGATCG
CCGGTAGGTCGGGTTCGCCGTCGATCTTCAGCAGCGCCACGTCTGATTCCGCGTCGCTGC
CGATGATGCGCACTGCCACGTTGTGGCCGTTGCGCAGCACCACTTTGATCTCGTCCGCCT
CCTCGATCACGTGGTGATTGGTCAGCAGATAGCCATCCGGTGTGATGATGACGCCAGAGC
CGAGACTGGTCTCGCGGCGCTTGCGGGTCTGATCGGGTAGCAGTCTGCCAAAGAAGTGTT
GTAGCAAGGGGTCGCGAAACCGTAGCGACTGAGTCTCGGTGGTGATCTTGGCGGTGTAGA
TGTTGACCACCGCGGGGGCTGCGGTGGCAACCGCATCCGCATAGGAGAAGGGGCCGCTGG
CGATGGGGGGCTTGGCTGGTGGTTCTGCCGATGCTTTGGGCTGGTTGAGGTGTGGCGCCT
GCGGGCTCGGCTCTCGCAGTCCAGGCAGTAGGAACAGAACCACGATCGCCGCGGCGAGGC
CGGCGGTGAGCGATGTCATTAAAAATGAGGCGAGTTTGCGGATCTTCATCGGGGAGGTAA
TCTAGCAGCCCTTTAATCGGGAACAGGGGCGTGCGCATGGTCGATCTGAATGAGCTGGAA
TCATACTGCAATGCACAACTCGGAGCGAATGAATTTGATGACTACTGTCCCAACGGCGTG
CAGGTGGAGGCGGCACAGCAGGTCCGGCGCCTGATGGTCGGGGTAACCGCCTGCCAGGCG
CTGATCGATGCGGCGGTGGAATGGAGGGCGGATGCGTTGCTGGTGCATCACGGCTTCTTC
TGGAAGGGGGAGGCCGCGCCGCTGCGAGGCATCAAAGGGCGGCGTATTGCCAGTCTGATA
AAAAATAATGTCAGCCTGCTGGCCTATCATCTGCCGCTGGATGCCCATCCGGAGTGGGGC
AACAACCGCCAGTTGGCGCGGGTGCTAGGGTTGGAGTCGGCCCAGAGTACCCCCGCCGGC
CGGGGGCTGGTGTGGCAGGCGGAATTGTCCCGGCCGATAAGTGGGGTGACGCTGGAGCGG
CAGATCGCTCAGGCGTTGGGGCGAACTCCGCTGCATATTGATGCGGCGGAGAGGATGATT
GGGAGGATTGGTTGGTGCAGTGGCGCAGCCCAGGGCTTTATCGAGGAGGTGGCGGATCTC
GGTCTGGATGCCTACATTTCCGGTGAGATATCTGAGTCGACAGTGCATCTGGCGAGGGAG
CGGGGGATCCACTATTTTGCCGCTGGGCATCATGCCACTGAGCGTTATGGCGTGCAGGCG
TTGGGCGAGCGCCTGGCAGAACGATTTGCGCTGGAGTTGAGTTTTATCGATATCGATAGC
CCAGCGTGAGCTCTTGCTGAGGGTGTTGGTTGGTACTTTAAAGAGTCCTAACATACTGAT
TCTTGGCCTCTTGCGGCGGAATGGGGATAGGTGTGCCCGCCTGGCAGCAGGCCTGGGTGG
AGTGGCATGTCGTTGATACAGAACAGAAGTTACTCGGATTTACCTGCGTCCAGCCTTGAC
CTGTCGCGGTGCATGTTGGAGAATGCGCGGTCAATTTTTGGGGTTTATTCAGCATATTCT
AATGTCCTGAACGGCGGGGCTGCCGAGCTGCCTTGTGGCACAAGGTATTGGTGGTTCGTC
CAGAAACTCGGGGAGTAAAAAATGAGCGCAGATGGCGTGGATTTGGGAAAGCGGCGTACA
CTTACGCTCGCGACAAGTGCAGTCGGGGCGGTTGGCGCCGGCTTCGTGGTTTATCCTTTT
CTGGCGGCCTGGTCCCCCAGCGAGAAGGCGAAGGCGGCTGGTGCGCCGGTAGAGGCCGAT
ATCGGCAAGCTGGAGCCCGGCCAGATGATGCGCGTCAAATGGCGCGGTAAGCCGGTCTGG
GTCGTGTATCGCACGGAACAGAATCTGAAGGACCTGCCGACTCTGGATGCTGCGTTGCTG
GATCCCGCCTCCGATGATACCGGCCAGCAACCCGACTACTGTAAGAACCCCGCCCGCTCC
ATCAAGGAGAAATATCTGGTGGCGGTCGGTATCTGTACCCATCTGGGTTGTTCCCCGACC
TACCGCCCCGATGTGGCGCCGGCGGATCTGGGTGCCGAGTGGAAAGGTGGCTTCTTCTGC
CCCTGCCACGGTTCCCGCTTCGATCTGGCTGGCCGCGTCTACGCGGGCGTGCCGGCTCCG
AAGAATCTGGAGATTCCCCCTTACCAATACCTTTCCGATACCAGGATTCAGATCGGTGCT
GATGGAGGTGCTTCCTGATGAGCATGATGCAGAACTTCGTCGGCTGGATCGACGATCGTT
TTCCGATGACCAAGGTGTGGAACGAGCACCTGGCGCAATACTACGCACCGAAGAACTTCA
ACTTCTGGTACTTCATGGGCTCCCTGGCGATGCTGATGCTGGTGAACCAGATCCTCACCG
GTGTCTGGCTGGCGATGAGCTACAAGCCCGACGCGGGGTTGGCCTTTGCCTCCGTCGAAT
ACATCATGCGTGATGTGGAGTGGGGCTGGTTGATCCGCTATATGCACTCCACCGGCGCAT
CGGCGTTCTTCATCGTCATCTACCTGCACATGTTTCGCGGGCTGATGTACGGTTCCTATC
GGAAGCCGCGTGAGCTGTTGTGGGTCATCGGTGTGATTGTCTACCTGGCGATGATGGCCA
CCGCCTTCATGGGCTACCTGCTGCCCTGGGGTCAGATGTCTTACTGGGGTGCGCAGGTTA
TCGTCAACCTGTTCTCGGCGGTGCCGGTGATCGGTCCCGACCTGGGGGTCTGGATCCGTG
GTGACTATGTCATCTCCGACGCCACACTGAACCGATTCTTCGCACTGCACTTCCTGCTGC
CGTTCGTATTGGCTGCGTTGGTCTTCATTCACATCGTCGCCTTGCACAAGGTGGGTTCCA
ACAACCCCGACGGCATCGAGATCAAGAAGGGTCCAAAGGGCAACAAGTGGAGCGATACAG
CACCGGCTGATGGTATCCCCTTCCATCCCTACTATTCGGTGAAGGATATCGCTGGTGTGG
CAGGTTTCTTGTTCCTGTTCGCGGCGGTGATCTTCTTCGCGCCGGAGATGGGTGGCTACT
TCCTCGAGCACCCCAACTTTGAACCGGCCAACCCGCTGAAGACCCCTGCCCACATCGCGC
CGGTCTGGTACTTCACGCCGTTCTACGCAATCCTGCGTGCAGTACCTTCGATTGCAGGTT
CTGCCTTCCCGGGTGTTGTTGCCATGTTCGGTTCGATCCTGGTGATGTTCTTCCTGCCCT
GGCTCGACCGCAGCCCGGTTAAGTCGATCCGTTACAAGGGTGGCCTCTACAAGGTGGTGC
TCGGACTGTTCGTGGTGGACTTCATTGTGCTTGGCTACCTTGGGACTCAGCCGACCACCG
ACCTGTACAAGCTGATGGCACAGATCGGCACCATCTACTACTTCGCTTTCTTCCTGCTGA
TGCCCATCTACTCCAAGATGGACAAGACCAAGCCTGTTCCTGAGAGGGTGACCCAATGAA
AAAGCTGTTTTTTGCATTTCTGTTGGCTGCGGCGCCTCTCATGGGGTTTGCCAGTGGCGG
TGGCGTACACTTGGATGACGCCGATATCGACCTGAGCGACGAGGCTTCGCTGCAGCGTGG
TGCGAAATACTTCGTCAACTACTGCCTGAGTTGCCACTCGGCCAAGTTCCAGCGCTACAA
TCGCATGGCGAGGGATCTGGGGTTGACCGAAGAGGAGGTCAAGCAGAACCTGATGTTCAC
TACCGACAAGATCGGTAACACCATGACCATCGCGATGCCGCAGGAGCAGGCGGAAGCGTG
GTTCGGCACCGCTCCGCCTGATCTGAGCGTGATCGCCCGGGCGCGTGGTGTGGATTGGCT
CTACACTTATTTCCGTAGCTTCTATGTGGATGAGTCGCGGCCTTTCGGTGTCAACAACAT
CGTCTTTCCCGATGTGGGCATGCCTCACGTGCTGTGGGAACTGCAAGGTCCGCAGAAAGC
GGTGTTCCGCACCGAGCAGGATGCGGCGGGCAACGAGACCCATGTCTTCGATAAGTTCGA
GCAGATCGCCCCTGGCAAACTGAGCCCGGGCGAGTATGACGATGTGGCGCGTGATCTGAC
CGCTTTCCTGAGCTATGTCGGTGAGCCGATCCAGATGAAGCGTAAGAGCATGGGCATCTG
GGTGCTGCTGTTTATTGCGGCCTTCTTCGGGCTCGCTTATATGCTCAAGAAGGAGTACTG
GAAGGACGTCCACTGAAACCGTTGATACGGTAATTCTGAAAAGGGGCGCGCAGTTGTTGT
ATACTGTGCGCCTTTTTTCGTTTAGTTTTTGCTGGCGGGTGGAATTGCTGAAGCGGTTTC
TCTCGCGGTTATTTTGGAGAGGAATCAATGGCGGCGGTTGCGAACAAACGTTCAGTAATG
ACCCTCTACTCGGATCCCCAGAACCCCTATTGTCACCGTGTGCGGATGGTGCTGGCGGAG
AAGAATATCACCTTTGAGATCAATGACATTGATCCGCTCAACATGCCCGAACAGTTGATG
GAACTGAATCCATACGGCACCCTGCCGACGCTGGTGGACCGGGATCTGCGGCTGTATGAG
TCACGTATCATCATGGAGTACCTGGACGAGCGCTTTCCTCACCCGCCGCTGCTGCCGGTG
GATCCGGTTTCGCGCTCCACCTCGCGTTTGCTGATGTATCGGGTCGATTACGACTGGTAC
CGGTTGATGGATGTGATCCTGGCCGGCAAGAAAGACGCGGCCAAGGCTCGCAAAGAGCTG
CGTGAGAGCCTGATCGCCACCTCTCAGGTGTTTGCCGCCAAGGCGTTCTTCATGAGTGAC
GATTTCACTCTGGTGGATTGCTTGATCGCTCCACTACTGTGGCGTTTGCCGGTGCTTGGT
GTCGATATCCCTGCTTCGGCCAAGGGCCTGCATGAGTATGCCTCGCGCCTGTTTGCGCGT
GAGTCGTTCACCCAGAGCCTCTCTGAGGCGGAACGCGAGATGCGGGGCTGACAAGTTACT
GATGACCTCGAACCGTCCCTATCTGATACGTGCCCTCTACGAGTGGCTGGTGGACAATGC
TCTGACCCCCTATCTGCTGGTAGATGCCGATCATGAGGCGGTGGAGGTGCCACAGCAGTT
TGTCAGCGAAGGCCGGATCGTGCTCAACATCGCTCCAGATGCGGTGGTGGGCCTAGAGCT
GGGCAACGAGTGGATCAGCTTCAGCGCCCGTTTCGCCGGTCATCCGCAAGCGATTCTTGT
GCCGCCGGCTGCGGTGCTGGGTATCTATGCCAAGGAGAATGGCCAGGGCATGCTGTTTCC
AGAAGAACTGGAGCAGGAGCAGGAGCAGAAGGCGAATGCGGATGATAAGCCGGAGCCTCC
CAAGCCGGGCAAACGGCCTGCTTTGAAGGTTATCAAATAGCGCCTGTTTAGAACCGTCGT
TAATTCAATTTGTGTGGACCACCTCCTCAGGGGAGGGCGATTCGGCAAAGTTCTGTCGTT
GAAGCGTGCTTATCATGGAAAAAGTCCGAGTGAGCATAGATATCGATAAAGGCAGGGGTT
CAGTCCGCAAAAAACGCAGATGAACGCAAATAAAAGCCCGTTGGCAACGGGCTGAAGTGA
CGTAACTGGATTTGCACAATAGTCGCGTTGTTTGCGGATTATTGCTTTTAGCTGGTCATC
AGCGGTCAATGCAATGGTTCGGAATGGGGCGTCTCGGGTATCTCGATCTGCAGCAGTTCG
GTGTGGCTGCCAAGCATGATGATATAGCCGGTGAGGCGCCCGCTGCCCTCCAGGCTGTAG
TCGAATTCGTAGAGGCGACGGAACTTGAGGCCGCTGCGCAGCCAGCGCAGGCGGAGTCGA
CGCAGGGCCACGGTCTGGTCGAGGAACTGCACGTCGTGTGATTCGCAGGCACGCTTGCTG
ATCCGAGTGGCGATCTCCCGCACCTGCAGGCTGTCGCGCCAGAACCAGATTAGCAGCAGG
ATCAGTAGCAGCAGATTCAGGGTGGTAAAAGACATCGGGGAGCCTTGTTGTGGGTCGGAT
CCAGATTGTACAGGGTGACATCACCCAGCTTGAAGTGGATGCCATCGTGAATGCGGCAAA
TAGTTCGCTGTTGGGCGGTGGTGGAGTGGACGGAGCGATACATCGTGCCGCGGGTCCCGA
GTTGTTGGCCGCCTGCCGGCCTTTGGGCGGCTGTCCTACCGGCGAGGCACGCATCACCCC
AGGGTTTCAGCTGCCGGCCAGGTGGGTGATACACACCGTCGGCCCGGTATGGCGTGGCGG
AGATCAGGGCGAGCCGGAGCGCCTGCAGGCCTGCTACCAAAATTCTCTGCAACTTGCTCG
CGAGTATGAGGTGCGGACGATTGCCTTTCCGGCCATCAGCACCGGCGTCTACGGTTACCC
GAAACAGGCAGCGACCAAAATCGCACTGGAGGCGATGAGAGGAGGGGTGAACGATTTCGA
GCGAATCATCGCCTGTTGTTTTAGTAGCTCTGACGTAGGCCGCTATGTCCGGCTCTGCTC
GGAATGTGAAGTGGAGAAAGAGTGATGTTTGCCTGGCTTGACCGGATTCCCCTGCACATG
ATCGTCCTGCCAGCGTTGCTGCTCGGTTTCGCACCTTTTGTGCCCGAGCCCCACCTGTGG
GAAAAGCTCAAGATGTTGGCGGCGGGCAGCCTGACCCGCCCCATCGATATCTTCGATCTC
TGTATGCATGGGACGCCTGCGCTGTTACTGGTGATCAAGCTGCTGCGTGGTGAGCGGGGC
TGAACGCTTTGTAGCAGGATTAAAACAGCTCGATATCAGCGCGCTTTGTTTGACTCTTCT
GCGTCGGCTCAGGTAGAGGCGCAAGTCGGGCTTGTTGCGGACTGCTCTCCTGGGGGGGCG
ATTCCTCCGGTGTAAGCAGAAACTGCTTTACCAAGTCCTGCAGTTGAGCGGCCATGATGG
TGAATTCGTTGCTCGATAGCGAGGCTGTGTTGGCGGTGTCTGCGGTCTGCTGGGCGATCT
GATTGATGTTGGCGGCTCGGTTGCGGATCGAGTCGGAGTTGCGTGTCTGGTCTTCGGTGA
GGTGGGCGATCCCTTCGTTCATCTCGGTGATGGTGGTCACTGATTTGGTGATCGACTGCA
GCGCTTCACCGGCGGTAACGGCCATTTCAACACTCTCCTGGGATTTCTCGGCGCCGCGCT
TCATCGTCTCCACCGCCTCTCTTGATCCGCGTTGCAGGGATTCAACCTTGCGCTGGATCT
CATCGGTTTCGGCATGAATTCGCTCAGAAAGGGTGCGCACCTCGTCGGCCACCACCGCGA
ATCCACGACCATGCTCGCCGGCACGGGCGGCCTCGATGGCGGCATTCAGTGCCAGTAGGT
TGGTCTGCTCAGAGACGGTTCTGATGATGGCGATGACGGTACCTATCGACTCGCTGTCCG
CCTCGACTCGTTGGATCACGGTGGTGGCGCCATTGACTTCGCTGGCCAGCTCCTGGATTG
AGGCGACGGCCTTTTCCACGATCTCCCAGCCGGCGTTTGCATCTTCACTTGCTTGGTGGG
CGGCCTGGGCTGCAGCAGCAGCATTGGTTGCCACCTGCTCTGCGGCGGCGGAGAGTTCGT
TGATGGCGCTGCTGACATCGCTGATATTGCTCTGCTGTTCGGATGCCTGTGTCTTGCTCC
GTTGGGTGGCGAGATTCATCCGCTTCGACTCCTCGGCGAGGGAGTTTGATGAGACGATAA
CCAGGTCGATCACACACTTGATCTTTTCGACAAATTGGTTAAATCCGCCTGCGAGTGCGG
CGATCTCGTCCTTGCCGCTATCGTCCAGACGTTGTGCCAGGTTGCCACTCCTGGCGACAT
CGAGCATCGCATGGACTGCCTGGTTGACCGGATCAGTGATCAGCCGGCTGATGAACCAGA
CTACTAGCAGGGTGATCAGGATGCCGCCAGGAATCAGGGTTATGGTCATGGTGATGACCG
CGGCGGAGTTTTGCAGCAGATTCTCGCTGGTTTGGGATATCTGGTCGCTGTTGTATTTGA
CCAGTGCCTCAATGATGGAGTCGAGCTGCTGTTGTAGTGGTGCGACCTTGGTGCGGATCA
GCTGCACATCACGCCGCCAGTGTTCTCCGCTGTGTAACCCGATCAGGCTCTGCAGCGGGC
TTTCGATTGCCTCTCTTGCGGCCTCTAGCTCAAGCAGTGCTTCCTCTACCTCGAGTTCCA
GCTCCTCCATTTTTGCGAGCCCCTGTTGACTGCCCTTGAGGGATTCCAGGTAGTCGTGGA
TGTTCTCGATCTGGGTGCTCTGGCGAAACGTAAGATAGGCACGTATCTCATTGGCGACTC
TCAGCCAGAGTGACTCGATTTTGGCTGTCTCATGGAGAATGTGGTGGTAGCGCTCCATCT
CCTCCTGACTATCGATCTCATCACTATAGTTAGTCAGGCTGAGTCGAAGATTGGCGAGTA
CTGCGCTGGCCTGGCTGGTGATCGGGGAGATGTTTTGTCGCGCATGGGCGTAGCCAGGGA
TCTTCAGCTCGGTATTGTCTGCGATGTGAAACAGGACCTTGTTGAGCTTGATGAGCTTGT
CGATGGTGGCCTCAGCGTCGGTTACCCATTGAATCGCCTCTTGATTGGAGTCGGCCGTAG
AGAGTTTCGCCAGCTGTGCCAACAGATTGTTGGCCTGGCTGATGTCGCGTTGATAGGCTG
CCTTATAGTGAGGTTCGGAGCTCAACAGGTAGAGGCCGAGGTTGGCGTAGCTCTGCTTCA
GTTGAGTCTGCAGCTCCTTTGAGATCAGCGCGGCGGGCTGATTCTTTTTCACTACACTGT
CAATCTCAGCGCCCAGTTTGTTTACATTCAGGTAGGTGATGCTACCAAGTGCGATTAGCA
CAGCGATGACGATCGCTGAGCCACCCCACAGCTTCTGGCTGATGGTAAATTTCTGAAACT
GTTTAGAGATCATAATCGTGCAATTCTGGGTCAGGGTTTTTGTGCCTATTGGAAACTAGC
GACTGCTCTTTTCTCTTCTTTAGGAGCCGTCGCAATTGCGCGGGAGCGGGTAGGAGCGCT
GGTATGTTGGTATGCTGGGATAGGTGCAAAAATGTGGGCTATCACGCGGTTCTGTCTGAT
AAGGATGGGGTAGTCTTGCGCTGACGGGGGTCAGACCACTCATGGCGCAGTAGCAATGCT
ACTGTCAGCGGTCGGGGATCCGTGAAAGATCAACACTCAGGATCAACGGCGGGCCAGCTA
TGAATGAGGCAATGAACACCATTTTCCAGTTTGTCGGTTACCTTGCGGCGCTGGCTGCCG
GTGCCTTTGTAATCGCAAAAATTCTTATCAGGTCTGCCCTGGCGAGAAACCTGGCCTCGC
ACAAGACTCGTCTGTGGCGGCAGCAGCAGCAGGAGATGAATGACCATAAAAGAAAGGTCG
ATGCGCTGTTTCGCCAAGCCACCCGAATCCATGAGCGGGAGCTGGACGCACTTTCCGGGG
CCTGGGGACGGCTTATCAACGCTATGAGCAGCGCCGAGCTGACCATGGAGAAGTCAGAGA
CCAGTATTGATTTTGACGGGATCAGCAATGACAAGCTGGCCGAGTTGATGGATGGGCAGG
GTTTCAGCGATCGTTCCAGGAAGTTGTTGATGGCCTCCGATGACAAGCGGGAGACATATC
TCGAACTACGTAGGAACAGACGTGTGGAGCTGGCTTTCGCTGCGGTCAGAGAATTCCATG
AGTATGTGCAAAAAAACAGCATTTTTCTCGGCAACGATCTGAAAGAGCTGTTCATCGCGA
TTGACAAGATGCTGATGCAGGCGATCGCAAAAACGGATTGGGAGCTGGGTTTTGAGCTGC
CTGCTGGCTGGACGAATCCCTTCAAACAACTGGTCGAGGAGCTGCAGCCGCAGCTTGATG
AGCTGAGCGGCCTGATCCAGAAACACATCGCCCAAGAGAAGATGGTTTAGTTGCAGGGCT
GATCGAACACTGTTCGGCTGCCAATCCGACAGTCCGTTAGTGCTTCTCCGAAATCCTCTC
CCTGAGCCGTCCAAGGCGCAGCCGCTGGCGCTCATCGAACAGCCGCCGGGAGCCAGCCCA
TACCGCCAGGGTCGCGCCGAAGCCGGTCCCCGATGAGATCAGCAGCATGATCAGGATCTG
ATACTTGGCCGCCTCTAGCGGCGGACTGCCAGCAAGGATCTGGCCGGTCATCATCCCCGG
CAGGCTCACCACCCCGGCCGCCGCCATCGCATTGATAATCGGAATCATGCCGGCGCGCAA
GGCGTTACGGCGGATCTCTCCGATCGCCTCCTGCCAGGAGTGGCCAAGCATCAGCCGTGC
CTCGATCTGACTGCGCTGCTCCCAAGCAGTCTGGGTCAGCCGGTCGAGGCTGACTGCAAT
CCCCGACATGGTGTTGCCCAGCTGCATGCCGAGCAGTGGGATCAGATACTGCACCGAGTA
CCAGGGCTCGACACCGATGATCACTGTCAGCGCTAGCAGGGTGACGCTGAATGAGGAAAT
GAACATCGACAGGGTGCCGATGCCGATACCCCAGATGCCGGTAAAGCCGCGATGCTGGCG
CGCCATCACCTCGTATCCCGCCACCAGCAGCATGAATAGTGCCAGCGCAGCGATGAAGAG
TGGATCCGACTGGGCAAACAGGCTCTTTAGTACCAGCCCGAGCAGCAACAGCTGCACCAC
CGTGCGAGCTGCCGCAATCAGCAGCCGCCTCTCAATCCCCAGCGCAAGCCGCTGCGAAAG
CAGTGCAGTGAGCAGCACCAGGATTGTGGCGATGGAGAGGTCGAGAGGGGTGAGGCTGAT
CAGTTCCATGTGAATAGCTCCAGGCAGCCCTGTTTGATCTGATAGTGGCGATTGCCCACC
CGCTGCTGCTGTTCAGGATCATGGGTGATCCAGATGGTGCTGCACTGGTGCTGTTGACGC
CACTCGCCCAGCAGCCGCTCGACCCGTCGGGTGTTCTCTCGATCGAGGTTTGCTGTGGGC
TCGTCGAGCAGCAGGATTTTGGGGTGATTGGCTAGTAGGCGCAGCAGCGCCAGACGCTGG
CGTTCACCGCTGGAGAGGCGTGATACGCCCCAGTCGGGAGAGTCGGCGGGGAGTTGCAGG
GCGTCGAGGGTTGCACGGCCAGGTGATTCGAAATGATCGCGAACCCGCTCGCCCCACCAG
GCACTCTCTGCCGGTAGCAGGGCGACTTGGCGGCGCCACTCGGTTGGTTCCATCGATTTA
CTGGAGCATCCATCCAAAACCATCTCGCCCTGATGTGGATCGAGATCGGCGATGGCCCGC
AGCAGCATCGATTTGCCGCAGCCGGAAGGTCCGTTGAGGGTGACACACTCGCCGGCCTGC
AGCTGCAGATCGAACGGCTGCAGCAGCGGTGTGCTGAAGCGGTGCAGGGAGAGCAGCGAC
ATCTCAGACGCAGCGTGTGAAGATCAGATCCCAGACGCCATGGCCGAGGCGCTGGCCACG
TTGCTCGAAACGGGTCAGGGTGCGATTCTCCGGGCGTGGGGAAAAGTTGCCAGGGCCGGC
AGCATTTGCAAAACCCGCAGTGGAGGAGAGTACGCTCATCATATGCTCAGCATATTTCTG
CCAGTCGGTGGCCATATGCAGATAGCCGCCGGGACGCAGTGCCCTGTGCACTAACTCGGC
GAACTCGGGCTGCACGATGCGCCGCTTGTGGTGCCGCCTCTTCGGCCAGGGGTCGGGAAA
GAAGAGCAGCACTCCGGTCAGTGAACCGGCAGGGATATGCTGGCGCAGCAGCTGCATGGC
GTCGCCCCGCAGGATGCGGGCGTTGTGCGACTCCTGCTCAGCCAGCTTCAGCATCAGGCT
GCCGACACCTGGGCCATGTACCTCAACACCAAGGAAGTTGTTCTCTGGTTCTCGGTCAGC
ATTTTGCGCCAGCGCATCGCCATTGCCGAAACCGATCTCAAGGATCACCGGTCGCTGGTT
GCCGAACAGCTTGTCGAAATCGAATAATCCATCAGGGGCTTGGCAGCCGTAGTGCGGCCA
CAGCTCATCGAAGGCGCGTTGCTGGGCCTGGGTCATGCGTCCCTGACGCAGGATATAGCT
GCGAATCGGCCGGTGCTTTAAGGCGTTGGTTTCGGACATCGGGATGGGACTCCGGCCGCT
TTGCAGCCGGAGTGGCTTGGGTTAGAAGAACAGGCCGTCCAGCGGTGAGGAGGCAGAGGC
GAAGCGTTTGGCTGGCATACGCCCAGCTAGATAGGCCTCGCGGCCCGCTGCTATGCCCTT
CTTCATCGCCGAGGCCATCAGTAGCGGATCCTGCGCAGCGGCGATGGCTGTGTTCATCAG
CACCCCGTCGCAGCCCAGCTCCATCGCCACTGCGGCATCGGAAGCGGTGCCAACGCCAGC
GTCTACCAGGATTGGCACCCTTGCGTTCTCGACAATGGTGCGGATGTTGAGGCGGTTGCG
GATGCCCAGCCCGGAACCGATCGGTGCGGCCAGCGGCATCACCGCGCAGCAGCCCAGCTC
CTCCAGCCGCTTGGCCATGATCGGGTCGTCGTTGGTGTAGACCATCACGTCGAAGCCGTC
CTTGATCAACTCCTCGGCGGCGCTGAGGGTCTGCACCACGTCGGGGAAGAGGGTCTTTTC
GTCACCCAGCACCTCCAGTTTGACCAGGTTGTGGCCATCGAGCAGCTCGCGTGCCAGACG
GCAGGTGCGTACCGCGGTCTTGGCATCGTAGCAGCCGGCGGTGTTGGGCAGATAGGTGAA
CTCGCTCGGCGGCAGCACCTCGAGGATGTTGGGCTCGTCTTTGTTCTGGCCGAGGTTGGT
GCGACGCACCGCGATGGTGACGATCTCGGCGCCACTGGCGTCGATGGCGGCACGGGTCTC
CGCCATGTCCTTGTATTTGCCGGTGCCGACCAGCAGGCGCGAGGTGAATTCGCGTCCGGC
GACGCTGAAGCTGTCTTTTGGGGTATCGTTTGACATCAGGTTTTGATCTAACTGTGTATT
GGCTTTTAGGCTGGCGTGCTGCTTGAATCAAGGCGTCACGAGCAACCTTCCTTGGTGGGC
TAGTCCGGCCCACGATCCCTGTCGGGCGTTCGTTGCGCCGCGTTTGTCCGCTGGACAAAC
GGTCGCTCCTCACCCCCCGCCGACGGCGTGGATGATCTCGATACGGTCTTGCTCATTGAG
GGTGTGGCCGTCGAAAGCGGAGCGAGGTACCAGTTCTTCGTTGACCTCGACCGCGATCCG
CTGACCGGTCAGTGAGAGTAGTTCAACCAGGTTCGCCATATCTGTCTGGTCGGGGATTTG
CTTTTCCTCGCCGTTTACGTAAATCTGCATCTCGTTTGTCTCAGATGAATAAAACGCAGG
TTGCGGGGTGGGTTAAAAGGGAGAAGTTTACACTAATCCACCAAAACTAGAACAAGCGGG
CCATATCGCGACATACCGGTATGTTTTCTGCGGGGGGGAGTGTGTTGCAGCAATGGAGTG
AGGATCTTATTTCACCCGAGGGGGCGGGCACCCTGGACGGCCTGTTTCTGCAGCGGGTGC
GGCGCAGCCCGGAGGGAATAGCCTATCAGGCTTTCGATCGAGAGGCGAAAGAGTGGTGGG
GTTTGACATGGGCTGAGATGGGCAGGGAGATCGCCCGTTGGCGCCAGGCGCTGCTGCAGG
AGGGATTGGAGCCTGGAGATCGGGTGGCGATCCAGCTGCGCAACTGCCCCGAATGGGTGA
TGTTTGATCAGGCGGCGCTCTCCCTGGGTTTGGTGACGGTGCCGCTCTACACTGACGACC
GGGCCGATGCGGTCGCTTACATCCTGCAGGATGCGGTGGTCAAGCTGCTGCTGGTACAGG
ATGCCGGACGCTGGCGGCGCATGGTATCGGCATTGCAGGGGGTGGAGACGCTGCAACGGG
TGGTGGTGTTGGAGGGCGCTGAGCAACTCCCTGAGTCGTCCCAGCATCAACGGGTTCGAG
CCGCCGGGACCTGGCTGCCTGAGAGTGGGCCAGCATTGCAGCCGCGTAGTGCAGACCCCC
ATAGCCTTGCCTCGATCGTCTACACCTCCGGCACCACCGGGCGACCGAAAGGGGTGATGC
TGAGCCACTGGAATATGTTGTCGGTGGCACATGCTTCGCTGACGGTGGTCGACTGCTACC
GGCAGGATCTGTTTCTCTCCTTTCTGCCACTCTCCCACACCCTGGAACGGACCGCGGGTT
ACTATCTGCCGCTGATGGCCGGTGCGACGGTAGCCTACGCCCGCTCGGTGACGCAACTGG
CAGAAGATATGCAGTGCATCCGTCCCACCGTGATCATCGCCGTGCCACGCATCTTCGAGC
GGATCTATGCACGCCTGCAGGAGCAGTTAAAACAGCGTTCGCTGCTGGCTCGGGGGCTAT
TCCGGCTGACCCTGCACTGCGGCTTCATCCAGTTCGAACATCAGATGGGACGGCAGGGCT
GGTCACCGAAGTTGCTGCTGATGCCATTGTTGCGGCGTCTGGTGGCCGACAAGGTGCTGG
CGCGTCTGGGCGGACGGCTGCGCGGGGCGATCAGCGGTGGCGCCGCGCTCTCCCCCGATG
TGTCGCGTTTCATGCTGAGTCTTGGTCTGCCGATCCTGCAGGGGTACGGCCTGACCGAAA
CCAGTCCGGTGATCAGTGTTAATCCGATGGATAACGTCAAGGTTGACAGCGTTGGTGTAC
CGTTACGGGGGGTTGAGGTACGCATTGGTGAGAATGACGAGTTGCTGGTGAAGACTCCGG
GCAGGATGCTCGGCTACTGGAACAACCATGCCGCTACTGCGGAAATGATCGATGCTGAAG
GTTGGCTGCATACCGGTGATCAGGTGCGCATCGACGAACAGCGCCACATCTACATCACTG
GCCGTCTCAAGGATATTCTGGTGCTCTCCAACGGCGAGAAGATCCCACCCAGCGATATGG
AGATGGCGATCGCCCTCGATCCGCTGATCGAACAGGTGTTGGTGGTGGGTGAGGGCAAGC
CCTATCTGGCCGCGCTGTTGGTAGTGAATGCCGATCTGTGGGAGGGGCTGGCCCGGGAGT
TCGGGCTCGACCCGGAGCAGCCACAAAGTCTGGATGACGCTGCCCTGCAACAGGCCTTCA
TCCAGCGCATCCGCAGTGCGCTGAAGGACTTTCCGGGCTACGCCAAGATTCGCCGGGTGG
CGTTGCTGCTGGAGCCCTGGAGCGTCGAGAATGGTCTGCTCACGCCGACGCTCAAGGTCA
AGCGGCCCAAGGTGCTGGAGCGCTATGCGGAACAGATGGCAGCGCTCTATAGCTCAGAGC
ACTAACGGCGCTTGTCGCTTTTTAATGTTGCGTGTCATCGATTGGCTACCTAGAATGGGC
ACCTCAGCGGGTGTAGTTCAATGGTAGAACTTCAGCTTCCCAAGCTGACTACGTGGGTTC
GATTCCCATCACCCGCTCCAATCCTCGGCTGCAAGCCTCTGCAGTGCAACGATCCGTTTT
CACCTGAACATCCAACCATTCTGCACCAGCTCAAGCAGGGTAAAGCAAGGCTCGACCTGT
GGTGGAATTGTGCTACACCTCCAGACAGAGCTGAGTGAGGATGGTGGAAAACGCGGGCCA
GATTTTCGACCAGAAATTTTTAGAGGGAGATTGAAATGGGGAAGGTCTTGAAGATTGTTG
GCGGACTAATTGGCCTAGTGGTGGTGTTGATCATCGCTGCAGTGCTGGTGATACCGATGG
TTGTGGATCCTAATGACTATAAACAGGAGATCATCAGCCAGACGAAGTCCGCCACCGGCA
GAGACCTGAAGATCGATGGTGATATCGGCCTGTCGATCTTTCCCTGGCTTGGGGTCGAGA
TTAACGGGCTGCATCTCAGTAACGCCAAGGGATTCGGTGATACTCCCTTTGCCGAGGTCA
GGCATCTCCAGGTGCGGGTCAATCTGATACCACTCATCTTTACCCAGTCATTGGAGATCG
ACAAAGTAAAGCTTGCCGGACTTAAGCTGAACCTGGCAAAAAACAGTCAGGGTGTCAGCA
ACTGGGATGATATGACCGGGGGGCAGTCCGAAGAGGCCTTGACCTCTGCTGAATCGGCGG
GTGAGGGGCCTGCTGATACCACCGCCGGTGGCGGTCTGCAGGGGCTGTCGATCGGTGGTG
TGGCGATCTCTGATGCGCATATAGTGTGGGACGATCAGTCCACCGGCGAACATTTTGAAG
TCAAGCAGCTGTTGCTGGAGACTGGCGCCATGGCTCCCGGCCGGGCGGTGGATATGCGCC
TCGCGCTTGGTCTCGACCGTGCCCAGCCGGCCCTGCGTAGTGAGTTTGATCTGCGTGGCA
GACTGATGGCCGACCCGGCGCAGGGCAGCTTCTCGATGGAGGCGCTTGAGGTACTGCTGA
AGGTGAGCGGCGAAGGTCTGCCCAAAGCGGGGGTGAAGGCAAAGCTCAGTGCCGATCTCT
ACTTCAATCAGGCACAAGATCTGCTGGAGGTGAAAAATCTGCTGCTGAGCTCTGAAGATC
TGCGCCTCAGTGGTGCGATCAATGGCCAGGCCATCAGCAGTGCTCCACGCTTTGATGGCC
AACTGAAACTGGCGCAGTTCAGCCCCCGCAACTGGATGCAGAAGTTTGAGCTGCCACTGC
CACAGACGGCGGATCCTAGCGTGCTGGGCAAGCTGGCGATGGCGCTTGTGTTCGAGACTC
AGCCGCAGCGGATCGACCTGAAAAACTTTGAGATGCAGCTCGATGAGAGCCAGATCAAGG
GTAATTTTACTTTGATCGATCCAGCCTCGCCGGCCTATCGATTCCACCTTGACCTGGATA
AGATCGATGTTGACCGCTACCTGCCGCCGGCCGTAGACAAGCCAGAGAAAAAGCCGGTTG
CGAGCAGCAAAGACAGTGGTGATAAGCCGCTGTTTCCGGTGGAGCTGCTGCGCAATCTCA
AGTTGGATGGCACCCTGCGGGTCGGCAGCATCAAGGCCAACAATATCCAGGCTGAGGCAA
TCAAGGTGGTGATCAAGAGCAAAGGCGGTCAGCTGCATATCGACCAACAGGTGGGGCGTT
TCTACAACGGTCAACTGAAAGGTGTGCTGGATCTGAATGTGAAGGGCAAGCAACCGACGC
TGAAGATCAAACAGAGCGCCAGCAAGATCCAGGCCGGGCCTCTGGTGAAAGATTTGACGG
GGCAGGATCGTTTCGATGGTGTCGGCGGCTTCAGCGCTAATCTCAGTAGTCGTGGCCAGA
CCCTGACACAGCTCAAGCGTGGCCTCAACGGCAATCTCAAAATGGAGTTCCTCAATGGTG
CGGTGAAGGGGGTCAACCTGGCAAAGATGTTGCGGGATGCCAAGGCGCGACTCTCCGGCA
AGAAACCGGCGAACTCAGTCGAGCCGGAGCAGACCGACTTCTCTGAGCTGACCGCCAGCG
CGGTGATCCGCAATGGTCTGCTCACTAACAAGGATCTGCTGGCCAAATCCCCCTTCCTGC
GGGTAAACGGCTCCGGACGGGTCGATCTGGTCGGAGAGAGCCTCGATTATGTGGTCAGGC
CGGTAATTGTCAGCACCACCAAGGGGCAGGGCGGCGAGGGGCTGGATGATCTGAAGGGAA
TTCCAGTGCCGGTCCACCTCAAGGGGCCCTGGTCCAAGCTTGATTGGAATATCGATCTGG
GCAAGGTGCTGGCCGAAAGCCAGAAGGCGAAGCTGAAAGAGACGCTGAACAAGAAACTTG
ACGGCCAGCTCAAGGATAAGCTGCCGGGTGGGCTGCAGGATAAACTTAAAGGGGGGCTGA
AAGGCCTATTCTAAATCCAGGGTCGGGAGTTTGCAGGGCGGCCTTCCAAACTCCCGACTG
ATCTCTCTGAATGAATCCTTCTGAATTTTCCAAGCAAGTCATCGACTGGCAACAGCGTTG
TGGGCGCAATGATCTGCCCTGGCAGGGCAGTGGCGATCCCTACCGGGTCTGGATCTCTGA
GATCATGCTGCAGCAGACTCAGGTGGCCAAGGTGATCCCCTATTTCAATCGTTTTATGGC
GCGTTTTCCCGATCTAGCCAGCCTGGCTGCTGCTGCCGAAGATGAAGTGTTGCACCTCTG
GTCCGGGCTGGGCTATTACGCTCGGGCACGTAATCTGCGTAAGGCGGCCGAGGTGTTGCA
GGGGCATTTCTCGGGCCGTTTTCCTGAGGCTATCGAGGCGCTGGAGAGTCTGCCGGGGAT
CGGCCGCTCCACCGCTGGGGCGATCCTCTCACTGGCCCTGGGACAGAGCCAGCCGATTCT
CGATGGCAATGTCAAACGGGTGCTGGCGCGTCACTTCATGGTGGAGGGGTGGCCTGGTCG
CAGTGCGGTGGCAAAACGGCTCTGGGAGCTGACCCGGCAGCTCACCCCTCAGCAGGAGGC
GGCGGCCTACAATCAGGGCATGATGGATCTGGGGGCGACCATCTGCACCCGTGGCATTCC
CCGTTGTGATCTCTGCCCGCTGGGCGACAGCTGTCAGGCTCGTGAGCAGGGACGCCAGCT
GGAGTTTCCCGAACCACGCCCCACAAAGACCCTGCCGGTCCGCTCGACCCGTATGCTGCT
GGTGCAGAATGGTGCTGGGCTTGTGTTGCTGGAGCGGCGTCCGCCAGTGGGTATCTGGGG
CGGTCTCTGGAGTCTTCCTGAGTGCCCGCCGGATACTGATTTGTCGGCCTGGTGTGAGGC
GCATTTTCGCGCCGAGCTGAAACAGATCCGCGAGTTGCCTGCGCGTCGCCACAGCTTCTC
CCACTTCCATCTCGACATCACGCCACTCGAACTGCAGCTCAAATCCCCTGACAATTGTGT
CATGGATGCTGCCGCGCGGGTCTGGTATAACCCCGCGATGCCTGATGAACGGGGACTGGC
TGCGCCGGTAGCCCGAATCATCGAAGAGTCCAGCCAAGCGAGAGGAGAGAGCCGATGAGT
CGTATAGTGCAATGCGTTAAATTGAAGCGGGAAGCGGAAGGGCTCGAGCGTCCAACCTAT
CCGGGTGAGCTAGGGCAACGGATCTTCGACAACGTCTCCAAAGAGGCCTGGCAGGAGTGG
CTGCGCTTTCAGACCATGCTGATCAATGAAAACCGCCTGAGCCCGGTCGACCCCAAGGCG
CGCAAATTTCTCGAACAGCAGATGGAGAATTTTTTCTTTGGTGAAGGGACCGAGCTGCCG
CCCGAATTTGTTCCCCAAAAGTGAGCTGGTGGTAGCAGAAGAAAATCGCGGCTGGCCTCT
TGACTAACTGCTGCAAGATCGCTGTAATACGCGCTCTCAAACGCGGCCAGGTAGCTCAGT
CGGTAGAGCAGGGGACTGAAAATCCCCGTGTCGGCAGTTCGATTCTGTCCCTGGCCACCA
TAAGATAAAGGCCCGCAGCTTATCGGCTGCGGGCCTTTTTCGTTTCTGGCCGACCTATTT
TTACTCTGCCTGCAAGCGCCCGCGCCAGGCCTCCATCTCATCAAGCTTCGCCTGCTGATC
GGTGTGCTGGTAGAGCCGTATTAGATCCTCCACCACAGCCAGGGTGCCGCTGCGATCTGT
CAGCCACAGCCGTATCGAGAGCGCACGCTGCAGCAGGCTCTCTGTCTTGTTCCAGGCGGC
TTGGGTGATGTGGATACGGGCTTGGCTGTGCAGTGTGGTGGCGATGCCGCGCCGGTCGCC
GGCCTTGCGGTAGAAGTCGAGGGCAAGCCCATACTGGAGCAGTGCCTCTGTCTCGCGGCC
GGCGCTCTGCTGTAGTTTTCCGCGCAGCCGGTGCAACAACCCTTCCAAGGCTGGGCGGCG
CCTGAAGAACTCCTCATCCAGCGCATTGTCGAGCCGCTCCAGCCACAGCGGGGCGTCGGC
TGCGTCGATCTCGCAGGCAATACTGGCACGGCTGGCGAGTGCGCTCATCGACTCGTCTGT
GAGTTTTTGGCTCAGCAGTTGTTTGTCGTTGAAGCTGGGCAGGATCGGTTCGAGGGCCGC
GATGGCGTCGGCATGATGCTGTTGTTTGAAGGCGAGGGAGGCGCGTAGCAGGTTGATGCG
TGCGCGGTAGCGATGCAGGTTGGCGGCCTCGACCAGACGGGTTAGCTCCAGCAGCCGTTG
TTCGACCGCCTGGTAGTTGCCGATTGCTAGTGCAGTTTCGATCAGGTTGATCGAACTCTG
GGCGATGCCATCCAGGTCATCCACGCTGCGGTAGAGCTTGAGTGCCTGAGAGAACTGGCG
GGCGGCGGTGCGGTAGTCATTGTTATTGTAGGCGCGAGTGCCGCGTTGCAGTTCACGTTC
ACCCTGAATCTGCGTTTCCGGGCGCAGGTCGGGGGTGCCGACGCAGCCGCCCAGCCCAAG
TAGGAGCAGAATGAGCCAGAAGAGGCTAATCGATGATGGGATGGACATCGATCATCTTCT
CCTCCTCGGTGGGACGGATCGCCGAGGAGACGGGCCAAACCCGCTGCAGTCCCTCTAGGG
TGCGGTCGGTAGACTGCAACATCAGCTGCAGGTGGGTGACCAGGTCGGGCAGTTGCTGGA
TCTCCATGTTGATGGTCTGCATGGAACTGTTCATCTGGCCGACCAGCTGGCGGGAGTCGG
CGATCAATCCATCCATCTGATGGGTCATGTTCTGGGTCTCCTGGGAGAGGGCGACCATGC
TCTCTAGCACTGGCTTGAGTTCGCTGACGCGATCACGGGTCTGCGCCATGGTCTGCTCCA
TGTGCGTCACGGTGCGGGTAAAGCTGTGCTCCAGCTGCTGGTCGTAGATGGCACGGCCGA
GCACCCCCTTGCCAGAGTTGACCTGATTGGTGAGGTCTCGCAGGTTGGCAACGGTGGTGT
TGATCCCCTCAGCCGTGGCGGCGATCTGTGCCGGGTCGATGGCGCTGACCACCCGCGCGA
TGCCGTCCAGGGTCTGGCGCACCTTCTCCATGATCGGTGTCAGCTCGTTGAGCAGTTCAT
CGGCGCTCATCGGTTCCTCGATTAGGATGGTGGAACCGTCGCGCAGCATCGGTAGTTGCG
GCGAGCCGGCACTGATCTCGATCACCGCAGTACCGATGATGGCCAGCTTGCTCAGCGCAC
CGCGGGAGTCCTGCCGGATCAGGTTCTGGAACCCCTCGTAGACGAAAAAACTGATGTGGA
TGCGGTTGTCAGCGGCGATGCCGATCGACTGTACCCGGCCGACCTCGATCCCAGAGACCT
TGACCAGCGAGTCGGTGGCGATGCCCTGGGCGTTACGCAGGTAAGTGTGGTAAGTGATGC
GGTTCTCGAATAGGTGGGTGGTCTTGCCCTGTACCACCACCAGACCGATCAACAGGGCCA
GCGCCACCATCACAAACAGACCGGCCAGCCGCTCCCGCAGAGTGTAATTGAGGCGGTGGA
TGTAGTGTATCTGCTGATGTTGCGGTGCCGGGGTCATTGAGCCTCACTAAAGATGTCGCG
CTGTGCTCTCTGCTGATGAATGTAATAGCGGACGACATCTTCAGGACTGGAGACAAAATC
CTCCCAGTTGTGAAATGAGAACCATCCTGAGCGACTGTGAAACAGTACCTGCCCGGCGTA
ATGGTGCACCAGTTCCGGGTCGTCGGTGGAGATGATCAGGGAGATTTCAGGGAACAGCTG
CGGCACCCGTTGCAGCAGGAAATCAGCCAAACGCTGGCGGGCTGGCCGGCTCAGGCCGAA
GAAGGGGTTGTGGGCGAAGAGCGCCTTGGGGCACAGCATCAGCGCCCGGGCGATGCTCAG
ATGACGCTGCTGCAGCGGTGTCATATAGGCTGGCAGCAGGCTGTGGTCCATCTGTCCCTG
CATGGCACCGAGCAGGGCCTGCTCACGCAGGGCGATGGTTTGCTCGTCGTCCTGCTGGTG
GTAGTGGGCTGCCAGCTTCAGGTTGTCCAGGCCGCTGAGCACCGAGAGCAGCGGGATGGC
GTGATCTACATAGCCTAGGCTCTGGCGCAGTTGCTGCCAGGGCAGGGAGAATGGCGCATC
GCCGATGGCATCTCCCAACAGGATTTCGCCACGGCTTATGGGCTCGACCGCGGCCAGAAT
GCGTAGATAGGCGCGCAGCGCCTCAGGCTCTTCGCCGAGCAGAAAGATCAGTTCGCCGCG
ATGAATGTGCAGATCCAGCGGCAGGCAGGGTTCGCCGTTCGGCTGATGCTTCGGACAGGC
GGCCTGGGCCTTGATCAGCAGATGCTCGTCGGCGCTTATTGAGGGCTCTTGGTCGCTCAT
ATCAGAATCAGCACAAACACTCCGTCGAGCACAAATACCATCACCAGGGAGTTGACGATC
GCCTTCTGCGTCACCTGTGGGACCTGGGTGACCGACTGGCCGACACTCAGCCCTTTCAGG
CAGGCATTGGCGCCGATCACCAGACCGAACAGCAGGTTTTTGATGAAGAACAACAACAGA
TCAAGGGGTTCAAAGGCGGATACCACAGCAAACAGGTATTTGAAGTTGGAGGTCGACTCC
AGTAGTGCTGCTAGGGTGATGCCAGTGACCAGAGAGAAGGCGGAGAAGTAGATCGCCAGC
ACCAGCTGTGCGATTACCATGCCGATCAGGCGTGGTGAGACAAAAAAGGCGTGCACGTCG
ATGCCAAGCAGCTCCAGCCCCTCCACCTCCCGGTTGAGGCTCATGTTGCCCAAGTCGACC
GCGATGGCCGAGCCGGAGCGGCCGATCATCACGATGGCAGTGAGCAGAGAGCCGAACTCC
AGCGCTACCAGATTCGCCAGCAGGCTGGCCACATCGGCCTCCTGGCCAAACACCTGCGCG
GCGAAGATCAGCTGGGTGGTGACGCTCAGCCCCACCGCCAGAGCGAGGATGGTGATGGTG
GGTAGGGCATCGATGCCGGAGAAGATCAGCTGGGTGATCGAGGCGGCGCGGCTGGCGCGG
TTGAACAGCCCGCCGCGGTTGCGCCAGCTGCGCATCACCGCCATCACGAAAACTACCAGA
TCGATGATATAGAGCAGGTAGTTGAGGGAGCGTCGTCCGAGCAGACTGATCAGATTGAGT
GAAGCGGTTTGGGACATGATGGGGCGTGGTGAAGCTCTCTTGTTTACAGACTATAGTGCC
TTTTGTGTTCGCTACTTTGTTATTGGCGGCAGGCGGGTTGGGAACTGTGAATCCAACCAA
TATGCCGGGTAGAGTTGGTTGATGTTTGAGATCAGAAGGAGTGTGTTATGGAGAAAGCCA
AAGTCGCAGCTTCCCAGCCGGTGAGTGTCGAGTTGGACGAGGGCAGAGAATACTGGTGGT
GTGCCTGCGGGCGCTCCCAAACCCAGCCGTTTTGCGACGGTTCCCACCAGGGAACGGGCA
TAAATCCGCTGGGTTTCAAGGCCGACAAGAGCGGCAAAGCCTGGCTCTGTATGTGCAAAC
AGACGAAGACCCCGCCCTACTGCGATGGCAGTCACGCCTCGCTTGAAGAATAGCCGCTGG
GCCGGGTCTGTTGTCGCAGTCGGTTAGCCGCGGTCGGTGTTGAGGATGGCCTCTGCTTCC
AGGGAGAGAGGGATAAGGTCGTGCGGGCTCAGCTGCGGGAGTGAGTCATAGCCCATGATT
CGCAGGTAGCCGGCGAGGATCTCCCGGCTGCCATTGAGAAAGTTGCCAACCCGCTGTGCC
CCCTTGTCGATATCGATACGACGACGCAGTTCGGTCTGCTGCGAGGTGATGCCTACCGGA
CACTCGTTGGAGCCGCAAGCGCGGTAGTATTCGCAGCCCAAAGCAAACAGCGCCGCGGTG
GCTAGGGCACAGGCATCGGCGCCCAGCGCCAGCGCCTTGAACATCTCATCGGGGGTGCGG
ATGCCGCCAGTGGCGATCAGACTGACCGGGCGCTCCAGGTGTTGCCGATTGTGTGCATCG
ATCAGCTGCCGCGCAATCGGCAGCGCTTTCACCAGTGGCATGCCGAATTGATCCCGCACA
TGCACAGGGGCGGCACCGGTGCCGCCGCCAAAACCGTCGATGGTGATGAAGTCGGGTTGC
AGCGAGAGCGCCGCCTGGGTGTCTGCCGTGACATCGTTGGCGGCAAACTTGATACCAATG
GGGCGCTCGCCGCCATCCAGGGCACGAATCTCTTCGATTCGCCGGGCGAGCCCTGTGAGG
CTGTCGATATCGGGAAAGCGGGCCGGCGAGTGGGCGCTGGTGCCTGGTGCGAGCCCTCTA
ACCTGGGCGATCTCTCCCGTGACCTTGCCGCCGGGCAGTTCGCCACCCAGGCCGGGTTTG
GCCGACTGCCCCAGTTTGATCTCCAGCGCATCGGCGAGGAGGATATTCTGCTCATTCCAG
CCGAAGTAGCCGCTCGCCATCTCGAGGATATAACGTTTCGCCGCCTGCCGCTCCTGCGGC
AGCAGGCCGCCCTCGCCGGAACCGATCAGGCTGTCGGCCGCTGTCGAGCCCTGTGCCAGG
GCGATCTTCGCCTCCTTGGAGAGTGCGCCAAAGGACATGTGGGAGATGTAGACGGGCAGC
GCCAGTCTGAGTGGTCTGCCTGCGCCTTGGCCGATGCTGACGGCGGTCTGCACCGTCTCC
TCTGCGAGCCTGGGGAGTTGCTGCAGCTGCCCCGCCTTGAGGTGGAAATGGCTAAAGTCG
ACGAGCTCGGAGAGCTGCTGGGGTGGCGCGCCCATCGCCTCGACGGTGGGTCTGCCTCCC
TTGGCGAGGCGTTTGATCAGGGCATGGCCGCGGGCATCCTGTTGCCAGCGTCGCCACTCA
CCCTGATAGCCGGAGAAGCTGGCCGTCGGCAGAGGCGGAACTGCAGTGGCATCTACATAG
ACCCCGTCGTCGCGCAGTTCGGCGGGAAAGGTGGCGATGCGGTCGTGGGGGTTGTAAGGG
GATACGCCGGTTTCCAGGTCAAAGTTCCACTGATGCAGTGGGCAGATCGCCTCGCCGTTC
TGCACCCGACCACGGGACATCTGCCCCTCCCGGTGCGGACAGCGGTCGTCGAGGGCGTAG
ATCCGGCCCTGATCGAGAAACAGCGCCAGTGGACGGCCGTTGACCACCACCCGGTGGCCC
TCGCCCTCACACAGTTGCTGGAGATCACAAACACGTGTTGGTTGCTTCATCCTGCTCTCC
TCCATGGTGATGCCGGATGTGGCAATACCATTTAGATTTTAGTGCCACCCAGGCGTATCC
ACTCCGCCTGTTGCTGCGCTGGTTGCATCTCGGCGAATGGGCGATAGGCGGCGCTAACCT
GTTCCGCCTGCTCCTGCAGTATGCCGGAGAGGGCAAAGGGTGCGCCGGGCTGGATCAGTT
GCATCAGTGTGGATGCGAGTTCGATCAGCGGTCCGGCAAGGATGTTGGCCAGCAACAGGT
CGTTTTCGGTTTGCGGGGTCTGTTCTGGTAGGCAGATCTCCAGCCGCCCGGCGACGCCGT
TTTTCTCGGCGTTGGCCTGGGTTGCCTCCAGCGCTTGGGGATCGTAGTCCACCGCGATGG
CGCGTTCCGCCCCCAGCAGCAGCGCGGCGATGGCCAGAATGCCCGAGCCGCAGCCATAGT
CGATGATGCGTTTGCCGCGCAGATCCTGCCCCTCCAGCCATTCCAGGCAGAGCGCGGTGG
TGGGGTGGGTGCCGGTGCCGAAGGCGAGGCCGGGGTCGAGCTTGACCAGCACGGCATCGC
TTGCCGTCACCTGCTGTCCATCCGGACAGATCCATAGTCGCTGGCCGAATTGCATCGGCT
TGAAGTGCTCCAGCCAGGTCCGCTCCCAGACCTGGTCTTCGAGGCGCTCGATGTTCAAGT
TGAGGCTGACATCAGCGGCGAGTGCTTGGTTGAGGGCGGCGCGTAGTTCGTCGATGTTCC
GCTCGGCCTCAAACAGGGCGGTGACGCGGGTAGCATGCCAGAGCTGCTCCTCGCCGGGTT
TGGGTTCCAGCAGCGGTTGGTTGCCGGCGTCACCCAGCGTGACGGAGAGCGCACCGAGGC
CCTCGAAAACCAGCTCCAGCAGCGGTGCGCGATCCTCGTCAGTCTCGATGGAGAGTTGCA
GCCAGGGCATGGAATCAATCTTGAATTGTGAATGTTGAATTAGGCTGCACGCAATGCGTG
CACCCTAATTCAAGGTGAAAGTTCAACAGTGGCTCGTCAGAGTCCCAGTTTTTCTTCCAG
GTAGTGGATGTTGGCGCCGCCAGCCTGGAAGGCGGCGTCCTTCATGATCTCCTGCTGCAG
CGGGATGTTGCACTTGATGCCGCCAATCACCATCTCGGCCAGGGCGATGCGCATCCGCGC
GATGGCGGATTCACGAGTGTCACCGTGGGTGATCAGCTTGCCGATCATCGAGTCGTAGTG
GGGCGGCACCCGGTAGCCATTGTAGATGTGGCTCTCGACGCGCACCCCCATGCCGCCCGG
AACATGCAGCTGGGTGATGGTGCCGGGGCTGGGCATGAAGTTTTTCGGATCTTCGGCGTT
GATACGGCATTCCACCGCGTGGCCGCGCAGGGTCACATCCTCCTGCGTGAAGCTGAGGGG
CTCACCGGCGGCGATCATGATCTGTTCTCGCAGGATGTCGATACCGGTGACCATTTCGGT
GACCGGGTGTTCAACCTGTACGCGAGTGTTCATTTCGATGAAATAGAACTCGTCGTTCTC
GTAGAGAAACTCAAAGGTGCCGGCACCGCGATAACCGATCTGGCGGCAGGCCTCGGCGCA
GCGTCCACCCACTTTGGCGCGCTGTTCCGGGGTGATGCCGGGGGCTGGGGCCTCTTCCAC
CACCTTCTGATGGCGCCGCTGCATGGAACAGTCGCGTTCGCCCAGGTGCACTGCGTTGCC
GTGAGTGTCGGCCAGTACCTGGAACTCTACGTGACGCGGGTTCTCCAGGTACTTCTCCAT
GTAGACCGTGCCGTTGCCGAAGGCCGCTTCCGCCTCGGCCTTGGTCATCGCCACCGAGTT
GAGCAGGCTGGCTTCGGAGTGAACCACCCGCATGCCGCGACCACCGCCGCCGCCAGCGGC
CTTGATGATCACCGGATAGCCGATCCGCTGGGCGATCTCTTTGGTGCGCTTGGCGTTACC
ATCGATTGGGCCGTCGGAGCCGGGTACTGTAGGCACACCGGCCTTCTTCATCGCCTCGAT
GGCGGCCACCTTGTCGCCCATGGTGCGGATGGTCTCCGCCTTCGGGCCGATGAAGATGAA
GCCGGAGTTCTCCACCCGCTCGGCAAAGTCAGCGTTCTCCGAGAGGAAGCCGTAGCCGGG
GTGAATCGCCATCGAGTCGGTGACTTCGGCGGCGCTGATCAGGGCGGGGATGTTGAGATA
GCTGTCGGCCGATGGGGCCGGGCCGATGCAGACCGACTCATCCGCCAGTAGCACGTGTTT
CAGGTCCCGGTCGGCTTCAGAGTGGACGGCGACAGTCTTGATGCCGAGCTCTTTGCAGGC
GCGCAGGATTCGCAGCGCGATCTCCCCCCGGTTGGCGATAACGATCTTGTCTATCATGGC
GCTTCTCAGTCGATGATGAACAGGGGTTCGTTGTATTCGACCGGCTGGCCGTTATCCACC
AGGATCTTCTTCACCACGCCCGCCTTGTCGGATTCGATCTGGTTGAGGATCTTCATCGCC
TCGATGATGCAGAGGGTGTCACCAACGGCAACGCTCTGGCCCTCCTCGACGAACGATTTG
CTGCCCGGCGAGGGGGCACGGTAGAAGGTACCGACCATCGGGGATTTGACTGCGTGTCCT
TGGATCTCCGCTGCGGCTGCAGGAGCTGCCTCTGCGACCGGGGCCTGCGCCGGCGCCGGC
GCCGCGGCGGGTGCGGCCACTGGGGCTGCGGCAACCATCTGAGTCGGCATCGAGCTGTTG
CGGCTGATACGCACCGACTCCTCGCCTTCGTGGATCTCGATCTCGGCGATATCGGACTCT
TCGAGCAGTTCGATCAGTTTTTTGACTTTGCGGATATCCATAGTGTTGATACTCGTTCAG
TTGTTGTCTGCCGCAAGCAATCGGCTGGCTGCCTGCAGGGCAAGTTCGTAGCCCTGGGCG
CCAAGCCCGGTAATCACGCCGACGGCGATATCGGATAGGTAGGAGTGTGCACGGAAGGGT
TCCCGCGCATGGACGTTGGAGAGATGCACTTCGATGAAGGGGATTGCGACCCCGGCAAAG
GCATCCCGCAGCGCGATGCTGGTATGGGTGAAGGCGCCCGGGTTGATGATAATGAAGCCG
ACCCCCGCGCTACGCGCCTGGTGGATCAACTCTATCAGTTCGTGCTCGGCGTTGCTCTGA
TGGAAGCGCAGCCGATGGCCCTGGGCCTCGGTCAGTTGCTCCAGGTGCTGGCGGATATCT
TCCAGGGTATCGTGACCATAGATCTCCGGCTCGCGGGTGCCGAGAAGGTTCAGGTTAGGG
CCGTTCAGTACCAGAATGGTCGCCATCGTCTCGAGTCATCCATAGGAGTTTGTGTGATGC
CCGGCGGAACGTCCCATAACAATGCAAAAACCACTGGGTCTCCAGTGGTTGGACGGAATT
GCCGAATTCATGCGGATTTTGCAAAAGTCCAGTGGTTTTGTCCAGTTTTATGCGCAGTTC
CACACCAGATCGTTGCAAGATTTGGACGCTTTTTGGCCTCACGACGGCGCTTGGAGGATC
CAAAGCCTGTTGCCGTATGGCGCCGAATTATATGCCTGATCAGCACGCTAGAGTAGTGGC
ATGATCACTTCATGCAGTCGCTCTTCTGCCAGCTCGCCATAGTGAGAGAAGACTAGCCTA
CCGGCACGGTCGAACAATGCGGTGAAGGGCAGCCCCTGAAAACGGTTGCCGAGCCCGCGT
GCCAGGGCGATCTCTGACCTGCCGCCGAGCAGCAGCGGATAGTTGATCGCCAGCTCCTGG
GCGCGCTCCCTGGCCGGCTGAGGCAGGTCGAGGGTGATGCCAACCATTTGTAGGCCACGC
TCGCCCAACTCGCGTTGCAGCCGGACCAGCCCCGGGATCTCCCGCCGGCAGATCGGATTC
CATGCCGCCCAGAAGTGCAGTACGACCACCTTGCCTGACCAGTCGCTGCTGGCGATGGGT
TCTCCCTGCAGGTTCGCCAGTTGCAGTGCCGGCAGCTGGTGGATGGTGATCGGTCCCTGG
TGTGGATTGGGTTCAATGGCCAGCCTGGTTGGCTGCTGCAGTGTCCGCAGCCCCCACCAG
CCAGCCAGCAGCAGGGCCGCGATCAGCAGGGTCTGCAGGGCGCGGCCGGGTGTGCTCAGC
GGATCGCCTCGGCGACGTGGGTGGCGAACTCATCGGCGCTTTTGAATCCGACGACTCGGA
AGCGTTTGCGCTCTGTGCCATTGCTGCCGTAGAAGATGATTGCCGGCGGTCCGGGCAGGC
CGAAGTGGCCCTGCAGCAGTGCCTGGTCCGTCGCGTCGTTGGCGGTGACGTCAGCCTGTA
GCAGCAGCACACCGTCGAGCGCGGCGATGACCTTGGGGTCGGCGAAGGTGTACTTCTCCA
TCTCCTTGCAGGAGATGCACCAGTCGGCGTAGAAATCGAGCATCACCGGCCTGCCTGCGG
CACTTGCCTGGGCCACCTCTCGCTGCAGGTCGGCCAGGCTCTTGATGCGCTTAAATCTGA
GCTCCTCGGTATGGCCGGCAGCCGCGCCACCGGACGCTACCAGTCCACGCAGTGGCTGCA
GGGTATCTTTACCACCCGCCGCGGCACCTATCAGCAGCAGTGCGCCGTAGATCAGCAGCA
CCATGCCAAGCCCCTTCCATAATTTCTGCCAGCCGCCGGCCTCGATCTCCAGATGGCGCA
GTGCACCCATGTAGATGGCAGAGACCACCAGCAGCATGCCCCACAGGAACATCGCGATGT
CAGCGGGGATGATGCGCTCCAGCATGAAGATGGCAACACCCAACATGGCGACGCCGAACA
CCGCCTTGACCGTATCCATCCAGCGGCCGGCCCTGGGCAGCAGCTTGCCGGCGGAGGTGC
CGATGGCGATCAGCGGTGCGCCCATGCCCATGCTCAGGGCAAATAGGGCCAGACCGCCAA
GCAGGGCATCGCCGGTCTGACCGATGTAGATCAGCGCGCCGGCCAGCGGCGGCGCCACGC
AGGGCCCGACAATTAGTGCGGAGAGAAAGCCCATTATCGCGACCCCGGCCAGTGAGCCCC
CCCGCTGCTTGTTGCTGATCTCTGAAAGGCGGCTCTGCAGGCTGCTGGGCAGCTGCAGTT
CGTAAAAGCCGAACATGGAGAGCGCCAGCAGGACGAACACCAGGGCGAAGGTGGCGAGGA
CCCAGGGGTTTTGGAAGGCGACCTGCAGGTTCTCGCCGAACAGCCCGGCCAGTACCCCGG
CTAGGGTGTAAGTGAGGGCCATTGCCAGCACATAGACCAGAGAGAGGGTGAAGGCCTTGC
GGGTGGTGATCGTGCCGCCATGGCCGGCGATAATGCCAGAGAGGATCGGGATCATCGGGA
AGATGCAGGGGGTAAACGCCAGCCCCAGCCCCATCACGAAAAAGAGCCCGATCACCAGCA
GGGAGCTGCCGCCAGCCAGGGTGGCGGTGATCTGATCGACCTCAGAGAGTGGGATGCTGC
TCTCGGCAGCTGCCGGTGTCGCGGCAGGCGTGACCTCTGCAGGTGCGGTCTCCGCTGCTG
CAGCCTTGCTTATTCCCGGCAGGGCCAGGGTGAATTCGCGACGCTGCGGCGGATAGCAGA
CGCCGATCTCGGCGCAGCCCTGGTAGCTCGCTTCCAGCACGATCTCGGTGGCCTCGGTGT
TGCTGCGCGTGAGCGGCAGCAGCAGTTCGATCTGGTCGTGATAGACCGCTACATCGCCGA
TCGTCCCGTCTGGGGTGGGTGAGTCTTTCTTGATCTCAGGCTCGGGCAGCTGATAGTCGC
CGAGGGCGACACCGTCCGCCTCGATCAGCGCCAGTTTGATCTTGTCGTGGTAGAGATAGG
TGCCTGGGGCGATCTCCCAGCGAAGGCGCAGCCGGCGGCCATCCTCGACGATGGCTGCGA
GTTTGTAGGCCTCTTCGGGCGGCAGCAGTTCGCCACCCTCATCGTTGGCAAACAGGGGGG
CAGTGGCGGCAGTTTCGCCGAGTAGGGGAAGCGGCGCGGGTGAAGCCTGCTGCGCTACGG
CAGGCTGTGGCGCCAGCGCCAGCTTGATCTCCTGGGAATGGGGCGGGAAACAGATGCCGA
GATCGGCGCAGCCCTGGGAGCGGGCCTCCAGGGTGATGGTTTCAGGGGCGCCTGGGTCGC
GCTTGATCGGGATGCGTGCGCTAGCGTGGCCCCGGTAGATCGCCACCTCGCCGAAGAATT
CGTCCTGCTTAATCTTCGCTTCGGAGAGTTCCGGCTCGCCCAGCTCGATGCCCACCGCGT
CGCTGCTGAAGCGGAGCTTGTCGCGGTACATGTAGTAGCCGTCGGCGATCTGCCACTCTA
CCAGCAGGGTGTCGGGGCCGTCGCTGCGGGCGCTGATCTGAAATGCCTGATCCGGCATCA
GTAGTTCGTCTTCAGCCCAAGCAAAGGGGGCGAGCAGCAGCCCCAGCAGGGTGATGATGA
GGAAGGTCGTTATTCTATTGTTGTGCATTGCTCCACCCAGTTGAGATAGTCATCGAGCCC
GCTTTCTACAGGGACTGCGATGATCTCTGGAAGTTCATAGGGATGTGATGCCCGGATTGC
AGCTTCCATTGCTGGGTACTGCTTGGTTGTTGTTTTGATCAACATCTGCAGCTCCTCTGC
CGTTTCCAGTTTGCCCTGCCATCGATAGATGGAGGTGACTGGCGCGCTGAGGCTGACGCA
GGCGGCAAGCCGCTGCTCCACCAGCTGTTGCGCTAGACGCAGGCCGGTCTCCCGGTCGGG
TACGCTGCAGAGGCTGAGAAGCACCGATGTCGACATCGGGGAAAGATACTCTAAAAAGGG
GCGGGGTGACAGCGTCCGCGGGGCTGCTGGCGGGTGGCGCGGGCTTGTCCTGAGTTCAGC
TCGAGCGTACCCTGCTGCGGCATGAATCCGTTACTCATATTCCTACTGCTGTTTGTTGGC
ATCCCACTGGTCGAGCTCTACTTTCTGATCCAGGTCGGCTCGCAGATAGGCGCCTTTGCC
ACCATCTTTCTCACCCTGCTGACCGCCCTGATCGGCGGTGCGATGGTGCGTCTGCAGGGC
TTTTCGACGCTGATGCGGGTGCGTGGGGCGATGGAGCGTGGCGAGGTGCCCGCGATCGAG
ATGATGGAGGGGGCGGTGCTGCTGGTGTGCGGTGTACTGCTGCTGTTGCCTGGTTTTGTC
ACCGACTTTGTCGGCTTCATCTTTCTGGTGCCGCAGTTGCGCCGCTGGTTGATCAGCAGT
GGGCTGCAAGGGGCCGGGGTGATGCGGCCGGTGCAGCGCAAACCCCACTCCCCACCCGGT
CATCAACGCACCATCGAAGGCGAATGCCGGCGCGAGGATGACCGGGAGGATGACTGAGCA
GGCTGCTGTTCTGTCTGACTGCTACTGAAACGCCGGTAGTCGATCCAGCCGCTCGTCGAT
CTTCTTCAGCATGGCGTGGTAACGCGGGTCATCGACGCTGCCGAAGCGGCGTTCGAACTC
CCGTTGCGGCATCTCGTCCGGCAGATCAGAGACCTTGAGGAAGAACGCCGCCTCCTGCTC
GGCCCGGGCCAGCACCGCCTGCGCCCGTGCCGCACTGGCGGGGTTGAGCAGCTGCTCCGC
CAGTCGCACGCCAGCCCGGTTGGCGGCGATGTCGCTGAAGCTCAGGCCGTAGTCCTTGCC
GCGGGTGTCGTAGACCTCCTTGAACTCACCGATGGCGAAGCTGATCTCGCTGTCGCCCAG
CATCTGCATGGTAGAGGAGATGAAAACGTGCTGCACCATGTCGTGACGGCCGGCCAGTAC
CACATTTTTGCTGCGCTCACGGCACTCGGTCAGCTCGCCGGTGCGGTAGTGGCCGAGGGC
CCGCTCAAATCTCGGGCTGCCGAGAAAGATCCCCAGCGCCTGCAGCGCCGCTCGGTTCTC
CTTCACTGCACTGGCGCCAGCAGCAGTGCGTTTGTTGGCAATCTCAAACAGCGGTGCGAT
GTAGGCGGTGGCGGAGGTGTCGATGGCGTGGGGATAGAGTTGGTCGAGTTCGCAGAGCTT
GGCGAAGTAGAAGCGCAGTCGCTCCGGGCTGACGCCGGCGCGCTGCTGGGCGACCTGGCG
GAAGGTCGGCTTGAGCCACTGCTTCAGATTGGGCAGGGGCTGGAACACTGCGGTGACGCG
ATCGCCCTGGATGTCCACCGACTGGATCGCCTGCAGGATCGCGCTGCTCTGTTCGTCCTT
CATCATCGCCTGCAGCAGGGTCTCGACCAGCTTCAGGGCGAGGGGGCCGGGAATCTCGGT
CTGGCCTACATAGACCGGTGCCAGGTGCAGACCGTAGTCTGATGGCACCACCCCCGCCCG
GATGTTGATGAACCTGCCAAAAGGATTCTCCGGCAGATCCAGGGTGAAGCGCAGCTGCGC
CTCTACTGGGGTCACATTGGCCTCGCCGTGCAGCCGGTGAATAGCGCGAGCTGCCACCGC
CAGCATGCCGTTGAGATCCTTCTCGCTGAGGACGATGGTCTCAGTCTGCGCCTCGGACTT
GAGCTTCTTGCGCAGGTCGCTTAGCTTGGTTTTGGCCCGCACCGCCGCATCGGTGTTCAT
GCGCTGGGTTTCGCCCACCAGCGGCAGATCTTCGCTGATCGAGCTGAGGCTGCCGAGCAT
CAGCAGCGGGATCGCCAGCAATAGCAGCAGAAACAGCAGACCAAACGGAAAACGGAAACC
CTTCTTTTTTCTTTTAGCCATAGTTGCGACAGATTATTTTGGTGGACCGGGTTATCCGCG
GCATGTTAGCAGGGGTGAGGGGGTTCGCCAAAAAAGGTGAGGTTGGCCCTAACAAGTCTA
GGCTTCATGTGTCTGCAAGTGGCCATGGTTGCCTGATCCCGGATGTTTGTAACTGGGGGA
TGCTGAAGCCCTGTCAAGGACGATCCTGGAAGAATTGATATCTGTTGTGTGATGTATTTA
TAGCTTTTACAGGAATTAAAGTCTTAATGGAAAGGATTCCATGCCCCACAGTATCGATAC
GGAAACAGAGCCAGATACTGGCCTTGCCTGCCTCGCCCTGGTCGCCCGTTTTCATGGTCT
GCCCGCCAACCCCGAGCAGATCGCTCACCAGTCAGGCAAGCCGGGCGAACCCTTCTCTAG
TGACGATATCCTGCGGGCCGCCAGGCGACTTGGGCTCAAATCACGGGCGATCCAGAGTAA
TTGGCAGCGGCTGGCCAAGACCGCACTGCCCGCCATCGCCCGTCACAACGACGGCCACTA
TTTCATCATCGCCGGCTATGAGGGAGAGACGGAGAGGCTGCTGATCCAGGATCCACTGGA
GAGCCGCCCGCTGACCCTGCCCAGAGAGATCTTCGAGGCCGCCTGGTGCGGTGAGCTGAT
TCTCATCACTAAACGCTCGCTGTTGCCGGGCCAGGGCAGCCGCTTTGATTTCAGCTGGTT
CATCCCCGCCATCGTTAAATACCGCCGGCTGCTGAGCGAGGTGCTGCTGGCCTCCTTCTT
CCTGCAGCTTTTCGCCCTGATCACGCCGCTCTTTTTTCAGGTGGTGATCGACAAGGTGCT
GGTGCATCGGGGCATGACCACCCTGGATGTGCTCGCCATCGGCCTGCTGGCGGTGTCGGT
CTTCGAGGTAGTGTTGGGTGGTTTGCGCACCTGCCTCTTTTCGCATACAACCAACCGCAT
CGACGTGAGCCTCGACGCCCGCCTCTTTGACCACCTGCTGCGTCTGCCGCTGGGCTATTT
CCAGGCCCGTCGGGTGGGGGATTCGGTGGCCCGGGTACGGGAGTTGGAGACGATCCGTGA
CTTCATTACCGGATCGGGCTTGACGGTGGTGATCGACCTCTTTTTCACCCTGGTCTTCTT
TGTGGTGATGTACAGCTACAGCCCGACCCTGATCTGGGTGGTGCTGGGGGCGATCCCTTT
CTATCTGCTGCTGTCGCTCTTTGTCACCCCAATACTGCGCAGCCGGCTCAACGAGAAGTT
CGCCCGGGGTGCAGAGAACCAGGCCTTTCTGGTGGAGTCGGTGAGCAGTGTTGAGACGCT
CAAGGCGATGGCGGTAGAGCCGCAGATGCAACGCCGCTGGGAGGAGCAGCTTGCCGCCTA
TGTCAGCGCCAGCTTCCGGGCGGCCAACCTGGGCAATATCGCTGGTCAGAGCGCTGGCCT
GATCAACAAGGTCACCACCGTGTTGATCCTCTGGATTGGTGCCACTCTGGTGATGAAGAA
CGAGCTCAGCGTGGGCCAGCTGATTGCCTTCAACATGCTCGCCGGGCGTGTCAGCGGGCC
GATCCTGCGGCTGGTGCAGCTCTGGCAGGATTTCCAGCAGGCCGGCATCTTGGGGGACAT
CCTCAATACCCCACCGGAGCCGGGCTACAATCCGGGGCGCGCCACCCTGCCGGCTCTCAA
GGGGGCGGTCCATTTCGAACAGGTCGCCTTCCGCTACGGCCCGGATCGTCCCAGGGTGCT
GGATGGCATCGAGCTGCAGATAGAGCCAGGAGAGGTGATCGGCATTGTCGGCCGCTCTGG
TTCCGGCAAGAGTACCCTCACCAAACTGATCCAACGGCTCTATGTGCCTGAGGCCGGCCG
GCTGCTGATCGATGGAGTCGATTTGGCCCTGGTGGAGCCGGCTTGGCTGCGCCGACAGGT
GGGGGTGGTGTTACAGGAGAACCGCCTGTTCAATCGCACGGTGCGGGAGAACATCGCCCT
GGCCGATCCGGCGATGCCGATGGAGCGGGTGGTGGCCGCCGCGCAAGAGGCGGGAGCCCA
TGCCTTCATCCTCGAACTACCGGAAGGCTACGACACCCTGGTGGGCGAGCAGGGCAGTAG
CCTCTCCGGTGGCCAGCGTCAGCGCATCGCTATCGCCCGTGCTTTGGTCACCAATCCTCG
TATCCTGATCTTCGACGAGGCGACCAGTGCGCTGGATTACGAGTCGGAACACATCATCCA
GCAGAACATGCGTCAGATCTGCAAAGAGCGAACCGTCTTCATCATCGCCCATCGGCTCAG
TGCCGTGCGGGATGCCAACCGCATCATCGTCATCGACAAGGGGCGGATCGTGGAGCAGGG
CAGCCATCAACAACTGCTCCAGCAGGCCGGCATCTACGCCCAACTTCACGCCCATCAGAG
TGGCCGTCAGCGCGAGGTGCAGGCCTGATGAGCGATACGCAGCACTATCGCCGGTCGGAT
GAACAGGCCTTCCTGCCGGCGGCGCTGGAGGTGCGCGATACACCGCCATCCCCTATTGGT
CGAGCGATCAGCTGGAGCCTGATGCTGTTCTTCCTGCTGGCGGTGATCTGGGCGCTGATC
GGTCGGGTCGATATCGTCGCGGTGGCCCAGGGGCGGATCATCCCCAGTGGCCACAGCAAG
CTGATCCAGCCCCTGGAGAGTGGCCGGGTGATCCAGATCCATGTGACAGAGGGCCAGACC
GTCAAAGCGGGTGAGCGGCTGATCGAACTCGACCTCACCACCACCCAGGCGGAGCTGGCC
AGGCTGAGGCAGGAGGCCGCGCAACTCAAACAGCGTCAACGCCGCCTGCAACTGTTGAGC
GAATGGATTGCCGCCCCCAAGGCGCACCAAGACCCGGTGACTGCGGGGCTCTCTAGCCTC
GAAAGTAACCTGCTGCAGAGCCAATGGCGCGAGTATCGGGAGCATCTCGCAACCCTCAAG
AGCGAACTGGCCCGGTACAGGGCCGAACGTGACACCCTGGAGCAGCAGATCGCCAAGCTC
GCCGCCACCCTGCCTCTGATCAGCCAGCGTGCCGACGACATGCAGACCCTGCTCAAGACC
AACGCGGTGGCCCGCCACAAGGTGCTTGAGGTGGAACAGGAGCGGATCAGTGCCCAACAT
GATCTGGCCACTCAGCGCAGCCGCAGAAGGGAGTTGCAACAGGCGGTGGCGGAGTGGCAG
GCGAAGATCCGCCAGGCCCGTAGTGAATTCCAGCGCCAGACCCTCGACCAGTTGAGCGAA
ATCACCCGGCAAGCCAATGCGATTACCCAAGAGATCATCAAGGCCCAGGTCCGCAATTAT
GCACAGACCCTCACGGCACCGGTGGACGGTGTCGTGCAGCAACTCGCCATCCATACCATC
GGCGCCATCGTGACCCCAGCTCAGGAGTTGATGCGCATTGTGCCCTCTGCTGAGCAGCTC
GAAGTCGAGGCTCTGATCGAGAACAAAGATATTGGCTTTGTCGAGGAGGGCCAACGGGCT
GAGGTCAAGATCGACGCCTTCCCCTTCACTAAATACGGCACCATCGATGCCGAATTGACC
GACATCTCCAACGATGCGGTGATGGATGAGACCAAAGGCCTGGTGTTCAAGGCCAGGGTA
GTGCTGGAAAAGACGACAATTCAGGTGGGCAAGCGGTTGGTCAGGCTCACGCCGGGGATG
AGTGTCACGGTGGAGGCCAAGACTGGCCGGCGACGGTTGATTGAATATTTTCTGGCGCCT
TTGTTGAAATACAAACAAGAGAGTGTTCGCGAGCGGTAATAAATGGTCGATATTAATGGC
GGTGAAATATATGTGGAGATCGTAATGGGTAAATCAAAGTTATCGAAAGACAAAAGGAGA
CGGGTGGAATTGATATTTTCATGTGCATTCTTGTCAGTTGCGCTGAACCAGTTTCTGGAT
TACCTGACACCAGTTCTGGATCTTGAGGAGATGGATGTTCGGTCTGGTGTTGTAAAGGAA
GTAAGGCAGGCGTTGCGAACAGGTTGTGGTGATGTATTGGTTTTGCAAACCGAGGATGGA
GAGGAGGTTAAATATGATGTGTGTCTAGATAAAACAGAGGGCAGTGAAGTTGCCAGCCGG
CCGGTGACAGTATGGAGTCAAAGAAAACAGTCAATGTTTGGGTATCTGGATCATATCTAT
CAGCTACAGATGGATAAAAGGCTAGTAATTAATTATGGGCCTACAAAAAAACGTAGGATT
TCAATGAAGAAATATTGGGATCCGTGGTTTTTGTTGGTTGTTACACTGGTTGGCGTGTCG
CCGTTAATAAAGATCGGTTGGGAGTATTTCATGGCAGCTCGATGCAAAACACATGGTGCT
AATGAGTTTCAAGGAGATAAAAAATGACTGCAAAGCTAGAGCCTGAATTTGTTGCGCAAA
TAAAGTCGGCAATAGGTGTGTGAGAAACAGGGGACAGACCACGGTTGTCAGCCAAGAAAA
CCGTGGTCTGTCCCCTATTCTCGAAAAGCTGTTCGATAATCGTTCAACCTACACCAGCTA
TGTCAGCTTCAATCGCGGTTCCCGCTTTGAGAGAGATGGTCGAATGATTGTCTGGGGGCT
GAATGACAAAGATTCACGGACTTTCTGTGGGCTGATGAAGAATTTTATGTGGAAGGGCTA
TAGCGGTGAGGTTAGGTGCGTTTTTGGGCGAGGGATATAGAAGGTCAGCATATTTGATAT
GACTGTCGAGGTTAGCAATGAAGCATAAAATAAAAAAGTGGATTGATTTTATATTGTTTG
GTGGTGTGTCGGCATTAGGAAGAGAAGGTCTGCGATGCCTGCGTTGGGACGGGTCAGTGT
TAGCTCTGATATGGATCCTGTTTTGTGTGGCTGTCGTCTATTCTGTGCCAAATTCGGTTA
ATCCAGAAGGCGTTGTTATTAATGGATTGACTCAATTTGTAACGAGTTGGAATAGATCAG
TATGGATTACAGCTCAGTATTCATTGTTTCCCAATGTGAGTCTGGTTGCGTCTTCAATTA
TGTGGCTTTGCTTTCCGTTCTGTCTCCTGATGTTTGTGAAATATAGAAATGAATTGTTCC
TGTGTAATGAGGTGCGGCGAAAAAGTCTTGAAAAAAAGGTTGTTTCGCTTCAATGGATTT
TATTCTTGGGTGTAATTTTAATGGTGTATTTAGGGGTGTGGTTATTAGGTGATCCTGGTC
CAGGTGGGGTTTTTAAGGGGCGTGGAGTCAATGATGTGGTGGGGCGATTGATGACGCGAA
CAAAACTTGGGCTTGCTGTGCATGTGGGTTTTTGTCAGGCGTTACTTTGCACTTTTATTG
CTGGAATTTTGGCCCATCAAAAGATTCGTAATGAGATGAAGTCAAGGAGTGAGAATGATG
AATGATGATCAAGGGTATGCATATGGAGAATATGTGAATGATTTGGCGGCATATATGAAG
GATGCTACGACATATATGATGGGATATATGTCTCAAAAGGATCTGCGAAATGGGATTGAT
TCTGCACATCTAGATGCAGAGGCTACAGCGAGGGCGTTTGAACGATCAGCTAAAAATATG
GCAAATCGTTCAGGAAGCGGGGCAGGTGCAAAAAGGGCTGTATGGGATGCTGCTGCAAAG
CAGGCAGGAGGCTGGGCGGACGAGGCCAGAAACTCGGGTTCGGTGGATGCTTTTTGGAAG
AAGATGGATTCGGCATTAAAACCATTCGTAGGAAAGATGGGGGCTTATGGACTTGCGCTG
AATGCTGCTTCACTTGCTGAGGCATATCAGGATGGGAAAAGCAATGAGGTGCTAAAGGAG
CTCGCGAAAATCGGTTCCGGAATAGTGATAGGGGCATTGGTTACCATGTCTTTAGCGGGA
GCGTGGCCTGCATATGCAGTTGCGGGAGCTATATGGGTGGGTTCTCTTGCAGTAGGAGAG
CTGATTGATGCCTATTGGCCAGATATTGATAATGATGTTGCCCATAACTTTCTTCGTGGA
AAAGGTGTCCGTAACAACGATCCATTAGCCCTTGATCTTGATGGCGATGGCCTCGAAACA
AGTCGCTTCTGGGGCTGGAATAATCTGGTCACCTTTGATCACGATGCCGATCGCATCAAA
ACAGGGACCGGCTGGTTGGATGCCGATGATGGCTGGCTGGTGTTGGACAGGAACGGAAAT
GGCCTGATCGATTCAGGCCGTGAGTTGTTTGGCGACAATACACTCCTGAGTGATGGCTCA
AAAGCCCGTGATGGATTTGAGGCGTTGGCGCAACAGGATTCAAACGGTGATGGCAATATC
GATGCCTCAGACTCAGTCTATTCAAAGCTGCGCGTCTGGCAGGATCTCAACCAGGATGGT
GTGTCCCAGGATAACGAGCTGAAATCCCTGGAAGAGTTGGGGATCGACTCGCTGGGTACA
AATGGCAAGAAGACCGATATCCCGCTGGGTAATCTGAATCATCTGATTGCAGATGGCGAA
TTCACTCGAAGTGATGGCAGCAATGGCCAGTTGGCGGATCTCAATCTTGCGCACTCTAAT
TTCCTTACTGAATTCGTGGATAAGATTGAGTTGACTGATCAGGCCAAGGCGCTGCCTGAG
ATGCGGGGTTCCGGTCTTGTGCGCAGCTTGCGTGAGGCGGCAAGCCTCTCACCCGAGTTG
GCGCAGATGCTTGAACGCTACAGCGAAGCCACTACCCGTGATGAACAGATGGCGATGCTG
GATGAACTGCTGCTCAAATGGAGTGAAACCAGCACCATGGCCACGATGTTTGAGCGGGCT
CGCAGTGAGGGTTTTGCGGTTATCTACAAGCTCGGAAATTTGGATGAGGTTCCTGATCTA
ATTGGACTTGCCAGCGCCTCTAATTCCCAGCTTCCAAAAACCCCAAAAGGTTTGAGTGAC
TTTCTCGCCGAAGCCTACTCGTCAGAGACTCGTGCCGAATACCAACGCTGGTTTCGCATG
ATTGGCGTCATGGAGCGTTTTAATGGTGAGGAGTTCATTGGTTTTTCTCGGCCACCCAGA
AGCAATCAAACGCCGCTCAGTCTAACGGCATCTGGAGGGAAGATAGACCGTTTTGGACAG
GCGGGAAGTACAGGTCGGCTGAACTACAACACCATAATCACTGAGATCAATCTCAGGGCG
CAGCAGCTGGAACAATTGGAAAAGGGTTATGAGGCACTCAAAGAGTCGGTCTATTTTGGG
TTGGCCACGCAAACCAGGCTGAGTCATTACCTGGACAACATTGAAATAGCACTCAAGGAT
GGGGAGCTCGCGCTTGACTTTGGTGTGCTTGAATCTCAGCTGGAAGACGCCTTCGATAAA
AATGCGCAAGCAGGCAGTTGGGACTTCTATGACTTCACAAGGGCCTATGGAAAGGAGTTG
CAACAGGCCGGATGGAATATTCCAAACTTTCTGAGTGGATTGTTGACAGATCATGAGATG
GATGACGCATCGATCGAGCGCATTCGACAGACAGGCTATCTGCTCGATGGGAATAGTGGT
AATGACTGGCTAAAATCCTCTTCGGCAGCATTGGTCCGTGGACTTGATGGACGGGATGTC
CTCAATGGCAGTGCAGAAGCGGATGTCCTTGAGGGTGGAGATGGTAATGATTGCCTGTTT
GGTGGTGACGGAGATGACATCCTTACCGGCGGCAAAGGCAACGATTGGCTGAAGGGTGAC
CGTGGTGTTGATACCTACCGATGGAGTCTTGGTGATGGAGATGATGTTATCGAAAGAGCC
TCATCAATCGACATCCTGGAGCTTGGGGCAGGCATCAATGCATCGGACATTAGGTTGCAC
CGTGAGCATGGCAATCTGGTAATTTCGTTTGCTGATCATGCGGGGTCTATTCAGATTAAT
GAACATTTTCGTGGAAATGGCCGTGACCGTTATGCCCTGGGCAGCATCAAATTTGCTGAT
GGTTCATCCATCAGCGCACAACAGATGTTCGAGGAAGTCGTAGTCGCTGGTGGTGGAGGC
CGCGATTATCTGAAAGGAAGAGAGTTCAATGATCACATGTTTGGCTTTGCGAGTGGTGAT
TGGATATATGGAGAGGGGGGTGATGACCTTCTCGATGGCGGGCTTGGCAATGATCAGATT
TACGGGGGGGCTGGCGATGACATCCTCATTGGAGGAGAGGGAGATGATCGTCTGTGTGGC
AACGGGGGCGTGGATCGGTATCGCTGGGACCGTGGTGATGGTAGAGACACCATCACCCGC
GCCGGTCGTTCGGACCACATTCAATTTGCCGACTCTATCTCCCAACAAGATCTCTGGTTC
AGCCGTTCTGGCAACGACCTGCTGATCGACATGTTTGGAGACTCAGGCTCTATCAGAGTC
AGCAATTGGTACCGAGGTGAGGCCTACCATGTCGGTCGAATCGAGACGGCAGATGGTGTA
CTTGAACACACGCGGGTGGAGCAACTGGTGCAGGCGATGGCGGTATTTTCCCCGCCGGCT
GGATCTGAGTTGAGATGCGCAGGGCAGAGGGAGGATCAGCTGCAGCCTGTGATTGCAGCT
GCTTGGGAGGCGGCCTGATCTTACCTATCGGTCTGGACCAAGGGCACTGGCCTTGGTCCA
GCCGATTGAGAAGGCCGTCTTCCCAGTCAGTGGCCTGAGTTGAAATACTCGTAATAGATT
CGCCTTGCTCAACACCTGCTCCGGCGTTCCCTCGGCGACCAATCTGCCCCCATCGATCAG
CAGCAGCCGCTGGCAGTAGTGGGCGGCGAGGCGCAGGTCGTGCAGCACCAGGGCGGCGCT
GCCTCCATTGCTGCAGTGGTCGGCGAACAGTTGCATGATGTCGAGTTGGTGGGCCGGGTC
GAGGGAGGCGACCGGCTCGTCGGCGAGTAGGATCGGTGGCTCGCCGGCGAGCATGCGGGC
GATCATCACCCGCGCCCGTTCGCCGCCGGAGAGCTGGTCCACCGGCCGATGACGCAGTTC
AAGCAGCCCGGTCTGGCGTAGCGCCCGCTCCACCGCCAGCCGGTCGGCCTCGGCGGGGGG
CTGCCAAGGTGCCAGGTGGGGCAGGCGGCCGAGGGTGACCAACCGCTCAACGCTGATCGG
CCAGTGGGTCGGGCTCTCCTGGGGGAGATAGCCAACCGCCCGGGCTCGCTGCCGGGGGGC
GATCTGGCTCAGCACCTCATGGTCGATCCAAACCTGCCCGGCATCGGCCGGCAGCAGCCC
GGCCAACAGCCTGAGCAGGGTACTCTTGCCGGCGCCGTTGGGGCCGATGATGCCGATCAG
TTCTCCCGCCTCGAGCCGGCAATCGACCCCCGCCAGGATCTGTCGCTCACCCCGCCGAAA
TCCCACCCCCTTGGCTGTCAGCTGGCTCATGGCTGCTCGCTCCGGCTCTTCAGGATCAGG
TGCAGAAAGAAGGGGGCGCCGACCAAGGAGGTGACCACCCCGACCTTCAGCTCCGTCTGG
GTCGGCAGTAACCGCACCGCGATGTCGGCTAGTAGCAGCAGGATTGCGCCGCCAAAGGCG
CTGGCAGCGAGCAGGCGCCCCGGCTGATGGCTAACCAGGGGTCGCAGCAAGTGTGGTACC
ACCAGCCCCACAAAGCCGATGCTGCCGGTGATCGAGACCGCTGAGCCCACCGCCAGCGCC
ACCGCGGTGAACAGCCGCCAGCGCAGTCGCTGGAGGTCGATGCCGAGGGAGTGGGCGGTC
TCCTCGCCCAGGGTCAGCGCATCCAGGCCGCGCCCGCTGCCCGCCAGCAGCAGCCAGCCG
AGCAGCGTGCCGGGCAACAGCAGCCAGAGGTCGTCAAGGCTGGTGTTGGCCAGCGAGCCC
ATCATCCAGAGCACGATCTCCTGCACCGCATAGGGGCTGGGGGCGAGGTTGAGCAGCAGC
GAGATCAGCGCCAGTGCCAGCGCGTTGACCGCCATCCCGGCGAGGATCAGGGTGAGGATG
CTGGCGCTACGCCCGGCCAGCAGCCAGACCAGCCCGGTCGCCGCCAGCGCCCCAACGATG
CCGCCCAGCGGGAAGATGCTGGAGAGGCCGAAATAGAGCAGCACTACCGCGCCGAGCGCC
GCGCCACTGGCGCTACCGATCAGGCCGGGGCTAGCCAGCGGATTGCGCAGCAGCCCCTGC
ATGGCGGCGCCGCAGAGCCCCAGAGTGGCGCCGGTGACCAGCGCGATCAGGCTGCGTGGC
AGGCGCACCTCGGTGAGGATCAGGCCATAGACTCCGCCCTGATCCGTGACCATCTCGGCG
AGGGCTTGGCTGAGGGGGATCGATTGTGCGCCGATGGTGAGGGAGAGCAGAAACAGCAGC
CCGCTGCTGGCCGCCAGCAGTGGCAGCAGCCAGCGTTTCTCTGGTTGGAGATTGGTGTTC
ACAGTTGTCGCTCCCGGTGGAGAGCCTCTACCGCATCGACAAACATCGGCCCACCACAGA
TCCAGTGTTTGAAATCGACCACCGTGAACGGCTCCTCCGGGCGCAGGGCGCGGAGCGCGG
GGTGCTGCAACAGGCGTTCGGCACGGGATGCATGCTCGCTGGAGACCGGTGAGGTGAAGA
TGCGTTTGGGCTGTGCCAGCAGCAGGCGCTCCAGATCGATGGGCTGAAAGCCTTCAATGT
CCGCTTCCGCTGCCAGGTTGCGCCAGCCCGCCAGCAGCAGGGCGCTGTGCTGCAGAGTGC
CGAGTCCGGCGGTGTATCCGCGGGGTTGATAGAAGATGGCGCCGGGTGGTTCGCCATCGT
GACTGATATCGAGGTTCGCCAGCCGTTGCTGCATCTCGTCGATCATCTGCTGCGCGCGTG
CCTGCTGGCCGAGCAGTTGCCCCATCTTCTGAATGTTCTGTTGGATCGCCGCTAGGTCAT
TGGCTGTCGGGATCACCTCCACCCGCAGACCGAAGCGGCGCAGCGCCTGTAGCAGGCGCG
GATCGCTGTAGGGGCTGGCGAGGAGTAGATCGGGGCGTAGCGTGAGCAGTTCTTCGATGC
GTGCATGGTTTTGCGGCAGTTGCTTGGCTGCCTCGGCGACAAAGGAGTTTTCCGGGCGAC
TGGCCAGGTGGCTCACCGAGGCGATCTGCTCCGGCTCGGCCAGCAGCACCAGCAGCTGGT
CGCTGCAGAGATTGATTGAAACCACCCGCTCGGGCGCTGCGCCAAAGGCGTAGGTACAGA
CTGTCAGCAGCAGCCAGAGCAGGGTGGTGAAGGGAGCTGATTGGTGCAATGGATATCGGT
CGTTAGGGAGTCAGAGAATTCTGCCGAGTGCCGCGCAAGCGGGTGAGGCTGGTATCATAA
CCGATCGCCCTTGAGCCGCTGTATTGTTTGTCCAAGTGCCCAGATCCATCCACGGCTCCC
GCCCGCCGGATGAGTGGTTTTGCCAGTCGCGGCCAATGCTAGACTTGTTCCCTTGACTCT
CCGTTTTTTGTCCCTATTATTAGCACTCAGTCGAGGCGAGTGCTAACAGCGCTTGCCTCG
GATAATTAGAAAACCAACCATTATAAACCCAATCAGGAGAATACACTCGATGAATATTCG
TCCGTTGCACGATCGTGTGATCGTTCGTCGTATGGAAGAAGAGCGCACCAGCCCTGGCGG
TATCGTGCTGCCCGATGCTGCCACCGAAAAGCCCATGCAGGGCGAGATTCTTGCGGTTGG
CAAAGGCAAGATCAACAACAACGGCGAGGTCACCCCGCTGGATGTGAAGGTCGGCGACAA
GGTGCTGTTTGGTAAATACTCCGGCACCGAGGTCAAGGTCGATGGTGAAGAAGTACTGGT
GATGCGCGAAGAAGACATCATGGGTGTCATCGAAGGCTAAAGCCAGCTATCAGGCACGTG
TCGAGCGCCGCTGGCGGCCGCTCCACGCTCCCCTATCAATCTTTAATCAAGGAACTACTC
AATGTCCGCAAAAGAAGTTAAGTTCGGTGATGATGCCCGCGTTCGTATGATGAATGGCGT
CAATATCCTCGCCAATGCCGTCAAGACCACCCTCGGCCCCAAAGGCCGCAACGTGGTGCT
TGAGAAGTCCTACGGTGCCCCCACCGTGACCAAAGATGGCGTTTCTGTCGCCAAAGAGAT
CGAACTCTCCGACAAGTTCGAAAACATGGGTGCACAGATGGTGAAAGAGGTCTCCTCCCA
GACCTCCGACGTGGCCGGTGACGGCACTACCACTGCCACCGTACTGGCCCAGGCGATCGT
TCGCGAAGGTCTGAAGGCGGTTGCCGCCGGGATGAACCCGATGGACCTGAAGCGCGGTGT
CGATAGCGCTGTCTCTGCCGCAGTCAAGGAACTGAAGTCGATTTCCAGACCCTGCTCTGA
CGACAAGGAGATCGCCCAGGTCGGTACCATCTCCGCCAACTCCGATGAGAACATCGGCAA
CATCATCGCCGAGGCGATGCAGAAGGTGGGCAAGGAAGGCGTGATCACTGTGGAAGAGGG
TTCCGCCCTCGACAACGAGCTGGATGTGGTAGAAGGCATGCAGTTCGACCGCGGCTACCT
CTCCCCCTACTTCGTCAACAACCAGCAAAGCATGACCGCCGAGTTGGAAGACCCCTACGT
GCTGCTGCACGACAAGAAGATCTCCAACATTCGCGACCTGCTCCCGGTGCTGGAAGGTGT
GGCCAAAGCGGGCAAGCCGCTGTTGATCGTCGCCGAAGACGTGGATGGCGAGGCACTGGC
GACCCTGGTCGTCAACAACCTCCGCGGCATCGTCAAGGTTGCCGCCGTCAAAGCCCCCGG
TTTCGGTGATCGCCGCAAGGCGATGCTGCAGGATATTGCGATCCTCACCGGCGGCACCGT
GATCTCTGAAGAGGTGGGTCTGAGCCTGGAGAAGGCTGGCCTGAGCGAGCTGGGCACCGC
TAAGAAAATCGTCATTACTAAGGACGAGACCACCCTCATCGATGGCGCCGGCGCCGAGAA
CGACATCAAGGCCCGGGTCGAGCAGATCCGCGCTCAGATCGAAGAGACCAGCTCCGACTA
CGACCGCGAGAAGCTGCAGGAGCGTGTCGCTAAGCTGGCCGGCGGTGTGGCCGTGATCAA
GGTTGGTGCCGCCACCGAGGTCGAGATGAAAGAGAAGAAGGCTCGCGTCGAAGACGCCCT
GCACGCCACCCGTGCTGCGGTGGAAGAGGGTGTGGTACCCGGCGGCGGTGTTGCCCTGGT
GCGTGCCCTGCAGGCGGTCAAGGCGCTCAAGGGCGACAACCATGATCAGGATGTGGGCAT
CACCATCGCCTGCCGCTCCATGGAAGAGCCGCTGCGCCAGATCGTTGCCAACGCTGGTGG
CGAGCCGTCAGTGGTGCTGAACAAGGTGGGCGAGGGCGAAGGTAACTTCGGCTTCAACGC
CGCTAACGACACCTACGGTGACATGATCGAGATGGGTATCCTCGATCCCACCAAGGTGAC
TCGTTTCGCGCTGCAGAATGCCGCCTCTGTGGCCGGTCTGATGATCACCACCGAGTGCAT
GGTGGCCGAAGAGGCAAAGGATGAGCCAGCTGCTGCACCCGATATGGGCGGCATGGGTGG
TATGGGCGGAATGGGTGGCATGGGCGGCATGATGTAATCATCCTCCCCCATCCAGCCTTA
GCCTGGAGAAGCCCCGCAGCGAAAGTTGCGGGGCTTTTTTTGTGCCTGTAGCACCGCTCA
TGCCACAAATGGCAGATTATAGGGCGGGCCATGCCCGCTGGCAGCATTGGGTTGGCGCCC
ATGGGGCGCCCTATGTAACAGACACGCGCCCGCCGATTATTCATTGCCAATGTCGGTGGG
TAGTTTCAAATCTCCACCCCAATCGCTGGGTAACCACCATTCCCCTACGTGGCGATGAAA
GGTAGACCAGGGCCAATCGACTACGCGTTCTACCAGCCCATGTTTGAGCGGGTTTATGTG
GACGTAATCGAAATGCCGAGCGTAGTCGATTCCATTATCGATGTGGTGGCCAGAAACGTG
GCTGCCAATAGGGCGAGCATGCGGCCCGCCGGCAGCGTTGGTTTGGCGCCTATGGGGGCC
CTATTCGTATGCGCCGATATCCGGTGCCTTGCCGTTGTATTTCAGGCTCACCCCTTGACC
CTTGCGCCAACTGAGGGGGTGGTCGAGGCGCAGGGTGTTTGTCGCGTAGTCGATGCTGAT
GATCCGTGTGCTTTGGGTATCGCCATCGAGCTGGATCTGGTCGCCCTGTTCGCCGGGGAT
GCCGAAGCCGTCGTAGAAATAGGCGGCATCTTTTACCTTCATCTCGGTGCCGCTGCCGGC
GCTGCTGGTCTGGGTGAGAAAAGTACCGGCGTCGATCAGCGGGCTGTCGTCCCGCAGGCG
GTAGTCGTGGTTGGCTGGGTCGATGAAGTGGGGGGCGGCGATCACCAGGCCGTGCTGAAA
GTTGGGGTCTTGCCGGTTCATCTGGGTGATGGTCAGCTGGGGGCGCTCCGGGCCGCGGTT
GCCGTTACCGTAGATCGCCAGGTAGGGACCATCGCCGCTGGCGCTGATGATGGCGGTGTG
GTCGAACCGGTAGCCGTCGCGGCGGTCGAGGTAGAGCTGCACCGGCTTGCCCTTGAGGAT
CTGGTTCCACCAGGCCCAGCGGCTGTCATTGTTGACGAAACGGCTGCCGCTGAGCAGGTT
GTTGGTGAAGCGGTTATCCTCAAACTGGCCACCCTTGCGGCTGCGTTGCAGCCAGATGCC
GGCGAACTGGGAGGCGTAGAAGAGGTTGTTGTAGACCCGGTTGCCCCAGTTGTGCCGCGC
CTCCTTACCGTAGAGCGCCATGCGCAGGCCGGGGCCGGTGGTGTCGTGGAAGCGGTTGTG
GCGGATGATCCCCTGCTGACCGGCGTACTGGATGCCGGAGAAGGGGGACTTGTTGCCGGA
GTTGGCGGTGTAGTCGAACTCGTTGGCCTCGATCAGGTTGCGCCGGGTGGCGTTGTATTT
GCGGGTCTTCACCTGACCATCGCAGTCGTAGACCTCGCCGCCCTTCTGTCGCTCATTGTA
GAAGTAGTTGTTGCGCAGCACGTTGTAGTTGCCACAGCGGATATCCCACAGCGCGTGGTG
GGCGTTGCGGATGGAGTTGCCCTCCACCAGGTTGCGCTCTGAGTCGACCAGCGAGAGCGC
GTCGTCCGCGTTGCCTTTCAGGGTGTTGTTGATGAAGCGGTTGTGGCTGGCGTGGAAGAA
GAAGATGCCCGACTTGGAACCGGCTCTGTCGTAGGCCTGGCTGAAGTGGTTGTCGCGCAC
GATGTTGTTGTGGGCCTCCAGGAAGTAGAGCCAGCGCCCTACCTTCTCGACATTGAAGCC
TTGGATCACTACATATTCCCGGTTGCTCAGGTCGATCGCTGGTTTTAGCTTTTTACCGGT
GATGATGACCGTCTCCGACTGGTAGTTGCGGAAGGTGACAAAGTTGCCCTCAGTGCCGGA
GTTGCGCACCTTCAGCTGCGCCTTGAAGCGGCCCTCGCGAACATAGACGGTGTCGCCGGC
ATGGGCCGCTCTGCTTGCCTCGTCGAAGGAGTTATAGGCGGTGTCGCTGCCGCCGCTACA
GCTGCGGCTCTCCGGGGTGTAGTTGGTGCAGCTCGACTTGCCGATCTGGTTGTCGACGAA
CAGGCGGTTGCCGTTGCTGATGGCCGTTGTCTGATCCGCGCTGATCCCAAGTGTGGGTGG
TGTGGCCGGGCTGGGGCTTCCGCTATAGGCGGAGGGCGTTAGCCCCGAAAGCGAAATGGA
GAGAAGCAGAGGAAGCAGGTTGCGGTTGTCCATGAATGCCCTTTCTGAGAGTGCTGAGGT
GGCACTCTATTGTAGGGCTTGGAGGGAAAGGAAATCCTTGTTTTGTTCGTAAGCCTGGTG
GAGTGGCCGACTGTTTGGCAGCTGTATAAGGCGGGCCATGCCCGCCGTCAGCATTGGATT
GGCCCCCCCCTCATTGACAGGATCTAGCCTTCGGACTCGAAGGCGCCGATATCCGGTGCA
TTGCCGTTGTACTTTAGGCTCACCCCCTGACCGCTGCTCCAGCTCAGAGAGCGGTCGAGG
GTCAGGGTGTTGTTTGCGTAGTCCACTGCGACCACGATGGCGGTGGCGCTGTTCCCCTCC
AGCTGGATCTCGTCGCCCTGTTCGCCGGGAATGCCGAATCCGTCGTAGAAGTAGGCGGCA
TCTTTTACCGGCAGGGTGGTGCCGCTGCCAGCGCTGGCGGTCTGGGTGAGAAAAGTACCG
GCATCGATCATCGGACTGCCTGCCTTGAGGTGGAAGTCACGCCCCCCTTCGTCAACAAAC
GCCGGCTGCGCAACCATGTTATTGCGGAACTTGCCGGGTTCGTTGCTGTTCCACCAAGCG
ACAGAACGTTGTGGATCGATGCCGGATTCGCGAAAGCCGTTGCCGTAGGTGATCAGGTAG
GGCTGGTCGGGGTTGGCGTGGGCGAAGGCGTTGGTGTCGAACAGGTAGCCTGAGTCGCGG
CTCAGGTAGAGCTGCACCGGTTCGCCTTTCAATTCATTGTTCCACCAGCTCCAGCGGTTG
TCGTTGTTGACGAAGCTGCTGCCGCCGAGAATGTTGTTCTTGAAGATGTTGTCGCTCACG
CTGTGCTTTGGTTGGATCCAGACGCCGGCGAAGTCGGAGTTGTGCATAACGTTCTGATAG
ACCCGGTTGCCGGTGACATGGTTGGCCTCGGTGCCGTAGAGTGCCAGGCGAAGGGCGGGG
CCGGTGGTGTCGTGGAAGCGGTTATGGCGGATGATGCCGTCCTGGCCGCCATACTGGATG
CCAGAAAAGGGCGACTTGTTGCCGGAGTTGGCGGTGTAGTCAAACTCGTTGCCCTCGATC
AGGTTGTGCTTGGTGGCGTTGTATTTGTAGGTTTTGACTTGGCCGTCGCAGTCGTAGACT
TCGCCATCCTTCTGCCGTTCGTTGTAGAAGTAGTTGTTGCGCAGCACGTTGTAGTTGCCG
CAGCGGATATCCCACAGGGAGTGGAAGGCGTTGATGATACTGTTGCCCTCCACCAGATTG
CGCTCCGAATCGACCAGCGAGAGTGCATCGTCCTCGTTATCTTCCAGGGTGTTGTTGATG
AATCGGTTGTGGCTGGCGTGGAAGAAGAAGATGCCCGCCTTGGAGCCGGCCGAGTCATAG
GCCTGGCTGAAGTGGTTGTCGCGCACGATGTTGTTGTGTGCCTCGAGGAAGTAGAGCCAG
CGTCCGACCTTGTCCACATTAAAGCCCTGGATCACCACATACTCCCGGTCGGTCAGGTCG
ATCGCCGGGGCCAGTGTGGCGCCGGTGATGGTGACCGTCTCCGACTGGTAGTTGCGGAAG
GTGACAAAGTTGCCTTCAGTGCCGGAGTTGCGCACCTTCAGCTGCTCTTTAAAGCGGCCC
TCGCGCACATAGACGGTGTCGCCAGCCTGGGCCACAGCGGTCGCGCCGTCGAAAGTGTTG
TAGGCGGTGTCGCTGCCGCCGCCACAGCTGCGGCTCTCGGGAGCGTAGTCGTTGCAGCTT
GAGCTGCTGATCTGGTTGTCGACGAAGAGGCGGTTACCGGTAGCGATGACTGCGGCCTGA
TCCACGGTAATCTCAAACGCCGGCAGTGAGACCTGGTGGGTGCCGTCGCTGACATGCACC
CGAATGCCGCTATGATGGCCGAGATCACCTGCATGCGGGGAGCCGCTGATGGTGCCGGTG
ACGGCATCGAAGCGGGCCCAAGCCGGCAGGCCGCTGACGCTGAAGGTCAGGGGATCGCCA
TCCGGATCGCTGGCCGCCGGAGTAAAGCTGTAGCTGCTGTTCTCCTCGATGCGGCTCGGC
GGGGTGCCGGAGATCTCGGGTGCCCGGTTGGCGGTTGTGGTCGATGTGGTGGTTGAACTT
GAATCGCTGCTGCCAGTACCAGAGGTGAAACCTGTGGTAGTGCTGATGGCGATCGAACTA
CCGCTAGAGCTGCCGCCTGAGCTGCTACTGGTGTTGGCAGTGGTGCTGCTTACCACTGTA
CTGCTGTCGTCACAGGCGGAGAGCAGTAGCCCTGAAAGCGAAGTGGAGAGAAGCAGAAGT
AGCAGGTTGCGGTTGTTCATGAACGGCCTTTCTGAGATTGCTGATGTTGCGGGCTAGAAT
AGGAGGTTGCGGGAAACAAAGTCCTTGCCTGCTTCGCAATCCTGGTGGGCAGGAGCGCCT
GACAGTCGGGAAATCTTACAAAATGTGAACCGCTTTCGGCCTGGGTGGGAACCCGGTCCG
CCACGAGGGGGATTGTGCGGCGTTGAATGGCGGTGTTTGCGGATTCGCAAAGTCGTGGTG
GCTATGGCGTTGTTACCATTAGTAACCCGTATTACCTGTTGGTGAAGAGAGATGGACAGA
GGAACTCGCAACTACGTGGTCTTTTTGGTTTTGCTGGTGCTCGGTCTGGCGCTGCTGTTC
GGCTATGAAAGCCCGAAAGTCAGCGAATTGAACCAGCGTCTCGCAGCTGATCCGGAGCTG
AACAGCTTCAGCTACCGTTTCCGGGTGGTGCGGCTCGATGGGCGCAAGGCGGTGATGAGT
ACGCCGCGCTCCACTGAGGTTCCGGTGGAGCGGATTCTGCACCTGCTGTTTGACGATCTC
ACATCCCGCCAGACCAGCGGCCCGCGCTTTCAGCAGGCACAGCGTGAGCTGGCGCGAATC
CAGACCAAAGCCCGAGACATGGTGCTGGCCGACCCGGCGGTCGAACGGGTGAGCTGGGAA
CTCGACCGAGACTGGCTGATGCAGCATGGGGTGCAGCTCGTTCCATAACCGATCATCAGT
CTGATTGAGTCGCGCATGGTAGGGCAGTAAGCTGTTCCCTCTTTCCCCAGAGTGGCCAAA
TTAGGGACTGGTATGTCCGACGCAATTGCCGAGAGTGTGGAGGTGGAGTGGTCCGCCTGG
TGCGAGACGCTGGCCGATGCCGGCGAGCGGGTGCCCGATACTGCAGCCCTGGTGGCAGAC
CTGAAGCGGGCCTGGGAGGCGAGCGGTTATGTGGCGCAGAGTTGCAAGCGGGATCCGGGG
CTGCTGCCGGGGCTGCTTAACAGTGGTCAGCTGCAGTCGAGCTACACCGCTGGCGAGATG
GCAGGTCAGCTAGCAGAGCGACTGGCGGATGCCAGCGACGAAACCGCCCTGCACAAGATT
CTGCGCCAGTTCCGCCGCCAGCAGATGGTGCGCATCATCTGCCGCGACATTGCCGGCTGG
GCGCCGCTGGGTGAGACCCTGGAAGACCTCTCCGAACTGGCCGACATCACCATCCAGCAG
AGTCTGGTGCTGCTCTATGACTGGACCTGCCGGGAGATGGGTACGCCGCGCAACGCCGCA
GGCGAGGCCCAGTCCTTGCTGGTGCTCGGCATGGGCAAGCTGGGCGCACGCGAACTCAAT
CTCTCCTCCGATATCGACCTGATCTTTGCGTACCCGGAGCCAGGCGAGACCGATGGCCCG
CGGCCGCGCAGCAATGAGCGGTTCTTCATTCGCCTCTGCCAGCGTCTGGTGCAGGCGCTC
GATACCGTCAACCCAGACGGTTTTGTATTTCGCGTCGACACCCGCCTGCGTCCCTTTGGC
AGTGTTGGTCCGCTGGCGATGCACTTCGATGCCCTGGAGAACTACTACCACTCCCAGGCG
CGGGAGTGGGAGCGCTATGCCATGATCAAGGCGCGCTTGGTGGCGGGTGATCCGGCGGCG
GGTGAGGTATTGATGGCGCTACTGCGCCCGTTTGTTTACCGTCGCTACCTCGACTTTGGC
GCCATCGAATCGCTGCGCAAGATGAAGCGCATGATCAGCGCTGAGCTGCACAAGAAGGGT
ATGGACGCCAATATCAAACTGGGGGCCGGCGGCATCCGCGAGATCGAGTTCATCGGCCAG
GCGTTTCAGCTGATCCGCGGCGGGCGGGATTCCGAGCTGCAGATCCGGCCAATCCTACCG
GTGCTGAAGCGGCTGCAGCAGAAAGAGTACCTGCCCGAATATGTGGTGCGTGAGCTGGCT
GAGGCCTATGAGTTCCTGCGTCTGGTGGAGAACCGTATCCAGGCTTGGGCGGACCGCCAG
ACCCACCTGCTGCCAACGGATGAAGGATTGCGGCTGCGTCTGGCCCGGGCCATGGGCTTC
GGCAGCTGGGAGCCGTTTGCCGCGGCGCTGGCGCGCCATCGGCAGCGGGTGCAGGGGCAT
TTTGACAAGGTATTTGCCGCGCCACAGGCCGAGGTAGAGAGTGACAGCCAGCCGCTGAGT
GGCGTCTGGGATGAGAGTATGGAGCCGGAGGAGGCCCAGGCGGCGCTGGCCGAGGCTGGC
TTTAATGCGGTGGCCGAGACCCACCGGCGGCTGCAGCAGTTTCACGGCTGCGCCGCCTGC
CGTGGCCTGGGCGCGCGCGGTCGCGCCCGCCTCGGTGAGCTGATGCCGTTGCTGCTGGAA
GCGGCGGGGCAGCAGGAGAATCCGGATCAGACCCTGCAACGGCTGCTTGATCTGCTCGAG
TCGATCGTGCGCCGCACCGCCTATCTGGCGCTGTTGGTGGAGAGCCCGCTGGGGCTGTCG
CAGCTGGTGCGGCTGAGTGGCGTCAGTCCCTGGATCACCCGGCTGTTGTCGCGGCATCCG
ATCCTGCTGGATGAGCTGCTCGATCCGCGTCGGCTCTACTCGCCGCTCAATCGCCGGGAA
TTGGAGCAGGAGCTGGAGGTCCAGCTCGCCGGGATCGAGAAGGACGATTTGGAGCAGCAG
ATGGAGCGGCTGCGCCAGTTCACCCAGAGCAACATGCTGCGGGTGGCGGCGGCGGATATC
ACTGGACAGGTTCCGCTGATGGTGGTCAGCGACTATCTGACCGAGATCGCCGAGACCAGC
ATCGTGCGGGTGGTCGAGCAGGCCTGGGCTGCGATGGTGCAACGCTACGGAGCACCGAAG
GGGCTGGCGGTCGGCGAGAGCAGCTTCGTGGTGATCGGCTACGGCAAGCTCGGCGGCATC
GAGTTGGGCTACAGTTCCGATCTCGATATGGTCTTTCTGCACGCCATTGACGATCAGTTT
GCCGAGACAGACGGCGCAAAGTCGATCCCGGTGGAGGTTTTCTATGCGCGCCTGGCGCAG
CGCATGATCCACCTCTTCACCACCCGCACCCCCTCCGGCATCCTCTACGAGGTGGATATG
CGGCTGCGGCCCAACGGCAATTCCGGGATGATGGTCAGCTCGATGCGGACCTTCGAGAGT
TATCAGCAGGAGAAGGCCTGGACCTGGGAGCACCAAGCGCTGATTCGTGCCCGCCCGGTG
GCAGGTGACCCGAAGGCGAAGGCACGCTTTGAGGCGGTTCGCCGGCATATCCTCGGCCAG
CCGCGGGAGGCGCAGCGGCTGCGCGCCGAGGTGCTGGAAATGCGCGAGAAGATGCGCCAG
AGCCTGGATAAAAGCAGTGCCGCCCAGTTCGATCTGAAGCAGGGGCGGGGCGGTATCGTC
GATATTGAATTTATGGTTCAATACGCGGTCCTTCGGTGGGCGCATCAACACCCCGAACTG
CTGGAGTGGACCGACAATGTCCGGTTGCTGGAGACGTTGTCGCGGCTTGGTCTGCTGGCC
GGCGACACCGCGGAGTTGATGACTGGCGCCTACAAGGTTTTCCGTGCGGTCTATCACCGC
AACGCGCTCCAGGATCAAGCGGCGCTGATCGCCGATGATCAGCTGACAGAAGAGCGCGCC
ATGGTCAGGGAGGCGTGGGCCGACCTGATGGCAGAGTAGAAGCATTCGAGGCGTAGTTGA
TGATAGGAACAATGGCGGATCGCGATGGGGTCATCTGGCTTGACGGTGAGATGGTGCCTT
GGCGCGAGGCAAAGACCCACGTACTGACCCACACCCTGCACTACGGCATGGGCGTGTTCG
AAGGAGTGCGGGCCTACCACGCTGAACAGGGCACCGCCATCTTCCGGCTTGAGGAGCACA
CCGAACGGCTGTTCAACTCCGCCCATATCCTGGGGATGCAGATGCCCTTCGATCGCGACA
CCCTTAACGCGGCGCAGCGGGCGGCGGTGCGCGAAAATAACCTGGATTCCGCCTATATCC
GTCCGATGTGTTTTTATGGCTCCGAGGGCATGGGGCTGCGCGCCGACAATCTCAAGGTGC
ATGTGATGGTCGCCGCCTGGGAGTGGGGCGCTTATCTGGGCGATGACGGCATCAACAAGG
GCATCCGCATCCGCGTCAGTTCTTTTACCCGTCACCACGTCAACGCCACCATGTGCCGGG
CCAAGGCCAATGGCAACTACATGAACTCGATGATGGCGCTGCAGGAGGCGCTGCACGATG
GCTACGACGAGGCGCTGCTGCTGGATGCCAACGGTTTTGTCATGGAGGGCTCCGGCGAGA
ACATCTTCATCGTCCGCGACGGCGTTCTGCACACCCCCGATCTGACCTCCGCACTGGATG
GCATCACCCGCAAGACGGTGATCGAGCTGGCCGGCGAGATCGGCGTGCCGGTGGTGGAGC
GTCGCATTACCCGCGACGAGATCTACATCGCCGACGAGGCCTTCTTCACCGGCACAGCCG
CCGAGGTGACACCGATCCGCGAGGTCGACAACCGCCAGATCGGTTCCGGTAGTCGCGGCC
CGATCACCGAGCGGCTGCAGAAGATGTACTTCGACCAGGTCCACGGCCGCCGCGAGACCC
GCCCCGAGTGGCTGGCGTACGTCTAACCCGCTGCTTTTCCAGAGGAAGATCCCATGTCTG
AATCCAACGCACGCCCTGTCGGGCAGGAAGTGATCAAGGTCAAGCGTAGCGAGTTGCCGC
TGAGCTGCCCGCCCCAAGACGCGCCGCTGGCGGCTATGCATCCGCGGGTCTACCTGCCGA
TCGAGAAGACGGGCAGCGCGGTCTGTCCCTACTGTGGCGCAAGCTACCAGCTGGACGACT
GATCAGCGCCATCGGTTTGGGCTCCGCTTCCCCCATTCTGGTGGTCGGCCCCTCCTGGGC
CGGTGATATGGTGATGGCTCAGAGCCTGTTCAAGGCGCTGAAACGGCGCGACCCCGAAGC
ATCTGTCGAGGTTCTCGCCCCCGGTTGGAGCAAGCCACTGCTGGCGCGTATGCCAGAGGT
GGATGCGGCGATCGAGATGCCGCTCGGCCATGGCCGCCTCGGTCTGGCTGAGCGTTGGCG
GCTCGGCCATTCGCTGCGCAATCGTGGTTACTCTCAGGCGATCCTCCTCCCCAACTCCCT
CAAATCGGCGCTGGTCCCCTTCTGGGCTAGGATCCCTCTACGTACCGGTTGGATCGGTGA
GCTGCGCTACGGTCTGCTCAACGATGCCCGCCGGCTCGACAAACAGCGCTGGCGTATGAC
GGTGCAGCGCTTCGTGGCGCTGGCCCAGCCCGCCGGGGAGCGTGAGCTGCCGGAGATTGA
GCCCCCGGCGCTGCAGGTTGACCCCGCCGAGCGCCAGCGGGCGCTGCAGGCGCTGGGACT
GAAGAAAGGCGAACGGCCACTGCTGGCGCTCTGCCCTGGTGCCGAGTTTGGTCCCTCCAA
GCGCTGGCCCGAGGCCCACTATGCGGAGCTGGCCAACCACTATCTCTCCCAGGGCTGGCA
GGTCTGGCTGTTTGGGGCCGACAAGGATCAGCCTGCTTGCGCCGAGATCGATCGGTTGAG
CGACGGGGCCTGTGTCGATCTGGCCGGGCGTACCACCCTGGCGCAGGCGGTGGATCTGCT
CTCCCTGGCCGATGCGGTGGTCAGCAACGACTCTGGGTTGATGCACGTCGCAGCCGCGTT
GGATCGCCGTCTGGTGGCGGTATATGGCTCCACCGACCCCGGTTTCACGCCGCCGCTGAA
TTCCCGTTCCAAGGTGGTGCGGTTGGGCCTCGACTGTAGCCCCTGCTTTCAGCGTGAATG
CCCGAAAGGCCATCTCGACTGCCTCAACAGGCTGCCGGTAGAGTCGGTGATCGATGCGCT
GGAGGCGCTACCCCGATGAGAGTGCTGTTGGTCAAGACCTCCTCCCTGGGAGATCTGATC
CACAGCTTGCCGGCGCTCAGCGATGCGCAGCGGGCGATCCCCGGTATCCGCTTCGACTGG
CTGGTGGAGGAGGGCTTCGGCGAGATCCCCGCCTGGCACCCGGCGGTGGAGCGGGTGATC
CCGGTAGCACTGCGGCGCTGGCGTAAAGCGCCGCTGCAGGCCTGGCGCAGTGGCGAGTGG
CGGTGCTTCCGCACGCTCTTGCGTGAGCGCGAGTATGATCTGGTGATCGATGCTCAGGGG
TTGCTGAAGAGCGCTCTGCTGGCAGTGCAGGCGCGGGGTGAGGTGGTCGGCCTGGATGTC
GATTCGGCGCGGGAGCCTCTCGCCTTCCTCGGCTACGACCGCTGTTTCAGCGTAGCCAAG
GGGCAACACGCGGTAGCCCGGCTGCGCCAGCTATTTGCTGCCGCCCTTGGCTATCCTCTG
CCAGAGAGCGCGGCCGATTTTGGCATCGCCTCTCGCTTTCAGCAGGCCGATCCTGCAGCA
CCGCCCTACCTCTTCTTTTTGCATGGCACCACCTGGCAGAGCAAACACTACCCCGAGTCC
CAGTGGCGGGAGCTGATCGGGTTGGCCGCCGAGGCGGGTTTTAAGGTGCAGCTCTCTTGG
GGCAGCCCGGCGGAGCGGGAGCGTGGCCTGCGCCTGGTCAAGAGTAGCGCCAGCGCCAAG
CTGATGCCGCGCCTACAGCTGAGTGAATTGGCGGCGCTGCTCGCCGGAGCGGCCGGGGTG
GTCTCGGTCGATACCGGCCTAGCCCATCTGGCTGGGGCATTGGGGGTGCCAAGCGTCGTG
CTGTTTGGTCCCACCGCAGCGGGCCTGACCGGGTTGATTGGCGCGCGCCAACAGAATCTC
CAGGCGGCGATGAAGTGTGCACCCTGTCTGAGGCGGCGCTGCCCGCTGTCGGATCTGGGC
GAGCCGCTCTGCTTTCAAACCCTGTCGCCGCCGCAGGTCTTTGCGCAACTGCAGGCGAAC
ATGGCACAGTCGCTTCCTGATCCAGAGTGAGCGAAGAGTGACCATGCGAGTCAGCGGCTT
TACCTTTCTGCGCAACGGCGTGCTGTTGGGCTATCCCTTCATCGAGAGCATCCGTTCAGT
GTTGCCGATCTGCGACGAGTTTGTGGTGGCGGTGGGGCAGAGTGACGACGGTACCCGTAA
ACAGATCGAGGCGATCGGCAGCGACAAGATCCGTATCATCGATACTCAGTGGAACGAGGC
GATGCAGGACCGCGGCTATGTCTATGCCCAGCAGAAGATGATCGCCCACTTCAACTGCAG
CGGCGACTGGGCCTTCTATCTGGAGGGGGATGAGGTGCTGCATGAGGATGATCTGGATAG
CATCCTCGCCAGTATGCAGCGTCACCTGGATGACCCGCAGGTGGAGGCGCTGGTGTTCGA
CTACCACCATTTCTACGGTAGCCCGGAGTGGCTGGCAGTCAGTCCAGGCTGGTATCGGCG
CGCACCGCGGATCATCCGCAACTCGATTCGCAGCTACTCCCCCGATGGGCTGTTTTTTGT
GGTGATGGATCGAAACAAGCAGGGCCGCTATCCGCGGGCTGCGTTGGCGAATGCGCCGAT
CTACCACTACGGCCATGTGCGCAGCAGCGAGCGGATGCGCGAGAAGATCAATCAGGTGAG
TCGCTACTGGGGCCATCAGCCGCCTAAGTTTGAAGGCTACGCCATCGACCCTCAGGCGCT
GGCGCGGTTTCAGGGAACTCACCCGTCGGTGATGGTCGACTGGCTGGCGCGAGATGCGCA
GCAGAGCTTTGTCCCTGATCCTGACTACCTGCCAACCCGCCGCGAACTGAAACACCGTCG
GGCGATGCGTCTGGAGCGCTGGTTCGGGCTGGAGTTGAGCAAGAAGCACTACAAGCTGGT
CCGGGATTGAGGCAGATGAGCGCACGCCCCCAATGGCAGCAGCAGAGCGATGAGCTGGCC
CGCGGGATGGCGGTGGCGGCGGCCTTTGCCATCCCGCTGCCCACCGCCTGGGTGGGTATC
ACGATGGGGTTGTTCCTGCTGTTCTGGATCGCTAGCGGCGACTTTGCCAACAAGTGGCAG
CGGGTTCGGCAGAATCCGGTGGCGCTGATGGCGCTGGGGCTGTTTGCTCTGTTGGGTCTG
GGGGTGAGCTATTCGAGTGTGGGTCTTAGTGAGGCGCTTGAAGGTTGGGGGGCCTATCAC
AAGCTGATCTATATCGCGCTGCTGGTGTCGGTGCTGAATGAGCCGAAATGGCAGCAGCGG
GCGTTGATGGCCTTTGTGCTGGCGATGCTGTTGGTGCTGCTGCTCTCCTATGCGCAGCTG
CTGGGGTTCTGGCCGGAGGGCAAGCCAGAGCAGGAGTTTGCGCCATTCAAGGGGCGTATC
GCGCACAATTTCTTTATGGCCTTCGCTGCCTATCTGGTGTTCGATCTGTTTATGCGTCAG
CCAGCCCGGCGTCTGTTGTGGGCTGGCATCCTGCTGCTGATGCTCTACAACATCCTGGTG
ATGGTGCCGGGGCGCACCGGGCAGCTGGTGTTGTTTGTGATGGTGGTGTTGGCCACCTGG
CACCATTGGCGCTGGCGCGGCCTGCTGGTCGGAGCGCTGTTGACACTGGCGCTGGGAGCT
GCGGCGATGCAGTTTTCCGACGGTTTCCGGCCGCGGATGCAGGCGCTACTGGATAATGCC
AGCAGTTACTTTGAGGGAGGGGCAGCAGAGAGCTCCACCGGTCTGCGTCTCTCCTACTAT
GAAAACTCCATCGAACTGATCCTGAAGCATCCCCTGATCGGTACCGGTACCGGCAGCTTT
ATCCACGAGTACCAGCAGCACGCCAACGCCAAGGGAGTGCCGCTGACCGATAATCCCCAT
AACGAATATCTCAATCTGGGGGTGCAGCTGGGGCTGCTCGGTATGGGCGCACTGTTGCTC
TTCTTCCTGTTGCAGTGGCGTTTTGCCGGTTTGATGCGGCCGGAACAGCGGAGACTGGCT
CAGGCGCTGGTGTTGGCGATGGCGTTGGGCTGCCTCTTTAACTCCTTCCTGATGGACCAC
GGTGAGGGCAAGTTCTATGTGATCCTCGCCGGGATCCTGTTTGCCAGGACCAGAGAGGCC
ACCGCCCAGGCGCTGCGCGAGGGCACGCCCGCCTCCCTCAGCGTGATCGTCATCACCCGT
AACGAGGCGGCGCGGATCCGTGCCTGCCTGGAGTCGGTGAGCTGGGCCGACGAGATCCTA
GTGCTCGACTCCGGCAGTAGTGACGAGACTCTGGCGATCTGTCGAGAATACACCGACAAG
GTGTTTGTGAACCGCGACTGGCAAGGCTTCGGCGTGCAGAAAAACCGGGTGCTCGACAAG
GCCAGAGGCGACTGGGTGCTGTCGATTGATGCGGATGAGCAGGTGCCCGAGGCGCTGCAG
GCGGAGATCCACCAACTGCTGGTGTTGGCTGATGAGGCCCCGGCAGTCTACAAGATTCCT
CGGCTCTCCTCCTACTGTGGCCGGCAGATGCGCCACGGTGGCTGGTGGCCCGACCATGTG
GCACGGCTGTTCCGTCGCGGCAAGGCGCGCTTCAGCGATGATCTGGTCCATGAACGACTG
CTGTTCGTGCCACCGGCGGGGCGTCTGGAGAACCCGCTCACCCACCAGAGTTTCGACAAC
CTGGAGCAGGTGCTGGAGAAGGTCAACCGTTACTCCAGCGCCAGCGCCGAGCGGATGCTG
CAACAGGGCAAGCGGGGTGGGGTCGGCAAGGCATTGCTGCGTGGTCTCTGGAGCTTCCTG
CGCGGTTATATCTTGCGCGCCGGCTTTCTCGATGGCAGCGAGGGGTTGATGCTGGCGATC
TCCAATGCCGAGGGGGTCTACTACAAATACCTCAAACTCTATTACCTGGGACGGCGTCGG
TGAGAGTGAGTCTGATCGTCACCAGCTACCAGTGGCCGGAGGCGCTCGCCTGTGTTGTGC
AGAGCCTGTTCCGGCAGAGCCGGCTGCCGGATGAGATCATCGTCGCCGATGATGGCTCAG
GGCCTCAGACCCGTGAGCGGATCGCGCAGCTGGCAGTGAGCGCGCCCTGTCCGCTGCATC
ACGTCTGGCAGCCGGATCAGGGGTTTCGTGCGGCGGCGATCCGTAACCAGGCGGTGGCCC
GAGCCAGCGGCGACTATCTGATCTTTCTCGACCACGACTGCATCGCCTTCCCCCATTTTG
TCGAGCGCCAGCTGGACCTCGCCGAGCCGGGCTGGTTTGTCGCCGGCAACCGCCTGCTGC
TGAATCCCAGCCTCAGTCGGCGGGTGCTCGACGGCGAGCTCTGGCCGCCGGACTGGAGCG
CCAGGCAGTGGCTCACCGCCCGCCTTAGCGGCGGGGTCAATCGCCTGTTACCGCTGCTGC
GGATCGGTGAGGCGCGCTTCCGCAAACGCCGGGCACGGCGCTGGCAGGGGGCGCGGAGCT
GTAATCTGGCGCTCTGGCGGGAGGATTTTCTTGCGGTGAACGGTTTCGATGAATCGTTCC
AGGGCTGGGGACATGAGGATGCTGATCTGGCGGCACGACTGATCGTCAGTGGCCGCTATC
ACAAGGATGGCCGTTTTGCCCTGCCAGTGTTGCATCTCTGGCATGCAGAGAATCCCCGTG
CGATGGAGGCGGAGAATCGCCAGCGGCTGGAGGCAACCCTTTTGGGTGAGCGCAGTGCCT
ATGCCGAGCAGGGGGTGAGTCGTTACCTGAATCCGACGCTGGAGGCGGGTGGTGGCTGAA
CTGCCTGCGTTCAAGCCGCTGCAGCGGCCTCTCACTAAACCACCTAAGCGAGTGCTGCTG
ATCGCTACCCGGCAGATCGGCGATGTGCTGCTGGCGACGCCGCTGTTGCGTTCGATGTGC
CGTGCCTGGCCGGAGACGGTGATCGATGTCTTGGTCTATAAAAATAAGGGCCAGATGCTG
CAGGGCAATCCCGATCTGAATCAGGTGATCGAGATCGAGGAGCACCCCGACTTCGCCCAG
TACCGGGTGCTGTGGCGGCGTATCTTTCGCCGCTACGAGCTGGCAGTCTCGACGCTGGCG
GGGGATCGACCGAATGTCTATGCGTTCCTGGCGGCGCCCAGGCGGGTCAGCCTAATCCCT
GACCTGCTGCCCAAGAGCCGTTGGAAACGCTGGATCAACCAGGGCTGGACCCTGCTCGAT
AATGTCCAGACCCACACCGTTGAGCAGAATCTGATGCTGGCGCGGGTGCTGGGCATCGCG
CCGCTGCACCAGCTGGTACCGCCCGTCGCTGCGAGTGACCCCTTCGGTGAGCTGGGCGGA
TTCCTTGGCCGACATGCGTTTGTGCTGCTCCACCCCTTTCCCATGTGGCGCTACAAGCGC
TGGACTGAGGCGGGCTGGCAGGCGCTGCTCACGCATCTTGCTGGGCGTGGTCTGAAACTG
CTGATCACCGGCGGGCCAGACCCGGAGGAGCGTAGCTTCTGCGAGCGACTGGCGGCAACG
CTGCCGGAGTCGGCGCTGGCAATCCCGGCGCGCTTTGGCTTCGGCGAGCTGGCGGCATTG
ATGCGTCACGCATCATTGTTCGTCGGCCCGGATACCGCCCTGACCCACTTGGCTGCCGCC
TGCGGTACGCCAACTCTGGCGCTGTTCGGTCCGAGCAACCCGGTCAAGTGGGGCCCCTGG
CCGAGCGGTTATGCCGATACTCAGCCGCCATTCAAGATGTATTCCGAAACAGCGCAGCGG
GTGGCCAATGTGAGCCTGCTGCAGCCGCACTATGCGGAGGCCTGCGTGCCCTGCCGGGAG
GAGGGGTGCGAGCGCCACAAGGGCAGTGCTAGCCTTTGCCTTGATCAGCTGTCGGCGCAG
CGGGTTATCGTCGCAGTGGATGCGCTGCTGGTTGGTGAGTTGATCCTCGACTAACTGGCG
AACTGGGTGTCGTAGAGTGTGCGATAGACCCCGTTGCGGGCCATCAGGCTGGTGTGGTCG
CCCTGCTCGATGATGCGGCCCTGCTCCATCACCAGGATCCGGTCGGCGCTCTCGATGGTA
GAGAGGCGGTGGGCGATGATCAGAGTGGTGCGGTTCTGTGTGAGGGTCTGCAGTGCCTCC
TGGATGTAGCGCTCCGATTCGTTGTCGAGTGCCGAGGTGGCCTCGTCGAGGATCAGGATA
GGCGCATCCTTGAGCAGCGCGCGGGCGATGGCAAGGCGTTGGCGCTGGCCGCCGGAGAGG
CGGGTGCCATCTTCGCCGATCAGGGTCTCGATGCCGTCTGGCATCTGTTCGATGAACTCG
ATGGCGTGGGCGGCGCGAGCCGCCTCCAGCACCTTGTCGCGGGGGGTGCCGCGCATCAAC
CCGTAGGCGATGTTGGCCTCTACCGTGTCGTTGAACAGAGTGACATCCTGGCTCACCAGG
GCGATGTTGTTGCGCAGCTGTGCCAGTGGCATCTCGCGGCAGTCGATGCCGTCGAGCAGA
ATCCGGCCCTGATTCTGCTCATAGAAGCGCGGCAGCAGGCTCGCTAGGGTGCTCTTGCCA
CTGCCGGAGGGGCCGACCAGGGCAACGGTCTCGCCGGTCGCGATCTTCAGGTCGATGTCG
CGCAGGGCCGGCTCACTTGCGCCCTGGTAGCTGAAGTGGATCCTCTCGAAGTGGATCTGG
CCGCTGAGGCGTTCGATCGGTCGCTGCCCCTGGTCTGCCTCGCTCGGCTCATCGACCAGG
TCAAACACACTCTCTGCCGCCGCCAGCCCCTGCTGTAGTTGCTCGTTGATGCGGATCAGC
TTTTTCAGCGGTGACAGCAGCATCACAATGGCGGCGATGAAGGAGACAAAGGAGCCGACG
CTGAGCTGGTCGTTGAGCGATTGGATCGAGGCAAAATAGAGCATCCCGGCGAGTCCCAGC
ACCATTACCATCTGGCCGGCGGGTGAGCTGATCGAGGCGGCGGCGACGCGTTTCATGTGG
TAGCGCCGCACCCAGTTGCTGATCTCGCGGAAACGGCCCGACTCGTAGGCCTGGCCACCG
AACAGTTTGATCACCTGGTTGCCCTGGATCGCCTCCTCCAGTACATGGGTCATCTCTCCC
ATCGAGCTCTGGATCGAGTGGCTGAGGCGGCGTAGACGCTTGCTGATCAGGCGCACGATG
AGCACGATGATCGGCGCCAGCAGGAACACCACCAGGGTCAGTCGCCAGTTGAGCCAGAGC
ATGTAGCTGACCAGCCCGAGCACCGCCACCGAGTCGCGCACCAGCACGATCAGTACCTCG
GTGGAGGCGGCGGCCACCTGCTCGACGTTGAAGGTGACCTTGGAGAGCACTGTGCCGGTG
GGGTTGTCATCATAGAAGCGGTTGGGCAGGCACAGTAGCTTGTCGAAGATCTGGTTGCGC
AGGTCCATCACCACCCGGGTCGAGACCGCGTTGATGGTCATGGTACTGGCATAGCTGGTG
AGGGCGCGCAGCAGGAACACGCCGACCAGGGCGAACGGCATCAGGCGGATCGTCTGCGGA
TCCTTCTCCACGAAACTGCCGTCGAGCAGTGGCTTGAGCAGTGCCGGCAGCATCGGTTCG
GTGAGCGCCAGCAGCACGGTGAAGAAGATCGAGAGCGCAAACAGCCGGCGGTAGGGTTTG
ACGTAGCCGAGCAGCCGCAGATAGAGGGTCTTGCTGGTGAGTTTGGGCATGCGGGCTCGG
TCCTGGCGGGGTGTAAAGAAATCCGTCGGCAATTCTACCGGGGCGGCTCAGTGATCACCA
GTTGGTGCGGTGCTCATGCTATGATCGCGCTTTTCCTGTGACCCGGACGAGAGCGATGTC
GATCGAAATTCCCAGCTTTGAGCAGGCCCGCATCCTGGTGGTGGGGGATGTGATGCTCGA
CCGCTACTGGCACGGCGAGGCGGTGCGCATCTCGCCGGAGGCGCCAGTGCCGGTGGTGCG
GGTGGGCGAAGAGGAACAGCGCCCCGGTGGCGCCGGCAATGTGGCGCTGAATGTCGCCGC
GTTGGGAAGCAACGCCATGCTGGCGGGGATCATCGGTGATGACGAGCCGGGTCGGATGCT
GGGGGATATCCTTGATGCCGCCGGGGTCGACTGCCGTTTCGAATATCTGGATGGCCTTCC
CACCATTACCAAGCTGCGGGTGGTCAGCCGTCACCAGCAGTTGATTCGCCTCGACTTTGA
GGATGACTTCCCGGCCGCCGGCAGCGAGCTGCTGCTGGAGGCCTGCCGCGCAGTGATCGA
AGAGGTCGATCTGCTGCTGCTCTCCGATTACGCCAAGGGCACCCTGCAGGATATTCAGGG
GCTGATCGAGCTGGCCAGGCAGCACGGCAAGCCGGTGCTGGTGGACCCAAAACAGCAGGA
TTTCTCACTCTACCGTGGCGCCACCCTGCTGACCCCCAACCTGGCCGAGTTCGAGTCGGT
GGTCGGTCCTTGCCGGGATCAGGAGGAGCTCGTCAGCAAGGGCCAGGCGCTGATCCGGCA
GCATGATCTGCAGGCGCTACTGATCACCCGTGGTGAGCAGGGGATGAGCCTACTGCAGCG
CGACCTGGAACCCCGACACATGCCGACCCATGCCCGCGAGGTGTTCGATGTCACCGGTGC
CGGCGATACCGTGATCTCAGTGCTGGCGGCGGGCTTGGGGGCCGGGCTCAGCCTGGAGTT
GGCCACCCACATCTCCAACGTGGCCGCCGGGGTGGTGGTCGGGAAACTTGGCACCGCCTC
GGTGACGGTGGACGAACTTAAGGCGGCGATGCTCGAGCATCAGGCGACTCACCGCGGCGT
GGTCAACGAAGATGGGTTGCTGCGGCTGATCGGCCTAGCCCGCATCCAGGGCGAGAGCAT
CGTTGTCACTAACGGTTGTTTCGACATCCTCCACCCCGGTCATGTCACCTATCTGGAGGA
GGCGAGCCGCCTCGGCGACCGATTGGTGGTGGCGGTCAACGTGGACGAAACGGTGCGCCA
GCTGAAGGGCGAGAATCGGCCGGTGAACGGCCTCGAGCACCGCATGCATGTGCTGGCAGC
GCTGGCCTGTGTCGATTGGGTGGTGCCGTTCAGTGAAGAGACCCCAGAGCGGTTGATCTG
CCGCCTCAAGCCCGATTTTTTGGTAAAAGGCGGCGACAACGATCCGGACAAGATCCCCGG
CGCAGCCTGCACCCGTGAGGCGGGGGGCGAGGTGCGGGTGCTGAGCTATGTGGAAGGTGT
CTCGACGACACGGATAGTGGAGTCGATCCGGGAGAGCTAGTCTGCATCCAGAAACTCGGG
AATAGACGCGGAGCACCCGGAGGCACAGGGGTTGAAAATAACCTAATCGATTGAATTAAT
AGGTAATTAATTCTTTGCGACCTTTGCGTTTAGCATGCGCGTTTCCGGACGGACACTAGC
GCTCTGCGACTGCAAGCCAGTTGTTGCGACGCGGTGAAAATCAAAGTGAAAACAGTCGAA
ACCGACATCGTCATCTTCGGCGGCGGCATCGCCGGTCTCTGGACCCTGACCCGCCTGCGC
CAGGCCGGTTACGCCTGTCTGTTGCTGGAGTCGGGGTACCTCGGCGGGGTGCAGACGATG
GCCTCCCAGGGGATCATCCATGGTGGCACAAAGTACGCACTGGCCGGCAAGCTGACTGGC
TCCTCCCAGGCGATTCGCGAGATGCCACAGATCTGGCGTGACTGCCTAGCTGGCCGTGGC
GAGATCGATCTGAGCCGGGTACGGCTACTCGCCTCGCATCAGCACCTCTGGTCGAATGGC
ATGCTCTCGCGGATGGCGGGTTTCTTCGCCGGTAAGGTGATGCAGAGCCGGATCAGCGAG
GTGCAGGGGGAAGATCGTCCCGCACTGTTTCGTGACCCAGCGTTCCACGGCAGCGTCTAC
CAGCTCGATGAGCCGGTGCTCGACATCGCTTCCTTAATTATGGAACTGCAACGTCAACAC
GGCGACTGTTGTCTGCAGCTGGCGGGGCCAGAAGTGGTCGAGTTCTGTTCTGAAAACCAT
CTAAGGCTGCAGGGCGAGGATGGCCGTCAGCTGGAGATCCGCTCCCGGCGCATCCTGCTC
AGTGCCGGTGCCGGTAACCAGACACTGCTGCGCCGGCTCGGCCGCGACACCCCGGCGATG
CAGCGTCGCCCGCTGCAGATGGTGATGCTGCGTGGTGCACTGCCGCCGCTCTATGCCCAC
TGTCTCGGCGCCAGCGCCAATCCGCGCCTAACGATCACCAGCTACCCAGTGGCGGATGGC
ACGCAGGTCTGGTACCTGGGAGGCGAGATCGCCGAAAATGGCGTTGGCCGCGATGCCGAT
GCGCAGATAGCCGCGGCGCAACAAGAGCTGCAGGCGCTGCTGCCTTGGGTCGATCTGAGA
GGCGTGCAGTGGGCGACGCTGAACGTGGATCGCGCCGAACCCCGCCAGCCTGACGGCAAG
CGCCCCGATAATCCTTATCTGGAGGAACGGGATGGTGTGCTGGTCGGTTGGCCCACCAAG
CTGGCCTTTGCGCCGCTGCTGGCGCGCCAGGTGGAGGCGCAGTTGCGCAGCGCTGGCATC
GAACCAAATCTACCAGAGGTGGTGCCTGACTGGCCCGCCCCACAACGGGCAGCACTGCCC
TGGGAACACGCACAATGGAGCTGAGACCGCTTGGCACGACCGGCATCCAGGTCAGCCCGC
TGGGGCTGGGCACGGTGAAGTTTGGCCGCAACCAACAGGTGAAGTACCCGAGTCGGTTCG
AGATCCCGGATGACCGGGCGGTGCGGGAGCTGCTGACGCTGAGCCGCGATCTGGGCATCA
ACCTGATCGATACCGCCCCCGCCTACGGCAATAGCGAGCAGCGCCTCGGCGAGCTGCTGC
CTGGCAGTCGTCACGACTGGGTGATTGCCACCAAGGTGGGGGAGATCTTCGAGGCGGGCG
AGTCGCGCTTCGATTTTTCCGCCGAGCATACCCGCGCCAGCGTGGAGCGCAGTCTGCGGC
GCTTGAGAACCGACTATCTGGATCTGGTGCTGATCCACTCCCAGGGTAAGGATCTGCGAA
TCCTTGAACAGGAGCCAGTGCTGGATACCCTGCGTCAACTCAAACAAGAGGGCAAGCTGC
GGGCCATCGGTATGTCGAGCAAGACCATTGAGGGTGGGCTGCAGGTGGTGCAGAAGTGCG
ATCTGGTGATGGTGACCTGTAATCTTGATTACAACGAAGAGCTGCCGGTGCTGCAGGCGG
CGGCGGATGCGGGCAAGGGGGTGTTGGTGAAAAAGGGACTGATGAGTGGCCATCTGCAGG
GGGCCGAGGGCGTTCTCCGCTCGATGGCGTTCATCTTCGACCAGCCCGGCGTCAGCAGCA
TGATCATCGGCACCATCAATCCGGCACATCTGCGTTCAAACGTGACGGCGATTGAGGCCG
TCCTGGCTGGTCGCTGATGCGCGGCCTCTACACCTTGCTGGTCTATCTGCTGCTGCCGCT
GGTGGTGCTGCGGCTCTTCTGGCGCAGCCTGCGCGCGCCGGCCTACCGGCAGCGCTGGCT
GGAGCGGTTTGGTTCACTGCCGCTGGCCCTGCAGCAGGATTCGATCTGGCTGCATGCGGT
CTCGGTGGGCGAGGTGCAGGCCGCCCAGCCGCTGATCCGTGAGCTGCTGCTGCGCTATCC
GCAGATGCCGCTGGTGGTCACTACCACCACCCCCACCGGTGCCAGGCGGGTTGATGAGCT
GTTTGGCGGTGAGGTGCACCACCTCTATGCCCCACTGGATGTGCCGCTGGTGGTGCGGCG
TTTTTTCCGTGCCCTGCGACCGCGTATCCTGATCCTGATGGAGACCGAGATTTGGCCCAA
TCTGCTGCATGAGTGTCAGCGGCGGGGAGTGCCTTCACTGCTGGCGAATGCGCGTCTCTC
GGCTCGTTCGGCGCGCCGCTATCAGCGGCTGGCTGGTCTGACTCGGCAGACCCTGCAGCG
GATCGATCTGATTGCCGCCCAGGGTGAGCGGGACGCAGAACGCTTCATCGGCCTGGGTGC
TATCTCCGAGCGGTTGCTGGTGAGCGGCAGTGTCAAGTTTGATCTGCGCCTGCCGGCGAG
CCTGCGTGAGCAGGTCGATGTGCTGCGCCGCGAGTGGGGGCAGGAGCGACCGGTATGGAT
CGCTGCCAGCACCCACGAGGGTGAGGAGGGACCGATCCTTGAGGCCCACGCGCAGGTTCG
TGAGCGTCTGCCGAATGCGCTGCTGGTGCTGGTGCCGCGTCATCCGGAACGTTTCGAGCG
GGTCGCCGAGCTGGTGAGTGTCAGTCGGATGGCGATGGTGCGCCGCTCGCAGCAGCGTCC
CTGCAGCGGGAGCACTGCGGTGTTTCTCGGCGACAGCATGGGGGAGCTGCCGTTGTTTCT
CGGTGCTGCCGATCTGGCCTTCATCGGGGGCAGTCTGGTGCCGGTGGGTGGGCATAACAT
CCTCGAGGCGGCGGCCCAGGGGGTGCCGGTGGTGTTTGGCCCGCATGTGTTCAACTTTGC
CGAGATCAGTGAGCTGTTTCTGGTCCAGGGTGCGGCCCGCCAAGTGCAGGATGTCGCCGG
GCTGGTCGCCCTGTTGCTGAGCTGGCTGGGAGATGCCAGTCAGCGTAGCGTGGTGGGTGA
GCGGGGCCGGGAGCTGGTGGAGGCCAACCGTGGTGCGCTGCAGCGGCTGCTGCAGCAGGT
CGATCAGCTGTTAGCCGGCGGGCGGCGCTAACGAAAAAGTTGTGTGACCTCTTTGAAGTG
GGCGTGGCCGGCGTCACTTAGCCACTCATAGGCGACCGATTCCGCATTGCTGATGATGAC
CTCGCCGCCACGCAAGCGTTCGATGGCGTTGCGGCGGTTATTGGATGAGCGGGAGGCGAT
AGCGTCTTCCACCACAAATACCTGATACCCCCACTGCTGCAGGCCGGATGCCGTCTGCAG
CACACAGATGTGGGATTCCAGGCCAACGATGATGATCTGCTTACGCTCTTCGGCGCGCTC
AAGCTCTTCCTCGAAGCCGGGGGCGGTGCAGCAGGAGAAGGCGAGCCTGTCTTTGGCATC
CACCTCGGGGGCAAGGTGCTGGGTGATCTCAGGCAGGGTGCGTCCAAGGCCCTTGGCGTA
GTGCTCCGAGAGCACCACTGGGATCTCCAGTATCCGGGCCGCCTGGCTCAGGCGGTTGAT
GTTGATTAGCATCTGCTCGCGATGCGGCGTGTACATCGCCTTCGCCAGCTTCTCCTGCAC
ATTGATGATCAGCAACTGGGAGCTTTTTGCATGGGCAAGCGGTAGTCTTACTTTGTGCAG
ATTCATCGCGCATCTCGTTTTGTCGAAAGGGTCAGGCGCAATGCGCAGAGAATCGGCTCC
CGGCGCTTGGCTTCAGAACTCAAATGACTTCGCTGGCGCGGCTCCCTGCAACGCCTTCAG
TTCAGTCTCGAGGATAGCCTCTTCACGGAACGCGCGCTCCGATTCTCGGGTAATTAGCAG
CAGCTCCATTACCGGTGCCTCACCGACCGCGATAAACAAACGTCCGCCGGGCTTCAGCTG
GGAGCGGAAGATCTCTGCCTGCTCACTGGTGGGGACCGAGCCGGAGACCAGGATGGCGTC
AAACGGACCTTTGATCGACGGGGTCTGCAGCGCATTGCCGGTGCTCAGCGAGACGTTGTG
GATGCCCATCTCGTCGAGGCGGGCGGCTGCCTGCTCGGTGAAGTCGGGATGGATGTCGAT
GCTGACCACCTGCCGCGCGAGCTTCGCCAGACAGGCGGTGAGAAAACCGCTGCCGGTGCC
GACCTCATAGACCAGATCAGAGGGCTGGATATCGAGCGACTGCAGCGCCTTGCCTTCGAT
GCGCGGGAAGAGCATCGTCTCGCCGTGGCCGAGCGGGATCTCGCAATCGGCAAATGCCAG
GCCGCGGTAGGCCGCCGGCGCAAAAGCCTCGCGGGGTAGCGTCTGCAGGGTCTCCAGTGC
CGCCGGGGAGAGGACCTCCCAGGGCCGGATCTGCTGCTCGATCATATTGAAGCGGGCCCG
TTCGATACTGCTCTCGATCATTGGTAAAACCTTGTGCCTAATATTGAATTGACTTTGCCA
AACAAGCCTACGGATTTTGCCTCTTTCAGGCAAGGCGGAGGGGTGCGGTGGTAGAGAGGA
GGCTAGACTCCGAGGTGCTGGAGCTGGGGGCTGTGGATCTGAATAACTGTTGGACGTTTT
CCCTGCATGATGATCGTGGCGGTTGATAACCCCGTGATGTTTATTGGCTTTAAGTTGGGA
CGGAATTGCATTGCATGGCGCCATCTATATACTGTTCCGGGATTGCAGCGGAGGGGTGAT
AAGCCCCAATCAACGTGGCGCCATGGTCGGCGCAGTAAACAACCCCCACACAGTGAGACA
ACCAGCTAGGGGCGCCTGATTTTCAGGCTGAGAGAGACCCTTACCACCTGATCCGGTTAA
TGCCGGCGTAGGGAAGCTGAACGCACCGACAGCGCTCGCTTCCCTCTGTATCTTGAGAGC
AGCCACCATGAGCGCCATCCCAGAAGATTTCATCAAAAAGACCGCCAACCTCTCCGAAGA
GGTGACCCGTCCCTTCTTCAAGTCGAAGAAGATCTATGTCGAGGGTTCGCGCCCCGATAT
CCGCGTGCCGATGCGCGAGATCGAGCAGGATCCCACCGCCGCCAGTTTCGGTGCGGAAGA
GAACCCGCCGATCACCGTCTACGACACCTCTGGTCCTTTTACCGACCCGGAGCAGAAGAT
CGACCTGATGAAGGGCATGCCCGACCTGCGCTCTGGCTGGATCGATGAGCGGAATGACAC
CGAACAGCTGAAGGGCCCCAGCTCTGAATACGGTCGTGCCCGCCAGGGCGACCCGGAACT
GGCCGGTCTGCGCTTCGAGCACATTCGCGCCCCGCGTCGTGCCAAGCCGGGCCAGAACGT
CACCCAGATGCACTACGCCCGCCAGGGCATCATCACTCCGGAGATGGAGTTCGTGTCGAT
CCGCGAGAACTGCCGTCTGCAGGAGATGAAGGCCGATCCACGCTACGCCAAACTGCTACG
CCAGCATGCCGGTGAGCCGATGGGCGCGCAGATCCCTGATGAGATTACCCCGGAGTTTGT
GCGCTCTGAGATCGCCGCCGGGCGTGCCATCATTCCCGCCAACATCAACCACCCGGAGAT
GGAGCCGATGATCATTGGTCGCAACTTCCGGGTGAAGATCAATACCAACATCGGTAACAG
CGCCGTCAGCTCGTCCATCGACGAGGAGGTGGAGAAGATGGCCTGGTCCGCCCGTTGGGG
CGGCGATACCCTGATGGACCTTTCCACTGGCAAAAACATCCACGAGACCCGTGAGTGGAT
CCTGCGCAATAGCCCCATGCCGATCGGCACCGTGCCCATCTATCAGGCACTGGAGAAGGT
CAACGGCAAGTCCGAGGATCTCACCTGGGAGATCATGCGCGATACCCTGATCGAGCAGGC
AGAGCAGGGCGTCGACTACTTCACCATTCATGCTGGCGTGCTGTTGCGTCACGTGCCGCT
GACGGCTGATCGCGTCACCGGTATCGTCTCCCGTGGCGGCTCGATCCTCGCCAAGTGGTG
TCTGGCCCATCATGAGGAGAATTTTCTCTACACCCACTTCGAAGATATCTGCGAGATCAT
GAAGGCCTACGACGTCGCCTTCTCTCTGGGTGACGGCCTGCGACCCGGCTGCCTGGCTGA
TGCTAACGACGCCGCCCAGTTCGGTGAGCTGGAGGCCCTGGGGGAGCTCACAAAGATCGC
CTGGAAACATGACGTGCAGGTGATGATCGAAGGCCCTGGCCATGTGCCGATGCAGATGAT
CAAAAAAAACATGGACAAGGAGTTGGCCGACTGTTTCGAGGCGCCGTTTTATACCCTCGG
CCCACTGGTCACCGATATCTCCCCCGGCTACGATCACTTCAGCTCAGGCATCGGTGCGGC
ACAGATCGGTTGGTATGGCACCGCTATGCTCTGCTACGTCACGCCCAAGGAACATCTGGG
CCTGCCGAATAAAGAAGACGTGCGGGAAGGCATCATTACCTACAAGGTTGCGGCCCACGC
CGCCGACCTGGCTAAGGGTTTTCCCGGCGTCCAGCTACAGGACAACGCTATGTCCAAGGC
GCGCTTCGAGTTCCGCTGGGAGGATCAGTTCGCCCTCGGCCTCGATCCGGAAAAGGCTCG
CGACTTCCATGACGAGACCATGCCCCACGACTCCCACAAGGTGGCGCATTTCTGCTCCAT
GTGCGGCCCCCATTTCTGCTCTATGAAGATCACCCAGGAGGTGCGCGAATTCGCCGCCAA
ACAGGGGATTTCAGAGATCGACGCGTTGAAGCAGGGTATGAATGAGAAGTCGGTGGAGTT
TAAGCAGCAGGGCAGCGAGATATATAAAGAGATCTGACCCACGCCTCCTCACCAAGGCAC
CAAGGAAGACCCAAGGGGTCGGAGTCAAACCGTACTACGGCGTTACGGCTAGGTGGCGCG
TGTTATCCGGTTTGACTCCGACCCCTTTTATTTTAAATTGCATCCTCAGAAAAAATGAAA
AAAAACATAACGACCAGTGAAGGAGGCGGGGATGGTCAGGCAGCATCGCCGCAAGGACAA
GCCGCTCAGCATCAATCTGAATTGGATTGTTCTAAGTGTGAAGCAAGGTATCGCTGCCTG
GGGGAGGGACTCAGTGAAGAGCAGCTGCTGGGGCTACGTAAGATTACTCGTACCCTGGGT
CCTTTCCAGCCCGGAGAGGCCATCTTCAGGGTAGAGGGCAAATTCAAGTCCTTGTTTGTC
ATTCAGTCGGGTGCTGCCAAGATCGAAACCGCTTCTTTCGAGGGTGCGAAATTGGTGGAT
GGTTTCTTTTTTCGGGGCGACCTGGTGGGCCTGGAGTCGATCGGTGCCCAGCAATATGGC
CACGATGCCATCGCATTGGAGCGGACTCTGGTTTGTGAACTCCCTTTTAATCAGCTTGAG
TCGCTTTGTTCGTTTGTGCCGAGGCTACAACGGAAGCTATTGATCATTCTGGGGCAGAAG
ATTCGCTACACGAACGAGACCATCGTGCATGGGCGCTATGTGAGTGGTGAAAAGCGTCTG
CTATTTTTTCTGCAGATGCTTTGCGAAAAGAAGATTATTAAGAAAAATGACAATACAGGC
AGCGTGGATCTGCCCATGTCAAAAGGAGATATCGCCAGTTATCTGGGTTTGCGACCTGAA
TCCCTTAGCCGGGTGCTGACCAAGCTCCAGAGTGACGGCATTATTCGAAACCATACAAAG
AAGATAGAGTTTCTAGATATCAAGGCAATCCTGCAGCAAGTGTGCAGGTAACACGGAGAA
GTTGTTCCGTCTAAAATTTGCAAATTTGGGATCAGAGTAAAAATCACATCATCCCACTAT
GAGTTTTTACACTGACCCCCAATATCCTAAGAAGAAGCTCGATTTTCTTCCCAAACACCT
GAAGGAGTCGAAGCGGATCGCCTTCGCCGAGCAGCGCCTCTGAGCGGAGCGGTTGCGCCG
CCAGTGGATTTGACGGTGAGGCTATCAGGAACGGCGGCGTCCAATTGGGCGCTGCCGTTT
TTTTGTTGCCCGGTTGTTTTTTTTGCGGAAGAAGCCGCGCAGGCGCTCCCGCAGCGGCAA
GTTTTGCATCGGGCAGGCGCTGGTGATACTGACAGGCTGGCTCGACTGTGGTTGGTCGGC
ATTCACCACCCGCCCATCGGCCAGCTTAATCAGGCGTCCGGCGGCCTGTATTACGTCCGG
ATCGTGGGAGGAGATCAGGAAGGTCGTACCCAACTTCTGATTCAGCCCCTGCATTAACTG
GATCAGATCCCGCCCGGTGCTGGAGTCGAGATTCGCGGTGGGCTCATCCGCCAGTACGAT
GCGAGGTTCGCTGGCCAGCGCCCGGGCAACTGCAACCCGCTGTTGTTGGCCGCCGGAGAG
CTGGTCCGGGCGGCGATAGCCAAGATGCTCTATACCGACCTCGTTCAGCCAGTGGTTGGC
GATCGCCTCGCTCTGCTTGCGGCTCTTGCCCTGCAGCTGACAGACATAGGCGACATTCTC
CCGCGCGCTGAGCACCCGCACCAGATTGTAAGACTGGAACACAAAGCCGATGTTTCGCAG
CCGGAACTGGCTGCGCTGCTGTTCGGGTTGGGCAAGGATGTTCTTTCCGTCGATGAGAAT
CTGCCCCCGGTCTGCAGACTCCAGTGCGCCGATCAGGTTGAGCAGGGTGCTCTTGCCCGA
ACCGGAGCGTCCCGCCAGCACCGTAAACTCGCCGGGCTTGATGTGTAGGTTGATACCGTT
GAGGGCGGGATAGGGCATGGTGCCGACCCAGTAGCACTTGTAGATATCTTTGGCCTCGAT
GATGTTGTTGCTTTTGTTTTCTTGCATGGGCTTACTGGATTCTTAGAGATTGGCTGAGCT
GGATGCGAGTGGCCTGCCAGGCGGGATAGATACCGGCCACCAGCGAAGCAATCAGGGTGG
TGCCGAGGATACGCCGGGTGCTCTCGGCGCTCAGGTTCGGCACGATGACCGGGTCCATAT
AGAAAAACTGGAAGGCATTGGCATAGGCGGAGAGGTCGACTCCCTGATCGGCCAGTGCAA
ACACCACCGCGCCACCGACCAGATAACCGAGCAGACTACCGAACAGGATCAGCATTACCG
CCTCCAACAGCAGCATGGCAAAGATCTGCCGGCGACGGGTGCCCACTGCAAGCATGATCG
CCAGCTCCTTCTGCCGCTCATGCAAGGCGATCAGCATGGTGTTGAGGATCTCCACCAGCA
CCAGCAGTGCCACGACCAGGATGATTACCAGCCCGTAGGCATCACTAAAGTCGAGCCACT
GGCGGACCATTGGATCGAGAGCCTTCCAGGTGAGGATTTCGTAGTCCTGCTCCGAGAGAA
GCTGGCGTAGGATGCGCCGGATGCGGTCGGTATCCTGGTGTTGCTGGGCGCGGATAACGA
TGTCGGTGACCACTCCCGGCATGCCGAGCCAGAGTTGCGTCGAATCGAGCGGGATCAGTG
CCAGGGTGCGGTCGATTTGCGGTGCGCCCGACTCGATGACGCCACGCAGGAAGAAGATCT
CTGAGACCATCTTGCCGCTGGCAGTCTGTGACATCAGCACCACCCGATCGCCCAGTTTTG
CGCCGATATTCTGTGCCACGGTTGCGCCAAGCAGTAGATCGTGGGCCATACCTGGATTGA
GCCAGCGCCCCTGCACCACAGATTCGTGCATGTGGGTGACCCAGGTCTCCTGTTCGGGGT
CGATGGCCATGATCTGCACGCCGGCACTGTTGCCGCCGCGTGAGATTAGCCCGGAGCTGC
GGATGCGCTGGGTCCAGCTCTGGATCTCGATGATGCTCGACATCAGGCTAGTCACCTCCT
CGGGCAGCTCGATGTGATCAGCCAGGTTCTGCGATGCCTCGAAACCCTGTGCATGCACCT
GCACATGGCCGGTGAAACTAAGGATGAAGTTGGTGCGCATCTGCTCGAGCCAGCCATCGT
TGAGCGCGCCGAGCAGGGTCAGGGTGGCGATACCGAAGATCATCACGGAGAGGGTGATGA
GGGTGCGCCGCGGATTGCGCCAGAGATTACGCAGACTCAGCTGCAGATAGAGGCGGGCGG
GGAGCCTGGTTGCGTCAGACATGGCGCAGCGCCTCGGCGGGTTGCAGCCGGCTGACTCGC
CGCGCGGGGTAGATGCCCGCCAGCAGGGAGGTGAGCAGGATTGCCAGGGTGGTGATGCCG
AGATGTTGCAGGTTGAGATTCGGGTAGATCAGCGGGTCGACATAGAAGCGGGTGGTGGAG
CCCAGCAGCAGCGACAGATCGATGCCGGTGTGTTGGGTGAGCAGCACAATTGCAATACCG
AGCAGAATGCCGCAGAAGATGCCAAGCAGGCCGATCGCCAGCGCCTCGCTGAGGATCATC
AGGGTGAGTTGACGGGGCTGGGTGCCGATCGCCATGAATATACCAAATTCGCGGGTGCGT
TCAAGCATCGACAGCAACAGGGTATTGAGTTCACCGGCCAGCACAATGAACAACACAACG
CCGAGGAACAGGTAGAGGAAGCCGTTGTGCAGGGTGATCCACTCCTGCATCACCGGAAAC
ATGTCGCTCCAGGCCATCACCTCCAGGTCCTGATCGGCTAGTGTCAGCAGAAGATCCGCC
TTCAGCGAATTGAGGCGCTCTTCCGGAACCCTGACCACCAGGTCTGTAACGCCACCGGGG
AAGTCGAGCATCTCCTGCAGTGCGCTTAGGCTGGTGAGCGCCATGCCACGGTCGAGCCCC
ATCTCACCGCTGGTGATGATGCCAATCAGACGGAACTCCTCCGCCACCAGCGCACCAAAG
CGGTCATAGCCGAGCAGCACCAGGGAGTCGCCAAGCCCGATCTTGAGATTGCGCGCGGTG
GTGGCGCCGAGGATGCAGACAAACGTATCGCCGGGCTGTAGGAAACGCCCCTCGCCGATG
CGCTCTTTCAGCTTGGTGACGCGGGGTTCGTGCACTGGGTCCATGCCGATCAGCATCACC
CCTTCGGTGGTGGTGTCGGAGGCGGCTAGGGCGAAGCTCTCTAGACGTGGGCTCCATGTG
TTCGCACCGAGTCGGTTGAGGGTTTGAGTTACCTGATCGGGATGGCGCAGATGGAGTGAG
AGCTTGGGGTTTTCAAAGAATCCTTGGCGGTGGATCTGCAGGCTGCCGATGATCGACTCC
TGAAAGTTCTTCAACATGTTGTGGTGCAGGCCATCGTTAAAGCCCCAGAGGAAGATCAAC
GAGGCGAGGCCGGTTGCGATCGCTCCCACCGTGAGCAGGGTGCGGCGCAGATTGTCGCTC
AGGCTGCGCAGTGCGACAGCAAGAATCAGTCGGTTGGCCGAGCTTGCAGTGTTCCCCATG
AGCAGGAGTATCGACTATTTTTTCTTTGCCTGTGGGGCAAACAACGCCTCATCCAGGGGT
TGGTTGAAGGATGCTGATTTGATGGTGATGACGGTGCGCCTGCCAGGCTGGCCTTGTGGC
TGCATGATCATGCGGGTGGGGATGTTGCGGCCACCAAGTTTCTGCACCGCTTCAAACTTT
AGCTGCCGACCGCCTGTGGGGTCATTGCAGCCGTAGGTGATGGAGAGCGGGATGCCGTCG
CCGCGGATCTGCTGCTGCAGCTTGCTCCAGCTGACCTTGGCGTTGGGTTTGGGCTGGGAG
GTGATGGTGATGAGCGCAGTTTTGCCTTCACCCTGGCGTGCGGTGATGTGGTGGGTGTAG
TCATCGATCAACGAGTTGGCTTCGAGCAGATCCTGGTTGTTGAAGTCAGAACCCATCCAG
GCATCGTGCATCATCGCCGGGGAGATGGCGATCTGACGGCGTAACTTAGGGAGAAACATC
GAGAGCTGGTCGCCGATCTTTAAAAATACCGTGCCCTTGGTCTTGCGTGGCGAGAGTATC
TCCATGCGGAAACGGTTGTTGGGATAGTCGTCGTGGCTGACAAACTCCATGGTGCGCTGC
CAATCGGGGCGGATGATCTCGAGCTTATATTGGGCGATAGTGCCGCTGGAGCGCATCAGT
GTCTCGCTCTTCTGCAGCAGCGCGATCGCCTCCGGGTCGCTCTGTTCTGCAGCTAGCGGC
CAGCAGAGAAGGAGTAGAAGTGCAGTTAGCAGGATGCGGCTGTAGGTCATCGCCAGGTCT
CCAGATCAGAACGGTTGTGTGGCCGCTTGGCCGCGCAATATAAGAATAGTCTGCTTGGCT
ATTATAAGCCGACTTTATGATCCTGCCGCTAGCGGCTGCTGTGGAGGCGGTTCATCGCCT
GTGGCAACTCGCCCTGAATCAGGAGCTCGAGGCAGTCAGCGGCCTTGTCGATGGCATCCT
CGATCTCGCTACGCTGCTGTTTGGAGGGGCGCCCCAGCACATAGTTAGTGACCGGTCCCT
TCTGCTGGGGGCGGTCGATGCCGATGCGTAGGCGCAGGAAGTCACGGCTGCCGATGGCGC
TCATGATGTCGCGTAGACCGTTATGCCCGGCGTGGCCGCCGCCGCGCTTGAGGCGGGCCT
GGCCGGTGGGTAGATCGAGTTCGTCATGGGCGACCAGGATCTCTTCAGGAGCGATCTTGA
AATAGCTGGCAAGGCTCGACACCGACTGACCGCTGCGATTCATGAAGGTAGATGGCATCA
ACAGCCGGCAGTCACGTCCGCTGACGCTGATGCGGCAGAGCTGGCCATGGTGGCGCGATT
CAGCGCGAAAGCTGCCGTTGTAGCGCCTGGCGAGTTGTTCGACGAACCAGAAGCCGGCGT
TGTGACGGGTCTCAGCGTAGTCGCCACCCGGGTTTCCGAGTCCGGCGATGAGTTTGATGG
GGTGGGCGTTGATGGGTGGCATAAACGGTTGGAGCGGGGCAGGCAGAGCCTGCCCCGCAG
GGCGGCAGGTTTACTCTGCAGCGCCCTCTTCAGTCTCATCCTCGTCAGCTGCGGCGTGGC
CGCTATGGATGTTGACCACGATGGTGTCCTCATGCTCACTGGAGGGCAGCTCCACACCTG
CGGGCAGTTTCAGCTCGGAGAGGTGGATGGCATCGCCAACGTTCATCTCGCCCATGTCGA
CTTCGATGAACTCGGGCAGATCCTTCGGCAGGCAGGTGATCTCCACATCACTGAGCATGT
GGGAGGCCTGGCCACCCGCCTTGGTGCCGGGTGCGGTTTCTTGGTTGGTGAAGTGCAGCG
GCACTTGCATGCGGATCTTCTCGCCGGCGCTGATGCGCTGGAAGTCGATGTGCATGATGA
ACGGCTTGGCTGGGTGGCGCTGCAGATCCTTCAGCACCACCTGCTCAGTGGCGTCACCAA
CCTTCAGGTTGAGGATGTGGGAGTAGAAGGCCTCATGATCCAGGTGCAGGATCAGCTCGT
TGTGGGCCAGCGAGATCATGGAGGGTTCCTGGTGGCCACCGTAGATGATGCCGGGGACCA
TGCCGGTGCGGCGCAGGCGGCGGCTCGCACCTTTCCCTGTATCGCTCCTGGGCTGTGCAG
TAATTTCAAAACTGACGGACATGTCAATCTCCTGATTAATCATTTTGATTGGATTGCGCT
GCCCCGCGACCAAGGCGGCGCCTGTCACGCCGGAATTCCGGCGAACGCGCGATTCTATCA
GGATTGCAGGGATTTACCAGTGGTCGTGCTGGTGACTTGAGGTGTGGATCAGTCGACAAA
CAGTGAGCTGACCGACTCCTCGCCGCTGATGCGGCGCATAGTCTCGGCCAGCAGCTCGCC
GATGCTGACCTGACGGATCCTGTCGCAGGCCGCGGCCGCATCCGAGAGCGGAATGGTGTT
GGTCACCACCAGCTCGTCGAGTACCGAGTTGCTGATGTTGTCTACCGCCGGGCCGGAGAG
TACCGGGTGTGTGCAGTAGGCGACGACCTTAGCGGCACCATGCTCCTTGAGGGCTTGGGC
AGCTTGGCAGAGGGTGCCGGCGGTGTCGACCAGGTCGTCGATCAGCACACAGCTGCGCCC
CTCCACTTCACCGATGATGTTCATCACCTTGGCCTCGTTGGGGCGTGGGCGGCGTTTGTC
GATGATCGCCAGATCGGCGTCGTCGAGTCGCTTGGCCAGCGCCCGGGCGCGCACCACGCC
GCCGACATCGGGGGAGACTACCATCAGGTCCGGGTGGCGCTGGCGCCAGACATCGCTGAG
CAGGATCGGTGAGGCGTAGACGTTGTCTACCGGGATGTCGAAAAAGCCCTGAATCTGATC
TGCGTGCAGATCGACCGTGAGCACCCGATCGGCACCGGCTGTGCTGATCATCTTGGCGGC
AAGGCGGGCGGTGATCGGGACCCGGGAGGAGCGGGGGCGGCGATCCTGGCGGGCGTAGCC
GAAGTAGGGGATGACAGCGGTGATGCGATTGGCCGATGAGAGACGCATTGCGTCGATCAT
CACCAGCAGTTCCATCAGGTTTTCGTTGGTTGGCGCTGAGGTGGGCTGGACGATAAACAC
GTCCCGACCGCGCACGTTCTCCTGGATCTCGGCCATTACCTCGCCGTCACTGAAACGCCC
AATTTGGGCCTTGCCGAGCGGCATGTTCAGGTGGCTGGCGATCTCGCTGGAGAGGCTTGG
GTTGGCGTTTCCGGAAAAAACCATCATGGCACTGGTAGGCACAGCGGACCCCCGATATCG
GTCTGTTGCTAGTGTGGTTAACCGGGTGGAGCCGGCGCCCTGGGCGTCTGTGAGAATCGA
CTCTGACAGGCAGCCCCATTAGATTTGGCTGGGGCGGTAGGACTCGAACCTACGTATGCC
GGGATCAAAACCCGGTGCCTAGCCACTTGGCGACGCCCCAATTAACTCGAATCGATCCTG
TCGAACAGCGGGGAGCGGTTGAGCCCCCGCGCGACAAAACCCTGAAATCGTTCCGGCAGC
CGCGAGCATGCGCTCTCTGCCTCGGCCTGGCTGTTAAACTCGCCATAGATGCAGGCGCCG
GTTCCTGTCATGCGGGCGGTTGTGATCTCACCCAGCCAGGCCAGCGCATCGGCGACCTGT
GGATGGCGTTTTGCCACCACCGGGAGGCAGTCGTTCGCTCTGTCGCCCCCCAGGAAGTCG
GCTATTTTGATGTGGGGTGAGTTGCGTGTCAAATCGGCGGCACTGAAGACGTCGGCGGTG
GAGACATGGCACCCAGGATGCACGATCAGATACCAGGGGCAGTTGAGTTCCATGTTGCTG
AGAGTTTCGCCAATGCCCTCGGCCCAGGCGGCGTGGCCGTGGATGAAGATGGGGACATCG
GCCCCCAGCGAGAGGCCGAGCTGGGCCAGCTCCTGTTGTGACAGGTTGGTGTTCCATAGC
CGGTTGAGCGCAACCAGGGTGGTGGCGGCATCGGAGCTGCCGCCGCCTAGGCCGCCGCCC
ATCGGCAGTCGCTTGTCGATGTGGATCTCTGCTCCAAGCCGGCACTGACTGGTTTGTTGT
AGCAGGTGAGCGGCGCGGACTGTCAGGTCGTGCTCGGGAGCGACGCCGGGGAGAGGGGTG
CGCAGGCGGATGGCGCTGTCATCGGTGGGGGTGAAGTGCAGCTGGTCGGCCAGGTCGAGA
AACTGAAATACTGTCTGCAGTTCGTGGTAGCCATCGGCGCGCCGGCCCACCACGCGCAGC
ATCAGGTTCAGCTTGGCCGGCGCCGGCCAGAGGCCCTGGGAATCATTGGCGCTCATTTGC
TCTGCGGGAGGCGTCCCTGTTCGCTGCCGGTAAGGCGCTTGCGTACTGGGCGGATGAAGC
GGTTGCGGGGCTCCCGCTGCATTGCCTCCTGCCAGATCTGCAATGCTTCGCGATGCAGGC
CAAGCTGCCAGAGTACTTCGCCGAGGTGGGCGGCTATCTCGGCGTCCTTACTCTGTTGCG
CGGCATGTTCGAGATGGTGGCGCGCCTGCTCGACATTGCCCATGCGGTACTCGACCCAGC
CGATACTGTCGAGGATCGCCGGATTGTCCGGCTGCAGCGCCAGTGCGCGTTCGATGTAGC
GCTTGGCCTCGTGCAGGCGTTTGGTTTTGTCAGCTAGGGTATAGCCCAGCGCATTGAGGG
CGTCGGCGTGATTGGGATCCTTGTCGAGAATGCGTCGCAGATCCTGTTCCATCTGTTCGA
TCGCACCCAGATCGGCAGCATTGATGCCGCGTGCGTAGAGTAGATCGAGGTTATCAGGAT
CCGCTTTCAGTGCGCTGTCGTAGATTCCCATCGCGGATGCAAAGTCGCCGGTGCTGCGTA
GCAGCTCCGCCTCGATCAGGTTGATCCGAAGTTGATGTTGCGGGGTGCGCAGGCGCAGTC
GTTGCAGTAGCTCGCGGGCGCGTTTGATCTCGCCCTTGTTGGTCAGCAGTCGTGCGGTGC
GGAGGCGGGCGTCAATTTGGTTGCCGCCGCCGCTGACCTGTTGATAGTGGCTGATGGCGT
TGTCGTGCTGTTCCTGGATCTCGTTGATCAAACCCAGATAGTAATGGGCGTCGTCTTTTT
TCTGGCCGTGCTCGATGAGGCTGGTGAAATACTCCTTGGCCTCGTCGTAGTGTTTGAGCT
GGGTCGAAAGCACGCCCAAGGCGTAGCCGATGTCGGCGTTCTCCGGTGACTGCTGATGGA
GCTTGATGAAGTGTGCACGGGCCTGTTCGGTCTGATTCTGTTCCAGCAGGGTGCGGGCCA
GCGTGGTGCGTAGCTTTTTGTCCGATGGGTTGTCGGCAACGGCTGCCTTGAGTTCATCTA
ACCCTGCATCTGGATTGCCTTGCAGGATCAGGGTGCGAGCCAGTAGCAGCCGAGCCTGTG
GCCAGCCGGGCTTGAGATTGAGTGCGGTGCGGACCTGCTGTTCGGCGATGTCGTGGCGTT
TAGCGTGGTTCGCGGTCACTGCGAGGGCGTAGAGTGCTGCAGGATTCTGTTGTTGTCCGG
CGGTGATCTGCTGCATCAGTGCAAGCGCCTTGCCGGGGGTGTTGCTCTTCTCTGCGATTG
CGGCGGCCTGCAGATAGCCGGATTTGCCCTGTTGGTTGGCCAGTTCGGCAACGCGCTTCA
GGTGAAACAAGGTTTTCGAGTCAGCGTTGTGTTTTGCATGCAGCAGAGCGGCGATCTGAT
GCGCCTTGAGTGAGTTGGGTTCGAGTTCGATCCAGAGCGTCAGGGCCTTCTCAGTGTTCT
GGTGTTGATTCGATAGCAGAGCAAGCCGGCTGGCGCGTTGGGCCATTCCCGGGTTTCGAG
ACTGAAGTGCCGCCCGGTAGGCATGCTGGAATGCAGTCTGGCTGTCACCGCGTTGGTTGG
CGATCTCTCCTACCAGGGTGTCGTAAATGAGGTCAGGAGTGAGTCTCGCCGCGCCGGGCT
GGGGGGCTGGGGCGGAAGGGGTGGGGGGTTCGCTGGGCGTGGTGGTGGCCGCGCCGGTCG
GCGGCACGGGGCCGCTTGCGCAGCCAGTCAGGATGAGTGTCAGCACTATGCTGGTTACAC
GAATCGACATCGGTTTTTGCAGATTCCTTGAGCGCCTATTTCAAACTAGTAAATAGGGAT
TGGCCGCTTGCTGCAAGTGAAAAAAATCGAAGTGGGGGCTCAGCTTGTATGGGGCTTGAC
AAAGGTTTTTTTAAACTGACAAAAAAATAGGGTGACAGGGAGGAAATATCCATTATAATG
CGCGGCTCGTTTGCTGGGATTCGATCTGTCGCTGCAGGTCAGCTTGACATTGCGTTTTTT
GCGGAATAGGATGCCCGGCTCGCGTTTGGAGGGGTTCCCGAGTGGCCAAAGGGATCAGAC
TGTAAATCTGACGGCTCCGCCTTCGGAGGTTCGAATCCTCCCCCCTCCACCAGATTTTTT
GATGTTGAATCGGCTTGGCGGACGTCATGCCCGGTTGGCAGTGCGGGTGTAGTTCAATGG
TAGAACTTCAGCCTTCCAAGCTGACTACGTGGGTTCGATTCCCATCGCCCGCTCCAAGTG
TGAGCTGGTCTGCTCGGTGTGGCAGATCGATCAATTTGCCCAGATAGCTCAGTTGGTAGA
GCACACCCTTGGTAAGGGTGAGGTCGGCAGTTCAAATCTGCTTCTGGGCTCCATATTTGG
TAACGGCGTGCGTAAGCGCGCGAATTTGTCTTTAAGAAAGTAGAGCGTGGAGAGAGCCCA
TGTCCAAGGAAAAATTCGAACGCACAAAGCCGCACGTTAATGTGGGCACCATTGGTCACG
TTGATCACGGTAAGACCACCTTGACTGCAGCGATCACGCTGGTGCAGGCGAAGAAGTTTG
GTGGCGAGCAGCGCGCCTTCGATCAGATCGACAACGCCCCGGAAGAGCGTGAGCGTGGTA
TCACCATTGCTACCTCGCATGTGGAGTACGAGTCTGAGAATCGCCACTACGCCCATGTGG
ACTGCCCCGGCCATGCTGACTATGTAAAGAATATGATCACCGGTGCGGCGCAGATGGATG
GCGCGATCCTGGTGGTCTCGGCCGCTGATGGCCCGATGCCGCAGACCCGCGAGCACATCC
TGCTCTCTCGTCAGGTTGGTGTGCCCTACATCATCGTCTATATGAACAAGGCCGATATGG
TCGACGATGAAGAGCTGCTAGAGCTGGTTGAGATGGAGATTCGTGAGCTGCTGGACAGCT
ACGATTTCCCCGGCGATGACACTCCTGTGATCATTGGTTCCGCGCTGAAGGCGCTGGAAG
GTGACGAGTCCGATATCGGCGCTGGCTCCATTGCCAAGCTGGTCGAGGCGCTGGATACTT
ACATCCCTGAGCCGGAGCGTGCGATTGACGGCGCCTTTCTGATGCCCATCGAAGACGTCT
TCTCCATCTCTGGTCGAGGCACCGTGGTAACCGGTCGTGTTGAGCGCGGCGTGATCAAGG
TGGGTGAGGAGGTTGAGATCGTCGGAATCAAAGAGACCGCGAAAACTACCTGCACCGGCG
TTGAGATGTTCCGTAAGCTGCTGGATCAGGGAGAGGCCGGCGACAACGTGGGTGTGCTGC
TGCGTGGCACCAAGCGTGAAGATGTTGAGCGCGGCCAGGTGCTGGCGCACCCGGGTACCA
TCACCCCGCACACCCACTTCGAGTGTGAGGTGTACGTGCTGAGCAAGGATGAAGGTGGTC
GTCACACCCCCTTCTTTGCAAACTACCGTCCGCAGTTCTACTTCCGTACTACCGACGTGA
CCGGCGCCTGTGACCTGCCCGAGGGTGTGGAGATGGTGATGCCGGGTGACAACGTCAAGA
TGACGGTAAAATTGATCGCGCCGATCGCAATGGAAGAGGGCCTGCGTTTCGCTATCCGAG
AGGGTGGCCGTACCGTGGGTGCCGGCGTGGTTTCCAAGATCATCGAGTAATCGCTTTGGT
CTTTAGGAGGGCTGGGCAGGGTCGTCCGGTCATCTGTTTCTAGGCCAGTGGCTCAATTGG
TAGAGCAGCGGTCTCCAAAACCGCAGGTTGGGGGTTCGAGTCCCTCCTGGCCTGCCATTT
TTATGGCATATCTTGTGGGTCTTACCTGTTGAATACGAACGCCAGTTCTCCTGCTGAAGG
TTCTTCGTTAGATACGGTCAAGCTGCTGCTGGCGGCTGGTCTTATCGTTGCGGCGATCCT
TGGTTTTTACTATTTCGATGCCCATTCTCAGTTGCTGCGTGTGCTTGGGATGCTGCTCGT
GGTGGGGGTTGCGGTAGCGATCGCCTATCAGACTACGGTGGGGCGCACTGTCTGGCAGTT
CGCCTCAGATTCCAAGGTCGAGGTTCGCAGGGTGGTCTGGCCAAGTCGTCAGGAGACAGT
GCAGACAACCCTGATCGTCTTCGTAATGGTGCTGATTATGGGTTTTGTGCTCTGGATGTT
TGACATGATGCTGGGTTGGGTGTTGCGCACCCTTACCGGAGGCTGATCATGGCGATGCGT
TGGTATGTGGTGCATGCCTATTCCGGGTTCGAAGCGCAGGTTCAGCGTTCGCTGAAGGAG
CGCGTCGCTCGTTTTGGAATGGAAGACAAGTTTGGCGAGGTTCTCGTGCCCACCGAAGAG
GTGGTGGAGATGCGCGCCGGGCAGCAGCGCAAGAGTGAGCGGAAGTTCTTCCCGGGTTAT
GTGTTGGTACAGATGGAGATGACCGACGAGACCTGGCATCTGGTCAAAGATGTGCCCAAG
GTGCTTGGGTTTATTGGCGGTACCGGCGATCGCCCGGCGCCAATTACCGACAAGGAAGCC
GATGCGATTCTGCAGCGTGTGCAGGAGGGGGTCGAGAAGCCGCGTCCGAAGGTGCTGTTT
GAGCCGGGTGAGGTGGTGCGTGTTGTTGATGGTCCCTTCAATGATTTCAGTGGCGTGGTT
GAGGAAGTCGACTACGAAAAAAGCCGCCTCAAGGTTTCTGTTCTGATCTTTGGGCGCTCC
ACTCCTGTGGATTTGGAGTTCGGGCAGGTCGAAAAGGGCTGACGTCTTTTTGGGTTTTGT
GTTGTGGGGCATGGTTGTGAGTTGGATGGCAACTTCGCTGCGACTCATGACAACTCCGCG
CGCGAAATTCACTACTCAAATTTATGTAGGGGAGCCTGGATGAGAGTTCCGGGCGCTTGC
ACCCATAGTGAGGTAAATCATGGCTAAAAAAATCGAAGCTTATATCAAGCTTCAGGTTGC
CGCAGGTGAGGCAAACCCGAGTCCTCCGGTTGGTCCGGCTCTGGGCCAGCACGGCGTTAA
CATCATGGAGTTCTGTAAGGCGTTTAACGCCAAGACTCAGTCCATGGAAAAGGGGATGCC
GATCCCCGTGGTGATCACGGTCTATAATGATCGTTCCTTTACCTTTATCACCAAAACGCC
ACCGGCATCCGTGCTGTTGAAGAAGGCTGCAGGGCTCGCCAAAGGCAGCGCCACCCCGAA
TAGCGTCAAGGTTGGTAAGGTGAATCGCGAGCAGCTTGAAGAGATCGCCAAGACCAAGAT
GCCCGATCTGACCGCAGCGGATATGGATGCGGCCGTGCGTACCATCGCCGGTAGTGCCCG
TGCGATGGGTCTTGATGTGGAGGGGGTCTAACTCATGGCAAAGTTAAGCAAGCGCGCGAA
GATGATTCGTGAGAAGGTCGAGGCCGGCAGGCTCTATGCTGCAGATGAGGCGTTCTCCCT
GCTGCAAGAGGTCTCCTCGGTCAAGTTTAAAGAGGCCGTCGATGTCAGCGTCAATCTGGG
TGTCGATCCGCGTAAGTCCGACCAGGTAGTGCGTGGTTCCACAGTGTTGCCCCATGGTAC
CGGTAAGACAGTGCGGGTTGCTGTATTTACCCAGGGCGCCAATGCAGATGCCGCCAAAGA
GGCGGGCGCCGATATTGTCGGTATGGAAGACCTGGCAGAGCAGATTAAGGGCGGCATGAT
GGATTTCGATGTGGTGGTGGCCAGTCCCGACGCGATGCGCGTGGTCGGTCAGTTGGGTCA
GATCCTCGGTCCGCGCGGTCTGATGCCAAACCCGAAGGTTGGAACCGTGACCCCCAATGT
TGCTGAGGCTGTGAACAATGCCAAGGCGGGTCAGGTGCGTTACCGCACCGATAAAGCGGG
AATCATCCACTGCACGATCGGCAAGGTAGATTTTGATGGCGATAAGCTGAAGCAGAACCT
TGAGGCACTGCTGGGTGACTTGGTGAAAGCTAAGCCAAGCGCCGCCAAGGGTGTCTACAT
GAAGAAGATTACCGTCTCCTCGACCATGGGTCCGGGGGTGACGGTGGACCAGGCCAGTCT
GACTTTCTAATTGGTTTGGCGGGGCGTTCGCAGTGCGGACGCCTCACAGCAAGCTTTGGG
GTGCCGCGAAAGCGGTGCCGTCAAAGACCGCAGGTGTGCCGCAAGGTGCTTAATCAAAGC
CTGCGCAGGCGGAGCACCCCGAATCAGGATTTCTCCTGATGACGGTGCGCGTTTAAGTGC
GATGTGTTAAGCATCGTTTATGTGTAAACAGGAGCGGTTAGCCGCTCCTAGTTGTCAGGA
GGTGACGACTTTGGCACTCAATCTCGAGCAGAAAAAAGTCATCGTCGCCGAGGTCAATGA
CGTAGCAAACAGTGCCTTGTCCGCTGTTGCCGCAGAGTACCGGGGCCTGACCGTCGAAGA
GATGACCGAGTTGCGCAAACAGGCGCGCGACAATGGTGTTTACCTTCGCGTGGTCAAGAA
CAGTCTCGCAAAGCGTGCAGTGGAAGGTACCGAATTCGAATGCATGCAGGAAGGTCTGAC
GGGTCCGTTAGTCCTTGCCTTCTCGCAGGAGGATCCGGGTGCTGCAGCTCGCGTCATTAA
GGACTTTGCCAAGGAGCATGCGCGTCTTGAGGTGAAGCTGGTTTCCATCGGTGGTCAGTT
GTTGGCTGCCTCTGAGCTGGAGACCCTCGCCAAGATGCCGACCTACGACCAGGCTATCAG
CATGCTGATGGCGGTCATGAAGGCTCCGGTAGAGAAGCTGGCCCGCACCATGAAAGAGGT
GCCCGGCAAGCTGGTCCGGACTGTTGCGGCAATCAAGGACGCCAAAGAGGCGGCCTGATC
GACTTATCGTTATTACAACTTTTGTGCTATTCAATTTTAGGAGTTAACCAATGGCCGTTT
CTAAAGAAGAGATCCTAGAGGCTATTGCCGAGATGTCCGTGATGGACGTCGTTTCGCTGA
TCGAAGCGATGGAAGAGAAGTTCGGCGTGACTGCTGCTGCCGCTGTTGCAGCTGCCCCCG
CTGCAGCTGGTGAAGCTGCCGCAGCCGAAGAGAAGACCGAGTTCGACGTGGTGCTGACCG
ACTTCGGCGGCAACAAAATCGCTGTGATCAAGGCTGTGCGTGCTATGACCGGTCTGGGTC
TGAAGGAAGCAAAAGCAGCTGTAGAAGGCGTGCCTACCACGCTGAAGGAAGCCGTCTCCA
AGGAGGAGGCTGAAGAAGCAGTTAAGCAGATTGAAGAGGCAGGCGCCACGGCAGAGATTA
AATAATTCTGCTTGTATTAGTCTGCAACGAGCCGGGCAAGGGCTGGTGGTGTAATGCCAC
CGGCCTTTTCCCGCTTGTCGGCGTGATCCTCAACGCAGGGTCGACAGGAAGTCAAACAGG
CGAATGCCAATATGAGCTCAGTCGGATCATGAGCCCGGTATCGCATCATTCATTTAGCCT
AAGACACTGAGGGCGGCAGCATGGCCTATTCTTTCACCGAGAAAAAGCGTATCCGCAAAG
ACTTCGGTAAGCGCACTAGTATTCTCGACGTCCCGTTTCTGCTTGCGACGCAGATCGAAT
CCTTCCGTGACTTTCTCCAGCAGGGTGTACCGCTGGAAAAGCGTAAGGATGTTGGCTTGC
ATGCCGCTTTTAAATCAGTATTACCGATTGTCAGTTACTCTGGCAATGCAGTGCTGGAGT
ATGTGAACTACCGTTTGGGTGAGCCGGTCTTCGATGTCCGCGAGTGTCAACTGCGCGGCA
CCACCTATGCTGCCCCTCTTCGGGTTCTGGTTCGGCTGGTGATCTACGATAAGGAGGCAC
CGGCGGGTTCCAATGTGGTCAAGGATATCCGCGAGCAAGAGGTCTACATGGGTGAAATGC
CCCTGATGACCGACACGGGCACCTTTGTCATCAACGGAACCGAGCGGGTTATCGTCTCCC
AGTTGCATCGTTCCCCGGGTGTCTTCTTCGACCATGACAAGGGCAAGACCCACTCCTCGG
GCAAGCTGCTGTTTTCCGCGCGGGTGATTCCCTACCGTGGCTCCTGGCTCGACTTCGAGT
TCGATCCAAAGGATAACGTGTTTGTGCGCATCGATCGCCGTCGCAAGCTGCCTGCGACTG
TTCTGTTGCGCGCGCTCGGTTACGATACCGAGCAGATACTCGGGATGTTTTTCGAGACCG
ACACCTTCAGCCTGACCAAGCGCACAGTGAAAGTTAATCTGGTGCCCGAACGGCTGCGCG
GTGAGACTGTCTCCTTCGACATCAAGGTGGGTGATGAGGTCATCGTGGAAGCGGGGCGTC
GTATCACTGCACGTCATATCCGCCAGCTAGATAAGGCTGGTGTCAGCAAGCTCGATGTGA
CTCGCGAATACATGGTCGGGCGCACCCTGGCCCATAATGTGGTCGACAAGGAGACAGGTG
AGCTGCTCGCCGACGCCAATACTGAGATCACCGATGAGATGATGGATCTGCTGGTTGAGA
AGGGCGTGAAGAAGATCCAGACCATCTTCACCAACGACCTCGATCACGGCCCTTTCATCT
CCGATACTTTGCGTATTGATTCCACCAGTAACGAACTGGAGGCACAGGTGGAGATCTACC
GGATGATGCGTCCGGGTGAGCCGCCGACCAAAGAGGCGGCGCAGAATCTGTTCAATAATC
TCTTTTTCACTGCCGAACGCTACGATCTCTCCGCAGTAGGCCGCATGAAATTTAACCGTC
GCCTGGGCCGCGAGGAGTCGGTGGGTGAAGGCGTGTTGTCGAAAGAAGATATCAGCGATG
TGCTGAAGGAGCTGATCAACATCCGCAACGGTAATGGTGTGGTGGATGACATTGATCACC
TCGGCAACCGCCGTATTCGTTGTGTTGGCGAGATGGCGGAGAACCAGTTTCGTGTTGGCC
TGGTGCGCGTTGAACGTGCAGTCAAGGAGCGCCTGACCCAGGCGGAGTCGGAAGGCTTGA
TGCCGCAGGAGCTGATCAATGCCAAGCCGGTCTCGGCAGCGGTCAAAGAGTTCTTCGGTT
CCAGCCAGCTCTCCCAGTTTATGGACCAGAATAACCCGCTCTCCGAGGTCACCCACAAAA
GGCGTGTCTCGGCACTGGGTCCGGGCGGCTTGGCCCGCGAGCGTGCCGGCTTCGAAGTTC
GCGACGTGCACCCGACCCACTACGGCCGAGTCTGCCCGATCGAGACCCCGGAAGGCCCCA
ACATCGGTTTGATCAACTCGTTGGCGGTCTATGCCCGAACCAATAAATACGGTTTTCTCG
AGACCCCTTACCGCAAGGTGGTGGGCGGCAAGGTGACTGATCAGATCGACTATCTCTCGG
CTATCGAAGAGGGGCGTTATGTCATCGCTCAGGCCAGCGCATCGACCGATGCAGAGGGCA
ATCTGACCGATGATTTGGTCTCTTCCCGTCATCAGAATGAGTTCACCCTCTCCGTTGCGG
ACAAGGTGCAGTACATCGACGTCTCGCCCAAGCAGATCGTCTCGGTGGCGGCCTCGATGA
TTCCGTTTCTGGAGCACGATGATGCCAACCGCGCCTTGATGGGGTCCAACATGCAGCGCC
AGGCGGTGCCGACCCTGCGTGCAGAAAAGCCCTTGGTGGGTACCGGTATGGAGCGCACTG
TGGCGGTTGATTCCGGTGTGACCGTGGTGGCCAAGCGTGGCGGTGAGATTGAGACTGTCG
ATGCAGCGCGCATCGTGGTGCGGGTCAATGATGACGAGACTGAGGCGGGTGAGTCGGGTG
TCGACATTTACAACCTTACCAAGTACACCCGCTCCAACCAGAACACCTGCATCAACCAAC
GGCCATTGGTGAAAGTGGGCAACACGATCGCCCGCGGTGACGTGTTGGCCGACGGCCCCT
CCACCGACATGGGCGAGCTGGCTCTGGGCCAGAACCTGCGCGTCGCCTTCATGCCCTGGA
ACGGCTACAACTTCGAGGACTCGATCTTGATCTCCGAGCGGGTTGTCGAAGAGGATCGCT
TTACCTCGATCCATATTGAAGAGCTCACCTGCATGGCCCGCGACACCAAACTGGGCCCGG
AGGAGATCACTGGTGATATCCCCAATGTGGGCGAGGCGGCACTCTCCAAGCTGGATGAGT
CGGGCATCGTCTACATCGGCGCCGAGGTGAAAGAGGGTGACATCCTGGTCGGCAAGGTCA
CGCCCAAGGGCGAGAGCCAGCTGACCCCGGAAGAGAAGCTGTTGCGGGCGATCTTTGGCG
AGAAGGCCTCAGACGTGAAGGACACCTCCCTGCGCGTCTCTTCCGGCGTGGTTGGTACGG
TTATCGATGTGCAGGTCTTCACCCGTGACGGAGTGGAGAAGGACGCCCGCGCCCTGTCTA
TCGAAGAGATGGAAATGGCGAGTGTGCGCAAGGATCTTGACGACCAGCTGCGTATCATGG
AGGAGGATACCTTCCAGCGTGTTGAGCGGATGCTGCTTGGCAAGATCGCCGAGGGTGGCC
CGAACCAGCTCAAGGCGGGGGCCAAGGTCACCAAGTCCTACCTCGCTGATCTGGATCGCG
ATAAGTGGTTGGAGATCCGTCTGCGCAATGAAGAGGCGGTGGCGCAGCTTGAAGCGATCG
CAGAACAGATCAAGGCGCAGCGTGAGCTGTTCCGTGAAAAATTCGAGGAGAAGAAGCGCA
AGCTCACTTCCGGCGATGATCTCGCTCCCGGCGTGCTGAAGATGGTCAAGGTCTATGTGG
CACTGAAGCGCCGCATTCAGCCCGGTGACAAGATGGCGGGGCGCCATGGTAACAAGGGTG
TTATCTCTAACGTGGTGCCGGTGGAGGATATGCCGTTCGATGAGCACGGCGAGCCGGTCG
ATATCGTGCTCAATCCGCTGGGTGTGCCCTCGCGCATGAACGTTGGTCAGGTGCTGGAGA
CCCATCTCGGCTTCGCCGCCAAAGGGGTCGGGCGCAAGATCGGCGCGATGCTGCAGGCCC
AGGCGAAGGTCGCCGAGCTGCGTGAGTTCCTCGATAAGGTCTACAACACCAGCGGCAAGC
GTGAAGATCTCGACTCCCTCACCGATGAAGAGGTGGTGACGCTATGTGGCAACCTCCGCG
AAGGCGTGCCGATGGCCACACCGGTCTTCGATGGTGCCCACGAGTCTGAGATCCACCACA
TGCTGGAGCTGGGCGGACTGCCGCAGAGCGGTCAGCTGACCCTGTTCGATGGTCGTACCG
GCGACGCCTTCGAGCGTCAGGTCACGGTTGGTTACATGTACATGCTGAAGCTCAACCATC
TGGTGGACGACAAGATGCATGCCCGCTCCACTGGTCCCTACAGCCTGGTTACTCAGCAGC
CGCTGGGTGGTAAGGCGCAGTTCGGTGGTCAGCGCTTCGGTGAGATGGAGGTCTGGGCGT
TGGAAGCCTATGGCGCCGCCTACACCCTGCAAGAGATGCTCACGGTCAAGTCCGACGACG
TCAATGGCCGTACCCGCATGTATAAGAATATTGTCGACGGCAATCATCAGATGGAAGCGG
GAATGCCGGAATCGTTCAATGTGTTGGTCAAGGAGATCCGCTCCCTCGCCATTAACATTG
AACTGGAACAGGACTAATACGGAGTCACTACCTTGAAAGATCTTCTGAACATTCTGAAGC
AGCAGGGGCAGACTGAGGAATTCGATGCAATTCGCATCGGTTTGGCCTCCCCTGACATGA
TCCGGTCCTGGTCCTATGGCGAAGTAAAGAAGCCAGAGACCATCAACTACCGCACCTTCA
AGCCGGAGCGCGATGGCCTGTTTTGCGCCAAGATCTTCGGCCCGGTGAGTGACTATGAGT
GCCTGTGCGGCAAGTACAAGCGTCTCAAGCACCGTGGCGTGGTGTGTGAGAAGTGCGGCG
TTGAAGTGACCCTGGCCAAGGTGCGCCGCGAGCGCATGGGCCACATCGAGCTGGCCAGTC
CGGTGGCGCACATCTGGTTCCTCAAGTCGTTGCCGTCGCGTATCGGCCTGCTGATGGACA
TGACGCTACGCGATATCGAGCGGGTGCTCTACTTTGAGTCGTTCGTCGTGGTTGACCCCG
GCATGACGCCGCTGGAGCGCAGTCAGCTGCTAACCGATGAGCAGTATCTGGAGGCGCTTG
AGGAGAACGGCGATGAATTTGATGCGCGCATGGGCGCCGAGGCGGTCTATGAGCTGCTCA
AGACCATCGACATCCCGGAGGAGATCAAGCGTCTGCGGGAGGATATCGAGGGCACCAATT
CCGAGACCAAGATCAAGAAGTTTACCAAGCGGCTGAAGCTGCTGGAGTCGCTCAATCAGT
CTGGCAATCGCCCCGAGTGGATGGTGATGACCGTGCTGCCAGTGTTGCCGCCGGAGCTGC
GTCCGCTGGTGCCGCTGGATGGTGGTCGGTTTGCCACCTCCGATCTAAACGATCTCTACC
GTCGGGTGATCAACCGCAACAATCGTCTGAAGCGGCTGCTTGATCTGAATGCCCCCGATA
TCATCGTGCGCAACGAGAAGCGCATGTTGCAGGAGTCGGTGGATGCGCTGCTCGACAACG
GTCGCCGCGGACGCGCCATTACCGGCACCAACCGCCGTCCGCTGAAGTCGCTGGCCGACA
TGATCAAGGGCAAGCAGGGGCGCTTTCGTCAGAATCTGTTGGGTAAACGTGTCGACTATT
CCGGGCGTTCGGTCATCGTGGTCGGCCCGACCCTCAAGCTGCATCAGTGCGGCCTGCCGA
AGAAGATGGCGCTGGAACTATTCAAGCCGTTTATCTTCTCCAAGCTGCAGCTGCGTGGCC
TGGCTACCACCATCAAGGCAGCGAAGAAGCTGGTAGAGCGCGGCACCACCGAGGTCTGGG
ATATCCTCGAAGAGGTGATCCGCGAGCACCCGGTGATGCTTAATCGCGCACCAACCTTGC
ACCGTCTCGGCATCCAGGCGTTTGAGCCGGTGCTGGTGGAGGGTAAGGCGATCAACCTGC
ATCCGCTGGTTTGTACCGCCTTCAATGCTGACTTCGATGGCGACCAGATGGCGGTGCATG
TGCCACTCTCGCTGGAGGCGCAGCTCGAGGCGCGCAGCCTGATGATGGCGACCAACAACA
TCCTCTCTCCGGCCAACGGCGACCCGATCATCGTGCCTTCTCAGGACGTGGTACTGGGGC
TCTACTTCATGACCCGCGAGCGGGTCAACGCCAAGGGCGAGGGCATGGCCTTCGCCGATA
TCGAAGAGGCCAAGCGTGCCTACGATGCTGGTCAGGCCGACCTGCAGGCGCGGGTCAAGG
TGCGTATCCGTGAGGTCGAGATCGGCGAGGATGGCAGTCGTCGTGAAAAATATTCGATCG
TCGATAGCACGGTTGGTCGGGCTATCGTATTTGAGATCGTGCCCGACGGGCTGCCCTTCT
CGCTGGTGGATCAGCCGATGGGTAAGAAGGCGATCTCTAACCTGATCAATGCCTCCTATC
GTCGCCTCGGTCTGAAAGACACCGTGGTGTTCGCCGACCAGTTGATGTACATGGGTTTCC
GTTTCGCAACTCGGGCCGCGGTCTCTTTCTGCGCCAATGATATGGTGGTGCCGGAGGAGA
AGAGCGAGATCCTGGCGCGGGCGGAGGAGGAGGTCAAGGAGATCGAGAATCAGTACATCT
CCGGTCTGGTGACCAACGGCGAGCGCTACAACAAGGTGGTGGATATCTGGTCCCACACCA
ATGACCAGGTGGCCAAGGCGATGATGGCCAAGCTCGGCAAGCGGAAGGTCACCGATCATG
AGGGCAACGAGGTTGAGCAGGACTCCTTCAACTCGGTCTACATGATGGCGGACTCTGGCG
CGCGTGGTTCCGCTGCCCAGATTCGCCAGCTGGCGGGTATGCGAGGCCTGATGGCCAAGC
CCGACGGCTCGATCATTGAGACGCCGATCACCGCCAACTTCCGTGAGGGGCTCGACGTAC
TGCAGTACTTCATCTCCACCCATGGCGCACGTAAGGGTCTGGCCGACACCGCGCTGAAGA
CGGCTAACTCCGGTTACCTGACGCGTCGACTGGTCGATGTGGCGCAGGACATGGTGGTGT
TGGAGGAAGATTGCGGCACCGAAGAGGGGCTGGTGATGCAGCCGATCATCGAAGGCGGTG
ATGTGGTCGAACCGTTGCGCGAGCGTATCCTCGGACGCGTAACCGCCGTCGATCTCTACC
GCCCCGGCAGCGATGAGCTGGTCTGCGAAGCTGGCACACTGCTCGATGAGGAGTGGGTTG
ATACCCTGGAGCGGGTTGGTATTGACCAGGTAGTGGTGCGTTCTGCCATCACCTGCAAGG
CCCGGGTCGGTGTCTGTGCCCAGTGTTATGGTCGAGATCTGGCGCGAGGTCACCGGGTGA
ATCAGGGTGAGGCGGTTGGTGTTATCGCTGCCCAGTCGATCGGCGAGCCCGGCACCCAGC
TAACCATGCGTACCTTCCATATCGGTGGCGCCGCGTCACGTTCTGCGGCAGTCAACAATG
TTCAGGTGAAGACCGGCGGTACTGTACGGCTGCACAACATCAAGACGGTCAAGCATGCGG
CAGGGCACTTGGTGGCGACATCACGCTCCGGTGAGCTGACCGTGGTTGATGAGGTAGGGC
GTGAGCGCGAGCGCTACAAGGTGCCCTACGGTGCAACCCTGCAGGTGGCCGACGAGTCGC
CGGTGGAAGGCGGTCAGATCGTCGCCAACTGGGATCCGCATACTCACCCGGTTATTACCG
AGGTGGAGGGCACCCTGGTGTTTGTCGACTTCGTCGACGGCGTCACCGTGCAGAGTCAGG
TGGACGATGTCACGGGCCTTAGCTCGCTGGTGGTCATAGATCCAAAGCAGCGGCCTGCGG
CGGGCAAGGATATCCGTCCGATGGTGAAACTGGTTGATGCCGAAGGCAATGACCTGAATA
TCGCTGGCACCGACATCCCTGCCCACTACTTTCTGCCGTCTGAGGCGATTATCGGTGTGC
AGGATGGTGCCGCAGTGGGCGTTGGTGACGTGTTGGCGCGTATTCCGCAGGAGTCATCCA
AGACCCGTGATATCACGGGTGGTTTGCCGCGTGTTGCAGATCTGTTCGAGGCGCGCAAGC
CGAAGGATCAGGCGATCCTCGCCGAAGCTACCGGTACCGTCAGTTTTGGTAAGGACACCA
AGGGCAAGCAGCGTTTGGTGGTGACCGATTCGGAAGGCGAACAGCATGAAGAGCTGATTC
CGAAATGGCGGCACGTCAACGTGTTTGAAGGTGAGCATGTGGTGAAGGGCGATGTGATCT
CCGACGGCGAGCTCAATTCGCACGACATCCTGCGCTTGAAGGGCGTAACTGACCTTGCCG
AATATCTGGTCAAGGAGATTCAGGACGTCTACCGGCTGCAGGGCGTGAAGATCAACGACA
AGCACATCGAAGTGATCATCCGCCAGATGCTGCGTAAGGTCGAGGTCGTCAGTTCGGGCG
ACAGCAAATACCTCAAGGGCGAGCAGGTGGAAAAGGCTTCTCTGTTGGAGGAGGCGGAGC
AGCTGCGTAAAGATGGCAAGCATCCAGCGCTCTATGAGCCGCTCCTGCTGGGCATCACCA
AGGCTTCGCTGGCAACCGAGTCCTTCATCTCGGCGGCCTCCTTCCAGGAGACCACGCGAG
TGCTGACTGAGGCGGCGGTGCGTGGCTCCAGCGATAGCCTTAATGGGCTTAAGGAGAACG
TCATTGTTGGTCGTTTGATTCCGGCAGGTACCGGCCTCTCCTATCACAAGGATCGCCGTC
GTAAGCGGATGGAGGCGACGATGGAGGAGGAGAGTAAGCCTGAGCTGGTGGTGGAAGAGG
TGGAGCAGGCCTTTAAGGAGGCGCTGAACACCCCGGAAGTGGAGTAATCAGCACCTCTTT
TGGCCGGCTTGAGCAGGCTTTCTTTGCTGAAGCTTGACAAGCGTGCTAACGGTGCATAAA
ATGCGCCGTCTTTGTGACAGGTCGGCCTCTGCCGGCCTGTCGCTTCTGACGCGCTAACTC
ATCGCGGATGCGGTGGTTGGGGCAAAGTTAATTGCCAGAGAATTCGATCGTTCCGGTGCT
GTGAATGCGGCCGGTGGGTGTCGGCTTCTCCTTTGTTTTTGTGATATGCAAGTGTCAACG
TCCTTGGAGACGGAGTAGATGGCGACGATTAACCAGCTGGTGCGTAAGCCCAGAAAACGG
AAAGTCCAGAAGAGTAATGTGCCGGCCCTGGAGGCGTGTCCGCAGCGCCGTGGTGTGTGT
ACGCGTGTTTATACCACTACGCCAAAAAAGCCGAACTCGGCGTTGCGTAAGGTGGCTCGC
GTACGCCTCACCAATGGCTACGAGGTAACTACCTACATCGGTGGTGAGGGTCACAACCTG
CAGGAGCACTCGGTGGTGCTGATTCGTGGTGGTCGTGTTAAGGACCTTCCCGGTGTGCGT
TATCACGTGGTGCGCGGCAGTCTCGATACCTCCGGTGTTGAGAGTCGACGTCAGGGTCGT
TCCAAGTATGGTGCCAAGCGGCCCAAAAGCTAAACAGCTGAATTTTGAGTTGAGATAGAG
CAATGCCAAGAAGACGAGTAGCAGCCAAGCGCGAGACCCTTCCTGATCCGAAGTTCGGAA
GTGAACTGCTGGCGAAGTTCATCAACATGGTGATGGTTGATGGCAAGAAATCGGTCGCCG
AGAAGATTCTCTACGGCGCGCTCGATCAGATGTCTGAGAAGCGTGGTGGTGAGCCTCTGG
ATGTGCTGGAGATGGCGCTGGAGAATGTTCGTCCTGCGGTTGAGGTTAAGTCCCGCCGCG
TTGGTGGTGCGACCTATCAGGTTCCGGTGGAAGTGCGTCCGAGTCGACGTAATTCGCTGG
CGATGCGTTGGCTGATCGATGCGGCACGCAAACGCTCTGAGAAGTCGATGGCTCGGCGTC
TCGCGGGGGAGTTGGTGGATGCTTCTGAAAATAAGGGTGCCGCGGTGAAGAAGCGCGATG
ACACTCATCGTATGGCTGAGGCAAACAAGGCGTTCTCGCACTATCGCTGGTAAGCAGAAC
TTTTTCTGCTCGCTCTTTTACAAACAGGTCTTATTGTGGCACGGAAAACTCCAATCGAGC
GTTATCGCAATATTGGCATCATGGCGCACATTGATGCTGGTAAGACGACGACGACCGAGC
GCGTCCTATACTACACCGGTGTTTCGCACAAGATCGGTGAAGTGCATGATGGCGCGGCCA
CAATGGACTGGATGGAGCAGGAGCAGGAGCGCGGGATAACCATTACCTCTGCAGCCACTA
CCTGCTTCTGGCGCGGTATGGCTCGGCAGTTTGATGAGCACCGCATTAACATTATTGATA
CCCCTGGGCACGTTGATTTTACCATTGAGGTGGAGCGCTCTTTAAGGGTGCTGGACGGCG
CGGTGTTTGTGCTCTGCGCGGTCGGTGGGGTGGAGCCGCAGTCAGAGACGGTCTGGCGGC
AGGCGAATAAATACCACGTACCCCGGATGGCGTTCGTCAACAAGATGGATCGCATGGGGG
CAGACTTCTTTCGTGTCGTCGGGCAGCTTGGAAAGCGTCTTGGCGCGAATCCGGTGCCGA
TCCAGGTGCCGATCGGGGTGGAAGAGGGCTTCGAAGGTCTGGTCGACCTGATCAAGATGA
AGTCGATCGTCTGGAGCGAGGATAACATGGGTGTGGATTTCACCTATGCGGCGATTCCGG
ATGATCTCATCGATACCTGCAATGAGTGTCGCGAGCGGATGGTTGAGGCGGCTGCCGAGG
CCAACGAAGAGTTGACGGAGAGATACCTGGAGCAGGGTGATCTCTCTGAAGCGGATGTCA
TTGAAGGGCTGCGACTGCGCACCCTAAGTCTGGAGATCGTTCCAGTCACGCTGGGGTCCG
CATTCAAGAACAAAGGTGTTCAGGCGGTGCTCGATAAAGTAATCGAGTTGATGCCCTCGC
CGCTCGACGTGCCAGCCATTCGTGGCGTGTTGGATGATGGCGAGACCGAGGAAGAGCGCC
ACGCATCGGATGATGAGCCGTTTGCGGCGCTGGCCTTCAAAATTGCAACCGATCCCTTTG
TTGGATCGCTGACCTTTTTCCGGGTCTATTCTGGGGTGCTGAAGTCTGGTGATAGTGTCT
TTAATCCGGTAAAGGGAAAGAAGGAACGCATCGGCCGCATCCTGCAGATGCACGCCAACT
CCCGTGAGGAGATAAAAGAGGTGCGCGCCGGCGATATTGCGGCAGCAGTCGGCCTCAAGC
AGGTTACCACGGGCGATACCCTGTGTGATCTCAAGCAGGTGGTCACTCTCGAGTGCATGG
AATTTCCTGAACCGGTGATCGCGGTGGCCGTGGAGCCCCGCACCAAGGCAGACCAAGAGA
AAATGGGTGTCGCGCTGTCGAAGCTGGCGCAGGAAGATCCCTCGTTTCGCGTCTCCACTG
ATGAAGAGTCGGGCCAGACGATTATTGCCGGGATGGGTGAGCTGCACCTCGATATCATCG
TCGATCGCATGAAGCGCGAGTTCAAGGTCGAAGCGAATGTTGGTGCGCCGCAGGTCGCTT
ATCGCGAAACCATTCGCAGTGCGGTCGAGCAGGAGGGCAAGTTCGTGCGGCAGTCGGGCG
GACGTGGGCAATATGGTCATGTCTATCTGCGTGTCGAGCCGCGTGAGTCTGGTGCTGGCT
ACGAGTTTGTAAACGAGATCGTCGGTGGTTCGGTGCCGCGTGAATACATTCCGGCCGTCG
ATAAAGGCGTGCAAGAGGCGATGGAGAATGGTGTAATAGCCGGCTATCCGATGGTCGACA
TCAAAGTCACCTTGTATGACGGATCCTACCACGACGTTGACTCCAGCGAGATGGCGTTTA
AGATTGCCGGCTCGATGTGCCTGCGTGAGGCGGTGCAAAATGCCAAGCCTGTACTGCTAG
AGCCTGTCATGCAGGTCGAGGTGGTGACGCCGGAAGAGTACATGGGTGATGTGATGGGCG
ATCTCAATAGTCGTCGTGGCATCGTTCATGGCATGGAGGATGGGGGCGCCGGCAAACAGA
TCAAGGCCGAGGTGCCGTTGGGCGAGATGTTCGGTTATGCGACCGACCTGCGCTCAGCCA
CCCAGGGGCGGGCGACCTACAGTATGGAATTCGCCAAGTATGCAGAGGTGCCGGCTAACG
TCGCCGACGCCGTGATTAAGAAACAGTAACCGGGTATAGGGGTAAGAACTGTGTCCAAGG
AAAAATTCGAACGCACAAAGCCGCACGTTAATGTGGGCACCATTGGTCACGTTGACCACG
GTAAGACCACCTTGACTGCAGCGATCACGCTGGTGCAGGCGAAGAAGTTTGGTGGCGAGC
AGCGCGCCTTCGATCAGATCGACAACGCCCCGGAAGAGCGTGAGCGTGGTATCACCATTG
CTACCTCGCATGTGGAGTACGAGTCTGAGAATCGCCACTACGCCCATGTGGACTGCCCCG
GCCATGCTGACTATGTAAAGAATATGATCACCGGTGCGGCGCAGATGGATGGCGCGATCC
TGGTGGTCTCGGCCGCTGATGGCCCGATGCCGCAGACCCGCGAGCACATCCTGCTCTCTC
GTCAGGTTGGTGTGCCCTACATCATCGTCTATATGAACAAGGCCGATATGGTCGACGATG
AAGAGCTGCTAGAGCTAGTTGAGATGGAGATTCGTGAGCTGCTGGACAGCTACGATTTCC
CCGGCGATGACACTCCTGTGATCATTGGTTCCGCGCTGAAGGCGCTGGAAGGTGACGAGT
CCGATATCGGCGCTGGCTCCATTGCCAAGCTGGTCGAGGCGCTGGATACTTACATCCCTG
AGCCGGAGCGTGCGATTGACGGCGCCTTTCTGATGCCCATCGAAGACGTCTTCTCCATCT
CTGGTCGAGGCACCGTGGTAACCGGTCGTGTTGAGCGCGGCGTGATCAAGGTGGGTGAAG
AGGTTGAGATCGTCGGAATCAAAGAGACCGCGAAGACTACCTGCACCGGCGTTGAGATGT
TCCGTAAGCTGCTGGATCAGGGAGAGGCCGGCGACAACGTGGGTGTGCTGCTGCGTGGCA
CCAAGCGTGAAGATGTTGAGCGCGGCCAGGTGCTGGCGCACCCGGGTACCATCACCCCGC
ACACCCACTTCGAGTGTGAGGTGTACGTGCTGAGCAAGGATGAAGGTGGTCGTCACACCC
CCTTCTTTGCAAACTACCGTCCGCAGTTCTACTTCCGTACTACCGACGTGACCGGCGCCT
GTGACCTGCCCGAGGGTGTGGAGATGGTGATGCCGGGTGACAACGTCAAGATGACGGTAA
AATTGATCGCGCCGATCGCAATGGAAGAGGGCCTGCGTTTCGCTATCCGAGAGGGTGGCC
GTACCGTGGGTGCCGGCGTGGTTTCCAAGATCATCGAGTGATAGACAATGGCTAACCAGA
GAATTCGCATCCGCCTGAAGGCTTTCGATCATCGACTGATCGATCAATCGGCCCGTGAGA
TCGTTGAGACTGCCAAGCGCACTGGCGCGCAGGTACTCGGCCCGATTCCGCTGCCGACTA
AGAAAGAGCGGTTTACCGTACTGATCTCCCCGCACGTCAATAAGGACGCACGCGACCAGT
ATGAAATTCGTACCCACAAACGTCTGATGGATATTGTCGACCCAACTGACAAGACCGTTG
ATGCGCTGATGAAGCTCGATCTGGCCGCCGGCGTGGACGTTCAGATCAAGCTGAACTGAG
GTTAAGAACAATGGCTATTGGAGTTATTGGACGCAAGATCGGTATGACACGCGTCTTCAC
CGAAGAGGGTGCGTCAGTGCCGGTTACCGTGATCGAGGTCGCGCCGAATCGTGTCTCTCA
GCTGAAAAGCGAGGACACAGATGGTTATCGTGCGATCCAGGTGACCACTGGTGCACGCAA
GGCTTCTCGCGTTAACAAGGCTGCCGCCGGTCACCTGGCGAAGGGCGGTATTGAGGCGGG
GCGTGGTCTGTGGGAGTTCCGCCTGGAAGATGGTGAGGGCGAAGGCATCGAGGTCGGTGC
CGAGATCAAGGCCGACCTCTTTGAGGTTGGGCAGAAGATCGACGTGCGTGGCCAGAGCAA
GGGTAAAGGTTTTCAGGGTGGTGTGAAGCGCCACCACTTTCGTACCCAGGACGCCACTCA
TGGTAACTCGCTGTCGCATCGTGCGCCGGGTTCGATCGGTCAGTGCCAGACCCCAGGTCG
TGTCTTCAAGGGTAAGAAGATGGCTGGTCACATGGGCGATGTTCAGCGTTGCCAGCAGAA
CCTGGAAGTGGTGCGGGTCGACACTGAGCGCAACCTGCTGTTGGTAAAGGGGGCAGTCCC
TGGCGCTACTGGCGGTGATGTGATCGTGCTGCCTGCGATCAAGATGAAGAACAAAGGGTG
AAACCGATGGATTTGAATGTACAAGGTGGAGATGCCATCCAGGTCTCCGACGCCGTGTTC
GGTGCAGAGTACAAGCAAGGCCTGATCCATCAGGTCGTGACCGCCCATATGGCGGCTGCC
CGTTCCGGCACCAAGGCGCAGAAAAGTCGTTCCGCGGTCAACGGTGGTGGCATCAAGCCC
TGGCGTCAGAAAGGTACCGGTCGTGCCCGTTCCGGCACTAGCCGCAGCCCGATCTGGCGT
AGTGGCGGCGTGACCTTTGCTGCGCAGCCACGTAGTTACGCGCAGAAGGTCAATCGTAAG
ATGTACCGGGGTGCGATTCGCTCGATTCTCTCCGAGTTGATCCGTCAGGAGCGGTTGGTC
GCGGTGAAGGAGTTCAACGTCTCTGCGCCGAAGACCAAAGAGCTGGTCGGCAAGCTGAAA
GAGATGGATTTGAGCGATGTGCTGGTTGTGACAAACAACCCGGATGAGAATCTCTATCTC
GCAGCACGCAACCTCTATGGTGTCGATGTGCGCGATGTGCAGGAGATCGACCCGGTAAGC
CTGATCGCCTACGAAAAGGTCTTGATGACCGAAGGCGCGGTTAAGCAGATTGAGGAGCGT
TTGGCATGAATAACGAACGTCTGATGAAGGTACTGCTCAGCCCGCTTATTTCGGAGAAGA
GCAGTATTGTCGCTGATGCAAACCGGCAGTTTACTTTTCGCGTTGTGAAAGATGCGACTA
AGCAAGAGATTGCCGCTGCTGTGGAGAAGCTGTTCGATGTTGAGGTCGAGCGGGTGCAGG
TAGTGAATGTAAAGGGCAAGAAGAAGCGCTTTGGTCAGATCCAGGGTCGCCGCTCTGATT
GGAGAAAGGCCTACGTTCGCCTCAAAGAAGGCAATGATATCGATTTCGCCGGCGGTGCCT
GAGCGAATCTAACGGGATTGGAATAATGGCTATCGTAAAGACAAACCCGACCTCTGCTGG
CCGCCGTTTTGTGGTCAAGGTAGTGAATAAAGAGCTGCACAAGGGCGGCCCTTACGCACC
GTTGGTCGCGAAGAAGACCAAGAGTGGTGGTCGCAACAATACTGGTCGTATCACTACCCG
CCATCGCGGTGGTGGTCACAAACAGCGCTACCGCATCATCGATTTCAAGCGAAATCGTGA
AGAGGCCGCAGTGGTAGAGCGTTTGGAATACGATCCAAACCGGACCGCGCACATTGCACT
GATCCGCTATGAGGATGGTGAGCGTGCCTACATTATTGCGCCGAGCGGTCTGAAAGCTGG
AGATGAAGTATGCTCCGGCAGTGATGCCGCAATCGCGGTGGGTAACTGCCTGCCGCTGCG
CAATATGCCGCTGGGTTCTGTGGTGCACTGCATCGAGATGAAGCCTGGCAAAGGCGCCCA
GATCGCACGTTCTGCGGGTGCATCGGTTCAGCTGGTCGCTCGTGAAGGTGACTACGCAAC
CCTGCGTCTGCGTTCCGGTGAGATGCGCAAGATTCCATCCGATTGCCGTGCAGTAATCGG
TGAGGTCTCCAACTCGGAGCACAATCTGCGATCTCTCGGCAAGGCGGGCGCCACACGCTG
GCGGGGCGTACGTCCCACCGTCCGTGGTGTCGCCATGAACCCGGTGGATCATCCACATGG
TGGTGGTGAGGGTCGGACCTCGGGCGGGCGTCATCCGGTATCCCCTTGGGGTATGCCAAC
TAAGGGTTATAAAACCCGCACCAACAAGCGTACCGATAAGATGATCGTACGCCGCCGCAA
TCGTAAGTAACTTGAGTAGGGGTTAGAGTCGTGCCACGTTCAATCCGAAAAGGGCCGTTT
ATCGATCACCACCTGGCCAAGAAGGTGGAAGATGCGGTCGCGCAAAACAACAAGCGGCCC
ATTAAGACATGGTCTCGGCGCTCGATGATCCTGCCCGAAATGGTCGGTCTGACCATTGCG
GTCTACAACGGTCGTCAGCATGTGCCGGTTCTCATCTCTGAGAACATGGTTGGCCATAAG
CTCGGCGAGTTCGCGCTGACCCGCACCTATCGGGGTCATGCAGCGGACAGGAAGTCCAGG
TAAGGGGGCGTAAGATGCAGGCATCAGCAAAATTGCGACATGCGCGCATGTCGGCCCAGA
AGGCTCGGCTGGTCGCAGACCAGATTCGCGGTCTGCCGGTTGAACAGGCGTTGAATGTTC
TCGCATTCAGCAAGAAGAAAGGCGCGGTTCTGGTAAAGAAGGTTCTTGAGTCGGCGATTG
CCAATGCAGAGCACAACGAAGGTGCGGATATCGATGAGCTTAAGGTCTCAGCGATCAGCG
TTGACGAGGGGCCGACTATGAAGCGAATCCGTGCTCGTGCAAAGGGGCGCGCAGCCCGTA
TCCTCAAGCGGACCAGTCACATCAATGTGACTGTCGCAGACAAGTAACAGGCAAGAGAGG
CCGATATGGGTCAGAAAGTACATCCAACCGGTATCCGACTGGGTATCGTAAAAGACTGGA
CGTCGAAATGGTACGCAGATTCCAAGCACTATGCTGATCTGCTGAACAATGATCTCAGTG
TCCGGGATTTTCTGAAGAAGCGCCTCTATCAGGCATCCGTAAGCCGGATTCAGATCGACC
GCCCTGCAAAAAATGCACATATCACTGTGCATACGGCACGGCCCGGCCTTGTTATCGGCA
AGAAGGGCGGCGACATTGATGCCTTGCGCAACGAGGTCTCCAAGATGATGGGGATCCCCG
TGCACATTAGCATTGAGGAGATTCGCAAGCCTGAGCTGGATGCACAGCTTGTCGCAGAGG
GCGTTGCTCAGCAGCTTGAGCGTCGTGTGATGTTTCGTCGGGCCATGAAGCGTTCGGTGC
AGAATGCCATGCGCTTGGGAGCGCAGGGCATCAAGATCAATATCGGTGGTCGTCTGAACG
GTGCTGAGATTGCCCGTAGCGAGTGGTACCGTGAAGGTCGTGTGCCGCTGCACACTTTGC
GTGCCGATATCGATTACGGTTTTGCCGAGGCCAACACCACTTATGGCATCATCGGCGTAA
AAGTTTGGATTTTTAAGGGTGAAGTCTTTGCTGATGGAGAGGTGGCGCAAGCAGAGCCTA
AGACCAAATCCGCAGGAAAGAGGTCGTAAGAAATGCTACAACCAAAACGTACCAAATTCC
GAAAGCAGCACAAGGGTCGCAACCGCGGCCTTGCCAACACAGGTAGCAGTGTCTCGTTTG
GCGAGTTTGGCTTGAAATCCACTGGGCGTGGCCGTATTACTGCTCGCCAGATTGAGGCAG
CCCGACGCACAATTACCCGCCATGTGAAACGTGGTGGACAGCTGTGGATTCGGGTTTTTC
CTGATAAGCCTATTACCAAAAAACCTCTCGAGGTACGTCAGGGTAAAGGTAAGGGTAATG
TGGAGTACTGGGTTGCTCAGATTCAGCCAGGGCGCATGCTCTACGAGATCGAAGGTGTCT
CGGAAGAGCTGGCTCGTGAGGCATTTGCGCTGGCATCTGCGAAGCTGCCTGTGTCCACCA
CTTTCGTAAAACGGACGGTGATGTGATGAAGGCAAGTGAACTGCGAGGAAAGGGTTCCGA
AGAGTTGCAGTCAACTCTTGAGGAACTGCTGAAAGAGCAATTCAATCTGCGCATGCAGAA
GGGAACCGGGCAGCTTTCGCGTCCCTCCCGCATGAATGCGGTCCGCAAGGAGATCGCACG
AATTAAAACGGTAATGAACGAGCAGAAGGCAGGCAGCGCATCATGAGCGAACAAGAAGCC
AGCAACCGCACCTTGGTCGGGCAAGTGGTCAGCAGCGGGATGGATAAGTCCATCACTGTC
GTTGTTGAGCGTCGAGTGAAACACCCGATCTACGGTAAGTTCGTGCGCCGTTCCACTAAG
GTGCATGCGCATGATGAGAGTAACGAGTGCAACTCCGGTGATACTGTGATGGTGGAGCAA
TGTCGTCCGCTGTCGAAGACCAAGCGTTGGCGCCTGGTGAAGATCATCGAGCGTGCCAGC
TGATCGGCTGCAATTTTTTGCCGAACGAATACAAAGCATAGGGCAGAAACATGATTCAGA
TGCAGACAAGCCTGAATGTTGCCGATAACAGCGGGGCCAAACGCGTCCAGTGCATCAAGG
TACTGGGTGGCTCGCATCGCCGTTATGCGGGGATCGGTGACATCATCAAAGTAAGCGTTA
AGGATGCAATTCCACGCGGTAAGGTTAAAAAGGGCGACGTTTACAACGCCGTCGTGGTGC
GCACCAAAAAGGGTGTTCGTCGTCCGGATGGTTCAATCATCCGCTTTGATACCAACGCGG
CTGTATTACTTAACAACCAGTATCAGCCAATCGGTACACGTATCTTTGGCCCTGTTACCC
GTGAATTGCGAAGTGAGCGTTTTATGAAGATCATTTCGCTCGCTCCCGAGGTGCTGTGAG
GCGATAACAATGGCTAGCAAGATCAAAAAGGGCGACGAGGTCATCGTTGTTACCGGAAAA
GACAAGGGCAAGCGCGGAACTGTGATCCGCATGCTCGATCGGGATCGTGTTGTTGTAGAG
AACATCAACATGGTTAAAAAGCACACTAAGCCGAATCCAGCGAAAGGAGAGCCTGGCGGT
ATTCTCGATAAAGAGATGCCCCTGCATATCTCCAATGTCGCGCTCTACAATCCGGAAACC
GGCAAGGGTGACCGGGTTGGGTTCAAGACCCTGGATGATGGCCGCAAGGTGCGGGTGTTC
AAGTCCAACAACGAAGTTGTGGATATCTGAGGCGTAACTGGCGATGTCAAGATTACAGCA
ACATTACAGCGACGCTGTTGTCCAGCAGTTGATGGACAAGTTCAAATACAACAGTGTCAT
GCAGGTTCCGCGCATTACCAAGATCACCCTGAACATGGGTGTCGGTGAGGCGATTGGTGA
TAAAAAGGTTCTCGAGTTTGCCGTGGGTGATATGGAAAAGATCGCTGGCCAGAAGGCGAT
CATTACTCACGCGCGTAAGTCGATTGCTGGCTTCAAAGTTCGTGAAGGCTGGCCCATCGG
CTGCAAGGTGACTCTGCGGCGTGAGCGTATGTATGAGTTTCTCGACCGACTGATCAGCAT
TGCGATTCCACGTATTCGTGACTTCCGCGGGCTGAGTGCCAAGTCTTTTGACGGTCGTGG
TAACTACAGCATGGGCGTAAAGGAACAGATCATCTTCCCTGAGATCGACTACGACAAGGT
TGATACCCTGCGTGGCTTGGATGTCACTATCACAACAACAGCGCGCACTGATGAAGAGGG
GCGTGCCTTGTTGGAAGCGTTTAAATTTCCGTTTAAGAACTGAGTACGGATATGGCAAAG
AAGAGCATGATCGCACGCGAAAATAAGCGTGCACGTACGGTAGCAAAGTATGCCGCCAAG
CGAGCTGCGCTGAAGAAGATCATCGATGATCCCAGTAGCAGCTATGAGCAGGTGGAAGAG
GCAGTGGTCAAGCTGCAGAGGCTGCCACGTGACGCAAGCCCGAGTCGTCAGCACAACCGC
TGCCGGGTAACTGGCCGTCCGCACGGCTACTATCGCAAGTTCGGTCTGGCTCGCAACAAA
CTTCGTGAAGCGGCTATGCGTGGCGATGTGCCTGGGCTTGTAAAAGCAAGCTGGTAAGTA
TAGACTGCGCGTCTTTATTTGCGGGCCCATCTAGGGCCCGTTAACTGTTTTGCACGCGGG
TATCGCGCCCTAAAGGCGGGCTGACCCGAGGAGCACAAAATGAGTATGTCAGATCCCATC
GCGGATATGCTTACGCGTATCCGTAATGGTCAAGCAGCGAACAAATCTGATGTTAAGCTG
CCCGCCTCCAAGATGAAGTTGGCGATCGCCAATCTCCTCCAGGATGAAGGTTTCATCCAG
AATGCCAGAGTCGAAGAGAACGACGGCAAGCCCCAGTTAGTGCTTGAGTTGCGCTACTTT
GAGGGCCGTCCGGTTATTGATCTTATCAAACGTGTCAGTCGTCCGGGCCTTCGAGTTTAC
AAGGGGCGCGGCGAGTTGCCGAATGTTCGTGGTGGCTTGGGCATTGCAATCATCTCCACA
TCGAAAGGCATTATGACCGATCGTGCGGCCCGGGCTTCTGGGCAGGGCGGTGAAGTGATT
GCCTTTGTTGCCTAGCGGAGGATTGGAAAATGTCTCGAATTGCAAAGAGTCCGATTGCTA
TTCCGTCTGGTGTGGAGCTGAAAGTTGCGGATCAGGTTGTTTCGGTGAAAGGCGCAAAAG
GCGCTCTGGAGCTGACAGTGCACGATCTGGTTGCGATCTCCCAGGAAGATAGTGAGCTGC
GGGTGTCGCCGAAGGTAGAAGATAAAGACTCATGGGCAATGGCCGGAACCATGCGGGCGT
TGCTTAACAATATGGTGGTTGGGGTGAGTCAGGGCTTCGAGCGTAAGCTAGAGCTGGTTG
GTGTGGGTTATCGTGCCCAGGCCAAAGGCAAAAGCCTGAATCTCAGTCTCGGTTTCTCAC
ACCCCATCGACTATTCCTTGCCTGATGGGGTGGATGCTGCAACTCCTTCTCCAACTGAAA
TCATCCTTACTGGATTTGATAAGCAGCGAGTTGGGCAGGTAGCTGCGGAGATTCGTGCTT
TTCGTCCGCCAGAGCCCTACAAGGGTAAGGGCGTTCGTTATTCGGATGAGCTCGTGGTTC
GTAAAGAAGCCAAGAAGAAATAGTAGGGTAGATCGATGGACAAGAAACAAGCACGTATTC
GACGTGGTCGCCGCACTCGCGCGAAAATTCGCGAACTGGGTGTTCATCGCCTCACAATCC
ACCGGACACCTCGTCACATGTATGCACAGGTGATCGCGCCGAGTGGTGGTGAGACCCTGG
CGAGCGCTTCGACCCTGGACAAAGTGGTTGCTGAGCAGATTGATGGGGCGACCAGTAATA
CAAATGCGGCCGCCGTCGTCGGAAAGCTCATTGCCGAGCGAGCTAGAGCGGCTGGCATTG
ATCAGGTTGCTTTTGATCGTTCCGGTTTTCGCTACCACGGTCGGGTCAAGGCGCTGGCCG
ATGCGGCACGCGAAGCTGGCCTGAAGATTTAACGGAGCTGAAAGATGGCAAATTTCAATA
CAAAGCCTGAGAGTGATGAGCTCCTCGAAAAGCTGATCAACGTCAATCGTGTTGCCAAGG
TGGTAAAGGGTGGGCGTCAGTTCGGTTTCTCCGCGCTGACTGTTGTCGGCGATGGTCAGG
GTCGCGTCGGTTTTGGTACCGGCAAGGCTCGCGAGGTTCCGATTGCGATTCAGAAGGCGA
TGGAATCGGCACGCAAAAACATGGTCAAGGTCAGGCTTAGTGGCGATACGCTTCAGTATC
CGCTGGTTGGGCGTCATGGCGCTGCCAATGTCTTCATGAAGCCCGCTTCTGAAGGTACTG
GCATCATCGCCGGTGGCGCGATGCGTGCGGTTTTTGAGGTGCTTGGTGTTCACAATGTGC
TGGCCAAGTGTATTGGCACCAACAATCCGATCAACGTAGTGCGTGCAACCATCAATGGTC
TGGCCGATATGACGGATGCTGAATCTGTGGCGGCCAAGCGTGGCAAGAAAGTTGAAGAGA
TTCTGGGGTAAGTCATGTCAGATAAGAAGATGATGCGCGTTACCTTGGTGCGGAGCATGA
ATGGGCGTCTTGCTAGCCACCAGGCCTGTGTGCGTGGTTTAGGCCTGCGTCGCATGCACC
ATACGGTAGAGGTCGAGGATACTCCCTGTACGCGTGGTATGGCGGGCAAGGTGTCTTACA
TGGTAAAGGTTGAGGAGTCCTGAGATGCGTCTCAACGATTTGCGCCCAGATAGTGGGCAA
AAGCGTGACCGGAAGCGTGTGGGTCGTGGCATCGGCTGCGGTCTTGGTAAGACGTGTGGC
CGCGGCCATAAGGGGCAGAAGTCCCGCTCCGGTGGGTTTCATAAGGTTGGTTTTGAGGGT
GGTCAGATGCCGCTGCAACGGCGCCTGCCGAAGGTTGGTTTTCGTTCCCGTGTCGGCATG
ACTACCGCTGAGATTCGGCTGAGTGAACTGGCCAAGGTCGAGGGCGATGTCGTCACTCTC
GAGTCTTTGGAAAAAGCGAATCTCATCAATCGTTCCGTTAAGCGGGTGAAGATTATTGCA
TCCGGCAATGTTGAGCGTCCCGTGACCATTGTTGGCATTAAGGCCACCAAAGGAGCCGCA
GCGGCTATCGAGGCTGCAGGCGGAAAGATCGAGGCGTAAATGTCAAAGCAAGGATCGGCA
ATGTTAAACTCGCTTGGCGGTATGGGGCGACTGACCGAATTGCGTCAGCGGCTGCTTTTC
GTTGCCGGTGCGTTGCTGGTATTTAGGATCGGTACCTTTATTCCGGTGCCTGGTGTGAAT
CCGGTTGCACTTGCTGCCCTGTTTGAGCAGGCGCAGGGTTCGATCCTCGACATGTTTAAT
ATGTTCTCGGGTGGTGCGCTTGAGCGCGCCAGTCTGTTTGCGCTTGGCATCATGCCGTAC
ATCTCTGCCTCTATCATCATGCAGTTGATGACCTCGGTGCTTCCAAAACTGGAGCAATTG
AAAAAAGAGGGTGAGGCGGGCCGCCGTAAGATCACGCAGTACACGCGCTATGGAACAGTT
GTGCTTGCTAGCTTTCAGGCGGTTGGTATTTCGATCGCACTGCAGAGTCAGTCGATTGGT
GGTCAGTCGGTGGTGGCCCAACAGGGTGTGGGTTTTGTCGTTACGGCGGCTGTCTCGCTT
GTGACTGGAACCATGTTCCTGATGTGGCTTGGTGAGCAGATCACGGAGCGCGGAATTGGT
AATGGCATCTCAATGATCATCTTTGCCGGTATCGTGGCCGGGTTGCCGTCCGCCATCGGT
GGCACGCTTGAGTTGGCACGTACCGGTGAATTGAACGTTTTGACGATCCTGGTGTTATTC
GCATTGGCAATTGCCGTCACCGGCTTCGTTGTGTTCGTCGAGCGAGGGCAACGAAGGATT
ACCGTCAACTATGCGAAACGACAGCAGGGACGGCGCCTGATGCAGGCGCAGAGTTCTCAT
CTGCCGCTTAAGCTGAATATGGCTGGCGTGATTCCGCCGATCTTTGCTTCAAGCATCATC
CTGTTTCCAGCGACGCTTGGGCAGTGGTTCGGGAATTCCGAGGAGACGCGCTGGCTACAG
GATATTTTTTCAAAGCTGTCGCCAGGTGAGCCGGTCTACGTGATGGCCTATGCAGCAGCG
ATTATTTTCTTCTGCTTCTTCTATACAGCGCTGGTCTTTAATTCAAAAGAGACGGCCGAT
AATCTGAAGCGCTCTGGTGCGTTTATCCCGGGCATCCGACCAGGCGAGCAGACTGCAAAA
TACATCGACGGCGTAATGTCCCGGCTGACCTTTGCTGGTGCAATCTACATTACTGCTGTT
TGCTTGTTGCCGGAATTTTTAATCGTCGGATGGAATGTCCCATTCTATTTTGGCGGTACA
TCTCTGTTGATCATTGTTGTCGTAGTGATGGATTTTATGGCTCAGATTCAGGCCCATTTG
ATGTCGCATCAGTACGAGGGGTTGATGAAGAAGGCTAACCTCAAAGGCGGCAGAAAGAAG
TGATCGATTGAGCTGAATCGGTTCAGTCAAGTTTTTTGGAGCAAAGATATGAAAGTTCGT
GCATCAGTAAAAAAGATGTGTCGCAATTGCAAGATTGTTCGCCGCAACGGTGTAGTGCGT
GTGATCTGTAAGGAAGGCCGGCACAAACAACGCCAAGGCTAAATCTGAGCCACGCGCAGC
CATAAGGCTCTTGACTGGGTCTCATTAAATTGGCATAATTGCGCGTTTCCGCCAAACGAA
ATTTGCTTGAGAAAAGCAGGAGACGAGAAAAATGGCTCGAATCGCAGGAGTCAATATACC
TGATCGCAAGCACGCGATAATCGCGCTGACTTCAATTTATGGCGTTGGCCGTACTCGCGC
AGCTGGTATTTGTGAAGCAACGGGTATTGCGCCCAGCACAAAGATCCTCGAGTTGAGCGA
GGCTCAGTTGGAGGCGATTCGTTCTGAAGTCGCAAAATTCACAGTCGAGGGTGATCTTCG
TCGTGAAGTCTCAATGAACATCAAGCGTCTGATGGACTTAGGCTGTAATCGCGGCATCCG
TCACCGCCGTGGTCTGCCGTTGCGTGGTCAGCGTACCAAGACAAATGCACGCACCCGTAA
GGGGCCGCGTCGTCCGATCAAACGATAAGTCGATTTAGAACTCGCAGGAACAGATGATGG
CAAAAGCAAGCGGCCGTTCCCGAAAGAAAGTCAAGAAGACAGTGAGCGATGGCGTAGCGC
ACGTTCACGCTTCGTTCAATAATACAATCATCACGATTACCGATCGTCAGGGCAATGCAC
TGGCATGGGCAACTGCTGGTGGATCAGGCTTTCGCGGGTCCCGAAAGAGCACCCCTTTTG
CTGCTCAGGTGGCGGCTGATCGGGTTGGTCAGATGGTCAAAGAGTATGGTGTTAAAAACC
TTGATGTAAACGTGAAAGGCCCCGGTCCGGGACGCGAGTCTGCGGTACGTGCGCTTAATA
ATGCAGGGTTCAAGATCACCAGCATCTCTGATGTGACCCCCATCCCTCACAATGGTTGCC
GTCCACCGAAGAAGCGTCGGGTCTGAGCACTGGAGTCTAAACATGGCAAGGTATATCGGT
CCAAAATGTAAGCTGAGTCGTCGCGAGGGAACTGACCTATTCCTCAAAAGTCGCATGCGC
TCTCTCGACTCCAAGTGCAACATGGAGAAGGTTCCTGGGCAGTCAGGTGATCGTCGTCGC
CGTATCTCCGATTATGGGCTTCAGCTCCGCGAGAAGCAGAAAGTTCGTCGTATCTACGGC
GTGATGGAGAATCAGTTCCGCAACTACTATAAGGCTGCGGCGCAGGCTAAAGGTGCGACT
GGCGAAAACCTCCTGCAGGCGCTTGAGACCCGTCTCGACAATGTCGTTTACCGGATGGGT
TTTGGCTCAACTCGTGCTGAAGCGCGTCAGCTCGTTAGTCATAAGGCGATTGAAGTCAAC
GGCAGTGTCGTTAACGTTGCATCTTACAAGATCAAGGCTGAGGACGAGGTCAGCATTCGC
GAGAAAGCCAAGAAGCAAGTCCGCATACAGGGTGCCTTGTCATTGGCAGAGCAATATGGG
TTTGTGGATTGGGTTGAGGTTGATCCCAAGGCGATGAAGGGCGTTTTTAAGCGTGTGCCG
GATCGGGCTGACCTTCCCGCAGAGATTAATGAACAACTCGTTGTCGAGTTGTACTCGAAG
TAAGCCCAATCGAGAGGTTTATTCATGGTAGATAACGTTATGGAGTTCCTGAAGCCACGC
ATAGTGAATGTGCAGGCGCTCAGTGAAACTCACGCAAAAGTTATCCTGGAACCGCTTGAG
CGAGGCTTTGGGCACACGCTCGGGAATGCCTTGCGTCGTATCTTGCTCTCCTCTATGCCA
GGCAGTGCGATTACTGAGGTGGAGATTCAGGACGTCCTGCATGAATACACCGCGATAGAG
GGTGTTCAGGAGGATGTGCTGGAGATCCTGCTCAATCTGAAGCAGGTTGCATTGGTGATG
CACTCCCGGGACGAAGCGGTCTTGCGGCTGCAGAAGAAGGGACCAGGAGTTGTCAGTGCT
GGGGATATTACCCTTGATCATGACATTGAGATCGCAAACCCGGATCTGCATATTGCTACT
CTTACCAAGAGTGGCGAGATCAATATGACTCTCACGGTCAAGCGTGGGCGCGGTTATCAG
CCGTCGACTGCTCGACAGAGTTCGGCGGGTGAAGATCGACCGATCGGTATGTTGCAGCTT
GACGCGTCGTTTAGTCCAGTGAGACGTGTGGCTTATTCGATCGAATCTGCGCGTGTTGAG
CAGCGCACCAATATGGATCGTCTGGTTATCGAATTGCAGACCGATGGCACTATTGATCCG
GAAGAAGCGATCCGACGCTCGGCAGGCATTCTCAGAGATCAGCTCTCTGTCTTTGTTGAT
CTTGAGGCGGAGGCAGCTGAAGCGACTGCTGAACCGGAAGAGCCGATGATCGATCCGATC
TTGTTGCGTCCGGTTGATGATCTGGAGCTGACGGTTCGTTCTGCAAACTGTCTGAAGGCC
GAGAACATTTTTCTTATCGGTGATCTGATTCAGCGCACCGAGGTTGAGTTGCTCAAGACC
CCGAATCTGGGCAAGAAGTCACTCACCGAGATCAAGGATGTGCTGGCCCGCAGGGGCCTC
TCTCTTGGCATGCGCTTGGAGCATTGGCCACCCGAGAGCATTGATGAGCATTTCGCTCAC
TGATCTACCTATTTGTTAAACGAAGAATTGAAGGAAGTCGATCCATGCGTCATCGCAAAT
CAGGGCGGCAACTGAACCGAAACAGCAGCCATCGCAAGGCGATGTTCCGCAATATGGCAG
[truncated: 3,264,925 more chars]
