# Supplementary material for: The complete and closed genome of the facultative generalist Candidatus Endoriftia persephone from deep‐sea hydrothermal vents
Source: Mol Ecol Resour. 2022 Jun 30;22(8):3106–23. doi: 10.1111/1755-0998.13668 (PMC9796809; doi:10.1111/1755-0998.13668)
Supplement: Supplementary file 4 — Data S1 Zip file containing annotation/intermediary files, as well as in‐house bioinformatic scripts used in this manuscript. [file MEN-22-3106-s004.zip › Supplementary_File1/01-Endoriftia-closed-genome/Endoriftia_closed_genome_cds_nucl.fasta.ffn]

>ELPFPBOH_00001 dnaA Chromosomal replication initiator protein DnaA 1:1344 forward
gtggatctttggcaacaatgcctccatcatctcgaaagaaaacttcctgctcaacagttc
aacacttggatccgtcctctacaagcagaagaaagcaccacaaaaatcaggttgctagca
ccgaatacttttgtgctcgattgggtacgtaatcactacattaagatcatcaacagttac
cttgatgaaatatgcaaggatgagcgtccaatagttgaaattataattggcactagaaaa
aaacctacccaattacctgatagatctgtaaaaaaacaagccaccattgaaagaagcgac
aagctagaatctgtatctgcaatcgaatcaaatctaaatcgcagctttacatttgaatct
tttgttgaaggaaaatcgaatcaacttgctcgtgctgcgtccatgcagattgcctctaat
cctggaaaagcatataaccctctctttatatatggaggtgtaggcctgggaaaaacacat
ttgatgcatgcggttggtaacgctatcctctctgaaaatcctaatgctaaggtcctatat
cttcactctgaacgatttgtcgctgatatggttagagcccttcagcacaataagattgat
gaattcaaaaaaagatatcggtcagtaaatgcgcttctgattgatgatatccagttcttt
gccggtaaagagagatcacaagaagaattttttcatacatttaacgcactttttgaatcc
caacaacaaattattctttctagtgaccgttttccaaaagaagtcaaaggattggaagag
cgtcttaaatccaggtttggttgggggctgacagtcgcaatcgaaccgccagatcttgaa
acaagggtcgctatacttaagagtaaagccttacagttaaatgtagagctgggggacgaa
gttgccttttttattggcaagaagattcgctcaaacatccgtgaattagaaggagcattg
cgaagagttgtagcaaattcaacttttacagggaaagaaataagtattgagttttcaaaa
aacgcacttcgagacatgcttgcggcacaagctaaacaagtaactatcgaaaacattcaa
aaaacggtatgtgaatattttcaaatccggacctcagatttactttctgcaaaacgaagt
cgttcaattgcccggccacgccaaattgcaatgacattagcaaaagaacttacaaaccat
agtctcccggagataggatctgcattcggcgggcgagatcatacaacagttatacatgca
aataaaaaaataaatgagttacgtgatagtgatccaagaattgctgaggattactctaac
ctcttaagaactctttcaagttaa
>ELPFPBOH_00002 dnaN Beta sliding clamp 1522:2634 forward
atgagtataaaaatgaagctacaaatcaatcgggaacatctacttcttccactccaaaaa
attactggggttgtagaaaagaggcaaacacttccaatccttgcaaatgtattatttcaa
gccaagcataatcagttgatcatgacagcaacagatctagagattgaaatgcgtacttat
ttagatatcgactgcagtgatgagtttgagttcactataccggccctaaagctactaagc
atatgtaaatctttaccagatggttcaactttaaatattgaggaaaagaatgatagggta
aatatctctacaggtaacaacagattttcattaagtttgttaccagcgaatgattatcca
tcgatccaatcttcatcaagtaatatttcctttgaagtccaacaaggtatattaaggaaa
cttattgcaaatacgcagtttgcaatggcacaacaagatgtacggtattacctaaatggt
cttctgctagaaatcagtaatggaattataaaaactgttgcaacagatgggcatcgtttg
gcctttagtcaaataaaggctatcgaaaattatgaacttaaaacgcaattgattatccca
cgaaaagcaattattgaattgtatcgtttactcgatgaatcagaaaatactattcgattt
gaagtctcgtcgaattatgttcgtgtccatttggatagaacaatattcacatcaaagtta
attgatggcgtatttcctgactatgaaaaagttataccgaaaaataatgaaaataaactt
gtgatggataaatctgaattaaagaaatcactgcggcgagcatcgattctttctaatgaa
aagtataaagggataaaattagagataaaggaggaccgcgttcaaataatagctaataat
cctgaacaagaagaagcaaaaattgaaatagaccttgattattccggaaaggaattaaac
atcggtttaaatgtaaactatctgttagatgttttaaatgcaataattgagtctaacatt
actattgaattcaaaaataaagatagcagtatcctagtatatggggctgaaaacccagat
agcaaatacgtcataatgccgatgagaatatag
>ELPFPBOH_00003 ELPFPBOH_00003 IS3 family transposase ISXac2 3181:3474 reverse
gtgtttcctgtatctacggacgtcaaaagctttggctggaatcacaaacgagtgtaccgc
atctaccgtgagctggagctgaatttacgaatcaagccaaagaagcgaatcgtgcgtgag
aaaccggaaccactggcggtaccaacaatgatcaacactgtttggtcgatggatttcatg
cacgaccagctcacggacggtcgaagctttcggttgttccatgtgattgatgacttctac
cgggaaggattgggcattgaggtggatttctcattgccaggcccgggcgcgtga
>ELPFPBOH_00004 ELPFPBOH_00004 hypothetical protein 3515:3646 reverse
atggcaaagaccgtcatgacggaacgctcgatcaatgtgcgtctggtatccaccgccttc
acgatcagcaagacatgctaccgttatcaaccgaagctgtccgatgagaacgccgagatt
gcgaattgctga
>ELPFPBOH_00005 ELPFPBOH_00005 hypothetical protein 3667:3837 reverse
atgagtagcgctgccttctacaaatggcgttcgaagtacggtggtatggatgcctctatg
atgtcccgattgaaagcactggaagagaagaaccggcgtttgaagaagatgtataccgag
gaacggctcaaggcggagattgtccaggaagtactggcaaaaaagtggtga
>ELPFPBOH_00006 gyrB DNA gyrase subunit B 7795:10206 forward
atgtcctacggttcgtcaaatattaaagttcttaaaggcttggatgccgttcgcaagcgt
ccgggaatgtatattggagatactgacgacgggacagggcttcatcatatggtgttcgag
gttgtggacaactcaattgatgaggtacttgctggttattgtgatgagattaaagtagta
atccactctgatcagtctgtgagtgtctcagataacgggagaggaattcctgtagatatt
cacctagaggaaaatcgctcggcagcagaagtgataatgacggttctgcatgctggtgga
aaattcgatgataactcttataaggtttctggcgggcttcatggcgttgggatatcagtg
gttaatgccctttcagattcgttagtacttacaattaaacgccaaggaaaagtctggcaa
caagaatattctcgtggtgagcctgtgttcccacttaagtcaatcggggatacagaaaaa
acaggaactacggtttgctttaagccagcaaaagaaacgttctcaaatattgaattccat
tacgatatccttgcaaagcggttgcgagaattgtcattcctgaattcaggagcgcgcatc
attctgcgtgaggagtcgtctggaaaagaggatgtttttgagtacaagggcggcattcta
gcttttgttgaacacctcaatagaaataaaacaccgattcataagaaagtattccacttt
tcaactgataagaatgatgttggtgttgaagtggcgctacagtggaatgagtcttatcag
gaaaatattttctgctacacaaacaatattcctcaacgagatggtggtagtcaccttgcg
ggatttagagcagcgctgacaagaacgcttaatcaatacattgagaaagaaggcgtcctg
aaaaaacataaagtaaatacatctggagatgacgcaagggaaggcttgacagcagttcta
tcagttaaagtgcctgatccaaagttttcatctcagacgaaagataaattagtttcatct
gaggttaaagcgattgtagaaggggtggtgactgaatatttgaatgaatttctgcttgaa
aatccatctgatgcaaaggtaattgttgggaagatggtggaagctgccagggctagagag
gcagcgcggaaggcgcgggagatgacacgccgcaagggtgtcttagatattgcaggactt
cctggaaagcttgctgattgtcaggaaaaagatccagctcaatcagaactatatttggtt
gagggtgattcagcaggaggatcggccaaacagggtagggatcgcagatatcaggcaata
ctcccacttaaaggcaagatattgaatgtcgagaaggctcgttttgacaaaatgctgtcc
tcagcggaagtgggtaccttgatcaccgcgcttgggtgtggaattgggagagaagagttt
aatccagataaattacgttaccatcgtgtgatcattatgaccgatgctgatgttgatggc
gctcatatccgcacactgttattgaccttcttttacaggcaaatgcctgaattaatcgaa
cgtggccatatttatatcgctcagcctccgctattcaagataaaaaaaggcaaacaagag
caatatctgaaagatgaatctgacctcaatagctattttttgcaaactgcgcttgagaat
tcggcgatatatgtcacagctgatgcacctccactaagtggaagtgcattggaagatttg
tgtcagtcctatctggttgttaaatcgactatagatagattgtctcgacgctatgacgaa
gaattgttggaaaagctcatctacgttcgaagacttgatgcatcgttagttgaaaaccaa
gaggcaatggatggctggttggccgatctattgcctatgctcaacagtgatctcggtatc
tctgaatcctgcgagctgaagtggttaaacgaatcggagacagggactggagaagcaggg
ctgctggttgaacgaaaagttcatggcatatcaacggataagtttattccagccgatttt
tttgctacggttgaataccgaaatattattgaattgggtgaaaaactatcaggattgctt
gatgacgatgcgtttgttcaaaggggcgagaaaaaacatccgatcagtagttttcggcag
gcacttgaatggttgatggaggaggcaaagcgtggccagcatgtccagcgctacaaaggc
cttggtgagatgaatcccgaacagttgtgggagacgacaatgaatcgagaatcaagacgt
cttctgctggtgaatattgaagatgttgttgcttcagatgaggtgtttactaccctgatg
ggcgatcaggttgaacctagaagagagtttattgaggcgcatgcactctcggttgaaaat
cttgatgtctga
>ELPFPBOH_00007 ELPFPBOH_00007 hypothetical protein 10240:10968 reverse
atgactttcctacgctcctccctctttttcttggcatttgtgctcaacacgatcttcttt
gcgctcattgcaagcaccttcatctggctaattcccgagaaaagtcgcttccacattgat
ggggcgtggagtcgcacaaatctcttcgctctcaaggtgatttgcggtctcaactaccgc
gttgaagggcttgaaaatctgccgaagggcagcttcatagccttggcaaaacatcaatcg
acttgggagaccattgcactgatacatattcttaaccgcccagtggcgtgggtggtcaag
aaagagctgctttcagttccattttttgggtgggctctacgtgccttcagggcaatcgct
atcgatcgtaagtcaggccgcaaagcggtcgtgcagatcgtcaaagaggggataaatcgc
cttgatgcggggcttagcatcatcatcttccctgaagggacacgcgtcgcacccggtgaa
aaaaagcgatacggcatcggcggttccattcttgccgagaagagcggctatccggtggtt
cctattgcacacaatgcgggccagttctgggcccgtagaggcattaataaatatccaggt
gtcatcgatgtcaggattggttctgccatcaaaacacagggtaaaagcgccacggagatc
aattccgaagtcgaagagtggattgaatctactatagatctactaccccagcgtactagc
ggtcagtag
>ELPFPBOH_00008 ELPFPBOH_00008 D-glycero-beta-D-manno-heptose-1,7-bisphosphate 7-phosphatase 10984:11523 reverse
atgaagtttgtcatcctcgaccgtgacggggtcatcaaccaggattccgctgagtttgtt
aagggaccggaggagtggattccgattcctggtagcctagaggcgattgcacgtctgaac
catgcgggcttccggatcttcattgcaaccaaccaatccggcctcgcccgcggcatgttt
gacatcaacgccctcaactcgatgcatcacaagttgcatcaggagttggaaaagcacggc
ggccagatcgaggggatatttttctgtccccatgggccagatgatgactgtgattgcaga
aagcccaaatcaggtctttatcagcagatcgccgatcgtactcagcaatcactggaaggc
gttccggtgatcggtgactctttccgggatttggaggcggcattggatgttgccgcacgc
cctattctggtactcaccggcaagggcaagcgcactctggatgcccatgcttcacgcctc
actgatatcgagatctattccaatctttttgaagccgcaaaggcgattatcaacggttaa
>ELPFPBOH_00009 ELPFPBOH_00009 hypothetical protein 11520:11864 reverse
atgtcttcacaacgtgactcctggcaggagatgatggccgctgttcaggcatttcatgac
aaacatgacttcaagaacaccggtggcgaagagcttaaatatagggtcgccctgatggcg
gaggagctgggtgagatctcctcctgtgtcaccaaaggcaaacgagttgagctgctggct
gaagaggtggctgatctgctaatccttgtgatgggtaccggcatcgccgccgattttgat
ttgaatgccgccttctggaacaagatggagaaactgatgaagcgggagtcgcgaatggtc
aacggccatatccgggtctcagaatttcgggatatggatggatga
>ELPFPBOH_00010 glyS Glycine--tRNA ligase beta subunit 11878:13956 reverse
atggctgaacgagtcgatctgctatttgaactcggcaccgaggagctaccaccgctggca
cttaagcgcctctctgatgccctgacccaggagtttgttgcaggactgaaacgtgccggg
ctcgcccatggcaaggtggagagcttcgctgcaccacgtcgtctggctgtcagaatcagc
gactgcgccagtcgccaggcagatcgaaccatcgagcgacgcggcccggccgttaaggcc
gccttcgatgcggatggcaaccccaccaaggctgctgagggctttgcccgttcggtcggt
accacagttgatcagctgcaacgtcagaaaagcgacaagggtgaatggctctgctaccag
ttaaaagagacgggcaagtcaacccggaacctactaccggagatcgccgaaactgccctc
gcccgtctgccgatcccaaagcgcatgcgctggggtgcctcggaggcgcagtttgtccgg
cctgttcactggctgctgttcctgctcggcaatgaggtggtgccctgcactctcctcgaa
gctgaggccgaccggtttacctacggccaccgttttcaccatccggccgcgatcgagatc
aactcaccggccgagtacgcagacaaactggagaccaccggctatgtgattgctgatttc
gcccgtcgccaggagcagattcgctcccatgttgtgcagacagcccaggccctaggcggc
atcgccgacctggacgaggcgctgctagatgaggtgacggctcttaatgagtggccggtg
ccgattgccggtagcttcgaggagcgctttctggaggtgcctcacgaagcgctggttctg
accatgaagaagaaccagaagtatttcccgctgttcgatagcgagcaacgcctgctgaac
cacttcattaccatcgccaatatcgatagccccaagcccgagctgatcaaagagggcaac
gagcgcgtggtgcgcccgcgtcttgccgacgccatgtttttctggcagcaggatagcaag
aagcggctggaggatcaccgtgaatcgctcaagcatgtggtgttccaacggaagctcggc
agcatggccgacaaatcggaacgagtcgccgacttggccatctatatcgccgaacagatt
ggcgctgatcaggagcgggtaagacgcgccggactgttgagtcgctgcgacctgatgacc
gagatggtctatgagttcccggagatgcagggcatcatgggacgctatcaggcacagcga
gatggtgaagatgccgagctcgctcaggcgatggatgagttctacatgccgcgcttctcc
ggcgaccaactgccgcaaagccagactggcatcgccatcgcactggctgagcgcattgac
accctggtcggtatctttggtattggcatgaaacccaccggagacaaggatccgtttgcc
ctgcgacgtgccgcgctcggtgcgattcgcatcatgagtgagcactcacttagcgtaaac
ctccctgatctcatcgccaactctgcggagttgctggctgacaagatcgagcaaaatgac
actattgtgctggtctacgatttcatcatcgagcgtctcaaaggcgtctgtttggaacag
ggtatcagcagcgatcagttccaggccgttgcctcgatccggccgaagagtattgccgat
ttctatcgtcgacttgaggctgtaaaggcgtttcgggatctggatgaatccgaagcactt
gctgcggccaacaagcgcatccagaatctgttaaagaaggtcgatggcgaggttcaagaa
catgtcaacacgcagctcctgaaacaacctgaggagcgcgaattgaatgaccagcttcag
gcgatgaagctacgtgtctcgccgatgatcgaatctgctgactatcagggcactttgatg
gggctggctgagctgcgccaaccggtcgatcgtttttttgatcaggtgctggtaatggcc
gatcaggcagatatccgaaacaatcggctggcactgctgaaggggttgagcaatctgttt
ctcaaggtcgccgatatctccatgctgagacacagctga
>ELPFPBOH_00011 glyQ Glycine--tRNA ligase alpha subunit 13949:14884 reverse
gtgaaccaggcagacgacctcaaacccgatctatcaacctttcaggggctgatcttcgcc
ctgcaagcctattgggccaagcaaggttgtgtgatcctgcagccctacgacatggaaatg
ggcgccggcaccttccacaccgccacctttctgcgctcaatcgggcccgaaccctggaat
gccgcctacgtgcagccttcgcgccgccccaccgacggacgctatggtgagaatcccaac
cggctgcagcactattatcagtatcaggtggcgatgaaaccctcgccaatgaacatccag
gagctctatctgggttccctcgagatgctcggcatcgaccccaaggtgcatgatatccgc
ttcgttgaagacaactgggagtcccctaccctaggtgcctggggtctcggctgggaggtc
tggctgaatggcatggaggtgacccagttcacctattttcagcaggttggcgggctcgat
tgccgcccggtcaccggtgagatcacctatggcctggagcgcattgcaatgtatatccag
ggagtggagagcgtcttcgatctggtctggacccatggtccgcatggcccggtcacctat
ggtgatgtgtttcaccagaacgaggtcgaacagtctgcctacaacttcgaacatgcagat
gtcgattttctcttcggctatttcgatcagtgtgagaaggcgtccaataaactgatcgag
ctcggcctgccactgcctgcctacgaacaggtactgaaggcctcccatgccttcaacctg
ctcgacgcgcgccacgccatctcggtcactgagcgccagagctacatcctcaaggtccgt
gcgttgtcgcgggcggttgccaaagcctactacgatgcccgcgagaagctgggctttccc
atgctcaacaccgatgcggaggtggccaatggctga
>ELPFPBOH_00012 mnmA_1 tRNA-specific 2-thiouridylase MnmA 15013:16056 forward
atgaccgagccacgcaaagctgtcgccctgatctccggcgggctcgactcgctactcgcc
gctaaggtgatccagtcccaggggatccatgtggaggggatcaacttcttcaccggattc
tgcgtcgagggccacacccatgcgatccgcaagcgcgaccagcgcaagccgaagcgcaac
aatgcgctctgggtggcggagcagttgggcatcaagctgcatatcgtcgacatcgtggag
gagtataaggaggtgctgttcaacccagtgcatggttacggcgccaatctcaatccttgc
ctcgattgcaaaatcttcatggtgaaaaaggcgtttgagtggatccgcgcacgtggtttt
gacttcatcatcaccggcgaggtgatcggccagcggccgatgtcgcagcgtaaggacact
atgccggtggtggcgggtgagtcgggtgccgaggatctgctgctacgcccgctctgtgcc
aagaatttgcccgagaccctgccggagcgcaagggctgggtcgatcgcgacaagctctat
gcattcagcggccgcaaccgcaagccgcagatggccctggccgagtcgtttggcctgaca
gattatgcgcaaccggctggcggctgctgctttcttaccgatcagcagtactcgaaaaag
ttggccgatctctggcaggcgcgcggcagcaagcagtatgagatggatgacatcatgctg
ctcaaggtcggtcggcatctgcgcccggcgccgcacttcaagctgatcatcgctcgcgaa
gagggcgaggcgaagtttctgcagggctatcgaaaacagttcatcagcctcaagaccacc
agccacggtgggccgctggcgctgatcgacggagagcccaacgcggacgagatcgagctg
gcggcacgactggtggcgcgttacagccaggggcgggatgcggagctggtcgatcttgag
ttgaccgacctccagggcgagacccgccagctcagtgtcacgccgatcaagccccacgag
atcccgcaggagtggttcatttga
>ELPFPBOH_00013 tusA_1 Sulfur carrier protein TusA 16053:16298 forward
ttgaagctggtaaccctggacgcacggcgtctgctctgcccaatgccggtgatccgggtg
caggatcgggtcgaaaccctgcagccgggaaccgtgctggaggtggtctgtaccgacccc
ggagtgttgaacgacatccccgcctggtgccggatcaacggccacgaggtggtggagacc
cgccagcagggcgacgaatatatcgtgcggatccgggtgggtggtgtggagcagccaggt
ggatag
>ELPFPBOH_00014 fieF Ferrous-iron efflux pump FieF 16291:17442 forward
gtggatagtcgggaacggcagcaacagcagcgctatcgggtgacccagcgggccaccctt
gtcggcgccggggtgaacctgctgttggcggtagtgaagattctgtttggcgtgatcgga
cactcccagtcgctgttagctgatggtctgcattcactctccgatctactttcggatggg
ctggtgctgtttgctgcctaccatgccaaagaggcaccagacgacgagcatccttatggc
cacgggcgcttcgaaacggcgggaactctcgccctgggattgtttctgttcctggtgggt
gccggggtgatctgggatgcggtggagcggttgttttcgccagaggcactgctggtaccc
agcatgaccaccctgtgggttgccgccttctccatcgttgccaacgaggctctctatttc
tatacccagcatctggcgaagcagatccgctccgatctgttgcgcgccaatgcctggcac
catcgcagcgactcgatctcatcggtggtggtgctggtcggcatcggcggcaccctggtg
gggctgccctatctcgatgccatcgccgcggtgctggtcggcttgatgattttgcacatc
ggctggcagctggtctggcagtcggtgcatgagttggtcgactcaggtcttgaagagcag
cgggtagaagagatcaagcaggtgatcacctcagtggccggggtcaaggatgtacatatg
ttacgcacccgtaagatgggtggtcacgcctcggctgatgtgcatgtgcaggtagcctcc
tggctgagtgtctctgagggacacaggatcagtgaagtggtgatgcagcggctgcttgag
tcggtggaggaactggtggatgtgacggtgcacatcgatccggaggatgacgaatcgacc
gctccctgtggtcatctaccattacgcaccgaagcggagcaacgtctgcaggcgctatgg
caggatctgccctgtttcgatcgacgcatgaggctcgtattgcactacatttccggacgt
atcgatgtggatcttttctttccgctcgactgcagcaagagcgtatcgataagcgaggag
ttggccgagcgctatcaggcgcagctgcaagaggccgagcagtttgggcgggtacggctc
tggtttggttaa
>ELPFPBOH_00015 ELPFPBOH_00015 3-hydroxylaminophenol mutase 17806:19212 forward
atggcctctgaagtcatgaaaatgatgaaagacaacgaagtaaaattcgttgatcttcgc
ttcaccgatacccgcggcaaggaacagcatgtcactctgcctgcccacgaggttgatgag
gagatgtttaccgacggcaagatgtttgatggctcctccatcgctggctggaagggtatc
aatgagtcagacatgatcctgatgcctgaggctgccactgccgtgatggaccccttcgcc
gacgagaacaccctgatcgtacgctgcgacatcctcgagcctgccaccatgcagggctac
gagcgtgatccccgttccgtcgccaagcgcgccgaggcctatctgcagtccaccggcatt
gccgaccaggctttcttcggtcccgagccagaattcttcgtcctcgacgacgtgcgctgg
agtgccgacatgagcggctgcatggtcaagatcgactccgaagaggcggagtggaactcc
gagcgcgtctatgaagatggcaacatcggtcaccgtcctggcgtgaagggtggttacttc
ccggtccctccggttgactccctgcacgacctgcgtggcgccatgtgtctggcgatggaa
gagatgggggtgccggtcgaggtccatcaccatgaggtggcgactggtggtcagtgtgag
atcggcaccaagttcagcaccttggtggagcgtgctgactgggtgcagatccagaaatac
gctacctggaacgtcggtcacgcctacggcaagaccgtgaccttcatgcccaagccgatc
gttggtgacaacggttccggcatgcatgtgcaccagtccctggcgaaagatggcgagaac
attttcgctggtgaccagtacggcggcctctccgagagtgcgctctactacatcggcggc
atcatcaagcatgctcgtgcgctgaacgccttcactaatgcctccaccaactcctacaag
cgtctggtgccgggcttcgaagccccggtaatgctggcctactcggcccgcaaccgctct
gcttcgatccgtatcccgtgggtttccagcccgaagggtcgtcgcgtcgaggtgcgtttc
cccgatccgaccgccaacccctacctggccttcgccgccatgatgatggccggcctggac
ggcatccagaacaagatccaccctggcgacgcgatggacaaggatctctatgacctgccc
gcagaagaggcggcgaatatccccaccgtctgccacagtctggatcaggcactggatgca
ctggatgcggatcgtgagttcctcaccgctggcggcgttttcaccgatgatctgatcgat
ggctacatcgagctgaagatggaagaggtgactcgtctgcgcatgaccacccacccggtg
gaattcgacatgtactacagcctctaa
>ELPFPBOH_00016 ELPFPBOH_00016 hypothetical protein 19356:19880 forward
atgcgtacccttatcctaattcttcttattgttcttgccttgccggctgcagccagggat
gtctaccgctgggtctcggatgatggagtgatccactactccgacttcgacgcgccgggg
gcggagatggtcaccatcaaaggcacccattcagatcagtacagcccgatcgttcagacc
aagctggcggagtcagagagcaaacaggagaaagcggaaggctacaccagctttgagatt
gtcgaacgcgagcaggatgtcacgattcgcaacaacgagggtgtggtcgatgtgggcctg
agcctctcgccggcactgcagcaggggcacagattggagatcctgatcgatggtgcattg
cagaaaggaggagatgagctgaatcggactcaattcaggttgattggcctgaatcgcggc
acccatacccttgaggcgcatgtcgtcgatgccgcgggcaagcgtttgatctccgctcaa
cagatcagcttccatctgcgaaaagcctctattatcaaaccctga
>ELPFPBOH_00017 glnL Sensory histidine kinase/phosphatase NtrB 20104:21183 forward
atggcagttacaccagacacagagaccattgagcaacgcatcgttgaaaatcaacgttca
gctgtgttgctgtttgaccgcgatttcatcctcaactacatcaatcccgccggggagatg
ttgtttgcggtgagtgctcgccagctgatcgggctgcgggtcagagatctgatccgctgc
cctggagcactggttgagtcacacctctctcaagtggtgaagagcggtcagccctttacc
gagcgggagttgtcgttgcctctcgccggaggtaaagaggtgacggtcgactgcaccgtg
atcccgcttcgccaggagggcgagatcaaggagtttctggtcgagttgctgcaggttgat
cggcaattgaggatcaaccgtgaggagcagctgctgtcacgcaaccaggcctcgcgtgcg
ctggtgcgggggctcgcgcatgagataaaaaatcccctgggcggagtgcgcggtgcggcg
caactgctggagcgggaactggatgaccctgaactcaaggagtatacccagatcatcatc
ggcgagtccgaccgcttgcagaccctggttgaccggatgctcggaccgaaccgtctgccg
gatcgtaagccggtcaacatccaccaggtgctggaacgagtggtcagcctggtgcaggtg
gaaacgggcaacgccctgactatcaaaaaggattacgatccaagtattccctccctgctg
ggggatagcgatcagctgatccaggcctgtttgaatatcgtgcgtaacggtgtgcgggcc
gctggacctagcggtgtgataggcctgcgcacccgggtgatgcgccactttaccatcggc
accaaacactaccgattagtgctgcaggttgagatcagtgataacggcggtggcatcccc
aaggagatccaggagcggatcttcttcccgatggtttcaggcagtagcgatggtatgggc
ctagggctctccatcgcccagtcactgattaatcagcataagggcctgattgaattcact
agccgtccgggtgagacggtgtttacaatttctctgcctttggagggcaaacatggctga
>ELPFPBOH_00018 glnG_1 DNA-binding transcriptional regulator NtrC 21176:22582 forward
atggctgatttctgccgggtctgggtcattgatgacgaccggtcgattcgctgggtgctg
gagaagaccctgcagaaggcgcagatggaggtggtctgcttcgagagtgccaatggggtg
ctcgactcactggagcggcaacagccggatgtgatcgtctcggatatccgtatgccaggt
atggatgggctggagctgctggagcggatcaatctacgctttccggagttgccggtgatc
atcatgaccgctcactctgacctggagagtgcagtgtcggccttccatggtggcgcgttc
gaatatctgccaaagcccttcgatgtggatgaggccgtggatcagatccgtcgcgcctgc
cggcagacccagagtcagacgaaacgccaggttgatgtcattgagccgagtccggagatc
attggtgaggcgccggcgatgcaggaggtgtttcgtgccatcggccggctggcgcgttcc
aacatcacggtgatgatcaatggcgagtcgggcaccggcaaggagctggtcgcccgagcc
ctgcatcgccacagcccgcgcgccgaggccccgttcatcgccctcaacatggcggcgatc
ccacgggatctgatggagtcggagctgtttggccacgaacgtggcgccttcaccggtgcg
cagagccggcgcgaggggcgtttcgaacagaccgatggcggtaccctgttcctggatgag
atcggtgatatgccggctgagctgcagacgcggttgctgcgggtgctggcagatggtgaa
ttctatcgggtcggcggccatgaaccggtgaaagtggatgtgcgcatcattgccgccacc
catcagaatctcgaacagctagtcaaaaaagcacagtttcgggaggatttatttcatcgc
ctcaatgtgattagaattcatatcccggccctgcgcgagcgtcgtgaggacatccccctg
ctgatgcgccactttctcgggcaggcatcggaggagctggcagtcgagactaagacgctg
ctgccggaaaccgagcagtttctcagtcaactagagtggcctggcaatgtgcgccagttg
gagaacactgcgcgttggcttacggtaatggctgccggcaaggagatccatgtagaggat
ctgcctccagagttgctgcaggaggagcgatcctcggcagccgccggagactggcgtcag
ctgctccagctgtgggcacgggagcggctgcaggcgggggataaaaatctgcttgacgag
gcacttcctgcgtttgagcgtgtgatgatcgagagcgccctggagcagaccgccgggcgc
cgccaggacgcggcaaaattgctcggctggggacgcaataccttgacccgcaagatcaaa
gagctgggtctcgagttagacagttaa
>ELPFPBOH_00019 ELPFPBOH_00019 hypothetical protein 22634:23032 forward
atggattccagcagtgtcgatctgccaggcagtgaaattgagtcaatcacattggaagat
ggtgaactcaaggttcgcttttcccgggcctatatcatcaagaccatcagcggctccaag
gaacgcacccgctggtggcaggccggttcgctgatctttactgctgccgagctcgatggc
gagctgcccagcgcaccctgtatctgtgacggcggtgacgtgggggagaatgtctacacc
taccgcgatatgatcccgttgccactgcagagtcagggacatgcccactgcaaactgcgc
ttcaaagacagtgagcagatacttcaggcgcaggccgtgggggtgaggctggagatggag
gatcgcccctactacattgagcacatcaagccagaatag
>ELPFPBOH_00020 nfi Endonuclease V 23043:23687 reverse
ttgcacgattggaatctgacaccgcagcaggcgcgcgagctacaacagcagctgagcctg
aaggtgatccgtgaagaccgattcactacaccacgctttgttgccggtgtcgatgtggga
tttgaagatggtggcgccaccacccgcgctgcggttgccctgttgcggtttccatccctt
gagctgctggaacacagcatcgcacacctgcccacccgctttccctatctgccgggactg
ctctcctttcgtgagataccggcaatccttgaggcgttgaaggggctggaaacagcaccc
gatatgctgctatgcgacggtcaggggctggcccacccccgccgctttgggctggcctgt
cacctcggcctgatcaccgacacaccctccattggtgttgcgaaaagccgcctgatcggc
acccatgcggagttgccagcggagaagggggcttgggtaacactggaagacaagggcgag
atcatcggcgcagtgctacgcagccgcagcaacgtaaaccccctctatatatccatcggg
caaaggatcagcctggcttcggccatccactacactctcgcctgcaccacccgttacaag
ctgccggagacgacccgctgggcgcatcgcttcgcctccggctaa
>ELPFPBOH_00021 ELPFPBOH_00021 hypothetical protein 24034:24792 forward
atgtcagtggaactctataacaaacagggccatatctgcgtagtttatcgtgatctggtt
agcggtgaggcggtgcaggccaatcagtttctcatctttgatcacggccatgccgcattg
atcgatcctggcggagagctcacctactctcgtctgtttatggcgatcagtgattatgtg
aacgtcaagaagctcgactatgtggttgcatcccaccaggatcccgatattgttgcctcg
atcaacaaatggttggttggtaccgattgtaaagtggtcgtgcccgccctctgggagcgg
ttcattcctcacttcacccggccggggcggctgcagaaccgggtcatcgcgatcccggat
ccgggcatgaatctggagttgggcgatatccgcctgaaggcgctgccggcccattttctc
catgccgaaggcaattttcagttctacgatccgaagagcaagatcctcttctccggtgat
ctgggtgccaacctgccgccgggagacctggacaagccggtgaagaagatcgctgaggtt
ttgccctatatggagggtttccacaagcgctatatgaactcaaaccgggtctgtcgctat
tgggccaacatggtgaaggacctcgatatcgagatgatcgtgccgcagcatggccgcgcg
tttgtcggcaaaaaagcggtggctgagttcatcaactggatcgctgacctggagtgtggc
gttgatctgatgaaccaaagccactaccagattccgtag
>ELPFPBOH_00022 ELPFPBOH_00022 hypothetical protein 24916:25878 reverse
atgtccgcaatgcagaagatcatccttgaaaagaaggcggcactggccgagtcggtgggg
atacctctatcggctctagcggcgctctgcgccgaagtctggccagatgctgatgccatc
gacaccactctgcagcgccatctcaaggatctgacacactgcgagacactctacgcctgg
gatctggatggcagggagatctcctcgctaatccgtgacggtgttgccgaccccgcatgg
cgcgggcgggacctctcccatcgcccctatctaaaaaacaacctgccgttcaaaggcatc
atgctctcctccgtctaccagagcgcctattcgggtaaagagtgtgtcaccgccctgcaa
gcggtacgtcgagaagatcagctgatgggctttatcgctgccgacttctccctcaacaag
ctgcttgccgatactccagcgctggccgcggagagccaatggcaacagttcaaaggcgac
ccggcggtacgcagtaccctgttcatgcagcagcgggttcaaagcctgctggatgagaat
atcgattcggtacacgacaccgtactgacgctgatgagcacccacggcatcttccacagt
aagatccactactccagcgggcgctgttccttctggttgctggaggatccctactcctat
cgcattcatggtgtgctggaaatcatcgatcccgatatcagcctcgcctatccactgcac
gactatcccgccgtggccaaggtcactcccagccagctgcgcgccgcactcgatgggctg
aaggcactgcgcttcgccgacgagaccatctatctgcgcagcgcctcactcaacatcatg
aatggcatgatcgggctcactttctcctgtgatggctcacactacatgtcgatcgacgaa
tttctggagaagaacctgggtttctgggtcggagaactggcaacagagcagacttcctcg
tga
>ELPFPBOH_00023 hemE Uroporphyrinogen decarboxylase 26051:27142 forward
gtgagcaccctaaaaaacgatcgattcctccgggctctgctgcggcagccggttgatgtc
acacccgtctggatgatgcgtcaggccgggcgctatctgccggagtaccgggccacccgc
gccaaggccggtagcttcatggacctctgccgtaatcctgaactggcatgcgaggtgacc
atccagcccctcgaccgctacccgctggatgcggcgatcctcttctccgatatcctcacc
gtacccgacgccatgggactggggctctacttcaccgaaggagaagggccacgcttcgaa
cgcccggtgcgtgatgaggcagcggtcaaggcgctgggtctgcccgacatggaggatgac
ctgggctacgtgatggatgcggtgcgcaccatccgccgcgagctggatggacgggtgccg
ctgatcggcttctcaggcagcccctggaccctggccacttacatggtcgagggcggcggc
accaagaacttcgcccaggtaaaggggatgatgttcgatcgtcccgagctgatgcatcag
ctgctcagccgggttgccgattcggtcaccgcctacctgaatgcgcagattgccgccggt
gcacaggcggtgatgatcttcgatacctggggtggcgcactcaccccggccgcctaccag
gccttttccctcgactacatgcaacgcatcatccaggggctgacccgcgaggcggagggc
cgccaggtgccggtgatcctcttcaccaagggcggagggctctggctcgagcggatggcc
gagagcggctgcgatgcgctcggcatcgactggaccctcgatctagccgaggcgcgccgg
cgcgtcggtgacaaggtagtgctgcagggcaatatggatccctgcgtgctctatgcttca
cccgagcgtattcgtgaagaggttggccgggtgctcgagagtttcggtccgggcgagggt
cacgtcttcaatttgggccatggcattcatcccaatattccgccggaacatgccggggcc
tttgtcgaggccgtgcatgaattaagccggccctatcatcaggcatccagatctttacca
gggagtaaatag
>ELPFPBOH_00024 ELPFPBOH_00024 hypothetical protein 27147:27944 forward
gtgaacaagcgtaaagtgattgtgggctttagattactggttgtcggcctgttagctacc
ttcgaggcaatggctgagccgaatacgatagaggtacgccttgccgccttctgggccagc
accgctactgagctcaggctcgattcaaaagatggcacaatcgggaccagctttaacatg
gaggatcaacttggcctgggagagcgggagatcctgccgatgctggatatcacctatcgc
tttaatgagaatcacgccatcgatctctcctatgtggagttatcacgcagtggcagcagt
atgctcaacagcaccatcactattgatggtgaggactataccgttgatacgctcgtcgac
agcttctttgattcgaaggtcgcacgtctggcgtggcgttataagctctatcagaacgaa
gactggcagatcgagagcctgctcggtgtccatgtgacctcactctccacagggattagc
acgcgccttgctggccccagctatgatgccgacgtgagcatcccgctacccagcctgggt
ctggatggtgcctattggatctcccccaagctgaaactggatgcttgggcgcaggtgttt
gcgctcgattatgatgcttattctggcagtctggtaaatggcagcatttcggtgcgctat
gacttcagtaaaaacttcggcatcggcggcggctacacctattacggatacagcctctcc
gccgatgatgacaacctgcggggtgagttcgattacacctttcagggaccgatgctctat
ctgcaggcgggttactga
>ELPFPBOH_00025 garR_1 2-hydroxy-3-oxopropionate reductase 28002:28889 forward
atgaagatcacgcttatcggattggggctgatggggaagccgatcgcacagcggctaatc
cagtgcgggcatgagctggttgcctggaaccgctcccaggttgcttacggtcaggtgcaa
gctaaaggtattccggtcgaatctgatctgacagccgcgattgcccagggggaggctgtc
ctgctgaccctgagcgatgccgcagctatccgtgcgaccctgttgcagccctcgtcactc
agtgggctggcaggcaaggtcgtggtacagatgggaaccatcgcaccgaatcagagccgc
gagattgcctctgcggtggaggcggttggtggacactacctggaggcaccggtgctcggc
agcatcccggaggcacggtccggcaacctgatcgtgatggccggaggtgatgcagagatc
taccagcagatgctgttgttgttgcgttgtctcggcaagcaggtgcagcgcatcggcgag
gttggtcagggtgcggcgatgaagctggcgatgaaccaactgatcgcttcgctcacctct
gccttctccctgagccttgggctggtgcgggccgaaggcatcgatgtggagcagttcatg
ggcctgctgcgagagagcgcgctctatgcgccgaccttcgacaagaagctggcgaagatg
ctgagccacgattatgccaaccccaactttccccttaagcatctgatcaaagatgtggat
cttttcagccgcgtggtggatgagctgggcatcgatgcgcagttgccgcagacgatgcta
agagtcttcggtgaggcgcaggctgcgggacatggggaagatgactactcatcactctac
gaggcgatcaaccccgactttcaggctagtcaggatgagggctgctga
>ELPFPBOH_00026 ELPFPBOH_00026 hypothetical protein 28930:29619 forward
atgaaactgctattcagcacaatgccgggtcgctatgagcggcacctgatgcgaaaacac
aacaaccctctgttcgacaaaagtgagcgttcgcttacgccctctgcgttggaagaggca
cagcgcaaagatcacgaagagctggtgagctttatcgaagagctgcgcaagctggtgggt
gaagcggtcggacttggtccccacgaacagagcgatgtgatcctcgaactgaaagagcgt
ctcgacaaggcctatgagaccgcctgcggtctggccgatgagcagggcgccaacaaggat
gcgatcagcaagctggtggcggtgattatgcaggcggtgtggcgaggtgccggcaatgac
accctggcccatcaggaactgcagcaggaggaagaagccaggcggctgcactatgagatg
ctggaacacccgttggcggtggacctgctctcccccgactctctgataggtgaagatgac
ttggtgccgactctgctgagcgcttctgaagaggagtttcaggtggctgtgaccctgttt
gatccgccgcagctggaggcgatcagcaaacaggcccgggctctgctggagcagcgccag
caggagggggaatcagtggcacaggcgcttgagcggttgagcgagctggagaacttgctg
aaacatttcgagagcgaagcagcttcttag
>ELPFPBOH_00027 ELPFPBOH_00027 hypothetical protein 29870:33727 reverse
atgccaacagccgtcaagccgcggatccgtgagatcccctacaactacacctctttttct
gaccgggagatcgtcattcgctttctcggtgaggagctgtggcgggtcattgaggatctc
cggggctcgcgccgcaccggccgctccgcccgcatgctgttcgaagtgctcggcgacatg
tgggtggtaagccgcaatccctacctgcaggacgacctgttgcagaatgaggagcgccgc
caggccctgatcaacgccctgcaccatcgtcttgatcagtttgagctgcgcaccaatgaa
aaccagcaggcgatccacctgttgcacgcctcacgccaggcggtggaggcattcgaggca
cgcttcatccggcagattgagctacgccgtcaagtaaagcgtaatctgatcggcctgacc
cgcaaagacaatgtggatttcagcggccttgcgcgggtcgcccacgccaccgacgccacc
gactggcgcgtcgagatccccttcgtggtcatcacccccgacaccgaggcggaggtagca
gcggtggtgcgcgcctgcatcgcctccggtctgaccatcatcccgcgcggtggcggcacc
ggctacaccggcagtgcggtgccgctcgacccccactcggcggtgatcaacactgagaag
ctggagcaactgggggagatcgagagcatcgcactgcccggcgtggcggaaccggtgccg
accattgtcgccggcgcaggggtgatcacgcggcgggtctcggaacaggcggaggccgcc
gggctcgcctttgccgtcgaccccacctcccaggacgcctccaccatcggtggcaacatc
gcaatgaacgccggcggcaagaaggcggtactgtggggcaccaccctcgataacctcgcc
agctggcgcatggtgaccccggacggcagctggatggaggtggagcggctcgatcacaat
ctgggcaaaatccacgatcagcccgaggtgcgtttccgcatcagccgctatgccaacgac
ggcaccacaccactcgctgaaccggagatcctacagatacccggcagcgccttccgcaag
gcggggctgggcaaggatgtcaccgacaagtttctctccggcctgccaggggtgcagaag
gagggttgcgacggcctgatcacctccgcccgtttcgtgttgcaccgcatgcctgagcag
gttcgcaccctctgtctggagttcttcggcagcgacatcggccgggcggtgccggccatc
gtcgagatcaaagcgtatctggaccggcacgacaaggtcacgttggtgggtctggagcac
ctcgatgagcgctatctgaaggcggtcaaatactccaccaaggcggcccgcgccgagcgc
cccaagatggtgctgctggccgacatcgccagcgatcaggcggaccaggtcagcagcgcg
gcagaccaggtggtcgaactggtggaggcacgcggcggcgagggttttatcgccagcagc
gccgaggcgcgcagacatttctggctcgaccgggcccgcaccgccgccatctccgcccac
accaacgccttcaagatcaacgaagacgtggtgatcccgctggagcggctggccgactac
agtcgcggcatcgagcgcattaatatcgaggaatcgatcagcaacaagatcgagatcgct
gatgccgttctcgactatctacagagcagcgaatggcgcgatctggccagcgaggccttc
ggtgccagcgatgagaatgaagcgatctcccgcgccaagatcagcctggcgcagagcgcc
gttgagcgggcgcgggggcgctggagcgagaccctgcaacagatcgaacagcctgccgcc
gaccaccggcagctgctgagcgaagcggaggcccaacacatccagccaaacgaccggttg
ctcgatctgctactgcgccgtgacctgctgatctcctaccggcaggagatagctctgcag
ctggatgaggccttccccggccaggaaatgcagccgctacgccacgcgctgcgcgagatc
caccagcggctccgggagtcgcggctgttcgtggcgctgcacatgcatgccggtgacggc
aacgtgcataccaatatccctgtccactccgacaactacgcgatgctgcaccgcgccgag
cggatggtggaccgcatcatggcactggcctcctcgctgggcggagcgatctctggtgag
cacggcattggcctgaccaagctgcagtacctagagccggagaagctgcaggcgtttgcc
cgctacaaggcacaggtcgatcccgaacagcatttcaaccgtggcaagctggctatcggt
gccgatctgcgcaacgcctacactccttcgctcaagctgctggagcaggaggcaatcatc
ctcgaagagagtgagctgggcgcgctcaacgacgagatcaaacactgtctgcgctgtggc
aagtgcaagccggtctgcatgacccatgtaccacgtgccaacctgctctactcaccgcgc
aacaagatcctcgctaccggcctgatcatcgaagccttcctctacgaggagcagacccgc
cgcggtctatcgcaacgccatttcgatgagatgaacgacgtggccgaccactgcaccgtc
tgccacaagtgcctcacgccctgcccggtcaatatcgacttcggtgaggtcaccacccgc
atgcgcaagatcctcaccgagcgcggccagaagcgccgcagcctgggtgcaatggcggcg
atgagtttcctcaatatgaccgatccacgggcaatccgctggatgcgcctggggctggcc
gagtggggattcaaggcgcttaatctggcgcatgggctagccaagcgcagtggtctactg
aaacagcgcagcaccctaccccgcgccaccacaggcagaccggaggtaaagaccctggcg
ctggagatgctgagctacccgatccgggtagagccacccaagcagagcctgcgggcgatg
ctcaaactagaggatcacaccactataccgatcctgcacagccctaaggggtcgcccgaa
gaaaacgaggcggtcttctatttcccaggctgcggctcagagcgcctctacagcgagatc
ggtctggcgaccctagcgatgctggccgagactggcgccaccaccgtgctcccccccggc
tatctctgctgcggctacccacagagcgcggccggacaggcgcagcgcggtcaccagatc
accactgagaaccgggtgctgtttcaccgtgtcgcgaatactctcaactacatggatatt
cgcaccgtggtggtctcctgcggcacgtgcatagatcagctgctgaagtatgaatttgaa
aagatctttcccggctgccgactgctcgacatccatgaatacctgatggaaaaagggatc
aagattactgacggcgcgccgggcaattacctcttccatgacccctgccatagcccgatg
aagctgcatgatccactcgaggtcactgcctccctcactggcggcagggtcgagctatcg
gatcgctgttgtggcgaagccggcaccctcggcaccagtcggcccgacatcgcccaccag
ctgcgcttccgcaaggaggaggaactccaagccgggttggccaaactagctgatgatgca
aagccgggccatatcagcgtcaagctgctgaccagctgccctgcctgccagcagggccta
agccgttataccgactcaaccggcctcaaacccacttatattgtggtcgaactggcaaac
aggatgctgggagagcggtggcagcagcaatttatccagcagatgagtcagcagggcatc
gaacgagtgctactttga
>ELPFPBOH_00028 ELPFPBOH_00028 hypothetical protein 33894:34217 reverse
atgcttgactacgccgagaagcgggacttcgtgcggatggagatggattgtccggcgcgt
tttcgtatcagcggccagccgcaattggcgaccggcattgttagaaacctgagtagcagc
ggtttgctgctggagtttgaccaggaactggcgactggcacggaactggccttggagata
ctaccaggcaaatcgattacccccccctttgcggccatcctcagcgtaatccgcagcagc
cccatggagcacgcgaatttcagcatcgcctgcgccatcgaacggatattgggagagaag
gataccggccccgactttccctga
>ELPFPBOH_00029 ELPFPBOH_00029 hypothetical protein 34411:34887 forward
atgtcaacaactctcagactatgcggctggctgctgctgttgctgccggtgtcgctcagt
gccgatacgctctaccgctcggtggacccggaaggccgggtgatctactccgataccccc
cagtcggactctgtcgagacacagcgcatccaggttgagtctaaaccctctgccgcagca
cagcagcaggcgcagcagcgagagagtgagatccgccgggctgcggacaaggccgttgcg
caacgcgaatataagcggaaacagcgcgccagagtggtcgagcaggcggagcagcagttg
caagaggcggagcagcgcctggagcaggccagggtgttgcgagacgaagatcggcagacc
atcggtggcggcaaaggccggcgcatccggcctgaatactttgagcgcatcgagcaggcc
gaggcggcagtggcggcagcccgcaagcgtctgcaacaggcgcgcatcggccgctga
>ELPFPBOH_00030 cca_1 Multifunctional CCA protein 34887:36104 forward
atgcagacctatctggtcggtggcgcggtgcgcgatcggttgctggggttgccggtgacc
gagcgcgactacctggtggtgggggcgacgccggagcagcttctgcaacaggggtttcgc
caggtggggcgtgactttccgatcttcatccatccgcaggatggtagcgagtatgccctg
gcacgcaccgccagcggttctcgccagactctggccgcgcccctggcccatccgggggtg
accctggaggaggatctgtcgcggcgggatctcaccatcaacgcgatggcagagagtgac
gacggagagctcatcgatccgtttggtggacgccgggatctcgagcagcgcgtgctgcgc
cacatctcaccggcgtttgccgaggatccgatccgggtgttgcgggtggcgcgtttcatg
gcgcgctttgcgtctctggggtttcgtatcgccggggagactagggagttgatgcgctcg
atggttgatgcgggccaactcaacgagctggtgccggagcgggtctggcaagagctcgac
aaggcccttggcgagccgaatccggtgccgttttttgcggccctgcgggaggttggcgcg
ctggctcggctgttgcctgaactggacagcctttggggggtgccccagccagagcgctgg
cacccggagatcgataccggcgtgcatacgatgatggtgctggcgcaggccgcccggcta
tcggatgagcagagcatccgttttgccgctcttacccacgacctcggcaaggcatcgacc
ccggcgcacatcttgcccagccaccatggccatgaggagcgcggggtagcaatcctgcga
gcactctgtcgtcgtctgcgggtgcccacccggtaccaggagctagcagagtgttgcggc
cgttaccacagccagctgcaccacctggatgagctgaaagccaccacccgcctgaagctg
ctggagcgactggatgcgtttcgccggccgcagcgactggaggcgtttctactggtctgc
gaggccgatttccgtgggcgggcggggtttgagcagcgcacctatcctcaggccgaccgt
ttgcgacggctctatcgggccgccgccagtgtggatagcagtcagctgccgaagtgggtg
agtggtaaggcgatgggcgatgcgatgcgccgcttgcgcttggaggtaatgcgccgggtc
gaccgtgaggttagttga
>ELPFPBOH_00031 ELPFPBOH_00031 hypothetical protein 36097:37293 reverse
atgcaggcagaggaacagcaacccatccgtcagatccagctcggcgagagtcagctgacg
ctgctcggcaccgcgcatgtctcacgcactagcgcagagaaggtgcgcgagctgctgcag
agtggcgattatgactcggtcgcggtggagctctgccccagccgctataacgccttgcta
aatcccgatgcgctggcgcagatggatctgtttcgcgtggtgcgcgagggccgcgtcacc
atggtgatggctagtctcgccctgagcgcctatcaacagcgactggcggaccagttcggc
atcgaacccggtgccgagcagcgtgaggcagtgcgtatcgcccaggagtccaacaaaccg
ctgctgctgatcgacagggagatcagcgtcaccttcaagcgggttgctagcaacctcagc
tggttcagacgcttcagtctgtttgttggcctactggcgggcatcctctccaaagaggat
gtggcggaagaggagatcgagcgcctgaaagagggcgacatattagagaccacctttgcc
gagtttgccgaagaccgccaggatctgtttctgcccctgatcgacgaacgtgaccgctac
atggctgcgcgcctgcgcgaagagatcgaacagcagggccatgaaaacatcctggtggtg
atcggtgccggccatctgcagggggtggcaaactacctgcagagcgagccggaacccgcc
aaggccacgatcaagcaactcgactctctgccggagccgagccgctggccgaagctgatc
ccctgggtcatcgtctgcctggtgctcggcggctttgcggctggttttttccgcagcagt
gacctgggctggcagctggtgctcgactgggtactgatcaacggcgggctttcagccctc
ggcgcactggtcgcagcggcccatccgctgaccgtactgaccgcgtttgttgccgccccg
ctgacctcactcaacccggcgatcggcgccggcatggtgaccgccgcggcagagctctat
ctgcgcaaaccaacggtggccgactttggccggttacgcaatgacaccacccacttcaag
ggttggtggcacaaccgcgtatcccgcaccctgctggtgttctttctcagcaccctcggc
tcagctgtcggcacctatctggcgggctttcgcatctttgaccgcctggtcaactaa
>ELPFPBOH_00032 cysC putative adenylyl-sulfate kinase 37675:38232 forward
atgaatcgtcacaaggcgaaattgctctggtttaccggcctgtcgggatcgggtaagtcg
accctggcgcatgcgctggaggaggagttgcatcagcgtggttgtcacacctacgtgttt
gatggcgacaatgtgcgccacgggctctgccgagatctgggtttcagtattgaagaccgc
accgagaacattcgccgcatcggtgagatggcgaagctgtttgtcgatgctggggtgatc
gcgctgacagccttcatctcgccgatccgcgaagatcgtgagcgcgcccgtggcctgttt
ccccatggcgacttcatcgaggtctatgtcaagtgctcgctggagaagtgcgagagccgt
gacgtaaaggggctctatcagaaggctcgtgccggtgagatcccggaatttaccggtatc
tcctctccctacgaggcgccggtgaaacccgagatcaccgtcgataccgagatcgacacc
ctagaggattgtattgcacagattctcagcgtgctggaagagcgtggtgtcatccccaac
tacgtggtgggcgactga
>ELPFPBOH_00033 mtnB Methylthioribulose-1-phosphate dehydratase 38417:39031 reverse
atgccatcagactttgaaaccattgcccgtgagttgattgagatcggccacctcttccac
cagcgcggttgggtacccgctaccagcggcaacttctctgcccgcctcgacgacggcagc
cttgcgatcactgcctccggccgccacaagggccgactcgatctagaggatatcctgcac
accgacgccgatggcaacaccgacgagctgcagcgcccctccgacgagagcctactgcat
attctgctctaccaccgcctgccggagataaacgcggtgctgcaccctcacacggtcaac
gcgacactgttgtcgcggctgcatcagacccatctctcgctacaggattatgagctacta
aagacatttgcagggatcgacagccacgattgtcaggtccgggtaccgatcttcgccaat
gaccaggatattgcgcggctcgccaaccgggtcgatcgctacatcgatgcaaaccccgac
ctggtcggcttcctgatccagggccatggtttctatacatggggcgaatcgatcgacgag
gcgatccgtcacgtcgaggccttcgagtttatgtttgagtgtgagatgcgcctgctgagc
gtgagatcatcatga
>ELPFPBOH_00034 ELPFPBOH_00034 hypothetical protein 39158:39556 forward
atgtatcggatcattatcattttatcgctggcaggtttgctgctggccggctgcaagacg
ctgtctgagcgtgagcaggccaagcacctagaggataccctgctgaagtatgaggcggtg
atccgttggaacgctggtgtgggggcccagcgcttcctggcggcagagcagcagcagaca
gccaataaaccgctgcgcaaggatttgcgtgtaaccagctatgaaacggtgcaggggcca
tcgatgctggacgaggcgacggcggggctgacagtggtgatccagtatatctttgagacc
gagcaggtagtacacgaactggtggaccagcagctctggaaatatgatgctgagaccaaa
acctggcatctgcagagcccgatccccgagttcaaatag
>ELPFPBOH_00035 tqsA AI-2 transport protein TqsA 39560:40582 forward
atgcaatctccagccggtttttcgtctgcttcacgcttctttatagtcagcgcatcgatc
gtgctgctcgtggctgggatgaaggcggccaccgagctgctggtgccgtttctgctggct
ctgtttgtcgcggtgatcgccgcgacaccgctattcatgctgcgtcagcgaggtctgccg
ggctggttggcgatgctgctggtgatcgcattgatcatcggcatcggtgcgctgctggcc
tggctggtcggcggtgcggtcaacgacttctccagcaacctgccgaaataccaggcgagc
ctggcacagcagaccagcggttttagcgcctggttaacagctcagggggtgcaggtggat
ccggctaccttcagcacttatctcgatcccggcaaggcgatgggaatggccgccaagctg
ctgagtgcgctgggtggagtgttgacccaggctgtgttcatcctgatcacagtgatcttt
atcctggtggaggccgccggttttcgagagaagctccgcagtgtgctgcagcggcccgag
tcggccctcgaacatatagacactatcaccgataacatcaagcgttacatgatgattaag
actaccaccagtctgctcaccggtgccttggtgtcgctttggctgatgttcctgggggtg
gattacccgatactctggggtacagttgcttttctcttcaactatgtgccaaacattggt
tcgatcatcgctgcggtgcccgcggtgctgttggcactggtacagctgggcccgatggat
gccctgtgggtgatgctcggctatctgctgatcaataacctggtgggtaatgtcattgaa
ccccgtttcatgggcaaggggttggggctgtcgccgctggtggtgtttgtctcgttggtt
ttctggggctgggtgctggggccggtgggtatgtttctctcggtgccacttaccatggtg
ttgaagattgtgctggccagccgccttgagacccagctggcggcggagctgttaggctcc
tag
>ELPFPBOH_00036 ELPFPBOH_00036 hypothetical protein 40579:41838 reverse
atgttcaaaaataccggcagacaccccactcccgagcagcttaaacgcttcaatccactc
tcggagcttaccccgcaacagcatgagctattgagcaactcactcgccatctataccgct
agcgagggcaagcggctgctcaagcttggggcatcggaacccttcagcctctatctgctc
aagggcagagtgaatctgcactcggcagatgaccgccacactagcgttgaagccggttcg
acccaggccagcagaccgatcgcccacctgactccccgtcagtacgacgtcaccgcagcc
gaagatgtggagtattttatgctcgacaatcagctgttgaacgacctgatcctcgaccag
ctgcagcaggcggagcccgagattctcttccccagcgggcaacaccatattccagcggag
accgaaaacgatctctcgcagaccctgctgcgcgatctggaagcagaccagctagtgttg
cccagtctacccgatgtggcggcacgcatcggccgcgccatggcgtcggagtgggtcgca
gcagagaaactggcgcgtatcatcgagtccgaccctgctatcacggccaagctgatccgg
gttgccaacagcgctctctaccgcgtgatggcgccagtcgactcctgccttgcagcggta
gtgcgactcggcaataacaccacctaccaactggttctgagtttcgctctgcgggagctg
ttccaggcccgctcgccgcaaatcaaacagcagatggaggcgctctggcagcacagcacc
aaagtcgctgcaatctgttttgtcctgacggattttatcaagggctttgacagggagcag
gcgctactggccggactgatccatgacatcggcgaggtggcaatcctcaactatgccgaa
cgcttccccaatgttgccaatgacgccgctcggctcaagcaggtgcgcagcgagatgcgc
gggcagatcggcagcaggatcctgcagcgctgggggtttatcgacgacatggtgcaggtc
cccacaggggcggaagcctggctcagagatggcgctgaggacgccgattacaccgacctg
gtggtggtcgcccagctgcacagctacatcggtactgactattttcttactcttcccagc
ctggaccagatccccgccttctacaaactcggccttagcgagctgaccccggagttgagc
atccagatcctcgacgatgccaaagagcgcctcgcggcggccgaggcgctgtttggctag
>ELPFPBOH_00037 pyrDB Dihydroorotate dehydrogenase B (NAD(+)), catalytic subunit 41910:42833 reverse
atgccgttcaacacgccgatcgtgctgctctccggttgcgtcggattcggcgaagagtac
acacgggtggagggctttagcaaccgggacaccggcgcggtctgcctcaagggcaccacc
ctggaaccgcgcctcggcaacccgccgcaccgcatctatgagacccccggcggcatgctc
aacgccatcggcctgcagaaccccggggtcaacaaggtggtgggtgagatcctgccacag
ctcgatttcgacgagacccgatttatcgccaatgtctccggttcatcggtagaggagtac
tacgaggtgactcggcgcttcgacgactcccccatcgacgccatcgagatcaacatctcc
tgccccaacgtaaaggagggcggtgtcgccttcggcaacgacccggcgatgtcggcgcgg
gtggtggaggcctgccgcaaggccaccaacaagccgctgatcaccaagctgtcacccaac
cagaccgatatcgccgccaacgccaagggctgcatcgaggccggcagcgatgccttctcg
gtgatcaacactctgatggggatggccatcgatatcgagagccgcacgccgatcatcggc
aacaatcagggtggcctctccggcccagcgatcaagccagtggcactgctcaaggtgcat
caggtgcaccaggtctgccgtgaccacaacatcccgatcatcggccagggcggcatcaat
tgcgcggaggacgccatcgagttcctgatcgccggagccagcgccatcggcatcggcacc
gcgctgttctacgatccgcacatctgcaaaaagatcaaccagggcatcgccgactatttg
cagcgccacgatctgactagcgttgaccggctggtcgggaccctgcagttgcatcaggcc
cgcgcgcccaagtgcggatgttga
>ELPFPBOH_00038 trmL tRNA (cytidine(34)-2'-O)-methyltransferase 42867:43379 forward
ttgcgtcgtcatggtgttttgtgtcgtctgcttgtggaggagattgaggtgtttcatgta
gtgctgtatgagccggaaatcccgcccaacacgggcaacatcatacgcctctgcgccaac
actggcagcagtttacacttgattcagccgctcggtttcgagctggacgacaagcggcta
cgccgtgccggcctcgactaccatgagtgggccgagctgcgcgagcacgcttcgctgtcg
gccttcctcgactcggtgcagccgccgcgtctctttgcctgcaccacccgcgcccggcgc
aactatgctgaggcggcgttcgaggcgggagatgcgctgctgttcggcccggagacccgc
ggtctgccccaggcgctgctcgattcgctgccggaacagcagcagttgcgcatcccgatg
cggccggaggtgcgcagcctgaacctctccaatgcggtggccctgatcctctacgaagcg
tggcgtcagcaggggtttaccgggggcggatag
>ELPFPBOH_00039 bshA N-acetyl-alpha-D-glucosaminyl L-malate synthase 43363:44553 reverse
atgagcgacacaaacaaccgcatcgtcgtcgtcctggtaatcagcaacctggagtatggc
ggcgcacagcgccagattgttgagctaatcaacaacatggatagcaacgccttcgatgtc
catctggtctcgctgtcggactatgtgccactggccgacaccatcaaacagcgcgagcag
cgtctacacatcatccacaaaaagtcccgcttcgaccttaaggtcgcctggaaactctca
cagctactggagcaactgagagccgacatcgtgcacggctacctgttcgacgcggagatc
gcggtgcgcctggccggcagactcgccgacaccccgctgatcgtcggctccgagcgcaac
accaactacagcctgaaaaaagtccagcgggccgcctacacactgacccattatatgctc
gacctctgcatcgccaactcccacgccggtgccaaattcaaccgcaagaccctcaaccag
ccagaagagaagtaccgggtggtgcataatggtgtcgacgccgagcgcttcgcaccgcta
gatgcctcggcgctccgcgaggagttagggttaaaccccgacaccttctacgttggcatg
ttcggcagctacaaacggcagaagaaccacccgctcttcttcaaggcggtggcacgcatc
ctcgagagccacccggatacccgcttcatcctgatcggcgaccagctggcccacggcctg
cacggctcctccgactacaagcaggaggtgagcgagctggtggatcagctcggagtgcgc
gaatactgccactttgtcggcaaccgcgacgatgtggagatgctctacaacgtctgcgac
atcacagtgctgccctccctctacgaaggcacccccaacgtggcgctggagtcgatggcc
tgcggcgtgccggtggtcgccaccgatgtctccgacaacagctatgtgatccccgacgac
caggcgggctatgtggtgccgctaggggatgaggcgctgctggcggagcgggtaacccgc
tgcatcgacgatcctaatctgctgcaacggctgaagcagggtgcccgcgactgggtgctc
tcagagttctccacccgtcgcctggcagaaaagaccgaggcgatctatcgtgaggcgctg
gccaccaaacgcggctggcccgccggagcggaccctatccgcccccggtaa
>ELPFPBOH_00040 asnB_1 Asparagine synthetase [glutamine-hydrolyzing] 1 44571:46427 reverse
atgtgtggaatctgcggcatctgccacgactctgtcgagcgccccatcgagcgccctatt
ctacaggagatgaacgacagcctaatccaccgcgggccggatggtgaagggctgtttgtc
gagggcaacatcggtcttggtcaccgccgcctcagcatcatcgacctggagggcggcgac
cagccgatcttcaacgaggatcgcagcatcgccatcgtcttcaacggcgagatttacaac
tacaaggagatccgcgaacagctgctgaagaacggccaccagttcaagacccactccgac
accgaggtgatcgtgcacctctatgaggagcgcggcatcgactgcctagaggcgctcaat
ggcatgttcgccttcgccatctgggacaaaaaccgccagcgcctgttcatcgcccgcgac
cggctcggcgagaagccgctctactacaccagccagaacggcgtcttcgccttcggcagc
gaactcaaggcgctgctgcgcaatccagacgtgaagaccgagatcaatctggatgccctc
gacgacttcctcgcctacggctatgtgccggcaccgcgtaccatctaccagaatatccac
aagctgccgccggcccacttcctgatctgggagcgcggcgagatcagcaccatccgctac
tggacaccgcacttcgcacccgacaccacacccagaagcgatgacgactatcaggctgag
ctggaggcgctactcgacgactcgatccgcatccgcctgcgcagtgacgtgccggtcggc
gccttcctcagcggcggcatcgactccagtctgatcgtggcgctcgccagccagcagctc
gataagccccttgagaccttctccatcggcttctcggaagaggatttcgacgagtcgggc
ttcgcccgcatcgtcgccgaaaaataccagaccaaccaccatgagctgatcgtcgacaaa
attagcctgttaatgtttcccaaactggtagcccacttcgacgaacccttcgccgacgcc
tcctcgctgcccacctactttgtcacccgggaggcaagcaaacacctgaaggtctgcctc
tcgggcgacgccggcgatgaactgttcggcggctacgagcgctatcgttgggagtcccac
gagcagcagatggaccgcctccctaacgcagtccggcgcggcgtgctagggcccgccgct
ggcatgctcggcaaccatgtgcagggcaagggctggctgagccgcatgtcggtgagcggc
gccgaacgtttccagcgcaaggtcgggcatctggaaccggccgagcggcgtgcgctgttc
ctgcgcaaacaccgctcccatgtcgacccaggggcctggtttttcgaaccccacttccaa
tatcctggcctcgacgagcaggcgctacgcatggccaccgaccaggagacctacctctcg
gaagatattctggtgaaggtcgaccgcaactcgatgctcaacagcctggaggtgcgggtg
ccgtttctcgaccaccgcctggtggagttcgccaacaccctgcccaccagcgtgaagatc
cgcgacggggtgcagaagtatctgctcaagcggatgctcaaggacaaggtaccggacgac
atcgtgaatcgcggcaagaagggctttggcatgcccctgaaacactggctgcgcggcaaa
tattacgacttcacccgcgagctgttgctcgcacccgagagccgctcgtctaaatttttc
gatcagaacgaaatccgccgcctgatcgatgcccaccagaagaaacagcgcaacctggcc
gaccgcatctggccgctgctctggttcgaacagtggtgccgcgagaacaacatctga
>ELPFPBOH_00041 gpsA Glycerol-3-phosphate dehydrogenase [NAD(P)+] 46659:47666 reverse
gtgaaccaggcgcgcaacaagatcgccgtacttggcgccggctcctgggggagcgcgctg
gcgattctgcttgcgcaaaacggctttgatgtgcccctctgggggcatctcccagcagat
atcgaacaactcgcacgggagcgccagaaccagcagtttctgcccggcatagagtttccc
gacaacctccagcccaccaccgatctggcgcagtcgctggatggggccgacgaggtgctg
ctggtggtaccgagccacgccttcagtgccgtgctcaaccagatcaaaccgctgctcgac
ccggccaccggcatctcctgggccaccaaaggcttccagcccggcagccaaaaactgctc
tcccaggtagcggcagagatactccccgaacacgatctggcagtgctctccggccccacc
ttcgccggagaagtggcccgcggcctacccaccgcgatcaccgtagccgcctccaaccca
gcccacgccgaacggcttgcggcctacctgcacgccccctggttccgcgcctacaccagc
gacgacatgattggcgtacaggtcggcggcgccagcaaaaacgtcatcgccatcgctgcc
ggcatcgccgacggcctggggtttggcgccaacacccgcgccgcactgatcacccgcggc
ctggccgagatcatgcgcctcggcatcgccctcggcggcaaaccggacacattcatgggg
ctggccgggcttggcgatctggccctgacctgcagcgacaatcagtcacgcaaccgccgc
atggggctggcgctagccaagggtttgagcgtcgagcaggcgcgtgcagagatcggtcag
gaggtggaggggattcagaccgcacaggaggtattcctactggcccagcgcagcggcgtg
gagatgccgatcgccgagcaggtctaccaagtcatctatcggcaactcgacccgcgcagg
gcggtgcacaatctgctcgagcggcaacaaaaagcagaatcgaactaa
>ELPFPBOH_00042 secB Protein-export protein SecB 47673:48143 reverse
atgacagaccaggaagcaaaccagcagccacagcgcgagctctccctgcaacgcgtctac
ctcaaagacacctcttttgagaccccaaactccccggcaatcttccagcaggagtggaag
ccggagaccaacatcaacataaacagtgaggtcaacaccctcacggataggatccacgag
gtggtgctgactgtcaccgtcaccaccaagctgggtgagcagactgcctatctggccgag
gtgcaacaggccggcatcttcagcatcggcggctttccggatcaggagatgggcccgctg
atgggctcctactgccccaacctgctcttcccctacgtgcgcgaggcgatctccgacctg
gtcaccaagggcagcttcccacagatggtgctgcaaccgatcaacttcgacgcgctctac
gcccagcaccagcagaagatggcagaagcaggcggcgaagccacccactga
>ELPFPBOH_00043 yibN putative protein YibN 48174:48590 reverse
atggatcaactcatcgagttcgtcaccaaccactggatgctggtactcccctttctgctc
gtcagcggcctgctggtacacaacctgctgcagggcgacaagggcagcgtcgatccggtt
gccgccaccgagatgatcaaccggcaggacgcgctggtactcgacgtgcgtcccgccgct
gactttcacaagggccatatcatcaactctctcaacatcccgatgaatggcttcagcaac
cagctcgccaccctcgaaaaacacaagcagcgcccgatcatcatcggctgccgctccggc
gcccagtccgccagcgcctgccagatcctgcgcaaacagggctatgaacaggtctacaac
ctgcgcggtggcatccttgcctggcaaagcgccaatctgccgatcacgcgcaagtaa
>ELPFPBOH_00044 ELPFPBOH_00044 hypothetical protein 48717:49079 reverse
atgcaacagaaatttggtaaaccgagcaaacccgtgttggaagccgataccgatgctgtc
gacactctgttcgccactgatgacgatgtcgatcgggcctcgcgctcactcaaggccatg
tcccatccactgcggctaaagatcctctgcaccctcggggaccaagaggtcagcgtgcag
gagatcgtcgaccaggtcggcacctcgcagagcaacatctcccagcacttagcgatcctg
cgcgacaaaggcattctcgcctcgcgcaaggacgccaaccgggtctactaccgggtcagt
gacttccgcacgttgcggctgatcggcatgatgcgggaagttttctgcacccacagcagc
taa
>ELPFPBOH_00045 gpmI 2,3-bisphosphoglycerate-independent phosphoglycerate mutase 49299:50849 forward
atgacggacaagctaaaacccgtcgttctcctcatcctggatggctggggatatcgggaa
gcgactgaagccaatgccataaactcggcaaagacaccggtttgggacaggctctggaaa
gagtatccccacaccctgatacgcacctctggtgcggcggttggcctgcccggcgggcag
atgggtaactcggaggtcgggcacctcaacttgggtgccgggcgggtcgtctatcaagag
tttacccgagtagggcgctccatccggaccggctcctttttcaacaatcagacgttgacc
agcgctgtggatgctgccgtcgaaaagggcaaggcagtgcatatcctcggcctgctctcg
ccgggcggggtgcacagccacgaggcgcacattcacgcgatggcccggttggcggtggag
cggggcgcgacacgcacctacgtacacgcctttctggatggccgggataccccgccgaag
agcgcgaatgcctcgattcgggcgatgaatgactgtttcgatgagctgggacatggctcg
atcgccagtatcattggtcgctactatgcgatggaccgggatcaccgctgggatcgcatc
gaggccgcctatgatctgctgacccgcggtgaggggatccaccaggcggagagcgcctgc
cgagcgctgcgggatgcctatgcgcgggaggaaaccgatgagtttgtcgaggcgacggcg
atcgtgccgccgggaggcaccccggtaaagatcgaagatggcgatgtggtgatcttcgtc
aactaccgttccgaccgggcgcgtcagctgacacaggcctttatcgatgatgatttcgac
ggtttcgaacgcaaaagccggccgaagatccactcctttgtcagcctcacccaatacaac
aagaagttcgatattccggtggccttcccgccggagcgcctgaacaatgtcttcggcgaa
tatatggcgcgcctaggtatgcgccagctgcgcctcgctgagaccgaaaaatatgcccat
gtcaccttctttttcaacggtgggcgggaggagccgttcgagggagaggatcgtatcctg
gtgccctcgccgcaggtggcgacctacgacctgtgtccggagatgagcgccgaggaggtg
accgaccacctggtggaggcgatcgaaggcggcaaatacgacgccatcatctgcaactat
gccaatactgacatggtcgggcacaccggcaagatggaggccgcggtgcaggcgattgaa
accattgaccactgcctgggacgagtgcagaaagccctgcaccgggctggtggcgagatg
ctgatcaccgccgaccacggcaatgcagagcagatggaggatttcgaccaccaccagccg
catactgcccacaccaccaatccggtgccgctggtctatgtcggacgtgaggcggagctg
gaagagagcggcgcgctctgtgacatcgcgccaaccatgctgaagttgatggcggtggag
cagccgacggagatgaatgggcatcccctggtgcggtttgaagccgagtag
>ELPFPBOH_00046 envC Murein hydrolase activator EnvC 50855:52129 forward
atgagaccggagctggcgcgcttggcttggttgctgctagtcggattggggctggcctgc
ggcatgccactgtcggctgcacagcccgactatcaggaaaaaaccgaggagctgcagctg
atcaaatcgcgcatcaaagagctgcagtcgaaactggagcagactaagggccgacagcag
cagcagaacatcgccctgcgcgagaccgatcagcacatcggtgccctggcgcgtcgggtc
agagtcatcgaggttggcctgaaacgtcagcagcggcggatgggcaagctggagcgccaa
cgcgccgatgcccgcctgcagctcgacaaacaccgccagagcgtggagcgacagatccgc
tctgcctacgccatgggacgccaggagaagatcaagatcctcctgagtcagcaggatcca
gccgtggtcagtcgggtgatggtgtattacgattatctcaatgccgcgcgccttaaacag
atggcagagatccacgaggtgctgcaacggctcaatctgattgagcaggagatcgtccag
gaggagcagcggctgcagcagttgcaggccaaagcaaacacggaacaacaacggcttgaa
ctggcgaaacgggaccgcgagcagctcattgcctctctcaacagacagctcgccagcaag
ggggtggagctgtcgcaactgcaggaggatgaaactcagctcagctcgctgctctccagc
ctgcagcaggcactggcggacattccggtcgatccgatgcagcagaaaccctttagcgtc
cgcaaaggcaaactgcagtggccgtcgcgcggacgactcacggcaggtttcggttcgccg
cggaatgtgggtgagctgcagtgggatggggtggtgattgccgccccggaagggggcgag
gtgaaggcggtacatcgtggccgggtcgccttcgccgactggatgcgtggttttggcctg
ctgctgattctcgaccacggcgacggttatatgagcctctatggctataatcagagcctg
tttaaagaaaccggggaatgggtcgagccgggtgaggtagtggccctggttggcagtagt
ggtggccgtcccagccctggcgtttatttcgccatccgccacaatggacgcgcagtcaat
ccgaaaaaatggtgccggcgcagtcgcggcaaccgggttggctggctggtcgagccgcca
cagacccgggtggcagatgaacatggtatagcgccccgctccggccgggccgatcaactg
agaagagcagcatga
>ELPFPBOH_00047 ELPFPBOH_00047 hypothetical protein 52126:53460 forward
atgaagtcagctaaggtacgtaatttcctggtgggtctgatggcaatcagcatgggccag
ctttctgctgttgccgctgcgcagcagccggaaaggccgactgccgagctgccactgcaa
gagctacgcgcctttgccgagatcttcggccggatcaaggctaactacgttgagccggtg
gacgacaagacgctactggagtacgcgatccgcggcatgctctccggtctcgatccccac
tctagctatctgaacgcggatgagtacaaggagctgcaggtcggcaccaccggccagttc
ggcggcctgggcatcgaggttggcatggaggatggcttcgtcaaggtggtctcaccgatc
gatgacaccccagcacagcgtgccggggtgcgcgccggcgatctgatcgtgcgtctcgac
gagaccccggtaaagggcatgagcctgaacgacgcagtcaagctgatgcgtggtaagccc
ggtaccaagatcatcctgaccattgtacgtgaaggccaggagcagccgctcaagattgag
gtggtgcgcgatatcatcaaggtcaccagtgtcaagagccggctgctggaagatgccttc
ggctatgtgcggatctcccagtttcagtcccacaccacggatgacctgctgaaggcgatc
gagaagatgaagagcaaggtgggcggaccactgaaagggctggtgctcgatctgcgcaac
aaccctggtggggtgctcaacgcggcagtctcagtgagtgacgcgtttctcgaagagggg
ctgatcgtctatacacagggtcgcatcaatgactcggcgctgcgctttgaggcggccccg
gacgatgtgctcaacggcgcaccgatcgtggtgctggtcaacgccggttccgcctctgcc
tcggagattgtggccggtgcgctgcaggatcacgaccgggcggtgatcatggggcgcgcc
accttcggcaagggctcggtgcagaccatcatcccggtcaacaaggtctccgcggtcaag
ctcaccactgcccgctacttcactccatccggccgttcgatccaggcggaggggattaag
cctgacatcgagctgcaggatgtagagattgccaaggtgaagaacaatggcgtttcgcca
ctcaaggaggccgacctctccggtcatctatcgaacggcaatggtgacgccaaagggaag
aagaaaagggcggagaagcgtaataaggatgaccaggaggcgattgccgcgctgctggca
aaggactatcagctcaacgaagcgctcaatctgctcaaagggttggcgatcttcaatcgg
cccgatgcgggttga
>ELPFPBOH_00048 ELPFPBOH_00048 hypothetical protein 53464:54306 forward
atgttgctgaaaaagctgccacgcacgctcctgagcctgctcgctctgctgctgtgcagc
gcagtggtggcggctgagcctgaggtgcctgcagaagatgatccgccgctggttgcgctg
atcatcgatgacatgggtaacctgatgcagcgtggcgagcgcgccctggcgctgcccggc
aaggtcacctactcttttctgccccacactccctacgcgcgtcagcaggcggatcaggcg
tatcgcctggagcgggaggtgatgctgcacctgccgatggagtcgcttgaggcgctgccc
cttggtgagggcgccctgctcactgggatgacaagccaggagcaggcggaggtgctggct
gcagcagtctcctcggtgccccatctggcgggcatcaacaaccacatgggcagcatgatg
accgcagatggcgtggcgatgcagcaattcatggcgttgatccgcgacaccgggctgttc
tttctcgacagccgcaccaccgacaaaaccctcgccgaacagtcggctcaagagaatctg
gttgccaccggccggcgggatgtgtttctcgacaacctgcggcagccagaggccatccgt
gcccagttcaagcggctgctagcgcttgcccgcagccagggccacgcgatcggcatcgct
cacccccatccggagacccttgaggtgctggaagcgctactgcctgaactggagcagcag
ggcatccgactggtgccagtgtcacaacttatcaaccaagggagaagccaatggcacgcg
tcctcgtccccctcgcccaaggctgtgaagagctcgaagccgtcaccatcacagatctac
tga
>ELPFPBOH_00049 yajL Protein/nucleic acid deglycase 3 54318:54782 forward
gtggaagtggtgacggccggtctggatgcagaaccggtgctcgcctcccgcggcctgaag
atcatccccgacaccagcctcgaccaggcgctggatcagcggttcgacatgatcgtactg
cccggtggcttgccgggcgccgaccacctcaataatgacccgcgcattcactccctgctg
caacgcttggccgacgccggtggctacactgcggcgatctgcgccgcgcccaaggtgctg
gccagcgctggcctactggatggacgcgaggcgaccggctatccgggaactctggaggcg
ctgggattgacacaggtgcggctgagcggcgaggcggtggtgaccgacggcagggtgatc
acctcgcgcgggccgggtaccgcgatagatttcactttggtgctgatcgaacggctggtg
ggcaaggagacacgagacaaggttgaggcggggctggtgcgttga
>ELPFPBOH_00050 pglF UDP-N-acetyl-alpha-D-glucosamine C6 dehydratase 54792:56702 reverse
atgccgcatctgatcaatttcatcccgccgcgctttcgctccactggcaccgcttttctg
catgatctgctgatggtgccgctggcctggctgggtgcctactggctgcgcttcaatctg
gagacaatccccgacgactatctccaggccgggctgtttgcgctgctgatcttgctgccg
gtacaggccgccaccttcctcttcctcgggctctatcggggcatctggcgcttctcctca
ctgcccgacctgctgcgcatcctcaaagccatcgtcatcggtaccgcgattgctatggtg
atcctgttcctgatcacccgcggcgtcggcatcccccgctcggtgcctttgctccacgcg
ctgctgctagtgatactgctgagcgggccgcgcctactctaccgctggctaaaggatcat
cacctctacctctccgccggtcagcgagtgctgatcgtcggctccggcaaagccggtgag
atgctcacccgcgacatcctgcgcaatcgccgcgaggcattccagccgatcgccttcgcc
gatgacaaccgtcgccgccacaagcgcgagatccacggcatcccggtggctggcgcctgc
cagcagattcccggcctggtccgcgagcacgagatcgacctgatcatgatcgccatcccc
tccgccacctccaagcaaatgcgccgggtggtggagtattgcgaacaagccggcgtgccc
ttccgctcggtgccgcaactgcaggatctaatgtcgggcaatgtacagatcaaccagctg
cgcgaggtcagtatcgaggatctgctcggccgcgaaccggtctccctcgactggccggag
atccgtcaggcgctggctggcaaacgcatcctggtcactggtgccggcggttcgatcggc
tccgaactctgccgtcagctcgccgccctcggcccggcgcagctggtgctgttcgagaac
agtgagttcaacctctacaccatcgagatggagctgcgccagcacttcccacaactgaat
cttgcctaccagctgggggatgtcaccgacgccgcctatctcaaccacgccttcgaccag
caccgcccacaagtggtgttccacgccgccgcctacaagcatgtgccgatgctcgagcca
cagctccgccaggcgctgcgcaacaacgtgctcggtacccaaaacgtcgcgctggcggca
caccgctgcggctgctccgactttgtgctggtctccaccgacaaggcggtcaacccggcc
aacatcatgggggcaagcaaacgcgcggcggagatcttctgtcagaatctgaaccgacag
tcgcagacccgcttcatcacggtgcgctttggcaacgtgctcggctccgccggtagcgtg
atcccgctgtttcgtcagcagatcgccagcggcggcccgctcaccgtcaccgatccgcgc
atggagcgctacttcatgaccatccccgaggcctgccagctgatcatgcagaccatggtg
ctggggcaaggcggtgagatctttgtcctcgacatgggcgagccggtgaagatcagctat
ctggcagagcagatgatccgcctctccggcaaaacccccggcgaggatatcgagatcgag
tacatcggcctacggcccggcgagaagctctatgaggagctgttccatgagaaggagcag
ctggagggcaccgcccacgagaaggtgcggctggcgcgccaccggcaggtcgagtggatg
gcactgaacgccactctggagcagatcaccgccgcctgcgaggcgatggatgaggcgaag
ctgctggagctgctgcaccagctggtgccggaacatggccccaagccggagcaagcgaag
aagagcgactccgccgaggtgatctatctcaactcatcgccgcagagttga
>ELPFPBOH_00051 murJ_1 lipid II flippase MurJ 56880:58310 forward
atgctgcttcgacacacgctgatctatttttttgccaaattcggcccgggcctgatcaat
ctgctggcgctgatcctctacactcggctgctggatccccaggcgtatggtcgtttttcg
gtaatcttttcgctggtcagtttcttcaacattttcctctattactggctcagggtaagc
atcacccggctgcgtccacgctacccagatccggcccaggggttgggccaagccattctc
atcggttttgtgacggcgagtctgctgggggtattgccctttgtcggcgcgcttgtctgg
ttctccgatgggggttggttggtgttgctggcgctgttgctgatgtggtcgctgggtgga
ttcgagatgaccctggagttactgcgctccggtgctcgaccagcccgttttggggtgacc
agcctggtcaagtcggtcgctgcgctgctgatctcgttggcgctgatcgaggctggttat
gatggtgtggtggccctgttaatgggtttgttactcgctaccctgttgggtagtgttatc
aatcttcgactctggcgtgaaatgatccgtccagggccgcacatcgccagccggctacgt
gagctgggccattttggctggccgctggcggttaactttgtgctgctgacgctggtctcg
gtgaccgaccggatcatgctctcggcgatcagtggtgacagcgaggcgggcatctactct
gccgctgacaatctggtgcagtactctctgccgctactcatggtggtggttaacctggcc
gcctatccgctgatcatgcaggcatttgagaaccagggtgaggaggccgccagggcgcgt
atccgacaccattttctgctgttgttcgggctggggctacccagcagcgcaggcatcatc
gtgctggcagaggggctggcagcggtggtgttggggcgcgatttttccacagcgggggcg
gagctgataccctatatcgccctgtcggcctttctgttaagcatcaaagcgggctatttc
gacctctcgttccagctacagcgcaacaccctgggtcaagtgtgggctgcgggggcggcg
gcagcggtgaatatcctgctgaatctgctgctgattccgcagatgggaatgcagggggca
gctatcgccagtgtcgcagctgcactgaccgcggtggtgatcagcgccttgcttggacgc
cgccacttccggctgcccttccctcgacaggattttattaaaatagccgctgcgaccctg
atgatggggggggtgctgtggattatcggctttgcgccgggggtggttggtctgctgctg
ggagtgttgtgcggactggtggtttatggggtgatgctgctgctgtttaatccgggtaac
ctcacctatgagttggcaagacgctggcgcagggtaaaaagtgatgcctga
>ELPFPBOH_00052 ELPFPBOH_00052 hypothetical protein 58338:58967 forward
atggcgatagtcgataaacataaactcctggagcaagtggaggcgcgcagtgaactcact
ctggagttgggctgtggcgcccgcaagcgcgatcccaaggcgatcggcattgatgccctc
gatcacgaggcggtggacattgtcggtgatgtgctggatgtgttgcggcagcttccggac
gatgccgtcgcctcggtctcctcctaccactttgtcgagcatgtggaggatatcgagggg
ctgatgcgggagctggcccgggtgatccgccccggcggtaagctgctgtttgtcgcgccg
cacttttccaatccctactactactccgactacacgcatcagcgccccttcggtctctac
agcttctcctatctggcggaagaccggctgttcagccgtcgggtgcacaactaccagcag
ctcaatgcgtttgagatccaggcggtgaagctgatcttcaaatccccacgccccttctat
gtgcgttatggcctgaagcgtatctggcagctgttgttcaacctcaatacctacctgatg
gagttctacgaggagaacctctgctacctgtttccctgctatgaggtgcgctatcagctg
gtaaagaagggtggggacagcccggcatga
>ELPFPBOH_00053 mshA_1 D-inositol-3-phosphate glycosyltransferase 58964:60025 forward
atgaaggtgcttttgttgagccgttacggccgcatgggagccagcagccgtatccgctcc
taccagtatctaccctatctgcagggccagggcattgaggtggaggtcgcgccgctattt
ggtgatgactacctgaaacagaagtaccaggggcaggtcagtgcggcaggggtgttcaga
tgctatcttcatcggctgcagctgctgctgcgggccagagagttcgacgtgctgtggatc
gaaaaggagctcttcccctggctgccggcgctggccgaacagctgctatcgctgttcaag
gtcccctatgtggtggactatgatgacgctatcttccaccgctacgatctgcaccgccgc
aagctgatccgccaactgttgggaaacaaactcgaccaggtcatgcgtggtgccagtttg
gtgatcgccggcaacagttatctggcggaacgggctgagagcgctggcgcatgctgggtg
gagattctgcccacggtgatcgatctggcgcgttatgaggctaggcctgccgtggaaaga
gaggcgtttgtcatcggttggatcggctcaccgatcaacaccccctacctcaagctgatc
gaaccggcgttgactgagatctgtcgtgaccatcaggcccgactgctgctggtgggggcc
gattccattgagatgaagggggtgccgatcgaacatcgcagctggtcagaggcggatgag
gtggtcaatattctcgacttcgatgtcggcatcatgccgctgcccgataccccttggtcg
cggggcaagtgcggctacaaactaatccagtacatggcctgtggccgcccggtggtgggt
tcgcgggttggcgccaacatcgatgtcgtggagcagggcgtaaacggctttctggctgat
tcgatggatgagtggatcgacgttttgagccgcctgcgcaacgaccgtcagctcaggatc
gagcagggtgcggcgggccgccggcgagttgaacaacactactgcaccgcgctgactgcg
cccaaactggccggcctgtttcagcgactgatcgagtactaa
>ELPFPBOH_00054 ELPFPBOH_00054 hypothetical protein 60031:60897 forward
atgaacatcaaacaagccgtcccctggtggctgaagatcgtgattaaaatcctgctcagc
cgactgccagtggcctatcgtctctggcaccggctggggatttttcagcatggccggatg
gcgcctcaagagtatgcgctgaaggtcttcgaacgccatctcacccaagccggtatggcg
gacagagtggcaggtgcacgcgtgctggagctggggccgggtgattcgattgcaacggcg
ctgatcgtcgcagcctatgggggagaggcggtgctggtcgatgtaggagcctttgccgac
gccgacccgcagatctatcgggcgttggcggaatatctggaggcgcagggacttaatcca
cccgatctctctcaggccggctcgctggatgcgatcctctctgcctgtggcgctcgttac
ctgaccgaagggctgaagagtctgcatgagattgaggccgacagcattgacctgatcttc
tcccaggcggtgctggagcatgtgcggttggccgagttcgacccgaccctggccgagttc
cggcgcatcttgcgccccggtggactctgctcgcatcaggttgacctgaaggatcatctg
gccgccagcctcaacaacctgcgcttctccaagcgtttgtgggagagcgattttttcgcc
agctccggcttctacaccaaccggatccgctacggtgagatgctgaaacgcttcgaagcg
gcggggtttgcggtcgaagtgtgtggggaggagcgctgggatgcactgcccctggcgcga
accaagctgaatcaagcattccagcagattccggaccagcagttgctgatctccagcttt
gacgtattgctgcggtcgcggggttga
>ELPFPBOH_00055 pglA N, N'-diacetylbacillosaminyl-diphospho-undecaprenol alpha-1,3-N-acetylgalactosaminyltransferase 60903:62039 forward
atgccggcagtgagagaaatcctctatgtggtcaacgatgcggattttttcctctcccat
cgcttgccgctggcccggacgatggcggatgccggctggcaggtgcatgtggcgactccg
gagagtccggcggtggagacgatcgtccaacagggcatgcggcaccatccgatccgcatg
agccgtcgcggcctcaatccacttggcgagatcgctgcgtttcgctcgctgctcgccctc
tatctcagactcagcccggatctggtgcaccatgtgacgatcaagccggtcttctatggc
ggtatcgcggcgcgcctggcgcgactgccggcggtggtcaatgcccttaccgggctcggt
tatctctactcccaccagagcctgaaagctcggctgctgcgctttgttgtcgggcgcggc
ctgaggctggccctggggcaccgcaacagccgggtcatcgtgcagaatcccgatgacggc
gaacagctagaacgagctggcatcgttgcccgcaacaggcaggtgctgatcaagggctcg
ggggtcgatatgcaggcgtttgctccccggcccgagccggacggtaagccgctgctgata
ctcgcctcacgcatgctttggtcaaagggggtgggggagtttgtcgaggcggcccggctg
ttgaatcagcgtggcacccaagcgcgattcgttctggctggggcatccgactcaggtaat
ccggcggcgatcccgcaatcgcagctggagagctggcacagggagggagtggtcgagtgg
tgggggcggtgcaccgacatgcctggcgtgttcgcccaggctaacctggtctgccttccc
tcctgttacggtgaaggggtgccgaaggtgctgatcgaggccgccgcctgcggacgggcg
atcgtcaccaccgatatccccggctgccgtgagatcgtgcgtgatggcgagaatggcttg
ctggtaccgcctggggagagtgaggcactggcggaggcgctgttgcgcctgatcgctgac
agggaggtgcgcctggcgatggggcggcgcgggcgggcgatcgccgagtccgaattctcg
ctggaggcggtggtggcgtcgacaatgcagctctatcgcgaactatgcactggctga
>ELPFPBOH_00056 tagO putative undecaprenyl-phosphate N-acetylglucosaminyl 1-phosphate transferase 62027:63040 forward
atgcactggctgatccctcttctggtgtttcttggcagcctgcagctgactgggctgatg
caccgctacgccctgcgccgcggtctgatggacatccccaacgcacgcagctcacatctg
gtgccgaccccgcggggtggagggctggcatttgtctctagcctcatgctggcagtgctc
ggtagctacctgatgggtggatgggcgtcactcggcggcagagagctggccctggcgcta
tggggcggcggtctgctgatcgccctgctggggttttgggacgatcacggccatatcccg
gcccgctggcgtctcgccggccatttgttggtggccggcggggcgcttgtcctgttgggg
gtgcccggatcgctcgggctaccggagtggctggcctacccgctatttttgatcggcatc
gtatggctgctgaacctgttcaactttatggacgggatcgacggcattgccggcagtgag
gcgctcagcgtcaccggtggcgcgatgctgctgatcggctggctcggtatggattcagtg
ctgagcgactggctcggggttgcagcagcggcgacggctggattcctgctctggaactgg
ccgccggcaaaaatcttcatgggggacgtaggcagcggctttctcggctatctgctggcg
atcttcgccctgcagagcgccaacatcgggctgctgccgatctggagctggttgatcctg
ctcggcgtcttcatcgtggatgccaccctgacgttggcacggcgatttttggccggcgag
gcctggtacagcgcccatcgctcacacgcctaccagatcctgtcacggcgctggcggagt
caccgccgggcgaccctgggggtgttggtgatcaaccttgtctggctgctgccgctggcg
gcgctggctgccgctcgaccggcactgggggtggtgctgacgctgctggcctatctgccg
ctgatcctactggggctgaagatcggggccgggcggcctgaaagtaacggctga
>ELPFPBOH_00057 wbpE UDP-2-acetamido-2-deoxy-3-oxo-D-glucuronate aminotransferase 63158:64255 reverse
atgcagttcatcgacctcaaggcccaatatcgcctgattcaggcagacgtcaaccaacgc
attcagaccctgctggagcacggccagtacatcatgggcccggaggtccgtgagctggag
gcgaccctggcggagtatgtcggcgtagagcactgcatcggctgctccagcggcaccgac
gcactgctgatggcgatgatggcgctgggcatcggccccggcgatgaagtgatcaccacc
cccttcaccttcatcgccaccggcgagaccatcgccctgctcggtgcggtgccggtgttt
gtcgacatcgacccccagacctacaacctcgatcccaacctgatcgaggcagcaatcacc
ctcaacacccgcgccatcatgccggtcagcctctacggccagtgtgccgatatggacgtg
atcaacgagatcgcagcgcgccacggcctggcggtgatcgaggacggcgcgcagagcttc
ggcgcgagctacaaggggcgcatgtcctgcggcctctccgacatcggctgcaccagcttc
ttcccctccaagccgctcggctgctacggcgacggcggtgcctgtttcaccgacgatgca
gagctagcaacaaccctgcgggagatccgcgaccacggtcaggaccgccgctaccaccac
ccacggctcggcatcaacggccggctcgacggcatccaggcagcggtgctgctggccaag
ttcgaacagttcaagaaggaggtagcgctgcgtgccgagattggtgggcgttacacgcgc
ctgatcaacgaacagtgccccggcgtcaccacaccgcacctgaccgagggcaatacaagc
gtctatgcccagtacaccatccaggtcgatgaccgggatcagttgcagaagcagctggct
gagctagagatccccaccgccatccactacccggtgccgctcaatgcccagccagtattc
gccgactgtggccagccagaggagactccggagagcctcaagctctcacagcgggtgatc
agcctaccgatgcatccctacctgagcgaagaggatcaggagacgattgtcacggcacta
caggcggtactgacatag
>ELPFPBOH_00058 ubiB putative protein kinase UbiB 64285:65943 reverse
atgatccgccccgcccaggccctgcggctgatccacatcaatctggtactgctgcgccac
ggcctcgacgaggtagtgctggcgactcatctgttccgcccgctgcgcttcctcatctac
ctctccccctggtactggctgcgccgtgaccgcggcccttatccagcgcgcatccgtcgc
accctggaggatctagggccgatcttcgtcaagttcggccagatcctctcaactcgccgc
gacctgctgcccgacgacctggccgatgagctggccaagctgcaggaccgggttccgccc
ttctccggcgctgaggcgcggcgcatcatcgaaaaggccttcggccacccgatcgaggat
gtactcgacgccttcgaggagaaaccgctcgcctccgcctccatcgcccaggtgcatact
gccaccctcaaggatggcaggcaggtggtggtcaaggtgctgcgccccggcatcgagaag
atcatccgccgcgacgtggatctgcttttcaccatcgcccggctggcggaaaagtactgg
aaagagggccggcgactacgcccggtggaggtgatcgaggagtatgagaagaccatcttc
gacgaactcgacctaatgcgtgaggcagccaacgcctcccagttgcggcgcaacttcctc
aatagtgaagagctctacgtacccgagatctactgggatctggcacgccagaatgtgctg
gttatcgagcgcatcagcggcaccccggtgggcgatgtggaggcactacgcgcccagggc
atcagcatgcaactgctcggcgagcgcggcgtggagatcttcttcacccaggtcttcaag
tacaacttcttccacgccgatatgcacccgggcaacatctttgtcgagcccaacggccgc
tacatcgcggtagatttcggcatcatgggcaccctcaccgagggcgacaaacgctatctg
gcggagaacctgctcgccttcttcaaccgcgactacaagcgggtcgccgagctgcatgtg
cagtcgggctgggtacccaaaaccacccgggtcgaggagttcgaggcggcgatccgcacc
gtcagcgagccgatcttcgaacggcccctgagcgagatctccttcggccacttcctgctg
cggctgttccagaccgcgcggcgcttcgacatggaggtgcagccacagctggtgctgctg
cagaagaccctgctgaatatcgagggactggggcgcatgctctaccccgagctggatctc
tggaccaccgccaagccgtttctcgagcgctggatgagcgagcagatcggccggcgcgca
tttgtgcgcaagctgcgcgacagcttgccggagctggcggagcacctaccggagctgccg
ctgcgcctaaacaagattatcgacgacaccgccgccggcaggctcagcctgcagtggcag
tcggaggagctcagccaactgcggcttgagatgcagcagcaacatcgcagcagcgtcagc
acgatgagcggcagcgcgatgctggtcagcggttcactgctgctggtattcggccccggc
atgatcgcatccgcccccctctccctgatgatcggcgccggactgagcggcggtggcgct
ctgctgctgctgcgcgcctggcttcacagccacgattaa
>ELPFPBOH_00059 ubiJ_1 Ubiquinone biosynthesis accessory factor UbiJ 65940:66563 reverse
atgaccgtcagcgccgctaccttcgccctccttgagggagtgatcaaccaggcgatccgg
ctcgacccggaaacgcccaagcgcctcgcaccaatgcatggcaaggtgatccgttttgag
ctgctcggcctcggcgtttcgctgtggctgatccccgagcctcaggggattcagctactg
agtgaattcgagggcaaacccgactgcgtattgcgcggcaccccgctcgacctggcgcag
atgcgtggcagccggcagagcgctgaacagctattccagggcgcggtgcagatcgagggc
gacagtgccctggcccaccgtttcggtgacttcatcgccgagctcgatatcgactgggag
gagcagctctcccatctgaccggcgacctgatcgcccacgaggtcggcaaccttacccgc
ggcctgttcagctgggcccggcagagcggcaagaccgcgcagctcaacacccaggagtat
ctgcaggaggagctgcgcctgctgccgagtcgctacgaagtcgatgcgctgctggccgac
atcgacaccctgcgcgacgataccgagcgcgccagcgcccgtatcgaacggctgcgcagc
cagctcgcaggaagcaatcaatga
>ELPFPBOH_00060 ubiE Ubiquinone/menaquinone biosynthesis C-methyltransferase UbiE 66592:67341 reverse
atgagagacgagaaaaccacacacttcggctacgaagaggtcgccgtagacgagaaggcg
gggcgggtgcgcgccgtgttcgactcggtcgccaacaaatatgacctgatgaacgatctg
atgtcgtttggcgtccaccgactctggaaacgccacaccatcgagatctccggggtacac
cgcggccagcgagtgctcgacttagcggccggcaccggcgacctctcggcccgcttcagc
ggcctcgtcggcgccgaaggcgaggtcatcttctccgacatcaacgcggcgatgctcgag
caaggccgcgagcgcatgctcaacgaggggcgcgccggcaacctccactatgtgcaggcc
gatgcccagtacctgcccttcccggagaaccacttcgactgtgtcaccatcggcttcggc
ctgcgcaacgtcaccgacaagcagctcgccatcgacgccatctacaaggtgctgcgcccc
ggcgggcgactgctggtgctggagttctccaaacccaccaataagccgctggagaagctc
tacgacctctactccttcagcttgttgccaaagatcggaaaggttattaccggagacgag
gagagctaccgctatctggccgagtcgatccgcatgcatccggaccaggagaccctcaag
gggatgatggagcacgccggatttgaacgctgcgactacttcaacctgaccggcggcgtt
gtcgccatccatcgcggctacaaactctaa
>ELPFPBOH_00061 ELPFPBOH_00061 hypothetical protein 67377:67739 reverse
atgtcccatccgattcctaccgagatccacctgcaccgccagtcgcgccggctagagatc
agcttcgacgacggcgagaagttcgaatatccggcggagtatctgcgggttttctctccc
tccgccgaggtgcagggccacggcccaggccaggagacgttgcaggttggcaaggaagag
gtgaacattgcccacatcgaacctgtgggaaactacgccatctgcctccacttcgatgac
gaacacaacaccggcatctactcctgggaaacgctctaccgcctcggcaagcagcgcgag
cagaactggacagattatttgcgccgcctcgacgaagcgggctaccagcgcaaacaaccc
tga
>ELPFPBOH_00062 hslU ATP-dependent protease ATPase subunit HslU 67858:69198 reverse
atgtcggaaattaccccacaacagatcgttgccgaactagataaacacatcatcggccag
gccgacgccaagcgcgccgtcgccatcgcactgcgcaaccgctggcgccgggcccaggtg
cccgaggcgctgcgcaacgagatcacgccgaagaacatcctgatgatcggccccacgggg
gtcggcaagaccgagatcgcgcgccgcctggcaaagctagccgacgcgcccttcctcaaa
gtcgaggcaaccaagttcaccgaggtcggctatgtcggtcgggatgtggagtcgatcgtg
cgtgacctggccgactcggcagtgaagatgatacgcgaaaaggagatcgccaaggtcgag
gacgaggccagcgcagcggccgaggagcgtctgctcgacgtcctgctgcccgcccccaaa
ccgagcggctgggaggaagagagcgccagcagtggcggtgtctcccgccagactcgggag
cgcttccgcgccaagctgcgtgacggcgaactggatgacaaggagatcgagatcgaggtc
agtgccgccccgatgggcgtggagatcatggcccctcccggcatggaggagatgaccagc
cagctgcaggggatgttccagaacatgggcagtggccgctcgcgaaaacgcaagctacgc
atccgcgacgccctcaaggtgctcaaggatgaagaggcgcagaagcgcatcaacgaggag
gatctaaagctgcacgccatcaatctggtggagcagcacggcatcgtcttcctcgacgag
ctggacaaggtggccagccgggccgaacacggcggcgccgatgtctcccgcgagggggtg
cagcgcgacctgctgccgctggtggagggctgcaccatctccaccaaacacggtatggtc
cgaaccgaccacatcctgttcatcgcctccggtgccttccacctttccaagccgtcggac
ctgatcccggagctgcaggggcggctgccgatccgggtcgagctgagcgccctgagtacc
gaggatttcagccgtatcctcaccgagccggacgcctcactcaccgagcagtatcaggcg
ctgatggccaccgagcaggtcgagctggagttcaccgacgacgccatccagcgcattgcg
gagaccgcctggcaggtcaacgagcacaccgagaacatcggcgcacggcgcctccacacc
gtgatggagcggttgctggagcagatctccttcgatgcctcagagcacactggcgagcac
tttacggtaaacgcggcctatgtggacgatcagctcgccgcgctggcagctgacgaagat
ctcagccagtacatcctctag
>ELPFPBOH_00063 hslV ATP-dependent protease subunit HslV 69205:69750 reverse
gtggaaaccttcaaaggcacaacaattctttcggtgcgccgaggcggcaaggtcgtcatc
ggtggagacggccaggtctcgctgggcaacaccgtaatgaagggcaatgcgcgcaaggtg
cgctcgctctacaagggacaggtgattgctgggtttgccggcgccaccgccgacgccttc
accctgttcgaacgtttcgaggcgaagctggagaagcaccacggccacctcacccgctca
gccgtggagctggctaaggactggcgcaccgaccgcatgttgcgccgcctggaggcgctg
ctctgcatcgccgacgccaaagcctcgctgatcatctccggcaccggcgacgtgatcgag
ccggagaacagcctgatggcaatcggctccggcggcgcttttgcccaggccgccgccagc
gcgctgctgcaaaacaccgagctgaacgcccgcgaggtggtggagaaagcgttgcacatc
gccgccgacatctgcatctacaccaaccacaacctgattctagaagagctcgacagcgag
aactaa
>ELPFPBOH_00064 ELPFPBOH_00064 hypothetical protein 69898:70209 reverse
atgacccacccgattcggctacgccttctactgcttctgctgattgtctcaaccctgctg
ctcgcagaacccgcccttgccaacaagtttgtcaccatcggcagtggggtcagcggctca
tcgagcctcaaactcggcttcctcaaggacgccgcctacatcactggcgctatttttgct
ctgatggcggtcggcgccctgctgatgcgcaaccgcaatgcacactcagtcgactttacc
ctcggtaaacaggctgccatcatcctcgccatcctctcctccctctgttttctcttcgcc
ctgcttgcctga
>ELPFPBOH_00065 xerC_1 Tyrosine recombinase XerC 70277:71194 reverse
atgtccgaccccgcccaagcctctgagctacagtgctgggtggatcgtttcctacttcat
ctgcgtgatgagcgccgcctctcgccccatactctggcgagctaccggcgcgatctaagc
cagctcatccactggctcgatgagcagggcatctcccactggtcgcatctcagcgccaat
cagatccgtggctacatcgcccagcgccaccgccagggcctggctgccaaaagcctgcaa
cgggagctctccagcctacgtagcctctaccgctttctgctgcgcgaacaagctgtcaac
aacaatccagcgctgggggttcgcgcacccaaagcacaacgcaggctgcccgcaaccctt
gatgccgaccagctgagccagctcctggagatcagcgatgactcgccggtggccctgcgc
gaccgggcgatcatggagctcttctactcctcaggtctgcgcctggcggagctgatcgac
ctcgatctggggcagatcgaccaggccgacgcggaggttgaggtgatgggcaagggctcc
cgggcccgcaggttgccggtagggcgcagggcgctgcaggccattgaggcctggctggca
gtccgcccccagctcgcggcgattgacgaaccggcgctgtttgtcggcgtgcgcggccag
cgcatcagccgttccaccatccagaagcagctacgtcactggtcacgacagcagggcagc
ccgcacaacctgcatccgcacatgctccgccactccttcgccagccatctgctggaatcc
tccggcgatctgcgcgcggtgcaggagctgctcggccacgccaacatcagcaccacccag
atctacacccacctcgatttccagcacttggcgcaggtctacgatcaagcccatccgcgg
gcgaagaagcaaaaataa
>ELPFPBOH_00066 ELPFPBOH_00066 hypothetical protein 71201:71899 reverse
atgagccaacaggccaaccaacccgacacccccgccagcctcgagagcgaagcggctgtg
atcgaatatctgaaaaaccaccccgatttcttcaaccgccaccctgaggcgctcagcgag
cttgagattccccaccagagcggtgcggcagtctcactaatcgagcgccaggtggagagc
ctgcgaacccagatgcatagctaccagaccaggctcgacgaattgatcgcggtaggccgc
gacaacgaccagctgcagcagaagctgcaccggctgaccctggcactgatcgacgctgtc
accttcgaagaggtgctgaccgccctggaagacgaactacacggcgacttcaaggccgat
gcggtggagctgcgccttttctccaaccctcatctgaccgatcactatggcgaagaaaac
ccaaaactctccgccaccttcgactcatttttcaagaaaaacgcaccggtctgcggcacg
ctggaggaggaggagctggccttcatcttcggcaccgaggggaaagatatcgcctccacc
gcgctgatcccgctgaacagcgacggggtgctgggtctacttgcaatcggcagccgcgat
gcggatcgcttcgccccccaccacggcaccgacttcctcgctcgcctcggcgacgtgatc
ggccgcaccctgcaagcggtctcgctgccgggtctctag
>ELPFPBOH_00067 dapF Diaminopimelate epimerase 71896:72726 reverse
atgcaactccgattcagcaaaatgcagggcatcggcaacgactttgtggtcttcgatgcg
atcaaccaaagcgtcgaactgagtgccacgcagtaccgtgccatcgccgaccgacgcttc
ggcgtcggctgtgaccagatcctgctggtggagtcgccgcgcctgcccgataccgatttc
cactaccgcatcttcaacgccgacggctccgaggtggagcagtgcggcaacggagcgcgc
tgtttcgcccgcttcgtgcacgagaaggggctgagctcgaagcgcagcatcccggtcggc
accacctcggggcggatcgtcctcaatctgctggatgacgggctggtccaggtcgatatg
ggcgaaccgatcctcgaccctaccgccatccccttccaggccgacaccattgccaccagc
tatccgctgcaggtggggggcgagcagctgatgatcggcgctgtctcgatgggcaacccg
catgcggttctgctggtcgattcggtagatagcttcccggtggagcggctcggcccgctg
atcgaaaaccatccgcgctttccgcagcgggtcaatgtcggcttcatgcaggtgatcgat
cgcaatcaaatccagctgcgggtgttcgaacgcggttccggcgagaccctcgcctgcggt
accggtgcctgcgccgcagtggtcgccggccggctgcagggattactcgatcaacgggtc
caagtcaatctccccggagggaatcttgtggtagagtggccaggagaagaataccccgtg
ctgatgagcggaccggcagtcactgtgtttgaggggaagatagaactatga
>ELPFPBOH_00068 ELPFPBOH_00068 hypothetical protein 72784:73221 reverse
atggcctcatcccgatgcttttctccactcatccggctcctcctgctgattgcactgggc
tggagcggccagactgtcaccgagcccttgccaagtagctccggcgcaacgctctacttc
aagctgcccatcgacgttctcagacccgtcagccaggagagccgcatcggcctctcactg
catcacaccctgaccaataccccctcaaactcatcccaatcatcaccacaccaactctcc
ctggtcgactggagttacagcgctcagcaaggaccacgtctgaccatgctcggcatcaac
ccaatgatcgtcaagcgcagccatctcagcgctgcagagagggcaaagcaggagcaactg
gaggagaatctacagacaatcctcattgtcggactggggctagcaaccgcctccggggtg
atcgccagctccgactga
>ELPFPBOH_00069 tam_1 Trans-aconitate 2-methyltransferase 73281:73952 reverse
gtgaaacgcatcccggaacccatcgagctgatggatgagaaggcgcaggccaaggcctac
gccgaagccgatttcagggagcccaaccagctctttctcgataggctcttggcactcatg
ggggatcgagcacccaatcatgccctcgacctgggctgcggcccggctgacatcaccctg
cacgtcgcccgccactggcacgactgccgggtagatggcctggatggggccgaggcgatg
ctggcccacggccgccgactgctgcagcgccaccccgccaccgaggcgcgggtaaaccta
atctgcgacactctgcccagcgccctgctaccacaacgggcctacgacctgatcttctcc
aactcgctactgcaccatctgcacaatcccgacattctctggcaaaccatccaatccacc
gccatccctggtgccgccatcttcatcatggacttgaggcgcctcaactcgccacaggcg
gtggaatcactggtgcaacactacgctgctaacgagccccagatcctgcaacgcgacttc
cgcgcttcactgtgcgccgcctttactcccgatgaggtgcagcagcagttgaacgagcgg
gggctgaccacactcagcgtgcacaatctcagcgaccgtcatctgagcatcagcggcttt
ctacccggctga
>ELPFPBOH_00070 lysA_1 Diaminopimelate decarboxylase 73949:75196 reverse
atggaccatttcgactatcaaggcgaccagctctacgccgagcaggtgccactcaccgag
attgccagacactacggcaccccctgctatgtctactcccgcgccaccctggagcgccac
tggcacgccttcgacgacgccttcggtgcacaccgccacttggtctgtttcgcggtcaag
gccaactctaatctggcggtgctgaatctgctggcgcgcctcggttccggcttcgacatc
gtctcggtgggcgagctggagcgggtgctggcagccggtggtgagccggccaaggtgctc
ttctccggcgtcggcaagcgcgaggatgagatgcgccgcgcgcttgaggtcggcatccgc
tgcttcaacgtcgaatcagaagcggagctggaacgcctcaaccgggtcgccggcgagatg
agtgtacgtgcgccggtatcgatccgcgtcaatcccgacgtggacgcccagacccacccc
tatatctccaccggactaaaggagaacaagttcggcatcgagatccagcaggccccagca
atctatcgccaggccgccgccatgcccaacatcgagatcaagggaatcgactgccacatc
ggctcccagctcaccgagctgtcgccattcctcgacgcactcgaccgggtgctgctgctg
gtcgagcaactggagagcgacggcatcgccatccaacacctcgacctgggtggcggcctc
ggcatccactatacggatgaaacgcctccccagcccgccgactacgcccgggccctggga
gaacgcctcggcgatcgcgactacgaactgctggtggaaccaggccgtgccatcgccggc
aacgccgggatactgctgaccagggtcgagttcctcaagcccaccgagcacaagcccttt
gccatcatcgacgccgccatgaacgacctgctgcgccccgcgctctatcaggcccatcag
cagatcgtgccggtcgaccgcaacagccagggcaaccgcgcccgctacgatctggtcggc
ccgatctgcgagaccggcgacttcctcggcaagggccgcgagctaagcctcagccccggc
gacctgctggcggtgcgctccagtggcgcctacggcttcaccatgagctccaactacaac
tcccgcccgcgcgccgctgaggtgatggtggatggtgaccagcactacctggttcgccgg
cgcgaaagccttgaagatctctatcggggcgaacagctgctgccgtga
>ELPFPBOH_00071 ycgL Protein YcgL 75441:75725 reverse
atgagcgcggaaaacatccactgctggatctaccgcagcccgcgcaagcaggagatgtac
ctctacctgcgcgagcaggacgccttcgaacagctgcccgagcccctgctcaaacgcttt
ggcagaccaacgttggtgatggagctggagctaaatgccggtcgccagctggcgcgggag
gatgtgggcaaggtgatgcagaatctgcacagccagggcttccatctgcagatgccgcca
cggattgaggtcgatctctaccagggcgacagcggcggcttttga
>ELPFPBOH_00072 malP_1 Maltodextrin phosphorylase 75722:78250 reverse
atgtcagaaaaaggccaccccaaactgaaacagtgtgatccaaccaatcgcagaatcact
gaactgcctccgctgggcatggagaccaaggcgatcgcggatgactttcgccgctatttc
gctcacaccctcggtcgcgacgaccactgcaaatcgagccactacccctacaaagcgcta
gcgctggcactgcgcgaccgtctcatcgagcgctggaagaccacccgtcgcgcctacgaa
gagagcgattgcaaacgcaccttttacctctcactcgaattcctgatggggcgtgcccta
agcaacaccatgctcaacctggatctcactcagcagtcgtacaaggccctctacgatctg
ggcgtatcgctggaggagatccgtgagagcgagcccgacgccggcctcggcaacggtggc
ctggggcggctcgccgcttgcttcctcgacagctgcgccagcctgcggctgccggtgcgc
ggctacgggttgcgctacgaatacggcatgttccgccagcatatcgccaacggccagcag
atcgaggatccagaccactggctacgcgacggcaacccctgggagctggagcggcccgag
tatgtgcaacgcatcaagtttggcgggcgcgtcgagcagggccgcgacgccagcggccgg
ctgcacatccgctgggtcgacacccacgacgtgctggcggtaccctacgacatcccgatc
cccggctaccgcaacaataccgtcaacaccctgcggctgtggaaggccgccgccaccgac
gagtttgacctggaggagttccacgccggcggctacaccgaggcggtgaagaaaaagaac
gacgcagaaaacatcaccatggtgctctaccccaacgacgccagcgagaacggcaaagag
ctgcggctgcgccagcagtacttcctcgcctccgccagtatcaaagacgtaatccgcgaa
tggcatgagagccaccaggatttcagcgagtttgccgagaaaaactgcttccagctcaac
gacacccaccccagcatctcggtggctgaactgatgcgccagctgatggatgagcagcat
ctcggctgggacgacgcttgggccatcacatcccacaccatggcctacaccaaccacacc
ttactgccggaagccctggaacgctggccggtgcgcctattccagcagctactaccacgc
ctgctggagatcatctacgagatcaacgcccgctttctcgcccaggtagcgcagcattgg
cccggcgacaccgaccgcttgcgccgcatatcgatcatcgaggagggacacgagccaatg
gtgcgtatggcctacctcgccatcgtcggcagcttctcgatcaacggcgtcgccgcactg
cacacccagctgctcaccgccggcctgttccacgacttctatgaactctggccggaacgc
ttcaacaacaaaaccaacggcgtcaccccacggcgctggctcgccgcctgcaaccccggc
ctgcgtgaactgatcaccaagagcatcggcgacgactggatcgccaacctgcccgagatc
agccagatcgaaaagctcgccgacagccgcgtgttccgccgcaagtggcgcgacataaaa
caaaccaacaagcagcgcctggcagcgatggtcaaggccgactgcgacgtggagttcaac
cccgaatcgctgttcgacgtgcaggtcaaacgcatccacgaatacaaacgtcagctgctc
aacatcctgcatgtaatccacctctacaatcgcatccgcgccggcgacaccgccaactgg
accaaccgctgcgtactgatcggcggcaaggcggcacctggctatgtgatggcaaagctg
atcatcaaactgatcaacaacgttgcgcgagtggtcaacaacgatccggatgtcggcgac
aaactgaaggtcgccttcatccctaactatcgggtctcagcaatggaggttatcgccccc
ggcaccgacctctcggagcagatctccaccgccggcaaagaggcctccggcaccggcaac
atgaagttcatgatgaacggcgcagtcaccatcggcaccctcgacggcgccaatattgag
attatggaagaggtcggcaagaagaacttcttcctcttcggcctgaccgcgacagaggtc
gacacgcagcgcatacactacgatccgaatcggatcatcgacaatgacgctgatttccgc
caggtaatgcaactgctggagtgcggctacttcaaccagttcgaaccggggcggttcgac
acaatcatcgagtcgatccgcaacccctacgatccgtggatgaccgccgccgacttccgc
agctatgtggaggcccaacagcgtgccgccgaggcctatcaggaccaggagcagtggctt
cgcatgagcatcatcaacagcgcgcgcagcggccgtttctccaccgaccgcaccatgcag
gagtacaatcgcgacatctggcggatgcagccggtggccccgctgcccctgacccttgct
gatccatga
>ELPFPBOH_00073 pilT_1 Twitching mobility protein 78356:79465 reverse
atggatatcgtcccttacttgaaactcatggtgcagaaaaacggctcggatctcttcttc
agtactggcgcaccacccaacctcaaggccgagggggattgccgtccgatcggctccacc
ccgctgcagcccggccaggtgcgcaagctcgcctactcggtgatgtcagacgatcagata
cacgagttcgaggcgacgctggagtgcaatatggccatttccatcagcaaactggggcgg
tttcgcgtcaatgtcttcagacaacgcggcgatgtggcgatggtgatccgctacatcaaa
ggggtgatcccgccggtggaacagctcaatctgccggtcatcctgaaggatctgatcctg
cagaagcacggcctgatcctggtggtcggcgccaccggttcgggcaagtcgaccaccctg
gcggcgatgctcgagcaccgcaaccagaacatgtatggccacattctcaccatcgaggat
ccgatcgaatacctctacacccacaagcggtcgatcgtcgaccagcgcgaggttggcata
gatactctcagctatgaaaatgccctaaagaacgccatgcgcgaggcccctgacgtgatc
cagatcggcgagatccgcgacatggagacgatgaaatacgccatcgcctacgccgagact
ggccacctctgcctctccaccctgcactccaacaacgccaatcaggccctcgaccggatc
atcaacttctttcccgacaccgcccggcagcagctctacatggacctctcactcaacctc
aaggcggtgatctcacaacgcctggtgcgcaacgtcaacggccagcgcctgccggcagta
gagatcttgctactcaccagctacatctctgagctgatccagaagggcgacatccacggc
atcaaagaggcgatggaacagggcacagaacgcggcatgcagaccttcgaccagtcgctc
tataagctctaccgggaggagcggatcagcctggaggaggccctcagccacgccgactca
cgcaacaacctatcgctgaagatccgcctctcggaaggcgccagccctggcttctccggc
aatctcggcatcactgagaagcagccctaa
>ELPFPBOH_00074 ycbX putative protein YcbX 79580:80398 forward
atgcagccatcactaattcgactgagcgggctgagtatctatccggtgaaatccctcggc
gggatcgatctgcagcgtagcgagctggacagctttggtctgcactacgatcgccgttgg
atgctggtggatcaggccggtcactttctcagccagcggcgcctgccgcgtatgaccctg
atccagccggcaattgagtcggatcggctgctgctacgggccgatggtcagcagccgttg
tcactaccgctgcaccctcaaggggatgagtggatcgaggtgcaggtctgggaggatcgt
tgccgggggctagtctgtggtgcggaggccgatcggtggttgagtgagtttctggagatc
ccctgtcgactggtctacatgcccgactcgacccgccgccaggtcgatcctgactatgct
ctcagctcagatcacaccgccttctccgatggctttccgctactactgatctcgcaggcc
tcgctggctgatctcaaccggcgtttgccggttgcgctgccgatgcgccgttttcgtccc
aatctggtggtcgatggctgcacgccctatgcggaggaccggtggcggcggatccaaatc
ggcggggtggtttttcgggtggtgaaaccctgctctcgttgcgttattaccaccatcgat
ccgcagagtgcgcagcgcggagaggagccgctgaagaccctgtccggctatcgtcgccag
ggcaataaggtacttttcggtcagaatcttttacacaatgctgagggcgaactcgccttg
gggttgccggttgagttgctggaggtgagtggtgaatga
>ELPFPBOH_00075 ELPFPBOH_00075 hypothetical protein 80391:80951 forward
gtgaatgagtcagaggcgatccttgcctgcaggcagtgggtggaagaggtggtggtgggg
cttaatctctgcccgtttgcggcccagccgatgggtcaggggcgggtgcgtttccatgcc
accccggcggatcaactggagacgatctaccagagttttttgcaggagctggaccagatc
aaccgcctcgatgaggcggaggtggagacggcgctgtttatcattcccagagggctggag
cagttttcagactatctggaactgttgacgctggcggaagaggtgatcgccgaggcgggg
ctggaggggctgtttcagctcgccagcttccatcctgactaccgttttgaaggggccaca
gcggatgatccggccaactacaccaatcgttcaccctatccgatgatccacgtcatccgt
gaggcgccgctgtcacgtgccctggagagttatcccaacccggagcagattccccagcgc
aacgtgcagttgctgcgtgatatgggtattgagcgggtgcaggcgcaactcgcccactgt
ctggtgggggaggaggattag
>ELPFPBOH_00076 ELPFPBOH_00076 hypothetical protein 80948:81418 reverse
atgaaaacgctcttcatcacgctattcctggcgctgatcgcctatcttgtctggcccttc
accaccctttatcaactcgaccaggcgctgcaacagagtgaccgggcgcggcttgccgaa
ctggtggatctgcagacagtgcgggccgagatcaagcgcaagatgaacaaagagatggag
agcagcatcggcgaggtctctggcagcttcgtcgaatggctgcagagtggcatccagcga
ctcggcagcggtgccatcgaccagatggtcgacctggagtgggcgatgcatcagctccgc
tcccacaatccggacccccgtcagggcggtctactgaatcagctggactacgcctttttt
gacggccccaacagcctgttgctgcgtatcggcgagctgggtgaaaacccggtacacgcg
cgcctgacccgcgacggcgagcgctggcgcatcaccgcgatctacaactaa
>ELPFPBOH_00077 ELPFPBOH_00077 hypothetical protein 81497:81772 reverse
atgaatatctatgttggaaacctctcttggaacaccaccgatgatgagttgcatgagctt
tttgctccctatggcgcggtagacagcgccaaggtcattatggaccgcgagaccggtcgc
tcccgcggcttcggctttgtcgaaatgtctgacaacagcgccgcacagagcgccatcgat
agcctcaacgacagccagttgggcggtcgcagcctgcgtgtcaacgaagccaagccccgc
accaacagcggtggtggtggtcgcggtcgctactga
>ELPFPBOH_00078 yheS putative ABC transporter ATP-binding protein YheS 81908:83818 reverse
atgttgcgattcgaccatctgacgctgcgccgcggcagcaaactgctgttcgccgacgcc
caattcaccctgcatgctggctggaagattggcatcaccggcggtaacggctgcggcaaa
tcgagcctgttcagcctgatcctcggccagttgcaggccgacgaaggggagcttgagcag
ccgcctcagctggagatcgctcatgtcgcccaagagaccccggcgctcgagcgcgccgcc
atcgaatatgtcatcgacggtgaccaggagctacgccgcatcgaggcggagctggcggaa
gctgaggcgagtcacgacgccgccagccaggcgcaactgcacgagcaactgcagacgatc
ggcggttacggcgccaaggggcgcgccggccaactactctacgggcttggctttgcggcc
agcgagatggaacagccgctctcccacttctccggtggctggcgcatgcgcctcaacctg
gcccaggcgctgatgtgccgctccgacctgctgctgctcgatgaacccaccaaccatctc
gacctggatgcagtgatctggctcgaaggctggctgaaaaagtaccccggcaccctgctg
ctgatctcccacgaccgggactttctcgaccagaccatagaccatgtggtgcacatggag
cagcagactgccagcctctacagcggcaactactccgccttcgagcagatccgcaccgca
cgcctcgccaaccagcaggccgaacatcagagacagcagcgcgagatcgcccacatccgc
agctatgtggatcgtttccgcgccaaggccaccaaggcgcgccaggcccagagccgcctc
aaggcactggcgcgcatggaattgatcgccccggcccatgtcgactctcagttccacttc
gccttccgcgcaccgcaacacaaccctcacccgctgctgcaactcgaaaaggtcaacgcc
ggctacaaccaacagccgctgctgcagaagatcggactgtccctcgagccgggcgatcgc
atcggcctgctcggccccaacggcgcgggcaaatcgaccctgatcaagctgatggccggc
gaactcacccctctggccggcaagctactgcccgcccaggagctgaagatcggctacttc
gcccagcaccagctggagcagctcgacctgcacgccagcccactgcagcatctgcagcgt
cttgatgccaaggccagcgagcagtctctgcgggattttctcggcggatttggctttgcc
ggtgagcgcgcactggagccggtcgcacccttctccggcggcgaaaaggcgcgcctggtg
ctggcactactggtctaccaacgccccaacctgctgctgctcgacgagcccactaaccac
ctcgatctggagatgcgccacgccctcggccaggcgctgcaggattttgagggggcgatg
gtgctggtctcccacgaccgtcacctgctgcgcatcacctgcgaccgcctctggttggtg
tacggcgggcgcgtcgaacccttcaatgacgacctggaggcctatcccgcctggctgacg
gcgcagcggcgggaacaggggtcggatggaaacagccgcagcgagggagagcataccgcc
gaggcgcgccgcgcccgcaaacgtgccgaggccgagcggaggcgccagctgcagccactc
aaacgccagatgacgaagctcgaacaggagatggaacgcctgcaggccagccaatccatc
ctggagagttcgctggccgacacgggtttctatcaggaggatagaaaacaagatctaaaa
cagctgcttgccgagaaagccgaggtcgatcgccaactccaagcaatagagaccgactgg
tttgcaattggagagcaattagaggctgcacaattggaagaaaccgactaa
>ELPFPBOH_00079 comM Competence protein ComM 83845:85368 reverse
atgtcactggccatcctctattgccgcgcccaggttggcatccaggcccctctggtcacc
gtcgaggtccatctggccaacggcctgcccgcactctccatcgtcggcctgcccgagatg
gcggtgcgtgaaagcaaggagcgagtgcgtggcgcgctgctcaacagcggcttcgagttc
ccggcgcggcgcatcaccatcaacctagcccccgccgacctgcccaaggagggcggccgc
ttcgacctgccgatcgcgctcggcatccttgccgcctccgggcaactcccgaaaaacatt
ctgcaagagtatgagtttctcggcgaactagccctctccggcgagctgcggccagttcgc
ggcacactgcccgcagccatcgccgccagatcggcacagcatcagctgatcctgccgcgc
accaacctgtctgaggcacagctggtggaggggctgcaagccttccctgccgagcatctg
ctggcagtctgcgaccacctcacagggacacagccgctcgcttcagataagcctgacgca
ccaccgaccaccatcgaaccgacaaaccccgatctcgccgaggtgatcggccaaccgcag
gccaaacgcgccctggagattgccgccgccggcaaccactcactgctgtttatcggacca
cccggcaccggcaaatcgatgctcgccagccgcctggctggcatcctgccgccactctcc
gaggccgaggcactggaaaccgccgcgctgcactccatcagtggcaacgaacctgatcca
cgcaactggcgccagcgtccatttcgcagcccccatcacaccgcctccgcggtggccctg
gtaggcggcggcagcaaccccaaaccaggcgagatctcactggcccacaacggcgtgctg
ttcctcgacgagctgccggaattcgagcgccgggtattggaggtgcttcgcgaacccatt
gagagcggccagatcaccatctcccgcgccgcccgccaagccagcttcccctcccgcttc
cagctggttgccgccatgaacccctgcccctgcggccatctcggggatggctccgatcgc
tgccactgcagcgcagaacagatcagccgctaccgcgcccgcatctccgggccactgctc
gaccgcattgacctgcagctggaggtgccccgccccgacccgcgtctgctactccagcgc
catagcgatggcgaagagagtagcctgcaggtacgccagcgagtcgagcagtgccgccga
cgtcaactcgatcgtcagggcaccaccaacagccgactggccggccgtcagctcgagcgc
cacacagccccggatccggccggccatcagctgctgctgcgcgcgatgcagcgtctcggc
ttctcgatgcgtgcctaccatcgcattctcaaagtggcccgcaccattgccgacctcaat
caggcggatcagatcggcgtcaaccacatcagtgaggcgatcaccctgcggcgcctcgac
cgtcgcgatacagctgccgtttaa
>ELPFPBOH_00080 ubiK Ubiquinone biosynthesis accessory factor UbiK 85462:85716 reverse
atgttcgatcctaaacttatcgatgagctggctgaacgcctcgccggcagcgtccctgga
gggattcagctcctgcaggcggacctgcagaagaatcttcgcaccaccctagaggcgggg
ctgacccgcatgaatctggtcacccgcgaggagtttgacgtacagcgcgcagtattgaca
cgcacccgcgagaaactgagcaggctggaagctgagatcagggagctggaagcgcagatc
accaagcgcagctag
>ELPFPBOH_00081 ELPFPBOH_00081 hypothetical protein 85878:86675 forward
atgtataacgtattgtttatgatggtgtttactgatttggcacggtttctgctaaaagtg
gctgtaagcgggaacctctggttttttgcgctgaacaaatacaactcactacaaacggca
agagattttaggagtagcgaaatgaagatgaaaaaactagccctggcatgcagtgttgcg
atgattgctgcctccacccagaccctggctgagacggaagtcagcatgaatgtcggtgcc
accagcaactacatctggcgcggcatgacccagacctctgacggcgccgccgtctccggt
ggcctggatgcaggcttcgatagcggcatctacctgggcacttgggcctctaatgtcacc
gatggttttgagctcgacttctatggtggttttgccggtgaggcgggtgatttcggttac
gatctgggcgctatctactacatgtataaagatgatgcggatgcggattttgctgaggtc
tacgccaacgccagcttcatgtttgtgaacgccggcctggcctacactgtctccgccgac
aacgatccctctgaaggcgatctctactacttcgtcggtgccagcttcgatctgccccag
gatttctcgatcggcggcactatcggtgtctacgactacgatgccgccggcagtgatgac
ctgacccactatcagatcgacctctccaagagcgccggtgactatggcgacgtgaccttc
accctctccgataccgacgccaccgctggtgccgataaggatatgcgtgcgctggtctcc
tggagcaaatccttctaa
>ELPFPBOH_00082 glnB_1 Nitrogen regulatory protein P-II 86742:87080 forward
atgaaaatgatttctgcaatcatcaagcccttcaagctcgatgatgtccgtgaggcgctc
tccgatataggcgtcaccggtatcactgtgaccgaggtaaagggcttcggtcgccagaag
ggccataccgaactctatcgtggcgccgagtatgtcgtcgattttctgcccaagatcaag
gtcgagattgcggtggatgacggtgtcgtcgatcaggtactggaggcgatctccggagcg
gccaagaccggcaagatcggtgacggcaagatctttgtgatgccactggaacaggcagtg
cgagtgcgtactggcgagaccggtagcgaagcgctctaa
>ELPFPBOH_00083 amtB_1 Ammonia channel 87107:88369 forward
gtggaagcgatcacacagcttagttatgcgctcgataccttctattttctggtatctggt
gcacttgtaatgtggatggcagcaggcttcgccatgcttgaggccggcctggtgcgggcc
aagaatactgccgagatcctgaccaaaaacatcaccctgttcgctattgcctgcatcatg
tacatgctggtgggctacggcatcatgtatccggatggcggcaacggttttatcccggcg
cttgatctgggatttatgttcggcggtgacaacagtgtcgatgatgtgctgaagagcaac
ggcgagacttactactcgggcatgtccgacttcttttttcaggtggtatttgtcgccacc
gccatgtcgatcgtctccggtgcggtggcggagcgcatgaagttgtgggcctttcttgcc
ttttcggtagtgatgaccggctttatctacccactgcagggttactggaagtggggtggc
ggtttcctggatgccgctggcttcagtgacttcgcaggttccggcgtggtgcatctgtgc
ggcgctgctgcggctttggccggggtgctgctgctgggcgcacgtaagggtaagtacacg
gccgatgggcgggtcaacgccattccgggtgccaacatgccgatggcgaccctgggtacc
ttcatcctgtggctaggctggttcggctttaatggtggctctgagctgaagctctccaac
atcgaagaggcgaatgcggtggctatggtcttcgtcaacaccaacgctgccgctgccggt
ggtgtgattgccgcgctgctgactgcacgtgcactgttcggcaaggccgatctgaccatg
acgctcaacggcgcgctggccggtctggtggcgatcaccgctgaaccgctgactccgact
ccgctgctggcgaccatcgtcggcgcagtcggcggcgtgctggtagtcttctccatcatt
tttatggacaagctgaagatcgacgatccggtgggtgccatctcggtacacggtgtggtc
ggtatgtggggcctgctcgcggtagtgctctctaaccctgatgcgaccctgggggctcag
ttgttaggcctgggcaccattttcgcctggaccttcggcgcctctttcatcgtctggctg
atcatcaagcttgtgatgggaatccgtgtcagtgaggaggaggagtacgaaggcgtggat
atcggcgagtgtggtctggaggcctaccccgagttcactggctcacacggcgcgggtcgc
tga
>ELPFPBOH_00084 vdcA Diguanylate cyclase VdcA 88467:89552 reverse
atgaacaaaatatcaccttgtcaaattctcgaccctatcgagaccgcccagaaccgcaac
cgggcagcgatggaactcctgcaacagcaccagattccgcccagcccggtctgctacgct
gtggcctacgaatacgtagcacaacggactccaaccctgaatcaggcacttgatcaacat
ctcgaaaagcatggcagcctcaatccccacctgctcagggagttcttcgagacacacttc
gagggcggcactgaactacagcttgacgatcacatcgccagcctgcatgacaccctctat
aaggtgctggaaggagtttccagcgcctgtcatggcatcagcgactttggccggctactt
gaagggcagatggagtcactacaggggcagaccgaccttggcagcgttcgtcgcatcgcc
gacactctactgcaggccaccaaccaggcgatctccaataaccaaaagatacaggacaac
ctagcgtcagccgaacgcaataccacagagctgcggaatcaggtcgaacagctacgggag
gaggcacaccgggacagcctgaccggtctctataacaagaaggtcctcaatcaacgcctt
agccagtgcattgaaagcagcatagagagccagacaacgctgtcagtactgatgctcgac
atcgatcacttcaaacatttcaacgacagcttcggtcacctgatcggtgacgaggtaatc
cggcgcgtcgctcagacattgcaacagagggcgcggaagaatgacatcgccgcccgttat
ggcggtgaagagttcaccctggtgttacccaatacctcacttgaggatgcgatcaaggtg
gcggagatgatacgaagcacagtcggcaaactggtgctggtgagaaagagcaccaaggag
aagctacccggcatcactatctcggtgggcgttgccagcctacacccggaggactccata
gagactctactggaacgtgccgaccaagcgctctactacgccaaaaaccacggtcgtaac
tgcaccatttccgaatcgctgcttatcaccgagactgacagcaacaaccagaagatcgct
tactga
>ELPFPBOH_00085 speE Polyamine aminopropyltransferase 89835:90695 reverse
atggccgacaacgaacagtggtttaccgaaaagtgtgaagagggcggcaacgccttcggc
ctgcgcatcaagggcaagctgcacgaagagcagtcccgctaccagaagatcgaggtctac
gagactaccgactggggcaacctgatggtgctcgacggctacaccatggtcagcagcctc
gacaacttcctctaccatgagatgatggtccacccagctctcttcatccatccggcacca
cagcgggtggcaatcatcggcggcggcgactgcggcaccctgcgcgaggtgctgaagcat
ccggaggtggagcaggtcacccagatcgatatcgacgagcgggtaacccgggtctccgag
caattctttccggagctgtgtgagtccaaccaggatccgcgtgccgagctgctgttcatc
gacggcatcgagtggatgcagcaagcaaaagctggctcactcgacatcatcatcgtcgac
tccaccgacccaatcggccccggcgaggtactcttttcagctgacttctaccgcgcctgc
cagcgcgccttggcggatggcggcctgatgatccagcagagcgagtcaccgttgatccac
caactgatcatccagcgcatgtaccgcaatctacacgacagcggcttcagcgacgtcaag
agcctgttctttccccagccgatatacccgagcggttggtggagcgccactttgggacgc
aagggggcggcgatcgagggcttccgcgaacaggatgtggcacagcgcagcttcgagacc
cgttactacaacagcgatatccaccgcgccgccttcgccgttcccgaatttttccgcaaa
atactcgagccacagagctga
>ELPFPBOH_00086 ELPFPBOH_00086 hypothetical protein 90836:91093 reverse
atgtccgtcagtgaatacgactcggactatattcacgaacagctgagccccctcagcacg
attcaggttcgccgtatgtttggcgacgcaggcgcctattgcgatggtctgttctgcgcc
atcctcgaggaggatagcctctacctgaaggccgatgacgccagcagtgagcatttccgc
caggtaggtcagtcgtccttcagctaccagcgcaaggatggcaagcagatcagcatgaaa
ttttattcaccccggtag
>ELPFPBOH_00087 truC tRNA pseudouridine synthase C 91283:92044 forward
atggggccattagagattatctaccaggaccaggcaatcgttgcgatcaacaagcccgcg
gggttgctggtgcatcccagtctcgtggatcggtacgagacccgttcggcgatgaagctg
ttgcgcgaccagttggggcgctgggtctacccggtgcatcggctcgataagccgacctcc
ggggtgctgctgtttgccctcaactcagaggtggcacagcggctcggtgagcagttcgag
gggcggggtgtggaaaaacgctatctggcggtggtgcgtggccaccccgatcagcaggag
gtgatcgactacccgctgaaagagctgcttgacaagatgaccgatcggcgcgcccgccag
aacaaaccagcccagccggccgtaactcgctaccggtgtctcgccactgccgagctaccc
taccgggttgatcgctacccgagcagtcgctacgcgttgcttgagctctgcccagagacc
ggccgcaagcatcagattcgccgccacatgaagcatattttccacccgatcatcggtgac
accagctacggcaaatcgcgccacaatcggctctttgaacggctgtttgattgccgccgg
ctgctgctgacggcggtgacactgtgctttcgccatccactgagcgacgtcccgatgcgc
ctgacctccgaactcgacccgcccttcactcgggtagtgcatggtatgacctggagcgag
gtcctggcagaaaggctgatggctgctgatggcgacaaataa
>ELPFPBOH_00088 speA Biosynthetic arginine decarboxylase 92083:93951 forward
atgcagcctgaccattccgattctgaagcgctctatgccatcccccgctggggggcaggt
tattttcatgtcaatgaagatggccacctggcggtgcgacccgatccgcagcagctggtg
gagattgacctgcgtcagctggtggatgagctgcatgaagcgggcctctcactgccggtg
ctggtgcgcttcaacgacatcctgcgtgatcgtgtgcgacgactgcgcgcggcgttcgag
caggcgcaacagacgcaggcctacagcggcagctacaccaccgcctatccgatcaaggtc
aaccagcagcgcagtgtggtggaacagatcgtcgccgacggcgccaccggcctggaggcg
ggcagcaaaccggagctgatggcggcgctgtcgctggctcggccgggtgggctggtggtc
tgcaacggctacaaggatcgggagtatatccgcctcgctctgatcggccggcgcctcggg
ctgcggctctacatcgtcatcgaaaaaccccaggagctggagctggtgctggaagagtcg
gcgcgactcggcatcgagccgctgctgggggtgcgggtgcggctggcggtctcggcggct
ggcaactggcagaatagcggtggtgagcgtgccaagttcggcctctccgccgcccagtta
ctgagcctggttgagcgacttgagcaggccggcggcatcccctggctgcagatgctgcat
gtgcacctgggttcgcagatccccaacctggccgatatccgcaatggattgcgtgaggcg
gcgcgctacttcgtcgaactctcgctgctgggggtgccgatcgataccctggacctgggc
ggtggcctgggtgtcgactacgaaggctcaggtacgcgccacttcagctcgatcaactac
agcgttgaagcctatgccgaggtggtggtggcggcgatcgccgaggcctgccgtgaggcg
tcgctggtctaccccgcgatcatcaccgaatcgggtcgggcactaaccgcccaccactcg
ctgctgatcagcaacctgatcgaccgagaggccgctccaggcgcggcggtgacgccagcc
gagtcggatcagacgttgcctgtgctggcgcaactgtcgcagctgttgggttcagaggct
tcgcccctcgagctgttcgagcaggcccaggagctgctggatcaggcgcgccgcgaattc
gaactcggtgcgctgtcgctggctggccgggcccgggccgagcagctcttctacgccatc
tgccgtgagctgcagccgcggctcgcctacagctcacggcgtcagcgtgagctgatcgaa
cgcatccatctgctgctggccgacaagctgtttctgaacttctcgctgttccagtcgatg
ccggatgcctgggcgatcgagcagatattcccggtggtgccgctgcagcggctggatgag
gttcctgatcggcgcggcgtggtgcacgatctgacctgtgattccgacggttgtatcgag
cactatgtggagcagggcggggtcgaggcgagccttccggtacacgctccgcgggccggc
gaggcgtactatctggggatctttctgctcggcgcctatcaggagatcctcggcgacatc
cacaacctattcggtgacagcgacgcggtcaatctggagctcgacggtcagggtggttac
cgtctgctggagccggagcggggcgattcggtggacgaactgctcagctatgtgcacttt
gacccccgggcgatggagatcgccctgcgcacccgcctcaaccaggcagggctggacaag
gcgcagcgcgaccacttctttgccgagctcaagtcggggctctacggttacacttatctg
gaagattaa
>ELPFPBOH_00089 polA DNA polymerase I 94027:96726 forward
atgcctgaacaaaaacccttcatccttgtcgatggttcctcctatctgttccgcgccttc
cacgccctgccgccgctgaccaattcaaaaggcgaaccgaccggcgcgatcgttggtgtg
atcaacatgctgcggcgattgatcgatgactaccagccagagcatatggcggtggtgttc
gacgctcccggcggcagctttcgcaaccagctctacccggactacaaggccaaccggccg
ccgatgccggaggagttgcgccagcagatcgagccgctgcaccagattgtgcgtgcgatg
gggctaccgctgctgatgatcccaggggttgaggcggatgatgtgatcggcaccctggcg
cagcaggcggcgcagctgggtatgcagaccctgatctctaccggcgacaaggatatggcg
cagctggtcaacgcacaggtggcgctgatcaacactatgtcggagagctataccgaccgg
gatggagtagtggcgaagttcggtgtcaccccggagcagatcatcgactacctggcactg
gtgggcgacagtgccgataatatccccggcgtacccaagtgcggccccaagaccgccgcc
aagtggctcgggcagtatggcgacctggacaacctgatcgcccatgccgatgagattaag
ggcaagatcggcgagaacctgcgcgccagcctggagcagctgccgctgtcgcgccagctc
gccaccatcaagctcgacgtagcgttggagcaggggccggatggttaccgccccactgag
ccggaccgcgagatattgcggcaacactacagccgcatggagtcgaatcggttgctgtcg
accctggaggctggggaggccactgaggcggggccggccgagccggcgcttgaggtggag
tatgagacgatcttcagcaagagcgctcttgccgattggctggtgcgactgcaacaggct
gagctattcgcctttgataccgagaccaccagcctcgactacatgcaggcggagatcgtt
ggcgtctcatttgcggtggaggcgggccgggccgcctatctgccgctggcgcaccgctac
ccgggggcgccggatcagctggatcgtgactgggtgctggcacagctcaagccgctgctg
gaggatcctgagcagaagaaggtcgggcagaacctcaaatacgatatgagcgtgctggcc
cgctacggcatcgagctgcgcggcatcgctttcgacaccatgctcgagtcctatgtgctc
gactctaccgccagtcgccacgacatggactcgctggcgaagaagtatctacattacgac
accatccacttcgaggatgtcgcgggcaagggcaagaagcagctcaccttcgatcagatc
ccgctggagagcgccgccccctacgcggcggaggatgcggatatcaccctgcgtctgcac
cagaccctctggccgaggctgcaggccgagccgactctggcgagcctcaccaccgatctg
gaggtgccgctggtgccggtactgtcacgcatcgagcgcaacggggtgcgcatcgacagt
gtgatgctgaaggcgcagagccaggagttggcgcagggcatgcaccagctggagcagcag
gcccatgagcttgccgggcacagcttcaacatggcctcgccgaagcagatcggccatatc
ttcttcgaggagctggggctgccggtgatcgccaagacgccgaaaggggcgccatccacc
gccgagtcggtgttgcaggagctggcggatcagggccatgagctgccggcgctgatcctg
cgtcatcgtggcttggccaagctcaaatccacctataccgacaagctgccggagatggtc
gatccggatagcggccgggtccacacctcctaccatcaggcggtggccgccaccggacga
ctctcctcttccgatcccaacctgcagaatatcccggtacgcagcacggaggggcggcgt
atccgccaggcgtttgtgcccgagcctggctggaagatggtggcggcggactactcgcag
atcgagctgcgcatcatggcgcacctctctggcgacgcgggcctgctgcaggcatttgcc
gagggcaaggatatccatcgtgctaccgccgccgaggtatttggtgagagcctggatgcg
gtcaccagtgagcagcgtcgctccgccaaggcgatcaacttcggcctgatctacggcatg
tcggccttcggtctggccaagcagttggggattgagcggagcgaggcgcaggagtatgtg
gacctctactttgctcgctaccctggggtagcggcctacatggaacgcacccgtgagcag
gcccgtgagcagggttacgtggagaccctgtttggccggcgcctctatctgcccgatatc
aaggcccgcgggccacgccgcggcgcagcggagcgcaccgcgatcaatgcaccgatgcag
ggtaccgcggcggacatcatcaagcgtgcgatgttggcggtggatggctggatcgaggca
gatcggccgccgctgcggctgctgatgcaggtccacgacgagctggtgctggaggtgcag
gagagctttctcgaaacggcctgccagcacctgcgtgattgtatggagtcagcggctgag
ctggcggtgccgctgctggtggaggtagggatcggtgataactgggatgaggcccactaa
>ELPFPBOH_00090 engB putative GTP-binding protein EngB 97083:97688 reverse
atgaatcccttctaccaccgggcacgctttctcaagagcgcggccaaactcagtcaggca
ccagccgaccagggcattgaagtcgccttcgccgggcgctccaacgccggcaagtcgagc
gcgctcaacctgctctgcaaccagaagagcctggcgcgcacctccaagacccccggtcgc
acccagctgcttaacttcttcggccttgacgagcagcgccgcctggtcgacctacctggc
tacggctacgctaaggtcgctgaacaggtcaagacgatctggcagagcgccttggccgac
tacattgcccaacgggagtgcctgcgtggactgatattgatgatggatgtccgccatccg
ctaaagaagttcgatatccagatgctcgaatggaacatccaccacggcctgccgacccac
atcctgctaaccaaggcggacaaactgaagcccggtgcggcgcagcgcaccctgcgcagc
gtgcaggaggagctggcggaattccccgaaatcacgctgcagctcttctcctccctcaaa
cgccagggcatcgacgaggctcacgaagtgctggatatctggtttgatctgcccgtaaag
ggataa
>ELPFPBOH_00091 ELPFPBOH_00091 Bacteriohemerythrin 97738:98190 reverse
atggctgcctttgtagagtggtccgataccctgagtgtcggcatcgaagagatcgacgcg
cagcacaaggtgctggtcgatatgatcaaccggatgcatgatgcaatccacaaacgccag
ggaagcgaagttgttaaagagattctcggtgaactggcggactacacccgcatccacttc
gccgttgaagagagtctgatgcgcatcctcaactatcctggttacgacgcacacaaggag
attcacgaggagttgctcgggcacgtcatcgagctggtggagaaggtcgaatcgggcaag
accgcgatcggcttcgaactgatgcacttcctcaagacctggctcaccaagcacatcatg
gaggaagatatgcaatacaccgcacacttccttgccgccggcgctaacccccgcgtaaca
aaaaaatcctggatcaaaaagctttggggatag
>ELPFPBOH_00092 moaC Cyclic pyranopterin monophosphate synthase 98288:98767 reverse
atgtctgacctgacccacttcaacgcagccggcgaggcccatatggtcgatgtcggcgac
aaatcggtcacccaccgggtggccgtcactgaaggccgcatcagcatgctgcccgagacc
ctcgcgctgatcatgcagggcggccacaagaagggcgacgtactcggcatcgctcgtgtc
gctggtatcatggccgcgaagaagactgccgacctggtgccgctatgccacccgctggcg
ctcaccaaggtcaatatcgagctgagcgccgaacccgagagcactagcgtctactgtcag
agccgggtcgaaacccgcggccagaccggcgtcgagatggaggcgctgtgcgccacccaa
gtggcactgctaaccatctatgatatgtgcaaggcggtcgaccgcggcatgaccatcgac
caggtgcgcctgttggagaaggccggcgggaaatcggggcactggagacgagaagattga
>ELPFPBOH_00093 ELPFPBOH_00093 hypothetical protein 98782:99312 reverse
atgaaagtctgcatcctctccgatagccacgaccacatcccgctgctcgacgccgcggtg
gcagaagccaagagccagggcgccgaggcggtgctgcactgtggcgacgtagtcgctcca
agcaccctcaactgcctcgccaagcatgatctaccggtgcatgtcatccacggcaacaac
agcggcgacctctacaccctggggcgacttgccaaccagcccaacacccacatccactac
catggcatggatgctggagtggaactggccggcaagcggatcttcctggtccactatcct
cactacgcccgtgccatggccgccaccggcgactgggatctggtctgctgcggtcacagc
cacaagctcaaattcgaggagctggccaacatcaagggcggcaccaccccgctgatcaac
cccggcaccatcggcggcgtcggccgcgcccctgccacctacgtgatggccgacctggag
agcatgcagttcgaggtgcgtgaggtcgccaagtcgcttgaacatctgtaa
>ELPFPBOH_00094 ppa Inorganic pyrophosphatase 99348:99896 reverse
atgaacctggacagagtcagctccggcgccaatgtccctaacgacatcaatgtcattatc
gagattccggcgcactccgacccagtcaaatatgagctggataaggagaccggtgcgatg
tttgtcgaccgcttcatgtccaccgccatgcactacccctgcaactacggctatgtgccg
cacaccctgtcgaaggatggcgacccggtcgacgtgctggtgctcaccccctatccactg
atctccggctcggtaatcaagtgccgcccgattggcgtgctcaagatgaaggacgaatcg
ggagacgatgccaagatactggccgtgccggtcgacaagctctgcaaaagctaccgctcg
gtgcagaccttccgcgacctgtctggcgaggtgctgaatcgcatctcccatttcttcgag
cactacaaggatctggacgaaggtaagtgggtgcgcgtcgacggctggtacggcctcgat
gaggcaaaggcagagatcatggagagtgtgcaactgtataaggatgcacctgaaaaaccc
aatttctaa
>ELPFPBOH_00095 hppA K(+)-insensitive pyrophosphate-energized proton pump 100067:102100 reverse
gtgagcactgaacttatcttcgccctggcctgcgccgctgccgcactagcctatgggttt
gtatccgtcaaatggatactcgcacagccggaaggcaacgagcgcatgcgtgagatcgcc
gctgccatacaggagggcgccagcgcctatcttaaccgccagtacaccgccatcggtatc
gtcggcgctgttatgctcgtcgttctttgggctgccctgggtgcggccactgcaatcggc
ttcgccatcggtgcagtcttctctggtgccgccggctatatcggcatgaacatctcggta
cgtgccaacctacgcaccgcagaggccgccaataacggcctcaacgccgcactgcaggtc
gccttccgcggtggcgccatcactggcatgctggttgtcggcttgggtctgctgggtgtg
gccggttactatgccatcctcagtcagatgggcgtcaccgacagcgacgcactgcacgct
ctggtcggtctcgccttcggcggctcgctgatctccatcttcgcccgtctcggcggcggc
atcttcaccaagggtgcggatgtgggtgccgacatcgtcggcaaggttgaggcaggcatc
cccgaggacgatccacgcaacccggcagttatcgccgacaacgtgggtgacaacgtgggt
gactgcgccggcatggcagccgacctgttcgagacctacgcggtaaccgtggtcgccacc
atgctgctgggcagtctgctggtcgccggcaacagcgccgctgccatcacctatccgctg
gtactgggtggcgtctccatcatcgcctccgtgatcggcacctacttcgtcaaggcaaat
gagggcgacaccaagatcatgatcgcgctctacaaggggctggcggtcgccggcgtcatc
gccgcggtggccttctacttcgtcaccgactacatgatgaaagacgtgattatcgaaggc
gtgaccaacccgaccatggcactcttcggttccgccatgataggactcgtgttgaccgcc
gcgatggtggtgatcaccgagtactacaccgccaccgagtttagcccggtgcggcacatc
gctgaagcctccaccaccggtgacggcaccaacgtgatcgctggtctgggcgtctccatg
aagtccaccgccgctccggtactcgccgtgtgcgcttcgatctggggtgcctacgacctg
gctggcctctacggcatcgccgtggccgccacctcgatgctctccatgaccggcatcatt
gtcgccctcgacgcctacggcccgatcaccgacaacgccggtggtattgccgagatggct
gagctagacgagaagatccgcaacatcaccgatccgctggatgccgtgggtaacaccacc
aaggcggtgaccaagggctacgccatcggttccgccggtctggccgcgctggtgctcttt
gccgacttcacccacagcctggactctgccggcaagctggtcagctttgacctctccaac
cacatggtcatcatcggtctctttatcggtggtctggtgccttacctgttcggtgcgatg
gcgatggaagccgtgggccgcgctgctggcggtatcgtcaacgaggttcgtcgccagttc
cgcgagatgccaggcatcatggaccacagccagaaaccagactactccaaggccgtggac
atgctgaccaaggccgccatcaaggagatgatcatcccctccctgctgcccatcgcggtg
ccagtgatcgtcggtctgaccctgggtgcccaggcactgggtggcctgctgatcggcacc
atcgtgactggcctgttcgtcgccatctccatgaccaccggcggtggcgcatgggataac
gccaagaagtatatcgaggatggccacttcggcggcaagggctccgatgctcacaaggca
gcggttaccggtgacaccgtaggcgacccctacaaagacaccgccggccctgccgtcaac
ccgctgatcaagatcatcaacatcgtggcactcctaatcgtgccgctgatctga
>ELPFPBOH_00096 pfp Pyrophosphate--fructose 6-phosphate 1-phosphotransferase 102289:103545 reverse
atgacagcaaagaatgccttctacgcccaatccggcggtgtaaccgccgtgatcaactca
tccgcctgtggcgtgatcgagacctgccgcaagcactcagacaagatcgccaacgtctat
gccggtcgcaacggcatcatcggtgccctgaccgaagacctgatcgacaccaatcaggag
tccgctgaagacatcgccgcgctgaagaccaccccctctggtggttttggctcctgccgc
ttcaagctgaagagcctggaagacaacaagcgcgaatacgagcgtctgatcgaggtcttc
aaggcccacaacatcggctacttcttctacaacggtggcggcgactccgctgacacctgc
tacaaggtctcccagctctccgagaagatgggctatccggtgcaggcgatccatgtgccg
aagactgtcgacaacgacctgccgatcaccgacaactgccccggcttcggctcggtggcc
aagtacatcgccgtctccacactggaggcctcctacgacgtacgctcgatggccgccacc
tccaccaagatcttcgtcatcgaggtgatggggcgtcacgctggctggatcgccgctgcc
ggcgccctggtcgaggactacggtattccggtcgtgaccttgttcccggagatcgagttc
gacaaggagaagttcctcgccgcggtcgacgccaaggtgaaggaacatggctactgcacc
gtctgcgtctccgagggcgcacactggcccgatggcaccttcctcgccgagcagggcacc
cgcgactccttcggtcacgcccagctaggtggcgcggcgccgatcgtcgccaacatgatc
aaggacgccctgggccacaagttccactgggcggtagccgactacctgcagcgtgcagca
cgtcacctggcctccgagtccgatgtcgcgcaggcctacgccctgggccaggccgcggtc
gaaaaggctctggaaggcaagaactcgatcatgcccaccgtggtacgtgagtcttcctct
ccctacaagtggagcatcggcgaggcccccctgagcgaggtcgccaacgtcgagaagatg
atgccgatggacttcatctccgaagatggcttcggtatcaccgacaagtgcaaagagtac
ctctacccgctgatcaagggcgaggcctaccccgagtatgacgacaacggcatgcccaag
tacgtcaccatgaagggagctgcggtaccgaaaaagctggcagagttcgatctgtaa
>ELPFPBOH_00097 ELPFPBOH_00097 hypothetical protein 103588:103935 reverse
atgctggaaatcccagacattaccgacaccgaacactggaccctcgagaccaccctgaaa
gagcgctacggccacaaggtggagatccagctggccgacgccgagatccgcctaactccc
tctgacaaggagctcaccagctgcccggtgatcgtctggatcgaagagggctgcaacttc
gtggtgttcaagactggcgaccgcaaataccgctgccagttcttctaccgcggctatcag
cagtacggcaccggcgtacacgaatacgacgacctcaccgaatgcatcgtctcgctgctg
cagacccaggccgactacgaagccaaagagcgcggcgaccttaaataa
>ELPFPBOH_00098 mshA_2 D-inositol-3-phosphate glycosyltransferase 104409:105647 forward
atgaaaaaacagctgcgcaggatcgttgcaacagtcgtgctcttcctcgtctactgggcg
agtgtgctcttctccaagctgattccacggcgcggtggtggtggctggaagcgctctggc
aggatcctggtgatcggcacctttcataaccccaactggttccacgcccacctgaccccg
ctcactaaatcgggagtcgatgaggtggtgctgatcaccgacgagatggtggcgccgatg
gacggggtcgtctacgaatgcccgccgcagttgatgcagaagctgctgagccgtgccggc
gccaagtttgtctggtcgatcgtctgcggttttcgtcacaggcctgacctctacatgggc
taccacatcttcccctccgcgatcatcgccctgatcgcggcgcgcttgttcaatcgcccc
gctggttttcaggtcacctctggtccgctggagctggagggcggcggctggaatgccgag
aatgtggtgctgaccgcactcggtgggccctccaagtcgatcgagaaggcggtgcacgca
gcgacccgtgagtttgatctggtgatcgtgcgcgggcgtaaggcggaggcctatgtgcgt
gagctgggttaccagcgacagatggcgatcatcactggcagcatggcggcgccggccgac
agcgtcggttttgacgagcgcgaaatcgatctgatctcagtgggccgactctgcgaatac
aaacgccctgaccgctttgtgcgggtggtggccaaggtcgcacagaaccaccccgagatg
cgggtggcgatggtaggcgatggccctgatcgggccgagttggaggcgctggctgatgag
ctgggggtgcgtgagcgcatcgacttcatgggcaagcgcagcgatgtccccgatctgctc
gccaaggccagggtgttcggtcttacctcgcgctgggaggggctgtcgattgcgatgatc
gaggcgatgatgtcgggtgtggtgccggtggtgggcgatgtgggcgacctggccgatctg
gccgacagtgagaacaacggctttgtggtcgatcctgacgacatcgacggctacgcgaaa
cacatcgatgcgctgctcagcgatgctgaaatgtggcagcgattttccagcaacgcccgc
caggcatccatcgactactccagcgtggatgctgtggcgggcaagtggcagcgtgagttc
gagaccctgatgcaggctactaccccagccagcgaatag
>ELPFPBOH_00099 ELPFPBOH_00099 hypothetical protein 105764:106285 reverse
atgacagattcaggtaacaaggccccactcgaccggctcaccgaggcctatgagaagatg
cttgaacaggttcacgatgcctacgaagtcactagggagagcgccctacccggactcaag
gagtatctgtcggatgcccgagagaaggtggtggaactgggcgaactgacccgcgaggag
gcagacaaggtggctggctatatcgaacgggacatcaaggacgcagcccactatctgcac
gatactggcgagcagatctccacctggtggcgcttcgatctgcaccaagtggaagagcgg
atcgccgagacgttcagcaaggtcgctgaccagaccaggctggagttgggcaaactggcg
aagcgggccgaacaggcatccacctaccacaccggcgagatcaccggccccggtacccta
gtctgcaccaactgcggcaagcagatgcacttccgcaaggcgggccacatcccaccctgc
ccaggctgccgcagaaccgagttcaagcgctcagaggaatag
>ELPFPBOH_00100 leuS Leucine--tRNA ligase 106448:109042 forward
atgcagaaaaattacgatcccgccgcgatcgaggcggccgtccagtcccactgggagcgc
aaaaagagcttcaccgtcagtgaagatccggcgaaggagaagttttactgtctctccatg
ttcccctatccgagcggcaagttgcatatgggccatgtgcgcaactacaccattggcgat
gtgatcgcccgctaccagcggatgcagggcaagaacgttctgcaaccgatgggctgggac
gccttcggcctgccggcggagaacgcagcgcgcaagaaccgggcggcaccggcggcctgg
acctacgacaatatcgactacatgaagggccagctgaagcgtctcggctttggctacgac
tgggatcgcgaactggccacctgtaagcccgactactacaaatgggagcagtggctcttc
accgagctctataaaaaaggtctggtctaccgcaagaacgcggtagtcaactgggatccg
gtggaccagacggtgctcgccaacgagcaggtgatcgacggtcgcggctggcgctccggg
gcgctggtggaacgccgtgagatcccccagtggttcatcaagatcactgactacgccgac
gaactactggatgagatcgacaacctggaaggctggcccgaccaagtgcgtaccatgcag
cgcaactggatcggccgctcctacggcgtgaagatggagttcggtattgagagcgccacc
tctgacgaaactctcaccatcttcaccacccgccccgacaccctcatgggcgttacctac
gtggcggttgctggtgagcacccactcgcactgcaggccgccgaaggcaacccagagctg
accgccttcatcgacgagtgccgccagggcggcacctccgaggcggatctggagaccatc
gagaaaaagggcatgccgctcggcatcaacgccatccacccggtgagcggcgagccggtg
ccgatctacgcggccaacttcgtgctgatgagttacggtacaggtgccgtcatggccgtg
cctgcccacgatgagcgtgaccacgctttcgcccgcaagtacggcatcccgatcaagcag
gtgatccaccctgcggatggttcacaggtcgatattcaggccgccgcctacaccgacaag
ggtgtactcaaagactctggccccttcaacgaccttacttccgaggcggccttcgacgcc
atcgccgagtggctgcaggcgcgtgacaagggggagaagaccaagaacttccgcctgcgc
gactggggggtctcccgccagcgctactggggcacgccgatcccgatgatccactgcgag
aagtgcggtattgtgccggtgcctctcgaggatctgccggtggttctgccggaagatatc
gtctacgacgagaacaccattaacccgatcaaggccgatgccgaattcgccaaatgcagc
tgccccgaatgcggcggcgcggcgcggcgcgagaccgataccttcgataccttcatggag
tcgagctggtactacgcccgttacacttgccccggcgccgagaccatgctcgacgagcgg
gccgactattggctgccagtcgaccactatgtgggcggcatcgaacacgcggtgctgcac
ctgctctacgctcgcttctaccacaagctgctcagggatgcggggctgataaatagtaac
gagccgttccgcaacctgctgacccagggcatggtggtggctgacacctactaccgcgac
gaagccagcggcgccaagcactggtacaacccggcagaggtcgaggtggagcgagacgag
aaggggcgtccactcagtgcgaagtttgccgctgacggtcagccggtggagatcggcggc
atcgagaagatgtcgaagtcgaagaacaacggtgttgatccgcagaccctaatcgaccgt
tacggtgctgacacggtgcgtctctacaccatgttcacctcaccgccagaccagtctctg
gaatggaacgacgagggggtggagggctcctttcgttttcttaaacgcctctgggcgctg
gcacaaaagggattggagtcgttggacgctgaagcgtccaatgactccgatctcgtgctg
ggagatgcacagaaagatgcccgccgcgagctgcacgagacgctgaagaaggcgctctac
gacttcgaccgacagcagttcaacacggtggtctccgcctgcatgaccatcgtcaacagc
ctctacaagctgggcgacgaggcggttgatcgggtggtgttgcacgaaggcctcagcatc
gtgctgcgcctgcttggccccatcgccccccacatctcccaccacctctggcgcggattg
ggttacggtgacgatatcctcgctgccggctggccgcgggttgacgaggcggcgctgaag
caggagagcattcagtatgtggtgcaggtcaatggcaaggtgcgggcgaagatccaggtg
cccgccgatgccgataaggcagctgtcgaggtggctgcgatggccaatgacaacgtgcag
aagttcatcggcgaggcgacggtgcgcaaggtgatcgtggtgcccaacaagttggtgaac
atagttgccaagtga
>ELPFPBOH_00101 lptE LPS-assembly lipoprotein LptE 109119:109613 forward
atgaaacgtcattaccggattgtcctgtgggtagtgcttgtcttgctgctgagcggctgc
ggcttccatctcaagggctaccagcaggcaacgccgaatctggatggactctacatccag
ggggatgctggccgcaccagcctggcagccatgctgcgtcaggagctgagcgcctccggt
gcgaagctggctgccagcgaagcagcggcgagacaccatctgcaggtgctgaaggatcag
atcgagtaccgagccctgtcggtggatgccaacggcaaagcgctggagtatgagctcaaa
ctgacagtggagtaccaggtgactgcagcaacaggcgagcagcggatcgaaccccagagt
ctgcaggtgctgcgccagctgatctacagcggcaccgaagagctggggcgacgcaatgag
gcggcgttggtgcagcaggagatgcggcgcaacctggctggacagatcctgcgccatctg
caggcccggctctag
>ELPFPBOH_00102 holA DNA polymerase III subunit delta 109620:110639 forward
atgcgtctgcgcaacgatcagctgccggcccaactgaacaagtcgctggctccggtctat
ctgctgagcggtgatgagccactgcaattgggcgaggcggcggatcaggtgcgtcagacg
gctaggtctcagggcttcagtgagcgtgagttgttggaggttggcccgggtttcgactgg
aatcagctgcttgaggcggggcagagcctctctctgtttggcgataagcggctcctcgat
ctacgcctgtcgagttcaaagatcggcaccccaggctccaaagcgatcagcgcctatctg
gctgatcccccccccgacaccctgctgttgatcaccgcccccaagctcgaccgagcccag
cagaatagtaagtgggtaaaaggggtcgagcggctgggcgtgctggtgctgatctggccg
attgaagggcagcggctgctaccctggctggagcggcgcttgcgggatgtggggctgacg
ccggagcccggtgtggtggagatgctgtctgagcggattgagggcaatctgcttgccgcc
aagcaggagatcgagaagctgttgctgctgcatggtcctggggttgtggatcaggagcag
cttgccgaatcagtggccgacagtgcccgctttgatgtgtttggcttggtggatgctctg
cttgccagagaggcgggccgtggtctgcgcatgctggaacacctgcaggcagagggggtg
gtggcgccggtggtgttgtgggcgctggcgcgggagattcgggcgttggcggagatggcg
gcgatggtcgagcaggggcgttcagtcgatagtgtgatggccgcacaacgcgtatgggag
aagcgcaagccactgatgcgcaagggactgaagcgacgggcggcagtctggcgtcggctc
cttatcgattgcgctggtatcgacagggtgatcaaggggctggaaaaaaaggatgcctgg
ctgcggttgcaggatgtggcgctgggaatcgctggagtgaatacctcggcgctgaaatag
>ELPFPBOH_00103 norC_1 Nitric oxide reductase subunit C 111117:111563 forward
atggccgaggccttcacaaaaacaatggcgcgtaacatcttttatggtggaaccgcgttt
ttctttctactatttctcgccctgacgttcgactcgatgggccagctgcccaatcgcgat
aaccgcgccgccctcgaaggcgagctcggtccgcagatcgccatgggcaaggcgctctgg
gagaagaacgactgcattggctgtcacacgctgctgggggagggcgcctactttgcgcct
gagctgggtaacgtctatcaacgctttggtaattcgaccgatgcgatcaaaggctttatc
gccagtcgtcccaaggacggtattcccggtcgccgcagcatgccgcagttcaacttcagt
gatgaagagctgtctgccctggctgaattcctgaagtatgcgtctggaatcaataccgcc
ggctggccgccgaatatccagggttaa
>ELPFPBOH_00104 norB_1 Nitric oxide reductase subunit B 111579:112967 forward
atgaagtatcaatcacaatcggttgcgaagctctattttatcgcggccatcgcgctgttt
gcagcgcagattctgtttggcctgatcatgggtctgcagtatgtcgtcggtgactttctg
tttccggagattccgttcaacgtggcccgcatggtccacactaacgccctcatcgtgtgg
atgctgatggccttcatgggcgccgcctactatctggtgccggaagaggcggagacggaa
ctgtttgcgccctggctggcgacgctgatgttctggatcttcctggtggccgcgggcctg
acggtagccggctacctgctggtgccctactcgaccctggcggatctgaccatgaacgag
ttgctgcccaccatgggacgtgagttcctggagcagccgacgatcaccaagattggcatc
gtcattgtcgcactggccttcctcttcaacatcggcatgaccatcctcaagggtcgcaag
accgtggtcaatctggtgctgatgatgggtctgaccggtctggccgtgttcttcctgttc
gccttctacaatcccgtcaacctggtgctggataagttcttctggtggtgggttgtgcat
ctgtgggttgagggcgtgtgggagctgatcctcggttccatcctcgcctttgtgctgatc
aagaccaccggcgtcgatcgcgaggtgatcgagaagtggctctacatcatcatcgcgatg
gttctgatcaccggcatcatcggcaccggccatcatttctactggatcggtacccccgag
tactggcagtggtggggttcaatcttctccgcgatggagccgattcccttcttcatgatg
acggtatttgccttcaacatggttaacaagcggcgtcgtgagcaccccaacaaggcagcc
gtgttgtgggcgttgggtactgcagtgatggcgttcctcggtgctggcgtgtggggcttc
ctgcacactctgtcgccggtgaactactacactcacggtacgcagatcaccgcagcgcat
ggtcacatggccttctacggcgcctacgtgatgattaacctgaccatgatctcctacgcc
atgccgctgctgcgtgggcggaatgcggccaacccggccaaatcgcagatactggagatg
tggtcgttctggctgatgacgatctcgatggtgttcatcacgctgttcctgaccggcgcg
ggcatcctgcaggcctacctgcagcggatgggcgacaacccgctgccgttcatggcggtg
caggataagatcgagctcttctactggctgcgtgaggtcgccggcctggtcttcctggtc
ggtctggtgatctacatcgccagcttcttcgtgggtcaggatgagccggaggcggtggtc
gccgactga
>ELPFPBOH_00105 ELPFPBOH_00105 Bacteriohemerythrin 113274:113816 forward
atgttagccgtcattatggccctcttggtcgttgccgccggcatgggttttttgtttggc
tttgataacccggtctcctgggtattgatcgcaatcctgattgcgataccagttatctat
aagcgtgcagcgcaggcggatcaactggtctggaaagagagctatagcgtcggaatcgcc
cagatagacgatgagcaccgaagattgattgagttgctgaataaatttcaagccgcgtat
aagtaccatatgggggaggagtttgagcagcaggcgctgaaggcgctggtggactacaca
aaataccatttcaagaacgaagagagcttgatgcagaagtacgactaccccgattttaat
ggccatgttgagcagcacagggcgatgattgctgaggtggactcttttgtgcggcagtac
gaggagaaagggcatgaagccctggaaggggtagtgctctatcttcaggggtggttgatc
aagcatatcaatgggacagacaagcagtactcctcttttttgaatgagagaggcgtctac
taa
>ELPFPBOH_00106 nirS_1 Nitrite reductase 114441:116069 forward
atgaagaagacgaaatttacactttccgccctgggtcttgctgtcggtatcgcgtcgtcc
ggttttgctctgaatgctacggccggtgcgcctgcgatgtctgatgctgattttgagaag
ggaaaatcgatctatttccagcgctgcgctggctgccacggcaccttgcgtaaaggcgcc
actggtaaaaatctggaacctaagaacactcagaagctgggtcagacgcgtctcgaaaag
atcatcacctacggtacagagggtggcatgaacaacttcgacgatattctgtcgaaggac
gagatcaccttgatggccaagtacatccagcagacgccgccgatcccgccggagatgtcc
ctggctctgatgaaggagcgccacaaggtattcgtcgaccccaaagactatcccaccaag
cccctgcatggccgcaactgggagaacttcttcctggtcatcgagcgtgatgtgggcaag
attgcgatcatcgacggtgacaagaaagaggtcgttgcgcatatcccaacgggttatgcc
gtgcatgtgctgaaggccgtcgagcatcacaatactctgcacacagagaatccgggccgc
ttctggtttgttatgggtcgcgacggcatgatgaccaaggttgatctgtggcagaccccg
gataagatgaaggttgcccagacccaggtcgcctatgatgcccgtgacgtggccgtctcc
ggtgacggcaagtatgtcatcggtggtggttactggccgccgcacttcgtcatcctcgat
gccaagaccatggagccgctgaaggttgtctctgctcgtggcgtgaatgtggatggtgag
tacgtcaacgagtctcgcgttgcggctgtgtacgacactccgatggcgactagctggctg
gtctccatgaaggagctgggtcagatgtggcaggtcgactatagcgatatcgacaatctg
cagatcaccaagatcgactccgccaagtacctgcacgacggtttctatgatccgaccggt
cgttacttccagatcgctgccaacgcctccaacaagatggtggtgattgactccaagacc
cgcaagctggaagccatgatcgatgtggacaagaagccccatcctggtcctggtgctaac
tggatcgatcccaagtgcggtcctgtcggtggtaccactcatctgggtgttggcaagatc
accgtttggggtaacgatcctgctggccatccggatcaggcctggaagatttgctacgaa
gttgagaccgatggtcccggtgtcttcatccgcacccatcccaagtctgactactattgg
gccgaccagaccaagaccccggagcctgaagttcagcagtcgatccaggtcatctccaag
aagacccacgagatcgtcaagaccattcgtctgaccgagaagaaaggctatgcagccgtt
cacatcgagttcaacaacgatggttctgaggtctggacctctgtctggaaccgtgcggat
agtaagaagcctaacggtgagatcatcatcttcgatgccaagaccctcaaagagaaggca
cgcatcaagggtctctacgcaccgaccggcaagttcaacgtccacaaccgtgttaaccac
gtaacctga
>ELPFPBOH_00107 ELPFPBOH_00107 hypothetical protein 116167:118998 forward
atggcagaccaatataaaaaaccgagcctggcatcacgtcggctgattttaggaacaacc
gtaggcggcgctctgctgttttttatcggcggtatcatcttctggggtggcttcaacacc
gcgatggaggcgaccaatacgctagatttctgcatcggctgccacgagatggaggagaac
gtctaccaagagtacaaacccactatccacttctccaaccgcaccggcgtacgcgccacc
tgccccgactgtcatgtgccagatccctgggtgcataagatggtgcgcaagatccaggcg
agtaacgaggtctaccacaaactcctggggacggtggacacccccgaaaagttcgacgag
caccgcctgactatggcgaagcgggtctggaatgcgatgaagagcaccgactcccgcgag
tgtcgcaactgtcacaattttgaatccatgaacccggagtttcagaaaccccgggcgaga
aaacagcatctgaatgcctttaagaccggtcagacttgtatcgactgccacaagggtatt
gcccacaagcacgtacgtgatctgctctccgacgaggagttggaggagctggaagcaccg
aaccccaagtatgtgcgtgaagtgccggagatgttcctcgaaggtctgaagcgggtcgag
gaaaaagaggcggctcaggctgaagcggagaaggccgcggcgaagaaggcccgcgagacc
aagatggcggccaagaaagctgaaaaggcgcgcatcgaaaaagccgtcgccgatgcgctg
gctgccttcaaggcgcagcaggcgggtgaggcgaccgcagccactacggcggtcggcccg
gttaccggcttcggcatcgactggagcgacgtgccgacacgccatatcactgtcttctat
cccggccagacttccatggagtgggtgttgaccggtaaggaccacggtggcgcccgcccc
ttcgtcaaggccggtgatcgttgtatcacctgtcacgacaaagagaccgccgacatgggc
aaaaagatggtgaccggtgtcaaggccgaacccacccccatccccggcaagcgcggcagt
attccggtcagtgtgcaggcggcccacgacacggagaacctctacctgcgttttgaatgg
gaagatacagagcatgtgccggttccctttgtcgacggcggcaagatggacccggacaac
ccgatgaagctggcggtgatgtttgccaccgatgaggttaaatatgctgaccgcgctggc
tgctggggaacctgccaccatgacgcgcgcaccatgccccataccccggataccgacact
gcaaacggcagtccggttgcacaaaagcttgatctctcacaggggctgaccaagtacatc
gaggagagccgaagcaagatcgaggtcaaggggcgtcgcggcaagaagcgcggtggctgg
gacaaactgaaaagcgatgatgaactgaaagcagagatggatgcccacaagttcatggac
ctgctgcgctacaaatccggcaagggtgagaccgaggatggtcatatcatggagcagcgc
ctgatgagcggcggtcagggctttgaggtggatgcgcgtcaggagggcggtaactggatc
gtcgtgatgaagcgcaagctcaagtccgacaagcccggtgacctgagtctggcgctggac
aaggtctacaatctggggttcgctatccatgatgacttcaccaatgcccgttttcaccac
gtctccctgggttacaagatcggcttcgataacgacaaggtggagatcaatgcggtcaag
cgtgaggcggctgcccctgcccctgtgccggccgcagcaactggcactttccaggcaacc
gatgccgctctcgatgccaatatcgattggtcaaaggcatccagtcgggaggtcaccctc
ttctatcctggtcagacctccatggagtgggtgctgaccggtaaggaccacggtggcgcc
cgccccttcgtcaaggccggtgatcgctgtatcacctgtcacgacaaagagaccgccgac
atgggcaaaaagatggtgaccggtgtcaaggccgaacccaccccgatccccggcaagcgt
ggcagcattccggtcactgttgagtcgacccacgatggagagaacctctatctccgtttc
agctgggacgattccgagcatgcgccggtacccttcgtggagggcggcaagatggacccg
gaaaacccgatgaagctggcactgatgcttgccaccgacgatgttaagtatgccgaccgc
gctggttgctggggcacttgccatcatgacctgcggagcatgccccacacgccggatgct
gagacggcgggcggtagtccggtggctcagcagctcgatctctcacaggggctgaccaag
tacatcgaggagagccgcagcaagatcgaggtcaaggggcgtcgtggcaagaagcgcggt
ggttgggacaagctgaagagtgcggatgagttgcaggcggagatggatgctcataagtat
atggagctggtccgctacaagtccggcaagggtgagaccgaggatggccacatcctggag
caacgtaacatgagcgggggggatgcggcggagatgactgcatcgttgcaggatggtgtc
tggaccctggtgatgaaacgcaagcttcagaccaataagccaggtgatctgccgctggcg
aaggatcagctctacaacattggttttgccatccatgatgactacagcaacgcgcgtttt
catcacgtctcgctggggtacaagctaggattcgacagcgagaaggcggagatcaacgcc
actgcgcagtaa
>ELPFPBOH_00108 petE Plastocyanin 119021:119359 forward
atgatcagactgaaactctcctgccaggcgctgttggcgctaagccttgttgcgataatg
acaacagccacggcaggagggggggcagttgcgcaggtagagatcatcaagttcaagttt
ctgccccaggtgatcagtatcaaggcggggcagacagtacgctgggtcaaccgggaaaaa
cgccagtatcatagcgtttggttcgaacagctcggcgatccagaatccgactacctgttc
cccgatgacacctacgaacgcagtttcgatagcgttggtgagtttccctaccgctgtggc
ccccatccggaaatgaccggtatcgttcgtgttgaatag
>ELPFPBOH_00109 ELPFPBOH_00109 hypothetical protein 119452:119781 forward
atgaaaaggcatctgctccctctgtcgacgctgattatcaccctcttaatgagtggtgct
gcgctggccgaaatctcatcccagcgacaggcggagattctctatctgttgcggcacgac
tgtggttcctgccacggtatgcgtcttgagggtggtttgggtccggctctgacacctcgg
cgtctgcagcagtggccggtggagcagttggccgtgaccattttacatggccgtcctggt
actccgatgccaccttggcgcccgttttttacagatagtgaggcgctgtggttggcaact
caactcaagcagggaggtcgccggccgtga
>ELPFPBOH_00110 ELPFPBOH_00110 hypothetical protein 119778:120971 forward
gtgaagtccttccgcaccctgctactattgctgatcctcttcgcccccagcctcctggtg
gccgagtgcctgacccgaggcaccggtgacatgggcatcatcatcgaacgtgccgccggc
agcctcaaggtggtggatactagcgcccgcagggagctgttccgggtcgagggtctgggt
gatctctcccatgcctcggcggtctactcccgggatgcacgctacgcttacatcttcggg
cgtgacggtgggctgaccaaggtcgacatcctctgtggtcggatcgtcaaacgcatcgtg
cagggcggcaacagcatcggcggtgccatctcccaggacggttcacttatcgcggtctcc
aactatgagccgggtggggtgaaggtcttctcctctgacgatctctctctagtggcggat
atccccgccaccacagtgacagaccgggagggcaacaagaagggctcgaagaccgttggt
ctggtggatgcgccggatcagcgcttcgtggtcagcctctacgattccggtgagagctgg
atcatcgacatggataccccggcgaatccctccatccagcgcttcgagaagatcggccgt
ctgccctatgacgccctgatcacgccggacggccgctactacatcgccggtctgtttggc
caggacgggctctccctgctcgacctttggcatcccgaacaggggcctcgcctcatcctg
gaggattatggccgcggccaacagaaactgccggtctacaagatgcctcaccttgagggt
tgggcaatggctggcggccgggcctttttgcccgctgtgggccagcactcagtgctggtg
gtggatagcaccgagtggcgagagctcaagcagatcccggttcacggtcaaccggtcttc
gtcatggcacgtcccgacggccggcagatctgggtcaacttcgcctttccccacaacgac
accatacaggtgatcgataccgaaaccctggatattgtgaagaccctgaagcccggcaag
ggcacgctacacatggagttttcgccgcgcggtgaagaggtctggatctcggtccgcgac
aaggatgaggtgcagatctacgacacccgtacgctgcagcaaacccaccgcctgtcggtg
gacaagcccagtggcatcttcttcacctcccgcgctcaccagacaggattgtga
>ELPFPBOH_00111 ELPFPBOH_00111 hypothetical protein 120973:121485 forward
atggcaaacccggcaccgacctacccgcagagtcagccgcgcacactgaacccggccccg
gttgagctgaacgatctcgagaagcgactgctcaacgaatatcagaagggtttgccgctc
actccgaccccctatgcggatatggcgaaaacaatcgggaccagcgaggcgctggtgttg
aaaattctgacccggctgcaggagatcggcgtgatcagccgggtgggtccggtgttcaag
ccgaagaagatcggcgccagcactctggcggcgattgcagtgccagcagaagaactggag
gcggtggcggcgataatcagcgcctatgccgaggtgaatcataattacgagcgtgaggat
gactataacctctggtttgtggttaccgcatccgatcaggccaggctggacgccgtgttg
gcgcagatggaacagcagaccggctacccagtgttgaagctgccgctaatgaaacagttt
catatcgatctggggttcccgctatggtgttaa
>ELPFPBOH_00112 ELPFPBOH_00112 hypothetical protein 121476:121952 forward
atggtgttaagcgacgcggatcgccggctggtggccgagatccagggcgggctgccgctc
tccagccacccttacgccgaggtgggtgagcgcatcggcatgcgtgagcaggaggtgatt
gatcgcatcgcccacctgcagcgtgaaggcgtaatcaagcggctgggcatcgtggtgcgt
catcatgaacttggttacaccgcgaatgctatggttgtctgggatgtgcccgatgcacgc
ctcgatgaagtgggagaaaagttgagcaacgagtcctgcgttaccctctgctaccagcgt
ccacgctgcctgcctgggtggccctataacctcttcagcatgatccacggtaaggatcgc
cagcgggtgctcaactacatcgagagcatcattgaggcccaagggctggcggggatccct
cataaggtcctgttcagcggcagacgcttcaaacagcgtggcgccagataccagtga
>ELPFPBOH_00113 ELPFPBOH_00113 hypothetical protein 121952:122395 forward
atggacgagatcgaccgcgccatcatcaatcagctgcagggcggttttcccctctgtgag
cacccctatcgtgaggcagcagcgcagtttggcatctcggaggatgagttgatccggcgt
ctggagcagatgcttgagaagaagcaactctcgcgctttggcccgttattcaatgccgag
cggctgggcggtggcctgagcctctgcgccatgaaaatcccccaggaggcgttcgatcag
gtgactgagcaggtcaatgcctttccggaggtagcccacaactatgcccgcgaccaccag
ttcaacatgtggtttgtgctagccaccgagacctcgcagcgcatcaccagcgtattggct
gagatcgaggcggagacagggtatcgagtctataacatgccaaaaaaagaggagtttttt
gttggcctgaagtttgaggtttaa
>ELPFPBOH_00114 ELPFPBOH_00114 hypothetical protein 122400:122720 forward
atgagtggtattccctgcgctcatcaatcaataattcccgctgtagcctcaggcgagcca
accctctacatgagaactccttctttgaaaacacgtaaacccgcgcaaaaaatctccctg
gtttctgcttacatctgttacctgctcgccttggccaccctactggcggcaggctatcag
ggcatgacgatcggaactgacaaccccatcttcgccagtcttggcgcaaccatcgtcttt
tttgtcggcgccggcgtggtgctgcatgtgatgggggcggtcaacctgcccgatctgcga
gtgcaaaaggatgacgactga
>ELPFPBOH_00115 ELPFPBOH_00115 hypothetical protein 122710:123213 forward
atgacgactgagcctgagcaggtgagcggtctggacgagttggatcgcaaaatcgtgctc
gccacccaggccggcctgccgctggcgccgcaaccctatgagcagattgctgaacagttg
ggcacaacggccgatgaggtgatgcggcgcatgcagcagatgctggagagtggcgtgatc
cgacgtatcggcgcggtgcccaaccattacaccctggggtttcgtggcaacggcatgacg
gtatgggacgtgccggacgagaaggtgggggagtatggccggctgatcggcgccttggat
tttgtcagccacgcctatcatcggccgcgccatctgccggagtggcgctacaatctgttt
gcgatggcccacggtcgggaccgggatgaggtgctgcagaaggccgcgatcatcgccgag
ctgttgggtgccgacaatcgggcgcatgaggttctttttagtagccggatcctcaaaaaa
accggcatgaggattggggtgtga
>ELPFPBOH_00116 pqqE_1 PqqA peptide cyclase 123268:124455 forward
atgtttagaatctcacaatttatgcaggagatcttggcgcccaagccgctgggacccaag
cgcaatccgccgggcccggtggtgatctggaacctggtgcgacgctgcaacctgatgtgc
aagcattgctactcgatctcagcggacaccgatttccctaacgagctgaacacccaacag
gtgttcgaagtaatggacgacctgaagcagttccgggtgccggtgttgatcctctccggt
ggtgaacccttgctgcggcccgatatcttcgagattgcccaccgcgccaaagcgatgggc
ttctacactgcgctctccaccaacggcaccctgatcgatgagcggaatgtcgacaagatc
gctgcggtgggtttcgactacctgggtatcagcattgatggcatcagggagacccacgac
cgctttcgccgcaaggagggggcctatgaagagtcgatgcacggtctgcgtctctgccgg
gatgcggggatcaaggtggggctgcgcttcaccatgacccaggacaacgcagaggaactg
ccgcagctgctcgacctgatggtcgaagagcgcatcaacaagttctatttctctcacctc
aattatgccggacggggcaataagaatcgtgaggacgacgtcttcctcaacaccacccgc
tgggcgatggatctgttgttcgaacgcgccctggaggatgcgaccgagggccggggtaca
gagtttgtcaccggcaacaacgatgcggacggggtctatctgttgcgctgggtggagcga
cgcttccctgagcaggccgagcacattggtgacaagctgatccagtggggcggcaatagc
tccggtgtcaacatcgccaacattgacaatcagggtcgggtccatcccgacacgatgtgg
tgggactacgacctgggcaatgtcaaacagcgccccttctccgagatctggcaggacacc
tcagacccgatcatggccggtctcaaacaatcaccgcgcaagataggtgggcgttgtggt
cagtgccattatttcaatatctgcggtggcaacactcgtgtgcgcgcccggcagcttacc
ggcgatgcttggagtgaggatcccgcctgttatctcaccgataaagagatcgggattgaa
gttagggtagaggatgatggtccgagggaccggctactcgccggataa
>ELPFPBOH_00117 nirS_2 Nitrite reductase 124463:126043 forward
atgaagagagttctgattcgtgtcctgttggccgggctgttgggtatgctgatggtgggt
aatgcgtggacggcgatcgatgccaatgtgctctaccagaaacattgtgccgagtgccac
ggtgccgaccggctgggtaaggtgggccccgccctgttgccgcagaatctgaaacggctg
agaaaaaaggctgccttcaatgtgatccgggatacccgccccgcctcgcagatgcctgcc
ttccgggagatcctgaagccgaaggagatcgaggccctggtggccatgatctacacgccg
ctgaaggagattccgccctggggtatggaagagatcaaggccagccggctggaataccat
ccccctggcagcttgccagacaagccgcagtttgacgcgcagatctccaacctcttcatg
gtggtggagctgggtgatcatcacgctaccctgctgaatggcgacagcttcgaaccgatc
catcgcctgccgactcgctttgccctgcatggtggccccaaatgggccgaaggggggcgc
tatatctattttgcctcccgtgatggctggatcagcaagttcgatgtcttcaatctgaag
tatgtggccgaggtgcgggccggcatcaatacccgcaacctggccgtctcccatgatggt
cgctatgttgcggtggccaactatctgccccataccctggtgattctggatgcccgggac
ttgtcgccgctcaaggtgatcgatgtggtagatgaaaatggcgccagttcacgggtcagt
gcggtctatacggcagacccgagagagagctttgtcgccgcgctgaaagatataccggag
gtctgggagatcggctatatggacaagccgccgtcgggcttttccggttgggtccatgat
tatcgcgaagactccggggatgcccataaggaggcgcggtttccggtgcgccgcatcagt
gtcgaaggctatctcgatgacttctttctcacccaggaatatgaccgggtgatcggtact
tcgcggggcatggataagggaaaagagggtagcgcaggtcaggtagtggatcttgatctg
aagcgagccgttgctcaagtcagcctgccgggcatgccgcacctgagctccgccatcacc
tgggagtatcagggccgcacggtgctggccacgcctaatatcaaaaagccggaggtcagc
atcgtcgatatgcagagctgggaggtgatcaagcgtattccaacaaaaggccctggtttt
ttcatgcgcagccatgagaagagccgctacgcttgggtcgatgtcttcttcggtcccaac
aaagacctgatgcatgtgatcgacaaacagaccctggagatcgtcaagactctgaagccg
gctcctggcaagacctctgcccatgtggagttcacccaggacgggaaatacgctctggtc
agtatctgggatatggatggggcactggtgatctacgacgccaataccctggaagaggtc
aagcggttaccgatgaagaagccatccggaaagtacaatgtgcataacaaactgacccgc
tcgcgaggcaccagccactga
>ELPFPBOH_00118 ELPFPBOH_00118 hypothetical protein 126080:126358 reverse
atggatgagtcagacacactttattccaaaattgcagtgacgtttgaaggacgtgctgaa
ctgtttgttgccgatagagagacgcatctgttgcgctgtttctgggggggcatcacggca
aacagcatcagcatggattgcatctctgccgatgatgagtcggaaaaacatctgttcacg
ctgcaggtcagcgacgacggcatcgggatgctgagcgaagcggacaagactctcggcctg
tttcgccggaccaatgagaatccctcccccagagaatag
>ELPFPBOH_00119 ELPFPBOH_00119 hypothetical protein 126584:126754 forward
atgagggtcgtctgtgtcatcctgctgatcctattgctcaactcggattggacgccaata
atgcaaggcttggctctgttgggcctggttgcaggctttatgctttatctcttggtgtcc
tataagatttttcgtctgtttggcaccatgtttaaggaacaacaaaagtga
>ELPFPBOH_00120 ELPFPBOH_00120 hypothetical protein 126764:126952 forward
ttgtctgaggtgaactgtctctactgcggcaaaaagatcgctgaggatctagctgagtgt
cctcattgtggcggtgtctcccattatcagaagcggggctatcgggccggagcgcgtgcc
cggtttgtgctgttttttatcgccgtcacagttttttgcctgttttttatcttctggctg
ccccgttaa
>ELPFPBOH_00121 ELPFPBOH_00121 hypothetical protein 126973:127515 forward
atgcgaatgcttactctggctgcactttttcttttcatcgctcagcatgccattgcggca
gagtcgctctaccggcttcagcaggtggaggatggcgataccctggttgtggaaatcgct
ggaggcgctgaacgcatacagttggccgggatcgatgcgccggaggatacctctaacccc
aagttgcagcgtgatgttcagcgcaccggcctgagtgaggatgttctattgtcgataggc
gcggcgtccactacgtatctcaggcgccttgtgactcctggtcaacaggtgatgttgagt
ggcgacctgaatcgtcgtgataaatatgggcgtatttcgctggtggtgctggacgatcag
ggcaacagcctgaatgagaagatggtgactgatggctatgcggtagtgctcaatcgttat
ccgctggacagtgtgtttcgggagcggttgaagaagatggagggagaggcgtttgctcag
aaacgtggcttgtggggagagtatcgcgagattgcagtgcgttgggggaggcggagcgaa
tag
>ELPFPBOH_00122 ELPFPBOH_00122 hypothetical protein 127538:128059 reverse
atgctctgcatcggcattatccttctctgtctcttacctgcccccattctcgtatcaagt
gaggaaacatcacccaccgaagacttgggacttatcgatcagatgacacagacactggag
gccgagcacgcaaatcagtttgcacccacaatgttaccaacagaggtgctggcacccgcg
acagcgcaatcaatgcagcaggcactcaaagcttattacgactatcgcactgtcggatat
gaacaccgcaggtcagttttcagatggcaattgttgtcatcaaagatcatcttcgtcatc
gtcgttctgctggtgagtgccggcatctatttttcctggctccagttcatcaagggattg
aggacagacaaagaccgctcttccacagaaaccaccttcgaggcatccgccagcggcgtc
aaggtaagctcaccggtactgggggtcatcatcctggtcatctccttggcgttcttctat
ctctacctggtatatgtctacccgatcgaagagattctttga
>ELPFPBOH_00123 ELPFPBOH_00123 hypothetical protein 128089:129069 reverse
atggataaagagagagcttatatgccttccaccctgagcctatactccgcctgcagatgg
cagttaaaagcgatcattccacttttttttaccattttctgtgcgaccctatcggccaca
gcaaatgcggctttacccgatctcaccctgcgagtgaaggctcctaaggagacccaggca
ggctcgattttcgaggtaaaggttagcgtcgctaaccgaggcaaggcaacagcccgaggc
tcgcgttcatatcccacaggctatatggttgacctgtttctgacccgaggaaagatacct
caaggctttgcccgctactcgcaatcctacttcgatggcgtactgctgaagggagggcgc
atcgacaggacagtcgatctagccgagagcaatagacatgtttatcagacagaagtcagc
acatcgaccgacacgccacccggtaattataagatatgcgcaagagtagatcctgcaggc
agggtcagggaaactaataaaaagaataatttgagctgcctaaacataaaagttatcaaa
aaaatcggccgccagacctttgcagggaaggatctgaaaatggtcaataaggggccgccc
ttacgcgcacataacggttctcagggcacaatgggaggcccaaccaaacgaaccgtgttg
ccggatggcaccatggaaatccttctgccagacggcatcaggcaacgtcgcgctcccaac
ggacagatcacaaccatccttccagacggaacgcatatgacctcaaaagccattcaggta
ccgatggatgaattgccggcattaccatctgatttgagtgactggggcaaaaaagccagc
gacgcactactgcagatcatccaaaacctactcaccgaagtggagttcaacgcctaccag
cagacggaaataaacaagccattttatcccaggatggaatggcgcattcgcagcatcgac
ttcctgacgagggtgaaatga
>ELPFPBOH_00124 phsC Thiosulfate reductase cytochrome B subunit PhsC 129393:130055 reverse
atgacaatgcataagattctagtcttcaagcggtttgaacgtatctggcactggagtcag
atggcacttatcttcaccctgctgttcagcggatttgcagtacacggcgtccacagtctg
atcaactttggtgatgcagtcactgttcatacctggaccgcaattgtgttgctgctgatc
tgggcattcgccatcttctggctcttcacaacagggcagtggcgccactatatcccgacc
ggggaaaatttcatcaaggttgcccgtttctacgccttcggcatcttcaaaggcgagcac
catccataccggaagacctaccggcgcaagcacaaccccctgcaggcgctaacctatctc
ctgctcaagatcatgatctttcctgcgatctggatatccggcatcgcctacctgctgatc
agttttgggcaggaggatatttttggctggataggacttggactcattgccctgatccat
accatcgcagcgatcgctgtcctggtgttcgtcatcgctcacgtctatctgctcacaaca
ggccactcgttcattgaccacgtaaaaccgatgatcaccggctacgatgatgtggaactg
tctgatgaggagttagcctatctgaaggcagatgaaccaggtgtgataaaagaagccgat
taa
>ELPFPBOH_00125 ELPFPBOH_00125 hypothetical protein 130055:131761 reverse
atgagcaacaaaaatcccccggccttcacgcgccgggtttatatttttaacttcctctct
ttaaccctctcgatcctgattctggccttttcctgggcgacaacagccctggccacttcg
gattccaaaatcgagatgggcatctctgaatacaaaaaaacggatgaaaaccacgcgatt
gtcaggcctaaaagagagcgcaagtcaaccacagaccattcaaagctgaaggaacttcaa
ggcccgttttccagcggccctgaagtgacaaaagtctgcctcgagtgtcacaacacggcg
gggcatcagttcatgaagaacaagcactggacctgggactacaagcacccgaagacggga
caacaccttggcaagagcgtgttaatcaataacttctgtaccaatgccaggggcaatgaa
ggcatgtgcgcccagtgccatgccggttatggcatggacagctcagatttcgattttaca
aaccaggacaacatcgactgcctggtctgtcacgaatccacaggtacctactacaagaca
cccacgtcaaaaggcaacaaggcctgctccatcatgttcgagggcaagccagccatcgac
tggaccaagattgcccaaagcgttgatatgccgagtcgcagcaattgcggcaagtgccac
ttctacggtggcggtggcgacaatgtgaaacatggcgatctctcatctgtactgttcgat
ccgcccaaagcagtcgatgttcacatgagtgaagccggcgaaggcttcacctgtgtcacc
tgccacgtgggcgaaggtcatgagtgggccggcagtcgttacgagatgctggtcaacgac
gagacaggcaccggcaagcccggcatgccccgcgaagtcgcctcatgcgaaagctgtcac
agcgattcgcctcaccccatcacctcagtcaaggggatcaagctcaacagccatactcag
cacgtggcctgtgaaacctgccacattccggccgtcgccaggggcggtgttgccactgag
gtcgattgggactggcgcaccatgggcaagctgaaagatggtgagggtttcaagctgaag
gagtatacccagggtaatggccatcaccgcgccacctacaaatcgatcaagggtaacttc
acctatgccgaagaccttgagcccatgtacgcctggtttgatggaaccatgaactacacc
acgattgacactcaattcgatccatcaaaaggcccgattgagatcaacagcttttccgga
tcctatgatgatcccggttcacgcatctacccgttcaaacgcatgcacaccacacaaccc
tacgacaagggcaataacacgctggtctatatgcatctatgggataatgatgaagacgca
ctctggggcaactacgatttcggcaaggccatcgaggcaggaatgaagaaaaacggcatc
ccctacagtggcgaatgggggtttgtcgaaacctactcctactggcccatcaaccacatg
gtggcgccaaaaaatgacgccctggattgttccagttgccatgcagatgatggcagactc
aatcacctcaagggtttctacatgccgggtacgggcaggaataaactgctcgatcttatc
ggtttgttggctgtcctcggcaccctggctggtgtactcggacacggcgcgctgcgcatg
atcgccaaccgcaggaggaaagtctga
>ELPFPBOH_00126 ELPFPBOH_00126 hypothetical protein 131940:132788 reverse
ttgattacccgcaccgctttgtccctactgctgagcacgatgatccttctcttgagcagc
cctgcccaggctgagaccgtatcggaaaaaaccatcaggctgccccctacttccctcgca
gcctggtaccggcccgacaacaaacgccaggtctggctgcacaacatgttcaagctgcgt
agggagatgctggctgtctccgactatctggcgctggaagatgcggctggcgtcgccaag
tggtcggaacggctggcacagcactaccgaaaaatcggagagatggtgccggagtggcag
gaggagctggaagcggatctgatcagccaactgcaacagtccgcgcagcaaggaaactat
gaagaggccgcccggtcactgcgtaaactggggctgaactgtcgttcctgccaccgcgac
taccgagcggtgactgctgcgatttatcgcacaccggacttcagccagatccatgtggaa
gactctgaaacactcgaagaagagccgtatcgaagagtcatggagcgtctcaccctgctg
gtcaaccggatcaagattgccagtgaggatgagagaatgcagactgcgctcgagagcctg
gataatcttcgccaacggctcgatgaccttgggcagagttgtgaatcctgccataaggac
aatgcccccaaatcccgaatactcggcactgaaacagagaaatccctggcggcacttgaa
caggcgatcaaagcgggagaacaaaagaaaacagggcgtcacctgggaacactggccgtc
caaggctgtgcccgttgtcacagcgtgcaccgcaccctatatgatctcaaaggtgcaatt
gcaccttaa
>ELPFPBOH_00127 norC_2 Nitric oxide reductase subunit C 133828:134274 forward
atggctgaggccttcacaaaaacgatggcgcgtaacatcttttatggtggaaccgcgttt
ttctttctactatttctcgccctgacgttcgactcgatgggccagctgcccaatcgcgat
aaccgcgccgccctcgaaggcgagctcggtccgcagatcgccatgggcaaggcgctctgg
gagaagaacgactgcattggctgtcacacgctgctgggggagggcgcctactttgcgcct
gagctgggtaacgtctatcaacgctttggtaattcgaccgatgcgatcaaaggctttatc
gccagtcgtcccaaggacggtattcccggtcgccgcagcatgccgcagttcaacttcagt
gatgaagagctgtctgccctggctgaattcctgaagtatgcgtctggaatcaataccgcc
ggctggccgccgaatatccagggttaa
>ELPFPBOH_00128 norB_2 Nitric oxide reductase subunit B 134290:135678 forward
atgaagtatcaatcacaatcggttgcgaagctctattttatcgcggccatcgcgctgttt
gcagcgcagattctgtttggcctgatcatgggtctgcagtatgtcgtcggtgactttctg
tttccggagattccgttcaacgtggcccgcatggtccacactaacgccctcatcgtgtgg
atgctgatggccttcatgggcgccgcctactatctggtgccggaagaggcggagacggaa
ctgtttgcgccctggctggcgacgctgatgttctggatcttcctggtggccgcgggcctg
acggtagccggctacctgctggtgccctactcgaccctggcggatctgaccatgaacgag
ttgctgcccaccatgggacgtgagttcctggagcagccgacgatcaccaagattggcatc
gtcattgtcgcactggccttcctcttcaacatcggcatgaccatcctcaagggtcgcaag
accgtggtcaatctggtgctgatgatgggtctgaccggtctggccgtgttcttcctgttc
gccttctacaatcccgtcaacctggtgctggataagttcttctggtggtgggttgtgcat
ctgtgggttgagggcgtgtgggagctgatcctcggttccatcctcgcctttgtgctgatc
aagaccaccggcgtcgatcgcgaggtgatcgagaagtggctctacatcatcatcgcgatg
gttctgatcaccggcatcatcggcaccggccatcatttctactggatcggtacccccgag
tactggcagtggtggggttcaatcttctccgcgatggagccgattcccttcttcatgatg
acggtatttgccttcaacatggttaacaagcggcgtcgtgagcaccccaacaaggcagcc
gtgttgtgggcgttgggtactgcagtgatggcgttcctcggtgctggcgtgtggggcttc
ctgcacactctgtcgccggtgaactactacactcacggtacgcagatcaccgcagcgcat
ggtcacatggccttctacggcgcctacgtgatgattaacctgaccatgatctcctacgcc
atgccgctgctgcgtgggcggaatgcggccaacccggccaaatcgcagatactggagatg
tggtcgttctggctgatgacgatctcgatggtgttcatcacgctgttcctgaccggcgcg
ggcatcctgcaggcctacctgcagcggatgggcgacaacccgctgccgttcatggcggtg
caggataagatcgagctcttctactggctgcgtgaggtcgccggcctggtcttcctggtc
ggtctggtgatctacatcgccagcttcttcgtgggtcaggatgagccggaggcggtggtc
gccgactga
>ELPFPBOH_00129 ctaE_1 Cytochrome c oxidase subunit 3 135889:136476 forward
atgacgacagtggcaaacagcctggatcaggcgaagagatatccgccgggagacctggcg
atttggatcttcatccttgcagagctatcggtattcgcggtctttttcgccgcctatgcc
tttactcgcatgaacaacgtggagctgtttaacgagtttcaacagcatttggatcggcag
gccgcattgataaacactctggcactgatcaccagttcctattttgtggtgcgtgccgtc
agtgcgattcgcgagggcagcagcaaactctgtgttcgctggctgttggcggcattgtcg
atgggagtggtgtttctggtagtgaaaggtggtgagtatgcccaccatttcggtgagggc
atcaccctcagtaccaacaccttctatatgttctatctctccctgaccttcttccacttc
atgcatgtcatcatgggcatggtaattctgtcagcggtggcggtgatggcacacaaaggc
aagtatagcgccggggagcatactggcgtggagaccggcgcctcctactggcatatggtg
gatctgctctggctgatcctctttccactcgtttacgtgatgcggtga
>ELPFPBOH_00130 ELPFPBOH_00130 hypothetical protein 136484:136756 forward
atgagcagtaataaaaaactgggtattcgtccctgcacttgggtctatctgttcttgatg
ttcttcagctttgtgaccttcctgatcggccagatgggctttagtggcctacaggtcgct
ctcggggtgctctttctggccctcatcaagggacagctggtgggtcactacttcatggga
ttgggttccgtccgcgggatctggcgttggcccgtctttatctggctcttcattcccggt
atgttgatcagcaccgcgttttacctctcttaa
>ELPFPBOH_00131 nirQ_1 Denitrification regulatory protein NirQ 136773:137555 forward
ttgactgagctgcctttctacaagccacagggcaatgagatcgccctgttcgagcacgcc
tataaacatcagctgccgatgttgatcaaaggtccgaccggttgcggcaagacccgtttt
attaactacatggcggccaagctgggacgtcctgtctatacggtggcctgccacgacgat
ctgactgccgctgacctggtcgggcgccatctgatcggcgagagcggcaccttctggagc
gacggtccgctgacccgggcggtaagagaaggagccatctgctatctcgatgaggtggtg
gaggcgcgcaaggacaccacggtggtgctgcacccgctcaccgacgaccggcgtatcctg
cccattgagcgcaccggcgagaccctgcatgcgccgccggagtttatgctggtggtctcc
tacaaccctggctatcagaatctgttgaaggggatgaagccgagcacccgccagcgcttt
ctcgctgccagcttcgattttcccaatgctgagctggagcaggaggtgctgatcggcgag
actgacatcgatgagacccttgccagacgcctagtgatcctcgcgaatgcgctgcgttcg
cttaaggatcacgacctggaagaggccgcctcgacccgtctgctggtctacaccgcgacc
ctgatcaagggagggtacaacccgctcgaggcctgccgcgctgctttggtggagccgctg
accgatgatgaagagaccagtgccgcactgatggaagtggtggaagttacctttggcaga
tga
>ELPFPBOH_00132 ELPFPBOH_00132 hypothetical protein 137545:137949 forward
ttggcagatgacctccaggaaccgcctggtcagggatttgcaattgttgccgagtcgctc
tatctggcaaatctgctgattgcaccggggctggcgtttatcgcgcttctctatttctat
cgaaaaaagatgcagggggcaccgccattggcagtttgccatctgcaacagaccctcgct
gcaagcctctgggcaggtgtgctgctggtccttgtcaacctgctgatcctggcgctcggc
ggttatgagggtacctatacctggatgctggtgatcatatacttcaccgtttgccactcc
acgctggtgctgcttggcgtgctcggtctggccaaggcgatggccgggcaatgctttcgt
ttcccgtgggtggggtgtcccctgcctcctggttgccaggattga
>ELPFPBOH_00133 ELPFPBOH_00133 hypothetical protein 137895:138986 forward
atgctttcgtttcccgtgggtggggtgtcccctgcctcctggttgccaggattgatccag
atcaagccattgttcctgaccgcagaataccatagcaaatcactcgggtattcacttgtt
acagtaacaaaaccccatatgtctctctccctgcaacacaaacgccatctctttcaggcc
ggtttcttcctcctgtttgtcctggcgccgcccctcgatctgtttcgcttcgatctgacc
cttaaccatttcatcctcttcggccggccctggactttggggatagaccaactggttgct
ggggagatcagcagtaccgaggcggctgccaacatctttcttcgtggtttcctcccactc
gcgctggcggcggcggggctgatttggattgcctggcgctttggtcgcctctactgcggt
tggctctgtcctcacttctcggtggtggagacgatcaaccggctgatgttccgtgccagt
ggcaagcagagcatttgggagaaatcaccacagccggaattgcagccgaatggtctctac
atgaagccggacagaaggttctggccgttgacctggctggctgcattgttttttgccttc
ctctgggcggtcagctttctcacctatctgctgccgccgtttgagatctaccataatttg
ttccacttcagcctgaccggcaatcaggcacgtttcattggtgcggggactgggttgctg
ttcatcgagtttatgtttgcccgccacctcttttgccgatttggttgcgcagtgggggtg
tttcagagcctcgcttggatggccaacaaccgaggcatggtggtgggttttgatcgcagc
cgcgccaaactctgtggcgaatgcaacaacgcctgcgacaatgtctgcccgatgcgcctc
aagccacgcagcatcaagcggcgcatgttcacctgtaccgagtgcgcgcagtgcataacc
gcttgtgaaacggtacagaagcctttcgcgcgccagaccttgttgcagtgggtggaggat
gaggcggcaatcgcagtggctacgggacgacctgtcaccagtcaaaaaccgaaaagccag
ccagttccatga
>ELPFPBOH_00134 ELPFPBOH_00134 hypothetical protein 139009:140844 forward
atggaagagaaagtaggcgaactctggcaccgcttgatcacccgcatggcgcgcaccagc
cacccggaggcggcggttaccctggagcaggtcggcaccaccgttggcatcctgtttcgt
gccctgggtggcgacggcggcctgcaggtggaggcggcccacgccaccgaacacggtgcc
cgtcgcagcttgctacatcggattgccggtgacagcagaaaggtcgagctggcctggcgc
gatgagcagtacctgcgcctgcccgcggtgatcgatctgttcccctccccccagctgaac
cgggatctctacatctggctggcggccctggcggtgggcgatcaccaggacgaggaggcc
tggttcggcaagaatcagcgcctgacgatcaaggccctaaacgactatcctggcctgcgt
ccacgttaccaacggttggtcgaggcccacctcgcacaacgcatccagcccgacagccag
ctcaaagccgaggcagcccaggaggcagctatccgtcaggcgctgcgcgaacccggcagc
gtcgaacagctgccgcagagccggcgcccgccgcaacctgtgccgctctggctccacccc
tttcctcccgtggttgctgcagccggtgcctccgatgattctgatgaggcaggcagtagt
agccggggcgagatcaagcagatggaggagcagaaccgccaagccgagcgcgccgaaaaa
cctgaagcaaaggatcgggggttgatcaccatccgcatggagaacatcttcacctggggg
gatttcctcaacctcgaccgcggctccgaggagaacgacgatctggagagcgccgccgat
gccgcaaaagatatcgacgtgctgagcgtcagccgggatgccaaggcctccgccagcaag
ctgcgcttcgatctggatctgcctgccgcctcagaggatgacctggtgctcagcgagggg
gttctgctgccggagtgggacttcaaaaagcagcggctgctgcccgacctctgccggata
gtgccgatgctggcggccaatgccgagccggtcctgctaccggatcatctgcgccgcact
gcgcgaaggctgcgtgcccagttccagcagctggccccagcgcgagtctggcaccgcaac
cagcaagagggcagtgagatcgatatcgatgcctacctgcgttttgccaccgatcgcatg
attggccatgccgccagcgccgatggcctctaccgcgatctgcgcatcggctcgcgggat
ctcgcctgcctgctgctggctgacctgtcgctctctaccgacacctgggtcgataaccac
cggcgggtgatcgatgtgatccgcgatgccctgttcctgtttgccgagagcctctcggct
accggcgaccgcttcggcatctatggcttctcctcacgcaaacgcgacccggtccgcttc
catcagctgaagacctttgatgagaactacaatgcggcgatccgcggtcgtatcgatgcc
attaagcccggctactacacgcgcatgggcgcggcgatccgccactccaccaacctgctg
aaggcgcagccctcggagcgccgtctgctgctgatcctcactgatggcaaacccaatgac
ctggacaagtacgaggggcgcttcggtatcgaggatacccgccaggcgatccgcgaggcc
cgtgagctggggctgcagcccttttgcgtcaccatcgacaccaaggccaacgactacctg
ccacatctgttcggtagcggcagctatgtggtgatccacaagccctcgcagctgccaaaa
gagttgccgctgctctatgccagattgactgcctga
>ELPFPBOH_00135 ELPFPBOH_00135 hypothetical protein 140942:141856 forward
atggccggacctccattgcccagcaaagaggagctggcgcaattatcgcccgaagcgctc
accatctatgccgggcgttctgcattgcgcgtgcttcctttgatagccaatcaggggact
gtcgaatcctggggttctgaggcgcagcagaaactgcaggtagtagagctggcagcggca
cttttcattgccgcccttaccgaagacacctccagctatcaatatgattttgggggggaa
tacccggaggaatctgctgtcgccatggtgagcgccgctgcccccgctctggcgcgtggg
gccctgaatgctggcagcggggtcgagtatattgcggcaagggcgatatcagcggccgcc
tacgctgcgggtactgcctcacgcgcagtggcgacagccagcgtctcaccctcagtcatt
aaagggagcgccttcgctgaaaccatagctaatccccagctgatccacgctgactcagat
ttcctcgtctacgccgatctcgccgttgccaggggccgtgaggtggcggtgaagacgttt
ggcgcaggaggctttgaacgcaatgtgcgggtggacttcgaggctctgataaaagcccgg
ttgcgtgacatgctgtctatccctctttggccggcgggggaaccggataactggggcgat
tttctcgctccttgggagaaggcgctgaggatggttgaccccgaagtctgggatcgttac
cagcagtggctaggtggaggcggctcattgcgggaagagtaccaccgtctgataggtcac
tggtccgcagagcatgagagggaggtgatggaggcggcagcctatcaattgccgctacct
gaagcggagtcagagggtatcccggccgccgtcgagcccatgccaggagagataggcaag
gtccccgtcaactga
>ELPFPBOH_00136 ELPFPBOH_00136 hypothetical protein 141883:142146 forward
ttgggccgggtggacttggtcaacgctctagccgacctactcgatcacagcgacggtgag
cacatcaccatcgggctgatggggcattgggggacgggcaagagcacggttctgagtctg
ttgaagaaagagttgcgttgccggcaggaggaacggttttgggtcgggtgtgatgagacg
atcacctgctgggaggccctcgtcaaggtgctccggcgttatgcgggctgctggggcaag
cagcgagcccggctgacgacctag
>ELPFPBOH_00137 ELPFPBOH_00137 hypothetical protein 142177:142761 forward
atgcacaaggaaaagcagcccgacaaactggtgtcggaaacccaccgttacctctttgcc
gagttcaatgcctggcgctatgaacacaccggcaacatgcaggccgggttggcccaggag
gtggtgaaagggctgaccaacgacctggactggattcggtgcaattggctggcgctgcag
ctggtgacgtcgtcacaaaggattggtgtctatctctggacaggcctgttcctgctgatc
gtggaggttgtcggcattcagtggcttggggtaaacgccgcctatcttcctcctatgatg
gctcgcctggtgggcgatacctcgggcattgcgctgggattgggtggtcttgcgggcgtc
ggtgcgctgttcggtatgctgtccaaagggcgacaattgtttgcccagacttgggtcgac
acatttaagacctacctgcgtcttcccgacttcggcgagtacctgggtaccctgccggtg
atcaaggaaaaggtggataagctctgtcggatacgcctgcatcggccctgtttcccgcgc
cgtttgctgctctatatcgatgatcttgatcgttgcggtggatga
>ELPFPBOH_00138 ELPFPBOH_00138 hypothetical protein 142766:143680 forward
atggcgctggcagcgttggcccagcactattatgaactggcggaaaagggcagtcagcgt
accgcccaggccatcgcgcgggactatcttggcaagatttttcatctgccggtctgcctg
agcgatccggcgaaggaggatgtcgaaaactatatcctcaaagatcttattgtcgaggtg
ctgcaggatgccgatctgtcatcggataaaaagaagggatcttcaggaacggacgcatcc
ggtgagctcaccgtgaggcccgggcctcatggtgctgagcccgggcagcaagtggcaccg
gggagtttgccgggagattcggcggtgccagcgcaacagaaattggtggacgaaatgcag
ccctctggaggtgaagtcgttcctgaagagacgggggcggaggaaggtggcaaggcgccg
aaggaagataagaaacgaacccagttgctggccggtaaagcgatcagagaaacgacaaaa
gagcgtgagctgttcatgcaactggcggactggctgaagatctccaatccgcgccgcctg
aaacgacttttaaacagttatcgtctgatgaaggccttagacgcaggcaggcgtggcacc
atcgatttgatgtggaataaacggcatctgacgatgctcttctggttggaacacctctac
gttcaggagatgatcgagcaaaagcgcgaagagaagtacctgttcggccctgatatggag
atacagggggcaaaactcgcccccaagacctactgtctactgatggaagagatggcgaag
gatgttgcggaggagacgcgtcggtcttactacgaaatgctgaagctggagacgatgccc
ttcatgttacctttctcccatatcgtggtggagagtcaaagagaggcgaagcagacggag
acaccattagaataa
>ELPFPBOH_00139 proA Gamma-glutamyl phosphate reductase 143774:145045 forward
atgatgaccaagatcaccgatgttgccgcctatatgaatgaactgggtggcaaagcccgc
accgcctcccgtcgtttggctgccgcctccaccgctgagaagaacgccgctctcaacgcc
attgccgacgagctggatgccagtcgagacgccttgatggtggagaacaggaaggatctg
gaagcggggaccgccaagggactggatgctgcgctgttggatcgcctggagctgacccca
gcgcgcattgattcgatgatcgaagggctacgccagatcgccgcgctgcccgatcctatc
ggcgagatcttcgatatgaactaccgccccagcggcatccaggtgggacggatgcgggtt
ccgctcggggttgtcggcatcatctacgagtcgcgccccaacgtcactgccgacgccgct
gcactctgcctcaagtcgggtaatgccacggtgctgcgaggcggcaccgaggcctttcac
tccaaccaggccatcgccgccagcatccaccggggtctggagaaggcgggtctgccggcg
gatgtggtacaggtgctcgccactaccgaccgggccgctgtgggcagcatgatcaccatg
cccgagtacatcgatgtcatcatcccccggggcggcaaagggctgattgaacgcatctcc
cgggacgctcgggtgccggtgatcaaacacctgcacggcatctgccacgtctacatcgac
gatcaggcggaggtgggcaaggccttcgacgtggcgatgaacgccaagacccagcgctac
ggcacctgcaacaccatggagaccctgctggtggcggaagggatcgccgaggagatgttg
ctgatgctggcggcgccgctacaagagaagggggtggagctgcgcggttgcccgcgtacc
ctggaagtgatcgacaacgccgtggccgccaccgatgaggattgggacaccgaatacctg
gggccgatcctctccatcaaggtggtcgccgggctggacgaggccatcgatcatatcgac
cgccacggctcccagcacaccgacgccatcattacagaaaactacacccgggcccggcgt
ttcctggccgaggtggactccagttcggtgatggtcaacgtctccacccgttttgccgat
ggctttgagtatggtctgggagcggagatcggcatctccactgacaagttccacgcgcgg
ggtccggtggggctggaggggctcacctcggttaagtttatcgtgcttggcgacggccat
atccggacctag
>ELPFPBOH_00140 nadD putative nicotinate-nucleotide adenylyltransferase 145055:145687 forward
atgatcggcattctgggcggtaccttcgacccgatccactacggccacctgcgcaccgca
ctggatgtgcagcaggcgctggggttggatgaactgcgctttatcccgcttgccaatgcg
gtgcatcgggatcagccggaggtaccggcagcgctgcgcctggcgatgctggaggcggca
attgcgggcgagccggggtttgtcgctgatgaccgggaactgcagcggggggggcgttcc
tataccctcgatacgctgctctcgctgcggggagaactgggggatgagctgccgatctgt
ctgctgctgggcagcgacgccttcaatggttttctctcctggcatctgccggagctggtg
gcggagttggcccatctggtggtgatgacccgcccaggccaggcgttgccggaggatcca
gcgctgcaggcgtttctctcctcccggttggtggatgagccggaggcgctgcggcgctcg
ccgggcggcactgtaattcgcctgcccgtcacccaactggagatctcctctaccgggatt
cgtcacctgatcggagcgggagagagccctcgcttcctcttgccggatgaggtgctgagg
ctgatcgaacgccatcagatctatcggaattga
>ELPFPBOH_00141 rsfS Ribosomal silencing factor RsfS 145747:146106 forward
atgcaggtagaagagctcagagatctggtcgtcgaggccctggacgatatgaaagcaaat
gacattgtggtgttggatgtgcgcggcaagaccagcatcacggacatcatgatcgtggcc
agcggcacctccgaccggcatgtgaaatcgattgcacagaccgtggccttcaaggcaaag
caggcgggcgaggctccgttgggcagcgaggggctggacgacggcgagtgggtgctggtt
gatctcaacggcgtggtgctgcatgtgatgctgccgaaggtgcgcgacttctaccatctg
gagcggctctggtcgatggataccccgctgccgttgagcgagcactcccaggattcctga
>ELPFPBOH_00142 ELPFPBOH_00142 hypothetical protein 146316:149834 forward
atgggagtggcaatctgtgggctgggccacaaagtgcttgacttgtttgggtttatagtc
ggccgacgagcaatcctagcccaaagtctgcgcaaaatgatgatcaaaaagcaccccgga
tttacgctggtcgagatgagcattgtgctcgtcattatcggagcgattctctcgattgcg
gtaaacctctggccggggctggtgcagtctgccaagcagcgcaataacgaggcgatcatg
cagcgcatggagctggcgctggagggttacatggtggcggcgagccagtttccctgtccc
gataccaatggggatggtgatgccaccgatgaggtgatccccgatggcggtgtggcgggc
aactgcaccagttatgtcggcaccctgccctatctcagcctgggcctgagttctggcaac
gatgtctggggcaacccggtccgatatgcggtattcgccagcgccgatcccaatttcaac
gtggatctgaccgaccggggtgatatctgcgccgatctgaaacgggccggtagtcagctc
aaggatggcatgcacgaccctgcggccctctataccacccagtcggatctcaccgatacg
ctgcttccgaatagtgataccaatctcgccttcgtgatagtcagcggtggtgtgcatgac
aaggatggcagtggcagcttctttgacaatctcaacggggacgtggatccactccacttt
gctgcgcctaacaagatccataccgatagctacgacgatacggtgcgcgccgtctccttc
gccaccctaagcggtcgccaatgcctgctgaatgcgggcggggcccaggagaacaccctg
ctgctctgcagcgatggccaggataatgatggcgatggcctggtcgattgctacgatcag
gactgctacggactgggcgagtgtccgaatggaccgccgtcggaggatatccagatcagt
acccgggcgatgaatcatggggtgctggggggcgagtatatccaccagttcatcgccacc
ggcggctccggccaatactactgggcgctagattcgatcaccccggcgattccgggtctg
tcgctcaactactgggatggcaagctgaccggggttaccgaggtctgcgatggcgactat
caggtgaccgtgaccgccaccgaccagttcgatgccaccaagaccgccagccgcagtttc
gccctgcgggtcgataccggggatctgaatatcgtgccggctcactccggtggcaccctg
ctgcccgacttcattgcccaatatctcaccttcagtcaaccgtttcaggtgattgggccg
cgcatcggcgatccgaacggtgatgacttcaactgggcgatcaactgggtcggggctggg
gccgacaacttcgagatcttctccaccggcgaggatcagggcaccctgaagaagaccgcc
tcctccgcctcgggcaactacctcttctcggtggaggccactgacaaggcctgccccaac
aacaaggtgatcgaaggcacctatagcctggaggttaccccgagcggcgcggttggcccc
tataccaccgatctgttggcggagtggcgtttcgatgagtgtctctgggatggcagccgc
ggcgaggtgcaggactccgatccccaggggctctactcggggctggccgagggaatggcg
gtgacggtcggcgcgggtaaggttaaccgggctggctacttcaatgccggagactccctg
ctgctgccctatgtgccgctcaacaataccagcttcacctttgccgtctgggtcaacctg
aatgagatgggcgacggtgagcgtagcctcttctaccagtgtgatgcggtggcggtgaac
cgttgcctcaatatcggcctgcgcaacggccgtccactgatcagcttctccagtaccgat
gcggaattgatggcgccaaatgcgctgccgcagacgggctggcaccatctcttcttcgac
tacaacggggccaacggtgagcggcgcattctggtcgacggggccgtggtcgccagtgac
tcggcgcaacccttcaacggggcggatggctcagagagcgggggcggtagttgggtgggg
cgcggcatcggcaacatgctcggctatctggatgagatgatgatctggaaccgtatcctc
accccggatgagatcagctccatctaccagatgcgccgcgacccaccgcgtaatatggct
tgctacggcgagccgatatcggagtaccgtatggagaccatctacccctggaccggggct
gatggcagcgtcaagaatgaggtcggtagcgaccacgccaccgcagcggcctggggtagc
ggatcgctgccgacacagaccaccctggaggagggtaaggtctgccgcgctgcctccttc
accgcagttgatgatctcaatggcagctatatcgacctaggcgacccagcctcggggcgg
ctcgatccgggcaaccgcggctggagcataggcctctggttcaaatgggatggcacccca
ggtgagaatcgcctctacaccaaggagggtgcctatgcgttgcgcctggatgccaactat
aaccgccgcttcctcgagtatcgctgggagcccaggtggcactggtccgataacgtgggg
ccagacatcatcatcgagccgaaccgctggtaccataacctgatcacctatgatggcttt
cgccaggtggtctatatggatggggaggaggttttcagccaacgcctggatggcggcgcc
atcggcagcaccgataccagggccctcatcggtgcccatggtggtgctggtggtgatctg
atccacttcttcagcggcctgatcgacgagttccgtgtctacgaccgggcgctctccgcc
ggtgaagccgaggcgctgatcagcatgactcacgactgtagcatcacagcgattcagatc
accggattcagtcccgcgagcgccgagtcgggggcgcagttgctggctggcagtacaggg
ctggtgccgggggcgatcggtggctctccaccctatgtctatgagttgcgcgatacccag
atttccggcctcattatgcctgacctggctactggcgagctggcgggccaggtgaacgtc
tgtgccggcagtcacaatgttactctcggtatcaccgaccgcaatggcctgactgagcag
actaccttgccggtggaggtggtctatgccgaactggcagtctcaccggggattgccgac
aattttacctgctcggtctccggtgcttgcagcaaagagtacacggtggtcggcaaccat
ctgggtgagatgcagaactgggcgatcgagtggcagggcggggtcgatccgggcgctatc
agcctgaccaagaccgggccttcgaccgtcatcctcgccaaaaatggcggcgccttgcag
ccggccaccaactaccgctatcgcctgagtgctaacgacagccgctgcagcgcccatcag
gtggccaccgactggtacaacctcgacgtggtggagtga
>ELPFPBOH_00143 epsF_1 Type II secretion system protein F 150091:151320 reverse
atgccctactatagctacaagatgctgcagcccagcggcgtcatcgccaacagcgtggct
cgtctgccctatgacgatgagaccatggcgatcaactaccttgagaacgaaggcggcacg
gtgctgcacattcgccagctcggcaagctagccgccaaatacgctgaattcacccgcttc
ggtctgcgcaaagtaaagactacggaggtagccgagaccctctccaatctgtcggtaatg
ctcggcagtggcatcccggccagtgaggcactgcaggaggcggcccagggcaccgagaac
ccgaccctagcgctcgccatggaagatatccgtttctatgtggaggcgggcagcagtatc
tccgaggcggtggggctctatcccaagatcttctccaacacggtgctctacctgctgcgc
atcggcgaggagaccggtcgtatcgaccgtgccctggaggtcgctgccacccatctgcag
cgcatcgagcagatcaaatccgacaccaaacaagcgatgctctacccgagcttcatcctg
gttaccatgggggcagcggtcatcttctggttctactatgtggtgccgcagatcgtgacc
ctgtttactgagatggaggtggagctgcccccgctcaccaaggcgttgatcgcaatctcg
gagtgggtgcaggcctatctagtcgtggttttgatcaccctggcagtgctgtacatcagt
gccaagatcgcttacgccaagatctacaaattccgccgtttcatacagggactggcgctc
aagataccgatcatcggccgcctgcagcacacctccaacctggcgtttgtcagtgaatat
ctgcacctgctgctggatgcaggcgtggatgccttcaagtctctcgacatggtcagccgc
agcctcaacaatgccatctaccaggagcgcgtggcgaagatccacgagcgtatcacccag
ggacagagtgtcgccgacgcctttcagtcggtaactctgttccccagctatgtggtgcgc
atggtctcagtaggtgagcgtaccggtaccctgccggcacagtttaagcgggtctcggcc
gagtatcgcaagcgcctcaactataaggtcgaaaccctctccaaatccctagaaccgatc
atcctgatcattgccggcggtatctttggcatcatccttggtggcctgttcctgccgatc
tacgatctgatcggcggacatatcggctga
>ELPFPBOH_00144 ELPFPBOH_00144 hypothetical protein 151343:153037 reverse
atggacgcaccggtggataaattacccctaggagaactgctcaaggcacgcggcgtaatc
ggcgatgagcagatcgccttcgccctgcacgaacacactgtcagcggcgagaagttcggc
agtatcctcaccagcaccgggctggtcaccgagtatgatctggccttggggctggccgac
caggccaacatcccctatcacgatctcgaccagttggcgatcgacgctaacttgctgcgg
cgggtcaaccgcaacctctgcctgagccaaaagtttctgcctgtgttgcgcgatgagaac
cagattctaatcgccacatcgagcatcgactttgccagcatgacccaaacggtgacccgc
catactggcctggcaccggagtatgtgatggtcgaggagtcgaagctgatcgacgcgatc
caccactactatcactttctcgacaacccggtggaggagctgctggaccgggagatccat
atcatctccaacgaccactcccaggcgcgtccggtggagcagttgctggagcatctattc
catctcgccgccaaacaccgcgcctcggatatccacctgcggccgatgaccgacaccctc
aacatcgccttccgcatcgacggcgtgatgcgttccatgctctccctgcccaaccccttc
aagcggctgatctcatccctcaagctaaaggcaggcatggacatcgctgagcagcggctg
ccccaggatggctcgtttgagtcgaccatcctcaacactcaatactacttccgcgcctcc
accaccgtctgcccctatggcgagaacatggtggtgcgcatcctacctatgaagagcgcc
ttcatgggtataggtcagctcggctttctcgaggacgacgcgaaacacatgtcgcgcatg
ttcaacgaacccttcggcctggtgctgctcaccggccccaccggttcgggcaagacttcc
agcctctatgcgaccctgctgaccctcaatctgctgcacaagaatgtgctgacggtagaa
aacccgatcgaattccgcctgccactgctgcgccagaccgaggtcaaccccaaggcgggc
tacacctttgccaacgccatcaaatactttctgcgccacgacccggacgtgctgctggtc
ggtgagatccgcgacccggagaccgccgggactgcgctcacggcagccgagaccggccac
atggtgctgtcgaccctgcacaccaacagtgccatcggcgccatcccgcggctgcagtca
ctcggcatcaaaccctacatgctggccgactctctggtcggcattgtcagccagcgactg
gtgcgccgcatctgtccctcctgcaagcagggctacactcccagccaagaggagctcgac
tatatcggcgacaacaatatcaccgagctctatcgtgggaccggttgtgatcactgcggt
ggcaccggctaccgcggccgcactctgatctacgagatgctggagttcaacaaggaacta
cgcgcgatgatcggctctggcgccgatatggcgagcctggaggccgccgcccggcgcagc
ggcttccgcgacatcctccacacggcgctggtcaaggtgaagtccggcaccatctcgatc
gaggaggtacaccgggtgcttggccacggtttcaacagtgacgatagctggggcaaagag
cccagcctgatctga
>ELPFPBOH_00145 ELPFPBOH_00145 hypothetical protein 153018:154616 reverse
atggaaacaaccgctgtaaagtcaggcggcgaactgcgtctcgccgaaaccacaccggtc
cagcccacaaggggactggccgccgacaccctgttcggcacaaaggtggagggcgacatc
tatctcacctatctggggctcagccacaatcccttcccggtggtgcccgatgcgcgccac
ttctatcgcgagccgcgggccgagagctcagtcaccgagctgctgcatgcgatcctcgga
cgcaagggttttatgttgctcactggcgaggtggggctgggcaagtccaccatcacccgt
cgcctgctgctggcgctgcaggagcgggagatcgccagctcgctgatcctcaacagcttc
acccaaggggtcgagctgctgcgtgcgatcaacaaagatttcggcatcgatatcggcaac
gccgacttccagtcgcaactggatgcgctcaacagcttcctgctggagcagttctggcaa
ggcaacaactgcgtgctggtaatcgatgacgcgcagaatctctccatcgagagcctcgaa
ctggtgcgcatgctctccaacctagagacagaacgtgagaagctgctacagatcctgctg
gtgggccaaccggagctggaacagaacctgcagcgtaccgatctgcgccagttgatgagt
cgggtggcgctacacgctcgggtcttgccttgggaccgagagaccaccgaacagtacatc
tatttcaaactcaacacggccggctgcaacggctgcatcagcatgcagcccggcgcgctg
cgcgcgattcagcgcttcagcaacggcaacccacgccgcctcaacctgctgatggagcgc
tgcctgtatggcctctgcgcccatcgcagccgcgccatcagcccctcactggtgtgggag
gcggagacggagttgattccagccactgccggcagacgccactggtggttcttgggcggt
gcggcagcggccctcactgcaggtgcagtcatcagtctcctgctctacaacagcggaatg
ctgccaagcagcgtagcgtcttctacagtggcaacgccgccccctctcgcaacggctgcc
ccttccgccacgccaacactcagcgacgaagcgattcagacattcctcgctgcctatcag
ctcgaggagcagacccgcctgctggcgcccttactgaggcagaacaagttcggcaggatt
caggccctgctggcgaatctcaacactctgcagccggtcactctggcacagcaggaggac
gccagcgacgaggctccactactgcaactaccctctggcaaatggctgctgctctggcaa
gcgccctaccggctagaggcctaccactacggcgtgaatggagaagcggttgagctgctg
cagcaggatctggccagcctcggctactacgatggcactctcgacggcgtagtcggcggt
aaactgatgaaggcgatttacgaattccagcgcgacaaccaactgtcgcccacaggcaat
ccggacagcaacacgctctatcggattcagcaccgcataaaacagactctcgcggcaaaa
gccgccaaggagccagaagatggacgcaccggtggataa
>ELPFPBOH_00146 ELPFPBOH_00146 hypothetical protein 154598:155497 reverse
atgagccttatccatcaagccctccaggggatacctgacgacggccagggtctaagcctc
gacccgccgcccgtctcaactgctgaaccgcccaagctaaagcgaaaggcacaacgcctc
acgatcggccgtagcggaagaggctcgccactcctctgggtcatgtttgtggtcctgttc
ctggttggcggtagtctctcactgctgacttcaactctgctgaccaatcaccccaacagc
ggaaaccccgtagtcaccagcgccgacttgattgagcgacagccaaccgttcccttcaac
gccgccagcaagccagcaaacagcagagcccgggcacttatcgcccaggcaggccgacca
cagagcacgccggcagagaccccgaatctcgaaccgcaagccggccaatctggctcagcg
ggcatggatctgctcaacgccatcccgactgaggaggaaaaacagcaacaaccgacccac
accccctccgacagagaggcggatgtgcagcgtgagatccgccgtaacggcaagattacc
caacgcatcaacgcgattcgttccgccatcgccagtggcaacgaggccaacttcaaccgc
aacctggcccgcctgtggaaactgctaggccgctcccacccctatgtgaccaacctggaa
gcctactgggcgctacgtcagggcgaccacgaagaggccgagcacctgctccacaaagta
ctgaaaaagaaccctgacaacctggaggcgggtgccaatctggtggtgctacgctggaac
cgtggcgatcaggtaggtgcatctcaactgctgcagcggctacaacagtcgcacccgggt
gatctacgactcgaaaaactcgcaaccacgctcaaagcacgatggaaacaaccgctgtaa
>ELPFPBOH_00147 sctC_1 Type 3 secretion system secretin 155494:157122 reverse
atgagcacgaacaacacagcaacaaaaattcgaatgcatctgctccttcccctggcggct
gccatgctaaccttggccggctgtaactcggtgccgcagaaacagcagcctgagggcgat
cccaagctctccgcttaccagatgatccgcgagcgcctgatcgatggctcgaaaacaatt
ggtcgctatcaagatgaagtgcgcaataatctggagcagggcccggccctgcaaggtgca
ccgatcgagccgctgctgccgaactttgatccgcttggcgaccagctgatcagcatctcc
ctggacaacgaagatgtacgccatctgctgcgcgcggtcgccgaagaggcaggcctcaac
ctgctgatcgatccagccctgagcagcaacccgcgtccgatatcggtccactttcgcgac
accccggcttcccaggtactcaactggatcctcgaaagcgccgacctccacagcgagacc
cgcggcaacaccctgtttatcactccgtttcagacagccgtgttccacctcgattttgtc
gagtcgcagaccactgcctccttcgatgccggcggtgacgtactcggcagtgccagcact
tcccagggcagcacctccagcctcaccggcaacttcagaatctccggcaagagcggcaat
atcaccaacccctatgattcgctgcagacctcgatcaaggcgctgctctctgccaagggc
aaggctgatctgaacgccctctccggcactctctatgtccgcgacaaaccctcggtggtg
cgcaacgtggagaagctggtgtcgcgctaccagaaaatcgtcggcagccaggtgctgatt
gaggcacgtatcctcgaggtgaggctggccgacggctatgagtttggtatcgactggtca
ctgctgcgcgaggccctcggcggcaccgtcggtttctcctccggcattagccaggtcctc
tccaacgatgtattcaatccaggcgccaatccgctcacgatcagctccacccccggccca
gtggccccacaggcgggactggtcttctccaatctcaatggcaataacagcaccctgttt
gccgccaccctgctggaggcgtttggtgaagtgcagctgctctcaaaccccaccatccgt
gcacgccacgcccagccggcgatgatcagcgtggggcagagcaacacctatatcaaagag
accaaaatcacccagaacacctccacagtagtcggcaacggcaccgtctccaccgagatc
aagaccgacaccgtgttcgacgggctgctactcggcgttatcccctttatcggtgaagat
ggccgtgtatcactctcaatccacccgatcaagagtgaggtggacctcgagagtctgaag
ctggtcaccatccaaaatgtcgccatctccctgcccaaggtcaacctggaggagatcagc
accaccgtgaagctgcataacggcgaaaccgtgatgctcggcggcctgatcagcgacatg
cgccgcagcaccgactcgggcttccccgggcgcgacaagctgggggtgctgggcaaaatc
tttggcagggaagatgaccttcaggagaccagggagctggtggttgtattgcgagtatca
gtaatatga
>ELPFPBOH_00148 ELPFPBOH_00148 hypothetical protein 157119:157682 reverse
atgagactcaaatatctccccctgatcctctccctgctgttcagcctctcggtgatcttc
agcgccgcctatgcctattggcgtcttgagcaacctcgccagctggtacagatcaagcta
cccaaggcccccaacatcccgcgcgtcaagccaaccgtaatcgccgacctggcccagctg
gagccgcgcctggcgcgtctggtgacgccgaaggctcccccgcgcggccctgccaacctg
atggctttcggctaccagcgggtcgcccggacctatccgattatggatgcgcccaaggtt
gaactgccatcccactacagcctgtcgatgaccttcgtctcatcaaaacggcgctactgc
gtcatcgacggccgcttctaccgtcaaggcgagaccctgccggaggggccccgtgtcgag
aaggtgcagccagagggtgtgcttttaagctggcgtaatgtcagccactggctgcagaaa
ggcgtgggcatggagaccaccacacttgaaagcgggcagctatcccagtcctggacggaa
aacccagcggaaaaccgactatga
>ELPFPBOH_00149 ELPFPBOH_00149 hypothetical protein 157679:158971 reverse
atggcgcggcactacctgatcgacctcaacgaccgcccgatgctgctggagaaacgcagc
ctccgcccgttcaacgataccagcgaactcgcgcaggataccgcctggctgatccagccg
gagaacgcggtcagccaggtgctgcgtatcgacgcgccagccaaatatgccgaatccctg
atccgccgccagctgcaggagaagggcgagatggaggaatccccctacatcatcacccac
tggaagcgcagccgcgacaagaccaccacagaactgctctataccgcaattcccaccagc
acctatctacgttatcaggagcggcaggcagccaaccatcatcacctgatgatcttctcc
ctctatgaggtgctctggcagaccctgcgccaactcaaacgcaaggagccggtggccctg
gtgctgctgcatgacggcaatgccgaactgctggtgggcagctccacccgaccgctcact
gccgccaccatctccgcctataccgagacacctgacacccaggagctactctggaactct
cttgcccaggagctgcgcagcgccgaagagaacgaacatatcaagctgcgcgaactgatc
tttctgcactggctagaagatgaagagaaactggaagagcacgccgtcgaactcaccgag
cgactcgatgccacggcactgctgctcccctccgaacccctggataccgaacagggtccg
cgtcaggcatcgctgccacagaccctgaagctcttaaaaccccgccatggtctctcaacc
acgatgggattggcggccaaaacaacccagatgtccctgcccctgagcgcggtcagcgga
ctgattctcgctgccggtcttgcgatcggcggtcagatgctgcacgtcagcgcagacaac
cgtactgccgaggcagaccatctacagacggaactccggcagcgggccttacctcccatc
gagccggcccccgattatcagagcaccctcgacttcgcccaagagctcgcctgggtacgc
atcgccccctcctaccggcgcctgctgagcgagctctcttctgtgattcgtgaggggcag
cggatcgagagcatgagcgccgaatatggcgagagcaatatcagcgtctccctcaggggc
accctgaaaaagggatttcgcgaggctcaggcggcacagcaggggcttctgctcgacctg
cggcaactaggctaccggattgtcgagcgcaacttcaccaccgatctggaccgctcacgt
tttgaaatcaagatggagcggccactgcaatga
>ELPFPBOH_00150 ELPFPBOH_00150 hypothetical protein 158976:159392 reverse
ttgcgccaggacgcggcgaaccaacgccttgccaccctcaacgagtggcagcgccagacc
gaacagtcgcaccggcggctcgctgcccaccaagccttcgtcgcacgggcgaaggcgctg
ctggacaaggcctcagccaccggtgctacgccgcagagttgggagcgttttccggtcagc
ctgcagcgcgagacaagctgggacctggtctcccgcctgctcgctcaggcagaccatgga
ccggccttctactacaagcccgaatacctgcgggtcgacatcaccgcaactcgggatgag
gtaaagaacaaggcgaccattttaggggccaagatggccgataacagtgagatcaacacc
caggaaagcaccgccaccgtgacactacgtggggcctttctggtacgtacgagataa
>ELPFPBOH_00151 ELPFPBOH_00151 hypothetical protein 159477:160187 reverse
atgagcaggccgaacatcctgggttcccgccatcgcagcgcgggtttcaccctggtcgag
atatccatcgtcatcatcatcatcggcatcatcctgggtgctgttatcaagggtaaggac
ctggtccgcagtggcgaccagaagaagctcttcaacggctttatcaatgactggatggtc
acctaccagaactactacgaccgcaccggctggatccttggtgatatcgccaatgacacc
aacgcccccgacgccaacaatctgcgcgacggttcggtggctgacggcatcactgaagag
aacatcctcaatcagctacgtactgtcggcctgctgacgccaccactgggcgccactggc
agcaccatgcagcgccgctatagctccgccgacggcacccagtacaccatcatgctgacc
ttcacctccgccggcagcttcggcaacgtaatccggctgcaggcgaaacagggcgctgcc
acctccgccatccccaccgatctcggcatcgcactggaccgcatcatcgatggcgaggcc
aacggtcaggccggcaacttcctctatgtagagaatgtagccggcggcgctggcaccacc
cccactgtggccaactggcccgctgcatttgagactggccccgtcaccaaggtcaatgtt
gctctcggccccgacgccggtgctgccgctgttctgcgtctgaacctgtaa
>ELPFPBOH_00152 ELPFPBOH_00152 hypothetical protein 160327:160620 forward
atgggaacgggtgcccattttctggtgaaaaagcggaacggcgagattaggagttatttt
ttaccggaaaaatactcaggaaatgccccattaagaatttttttcccttttattatcaga
gacttgcatcacgtaaaaagtgactgtacgtcacactattgggggctgttgcgtcacaaa
aaagagcgcgctagaagtgcacgatttggaattaaattctgtagtaaggacgttctttgg
tgtcccaacgggccgattgagcatggaggtttcccggtgagggcaacctcctga
>ELPFPBOH_00153 dgkA Diacylglycerol kinase 160675:161040 forward
atggctaaaccggaaaacaatcgaggcctgcggcgtttgatcaatgcgacccgttggtcg
atgcagggctttgcctccgcctatcgtcatgaggcggcgtttcgtcaggaggtctggttg
ctggcgccgctgcttccggtcggcctctggctgggcgacagcggggtggaaaaggccctg
ctggccggctctctgctgatcgtgctgctggtggagttgctcaatagcgcagtggaaaat
gtggtcgatcgtatcggtgacgagccccacaaactctccggccgggccaaggatcagggt
tctgccgcggtgtttttggcgctgctgttggtggtgatgacctggggattggtgctactg
gtttga
>ELPFPBOH_00154 metH Methionine synthase 161048:164752 reverse
atggacaatattaccccggaacttgaatcgatactatgtgaacggattctcattctggac
ggtgccatgggcaccatgatccaacgccacaagctcacggaagaagattatcgaggtgaa
cgtttcaccgactggccgagcgatctgaagggcaacaacgacctgctggtactgtctcag
ccggagctgatccgcaacatccacgaggagtacatggaggccggcgccgacatcctcgag
accaacaccttcggcgccaaccgcatctcgatggccgactacgacatgcaggagctagcc
tacgagatgaacgtcgccggtgcgcgcctctgccgcgaggcggctgacaaatatgccaca
ccggagaagccacgttacgtcgccggtgtactcggccccaccaatcgcaccgcctccatc
tctcccgacgtcaacgaccccggcgcgcgcaacatcagcttcgacgagctggtagaggct
tacgccgaggcgacccgcggcctgatcgagggcggtgtcgacatcctgctgatcgagacc
atcttcgacaccctcaacgcgaaagcagcagttgccgcctgcgagcaggtattcgatcag
gaccagctgcggctgccgatcatgatctccggcaccatcaccgacgcctccggccgtacc
ctctctggccaaaccaccgaggccttctacaacagcctgcgccacgcccgcccgatctcc
atcggtctcaactgcgccctcggcccggagctgatgcgccagtacgtggaggagatatca
cgggtcgccgagtgctacgtcaacgtccaccccaatgctggcctgcccaacgagttcggc
gagtacgatctgggtcccgaggcgatgggccagcagatcgccgagtgggccgaggcgggc
tttctcaacatcatcggtggctgctgtggcaccacgccggcacacatcaaggcgatcgcc
gaggcggtggcagaccaggcgccccgcaaattgccggagatccgccccgagtgccgtctc
tccggcctggaacccctcaacatcggccccgactcactcttcgtcaacgtcggcgaacgg
gccaacgtcaccggctctgccaagttcaagcggctgatcctcaacgaggagtacgaagag
gccctcgacgtctgccgcgcccaggtagagaacggcgcccaggtggtcgacgtcaacatg
gacgaggcgatgctcgacggcgtcgccgccatgcagcgctttcttaatctctgtgccggc
gaacccgacatttccaaggtgccggtgatgatcgactcctccaagtgggagatcatcgag
gcggggctgaagtgtgtgcagggcaaacccatcgtcaactccatctccatgaaagagggg
atcgacaagttcaagcagcaggccaagctctgccgccgctacggcgccgcagtgatcgtg
atggccttcgacgaggagggccaggccgacacccaggcgcgcaaggtggagatctgcacc
cgcgcctatcagattctgaccgaagaggtaggcttcccagccgaggacatcatcttcgac
cccaacatcttcgccgtcgccaccggcatcccagagcacgacaactacggcgtcgacttc
atcgaagcaacccgcgagataaaagccgcctgcccccatgcgctgatctccggcggcgtc
tccaatgtctccttctccttccgcggcaacaacccggtgcgcgaggcgatccacgcggtg
ttcctctaccacgcgatccaggccggcatggacatgggcatagtcaacgctgcccagctg
gcggtctacgatgacctgcccgccgagctgcgcgacgcagtggaagatgtggtcctcaat
aaagatcctgaggcgggcgaccggctggtggagatcgcccccaactacgcgggcgacgtg
gtcggcggcaacaaggtggaggatctggagtggcgcagctggccggtcaacaaacggctg
gagcacgccctggtaaaaggcatcaccgagtatatcgacacggataccgaagaggcgcgc
ctggcggtcgacaagtccctggaagtcatcgaaggcccactgatggacggcatgaacgtg
gtcggcgacctattcggcgctggcaagatgttcctgccccaggtggtcaaatcggcccgg
gtaatgaagaagtcggtggcctatctggaacccttcctggaggcagagaaggccgagtgc
ggcgtccaggcccaaggcaagatcctgatggccacggtgaagggcgacgttcatgacatc
ggcaaaaacatcgtcggcgtggtactgcagtgcaacaactatgaggtgatcgacatcggc
gtgatggtacccgccgacaccatcctcaaacaggcccaagagcatcaggtcgatatcatc
ggcctctccggcctgatcaccccgtcgctcgatgagatggtccacgtcgccaaggaaatg
aaacgcctccgcatgagccagccgctgatgatcggcggtgccaccacctccatcgcccat
accgccgtgaaaatcgagcctgagtatgaccacccggtggtctatgtgcccgacgcctcc
cgcgccgtcggcgtcgccagcaacctgctctccaaggatctgcgcgatgactatatcgcc
gacctgcgccgctcatacgaggatgtacgcgagcgccgcgcatccaagaacgaggcccgt
aacttggtgccaatcgaagcggccagagccaatcccgtcgccatcgactgggacaacttc
gtcgcctgtgaacccaacaagttgggggtcaacgtcatggacgatatccagctcgagcta
ctgatcgactacatcgactggaccttcttcttccacgcctggcagctcaagggccgctat
ccgcagatactggaagaccgggagaagggcgaagaggcgaagaaactgctcgccgacgcc
cgcgagatgctgcacaagatcatcaccgagaagtggctgaccgccaaggcggtcatcggc
ctgttcccggccaacgccgtgggtgatgacgttgaggtctatggccttcagccagcagca
ggcgaacagaggcgccccatcagcaccctgcacttcctgcgcaagcagggcaaacagccg
aagggcaaggccaacacttgcctggccgacttcattgccccgaaagcgagcggccacagc
gactatatcggcggcttcgcctgcactgcaggtatcggcatcaacgacaagatcgtcgag
tttgaaaaggatcacgacgactacagcgccatcatgctcaaggccttggccgatcgcctc
gccgaggccctggccgagtggctacacgaacgggtgcgccgtcactactggggctatgcc
gctaacgagaaactcagcaacgaggagcgtgtcgctgagaagtacaccggcatccgcccc
gccatgggctatcccgccagcccagatcacaccgaaaaggatatgctctgggagctgctc
gacgtggagaagaacaccggcatctggctcaccgaggccaaggccatggtgcccacagca
gcggtcagcggactctattttagtcaccccgacagccactacttcgcagtcggcaagatc
aaccgcgaccaggtcgtaagctacgccgcccgcatcgacatggaactgcaagaggtggaa
cgctggctggcgccgaacctggcctatgagccggagagcaactga
>ELPFPBOH_00155 cheB_1 Protein-glutamate methylesterase/protein-glutamine glutaminase 164937:166016 forward
ttggctagacaagcccttctgatagatgattccaaatcggcccgaatcgtattgagccgc
ttattgaaaaagagtggcttcgaaaatgtcaccatggccgagtctggtgagcaggcactg
gaacagttggagacgatcacgcccgatgccattttcgttgactacttcatggatggtatg
gatggcctggagaccatcgctgcgatcaagaagatcccgcgtctgaccaatatcccggtg
gtgatgtgcactgccaacgagggcaaacgctatgccgaggcggcggagtcccatggtgcg
gtcggcatcatgaccaaaccgcccaccagggaggggctgcaggagatcatcgagctggtc
gatcaggccaccgaggcggcgtcggcggtggctgccacgccggtggtggagcctgtgcgg
gagctgcccagggatagcgagagggtgcacgggagctttgctatctcggcggaggaggtg
cgcagcatcgcgcgacgcgccacccgtcagatcgcccaagaggtggttggcgacctggcg
gctcaggcggtggagcggagtctcaaagagcggccattggatgtcaatatcgacaagctg
cgtgatgagatcatcgagcaggtgaatcgggacgtggaagcgatcgtcatcaagctcaac
gatcgggtggtggccgaggtgattggcacccattttcgcgagcagtgggcggtcttttca
gagcagatcgcagcacagctggaggtgttcaagcgtggcgtgacgagtcagttgcccggg
cgcgaacagttgcttgaggaagtgctccgtcaggtgcccgataagggcgagatgatcgaa
gagatccgcagtgtggccgagggctctatcgatgcccacgccgcagagacggcgacccgg
gtcgcccgggaggtcgcgaaaaacactgcagccgaggtggccgaggagctttttgagcag
cgcttcaagacgatgccagtgtcggcggtggcggctggcggtagtggccggcggcgtcta
ttgatggtcgggggtggcctgtttctggtcggactgatcgctggttttctgctgctttaa
>ELPFPBOH_00156 ELPFPBOH_00156 hypothetical protein 165954:166514 reverse
atgtggagattcatcacaccctggctgcgcctgaccagcctgattctagcgctggcgggc
tggggcatatgtttcgcatccccccctctccccacggtctacttagagggattgcaggtg
gagagtctgaccgaacccgcgcacctctaccgcgtctccctggcgctaagaaatccgggc
aaactaccgctacggctgcgccgcttcagctatcacctggatctgaacgggagtcgtttc
tgcgaggcggaaattccgctggcttttatcctcaaaccttactccatccaacgtctgacc
gcagtgacaagcagcgatctattcaacatcgtcggccacttcggcaaggtcatgttcaac
cgcgatctgcctctacaatactcccttgagggcagcttccagctggttggagaggcgaga
gagattccggtctctgcggagggccagatcactatcgaataccccagaacgcccggcatt
gcaccggaccccaagcctttaaagcagcagaaaaccagcgatcagtccgaccagaaacag
gccacccccgaccatcaatag
>ELPFPBOH_00157 msrA Peptide methionine sulfoxide reductase MsrA 166668:167279 forward
atgccagagcccgaggaggctctgcccggacggcgtgaggcgatggcagtggcggacaac
cactttgtcttgggcaatccgctgcgggggccatttcctgaggggctggagtttgccatg
ttcgggctcggttgtttttggggggcagagcggcgtttctgggagttgccgggggtcttc
tcgagcgcagtgggttatgcagccggatataccccgaatcccagctatgaagaggtctgc
agcggcatgaccggccacaatgaggtggtgcggttggtattcgccccggctaagttgaga
taccagaagctgctcaaatgtttctgggagtctcacgatccaacccaaggcatgcgtcag
ggcaacgatctgggcactcaatatcgttcgggcatctatacctactcagaggcccagcag
cagctggcggaggcgtcccgccgagtctatcagaatgccctctctcagaccggtggccgg
ccgatcaccaccgagatcatcgcagcgccgaacttctactttgccgaggcctaccatcag
cagtatctggcgaagaatccgaacggctactgcggcctcggcggtaccggggtcagcttc
ccgcggcgctga
>ELPFPBOH_00158 ELPFPBOH_00158 hypothetical protein 167534:175918 reverse
atgcgacgtgacacgcacagctgcctaaaggattttatttcccttttgtctgggattgcc
tgttcaatcgctttcatatcaccgtctttggtccaggcaactctaccgggctcaactctc
gctcaagctcctgagttgcggcaaatagccagcaccggcaatcctgccggcagcgcgcca
tttgcaccgacaggatgggaagttttctcgctggaaaacgctgcacggttgtacaacgtc
ggtcacggttttcaggtaacgattaacccagagcagctggatctgaaaaccgcaaaggga
gattcactcaccctatcgctgtcagcatggggttatgaagatgcgttacagccgactgcc
aagggaaatatcaagatctctggcaaccgggtggatatcgatcatggtcatggtctgaac
gagtggtatctgaacggagcgtttggcgtcgaacagggatttacgctcagccacgctcca
gatggcgctcaaactggttcgggaaatctgcgggttgacctgagtctaggtggaaacctg
cgcccggagatggacgaggaaggactggtattcaaggatagcaagggcagggtccaactc
agttacggtcagctgaccgccttcgacgccgacggcaacatccttgatgcgaagatggcc
atcacagaaggtatgctgcgtttgagtgtcgacgattccaacgcacgttatccgcttgtc
atcgacccactgctggagggggatgtacaggtagcgcctgaccacaccgaccggcaacga
ggcgctgatttcggattcagtgtcgcgattgacggcaccactgcagtggttggcgcctat
cagcatcccgaactcaacggggcgaccggtgagtacggcgccgcatttgtgtttgaaatc
gacagcaacaacaactggaaccaggtggccaaactgacctcgcctgcccaagagacggag
cggttcggctgggcggtttcgatcaagaacgatgtaatcgtcgccggcgcccccaaatac
gacaatggcgcaaccagccgggccgggcgcgcctttgtgttcgtccgagagggcggcgtc
tggggccagacaccggtcgctgaactgacgcccaatgacccggcgccgggggcgcagttc
ggctacgcggtggatgtggccaatccccaggggggtaatgactacactgtcgtggtcgga
gcttggggggatgataaggacaattacgaccccagtgacgacggcgcgcaatcggacccc
aatgagttctgttccggcatacgctgccgtaacgtcggttcggtctatctgttccatttt
agcgacgtcactaccggcacctataccaacaacgccaggaccagcctcaacgccaccgcc
aaactgaccgacctggatggcgacggcgtatacgacacctccgcagattcagacgacaaa
gacggcgatactctgggtaactcagtggcgatttcagccgacggcacgacggtggtggcc
ggtgcctttggcgatgaggacctgagcaccagcagcaatggcaacgatgcgggagccgtc
tatgtctggcaaaaacctagcggctccaacggttgggccgactgggatcacctgggtgaa
tcggtctcagccatggatgagacccgcaagatgggatttacaggaataatatactccgac
cggctcggtaattcggtcgatgtgaattcggatggctccatcatcgttgccggttcccgt
ggctatgacacaggcacacaaaacagtgtcggcgcaatctttatgtatctcgagagtaac
tccgactggagcggcagcggcatccgcaacgaggatttgatgctgagggatctcgcgggt
gtcagcgatgatcgcatcggcacatcggtctcgatctcaccaaacggcaacatggtggtt
gccggcctgagcgacaccaacagactccatccgggacgcccagagaaatcgataaagtgg
agccggccagcggctggatgggccagcgcatccagcccctatgataatgaccaggtgatc
atcgcctccgaccagccggccagctgcaccgacgtggataacgccgattgcgattatttt
ggcgcctccatgtcgaacggcgtctggaccgacggtgttcgtgtcattatcggcgcagcc
gggcacggcgacatctccagcactcttgagcaatcaggtgacgacaacccgggcaaggaa
tttggcctcgcctatgtcttcacgtcggcctcaggactctccttcaccaaaaccgacaac
gaacccctgcccttgccggtcacccccggtgacaccttcacctacaccctgcaggtgatc
aataactcctccgacttcgatgccactaacgtaaccatcgtcgacaacctaccaaatgag
gtcacttaccaatcggacgatgcggggtgttcacataataatggtacggtgacctgcaac
atcaacggcaccctggcccgcgacggggccggcagcgccaatgtgagcattaccgtcagc
accgcctccaatcttcagtattcgatcagcaacaccgccactgtcactgcagagatgggc
ggcaatatcgacgacgcacaggccagcgaagatacactgatcaacaacattcctacggtc
acagcgggacagcgtattgatatcgccgaaaacgtggccaatctgacatcgcttggacag
atcgccgccaccgacctggattccaacgccaccctgaccttttcgatcagctacggcaac
gaggcgggtatattcacgctcgacgctaacaccggtgaactaacggtagcggacaactcc
tccatcgatgcggaaaacaccaccagctacacactcggtgttaccgtcaacgacggctac
agcgattcagagacaacggacattacaatcgacgtcgctgatatcaacgaattcaccccg
gtggtgagcggcgccagcatcaacctcagcgaagacacagcggtctcgaccctgctgcac
acagtggtggccagtgacaacgacgccagcgccacactgacctattctctgttaaccgac
gctggcggaacattcggcatcaacgcgaccagcggcgaaatctctctgctgcagccgctt
gattttgaatccaccacatcgtacgccctcgatgtgaaggtgagtgacggtgacttcagc
gacaccgcggtgatttctgtcaatgtactgaacgtgaacgagacgccggtcacggcagat
gacagttacgccgcctattcagggatagcgactaccaccggtaatgttctgaacaacgat
gccgacgaggatggagatactctctccatctcagactttcaaaatccttccgccaacggc
ggcacggtagccagccttggagatggcaccttcacctacacatccgctgcggattttgcc
gggcaagacacattcacctacctggtcagcgacggtaacggtggaaccgccaccgccacc
gttaccatgaacgtatcggccaacccaccacccactgttgtgggcgatgcagccaccgtg
gatgagggggcatcggtcaatatcgatgtgctcagcaacgacagtgacgacaatggactc
gatcccaccaccctgaccgtaaccacccaacccgcctacggcagcgtcgtggtacagccg
aatggttccattgattacacccacaacggttcggagaccctctccgactccttcacttat
accgtccaagatctacttggtgcggtgtcgagcccggccacggtaaccgtcacggtaacg
ccacaaaacgacacaccggcggcgactccccaggccgtcaccacagcggaagataccgcc
gttgcgatcaccctcagcggtagcgatgctgaagacgatccgctcacctataccgttatc
ggacagcctacccacggcaccttgagcggcaccgcacccaacctgacctacacgcctgat
ctgaatttcaacggcacagacgcctttaccttcaaggtcaacgatggcagcgccgattcc
accgaggccagcgtgagcatcacggtcgaaccggtccaggatgcgccagtcgcagacgct
caggcggtcaccacggcggaagataccgccgttgcaatcaccctcagcggtagcgatgct
gaagacgatccgctcacctacaccgttatcggacagcccacccatggcgccttgatcggc
accgcgcccaacctgacctacacgcctgaccccgatttcaacggccaggattcgttcacc
ttcaaggtcaacgatggcagtgacgattccaccgaggccagggtgagcatcacgatcgaa
ccggtccaggatgcgccagtcgcagacgctcaggcggtcaccacagcggaagatagcgcc
gttgcgatcaccctcagcggcagcgacgccgataacgattcgctcacctacaccgttatc
ggacagcccacccatggcgccttgatcggcaccgcgcccaacctgacctacacgcctgat
ctgaatttcaacggtcaggattcgttcaccttcaaggtcaacgatggcagcgccgattcc
accgaggccagggtgagcatcacggtcgaaccggtccaggatgcgccagtcgcaaacgct
caggcggtcaccacggcggaagatagcgccgttgcgatcaccctcagcggcagcgacgcc
gataacgatccgatcagctacacgctgctcagcaccccatcccacggcaccttgatcggc
actgcacccaacctgacctacacgcctgatctgaatttcaacggtcaggactcgttcacc
ttcaaggtcaacgatggcagtgacaattccaccgaggccagggtaagcatcacggtcgaa
ccggtccaggatgcgccagtcgcagacgctcaggcggtcaccacagcggaagatagcgcc
gttgcgatcaccctcagcggtagcgacgccgataacgatccgatcagctacacgctgctc
agcgctccatcccacggcaccttgagcggcaccgcacccaacctgatctacacgcctgat
ctgaatttcaacggcacagacgcctttaccttcaaggtcaacgatggcagcgccgattcc
accgaggccagtgtgagcatcacggtcgaaccggtccaggatgcgccagtcgcagacgct
caggcagtcaccacggcggaagatagcgccgttgcgatcaccctcagcggcagcgacgcc
gataacgatccgatcagctacacgctgctcagcgccccatcccacggcgccttgagtggc
accgcgcccaacctgacctacacgcctgatctgaatttcaacggtcaggattcgttcacc
ttcaaggtcaacgatggcaatgacgattcggttgcggccaccgtcagcattagcatcacc
gctagcgccgacgttcccgtcgccgacgtacagtcggtctccactgatgaagacaccgct
gtcaatattattctgagtggcagcgacgtcgacggcgatagcctgacctttgtggtcatc
gccgagcccgctaacggaacgctgtcaggcaccgcacccaacctgacctacacgcctcat
cccgatttcaacggcacagatgcctttaccttcaaggtcaacgacggcggcgccgattcc
gatgccgctacggtcgccattaccatcaacgcaatcagtgacacacccaccatcagcgcc
ataggtgcgatcacaaccgatgaagacagcgcgaccggtgccattgccttcgtgatcaat
gacgctgaaacaacgccaggcaacctggtggtcaccgcatcatccagcaaccagaccctg
ttgcctgacgcaaacatcaccctcggtggcagtggcgcagatcgttcggtgagcatcacg
cccgccgcccagcaatccggatcggcggtggtcacagtaacggttgccgacagcgatggt
gaaagcgtcagtgaaagcttcaacctgacggtcaatacgattaatgacgatcccaccatc
tcagcgatcgccgatctctccatggatgaggatcaggcccccatctctattgcctttacc
attggtgatgtcgaaacggcaacggctgatctgtacgtaaccgcggcatccagcaatccg
cagctgtttcctgctgcaaacctccagctttccggcagcggagccagcagaaaaatcacg
ctgacccccgccgccaacgcatccggagccgccgccgtaacgatcgcggttaccgatgga
gataatggccggacaatcgagagttttaacgtcaatattgcgccaatcaatgacgccccc
gttgccaacggccaatcgttggccgccctagaggacactccgctagggatcaccctgact
ggctccgacctggacagtgatgcactcacctacctgattgtcacgcaacccgcccatggc
caactgaacggtacgccgcccagcctaacttataccccagcgaccgatttccacggcgtg
gattcatttaccttcaaggccagtgatggccgtgccgattccgctacggtcagcatcaac
atcaccattgtcgagcacaacgacgcgccggtcgcaactggccagaccatcaccgttgac
gaggatagcccagttgcaatagagctggagggtaccgacgcggaaggtaacgcgctcacc
ttcaccctgctcagcactccgcaacagggcacactcaccggcgaggccccttcactaagc
tacacaccccgcgccaacttcgccggggcagactcgttcaccttcaaggtcaatgatggg
attaccgattcagccgcggccagcgtaacgatcaacgtcactgccatccaggacataccg
attgccgaggcgcagtcactcaccaccgtggaggacgcggccatcgacatcgccctgaac
ggaaccgacgccgatggagatagcctcagctacgctttggtcacacagccagctcacggc
agcttgagcgggactgctcccaacctgacctttacgccgaatgccgatttcagtggcgag
gatcaactcaccttcacggtcaacgatggcagcgaccattccgaaccagcaaccgtgcgc
atcacggtgacggaaaacaaccaggcaccggtactggctcgtcagggcaacaacgggctg
gtcaccgttaccggccagagtgcgacactcaatttcggcgttaccgatgcagacagcact
gacagtcacattttcactgtatcggcatcggcactgggcaccacgaccatcgaaggctcg
gacctgatctacaacgccctgaatgcgggcagcgagaccctgatcctgacagtgatcgac
agccggggcgcaagtgacaccattgaactgccggtaacggtcaatgaagcgaccgtcaac
gacaacaacagcgacggtctgagtgacgagcaggccagcagtgccgggcttgaccccgat
tccatcgacaccgacaccgacggcgcaccggatgtccgggagattggcgaccccgaccat
cccaccgacagtgatgaagatggtgttatcgacgccctggaaacgggagatggcgctgtt
gacaacagcatcctcgagttcattgttccccctaccaccgcacatgaccttggtctggac
gatctggcaggaaagaaagtgacgatctccaccgaaaacgggcaactgatcgcgcacact
agcggtcagagcgggcttcccatctccaatgagaccgatctggaggttccagacgacggt
taccactttccactgggactattcgacttcagcatcacagcgccctccggtagcgcaacc
gtggtcttccaatttccatccacggtgagcattccgcaagacaccatcgttcgtaaactg
gacagcagtgatacttggcaaactttcaccgctgcggtcatcgaccacaccgagcgcacc
attaccatgacgctcacggataacgatgcgttcgatcgcgatggaagaagcgggatcata
cgcgatccctggggcctggctgttacaaccgcaacgatccccgacaatacggctccaacg
gcaacctcccggtcgctcagtgtcaccacaggttcgacactcgccatcactctcaccggc
agtgacgccgatggcgacagcctgacctacaccttggtcacccagcctgccaatggcaca
ttgagcggcagcgcacctgatctaagctaccgccccaatgatggatttacggggacagac
tccttcagcttcagggtcagcgatggaaaaaccgactccgccgatgcgatagtcaccatc
caggtatatgaagcatcatcaggcggcggtggcgcacttagcccatggctgctgctcctg
ctgttgctagcatcgagacggcggttcgggtatatgcggcaataa
>ELPFPBOH_00159 ELPFPBOH_00159 hypothetical protein 176488:176697 reverse
ttgctggctgtcggcatcgaaatcaccgaagaagaggtgatcgccggtagcctggaggct
gagcagaagattctgccattggctcaggctgatcagttgcagcagctaacgcccggtgcc
gccgtcttgcagaatgcggtagtgttgttcgggtttgaccagaattcactgcccccccaa
accaaacataatccgctcctctccatttga
>ELPFPBOH_00160 ELPFPBOH_00160 hypothetical protein 176772:177041 forward
atgcgcgagattgatgcggtcagcgaggccctgagcaatcacgccgataacacctatgag
atggctaaccaactgttggtgctggcggacctgatcgaggatgaaaagcaccaggccccg
cactggtacagcggcgcagagaccacagtgctggagcggctgggtaaggccagcacaggc
tatatcaccttctggcaggccactagccgcgatgctgccgggcggctgagtagtagctgc
actggccgatggcctgatcaccatccgtga
>ELPFPBOH_00161 ELPFPBOH_00161 hypothetical protein 177067:177288 forward
atgggcagagagagcggcttcgaatatggcaagcagatccgcagtctggtctatagttac
aatgccctcgacaacgtgcagtatcggcgcagcatcagcctgcgttacgacgccaacggc
aacatcagcttcaagtctgatgtgggagactacgactgtggtgaggcctggcgcaggccc
ccacgccctgaccagcgccggcccgcaccatactggctatag
>ELPFPBOH_00162 ELPFPBOH_00162 hypothetical protein 177227:177595 forward
gtgaggcctggcgcaggcccccacgccctgaccagcgccggcccgcaccatactggctat
agatacgaccagaacggcaatatgaccgccggtggcgggcgtgagattcagtggactagc
ttcaacaagccgagtcggctggcaaagggtaatcactgggttgagttcgattacgacgcc
gatcgtgcctgcttccgcaaagagacgaataaagagcagaccctctacatcggcaaggct
tacgagcgggtcgtcgataagtcaaccggtgaggtgaagcacaaatacttcgtctatgcc
gacaatcagctagtggggatccatgtgcgcaagagcgacagtgtcccggtcacaccaaaa
ccggattag
>ELPFPBOH_00163 topA DNA topoisomerase 1 177929:180223 reverse
atgaacctagtcatcgtagagtccccagccaaagccgggacgatcaaaaagtatctggga
agcgggtttgaagtccttgcctcctacggtcatgtgcgcgatctgatccccaaagaaggt
gccgtcgatcccaataaccacttcgccatgaagtaccaggtgatcgagaggaacgagcgc
catgtgcaggagatcgccaagctgctgaagcgctccgatgcactctatctggcgaccgat
ccagatcgcgagggcgaagcgatctcctggcacctcactgaattgctcagagagaagggc
aagctaaagaacaaaccggtctaccgggtggtgttcaacgagatcaccaagaaggcagta
caggaggcgatagccaaccccagggagctagcccaggagctggtcgacgcgcaacaggca
cgccgcgccctcgactacctggtcggcttcaatctctcaccactgctgtggaaaaagatc
cgccgcggcctctctgccggccgtgtgcagagcccggcactgcgcatgatcgtcgagcgc
gagctggagatcgaggccttcaaagcccgcgaatactggtctatcgaggccgataccagc
aaggatcaacaccccttcagcgccaaactgacccacctacagggcgacaaactcagtcag
ttcagcatcaccgatgagaccagcgccaaggccgccgaagcgaccctgcttgccgccggc
acagatggcctgcaggtggtcaaggtcgaaaagaaacagcgccgccgcaatccggccccg
cccttcaccacctccaccctgcagcaggaggcgtcgcgcaagctcggctttaccacccag
cgcacaatgcgcaccgcccagcagctctacgaaggtgttgatgtcggcaacggcaccgtc
ggcctgatcacctatatgcgtaccgactcggtcaacctggccgacgaggcgcttgacgag
ttccgtgagtttatcgccgagcgctacggcaaggatcagatccccgatgcgccgcgccac
ttcaagaccaaggcgaagaacgcccaggaggcccatgaggcgatccgccccacctcggtg
ctgcgcctgccaaccgagatcaaggaccacctgagcaaggatcaggcgcgcctctatgag
ctgatctggaaacgcgccgtggcctgtcagatgatccacgccaccatccacaccgtagcc
gccgacctgcagtgcggcgagggcaacatattccgcgccaacggctccaccatcgccaag
cccggcttcatcgccgtctatatggaaggcaaggacgatgctgcaaagggtgacggcgac
gagaagatgctaccgcccctgcaggagggagagacagtggcgctgaaggcgatccgcccc
gaacagcacttcaccgagccgccgccgcgcttcaccgaggccagcctggtaaagaccctg
gaggagtacggcattggccgcccctccacctacgcctcgatcatctccaccctgcaggac
cgcgaatacgtcaccctggagaagaagcgatttcagcccaccgacgtggggcgaatagtc
aacaaattcctcaccgaccacttcacccagtacgtggactacgattttaccgccaaacta
gaggacgaactcgatgcagtctcccgcggcgaagaggcttgggtaccgctgctggagcga
ttctggacccccttcaaggagcgcatcgactacacccaggagaacgtcaagcgcagcgac
gtgacccacgaggcactggatgagaagtgtcccaagtgcggcgaccagctgtcgattcgc
ctgggtcgccacggccgcttcattggctgcaacaactatccgaagtgtgactacacccgc
gacctgaacgccgacaaatcagagcaggatgagccacaggtggtggaggggcgcagctgc
cccgagtgcggctccccgctggtgatcaaacgcggtcgctacggcaagttcatcggctgc
tccggctaccccaactgccgtcacatcgaacccctggagaaaccccaggataccggcgta
agctgccccaagtgcggcaacggcaccctgctgaagcgcaaatcgaagcgcggcaagatc
ttctactcttgttccacctaccccgactgcgactatgcggtgtggaacgagccggtcgat
ggcccctgcccccgctgcggctggccggtgctgaccatcaagaccaccaaacgcaaaggc
accgaacgggtctgcccgcagaaggagtgcagttttgccgagccctatgagacggagcca
tccgacaagcagtaa
>ELPFPBOH_00164 smg Protein Smg 180294:180770 reverse
atgaacgaaaacgtggtcgacatactgatctacctctacgaaaactatatggatggtgag
cagtcaccgccgaccgatcagaatactcttcgcgacgagctgacccaggccggctttgcc
gccaccgagatcgacaagactttcgactggctcgacgagctggccgaccacgcctaccgg
ccaccgagcgtcagccacaaggcgcactccctgcgcatcttctccgaagaggagcaggcg
cgcctcgacaccaactcccgcggcctgctgatgttcctcgaacagaatgagatcctcaac
ccggagggacgcgagcgggtaatcgaacgggcactggccctcgacacccccttcatcagc
gaggaggagttgaaatggatcgtgctgctggtgctgatgaaccagcccggccaggaagcc
gccttcgcccgtatggaagatatggtctacaacgaatcccccgtctttatccactga
>ELPFPBOH_00165 ELPFPBOH_00165 hypothetical protein 180798:181922 reverse
atggaggacgctagcgtcctatcggagcaaacggttgcgtggctgcgcgtcagcctcgcc
cctggcgttggcccgcgcacctttctcaagctgctggagcagttcgactctcccgccgct
attctccatgccgacacgccagcgctgcgtcagtgcggccttggcgaagcggccatctcc
gccctcaaacaggctgattccccactcctgaatgcctgtctggagtgggcatccatcacc
ggcaaccagctgctcacgcttgaccagccagcttatccaccattgctgaaggcgatccat
gatccgcccccgttgctcttcgtaactggcaacccggagctgctctccaccccgcagctg
gccatagtgggcagtcgcaaccccacccccggcggcattcgcaatgccgagagtttcgcc
gagttccttgccgcctgtggcatcaccatcaccagcggactggccatcggcattgacggc
gccgcccatcgcggtgcgctgcgcagtggcgctaccttggcggtctgcggcaccggtctc
gaccgggtctacccagcccggcatcgccagctggcacgccagatcgccgagcagggtgta
ctggtctccgagttcccccccggcaccgccgccctgcctcagaacttcccacgccgcaat
cgcatcatcagcggcctctccgccggcaccttggtggtcgaggccgcccccaagagcggc
tcgctaatcaccgcccgcaccgccctggagcaggggcgcgaagtgtttgccatccccggc
tcgatccacaacccacaggcccgtggctgtcatgcactgatcaaacagggcgccaaactg
gtggagaccgcacaggactgtgtcgacgaactcgcaccactgcttggcctcagcgctgaa
ccgcccgccggccaggaggccatcgccaattctcaccactggcagctcgatgacgactac
catagtctgctcgaagccatgggatacgacccgacctccccggatgaattgatcaccaaa
acaggtttgaccgcggaggtggtttcctccatgctgctattgcttgagctggaaggatat
gtatcatcagcagccggcggcctctactgccgcactagaaaatga
>ELPFPBOH_00166 ELPFPBOH_00166 hypothetical protein 181953:182999 reverse
atgtcttattttagccacaaacccgtaggaatactcctcggactgctgttttccttcgtt
gcgctggcagcagagccgatcgccctggacgaggaccatcccagccgctatacggtgctg
gagggtgacaccctgtgggatattgccgatcgtttcctgcgcgacccctggcgctggccc
gacatctggtatgtcaatcccgagatcagcaacccgcacctgatctaccccggcgacgtg
atcctgctgacctatcaagacggccgcccggttcttaccctcgaacgcgaccgccccggc
aggggcaaactctcacctcatatccgcgccaccccgctcgatacctctattcccctgatc
ccgatcgacgccatcgcgcagtttctcactcgcccctacgtgatggagaaggatcaaatg
gagagcgcgccttacatcgtgcacttcctcgacgatcacattatcggtggcgccggtgtc
agcttctatgcccgcaccatcgagcagcaggaccccggcaaatatgaggtcatacgcccc
ggcaagccttacaaggatccagccagcggcaagatcctggggtatgaggccagctatatc
ggccccgccgaactgctgcgcagtggcgacccggccaagctccagctacagcgttcgaag
atggaggcgataatcggcgaccgcctgctaccggttactaaaggggtgccactgcacagc
ttccagccattgaacttcgaagcccccctcgaaggccgcatcatctcagtgctcaacggc
gtctctcagatcggccagtacaacgtagtggtgctcaacaagggcgccagtgatggtctc
aagcccggccatgtactggagattttgcaaggtggcgacgagattcgcgacgtcgtcgcc
ggtcgtggcgagaccgtgaaactgccactggagaaggctggcctgctgatggtcttccgc
acctttgagcaggtcagcttcgcactggtaatgcataccaccaaacccctgcacatactc
gattgggtacgcccccccgaggaatag
>ELPFPBOH_00167 def Peptide deformylase 183234:183818 forward
atgaccgcccgcaagagtgagcgactgcagggcctgacgacactggaacaatccatggca
attctcgacatactccacttccccgattctaggctgcgcaacaaggcgaagccggtcagc
caggttgacgatgccatccgcaagctggtggatgacatgtttgagaccatgtacgaagcc
cccggcattggcttggccgcgacccaggtgaatgtggccaagcagatcatcgtcatcgat
ctcagcgaagagaaaaaccagccgctctgcctgatcaatccggagatcctgagtaaagag
ggcgaggagaagatggacgagggctgtctctcggtgcccggcatctacgaatcggtgaaa
cgtgccgcacggatcagcgtacgagcgctcgaccgggatggagcgcccttcgaactggag
acggaaggcctgttggcggtctgtatacagcatgagatcgaccatctgaatggcaagctt
tttgtcgactatctctccagcctgaagcgtcagcgcattcgcaagcggctcgaaaaagag
agccgattgcgcagcacagacgatggagagcacaaggtgatctga
>ELPFPBOH_00168 fmt Methionyl-tRNA formyltransferase 183941:184879 forward
atgaataaagcgttgaagatcatcttcgccggcacccccgattttgccgctgaggcgctg
caggcgttgcttgccagtgagcatcaggtgatcgccgtctacacccagcctgaccgcccg
gcagggcgcggccgcaaactggcggccagcccggtgaagcaactggcgctgcagcacaac
attgaggtgcgccagccgaaaagcctgaaggctgaggctgatcagcaggcgttggcggag
ttgcaggctgatctgatggtggtggtggcctacggcctgctgctgcctcaggcggtgctg
gatgcgccgcgactgggctgcatcaatatccacgcctcgctgctgccgcgctggcgcggt
gccgcaccgatccagcgcgcaatccatgccggtgatcaggagtcgggcgtgaccatcatg
cagatggaggcagggctcgatactgggccaatgctgcacatcctcaaatgtccgatcacc
gccgaggagaccggcggcagtctgcacgaccggctggccgaactgggcgcacgggcgttg
ctcgaggtgctgcctgcgctggccgatggcagcgctgtagccgagccgcaggacgatgcc
cgtgcgagctacgccagtaagctgacaaaagaggagagccgtatcgactggcagcgtagt
gccgttgaaatcgaccgccaggtgcgtgccttcaacccctggccggtggctcaggccgat
tttgccggcaaggtgatgcgaatctgggagtcacagccgctggatgagcagagcgcgcag
ccgcctggcactgtcgtcgccgctggcaaggtaggcatcgacgtggccaccggtgagggc
ctgctgcgtatccaaaagttgcagatgccgggcaaacgggcgatgcaggtggccgacttt
ctcaacgcccaccagatcgacggcgtggtgttgggttga
>ELPFPBOH_00169 rsmB Ribosomal RNA small subunit methyltransferase B 184882:186207 forward
atgctggcgacgcagcgtaaatcggcagctgatccgcgcctgatcgcggcccgggtgttg
cgggatgtacttaaagggcgctccctctccgatctgctgcccgagcggctgaatggactc
gacgacccccgcgaccgagccttggctcaagagctttgctacggtgtgatgcgcggctat
ccacgcctgcaggcgctggttggcctgctgttgaaaaagccgcttaaggcgaaggatcaa
gacctgcaggcgctgatcctgatcggcctctatcagctgagtgagatgcgtgtcgctgcg
catgcggcgatccatgagaccgccggtgctgcaggccggctgggcaaacgctggggcgtg
gggctgatcaacggcgtgttgcgcaactttcagcgccagcaggcagtgttgcaggaaaag
gtcgatcggcagccaagcagtcgctacgccatgcccgactggttgctgcaacggatcgaa
caacgttggccggatagctggcaggaacggatcgccgcgctcagtgcccgcccgccgatg
agtctgcggatcaactgtcgccaggtggatcggggcgactacctggaacgactgtgggag
cagcagatcactgctgagccggttccccacaccgagagcgggctgacgctgcagcgaccg
gtggatgtgttggaactgcccggcttcagtgatggggcggtttcggtgcaggatggtggc
gctcagctggccgcgccactgctcgagctgcagcccggccagcgggtactggatgcctgc
gccgcccctggcggcaaaaccggccacatgctcgagctggctgatgatctccggctcacc
gcgatcgacctcgatccccagcggctgcagcgggtggcggagaatttgcagcggctcggc
ctgcaggctgagctgcaggctggcgatgcggcccatccacagggccgctgggccgagcgc
caatatgaccgcatcctgctcgatgtgccctgttccgccaccggcgtgatgcggcgtcac
cccgacatcaaatatctgcgtagcgaggcggatatcgaccggctgggccggctgcagggg
cagatcctggatgcgatctggccgctgttgaaacccggtgggctgctactctacgccacc
tgttcgctgttgccgcaggagaacgaacagcagctcgaagccttcctgcagcgctgcggt
gatgcccgcgagcagccgatcgaggccggctggggcgagccgcgctgtgttggccggcag
attgccccgggccagcatggcatggacggtttctactacgcacgtctgcagagggtgccg
gggtga
>ELPFPBOH_00170 ELPFPBOH_00170 hypothetical protein 186204:186755 forward
gtgaggcgcaaaaggcactggctggcgctgctactgttctgctggggcagcctctgcagc
gctgcggagtttctcatcgagaaggttgagttcgaggcggatgaggcgctctaccagctc
aatacgcatatcgactatcgcctgagtgaggcggcgctggaggcgctcgacaatggcgtg
ccactgaccttcgagttgctggtgcgggtggagtggagtggcgcgcgcttctgggagccc
tggctgctcaacaagcggatgcgctatcagatacgctacaacgctatcaccgagctgttt
cgcgtggttgatctgcaggagggggaggaacgcaatttcgtcacccgcgacgcagcgatc
agcgccctcggcgagatcaatggcctggcgctgctcgacagagcccagctggagccgggt
aaggagtacctggtctggctgaaggcatcgctcgatatcgagtcgttgccgttgccgcta
cggccgctggcctatctcaattctgagtggcgactttcgagtgggtggagacaatggccg
ttacgaccctaa
>ELPFPBOH_00171 sasA_1 Adaptive-response sensory-kinase SasA 186737:188911 forward
atggccgttacgaccctaagacgcatgcgactgggcggcctctcggtaggggtgctgctg
attctgctgttggtatcgctgcacctgatgagcagcgcggtgcagaactccgccgagctg
agccgctactttgtgccgctgctgctggtcaacctgagcggcctggtggtgctggtcggg
ctgattgccttcaacacggtgcgcctgattcgccagtatctgcgccaccgcgccggcgct
cgccttaccctgcgcatggtgctgatgtttgtggtgatctcgctggcgccggtgggggtg
gtctactactactccttcagcttcctgcagggcggcatcgatgcctggttcgatgtgcag
atcgatgaggcgatggaggatgcacgggaactggggcagacctcgctcaatctgaatcag
cgggtgctgctgaagttcaccgagaacctgatggcgagcatcgatgacgcctcggagtcg
gcgctggcgctggccatcgacgagttgcgccggaagtcgggggcgatcgagctggtgctg
accgacctgtcggggcaggtgattgcctactccaacgaagatcccacagtgcttgcgctg
agtaccctaagttcagagatccgccagcagatgcgcagtggtgatgattatgtggggctg
gaccaggagggggatgtgctgatggtgcgggtggcggtgcacgacccgatggggcgctcg
ttgatcctgcaggggctctaccccacctcggcgcgggtcagcgcgctctcagagaagctt
gagctggcctacaaccgctacaaggagctggcctttctgcgccagtcgctgaagcgcaac
ttctcgctgacgctgctgctggtgctggtgtttgcgatgctggcggcggtctggatggcg
ttcttctcggcgcgccgcatggtggctccgatcgccaacatcgctgagggcacccgcgcg
gtggcagagggcaactacgaccgccagctgccggtgccgcggctcgccgacgagctggcg
tttctggtcacctccttcaacaccatgacccggcgcatcgccaaggcgatggacctggcg
gagcgtagccagcgcgaggtggaggggcagcgcgcctatctggaaacggtgcttgggcgg
ctctcttccggggtggtgacggtggatgcggagtgtcatctgcgtactgcgaatgcggct
gccggcaagattcttggcgtcagttttacccgttttcagggacagccgttgcaggccttc
gcccaagagtcgagtgcgctgcgtcagtttgtcgatagcctgcagagcccgctgcaggat
atggaggaggagtggcagggcgaggtgaccctctacggcggtgagggacgcaaggtactg
atctgtcgtaccttaccgttttcccagcccgccgggcgcaaggggcatgtgatcctgttc
gacgatgtgaccatgctgatccgcgcccagcgggatgcggcctggggtgaggtggcgcgg
cgtctcgcccacgagatcaaaaacccgctgacgccgatccagctctccgctgagcggctg
cgccacaaatatctacgcagcatgccggagcaggatgccagggtgttggatcgggccacc
cacaccatcgtgcagcaggtggaggcgatgaaggagatggtcaacgccttctccgactat
gcccgtccgccgaagatggagaccaagccggtgcgcatcgatgcattggtggaggaggtg
gcggagctctatcgggcggatggcggagagacctgttttgagctgcaactggaggccgct
gaggtggaggtgaaggccgatccgctacggctacgccagctgctgcacaatctgctgaag
aatgcccgggaggcggtggcggaacgcctggatggctgcgtgcggctggagacgcgggtg
gtggagcagagtgaccatcggctgttcgagatgcgggtgcaggacaatggccccggtttc
gaccagcagatcctgaagaacctgtttgagccctatatcaccaccaagcagaaaggcact
gggctggggctggcgattgtgaagaagatcgtcgaagagcacagtggtatcgtgtgggcc
gaaaattgcgaggatggggcctgtatgatcgtgcagctgccgttgcttgagaaactggag
ggagaggaactatga
>ELPFPBOH_00172 glnG_2 DNA-binding transcriptional regulator NtrC 188908:190275 forward
atgagcgccccgcacatcctggtggtcgatgacgagcccgatatccgcaacctggtgagg
gagatcctggaggacgaggagtaccaggtggcggtggcggaggatggggccagcgcacgc
caggcgctgcgcgagcgccgccccgatctggtgctgctggatatctggatgcccgatatc
gacggcatcagtctgctcaaggagtgggctgaggatgatggcctggtctgcccggtgatc
atgatgtcgggccacggcacggtggagacggcggtggaggcgacccgcctcggtgcctac
gattttctggagaagccgctgtcgctggcaaagctgctgctgacggtggagcgggggctg
gaggcggaccagctgaagcgtgagaatgtcggactgcgacgccacgcaccgccggtgcag
gaacccaccggcaagagcccggtgatgcagcgcctgcgtgagcaggtcaagcgcatcgcg
cagcacgacacctgggtgttgattactggagagtcgggcagtggtcgcgagactctggcg
cgctacctgcacagtcagagcgtgcgcaaggatcggccgtttgttgatctgggcgtgacc
agcatcgcccgcggcaacgccgcctatgagctgttcggcagcgaggaggggggcagtgtc
cactacggctggctggagcaggccgccggtggcaccctgtttctcgacgaggtggccgac
atggacctggaggtgcagacccaactgctcggcgccctcgacaccggtaccttcatgcgg
gtcggcggcagtgacccggtgaagatcgatgtgcggatcatcgccgccacccagagaaat
ctcgaagaagaggtcaagcaggggcgctttcgcgaggacctcttctatcacctcaacgtg
gtgccgctgcatgtgccgccactgcgcgagcaccccgaagatgtgccggatctgctcaac
ttctatgtcgactggtttgttgcccacgacaaactgccctaccggcgcttcaacgtgggg
gcgcagaactttctgcgcaaccacagctggcacggtaatgtgcgcgagctgaaaaacctg
gtgcagcggctgctgatcctcggcgctggggatgagatcacccaggatgaggtggagacg
gcgatgggggcggcagagattcactccagcgagggcatggaggcggtgatggcgtttgaa
ctgccgctgcgccaggcccgtgagaagtttgagaaagcctatctggagtaccatctgcgt
gagagcggcggcaatatctcacgcatggccaaacaggtcggcatggagaggacccatctc
taccgcaagctgcgcggcctggagatcgagctcaaagagcggcgctga
>ELPFPBOH_00173 trkA Trk system potassium uptake protein TrkA 190439:191812 forward
atgaaaataatcatcctgggcgccgggcaggtgggacgctcagtggccaacgctttggtt
cacgaggcgaacgacatcacagtagtggaccagaatgccgagctgctgcacgagttgcag
gaccggctcgatctgagcactgtgcagggtcacgccggccatccggatgtgctgcgtcgt
gccggcggtgaggatgccgacatgatcctggcggtgaccaatagcgacgagaccaatatg
gttgcctgtcaggtcgcctataccctgtttcatacccccaccaagatcgcccgggtgcgt
gcccaaggctacctcgactatcctgagatcttcgccctggactcctttccggtggatgtg
ttgatcagcccggagcagctggttactgaatatatcttgcgtctgattcagtaccccggc
gccttgcaggtgctcgattttgccggtgggctggtgcggctggtcgcggtgaaggcctat
cacgacggtccgctggtggggaaccggttgagcgtgctgtttgagcatatccccgagatc
gatgcgcgggtggcggcgatctaccgggagggggaggtgatcaacccgcagggggacacc
ttgatccaggaggatgacgaggtcttcttcatcgccgccaccgagcatattcgcgacgtg
atgagcgaactacgcaagttggagaagccctataagcgcttgatcttcgccggggcgggg
aatatcggtcggcgcctggcgcaggcgctagagcgccgctatcgggtcaagctgatcgag
gagaatcagcagcgtgcgcgggagatcgctgagcggctcgacaccaccattgtgttgcac
ggtgatgcggcggatgaagacctgctgctggaggagaacatcgagaacaccgatgtgttc
tgcgccatcaccaatgacgacgaggcaaacattctctcggcgatgctggccaagcgcctc
ggtgcgcgtcgggtgatggccctgatcaaccgcgccgcctatgtagatctggtgcagagc
gccccgatcgacatcgccatctcaccggagcaggcgaccattggcagcctgctgacccat
gtgcggcgcggtgatgtggtgatggtgcattcgctgcggcgcggcgcggcggaggcgatc
gaggcggtggcccatggtgatcccggttcctccaaggtggtggggcgggcgatcgaggag
attaagttgcccaagggggcgaccatcggcgcggtggtgcgcggtgaggaggtgctgatc
gctcaccacgatacggtgatccagagcggcgatcatctgatcctgtttctggtcgacaag
cgtcagattcgtgctgtggagaagctgtttcaggtggggattaccttcctctag
>ELPFPBOH_00174 trkH_1 Trk system potassium uptake protein TrkH 191827:193278 forward
atgaatatcaccgtggttcaacgtattctcggcatcctgctgatggtattcagcctgacc
atgatcccaccgatgttggtctcactctggtattgggacggtgcgttcatcggttttacc
gatggctttatgcttaccttggggcttggagtgttgatttggctgccggtgcgggggcgg
cgtcaggagctgcgagtgcgcgatggcttcctggtggtggtgatgttctggacggtactc
gggttgactggaagcctgccgtttctgctggcggcccagactgggatgtcgcttaccgac
tcggtgtttgagtcgatctccggtctcaccaccactggcgcgacggtgattgtcggcatc
gaccatctgccgccttcgatcctcttctatcgacagcaactacagtggcttggtggtatg
ggcatcatcgtactggcggtggcggtgctgccgatgctcgggatcggtggtatgcagctc
taccgggctgaaacccccgggccgatgaaggatagcaagctgacgccacgtatcaccgag
acggcaaaggcgttgtggctgatctatctggggctgaccattgcttgcgccctcgcctac
tggggcgcgggcatgagcctgttcgatgcggtggggcacgccttctccacggtggcgatt
ggcggtttctccacccacgacgccagcatggggtatttcgatagcaccctgataaagatg
gtggcggtggtttttatgctgctctccggggccaattttgcgctccactttgtggcggtg
cggcggcgctccctgaagatctatctggcggatagcgagttcctcttctatctgaccagt
ctggggctggtgtttctcgctgtcaccctggcgctctacggtatgggcacctataccgac
tggagcgaggcatttaccaaggggctgtttcaggcggtctccatcggtaccaccaccggc
ttcaccacggctgactattcgctctggccagggttcgtcgcgatcctactactgttttcg
agcttcatcggtggctgcgctggttccaccggcggtggcatcaaagtgatccgcttccta
ctgctgatcaaacagggctttcgcgagatcaaccgactgatccatcctagcgcgctgatc
ccgatccgcatcggcggcaagaccgtgccgacccgggtggtggaggcggtgtggggattc
tttgccctctacatggccagcttcaccctgatgtatctggcgctggcactgaccgggctc
gacctgatgaccgccttctcggcggtggcggcgagcatcaacaacctggggccgggactg
gcgggggtcggtgccaactatgcggggctgaacgatccggcaaagtggatcctctgtttt
gcgatgttgctggggcggttggagattttcaccctgctggtgctgcttacgcctgctttc
tggcgaaaataa
>ELPFPBOH_00175 pleD_1 Response regulator PleD 193394:194692 forward
atgtctatgtcttctagccccagtcatgcatcaaaattagccgcagagacgtctcgacat
gcgcttgtggtggaagatagtcaggcgatcaacgccttgcttagggctgagttgatggag
ttggcaggggtcgcttcggaaggcgcggcgactctggagcagaccaaagcactgttggct
gagcggccggaacgcttttttatcgcggtgctcgatctgaatcttcccgatgcggcggat
ggggaggtagtcgattatgtcagccagtttgatatcccgatcatcgtgctcactggcaac
ctggatacgtcggcgcgccagcggatgcgccaggatcatttggtcgactatgtgctgaaa
cgcaatgccagcgagatcgactacgtctgcaatctggtgaggcagattcgcgataactac
cggcgcaaggtgctggtggtggacgattcccgttctttcaggctctatctgagaggattg
ctgagcgtacataaatatcagctgctggaggcggccaatggcaaacaggcgttacagcag
ctgaaggcgaatcccgatacggtgctggtgattagcgactacaacatgccaggaatggac
ggggcggagctgatcgagatcatccgccgtgatcatcgccgggaagagcttgccattatc
ggtatctctgatcgaactaaagcgcaggtcagcgcccgcctgctcaaggcgggagccaat
gacttcattaccaagccatttgaagtggaggagttctactgccgggtgatgcagagtgtc
gacatgattgcccgggtgtgccagatccgtaatgcagctaggcgggactttctcaccggt
gtctacaaccgctcctacctctatgagcagggtgaggagatgtatgcccgggccaaaaag
tctgctgccgggctagcggtggcgatggtcgatgctgaccatttcaagcggatcaatgac
cgatatggtcaccaggcaggggatgctgccctggtggcgattgccaacagtttgcagcag
agcctgggtgaggcgtgtgtggttggtcgctatgggggggaggagtttgtctgcctcctc
cccggtgcatctgagagcctggcgatgcagcagtttgaacgggttcgcgcgggaatcgaa
gctctgtcgattcagaacgggggcgacagtttccaggtgaccgtcagcatcggtgtcacg
ctcgatcccggtgagagcctggagcagatgattaccagggccgaccaggggctctatcag
gcgaaggcggctggcaggaatcgtgtcgaactgaactga
>ELPFPBOH_00176 yqaA Inner membrane protein YqaA 194782:195225 reverse
atgctggcgattgaagggctgatcgagccaaccagctggccggcgatcctgggcgtcagc
ttcctctcctccaccctgctccccggcggttccgaggtggcgctgctgtatgccgccagc
gaacagcctgaatcccacgtctcgctctggctggcggcgagcatcggtaacaccctgggc
ggactgagcagctggctgatcggctggtggctagcgcgccgttttccccaggtcggattg
aaaaagcccgagcagcaacgcgcgctacagcgcatcgcccgccatggcagcccactgctg
cttttctcttggctgccggtggttggtgacccgctctgtctggctgcaggctggagtggc
gtccggctgctaccggcgatgttctttatcgccaccggcaaggcgctgcgttatggggta
ttgctggcgctgctaccagtgtga
>ELPFPBOH_00177 rlmK Ribosomal RNA large subunit methyltransferase K 195204:196139 reverse
gtgaacaatctcgatgccttcaccaaccgcctgcgcaaaaaccagcgccactggcgtaag
tgggcgcgccggcgcggcatcagctgctaccgcatctatgatcgtgacatcccggagttt
cccctggcgatcgactggtacgaaggtcatctgcacgcccagctgttcgcccgcaaaggg
atcgaagagccgagcgagagtgaggagcgagccattgccgacgccctcagcagcgtcatg
gaggttcccgccgatcggctcgccttcaagacccgccggcgccagcggggcttaacccag
tatcagaagaccggtcggcagggcagacttatgatcgtgcaggaggccggcctgcgcttt
gaggtggatctgcacagctacctcgataccggcctgtttctcgaccaccgcatcacccgt
tcgatggtgcgcgaacaggccgccggcaaacgctttctcaacctattcgcctacaccggc
agcttcagcgtctatgccgccgccggcggggccgaggcgagcctcacggtggatctctcc
aacacctatcaggagtggagccagcgtaatctgcagctgaacggctttggctacccccgc
caccggctgcagcgggccgatgtatttgagtttctaatccaagcagagagaaagcgggag
cgcttcgacctgatcgtgctcgatccacccagcttctccaattcaaaacggatgcaggag
gtgctcgatgtgcagcgcgatcacgcacgcctgatcgagggctgcatggccctgctcaac
cacggcggggagctgatcttctccaacaaccggcgccgctttcgccttgacgaatcaatc
gagcagaccttcgactgcagcgagatcacccggcagaccctgccggaggattttcaccgc
catccggcccatcgatgctggcgattgaagggctga
>ELPFPBOH_00178 ELPFPBOH_00178 hypothetical protein 196136:196516 reverse
atgaacgcagggcggatgctgtttattggcgccatcagcggcctgctgaccgtagtgctg
ggagccttcggcgctcacggattggagggggcggtgccggccacgcatctagagtggtgg
cagaaggcggttcactaccaggggctgcacagcctggcactgctggccggcggtctgctg
gcgctgcagctgccaaacaaccgctggatcgcctccagcggctggctgtttctcaccggc
atgctgctgttctgcggcagcctctatctgctgaccctgaccgggcaacgcagcctcggc
atgatcaccccaatcggcggcagcgccttcatcgctggctggttctgcctcgcgatggcg
gccagaggcatcaaccggtga
>ELPFPBOH_00179 ELPFPBOH_00179 hypothetical protein 196513:197055 reverse
atggaccacaaacaacagatcctcgccatgcacgcccgctttataaatgaggtggttaag
tgcagccaaaacccagagcgccaggccgagctggagcagcacctcaagcaggcggaggag
aacggctggaccgccctggtcagcgccgtgcggcagatgctcaaggggcgtcgcgatgcc
gaactacttaacagcctcgacgaagaggaccagactatcgccgagtcgatcctgctagga
atgcagaaccccgccaccctgcccgacccggacgccaaacccgatcccgccatggccgcc
ccagggctagcctcgatgatccacaccgccgccagcggcaatccccaggcactgcagctg
atctccgagatggccgaacagatgagtaaggccggcggtccgctggccgggctcgcctcg
gtgatccggccgatgatcaacggcgagcgggagccggagcgactctgcaagcacctcgac
gacaccaccgggcagctggtgcagggtattctcaaagagttgaacacactggaacagcaa
tga
>ELPFPBOH_00180 ELPFPBOH_00180 hypothetical protein 197064:197699 reverse
atggccagatccgcacccgatgcgctgctgttgatcgcccccggctgcacccactgcccc
agcgtgctgcaggagctctcggccctcgtcaaagagggaaaactaggccgcctggaggtg
gtcaacatcgtcgaacacccggaagtggcccagcaggtcggcacccgcagcgtgccctgg
acccgcatcgggcccttcgagctcgagggcaaccagagccaaggggagctggaacgctgg
accggacatgccgccaacgacacaggcgtggcagactacttcagccacctgctggagacg
caacgaccgcaccgggtcaccgagatggtccatgcggagccgcaacagctcgatagcctg
ctagctctgctggagtcggaagagctaccgatggcggcccgcatcggcatcggcgtggtg
atggaggaactgcagggtgagcctatcctgctccactccctgcccactctgctgcgcctg
agcgaatcgcagcatgccagcctgcgcgccgacgccgcccactatctcggcctctgcggc
accaatgcagcccgcccacgactgcaggagctgctcgacgacgaacacccggatgtccgc
gagatcgctgcggactccctgcaagagatcgactaa
>ELPFPBOH_00181 yeiR Zinc-binding GTPase YeiR 197836:198654 forward
gtggcgcttcgaaatatccctaccaatctgattctcggttttcttggtgtcggcaagacc
accgcgatctgccatttgttggcgcatcgccctgacggtgagcgttgggcggtgttggtg
aatgagtttggccaggtcggtgtcgatggtgctctgctggagcagcagggggtggcggtg
gccgaggtggcgggagggtgcatctgttgtgtcgcaggggcggcgatgcaggtggggctt
aaccgtccgatccgtgaggcgcgacctgaccggttgctaatcgagcccaccgggctgggt
catccgcagcagattctgcagtcattgctacggccaccttttgacgagctgcttgagttg
cgggcgacgctcgggctggtggatgcgcgaaagctcacagatccccgttataccacccat
gagacctttatcgatcagttgcagctggcggatctgctgctggcaaacaaggcggatctt
tatgatgaggcggcgcgggaggcttttgttgccctggtgagagcggcgacgccgccaaag
gcgctgagtgcgtggctagagtttggtcgtgtcagtccgctctggcttgatctcccccgc
gctatagatcggaatcggcgatcttcccgggcagatgggcagccagcaaatgtcgtggag
gctgccactgatcggtgtgctgcagcggcagaggctggctggttttttctcgagggtgtc
ggggatggcttctacagtggcggttggcggatcgccgcccgacaatgttttgctcgcgtg
gcgctggagcgtctctgccgccagcccggaaaggcgtga
>ELPFPBOH_00182 ELPFPBOH_00182 hypothetical protein 198654:198818 forward
atgcacacggatgcaggatggctggagctcaatgccgctgatggggagctggcgatgcgg
ccggcgcggccactgctggagagtcggatcgagttcatcggcaggcggcggctggcgtgg
cggcagattgaacaggcactgctggcaggattgtggaaggcttag
>ELPFPBOH_00183 aprB Adenylylsulfate reductase subunit beta 199144:199617 forward
atgccaacatttgtgcgtactgaaaagtgtgatggctgcaagggtcaggacaggaccgct
tgcatgtacatctgcccgcatgacctcatgaagctggacaaagacggttccgagaccggt
cacgccatgaagtctttcaaccaggagcccgaacagtgctgggagtgctactcctgcatc
aagatctgcccccagcaggccatcgaggcacgtccctacgctgacatcgttccgatgggt
ggttctgtgcagcccctgcgcggtaccgattccatcatgtggaccatcaagttccgcaac
ggcaccatgaagcgcttcaagttcccgatccgcaccacccctgagggttccatcgaccct
tatggtaatacgcccgcagccgatatggccaagatcgctgagcctggtttcttcaaccac
aatcagcagaatggctaccgcgctggcgatcccagcgagctgatttgcaagtaa
>ELPFPBOH_00184 aprA Adenylylsulfate reductase subunit alpha 199644:201629 forward
atggctgaattcggtaatccggacgtcatcgaagaagaagtagacatcctcatcatcggc
ggtggtatggctgcttgcggtaccgcttacgagattggtccctggatcgaagctgctggc
ggcggcatcacggtcaagctggtcgataaggctgccatggatcgttccggtgctgtggcg
cagggtctgtccgctatcaacacctacattggtcctgatcaggatcctgcggactacgct
cgcatggtctccaacgacctgatgggcatcacccgtgacgatctggcctacgacctgggg
cgccacgttgatgaatccgttcacctgttcgaagagtggggtctgccgatctggaagacc
gacgagaacggtgagcgttatgacggctccaagggcatgacctcactgaaggacggcggc
aagcccgtacgctctggtaagtggcagatcatgatcaacggcgaatcctacaagtggatc
gtcgctgaggccgccaagaaagcactgggtatggacaacatccaggagcgtatcttcatc
gttaagctggttaacgataagaacgatccgaaccgtatcgccggtgctgtcggtttctcc
gtgcgtgagcacaaactgtatgtttacaagttcaaggcttgcctgctggttgccggtggc
tgcgtaaacatcttccgtccccgctccgtgggtgagggtcagggccgtgcctggtacccc
gtatggaacgctggttccacctacaccatggctgctgaggctggtgccgagctgaccctg
atggaaaatcgcttcgtaccgacccgtttcaaagacggttacggtcctgttggcgcatgg
ttcctgctgttcaagtccaaggccaccaacgcttatggcgaagtgtacatggatcgcaac
aaggagatgctggacgactatcctccttacggccaggctgccgttcctgcatcctgcctg
cgtaaccacctgatgctgaaggagatgaaggaaggtcgcggtcccatctggatggacacc
gttaccgccctcgccaacctgcgtgagactctgtctccccgcgaggttaagcatctggaa
gcagaggcatgggaagacttcctcgacatgtgtatcggccagtgcggtatctgggctggt
gagaacatcgagcctgagaagaagaactccgagctgatgcccaccgaaccctacctgctg
ggttctcactccggttgctgcggcatctgggtttccggtcctgacgatgtgggcgcgccc
accgatgaggcgatggacggcgttcccgagcacctgccgaagggctggaactggggctac
cgtggcatgaccaccgttcagggtctgttcaccgctgctgacggcgttggcgcctctggc
cacaagttctcctccggctcccatgccgagggtcgcatgtgtgccaagtccatggtcaag
ttcgtgatggacaacaaggaccacaagcctgagctggacaccagcgttgacgagctgatc
gaagagatctaccgtccggtgcgtaacttcctggagcacaaggactactccaccgctatc
gacgtgaaccccaactacatcacgccgaaaatgctgcagttccgcctgcagaagctgatg
gatgagtatgttgctggtgttgctacctactacaccaccaatgccaacatgctggaagtt
gccgagcacaagctggccgagctgaaggaagacgctctgaagatgcgtgcgaaagacctc
cacgagctgctgcgtgcttgggagaactatcaccgcatcctgaccgctgaagctcacatg
aaacacatccagttccgtgaggagagccgttatcctggcttctactaccgcatggacaaa
aacttcgttgacgaagaaaactggaagtgctttgtgaactccatctacgacaaagagacc
aagaccttcaagtgcttcaaacgcgctcacgtcgatctggtcgataagtctaagctgttc
aagtaa
>ELPFPBOH_00185 ELPFPBOH_00185 hypothetical protein 201876:202766 forward
atgagcgaacaattcgacattccctttaaaagtgacttggtgccgaccgttatggagcct
ggcagcaagcttaaattccgctgttacaagggcatctcctgtttcaatgcctgctgcaaa
agtgcagatattcagctcacgccctatgacatcctgcgcctgaaagataatctgggtatg
agcgtcaccgatttcctgaagaaccacacggttccctttgagatggataaggacggtatc
cccggtatcaaactgcgtaccgataatgatggtgcctgcctgtttgtcacggatgagggc
tgcagtgtctacaatgatcgtcccaccgcctgtcgttactatccggtaggccatatggcg
attcgtgaggcgggcgcaaccgaagatgaggcgcgatactttttggtcaaggaggatcac
tgcaaaggtcatgaagaagatcgggaaatcagcgtcactgactaccgaaaggagcagcag
gtcgagcagtacgaccagattaatcgtgaatggatgcagctgattctgaagaagaaatcg
gcagggccttcaattggacgaccttccgataccagcctgcaattcttcttcatgtgttgc
tacgacatggaccggtttcgtcgctttgtgctgagtgattccttcaaggcctcctacgat
atggatgacgctttctacgcgactgtggagaaagaggatctggcgctgatgagttttggc
atccgtttgctgaaacagatcctgtttggcgacgagaccatcgcggtcaaaccgggagca
gaggagaagcgcctcaaggagcgtcgtgagattcttgaaatgcgtcgtaaggccgagatc
gagatccatcggcagaaagaggagcagcagaaaaaggacgtactctcctga
>ELPFPBOH_00186 ELPFPBOH_00186 Putative pterin-4-alpha-carbinolamine dehydratase 203081:203422 reverse
atgagtgctttgactcaagaacagtgtgaggcttgcagagccgatgccccgcaagtatct
gaatctgaactggccaacctgatcaaactgattccagattggaacatcgaagtcaggaat
ggagtgatgcaactcgaaaaggttttttccttcaacaactttgaagaagcactcgctttt
accaacaaggtcggaagaatttcagaggccgcaggacaccaccccgctgttttgaccgaa
tggggcagggtgagcataacctggtggtcgcacaagattcgcggtctgcatcacaatgac
ttcatcatggcagccaaaaccgacgccatccaaaccctctaa
>ELPFPBOH_00187 cheB_2 Protein-glutamate methylesterase/protein-glutamine glutaminase 203548:204969 forward
ttgaaaaagaagcatgcactgattgtcgatgattccaaaacggcgcgccgggttctggca
aagaaactggacagttttcatgtcgatgtcagtgaggttggctcgggcaaggaagcgatt
gaattcctcaaaaaggcgcagcctgatgcggtatttatggactatcacatgccagggatg
gacggcatccaggcactgaagttcatccgtctcaatccggagacggcatcgatcccggtg
atgatgtacacctcccactccgagaaactgaagcctgaacaggtcaaggcgctcggtgca
gttggagtgttgccgaagaatctcgacagtaaggacttcgagatcgtcatcagcatgttg
aagctggagcctgagggtgagcccgatagccagttcgtcgacagcatgaatattgatgag
acaccaagcgtacaactgctcgatggggccagtgaaatcgcggaatcatcccgcatgctg
catgatgccgcacgcgagaccgaagcctcagtcggctcaacacgactgcgcaagcagatc
gcaaaactgctggcgcagcatctgaaattggtaagacgacatatcgatgagacttcccgg
cagactgttgaggagatggagaagggtaacagtgccatcgaaaacaggttgctggagatg
cagcaggcagaggctgagcagagcaaggctggtggtctatcatgggtaatgctgctgttt
ctattgctgcttggaggtggcgcacttctgctttcaggttggcgaagcgaaatgctcgag
gagcgcaacacgctgcgtgagcagatcactttgatggaaaaagcgcgtgctaactacgac
gagcaggcagattctttggtcagcctgcttgaacagcaaggtggtgtgtcgattggtgat
aaggcaaccgggattactgcggcagaacagccggaggcctggctgaaactgcttgagtgg
gcgctgaaccgagaccttgagttcgcctatcgggcggtgccatttgacgacaagatggtg
agttggctctcccaggcgctcgatcatctcagcaatgcaggcttcagagggacgcttctt
ttggaggcgcgttatggggatttttgtctgactggaaaaccagacgcgcagcttgaactg
gccgttgatcaggtgaagggggctgactgcctcttctcgcgtcagctatctgcagatgga
tcgactcgtaacgaactgcaaagcatcagctttaccaactacatcaactcctcccccagg
ttgagcgctggcccgattaaggtgcaggtgaaaagaggggggtatgatgcgcctgtggtg
ccctatccggaggcgcgggaggaggtgagcgctgccaagtggaaccaggtcgccgcccgc
aaccaacgcattcaggtccgcctgctgccggcagtgcaataa
>ELPFPBOH_00188 narL_1 Nitrate/nitrite response regulator protein NarL 205058:205705 reverse
atgagtgattcaaccgtccaacgcgtggtgatgatcgacgaccatccgttattacgcaag
gggttgcaacagcttgcggacctcactcccgagatcgagatcgtcggcgaggcagacaac
ggcgagcagggtatcgagatggttgaacagctgcagccagacctggtactgctcgacctc
aacatgcatggcatgaacggcatcgagaccctggtggagatgaagaagcgcgataccgtc
gcccgcattgtcatccttaccgtatctgatgcacaggatgacattgtcgccgccatgcgc
aacggggcagacggctatctgctcaaagacatgccgccagaggagctgatggtcaagttt
cgcgaggtggccgaagggaggctggtgatgtcgcataatatcgcggagtcattggcccgg
gccatgcatcaaacctcccagcgtccgaaagacgttgacgatgcgggattgacggagcgg
gagaaggagatcttgacccacctagcccaaggcgagagcaacaaggtcattgccaggaac
ctgaatattgcggaagcaacagtcaaagtacacgtcaaacatctgctgaaaaaactcgga
ttcaagtcccgggtcgaggcggcggtctgggcagttgaaaatcgatag
>ELPFPBOH_00189 narX_1 Nitrate/nitrite sensor protein NarX 205702:207615 reverse
atgtttcggtttatcggtcagtcactacagatacgcgcgggattggcgatggggctcatc
accctacttgccctgaccggcatggtcagcgccgtgatcatggcgcggtccacctatggc
gtagcagcagcggtcaatcaggccggcagcctgcgcatgcagtcttatcgcatcgttgcc
accctcgagtcccgccacatagaccaggaggcgatacgcaaacaggccatggagttccac
agccgcctggaaagcccacgcctaaccagggttctgaaggacacagaacgcaaatcactg
cacaccatctaccgccagatatctgaccagtggcaagaggtcatgtatcctctgctctcc
agccatttggatcgactggccaccacccagacaaccgctgaactggaacagcacattgac
caactgcgccgccagtacagcagcctggtcgatcccttcgttgcggagatcgaccgtttt
gtctacctgctggaacaggatgcagaatcgcggctgcacaagctgggactgatccagggt
atctgcctgatgctaaccctgctggtacttgccagcaccctttatctggttcacaccgat
gtcctggggccactgcgtgaacttctgttcgcagcagagcgagcgggaaaaggcaatttc
agtgttcgcgtcgggcatatcggcatggatgaacttggccgattgggacttgccttcaac
aacatggcagccgaactgtcgaaaatgtacggtaatctggaaaagcgggtatcagaaaaa
accgccgaactgcagaccaggaatctctccctgcaactgctctacagcgccacccagcag
ctgaccaaagtgccggtttcacaaaagacctaccacgcgctactggaggatatcagccgg
gtagtgggaatccgctcaggcaccctctgcctgactcccgaacaggatggcgacaaggcc
taccgggtagccctcaatggccctgtgccccctatgtgcagcactgaggcatgccatatc
tgcctcgggaacggcaacacccaactgctaacacggaagcatcatgggggctcttcgaag
atcctttcgatccccattcatgaccaggagcacaactatggggttctgctgctgcagaaa
gagcctggggccaatctcgcagcatggcagatgcagctgctcgaaacccttggccagcac
attggtatcgccgtcggggtcagccgccgtgacatccagcgcagacgactggctctgctc
gacgaacgcagcgtgattgcgcgggaattgcacgattcactggcccaatccctctcctac
ctgaagatacaggtcacccgcctcacaattttaatggacagggaggcggaaaaatcgcag
atcgaagaggtaatgacagaactgagagagggattagccgcctcctaccggcagttgcgg
gaacttctgaccacctttcgcctgcagatggatggccgcaatgtcgttaccgcgctcgcg
gagacagtggcggagttcaacaagcggaacaaggtcgccatcaccctcaacaaccataca
cagaatatccccttcagcgccaacgaagagatccatgtattacagatagtacgcgaggcc
ctagccaatgtgacctaccactcggcagcatccagcgccaatgttaccctggagcagctt
gccgacaaccgtatcgagatcagcgtggaggatgacggcatcggcatgccgcctgaggcg
gaacgcagtcaccactacggccttgccatcatgcaggagcgggcccggtcactgcacggc
gacctgaatatccggcccctcggcgaaggcggcacccgggtcagcgtcaccttcacaccc
atacaactaagccccgaccagaacaacaatcagcaggcagatgtagcgatatga
>ELPFPBOH_00190 narT putative nitrate transporter NarT 207916:209355 forward
atggctacgcagagaaccaaacaactatccgtactgacaatgaataccctagcctttacc
gcctgctttgcggtttgggtgatgttttccattatcgggataccgatcaaagagttgctg
acgctcagcgagactcagttcggcattctgatcgctacgccgatcctgaccggctccgta
gcgcgactgccggtgggcatctggactgacagatacggcggtcgtatcgtctatttcatc
ttgatgctctgcactatcctgccgctttacttgatcagcgaggcgacgcagtactggcaa
ttcctggtgctgggtctgtttgtcggtatcgccggcgcctcgttctcggtaggtattgcc
tacactgcccgctggtttagcaaagagaagcagggttttgcgatgggcatcttcggggcc
ggtaacgccggtgccgcgctgaccaagtttgtcgccccctcgattgtcgtcgcctatggt
tgggagacggtaccacaggtctatgccgtcgccatgtttgtagtggtggtactgttctgg
atattcacctatgaggatcccgagcacaaggtggcttcccatgtcacgctgggtcaacag
ctggccctgctgaaggatccgcacatctggaagtacatgcagtactactcactggtgttt
ggtggttttgtcggtctctccctgtggatgaccaagtactacatcgccgagtacggcttc
gaccttacccatgctgcgctgctggccgcgatcttcgtactgccctccggtgtgattcgc
gccttgggagggtggttttccgacaagtatggtgcctacaaggtgacctggtgggtgatg
tggatctcctgggtctgtctgttcctgatgtcttatccgcagaccgagatggtaatcaag
accatcaatggcgaggtcaacatcggtgtcggcctcaatgtttgggcgtttaccgcgctg
ctgtttgtcgtcggcatcgcctgggggtttggcaaggcctcagtcttcaagttcctctcc
gatgagtaccccgacaacatcggtgtcgcctctggcattgtgggtttggctggcggtatg
ggtggttttatgttgccgattatgtttggtgccctgatcgatttcaccggcatcaacagc
gcggtcttcatgctgctctatggcgccacctgtgtctccctgatctggatgcactacacc
tttgccaaagaacaccaggagaaggatcagcagatcgccaaggatcatgcctatgaccag
tatgctcgtatgcatgagaacccggatgagtatgtggccgcccgtgctgctgtcgaacag
gccgatctgcttgaggaattgatcaccaaatacagcgctgctcgcgccaaggctgaagcg
gaggcgcaaaggatccgcaatggccagaccaagggcaagagcgtcgactgtctcgaataa
>ELPFPBOH_00191 ELPFPBOH_00191 hypothetical protein 209386:210990 forward
atgtctgacataaaagagtggaacccggaggacccccagttctgggagtcgaagggaaaa
aagatcgctaatagaaatctgtggatttccatacccagcctgctcagcggattcgcggta
tggctctactggggcatcatcacggtacagatgctgaacctgggcttcccttttgaaaag
gcggagctgtttaccctggcggcgattgctggtctgacgggcgccaccctgcgtatcccg
tcgagcttcttcatccgcatcgcgggtggcaggaataccatcttctttacgacggcgctg
ttgatgattccagcggtcggtgctggctttgcgctgcaggacaaggacacgccgctatgg
gtgttccagatgctggcattcctttccggcttcggtggcggtaacttcgcctcatccatg
tccaacatcagcttcttctttccgaagcggatgcagggcctggcgctgggtctgaatgcg
ggtctgggtaatgctggtgtgaccaccatgcagatcctgatccctctggtgatgaccttc
ggcatcttcggtggcgagccgatgatcctgcagaacacctcgggcaccctgatcggtaag
atccccgccggttcagagacctacatctttaatgccggttttgtctggctgctgctgctg
atacctctggccttcgccggttggtttggcatgaacaacattcgtacggatgaggtctct
ccccatattggttccccgctcggagccatgtccaagatcgctggtatgttgatcatcggc
ttcatcaccgcagccatcggtctctacatcatcctgcccgcccccactggactgggtgcg
cccggttgggccaagtggccggtcatcgcaggtatcctgttcggcactgtcatgctgatg
aagatgatccccggtgacatcaagcccaatcttaagcgtcagttcaagatttttggcaac
aagcacacttgggtgatgagcatcatctacaccatgaccttcggcagctttatcggttac
tccgctggttttgccctggccatcaaggtggtgtttggctatcagcatgtgatggttgat
ggtttgatgacgcatgatctcgccaaccccaatggcccgtcggcactgatgtacgcctgg
atgggaccttttatcggtgcactgattcgcccgattggtggctggatcgccgacaagatg
ggtggcgccaaggtgacccagtatgtctccatcgtgatgatcggctctgccctgggtgtg
gcctactatctgcagcaggcttaccagtcagccacgccggaagagtttttcgtacccttt
ctgatgctctttctggtgttgtttgccgccaccggcatcggtaacggttccaccttccgc
accatcgcgatggtgttccccaaggagcaggcaggcccggcactgggttggacctcggcg
gtagctgcttatggcgctttcatcatcccgaaggtgttcggtgagcagatcaaactggct
acgccagaagtcgcactctatgggtttgccgtcttctatacgatctgcctgatcttgaac
tggtggtactacctggggccgaaggctgagatcaagaatccctga
>ELPFPBOH_00192 narG Respiratory nitrate reductase 1 alpha chain 211130:214891 forward
atgagccactttctcgatagactgaaatattttaagaaggtagagagcacctactctggc
ggtcacggcatcgtgaccagtgaagaccgccagtgggaagacacctaccgcaaccgctgg
cgccatgacaaggtggtgcgctccacccacggcgtcaactgcaccggtggttgttcctgg
aagatcttcgtgaagaacggcctggttgcctatgagatgcagcagaccgactacccgcgt
acccgcgatgatatgcctaaccacgagcctcggggctgtcagcgtggtgcctccttctcc
tggtacctctatagcccgcaccgcatcaagtaccccttggtgcgcggccgtctggtggag
ctgtatcgtaaagagagagcggcaggcaagaaccctgtcgctgcctgggaagcgattcag
agcgatcccgccaagcgcaagagttacaccgcagtacgcggtctgggcggttttgtccgt
gccgattgggaggagatgaccgagatcatcgccgccgccaacatctacaccatcaagaag
tggggaccagaccggatctacggcttctcgccgatccccgcgatgtcgatgatttcatac
gccgccggctcgcgttacctctcgctgatcggtggtgcttgtggctcattctacgactgg
tactgtgacctgccggcagcctctcctcaggtgtggggtgagcagaccgatgtgccggaa
gcggccgactggtacaactccaaatatctgatcgtctgtggctccaacctgccgatgacc
cgtacacccgatgctcactttgccatcgagtcgcgttacaacggcaccaaggtggtctcc
atggcgccggactacgcggagtatgtgaagtttgctgacctgtggatgccggtcaagcag
ggcaccgactccgccgccttcatggcgatggggcatgtggcactcaaagagttccatatc
aacaagcaggatccctatttcaccgaatacgtgcggaaatacaccgatctgccgatgcag
ttgatgctgcgcaaggatggtgaccattatgtctctggccggttcttgcgtgcttctgac
ttcgacaagaacttgggcgagaccaataatcctgagtggaagacggtggtcttcgacacc
aagagtaacgcttttgtggtgcccaacggatccgtcggttttcgctggggagaagagggt
aagtggaatcttctggagaaatgcggcgctgatcaggccgagaccgaggccgagctctcc
tgcatcaacagcaaggacacgattgttgaggttgcctttcctcacttcacgccgggcgag
gatgagatgctgctgcgcaacatcccggtgcgcaagctgaagttggcctctggtgaagag
gctctggtctgctctgtatttgatctgcaggtagcccagtatggcatcgaccgcggcctg
ggcgacaatctggcgaccggctacgatgatgacagtgtgccttacaccccggcatgggcc
gagaagattactggtgtaaagcgtgccgacctggaacgtacgggtcgtgagtttgcacaa
aacgcctctgagacccagggtaaatccatggtcatcatgggtgccgccatcaaccactgg
tatcacaacgacatgggttaccgcagcatcatgaacctgctgcatatctgtggttgtgtc
ggtcaatctggcggtggctgggctcactatgtgggtcaggagaagctgcgtccccaggcg
ggctgggcgcccatcgcctttgcgcttgactggaatcgcccaccgcgccacatgaacagc
accacctactggtattttcataccgatcagtggcgctatgagaaggtgcaggccgacgat
attctgggttctaccgcccaggccaagtatcgtggctatcagctggccgactacaatgtg
gtctcccagcgtctggggtggctgccttccgcgcctcacttcaacaagaacccgctcgat
atcgtcaaggcggccgaggccgcgggtgcgaccgatgaggcgggtgtggccagctatctg
actgagcagctgaagagcggtgagactgcctttgcctgtgaggacatcgatgcggaagag
aactttccccgcaacctctttgtctggcgtgccaatctgctgggttgttccgctaagggg
catgagtacttcctcaaacatttggttggtgctcagaacggcgtcatgcaagagggtgtc
gagggtcagaactccaaagagatcaagtggcgtgagaagtctccggtgggcaagctggac
ctgatggttgatatcaacttccgtcttaactccactggtgcctattcggacatcatcctg
ccgaccgcaacctggtacgaaaaggccgacctcaacaccactgacatgcacccctttgtg
catccgctgggcaaggcggtcgatcctgccttcgaatccaagtccgactggcagattttc
caggccatcgccaagaagttctccgagttggctgaagagcatctgggtaccgtcaaggac
gtggtctccctgcccatgcagcacgattccccgatggcgctggcacagccctttggtgaa
gtgaaggattggaaaaaaggtgaatgcgacctgattcctggcaagaccgcaccgctgttc
aaggtggtggagcgtgactaccccaacacctataagaagttcacctcggtcggacctctg
atgaataagttgggcaacaatatcaaaggtattgattggaataccgacctggagatcgag
cagctatgctcactcaacggtgtcatccatgatgaaggtgtttccaagggccggccgtcg
ctggtagatgatgtcgcggtgtgcgataccgtcttgcatatggcgccggagaccaatggc
gaggttgcacacaaatcctggtcggcactctccaagaagacgggtattgatcatagccac
ctctacgcggggcggcatgaggagaagatccgttaccacgatatcgtcgctcagccgcgc
aaaatcattaccgcgccgacctggtcgggtatcgaatcggaagaggtgagctacaacgcc
tgctacaccaacatccatgagcatatccctttccgtactctgaccggtcgtgcctccttc
tatctggatcacgagtggatgcgtgatttcggtgagggtctgtgctgctaccgtccgcct
caggatctgggtgcgcacaaaaacctgccaaaggagctggccagcaagctgaagggtaag
aagaccctgaccctgaactggatcaccccgcactccaagtggggtattcactcctcctac
caggacaacctgcgcatgctgaccctgttccgtggtggtccctacttctggctgaatgag
aacgaagccaagagtatcggcatcaaggacaacgattgggtcgaggcggtcaatgccaac
ggtgcgacggtggcccgggtggtggttagtcagcgagtgcccgagggcatggccatcatg
tatcacgctcaggagaagaacgttaacgtgccgggttccaataccaccggtaagcgtggc
ggcatcctcaacagcgtgaccaaagtggtgatgaaacccaccaacatgatcggtggttac
gcccagctctcttactccttcaactactacggtacggtgggaagtcagcgtgatgagaac
gtcatcgttcacaagatcgaagacgccgacgtgaattggttggaaggcgatctgacgccg
gagcgcgaagctcaactcaatcccccggggattaataactga
>ELPFPBOH_00193 narH Respiratory nitrate reductase 1 beta chain 214970:216523 forward
atgaagatacgtgcgcaaattgccatggtcctgaacctggacaagtgcatcggctgccac
acttgttcggtgacctgcaaaaatatctggaccaaccgaaagggtgtggagtacgcctgg
ttcaataatgtagagagtaaacccggcattggtttccctaagaactgggaagatcaggag
aaatggaaaggcggctgggttaagaaaaatggcaagctggagctcaaggccggtggtcgt
atcagcaagctgctgaacatctttgcgaaccctgacatgcctgagatcgacgactactac
gagccgttcgattacgattacgcgaaattgcagaacaagcctctgtctgaggcggcgccc
actgcacgcccgctctcccagatcaccggtgagcggatggagaagatccattgggggcct
aactgggaagatgatctggccggcgccttcgaagatcgttcaaaggacaagaacttcgag
ggcatccagaagcagatgtacaaggagtttgaaaaaactttccacatgtacctgccgcgc
ctgtgcaaccattgcctgaatccggcgtgtgtcgccagttgtccctctggcgccatctac
aagcgtgacgaggacggcgcggtactaatcgatcaggatcgctgccgaggctggcgcatg
tgcgtcagtgcctgtccctataagaagatctatttcaactgggagtctggcaagtcggag
aagtgcatcctctgctatccgcgcatcgagtctggcatgcctaccgcctgcgccgagtcc
tgtgttggccgcatccgttatatgggcgtggtgctctacgatgctgacaagatcagcgat
gcggcgggcactgacaatgagaagaacctgtatcagtcgcagctcgacatgttcctcgac
cccaacgatccggccgtcattaggcaggcgctggaagatggcattccgcaacagtggttg
gatgcggctaaagactccccagtctacaagatggccatggagtggaagattgcctttccg
atccatcctgagttccgcaccctgccgatgatgtggtacgtgccgccgttgtcgccggtg
cagagtcagatcgatcagggcaagctgcctaccgaagcggatggggtgattccgaagtcc
gaggcgctgcgtttccccgtacgctatctggccaacctgctgaccgctggtgatgaggca
ccgatcctcagtgccctcaacagaatgctggcgatgcgcagcaatcagcgctccaagtcg
attgaaggcaagccgaatgttgcggcactggaatctgtcgggttgactgaactgcaggcc
gaggagatgtaccagatgctcggtatcgccaactacgaggatcgcttcgttatcccgacc
gcccatgaggagatggtgcaggaagatccctatgccttccagggtcagaacggatttggg
cctggcaataccagttcacacggtagcgaggccggtcagggctttaccctgttcccgagt
ccgcgtaaacgcacccataccccgcagggcattcagccccgcaagaagggctaa
>ELPFPBOH_00194 narW putative nitrate reductase molybdenum cofactor assembly chaperone NarW 216539:217054 forward
atgcgtatatataacattatggctcgtctgctggattacccgaccgaggagttgatggag
aatctgccagccatcataacgatactgaaagaggatcccgaagtgagtgcacaggagcgc
gaagacctgatgcagctgatctcatggatgcaactgcacgacctgatcggtatgcaggct
gattacgtacagaccttcgatatgaccccggaacacgatctgcacctgacccaccatctg
tttggtgacgatcggggacgcggtccggcactgatcgacctttcggaacacttcaagagt
gcagggctggaggtagaggagggtgagatcccggactatctgccgctgattctggagtat
gtgtcgacgctggatgagatgcaggcaagggtctttctgggggatgccgcgaaggtgatt
accgtactggcggagaacttggagaaggcggagagcccctattcacgactgctgcggatt
gtggaaggccgtggtcatctagccaaagcagcctga
>ELPFPBOH_00195 narI Respiratory nitrate reductase 1 gamma chain 217067:217762 forward
atgaacttacatgacttggtttttggggcttacccctatctggctggcgccatctttctg
cttggcagctggatccgttttgatcgtgaacagtacacgtggaaggcggactccagccaa
ttgctcagcaacaagaatatgcggctggcgagtaacctgttccacgtcggcatactgggc
atcttttttggtcacgcgggaggcatgttgctgccgcacagctggttcctggcgatgggc
atctccgatgtcggtcatcagtatatcgctatctatgccggtggcattttcggcattatg
tgcctgatcggcgccgcgatgctgttgtatcggcgtgtcaccaacccccgggttaaggcg
gtgagtcgtaatcgcgatacctttgtcatcggctggctgctggccaccgtgaccctgggg
ctgagcaccctgctggtctccacaggtcacgctgcccacggtgatgtttcggagatgatt
gctctgaccgaatacgtcaagagcattgccaccctgagtgtggacccgagcttgatcaag
gatgtgtcgccgatcttcaagacccacatgttcttcggtatgacggtattcctggtcttc
ccattcacccgcttggttcacgtctggagtgtgccggtgacctatctcggtcgcgcctac
cagatcgtccgcgtcaagcgggtgcggatgaactaa
>ELPFPBOH_00196 tusE_1 Sulfurtransferase TusE 217825:218190 forward
atgagtacgaacccttacgcaacacggatcgaatatctggatgtcgacggcaaaaaggtg
gccacggaccaggagggttatatccaggatatggatgagtggtcggagggctttgtaaag
gcgttggccgaaaaagaggggctagagttgatcgatgaccactgggacgtgatcaactat
atccgcgactattatgaagagcaccgagttcaggctcaggtgcgcgatatgatcaaacat
ttcaggacggcgtggggtaaggagcgcggcaataaccgttatctccacgatatctttccc
aaaggcgggccgcagaagcagggtaaccgcctggcgggtattcgcaagaccaagggtgag
cactga
>ELPFPBOH_00197 ELPFPBOH_00197 hypothetical protein 218395:218949 forward
atgcttaaaaaaatcataggtctaaagcgggatatgaccgaaaaggagttcgtgatttcg
gtcatgggcgcctttgtcggtaccctgattgcctcgttcttcagcaacatgatactgcag
gcggaggcgatgccgctcattctggcgtctaccggcgcctcggcggtgcttatcttttcc
ctgcccttcagccctgtatcccgaccatggaatctggtgggtggccatttggtctccgca
tttgcaggcgtctcctgttatttgctggtacccggtgagctgctcgcggcatccatttcc
attcccagtgcgatgctgctgatgcacctttttcgatgtatgcatccacctggcggcgcc
acggcgattactgcggtggtggggggagccaatgttcatgccttgggatacgcgtttatc
gtgatccccgtttttatcaacgccattatcctgctctccatcgcgatggcgattgcaacc
tttcgcgatgacaatccgtttgaatcccggctcaaaggagagggggatgaaacgctggat
gtgctggaagagtga
>ELPFPBOH_00198 ELPFPBOH_00198 hypothetical protein 219041:219331 forward
atgatgcacgcccttatgggctggctcggggcttactattttctctggtctcccgaagga
ataggaatggctgtgttggttgtctgtgtgactcaggcggttgatcagatccggctaaga
aaagaagcgtggagcgaggtcgagtcgatggccgaacgcgaggataccacacaacagctg
gaggccggcatcaacaaaaagatggcgctggtgtttgtgcagaacgtcgttttatatgcg
gcgatcgtgctcctagttgcagagatggcccgtacccgcggttggttgtga
>ELPFPBOH_00199 ELPFPBOH_00199 hypothetical protein 219383:219580 reverse
atgacaacgcaacacgaaccgagtgacacgcaccacatggccactgcggtcagggatgca
tgcatacgtgccgcgcttgaaggttaccaacatgccgccatcagcggactgtgccacgaa
ggtgcctgggaggcggctatcagcgcaataaaaatgctcgacctcgatgcggttttgcat
gagagcaagcgtgactga
>ELPFPBOH_00200 slyD_1 FKBP-type peptidyl-prolyl cis-trans isomerase SlyD 219656:220177 forward
atgcaagtgacaaaagacaaagtcgtaaccatcgaatacaccatgaccgatgaagagggc
actgtggttgataccactgacaatggagaacctctctctttcattcaaggcaaagagagc
ctacttgctgcgattgaagcagcaatcgaaggccgcgatgtgggggagaagttatcgatc
gtcctcgagccggagcaggcttacggacatcgggataaaagtctgatcaggaaggtgccg
agaagtcatgtcaatgtctcgggagatctggaggttggcctcaaattgagaggtagaaac
ggctctaatgtcacgccgattacggttgtcgaattcgacgatgaaacggtgacgctggat
gcaaataatccgcttgctggcgccacgctgggtgtggaattggtgatcgtggaggtgcgc
gatgcgattgatgaggagctgaagagcggcagggtccaggatatggaagcaatctacgag
aaggagcgggtcgacggcgtggtggtggaattcaagctatag
>ELPFPBOH_00201 sdhE_1 8-methylmenaquinol:fumarate reductase membrane anchor subunit 220512:221411 reverse
atggctaagatagaactttccttctacccgggctgttcctcacagacaggagcaacctca
tccaactacctggtctctgcgcagaccatgtgtgaagagttggatattaccctcaacgag
atccccgactggaactgctgtggcgcttccatcggctatggcggtggtggcgagctgccc
cgcctgactctctcggcccgcaacatcgccctctccgaggagcacaatgccggtcaggaa
atcgtcgccacctgcgcagcctgctggctctccacccgcgaggccaaagagcgtctctct
gaagacgagcagatgttcaaggatgccaacactgccttggcggaaggcggtctgcgttac
aagggcgaagccaaggtccgccacatggtggaggtactggtcgaggatatcggtttcgat
gccatcaaggagaaggtcaagaaaccccttgagggtatcaagatcgccggctatgtcggc
tgtcagaccaaccgcccctttggtatcgcgggcgagtcgttcgagaatccgcagtacctg
gacaagatcgttgaggctgtcggcgctgagtcgatcccaacttttgagaaaaaggtgcag
tgctgtggcggcgccctggcattctccgagccggagaagtcccaggagatgatccacggc
atcatcgaagcggcctacgataacggcgccgacatgatcgtcaccccctgcccgctatgt
caggccaacgtagagatctatcaggatcagatcaacgagacctacggctccaagttcaac
atgccggtggtctactactcgaccctgatgagtgtcgcctttgggcgcagcgccaaggat
gccgccctcaacggacaggtgattccggccaagaagcttgaggagcttgccgccaaataa
>ELPFPBOH_00202 sdhB_1 8-methylmenaquinol:fumarate reductase iron-sulfur subunit 221428:222039 reverse
atgagcaatcagatcaacaactatcgcaacagcttcctcaaggaggttgaggcgaacgtg
gaagagggcgaatgggtcaagatgtgcatgcagtgtggcgtgtgcgctggctcctgcccg
ctcggcaagcactgggagcatccgccgcaggagatcttcatgatgatccgtgccggcaag
cgcgaagaggtgctgacctccgactcgatgtggatgtgcacctcctgctacaactgcatc
gcacgctgcccccgcggcctgccgatcacccacatcatgcacggcctggcgacctatgct
aaacgtctcggcttggtgcccaagaagcagccgactcaggaattctcccagatcttttgg
gacaacctgatgaagaagggccgtgtcaacgagctcaagctgggcctctccatgtacttc
aaggacggcttcagccagggcatcaagaacgccatggctaatcagaagctgggacagaac
atgatgaaggccaaacgcatgaacgccatggaaatccttggtgggcatggtgttaagaac
cctggagatctacagaagatcatcaagaaggcccaggaaatcgaggatggcaacatccag
gacttcagctga
>ELPFPBOH_00203 rsxB_1 Ion-translocating oxidoreductase complex subunit B 222052:224304 reverse
gtggctgacgaaaagaaatttgctggttatgtctgcaccggttgcggcctgggcgaacgc
ctggacgccgccaccctggagcagacggccacccgcgacggcaagatgcagtcctgcaag
caacacgaactgctgtgtggcgccgaaggcgtgcagatgatcaaagacgacatcgccaac
gacggtgtcacccatgtcatgatcgctgcctgctcccgccgcgccaaggtcgaggccttc
aacatcccagatgtcgccatcacccgcgccaacctgcgtgaaggcgtcatctggatccgt
cccgacaccgacgagaatcgcgaaaccacccaggagatggcggacgattacgtccgcatg
gcctgcgccgagctgaagtcgatgggcatcccatccagctccggcgagcaagagctgaac
aagaacctgctagtggtcggcggtggtatcaccggcatgactgcagccatcgaggcggca
gccgccggttatccggtacacatcgtcgaaaagagcggcgccctgggcggcgcggtaggc
agttactacaagatcatcccgactcgcgcaccctacgacgcaccggaagagaacccggta
cccggcctagtcgctgccatcgaaggcaacgacatgatcaccgtgcacctcaacagcagc
gtggccaagaccgacggcgcccccggccgcttcgaggtcgatatcaccactgagtcgggc
tccagcgagaccgtctccttcggcgccatcatccaggcctccggctggaagccttttgat
gccaacaagctgcccgaactcggctacggcaagagcaaggatgtgatcaccggcctggaa
ctggaagcactcgcggttgccgccaacggcggcccgatcaagcgcccctccgacggcaag
gaagtcagcagcgtctgcttcatccagaacgcaggccagtgctccgataaggagggccac
ctgccctacttctccggtgtcaccgacctggtctcgatcaagcaggcgatgtacttcaag
gagctgaacggcgactgtgacaccaccatcctctacgacaacctgcgcacccccggcgcc
ggcggtgaggatttctaccgtgctggccagcaggcgatggtgaccttctccaagggcatc
gcctccgaagtggctaccggcagcaccctgagcgtcaagttccatgaccagatcctcaac
gaggataccgagatggcgtgtgacctggtggtcctggccaccggcatggagcccaactct
ggccccgatccctatgcccagctcgccttcgaggaggccgaggaaggttccgcagagaag
gagacactgaagcaggcgctggaggtggctccgccctcgatcctcaacctggagtaccgt
cagggcaccgacctgccacacctacggcacggttttaccgactctcacttcatctgcttc
ccctacgagacccgccgcaccggcatctacgcggtcggcccagtgcgccgcccgatggat
atccagcaggcccaggacgacgccaccggtggcgcgctgaaggcaatccaggcggccgag
catgccgcgctgggacaggcggttcacccccgctctggcgacctctccttccccagcttc
cgcaaggagggctgcacccagtgcaagcgctgtaccgttgagtgcccgttcggcgcgatc
aacgaggacgaagagggctacccgatgtacaacgaggcacgctgccgtcgttgtggcacc
tgcatgggtgcctgtccggtacgcgtcatctccttcgagaactactcggtggagaccgtc
aaccagcagatcaagaacgtcgagatcccggaagagtgggacgagaagccacgcatcctg
gtgctggcctgcgagaacgacgcctacccggcactcgaccaggccgcgcagaacggcgtc
gagatcaacccctgggcgcgtgtcatcccggtccgttgcctaggttctgtgagcctctct
tgggtgaccgatgcgctgaacaacggttatgacggcatcgtgatgatggggtgccgccgt
gatgacgactaccagtgtcacttcgtgcgcggctccgcgatggcggcggagcgcatgagc
aaggttggcgacaccctggacacgctgaatctggaaccggaacgcgtcgtgctccacgag
gtcgcgatcaccgacacccagcgtgcgccgcagctgatcaacgacatggcagagaccgtc
gagaagatcggcctcagcccgttcaagttctaa
>ELPFPBOH_00204 thi4 Thiamine thiazole synthase 224308:225579 reverse
atgacggaagtaatcgcaaccaacgagaccattctggtggtcggcggtggcatcagcggc
atgaccgccgccattgaagctgccgagaccggaaaacaggtcgtactggttgaaaagcgc
ccctatgtcggcggccgcgtcacccaattgtacaaatactttcccaagctctgtttcccg
acctgtggtctggagatcaaccagcgtcgggccaagatgaaccccaacctcaacatcatc
acgatggccgaggtaaccgacatcaagggcgaagctggcgactacaccgccaccgttaag
attagcccccgctacatcaacgaaaagtgcaccggctgcggcgactgtggtcgcgctgtc
gaggccgagttcgacgacgagtacaactacggcttaggcaaacgcaagggcgcctacctg
ccccacaccatggctcacccacaacgctacgtcatcgaccccgccatcatcggcaccgat
gacgcacagaaggcggcggacgcctgcaaggtcggcgcggtcgatctggagatgcaggaa
gagaccatcgaactgaaggccggcgccgtgatctgggccaccggatggcagccctacgat
gccaacaagatccagccctacggctacgatcgctttgccaacgtcatcaccaacgtcgag
ttcgagcgcctggccgatccgaacggccccaccggtggcaagatcgtccgtccctccgac
ggtaaagaggtaaagaacgtcgccttcatccagtgcgccggttcccgcgacaagaaccac
ctgctgcactgctcgcgcatctgctgcatggcctcactgaagcaggccacctacccggca
gacgatgtcgatatctccatctactacatcgacatccgcgccatcgaccgcttcgaggac
ttctacgaaacggtcaaggcgaaggataacgtcaagttcatcaagtccaaggtggcctct
atcgtcaagggcgagaatgacagcccggtgctgcacggcgtggataccgaaggctacaac
cgctacgccaacgagcacgacctggtcgtactcgcggtcggcatggagccgagcgtcgac
aaggccagcttcccggtcgagatcgtgatgaacgaagagggtttcattgagcccgatccg
aacaacggcggcatcttcgcagccggttgctcgtccgacgcactggacgtcaaccgtgcg
gtacaacacgccaccggcgccgccctgcgtgcggttcaggtggttaatcgcgtagccgga
acggagggttaa
>ELPFPBOH_00205 nirQ_2 Denitrification regulatory protein NirQ 225951:226763 forward
ttggatgcacgcaccctgaagccggaagagtattttgttgagagcgaaccctactacgag
ccggtgggggacgagatcgagatcttcgaggtggcctatcgcaaccagttgccgatcctg
ctcaaggggccgactggctgtggcaagacccgtttcatggagcacatggcatggcgtctg
aaacgcccgctgatcaccgtctcctgccacgatgatctgaccgcctccgacctggtgggg
cgttttctggtcaagggtggcgagacggtatgggtcgacggtccgctggcggcggcggtg
cgtgccggcgccatctgctacctcgacgaggtggtggaggcgcgcaaggataccaccgtg
gtgatccacccgctggccgacgaccggcgcgttttgccgatggagaaggtgggcgaactg
ctcgaggcgggcagcgacttctgcttggcgatctccttcaatcccggctaccagagcgta
ctgaaggatctcaaaccgagtacccgccagcgcttcatcgcactggagttcaattacccc
gatgcggagctggagcagcggatcatctgcgcagagtcgggggttgatgcggatgtggcc
gggcggctggtgcggttcgcgcagatgacccgcaatctcaagggcagcggcctcgacgaa
ggggcctcaacccgcctgttggtgcacacggccaagctgatccactccgggatcgagcca
gtcaacgcctgccgtgccgctatcgcccagaccctgaccgatgatgccgacatgctgacg
gcggtcaacgagctgagcgcctcactcttctga
>ELPFPBOH_00206 ELPFPBOH_00206 hypothetical protein 226782:228917 forward
atggcgccgcaacctgaactctcactggggcagatccaggctctcctggatgagcttttc
gaggtcgagttcacctttcgcaatactaccgagccggccgatgccatcaaacggttagtg
ccggcggagcagcgctttgtgctcgactgggtggggcgcatcagcagcaccaacatcgag
ctcgcctaccaattctgcctgaaggccgccgatgcgctgcggctgatggatgagtcgatg
atcgagacctgggtggtgcaggcgatggacagctacgaccgggttgggctgcagccggcg
ctgaaggtgatccgcgacatcgatatctttgtgcgacaggggcgcgagcgcgcctcgagc
gcgctgttcgacgagcaggtgggggtgctgttgccgttcgtgcatggtctctccgggcgc
aagctgaagttggagcaggccgactttgcctacaccgacagcgagacgatctacctgccg
gcggtgatggcgcacctgcccaacccgcgtgacaactttcagctctataaggcgactgtg
gcgcacctctgggcgcagacccgcttcggtaccttccgggtcgatatcgcggccgagctg
gagcgttacgttgcgccgcggcatgcgttgcgctgctttcatgcgctggagtcggtgcgc
ctcgacgcctgtgtggcgcgggagctgcctggactctatcgtgagatgcggcggctgcag
atcgagctgggcgatacggtgacgggtgatgcttggcagaggctcagtgcgccgttgcag
gcggcgagtgcaacggttaccgacagtctcatcctgctgccccaggcgttggcgttgtcg
ccgccgccatcgagctgtttctatggtgaactggcgccggggcaggtggcggaggtgatg
cagcggcgcatcgagcgggagaaggcgcgcttccgggtcgccctgaagaagatcgacgat
gaactcaacgaggggcgccaagagcgtactgaggcgccgtcgcctcgcaccttccatcgg
ctgttcgacgaggagcgggagccgatggttccggagggattcgagatggagttggcggtg
gatggcaaccgcatcccgctcactgatgagctgaagcagaccatgacttcgatcatccag
gatctgggtgatatcccggatgaatacctgattcccgctggccccggcgagtacgacctc
agcgcctttgaagagcagggcctcaatccggatgacgtctggagcggtgcctatcatgaa
gagggggcgtttctctatcccgagtggcccttccgccgtaagcactacaagaaggattgg
tgcgtggtgcgcgagctgcagatccagccgcagtacgatgggtttgccacgcaggtgttg
cagaagtatcggcggctgttggcgagcctacgccgtacctttgaggcgatgcgcgatgag
gatcgtctgttgaagcgccaggcctatggtgacggggtggatatcgatgcttttgtcgag
gcctgggccgatctgcacatcggcctggagatgagcgaccggctgtttacccggatgcag
cgggaggagcgcagcatcgcggtgatgttcatggtcgacatgtccggttccaccgagggc
tggatcaaccagatggagcgtgaggcgctggtgctgttggcggagtcgctacagatggtg
ggtgaccgctacgccatctacggtttcactgggcagggacgcaagcgctgtgagctgttc
cagatcaaagcgttcgatgaggcctacgatgccgaagtgcaggcgcgcatcagcgggatc
acagccggcgattacactcgcatgggggccgcgatccgccatctcaccgccaaactgaag
tcggtggaggcgcgcaccaagctgctggtgactctgtcggatggcaagccggaggactat
cccgatcactatcgtggcgaatatggggtggaggatacccgccaagcgctctacgaggcg
cgccaggatggggtgcacgcctactgcatcaccattgatgaagagggccaggactacctg
ccgcatatgtatggtgcggccaattatgcgctgatcagtgatgttgaggcgctgccgcgc
aaggtctctgagatctataaaaaactcaccagctga
>ELPFPBOH_00207 ELPFPBOH_00207 hypothetical protein 229084:229677 forward
atgaaagcaaagatcattgcgctgtgcatactcgccgggtttggcgtatctcaggcagaa
gcggcccccggctacagctatgctcccggacctcgctatcagcaactacagccgccaggc
cctgaccaggtgctgaagcagggtatcgagcagctgatcagctttatgcacagccagcag
gggcgatcgccgcaagcgcttgcggcctttctcgaacagaacattgccccttccttcgac
ttcgcttacatggcgcgctgggcggccgggccggcctatcggacgatgaacgagacacag
cgtgaggtgatggcgcggaagataaagcatctgctgctgggcaccctggcgaagcgcctc
tcggtctatgacgatcagggtatgcgcctgttccattcgcggcgagtcggtcgcaacgag
gccaaagtgacggtgggcatcatgggcagtgccggctacccggccaagctgattttccgt
ctctatcgcggtgaggcgggctggaaggtgtttgacgtcgccgccaatggcaacagcgca
ctggcctactatcggcgacactttgcccgcaaactggctggcagagggcattga
>ELPFPBOH_00208 ELPFPBOH_00208 hypothetical protein 229821:230303 forward
atgacccttgccgcctgggtgttgttgctggggctgttcgcgctgctcttctccggtctg
ctcgagcgtcagcacaaccccaaccacgaattgctggtggttgagggagagcagggcggg
gctgaggtggtgctgcagcgcaacagtcgcggtcactatctggcaccgggtcggatcaac
ggcgtgccagtgctgtttctgctcgacactggggcgaccaatgtggccctctccgagcgg
ctggctgagcgcattggcttgccgcgcggcgcctcgtcattgagtgtcaccgccaatggc
accgtaaggagctggctgacacgcctcaaccgggtggagctggggccgctcagtatgtcc
ggtgttgaggcgtcggtcctgcctggtatggcgggcgatgaggtgctgctcgggatgagc
tttctaaaacatttggagttacagcagcagggcgataagctgatcctgcgccctcccggc
taa
>ELPFPBOH_00209 ihfA_1 Integration host factor subunit alpha 230361:230771 reverse
atggctgtaaagaaaaaaaccgccaagaagagcgcaaaaaagagcatcaaaaaacgggtc
gcgaaaaagaaggtcgttgccgcaccacgccagaagtcgatcaccgcgaaacagaccaag
acccaaatcatcgcgatgatcgccgaggataccgacctcacccgcaaacaggtggcggtg
gtattcggttcgctaagttcactgattacccggcatatgcagcgtcgaggatccggcgaa
ttcaccattcccgataccggcgtcaagatccgccgtgtacgcaagccccgcaccaaggca
cgcatggggcgaaatcccgccaccggtgaagcgatcaagattgccgccaaacccgcttgc
acagtggtcaaggtcagcgccctcaaggccctcaaagaccgcgtcgactga
>ELPFPBOH_00210 ggt_1 Glutathione hydrolase proenzyme 230971:232497 reverse
atgggagctgtcgctgcaggccactccaccacggccgaggccgctcggctcatcctccag
gagggtggcaacgcctttgatgcagcgatttcagcaatgctgacagcctgcgtcgccgaa
cccattctagcatcgctcggcggcggcggattcctcaccgcacatcctgtcggcgctgac
ccgctcgtctacgatttttttgtccagaccccgcgccgcaaacgagacgcatcagagatc
gatctctacccgatcgttgcggattttggcgatgctaaccaaagctttcatatcggtatg
ggctcgatcgccacccccggttttgtcgggggggtgtttgcgatccatcgggagctggcc
agcctaccactgcagcgactctttgagccggcaatcgagctggcccgcagcggcgtccca
ctcaatccgtttcaacaccttatcgcacagattgttgccccaatccttcgttccaccgat
actgcttcgcgactctggcacgccagcgaggaagcgggtgctctgcctgaagtgggtgcg
ctgcaccacaacccgcagctggccgatctgctggaagcgctgcaacgcgagggtgaggcg
cttttctaccgtggtgaaccggcacagctgctggtgcgcgcctgccgggagagcggcgga
cacctcctggctgaagacctcgagcagttcgaggtgatacgacgctcaccactgcgctgc
cactaccaaggcgcgcagatcctgaccaatccgctcccctcgctgggcggaagcctgatc
catttcaccctgcagttgcttgaaccctgcacactggggcgttttcctgcggcctctgct
gagccgctccgctttctggcgcgtagcatgcggcagacccagctgatgcgccagcatcct
gaagccggcaacgatctgtcacacgccgccagcctgctacaggcgtttcagaatcgagtg
gccgagggcggcatctccagccgcggcaccacccagatcagtatcgctgaccgggacgga
aacctcgccagcctcactctctccaacggtgagggcagcggctacatcatccccaacacc
ggcgtcatgttgaacaatatgctaggtgaagaggatctcaacccactcggcttcaaccag
tggctcgagaaccagcgtatcgcttcgatgatggcccccaccctgctgatgctggcagat
ggccgccgcattgtcactggctccggcggctcaaaccgcatccgcagtgcgatcctacag
gttatcagcaacctgatcgatttcgagatgcccctcgcggaggcggtggcggctccccgc
gtccacctcgaggggggtctactgagcatcgaacccggcctgccagccgaaacgataagc
gcgctcgaggaggagttcccgcaacaagagctgtggaagcagaagagcctgttttttggc
ggcacgcacagcgttgcgctcagcagcagcggcgaggtcagcggtgccggcgatgaacgt
cgtggcggtgtgtggctctcggcctga
>ELPFPBOH_00211 ELPFPBOH_00211 hypothetical protein 232730:234943 forward
atgccggttcctgacagtcaaaacgatgatgccctactgaaaaacctggtgcctctcaat
accctttcggatgaacagctcggtgagctgttgagccggattgtggtagagaaggcggtc
aagggcgaatatttattccgtgagggcgataccgaccaccaaaacgtctatctgctctcc
ggtacagtcgcgctgctatcaggcaagcgtgaggtcgatacggtggccagcggcacccag
acagcgcgttttgcgctcgcccatcagttgccgcgcaagaactcggtgcgtgccaagagc
acagtgagcttcgtccgcatcgacagccgcatgctcagcgagctgttggcgaagagtcat
aacgctacctacgaggtagcggatgtcgaggaacgccacactagcgactggatgacgctg
ctgctgcagtctccggtgtttcagcagatcccgcctgccaacctgcagagcgtgatgatg
cgcatggagccggtcaatgttgctgcgggtcaggtgatcattcgccagggagatgagggg
gactacttctatttgatcagccagggtgtctgcagtgtcacgcgccggaatgaagcggga
ggccctgaggtcgagctggcgcgtctcaaggatggtgcaagtttcggcgaagaggcgctg
atttcagacagcccccgcggtagcagtgtcgccatggtcaccgatggcgtgttgatgcgg
ctcagcaaggaggattttgttgacctggtcaaacggccgctaacgaaaagtgtaaagtac
aagcaggcgcaggcctatatcgacgagggggcgctctggctcgatctgcgtaccccggag
gtctatgaggagaagcatcttccgggagcgatcaacctgccctatttttcattgcgtttt
caggcctcatccctcgccagcgatcggatttatatcacctgctccgatcaaccgggtcag
gcggcgagcgcagcctatcttctgatggagcgcagttttgaagtctatgccctcagccag
caatgggacgaggtggccgagcttgctggcctgacatcaaaatctgcgcttgaagaagag
ggcggcaatgtcatcgatttcaatcgggaagagcgcatccaagaggtttccggcgacagt
gaaagcgtggatgcggaatccgaggtggcctcgattgcagcgctcagtcagcgagcggat
gatctcgaaatagagctggaggatctgaggaacgaatacacggagatggagagccgccgc
gccacggagatcaagcttctccggcagactgtggcggctgcgcgccatcggctggctgca
gaggagaaaaaggcggcagccatgcgtgacgggttgcttgtggaggtcaacgagatcaag
cagcagttggcgcaggcgcataaagagttgcaggagaagcgcgaaggggagggatgggag
ctcgcgctgaaaaggcacactgaggcgctgcatcagaagattgccgcaatctatgacgat
ttgcggctgaccgaacagtcgagagatgaggccctcgaagagctcgatcgcctgcgcaag
gagcgtgcagagagtggacagtcgcggtcggggttcgagaaacagtttcaggctctgcag
cagcagttggcggctgcagagcagaaggctgaagagcagactctggcgttggctgaggca
gaacggcagaacaagtcgcttgaagcagaacggaagcagctggaggatgcgcgtgagcgt
cttgccagaaaaaatgccgaaaaggaacgtgagctggaggcggtgcggcaggccaacgac
gagcaggaggatgcgcgccaggtaacgcttggagcgctgcagaatcagcttgaaatcgtc
aagggagaggccgccagacaggctgaaaaggcggcccacgaacggaccgagcttgaagct
gagctggagcggagtcgtgaaacgctcaaggcgcgtgaagatgagattgcccgcctgcag
gtggaggcgggcaaggttggtgaagagcgtgctgcactggatcgccagttccgggatgag
gcggaggcacgccagacactgcaacagaaatatgctgaactggagtcgcagtttactctt
gagcggcagaagagtgcagagttggcaactgctttgcgcgagtttgacgatgctaagaga
gcgcttgaagatgagctgaaaaccgccgcgacccagaggccgagcataaggtag
>ELPFPBOH_00212 smc_1 Chromosome partition protein Smc 234955:237351 forward
ttgcgtgaagagctgaatgagtcgaagcgcatcgccaccaatcaacagaccgagctgttt
aatatcgggcgggagttgcaggtgcagcgacgtgagcgggatgagctctccagtcagatc
aaacagcaggacgtgatgctgaatgcctctgaagagcaacttgaggagctacagagagag
accgatagactgcaagccgccaagcaggaacttgaggcgcagttaagatcccagcagctg
gagatggctgccgccgaacaggcctggcggcagagcttggaggaggctgaagccgaacag
gagcgcctgtcgcgtcaggccagtgaaaaagcacaagacgcgctacgggagcggtctgct
gcagagaaatttgaagcagagagtattcagctacaaactgcactggagcagatggcggat
gaaaaagcggttgcgcagcagcaactgcaggcagctgaacaaagggctgaaacgcttcag
gaagcagttgctgagagcaaacagcaactgcaacagctgcagcaagagatcgccgagact
cgagacgccgggcaacagcgtctccagcgtgatgaggcattgattgcagagttgcgggaa
tcgctggcgcaggctgaggcaaagattcgtgatctgtcggaagcgatcgctgaggcaaac
gcccaggctcgtcagcatgaggcgtcacagtcggcgctagaggagagagcagagcaggat
aaaaccaagcttatttcgctccagagtggactagaagatgcagccgccagggctgacaag
gcggagatggagttgcgacgtctgatggataatgaaaagcaggcagaaggtgagtttgag
gcacggatttcagagctgcaggaggccttggaggcagcgcagaccgagaaagcccgcgcc
cgggagcaagtggcgcaggccgagttgcgcctgcgtgaggcggatgaacggaatttggag
cttgaatctgagctggaccggaaaaagcagcacgtatccgagctgagccaaagcctgact
caggtcgaggcacagaagtcgggtgccgatgtctccctgcaggatgcgaagcgtgagcag
caggaacacgccgagcagtaccagtcacgtttggctgatcttgagcaggatctgaggcag
ttgcaaggtcagctggctagcacgcaacgtgagcttgacgcagagcgggaacagcacact
caggatatggcggcgagccagctgaggattgaggagctcgagtcaaccttgctggaggtg
gaatcccagagtcggattgacggtgaaaccgatagttcaggtgatcaggggcaacttgag
gtcttgttggaagcacggagtgagatcgaagatctgaaccgcactattgacggtctgcgt
gaagtccaattggagatggagagtcagctggatggagacaatgaagaggaggtgcatgcg
ctgcgtacctcgctggagaaggaggaagcgcgtcgcagagcggcggaggaaaaggcacaa
aaggccgattttctgttgcgcgaacggcaggtgcaggaggccgcagtggagatgttggaa
gaggacctcgacgctatctccaaagagcgcgatctgcttaagcaggagcatgacggcatt
agctcccagctggaagagctgcgcgatcatctcggcgatctgatggatgagaatgacaag
ctgcacgaccagatcaacatctatcgtgagcaggtgggcgactccatgttggctgaagag
gtgctggatcagctggcagaagctcgcaaaaaggttgaaaaacaccgagtagaaagggac
gaggcgtacaagaaagcgcaacgttataaaagccaggtcgaggagcttcgttcggtgatg
gagacctatgtctcacagattgaaagcgtgcaggcaatgggtgagggcgatgcgctggat
gcgttgcgcagtgagcttatcatggtgagggagcgggcgactgaagatctggagaccatg
cgccgaaagctcgatgaggttgcgacgagcggtggacgtgacgtcaatgatgtagctgcg
ctgcagggggccttgcaggatgttgattcgctgcagaaggcactgcgtgagcgtgaacag
tcgctgcgtatctcccagcggcagtgtcgcaaactggaggatgcggttgaggatcgggac
aaagaggtggatcgtctcaagcatcgttgcgagttactgcaaaagcacagcggtatagag
agcatcgagatggattctattgatgtcagcactgatgcattctctcaggcacccagcact
atcgaagtggatatggccgaacagttcggtggtggcaaggatgactcggtggagaagagt
gaaacgagtcgccgaaaaatctcatttgggcgtctgttcggtaaaaaatcagactga
>ELPFPBOH_00213 yihV Sulfofructose kinase 237424:238308 forward
gtgcgggtgcttggggtgggggtggcaaccctcgatatcatcaacacggtcgaccactat
ccaaatgaggacgacgagatgcgggccttgtcgcagcgcatcgcccgtggcggtaatgct
gccaatatgctggtggtgttgagtcagcttggtcaccgttgcgactgggctggcagcatc
gccgacgagccggatagtcgccacatcctggaggatctggcgcgctacgctgtcgactgt
tctcacatcacccggcagagcggcggcaaggtgccgacctcctatgtcacgctctctgct
gtaactggcagccgcacaatcgtgcattaccgggatctcgaggaattttctgccgcagac
tttgccgggatcgatctggatggctacaactgggttcacttcgaggggcgtaactgtgct
gaggtggaacagatgatgagacgactcaagcggtcgaatccagctcttccctgctcgctg
gagatcgagaagccgcgtgagggtatggatcgactgctgggtttgcctgatcttctgata
ttctcgcgtgcctttgccagggtcagcggttatgtcggggcagaagcgttgtttgccgag
atgcgcccgctcaatgctaaggccactttcttctgtgcctggggtagtggcggtggctac
atgcagctagcagcgggcaagatactgcactcgcccgcccatcacccgcctcgggtggtg
gataccctgggtgcaggagatgttttcaatgctgcggtcattgatggccagatgcggggc
ctgtcggctgaatctgtgctgcagcaggcgctgcgcttagcgggagagaagtgcgggcgg
gttggattcgatggcctgcgcggggtgctcgatagccatggctga
>ELPFPBOH_00214 ELPFPBOH_00214 hypothetical protein 238364:238525 reverse
atgagtcgcacactggacaaaaccgccactcagatcgagaaactgatcgggaagccattc
cagattgacgccggtgtggggacaacgattgagataggcgaatacggacgcaccacgccg
caccagaaacaactcgacctgccggccattccgatcgactga
>ELPFPBOH_00215 ELPFPBOH_00215 hypothetical protein 238732:238956 reverse
atgaaaactgtattcgatatgtccaccggccaggtggtcgaaaggtattcagccaaagat
gaatgcagcgagcaccgcacgaccgcgaatgaactcatcgcgccttctgcagcgcagccc
caactggggcttcaggaggtcatcgccgaacaacacgaagagaagcgcatcccgcctgag
ctggtcttagcggacctaaacgctttccttgacgaaatgagctga
>ELPFPBOH_00216 ELPFPBOH_00216 hypothetical protein 239112:239405 reverse
atgaacaccaccatgatcaaaattggcgactggttcagaaccaacgaaatggaaaacctc
gaggtggttgcgttcgacccggaagaagggctggtcgaggtccagttttacgatggcacg
gtcgaagagtacgacctggaagcttgggaagccctggacgccaagcagattgcaccaccc
gaagactggtccggctcatacgatctcagccgcgacgattatggcgtcgacctggacaag
ccggcgggtaacaatcatataaaccccttggatcatctggatgaacaggactag
>ELPFPBOH_00217 ELPFPBOH_00217 hypothetical protein 239499:239957 reverse
atgcaacacgaaacgccctccacgacatccgaatctctggtgatcgaatatatcggcttc
tggaaacgcaccgcggcatcgatcatcgactcgattctgatcacgctagtcaccgcaccg
atcctgatacagatctacggtgtcgactatttccactctgcacactccagccacgacctc
tgggagctactgctcaactatctctttccagccattgcagtcctggtattctggcacttc
cgctccgccacccccggtaaaatgctgttcaacgcccgcgtcgttgatgccaaaagcttc
ggcaaaccctccaccgggcagctcatcgggcgatatctgggttactacctgtcaatactt
gggctcggcctgggttttttctggatcatgtgggacaaacgcaaacagggatggcacgac
aagctcgccggcaccctagtgatcagggaatatgagtaa
>ELPFPBOH_00218 tas Protein tas 239970:241010 reverse
atggaatacagacaactgggacgcactgggattcacgtcagcgcgctctgcctcggcacc
atgacctttggcgagcagaacagtgaagctgaagcccacgcacagctcgatcgcgcgctc
acggctggcatcaacctgatcgataccgccgagatgtacccagttccgccccgccccgag
actcaggggcgaactgagagctacatcggcagctggcttgctaagcgaggacagcgcgac
cgggtgatcctcgccagcaaggtcgccggcccagcagactggctcccctacctgcgtgat
ggcgcgccacgtctcaaccagcaccatatcgaagccgcgctcgacgccagtttgcgccgt
ctacagactgattacattgacatttatcagcttcactggcctgagcgcagcactaactat
tttggtcaactcggctatcaacaccaaccagacgaccacagcatccccatcgaagagaca
ctcggcgtgctcgataagctggtccaggcgggcaagatccgccatatcggcgtctccaac
gagaccccttggggcctgatgcgctatctgcagctggcagagacaaacgacctaccccgg
gcggtgagcattcagaacccctacaatctgctcaaccgcagcttcgaggtggggctggca
gagatcgcccagcgcgaggcctgcggtctgctcgcctattctccgctcgcgtttggtgtg
ctttccggcaaatatctcgatggcgtccgcccaactggtgcacgcctcactctatttgag
cgcttcacccgctactctaaccccgaggcggaacacgccacccaggcctatgtggcgctg
gccagggaacacgctgtcgatccagcacagatggcgctagcctgggtcacctcccgcccc
tttgtcacctccaacattattggcgctaccaccctgcagcagctcgaaatcgatctggcg
agtctgcagctgaagctcagccccgagctggaagccggcatcgaggcgatccataccaga
cagcccaaccccagcccctga
>ELPFPBOH_00219 ELPFPBOH_00219 hypothetical protein 241134:241799 forward
atggagcttgatggggcgctgtttcccgcagagatgttgtggtggttgggggcgttctat
ggcatggcgttgcttgccgcgctgcgcatggccccctggcggcgcttgttcgcgccatcg
caactgcatgtgtttctcggtgccatcgtggcgctgattgcgctctggcatatgcgcggt
caggttctgccgggggtgacctttcatctgctgggcgttaccactgtcaccctgatgttt
ggttggtcgttcgccctgctcgcggcaagcgtcgtgctgctggtcgtcagctggaatgtt
ggctatggctggcagggtctccttctgagcggtctcacaaccggcctgctgccgatcacc
ctgacccaggtgctgctggtgctggtgcgctcctggctacccaaaaacttctttatctac
gtgcttggtagcggttttttgactgcctggctggtggcctatatcagcggttatctggcg
gtctggttgctggtgacggctggcgtctatgcctatgccaaactgcaggtgaccatcatg
cctttcttcccactgatgttttttccggaggccctggtgaatggttggatcgtgaccatc
ttggtctctttctgtcccgcctgggtctactccttcagcgatgagcagtatctgaaaggc
aagtga
>ELPFPBOH_00220 djlA Co-chaperone protein DjlA 241887:242690 forward
ttgagttggtggggtaagttggtcggcggggcctttggattcatgttgggcggaccgctg
ggggcggtgctgggtgccgctctgggacacaagttcgacaaaggtctggaggggttgccg
gaggatgctggcgagtgggatccgggcgaccaggagcgcacccagatggccttctttacc
accaccttctcggtgatggggcggttggccaaggcggatggacgtgtctcacccgatgag
atccggttagcagaggcgatcatggatcagatgtcgctctcgccggagatgcgcaagacg
gcggtgcgtctcttcaacgaaggcaagtcaaccggctttcccctggacgaggtgctggag
cagtttcgcgttgagtgccaccggcgtcagaccctgatccagatgttcgtcgagatccag
ctgcaggccgcctacgcagacggccagatggacccggctgaagagacgctgctgctgcac
atctgtgagcgcctcagtatccctgagttcacctttcgccgcttggagcagatggtgcgg
gcggagcgccactatgctggagcggggcaggcaccgcgtgcaacgggggtctcgctggag
gatgcttatgcgatccttggggttgcgcaggcagcttcggataaggaggtgaagcgggcc
taccgccgtctgatgagccagcatcacccggacaaactggtggccaaaggcctgccggag
gagatgatgaagatggcggcacagaagaccgatgagatccgcaaggcctatgagcaggtc
aaggcgtcgcgagggatgcgctag
>ELPFPBOH_00221 ELPFPBOH_00221 hypothetical protein 242823:243053 forward
atgaccgatagtcttgatccgattctgctcaacttcgtctatgccatttttggtggcgcc
ctgacgatctttttcatgtggtttggttgcaaggtcttcagccacatcgtcaacttcagc
attccggacgagttgcaaaagggcaacattgcggtcggcatcatgatcatgggtatcttt
gtcggcattggtactgcactgggtttggtgatagggcttgggttgaattaa
>ELPFPBOH_00222 mltF_1 Membrane-bound lytic murein transglycosylase F 243056:243628 forward
atgtccgcacgaaccctcaggttgttcgtgctgttggtgatcatccccggactggcgctg
gccggggtggcgaagcatgtcagccatgagcgctggaccaaacagtacgaccgctatttc
cgcaaatataccaagcactacttcggcccccatgtggactggcgctggttcaaggcgcag
ggaattgccgagtccggcctcaaagcggatgcgctgagtcgggtcggtgccaaggggatc
atgcagatcctgcccagcacctacgaggagatcaagaagaagaacccccacttcacccag
atcgacgagccgcgctggaatatcgcggcgggcatcttctacgatcgcatgctctatcgc
cgctggaagaagggggcgctgcccaccgagcagcggctgccgtttgccctggccagctac
aatgcaggctatggcaaggtctcaaaggccttcaagcgagcgaagtcgaggcatggcgat
atcaaacagtgggagcaggtggcgccttttacgccgcgggagacacgccactatgtcagc
cgtatcaaagatctgatggagccggaggagtag
>ELPFPBOH_00223 menH 2-succinyl-6-hydroxy-2, 4-cyclohexadiene-1-carboxylate synthase 243630:244445 reverse
atggagccgtacagaagcatcaaccgatacgccatcagcctactattctgtctgctgccc
ggcctactcagcgccgccgatctgacccgggaggggcgcattgccgagcagatcttcgat
gccattctggagggccagccgatctggctgaaggcggagggtaggcgttttctcgccatc
cacaccctgagtcccgccaaacaggtgcagggcggcgtgatcctgctgcacggtatgggc
gccaaccctgactgggatcaggtgatccatccgctgcgcacggcgctgcctaaacacggc
tgggagaccctttcgatccagctgccggtggccgcccctggcgcaacgcaggcgaagtgg
ctgcagctgatccccgaggcgttcccgcgcatccgcagtgccgcgaaattcttcagcgaa
cagaataaccacaatctggtgctgattggccacagtctcggggcacgcatggggctggag
tttctcgccgaggatgccccacccgaggcgatccgtgcatttgtcgcaatcggcctaccg
acgccgcaggaacgggaggagaatccggtatacgaggcgctgcgtaagctcaagctgccg
atgctcgatctctacggcagtcgcgatctagccagtgtcaccgacactgccaggctacgc
cgcattgtcgccaagcgagcagagttacaggcctatcggcaagaccgcatcgagggtgcc
gaccacttcttcagcaatctcgagcagacgctgatcaaccgcacccgcgcctggatccgc
aggcattctgccggtgaggagcggcaactaaaataa
>ELPFPBOH_00224 rpe Ribulose-phosphate 3-epimerase 244650:245342 forward
atggcccgtcaagctgatcagatcgcaccgtccatcctttcggcggacttcgccaagctg
ggtgaggaggtggataacgtcctcgcctccggcgccgagatcgtccacttcgacgtgatg
gacaaccattacgtgcccaacctgaccatcggtccgctggtctgcgaggcgttgcgcaag
cacggcgtcaccgccgatatcgacgtgcacatgatggtcaagccggtggatcgcatcatc
cccgatttcgccaaggccggcgccacctacatcaccttccatccggaggcctctgagcac
atcgaccgctccctgcagctgatccgcaacgaaggctgcaagtccggcctggtcttcaac
cccgccaccccgctgtcgcacctggattatgtactcgacaaggtcgacatgatcctgctg
atgtcggtcaacccgggcttcggcggccagagcttcatccctgccaccctggacaagctg
cgcgcctgccgcaagctgattgacgactccggtctggatatccgcctggagatagacggc
ggagtcaaggtcgacaacatcgctgagatcaaggccgctggtgctgacaccttcgtcgcc
ggctccggtatctttggttttcccgaagagggcgatgccaaccgctacaacaccatcgtc
ggcaagatgatggctgaattgggcaaagtctga
>ELPFPBOH_00225 gph Phosphoglycolate phosphatase 245492:246172 forward
atgagtctcaagcagcccaagatggtccttatcgacgtggacggtaccttggtggacagc
gttcccgacctggcctggtgtgtcgatgagatgatgcggcagctgggttatccggtttgg
ggtgaggatcgggtgcgcgactgggtgggcaacggtgtcgaacgtctggtgcgccgggcg
ctgatcggtcagctcgatggcgagccatcggatgaggcgttcgagaaagcctatccgatc
ttcctggcgctctacgcggagaatacctccaagcgttcggcgctctatccgggggtgcga
gaggggctggactacctcaaggcgaagggctacaagctgggctgtgttactaacaaggcg
gcccagttcactctgccgctactgaaggatctgggcattcacgatgatttcgagatcatc
atctccggtgataccctgccgaagaagaagcctgagccgatgccgctgctgcatggcgca
aaatacttcgggatcgatcctgccgaggcaatgatgatcggcgactccaagagtgatgtg
aaggcggctcgggccgccgggttccagattatttgcatgagctatggctataatcacggc
gaggatatccgtaactacgatccggatgcagtggttgactcgatggcagaggtcaagggt
ttgctggaggctgcagcttga
>ELPFPBOH_00226 trpE Anthranilate synthase component 1 246335:247840 forward
atgaccccccaagaattcgatgccctggtggaccagggttttaaccgcatccctgtcgcc
tgcgaggtgctagccgacctcgatactcccctgagtgtctatctcaagctggcagacggc
ccctactcctatctctttgagtcggtccacggcggtgagaagtggggccgctactcgatc
atcggtttgccctgtcgtacccatgtccgggtcaatgatcatagcgtcgaggtggtgacc
gacggtgaggtcgtggaggccgacgaggcgacggatccgctagcctggatcgaggccttt
caggagcgctacaaagcggccgaaccggaagggctgccccgcttcaacggcggcctggtg
ggttatttcggttacgacatcgtccgctatatcgaacccaagctggcgaactgtcccaac
ccggacctgatgggtaccccggacatcctgctgatggtctccgacgaactggtggtattc
gacaatctcagcgggcgcatgtttgtcatcgtgcatgtggaccctagcgccggcggcacc
ctggatggagccgaggcgcggatccgcgagctgatccagtcgatgaagcgcggcgcaccc
cgggggggctgcaaaaccgcccgtcaggtgaatgagtcggactttgtctccggcttctcc
gaggagggcttcatgcaggcggtggaccggatcaaagagtacatcctggaaggcgactgc
atgcaggtggtgatctcgcagcgcctctcgatcccgtttcaggcaccgccgctcgatctc
taccgtgccctgcgcggactcaatccctcgccctatatgtactttctcaatctgggtgag
tttcatatcgtcggctcctcaccggagattctgacccgcctggaggatggcgtggtgacg
gtgcgtcccatcgccggcacccgccgtcgcggttacaccgagaaggaggaccgggcgctg
gaggcagagctgctggccgaccccaaggagcgtgctgagcacctgatgctgatcgacctg
gggcgcaatgacgctggtcgtgtcgccaaggtgggtagcgtgcggctcaccgacgagttc
atcatcgaacgctactcccacgttatgcacatcgtctctaacgtcaccggtgagctgaaa
gagggcatgagtgcgatggatgtgctgcgcgccaccttccccgccggcacggtcagtggg
gcgccgaagatccgggcgatggagatcattgacgaactggaaccggtgaaacggggtgtc
tattcgggcgcggtgggttacctctcctggaacggcaacatggataccgccatcgccatc
cgcactgcggtgatcaaagatcaaacattacacattcaggccggcgctggggtggtagcc
gactccatccccgccctggagtggaaagagaccatgaacaaggggagggccatcttccgt
gccgtggccctggcggaggccggtatcgaccgccacgcctgtgatccgtctgaagaggag
gcgtaa
>ELPFPBOH_00227 trpG Anthranilate synthase component 2 247843:248421 forward
atgttgttgatgatcgataattacgactccttcacctataacctggtgcagtattttggc
gagctgggcgcggaagtggtggtgaagcgcaatgacgagatcaccatcgacgatatcgag
gcgctgcagccgaatcacttggtgatctccccaggcccctgcacccccagcgaggctggt
atctcggtggcggcgatcaaggccttcgccgggcgcatcccgctgctcggtgtctgtctt
ggtcaccagtcgatcggccaggccttcggcggaaagatcgtgcacgcccgtgaagtgatg
catggcaagacctcgcctattcaccatgccgacagaggcgtcttcagcggtttggagaat
cccttcgaggcgactcgctatcattcgctggtgatcgagaaggcgagtctgccagactgt
ctggagatcaccgcctggaccgaacgtgacggcgagatggatgagatcatgggggtgcgc
cataaggaactcgacgtgcagggggtgcagttccatcccgagtcgatcctgactcgccac
ggccatgacatgctgagcaactttatcgacggaaaatag
>ELPFPBOH_00228 ELPFPBOH_00228 hypothetical protein 248460:248696 forward
atggaacatcaagaaaggcagattaagttgccgccgcagctgctgcttctcgatatgctg
ggtgcgattctgatgggtgtagggctggctgactggctggccaataccagtctcgtacca
gagtcgatgcgcttcgagaactatgacatcgtcatggtggtcgttgggggattgatgatg
ttgcctccgctcatttacattgtgcggacggcgctggagttgcgacgttccgcttga
>ELPFPBOH_00229 ELPFPBOH_00229 hypothetical protein 248717:250207 reverse
atgagcacttcgttcttgagatttagggcagcaacccttagccgactcatgctgggggtg
ctggtggttttggtcatcatcggcctgatccgtcacggcctgcaggcggaactcatcgct
ggcttgatactagccctggtgctgggagttctgagctggcgcacggagcgcgaagaccag
gaattaatcgccaagatcaaggccatgggccaggcgatcatcaaaggcgacctgcagtac
cggatcacccagatccccgagaaacataatctggcggagaccgcctggaacctgaatgag
ggacgcgatcaggaggaggcttttttcaaagagaccagcaccacctttgagctgggcctc
aaggagcagttccatcgcaagtgtttcccggcagggctgcacggctcctaccagaaagcc
atggagcgcatcaacgcctcagtcgatgccatggcggagaataggcgccaccgggaggtt
gatgtcttcttcggcaaactcagcgcatccaagaccgattcactgctcagcaatctgcag
ctgacccaggcagacctcggcgaaatggcggagcacatgggcacggttgaggatatctcc
cggcaggctgccaataccgcgctggccggtcgtgaatcgatcagtgaggtaaccggccaa
ctacgcagtttggtggagatgatcggcgagatccagagctcttcttccaccctcaacgaa
cacagtatcgaagtcattcaggcactctctctgatcacccagatagccgaccagaccaat
ctgctggcgctgaatgccgccatcgaggcggcccgcgccggcgaacatggccgaggattt
gcagtggtggccgatgaggtcaagaagttggcggagagcaccaaacaagcggcaggcagc
atcgagcagattattcacggcttctccacggccacccagaccatgtctgacaatgcagcc
accattgcagagatggccgaccactcccaggagatggttgccgactttgagactggcttc
aatcaggtggctgacggcgcccaggccagctatgagaccatcgcctatgctcagggggtc
agcaacgcctcactgattaagctcgaccacatgatctatctgcagaatgcctatcgcgcc
tatgagatgggggagggcagccctgagtggcaggcaaccaaggtggaccatcaccagtgc
cgctttggtcaatggtacgaatcggcacaggggtttaatgtattcaggcaccttccctcc
tatgaaagactccagataccccatgagcaggtgcacaacagcgtgcatcaggtggtggcc
ctgctgaacagggattggaaaaacgatgaagccgtacgcgaagagatcctggaccggttc
aatgtggttgaggcctcgagttcagtattgatcgcagcgatgtctgaactgatggacgaa
aaacgacgccttgaaacaaaccgcaacgatagcgatattaagctggcctaa
>ELPFPBOH_00230 ELPFPBOH_00230 hypothetical protein 250182:250700 reverse
atgaaaaacaagatccaacccatcaacaaagaacgaaagctcaaggaagaggactttatc
gtctccaagaccgacccaagcggccgcataacctacaccaaccgtatttttatgcagatt
gcaggctacagcgaagcggaattgctgggccagcaacagaacatcatacgtcacccggat
atgccaagggccatctttcaactgctgtgggatacgctcaaacaaggccgggagttcttc
ggctacgtcaaaaacatgagtagggatggcagcttctactgggtcttcgccaacatcacc
ccgacattgaatccctccggcaagttagtcggttactattcggtaagacgccggccaaag
gaggagtcggtacggctgatcgaaccgatctacgcagagatgctggcggtagagcagcgg
gcgggggccagacaggcaatccaggcatcgacccagctgctacaggcaaaactgaccgac
tacgggagcgattatgagcacttcgttcttgagatttag
>ELPFPBOH_00231 trpD_1 Anthranilate phosphoribosyltransferase 250894:251916 forward
atggagatgcggcaggccatcaataaagtcctgggccgtcaggagctgagcgccgacgag
atgaccggggtgatgcgcaccatcatgaccggaggggcgacttcggcacagatcggcggt
tttcttatcggtctgcgcatgaagggcgagacggtaaccgagatcgctgccgcggcctcg
gtaatgcgcgagttggccagtggtgtcgccatcggcgatctggaaaacactgtcgatatc
gtcggcaccggcggtgacgcctccggcaccttcaacgtctccaccgccagcatgttcgtc
gccgccgccgccggttgccatgtggcgaagcacggcaatcgttcagtctcctccaaatcg
ggtagtgccgatgcgttggaggctgctggcatccggctcgatctgatgccacaacaggtt
gagcagtgcgtgcgcgaggtgggtgttggcttcatgtttgcgcccggtcatcacagtgcc
atgaaatacgccatcggcccgcgcaaggaaatgggggtgcgcaccatcttcaatgtgctc
ggccccctcaccaaccctgccggcgtgcccaaccagctgctcggtgttttcagtgaggag
ctgctggagcccctggccgaggtgctgcagcggcttggtagccagcatgtgatggtagtc
cactctcgcgacggccttgatgaaatcagtattggcgaggccaccgacgtggccgagctg
agggatggtcagatccgccgttattcgatccagccggaagatttcagcatcaaacgcacc
gccatcgacagcatcaaggcggatgatgcggcccacagtctcgacatcatccgcggtgtg
ctggaggatcgcgctggcccggctcgggatatcgtgatgctcaacgccggtgccgcgatc
tactgtgccgggcttgccgagagcctgacggatggggtgcagaaggccgatcaggcgatc
gccagcggcgaggcgcgcaatcggctcgaccgcctggtggtgctcagccagagcttcgat
tga
>ELPFPBOH_00232 ELPFPBOH_00232 hypothetical protein 251913:252212 forward
ttgacgggcgatgctgtgcctgcgcggaccgttcaggcgggggattgggttgtatacatc
ctgtgctgtgccgatgacaccctctatacagggatcaccaccgatctagagaggcgcctg
acggagcacaatcaggacaatcgcctgggcgccagatatactcgggtgcggcgcccggtg
gcgctagtctatcagcaggcctgtgcggatcgtgccgcggcgctgcgggaggagtatcgc
atcaagcagctgagccgggcgcagaagcaacgcctgatcgcggctgctatttcagactaa
>ELPFPBOH_00233 ELPFPBOH_00233 hypothetical protein 252343:252774 forward
atggagttttttgccaagacggtctgtcgggccaatccacagctgatccaacatcgggtg
cgcatcgagaacctgatgagctggtgtgccgcgattgaggccgcgtcgggtcggggcgag
cgcggtgaactgctgctgccctgggggcgatttcgtgtccgctgggaggtgatccagagc
ggggtgcgcttctctttgcccggttgccccaacgccacccagtggacgattaccgtcgat
cagcatctctccggagtgcgtctgcactgcaccctcaaccgaaccaaaatcaccccagat
ctgcgcagtcagctggaggcgtttgtggcagagtggctagcgggtctggagtcggggctg
cagggcagcccgattgtgcgcgttggctgtgaagatgcagtctgcctcagctccttcagc
ggtatgggctag
>ELPFPBOH_00234 trpC Indole-3-glycerol phosphate synthase 252850:253647 forward
atgagtgacacccccgatatcctgaaaaagattatccgccgcaagttggaagagatcagt
gcgcggagcgaacagctgtcgctgcagcagctgatcaaatcgctggatgaggcagatgcc
ccgcgaggcttcgccgccgccatccaggccaggatcgatgccggtggcgagggggtgatc
gccgagataaagaaggcctcgcccagcaaggggctactgcgggccgatttcagaccggcg
cagattgcgcaaagctatgcgagcgggggagccgcctgcctttcggtgctcaccgatatc
gatttcttccagggcgctgatgactacctgaaacaggcgcgtggcgcttgtaacctgccg
gtgatccgcaaggatttcatcattgccccctaccaggtctatgaggcgcgcgcgatcaac
gccgattgcatcctgctgatcgccgcctgcctggatgaccagcggctgcgggaattgaac
gatctggcgcatcagatcggcatggatgtgctgatcgaggtgcacgacgaggtggagctg
cagcgggcgctgcaggtggagaatcggctgatcggcatcaacaaccgcaatttgcggacc
tttgaggtgagtctggagaccaccctgcggatgttggagcagatccccggcgaccgcatc
ctggtaactgagagcggcattcatagcgcagaagatgtggcgttgatgcgcgctaacggg
gtgcatgccttcctggtcggcgaggcatttatgcgcgcagatgacccgggagcgaaactt
gcagagctgtttgactag
>ELPFPBOH_00235 vfr Cyclic AMP receptor-like protein 253728:254381 reverse
atgacaataatcaagccgccaccccaagagccagagtatcttcagcgattcctctcgttt
tgtcaccggcgccgctatccaaagaataccgagatcatccatatcggtgatccctccgat
gtactctactacctcaccgaaggttcagtcgcagtctacatcgaggatgatgatggtcgc
gagatcatcctcacctacctcaataaaggggagttcatcggcgagatggggctcttcgtc
cctcagccaaagcgcagcgtgatggtccgcacccgcactccctgccagatcgcagagatc
agttacaaacgccttgaacagctgtttgataccgaactgcgtgaatacatgaaggacacc
ctctatgcgatgggcgcgcagctctcgcagcgcctggagcagaccagcacaaaggtcggc
cacctggcatttttcgacgtcaccggccgcatcgcccgcaccctgcttgacctctgcaaa
gaacccgatgccatgacccacccggatggcatgcagatccgcatcacccgccaggagatt
ggccgcatcgttggctgctcacgcgagatggctgggcgtgtactgaagaacctggaagcc
caggggctgatctacgtcaagggcaagaccatcgtagtgttcggcacgcgctga
>ELPFPBOH_00236 yhfA Protein YhfA 254623:255039 forward
atgaaggcacgggtgaagtgggtggaagatgccgcgatgatgggtgagtccggcagcggg
catgcggtgataatggacggtccggaggcgtttggcgggcgcaacctggggatacggccg
atggagatgctgctgctcggcatgggtggctgcaccgagtttgatgtgttgtcgatgctg
aagaagtcgcgccagcaggtgaccggttgtgtggttgagttggaggcagaacgggccgag
agtgagccaaagatcttcacccggatccacgctcactttatcgtcagcggcaagaatctg
agtgaaaagcatgtggcccgcgccatctccctgagcgccgagaagtactgctccgcctcg
atcatgctcggcaaggtggcggaggtgacccatgactatgagataagggatgtctga
>ELPFPBOH_00237 ELPFPBOH_00237 hypothetical protein 255032:256633 forward
atgtctgaagcggccgattttgatgcgctggttgccgagttctatcaggtctggtttcgc
ttccatcccagcgcggcgctgtttgccggtgtcgcgggttatgaggggcaactggctgcg
gatggcgacgatgatgtgggcgcgttggccggttggctcggcaatctgttgctggggctc
tccgagttcagcttggaggcgcttgatgcggatcgccagatcgacctgcagctgatctat
ggtgcggtgatcattgaacgccgctggctgctggagcaggactggcggcatcgtgatccg
gcccgctatctgccgctgcggaccctgcaagagttggtgctgcgccaacccgagcagctt
tgcgaggctgtgctggggctgctgaagcgcacccctaactacctgcgtgatgcgcgcagt
cagctcttggagctgccggaactggtctccagtctgtggctggcagaggcgctggagctg
cttgagcgcggcatcccctggctgcaccggctggtacaggagctgccgcaggggcgggaa
tgctgtactgaacaggggcagttgcaggggttgagctgcaccgcggccgaggcgctggag
gactatcagcacttcctgcaggatgagatagtgccagccgcgcaggggagttcgagctgt
ggtacggagatggtggatctgatcctgcgcaaccgccatcagttggccctgagcggtgag
caggcactgcagctggcgcgacgggagagggagaagattcgacgacaactggctgagctg
ggtgtcgatgtggacgatctgcaggatcggcatctggtggggcctgagctgaccggtgag
cagcggcaggttgtctatcgcgaggagctggctcggctcaaggcgtttgtgctggagcgg
gagttgctgcagccacctgaacagccctgcgagatccggctgaccgaggggtgtttgagt
cgtatcgcctgtgacagctactgccgcaccgaagcgggtggcgtgatctacctgccctgc
cgcaccgagcggtctgagggtggtgaaagcctggcggagattcgcctgcgttgtctttat
gccggctgggccgggcgccactttcttgcctgggcgggtggcatcgaggcgcatagccta
gtgcgccagatcaacccgtccgccgccttcaaacgtggctgggcccactatatgagcggc
ctgctggaagagcaggactactttgctgaagcagatcggcggctactgcagcagcgtcga
ctggcgctggcggaggaggcggtggtggagctggagtaccatctgggcgatatcgacggc
gtgaccgcgctgtcgcgactgcgcagtgtggcgatcctgggcaacactgccgagtcgcgc
ctgacgcagatatcgcgccaccccaccgatgccttcatggcactgatcggtgtgcgcctg
ctggaggcgacgcgccgtcgagtgttggaaaaacagccgcagctgtcgccgctgcagttt
catgccaaattgtttgccgagggcgccatcgccctgccgctggtggtgaagcgcagcttt
ggcgaatcggtatgggagcaggcctcccgcgaggtgttgtga
>ELPFPBOH_00238 fosB_1 Metallothiol transferase FosB 256633:257043 forward
atgaatcgacccggttccaatctgggcatgcgtcatgtggcgctctatgtgcgggatctg
cctgcctgcgaacggttctatgtgagcctgctcggcatgcaggtggagtggcgtcccgat
ccggccaacgtctatctcagctctgggccggataatctggctctgcaccaggctgcgcca
ggcgagcgggatgagtcgcaacagcgtctcgaccacattggtttttttctcgccacgaag
gcggcggtggatgagtggtttgccttcctgcaggctgagggtgtgcagatgcgcaccgag
ccgcgcacccatcgggatggcgcgcgcagcttctactgctatgatcccgatggcatggtg
gtgcagatcatttaccatccaccggtggcggagtgggagcgccgcagataa
>ELPFPBOH_00239 speD S-adenosylmethionine decarboxylase proenzyme 257116:257922 forward
atgaagcgtcttaagctgcatggattcaacaacctgaccaagaccctcagcttcaatatc
tacgatatctgctatgcggcgacgccctcgcaagtaaaggagtatatcgagtatatcgat
gatgcctataacgccgagcgcctgacccagatcttgaccgatgtggccaacatcattggc
gccaatatcctgaatatcgcgcatcaggattacgatccccagggggccagcgtcaccatg
ctgatttccgaggagccagtggcggcgcagcagctctccaataccgaggcgccggggccg
ctgcccgatgcggtggtggcacacctcgacaagagccacatcaccgtgcatacctaccca
gagagccacccggagaacagcattagtaccttccgcgtcgatatcgacgtctccacttgc
gggcgtatctcgccactgaaggcgctcaactatctgatccactcatttgagtcggatatc
gtgattatggactaccgggtgcgcggttttacccgcgatgtgggaggcaaaaagcactac
atcgatcacaagatcaactcgatccagaactacctggcccgcgacaccaaaaatcgctac
cagatgatggacgtcaacgtctatcaggagaacatcttccacaccaagatgatcctcaag
gagttcgatctggacggctacctgttcggcatggaggtggacgacatgccaccgcgccag
cagcgcgagatcagcgagcggatcaagcgggagatgatggagattttctacggccgcaac
atccagaagggcatgagactaatgtag
>ELPFPBOH_00240 coq7 3-demethoxyubiquinol 3-hydroxylase 257983:258627 reverse
atgaatgcacgaagttacacctcggccgagcgtctgatcctcggtttcgaccaggccctg
cgcaccgtgtttggccgcccccaagtcaccgagcgagccaatcccgcacacggcctcgac
gagtcagagatgagcgagcaggagcgcgacgagactgcacgcctgatgcgcattaaccac
accggtgaggtctgcgcccaggcgctctatcagggccaggcgctgactgccaagctgccg
gaggtgcgcgacagcatggagcgcgccgctcaggaggagaacgaccatctggcttggtgt
gaaagacgcctcgatgagctggataaccgcaagagcgtgctcaatccgctctggttcgcc
ggctcgttcgccatcggcgccgccgccgggctggccggcgacaagtggagcctgggcttt
gtcgccgagaccgaacatcaggtggaggcgcacctgaacagccatctgcaacaattgccc
agccaggacgccaagagccgcgccattctcgaacagatgaaagaggatgagatccaccac
gccacactggcgcttgaggccggcggcaccgaactgccaggcccgatcaaactggcgatg
aagctcacctctaagctgatgaccacgtcggtctactatctgtaa
>ELPFPBOH_00241 glpC_1 Anaerobic glycerol-3-phosphate dehydrogenase subunit C 258677:259876 reverse
gtgacacctgaacagctgatcctcgaggcggaccgctgcgtcaaatgcggcctctgtctg
ccccactgccccacctaccgactgctgcgcaacgaggccgactcgccacgcgggcggatc
gcactgatccaggcgctggccgacggcagcctgccggccgatccgaccctgagccgacac
ctggagggctgcttgcactgccgacgctgcgaatcggcctgcccctccggggtcgcctat
ggtgcgatgatcgatggtgcccggcagcttctgaacagcaggcgcagcagctggcacagt
gccttcaagcaacaactaatcaagcggctgagccaaccacgcagactaaaaaagtggctc
ggatttgccagactggccaagcgttttgggctgctgcagtggctggcgcgccagcgcttc
ggggtcagttcccggctggcagccatcgccaaccagatccccaccccaggaccaaagctc
cccgccctgctgcccacccacaccgccagcggccgcagcgccctgctcttcaccggctgc
gtttcacaatcgctcgaaccgcagctcatcgaggcagcgatcgaactgctgcggcagttg
ggctatgcggtggagatccccgaagcacagcactgctgcggcgcgctgcaccgtcacagc
ggtggtctacagcaggcgcagcaactgtgcgagcataacagcgccctgttcgagataagc
cgggtcggggtgatcgccaccctcgccagcgcctgtcacaacgaattactcgagcactgc
cgtaccactccaccgatacgttcgcttgtcgagctgctgctggaacagccctggcccgcg
gagctgactctgcgccccctgccgcaaccggtgctgctgcaccagccctgcagcagccgt
ggagatcacgccgcccggttattacagcggatccccaagatccaactcctgccggtacca
cagaggctcggttgctgcggcgcggcaggcagccatctgctgttccagcccggcatctcc
gatggcctgggcgcggcattactggaggagatccgcgcactcaaggccccgctcctggtc
actcagaacagcggctgcgccctgcaaattcgcaacctgctgcaacaggcaggagtggcg
atcgaggtgctgcacccgctcgagctgatcctccggcaactgcagcagaccaggcactaa
>ELPFPBOH_00242 fdx4 Ferredoxin, 2Fe-2S 259999:260331 forward
atgtcttactaccgccatcacctcttcttctgcaccaatcagcgcgatgatgggcacccc
tgctgcgggcgctttaacgcggcggggcagtgcggctatctgaagcagcgggttaaggag
ctggagctggagctggccggaccgggcggggtgcgggtcaacatcgccggttgtcttgat
cgttgcgaacatgggccggtgctggtgatctacccggaggcggtctggtacacctatgtg
gatagggacgatctggatgagatcctgcagcgccacctgatcgatggagagcgggtggag
cggctgctgatcaagccacaggatgcctcatag
>ELPFPBOH_00243 ELPFPBOH_00243 hypothetical protein 260326:260511 reverse
atgggcgagatcctgacattcaaaaagcgcaccctgagcgataagcaccgtggccggggg
ctctgtcgcgagggctttcacaagtggcagacggtcaaggagcgccagttcgacgttaaa
caggggcggctggtgacccagtttcgctgcagccgttgcggtgctaccaagaccaaggcg
ctatga
>ELPFPBOH_00244 ELPFPBOH_00244 hypothetical protein 260539:261117 forward
atgaccgataatcgaccgacagtgcagatctacgcccgtggttgggaccacccggcttgg
cagggcagtttttacccggaggatctgccggctgactggcgcctgacctactatgccaac
gagtttcccggagtgttgttgccacaggcagtgtgggcggatctcgcagcctcgacactg
ctggagtggttggatgatttggatgatggcttccagctctatctggagatcgagagcccg
ctggaggcacagcaggtgcagttgcttgagggatgggctgggcagctggctggactggta
ttgcggcaggggatagatgctgagtcaatcgagacgatgggcctgaactgctatcgtctg
ctgcggtccgacaagggagtggctgacggtgagccggccgccttctgcattaaacctgat
gcgcgattggaaccgcgccagcagcgtgcgctgcttgaacgtctctccacacgggtggcg
ggtgatcaggagctgcctctgttccttttcggcgagccgccagatctggatctgctgcgg
cagttgcgccaactggcacaactgatggggctggcttga
>ELPFPBOH_00245 mlaF Intermembrane phospholipid transport system ATP-binding protein MlaF 261174:262004 forward
atggtcgaagacaagagctcgcaggagtcgccgctgattcgtattcgcgggctgcggttt
cgtcgcggcgggcagatcatctttgatggtgtcgacctggatatcccgcgtggccaggtg
agtgccatcatggggcccagtggcagcggcaagaccaccctgctgaaactgatcgccggt
cagctgcagccggatgccgggagcatcgaggtggacggtctgaacgtgcatcagctcagc
cggcgcgagttgtttcggctgcgcacccgtatgggcatgctgttccagagtggcgcgctg
ctcaccgatctctctgtctttgaaaacgtcgcctacccggtgcgcgaacatgccgacctg
cccgaatcgatgattcgtcgcctggtgctgatgaagctagaggcggtggggctgcgcggt
gcgcgtgagctgatgccggctgaactctccggtggcatggcgcggcgggtggcgctggcc
cgggccatcgtccttgatccgatgatggtgatgtacgatgagcccttcaccggccaggat
ccgatctcgatgggggtgctggcgcagctgatccgccgtctcaacgatgcggtggggctg
agtagcattctggtctcccacgacgtggaggagaccgccgccatcgccgatcggctctat
ctaatctcccatggccggctggtggagcaggggtcgccgcagcagttggccgactccgac
tctccctgggtgcaccagttcatgcgcggcgagccggatgggccggtgcgtttccactac
ccggccgcgccgctggctgatgatctgctgatgggtggaggtggtgcttga
>ELPFPBOH_00246 mlaE_1 Intermembrane phospholipid transport system permease protein MlaE 262001:262783 forward
ttgatccttgaccttctggcacacctgggccgacatgggcttgcgtcgttgcagcgcctg
ggtcgcggtcatctgctgctgctggagatcctggtcggcagcctagcgctggtgcgtcgt
ctgcgcctgctgctggtccaggtttattctgtgggggtgcgcagcctggtgatcgtggtg
gtctccgggttgtttgtcggcatggttttggggctgcaggggcactatgtgctctcccag
ttcggcgctgaagagagcctcggagtgatggtggcggcttcactggtgcgcgagttgggg
ccggtggtgacggcgctgctgttcgctggtcgcgccggttcggcgttgaccgccgagatc
ggcctgatgaaggccactgaacagctctccggtttggaaatgatggcggtggatccggtg
caccggatcctgacgccgcgtttctggggcggttttatctcgatgccgctgctggcgggg
ctattcagtgcggtcggtgtgatcggtggctacttcgtcggggtggcgctgctggggatc
gatgatggcgccttctggagccagatgcaggcgaagatcgactggaacgaggatgtactc
aacggtgtcaccaaaagcgtagtatttggcatcgtctgcagctggatcgcgctgttcgag
ggttacgatgcacatcccacctcggagggggtgagtcgtgccaccacccgtactgtggtg
cactcggcgctggcggtgctgatgctcgattttgtgctcaccgcgctgatgtttggagac
tga
>ELPFPBOH_00247 mlaD_1 Intermembrane phospholipid transport system binding protein MlaD 262787:263257 forward
atgaatagacgcaggctggaggtcggggttgggctgttcatggcgcttggcctggtggca
ctgttttttctggcgatgcaggtaagcaacctgagcagtgtcagcagaggtgatgggtat
gaggtacaggcccgcttcgacaatattggcggtctcaaggtgcgctcgccggtggcgata
gccggggtgcgtatcggtcgggtgacgcatatcgggttcgaccagcagaacttcgaggcg
gtggttaccctgcggatcgaagagcagtatgacaagattccagaggatagcatcgccaag
atctacacttcgggtttgctcggggagcagtatgtcggtctcgatccggggggcagcgag
gagacgatccgtgacaccggccagatcacaatgactcagtcagcgctggtgctggaggag
atagttggccaatttctgttcagcaaggcggaagaggcggcccttgagtag
>ELPFPBOH_00248 ELPFPBOH_00248 hypothetical protein 263250:263561 forward
ttgagtagcctggccgagatccgccacgaaggggcgtttcgcttcactttgcagggcgat
atgagcttcgccagtgcgcgcagcctgctgcagcagtcgcaggtgctgtttccggttggc
ggggatttctccctcgacctctccgcggtgcagcacagtgacagcgccggggtggcgctg
ctgttggagtggctcgctgcggcccaggcgggtggggggcgtctggagatcaccggcctg
ccagcctcaatgcgcgccatcgccggtgtctgcaatctgcaggagctgctgccgttggat
gaggaggaatag
>ELPFPBOH_00249 kefC_1 Glutathione-regulated potassium-efflux system protein KefC 263568:264740 forward
atgcaggatgatccgatcctctttaccatctttctggtcttctccggcgcggcgctgctg
gcaacggtggcgttgttcgctcgtcaggcgctgctaatcgcctatatcctgctcggtgcg
ctgtttggtccctggggcttcggctttgtggatgatccggcggtggtgaaagagattgcc
gacatcggcatcatctttttgctgtttctgttggggctcgatctgaagccccaggagctg
ctcaatctgctgcgcaagaccaccctggtgaccctcggcagttcgctgctgtttttcgtg
atcggcttcagcgtcgcctggctgtttggttttagctgggtggagtcactggtggtgggc
ggtacgatgaccttctcttccaccattatcggtctcaagttattgccgaccacggtactg
caccatcagcgcaccggcgagattattatcagtatcctgttgctgcaggatctgctggcg
attgtcatgttgctgctgctggaggggcgaggggtggatcttgcttcagcgggagggcgc
ttcattctgctgctgttggcattgccggtgttgatcctcggctcttggctggtggcgcgc
ttccttttggttccgctaattcggcgcttcagccagatcaaggagtatgtgtttctgctc
gctatcggctggtgcctggggatggccgagctggccggtggggtagggctttcccgcgag
atcggcgccttcagtgctggcgtcgcgctggccaccagtccgatcgccctctatatcgcc
gagagcttgaggccgctgcgcgatttcttcctgatcctcttctttttctccctgggagct
ggggtgaatctggagaagctacccgatctgctgctgccggcgttgctgctggcgacgatt
ctgatgctggtcaagccctgggccttccgtcgcctgctcgagcgcaccggcgaggatcgt
gagcgcagcggtgagatcggctggcggctcggccagctgagcgaattctctctgctgatc
gcggtgctggcactcgacctggggcagattggcgaccgcgcctcctacctgatccagcta
acaaccctgttcaccttcctggtctccacctacctggtggtgatgcgcttctacacgccg
atcgctatctccgatcggctgcggcgggattga
>ELPFPBOH_00250 murA UDP-N-acetylglucosamine 1-carboxyvinyltransferase 264893:266152 forward
atggataaactgatcatcaaaggtggaattcccctgcagggcgaggtgcggattgccggg
gcgaaaaatgcggcgctgccgatcctcgcggcgaccctgctggctgacagtccgatgcgg
gtgggcaatgtgccgcatctgcaggacattaccaccaccatggggctgcttggcgggatg
ggcgccaccctggtggtggatgagaagatgggcatcgaggcggatactgcttcgatcacc
cgattccacgccccgtatgagctggtcaagaccatgcgtgcctcgatcctggtgctcggg
ccgatgttgagccgtttcggcgaggcggaggtatcgctgcccggaggctgcgcgatcggc
tcccgcccggtcaatctgcacatcgacggactgcgcgctatgggcgcagatatttctgtc
gagaacggctacattcgtgcgcgcgccaagcggctgcggggggcgcgcatcgtcatggat
ctggtctcggtgaccggcacagagaacctgatgatggcggcggcgctggccgatggcact
agcattatcgagaatgctgcgcgtgaaccagaagtggtggacctcgccgactgtatcaac
aagatgggtggcaacatctctggcgcggggacttcgaccatcaccgtcaatggggttgga
cggttgctcggcaccaactatgaggtgttgccagaccggatcgagaccggcacctttttg
gttgccgcggcgatcactcgcggccgggtcaaggtgcgtgacactcgccccgatctgctc
gatgcggtgtcgcagaagctgatcgaggcgggcgcaaaaatggagtttggtgaggactgg
attagcctcgatatggagggacgccgccccaaggcggtggatgtgcacaccgccccctat
cccgcctttccgaccgatatgcaggcgcagttcaccgccctcaactcggtggcggagggg
gtcggcacgatcaccgagacgatcttcgagaatcgtttcatgcatgtgcaggagctggtg
cggatgggggcgaagatccgcctcgagggcaacacggcgatctgtaccggcagcgaacat
ctgactggcgcgccggtgatggctaccgacctgcgtgcctccgccagccttgtgctggcc
gggttggtggccgaaggggagaccctggtggatcgcatctaccatatcgaccggggttat
cagaacatcgaggagaagttggccggcctcggcgggcagatccgtcgggtgcctgattga
>ELPFPBOH_00251 hisG ATP phosphoribosyltransferase 266229:266876 forward
atgaaattttctacaccgatcaccatcgccctctcgaaagggcgcatcttcaaacagagc
ctgccgctattggcccatgccggcatcgagccgatcgacgacccggagaccagccgtaag
ctgatcctcgataccaatcacgagcaggtgaagctggtgatcatccgcgccaccgacgta
cccacctatgtgcagtacggcgccgctgacatcggcgtggcgggcaaggatgtgttgctg
gagcacggcggcgaggggctctacgagccactcgatctgcagatcgccaagtgccgcctg
atggtggccggtcacgccggtgcctcccttgatggcaaccgcctgcgcatcgccaccaag
tatgtgaagagcgcacagaaacacttcgccgccaagggtcagcaggtggagatcatcaag
ctctatggttcgatggagctggcgccgatcgtggggctcgctgacctgatcgtcgatctg
gtggagagcggtagcaccctgaaggccaacggcctggtaccgttggagcatatcaccgac
atcagctcgcgattggtggtcaacaaggccgcctggaagatgaagcacgccacgatcatg
gccctgaaggcggcggtggccgaggcggtggagaagaatcaatcctga
>ELPFPBOH_00252 hisD Histidinol dehydrogenase 266904:268205 forward
atgagcgagatacgccaactgtccagcagcgatgccgattttcaatcacggctggatgcg
ctgctggcctgggaatcggtctctgatcgggcggtcaacgatacggttaacaacatcatc
gctgagatccgtagccgcggtgacgccgcgttggtcgagtttaccagccgtttcgacggc
tggcaggcggccagcgctgccgatctagagttgccgctgagccgactcgagcaggcctgg
aacaccatccctgccgaacagcgccaagcgctggagatcgcagccaatcgcgtccgcgcc
tacgctgagcaccagatcaccgactcctggtcctataccgagccggacggcaccctgctg
ggtcagcaggtgacgccgctggatcgcgccggcctttacgtacccggcggcaaggcggca
tatccctcatcagtgttgatgaacgcgattcccgccaaggtggccggggtgtccgagttg
atcatggtggtgcctacccctggcggtgaactcaacgagttggtactggcggcggcccat
gtctccggcgttgatcgagtcttcctggtgggcggcgcccaggcggtggccgcgctcgct
tacggcaccgagagcgtgccgccggtggacaaggtggtcggccccggcaacatctacgtg
gctaccgccaagcgcgcagtattcggtcaggtcggcatcgacatggtggccggcccttcg
gagatcctgattatctgcgacggcaacacggatcccgactggatcgccatggacctcttc
tcccaggcggagcacgatgaggatgcccagtcgatcctgatctgccccgacgccggcttc
attgaacaggtgcaagcaagcatcgataggctgctgccgagcatggagcggcgcgagatc
attgccacagcgctcagggtgcgcggcgcgctgatcacggtgaaggatatgcaggaggcg
gtggatgtggccaacttcatcgctcccgagcacctggagctgtcgctggagaaccccgag
gcgatggcaaaacagattcgccacgccggtgcgatcttcatgggtcgctacaccgccgag
gcgatgggcgactattgtgccggtcccaaccatgtgttgccgacctcgcgcaccgcgcgc
ttctcctctccgctgggggtctacgacttccagaagcgctccagtctgatcatggcctcg
ccgcagggtgcggccagcatggcggagaccgcttcggtgctggcgcgcggtgaggggctc
actgcccacgcccgttctgccgagtatcgtggtaagtcgtga
>ELPFPBOH_00253 hisC2 Histidinol-phosphate aminotransferase 2 268393:269475 forward
atgaaacagctcatcgaccaatgggtgcgccctgagatccgggcgctctccgcctaccat
gtgccggatccgggcgagatgatcaagctcgatgccatggagaacccctacacctggccg
gatgagctgcgccgggagtggctggatctgctcgccggggtcgatgtgaaccgctatccc
gacccccaggcggcagcgctgaaggcacgcctgcgtgacgcgatgggagtgccggcgggg
gcggagctgatcctcggcaacggctctgatgagctgatccagatgctggcgatggcggtc
tccggcccgggccgggtggtgatgtcagtggatcccggttttgtcatgtaccggatgatc
gctaccttctgcggcatggagtatgtcggtgtgccgctcaggagcgacgatttcagtctc
gatatcgatgccctgctggcggctatcgagcggcatcagccggcactgctgtttctcgcc
taccccaacaatccgaccggcaacctgttcgatgcggcggagatcgagcgggtgatcgag
gtggcccctggtatcgtggtggtggacgaggcctacgcccccttcaccgatgagagcttc
atgccacgcctcggtgagttcgacaacctgctggtgatgcgtactgtctccaagatggga
ttggccgggctgcgtctcggtttgctggttgggcccgccgcctggctggagcagatcgac
aagacccgcctgccctataacatcagtgtgctgagccaactgagtgcggagtttgcgctg
cgccaccaggcggtgtttgatgcccaaaccagcgcgattctagaggagcgcggcaggctt
ttctccgtcctgcgggcgatcgacggcgtggcgccctacgcgtcgcaggccaactttatc
ctgctgcgggtgcccgaggggcgtgcgctggaactcttcgaagggctgaaggagcgaggt
gtgctggtaaagtgtctgcacggtgcccacccgctgctcagcgactgcctgcgggtgacg
gtgggtacgccgcaggagagtgaaacctttcttgagcatttcactgcccttctccagggg
tga
>ELPFPBOH_00254 ELPFPBOH_00254 hypothetical protein 269692:270978 forward
atgagaaaaagaatccttttgttggccctgatctctgggctgttcctctccctgccagct
atggctaccaatggctactggtcctacggttatggccccaagtcgaagtcgattgccggg
gcctgtgtggcgatgtcgtttggcgccatgtgtgccgccagcaatccggcctcgctggtg
cgggtgggtaaccgtatcgaggcgggggcgtcactgtttgcgccgacgcgaggctttacc
gccaacgatgacgcgcagaccccgccctatgcctcgatccctcccggtgaatataagagt
gccaatgatctgtttctgttgccccactttgctagcaactacatgctcgatgagcagagc
tcgattggtgtggcgatcggtgccaacggcggtatgaacaccgaatatgatagtgctgtc
ttcgcccgcttcagtccgccgggggtgctggagtatcaggcctcagcgccggttggggtg
gacctcaagcagatgtttgtcggcatcagctattcgcgcctgctgagcgaggagcactcg
atcggtatcactccgatcctggcggtgcagtcgatctctgtcaccggcctggagccgttc
cggatgttctccaagtaccccgattcagtgaccaataacggtaccgatgtcagcgttggt
ggcggtgtgcggtttgggtggttgtggcgcgtgaatcagcagctgaagctcggcgcctcc
tatcagacgcgtctgtggatgcagaagtttgacagctacaaggggttgtttgcagaggcg
ggtgactttgatattccgcccaacttcgacttgggtttctcttaccgctttacgccggag
tggaccttcgccttcgactaccagcgcattcaatactccgaggtgaatgcggtgggcaac
ccggccgatctggtatttatacctggctccaccctgctgggcaccgatgatgggctgggc
ttcggctggaacgaccagaatgtctacaagttcggcgtgcagtggcaatacagcgacgat
ttgaccctgcgtgccggctactcctacgccactgataccttcgagaacagtcaggcgctg
ttcaacatcctcgcgccggcggtgatcaaggagcattttaccggtggtttcggactgaaa
ctggggggtgggcacgagcttaacgcggctttcatgtatgcacctgaagagcaggtcact
ggcactaaccccaatactgggccgcagaccggcgatctctggatggaccagtgggaggtc
gagatcggctgggcgatgcgtttttga
>ELPFPBOH_00255 asnB_2 Asparagine synthetase [glutamine-hydrolyzing] 1 271208:273085 forward
atgtgcggtattgccggttttgtcctgaataaccctgtcgacagcccccagcccctgctc
aagcgcatggcagacgagatcgtctaccgcgggccagacgacgaaggcttctatactacc
gaggccaacgccgggcgccagcagattggcctagcccatcgccgcctctcgatcattgat
ctgggcgggggccatcagccgatggccaaccagcgcgccaccacccaggtggtgttcaat
ggtgagatctacaactatcgtgagctgcgcgccgagctggagtcgaagggctacagtttc
aacagcaactccgacactgaatcattgctcgccgcctacgacgagtggggcgaagcctgc
gtcgagaagttgcatggcatgttcgccttcgccctctgggacagcgaaaagcagcagctc
ttcgtcgcccgcgaccgcttcggcaagaaacccttttacttttggcaacgcggcgacgag
ctgatctttggttccgagatcaagagcatcctggtgcatccgcgggtgcagcggcagatc
gaccaggccgcagtctgggactatctcgcctttcgttatgtgccttggccgcgcaccttg
tttgagggggtcgagaaactgcctcccggttcctgcggggtgtggcgcaacggcgagttt
tctgtgcgccgttactacatcccgccggatcgtgagccgcgtgtcgaccaggctccggtg
gccgacccggtggccggctttatggaacagctcgatcatgcggtggagagccgcatggtg
gcggacgtgccgtttggcgctttcctctccggtggtatcgattcctccgccatcgtcggc
ctgatgacgcgccacagcaacgaaccgatcaagaccttctcggtgggtttctctgaggcc
cagtacagcgagctgggctacgccaagaccatcgcagagcagttccataccgaccaccac
gaactgaccgtctcccaggcgcacctgatggaggagctgccgaagctggtgcgtctgcgc
gacgcgccggtggctgagccgtcggatatcccgatctatctgctctctttggaggcgcgc
aagacggtgaagatggtgctcaccggcgagggtagtgatgagtttctcggtggctatccg
aaacacagcttcgaccgctacgccgactattatcgttatatcccggatctgctgcaggcg
ccgatccgcggcctggtcaacgcgctgccctacaaataccgccgcgccaagaccgccatc
aacaacctagggctgcgcaactgggacgagcgcatgccgcgctggtttggcgcgctgacc
tggaaggagcgcgaggcgctggcggcgtttcgtcccgacgactatcagcagttcgacggc
ccgcccttcgatgtcaatcgggacaacagcaacctgcgcaagatcctctacttcgatcag
actagctggctgcccgataatctgctggagcgcggcgaccgcatgaccatggcggcctcc
ctggaggcgcgtatgcccttcatggaccatcagttggcggcctacatctcctcgctgccc
gacgattgccggatcaaggatggcatcagcaaatggatgctgcgtgaggggatgaagcag
atcctgcccgagaccatcctcaatcgccccaaggttggtttccgggtgccggtcaatgag
tggttccaggggccgatgcgtgactacctctgcgaccatatcctcagcagcgattcaaaa
accgccgcctatttcaaccggccggtgctggagcgctatgtcaacgagcatgtgaacggc
actcagaaccacgagaagttgctctggggcctgctcaacctggagatctggcaccgggaa
tatgggatgagcgcatga
>ELPFPBOH_00256 ELPFPBOH_00256 hypothetical protein 273082:275055 forward
atgagttcactggcatggaagatcaaccggatcaaggcaatgagcccggcggagctgctg
ttccgggttggccgggtggtgcagggcaaggtcgagaagcagcgtctcagcgctggttgg
aggccgaagccgaaggggtcggtgggtagtcgtggcggcttgtttcagggggagtctgaa
cagatcgtcagtcagtggcgtgccgcctatgccgggcagctggccggctacgagccgctg
ctcgatggcgatgtagatatcttcggccacctcaaggtcaatctgctcgacggcttcaac
tggcaccgggatcccgagtcggggatcgttgcgccgctgctctacggtaagggcatcgac
taccgtgacaaccaccaggtgggtaactgcaaaaccctctgggaggtggcgcgtcacccc
catctggtgccgctggcggtggcctatgcggtcaccggcgatgaacgttatgtgcggctg
gtgactagccagatcgacagctggattgcacagaacccatttggtctgggggttcactgg
tgcagcaccctggaggtggcattgcggttggtggcttgggccttggtgcacagcctgttc
tgtctgcgcgatgagcaggggctgttcagccgggtcagcgacagcgaggcgctgggcaat
gcgatctatcagcatgcccactttatccgccactatctctctcgccactcatccgccaac
aaccacctgatcggcgagctgaccggtctgtggcttggctgcagggtatttgatcttggt
gcggagggggaagtctgggcggcgctggcgaagcgcgaactggaggccgaggcggtcaag
caggtgttcgaggatggcgtcaacaaggagcaggccaactactaccatctgtgggtgatg
gagtatctctacctcaactggctggtgggggaacgctacgctgagccctttagcgatacc
ttccgtgagcgcatcatcggcatgcagcgtttcatctctgcgctgcgtccgccgggtggt
gtggtgccgcagatcggtgactctgacgacggcgtggtggctcgcttcgagccggccgat
tcaccagacccctaccgggaggtctgcagtgcgatccaggcggtgctggaggatggttgt
gaggcgcagtacctcagccagaaggtcttctggtacagcctgatcgcaggccgctcggcg
cagatcgatgcgggtccagaggcggatgatcagccggctgggcaactcttcccgaagggc
ggctatgcggtgctgcgaggtggcggtgcccatctgatctttgatgcggggccactggga
tatccctcgattgccgcccacggccatgccgatgcgctgagcttctgcatggcgctggat
ggccagtggtggttggtcgatccgggcacctattgctaccacacccagcccgactggcgt
gattacttccgtagtaccgctgcccacaatgccctggaggtcaatggccacgaccagtcg
ctgatcggtggtgccttcctctggttgcagcgttcgaaacagcagatcggtgagttgcag
caatcggccgatggtgagcaacagagtatctcgggtagcgtcagtggatatgccgacccg
cagattcgccaccaccgggagatcactctcgatgctcggcagcgcaagctacgggtgaca
gaccggatcgaagggggggcggcagcgctgcggctgctgtttcagttccatccgaatgta
cgcctctacccgggtgagctgaagcaccatttctatgccgagatcgaaggtgagccgcac
cgtttggagatctgtgccgatgaagccctgcagtgggaagtgcggcacggcgaagagaat
ccccatctgggttggtactcggagcggctaggtcagaaggtgccgatcgatgtcttggtc
ggcactctgcaggctgcttcgggctgtaccatcaactgcgaattcagctggtag
>ELPFPBOH_00257 ELPFPBOH_00257 hypothetical protein 275093:276145 forward
atggctgccgcgcagctgatactcagcgttgactacgaggtatttggcgacggaagtggc
gagccgcgccgctgtgtgcaggatccggcgcggcgcatcatgcaggttgccgagggattt
gacgctcctgtcactctgttcgtcgatgccgcaggctttgcgatgatggagtcggagctg
cgcagcgtctgctcagtggcggcgatcaaggcgcagctggcggcagcgctggagcggggt
catgatctgcagctgcatctgcatccccagtgggagggggggcggatggatgccgaaggt
gagtggcagctagatctctcacgctggcgaatcgccgatctgagtgacggcgagattcgc
gtgctgctcaaggaggggcgtacctggctggaggatctggcgcgctcgcgtcagcctgac
taccgctgtatcgccttccgtgccggtggttggtgcatccagccatctgagcgggtggtc
agggcgctgcgcaagctcgactttctgatcgattcgagtgtcgctccggggatgcgcaat
accaccaagggggagtggctcgactttaccaaggccccgaagttgccctactggatgacc
aggggtgacgtctgcacgccagaaaaaaaggggctctatgagatgccgatcgcaacggcg
cggatcgatccggtgcgccacatgcgcgccttggtggcggtaaagggccggccggatgcc
ggctttgcatctggctgcgagggctcctatcgggggcctggcgggacagtctcgggggtg
gtggggcggctcgcaaaactctccaagctggggcaggtgatgctcgatttttccagcatg
ccttcgcgggtgctgatcgatgtcagccgcaagtggctcaagcagtttgacggggtgaca
gatgtaccgctgccgctggtggcgattggccataccaaaaatttttccgccgcctctgag
caggcgctggcagagtaccttgagtgggccagcggggaggggattgctttcaccaccttt
cccgcctggctcgacgccctcaacgctgattga
>ELPFPBOH_00258 ELPFPBOH_00258 hypothetical protein 276132:277205 reverse
atgaacggaaccaccggattggtcgatgagctcatcgactcagtacagtgcagctgcaac
aaccagctcgacgacagccacgagagcaagctgcgacaacacttcacaaggctgctgcag
aaacagccaggccccgcccaacccaaaagctgccagatcaccatcctaatctcggacctg
cacagcttcagttcaatctccgcccagatgcccgcgcggcaggtgattgagatgctcaac
ctctacttctctcagatgtgtgagatcatctaccggcatggcggcaccatcgataagttc
atgggcgacacaatcatggtgttgttcggcctgcagcaaccccaccctgacgacctgcaa
caggccatcgcctgcgcggtggagatgcagcaggcgatggatcgcatcaaccgggacaac
aggctgctgggctttccgcgtctctacatggggatcggcatcaacagcggaaaggtgatg
gcaggcaatctcggctccgagctctacagcgagtacaccgtgatcggcgacgccatcaac
ctggcctcgcgcatcgaagcctacagcctgcgcggccagattctgctcagccaggcgtca
cagcgccaggccgccgactatattgagactggcgaggtcaaccgggtccacgtcaagggc
aaacgcgaacccgtcaccctctacgaactactcgccaccagccgtccgaagccactgcag
gtgccacgggtagaagcacgccgcaccccgcgcatcccctcagacttaccactgagcttc
cgccgcctgcaaggcaagtggctggaggagcacagtcaccagggacgggtggtagatcta
agttacaacggcatgctcgccagtacgccgatacagctggagagactctccgagatcaag
atcaatctctcactgtcgctgatgagccgcgagactggcaccatctacgccaaggtgctg
cgctccgaacaacgcggcaaggcgtggcacagccgcatggagttcagctacatagatgac
gacggccaggcagcgctgaagaaccacatcgaccagtcgatcaatcagcgttga
>ELPFPBOH_00259 degQ_1 Periplasmic pH-dependent serine endoprotease DegQ 277268:278449 reverse
atgaagatccgcaaactcgcctcatttttaatgacatcgctcaccgccggcctcgccgcg
gcgatcgtggttctgttcctactgcctggactgcgagagccgagcccgcaggcgccacac
ctcaaccagcccaaagcatcggcagaaccaccagccaagccccccatcgccagcggcccc
ttctcctatgcggatgcggttgccaccgcagcccccgcggtggtcaacatctacaccgcc
aagatcaccaccgagactcagtcgctacggtttcgcgaccccttgctacaacacttcttt
ggcagactgctacccgatcagacccgcaagcgccgcgagaccagtctcggctctggcgtc
atcatcacaccggatggctatctgctgaccaatcaccacgtgatcgaggaggcggacgag
atcaaagtggtgctgcgcaacggccacaacgtggcagtgcgcatcatcggcagcgacgcg
gaatcagacgtggcgctgctgaagatcgacggcgaacccgacctaccggcgatccccatc
agcgatccggaaaagcgccgcatcggcgacgtggtgctcgccatcggcaacccgtttggc
gtcggtcagaccgtcaccatgggtatagtcagcgccaccggtcgccaccacctggggatt
aacgccttcgagaacttcatccagaccgacgccgccatcaaccccggaaactccggcggc
gcactggtcaacgcccggggcgagctggtcggcatcaataccgccatcttttcccgcagc
ggcggctctcacggcatcggcttcgccatcccgtttgagctggcggaaggcatcatgcgc
caactaatcgctactggcgaggtggtgcgtggttggctcggcatccagggccaggatgtc
accgaagagctagccgaagcatttggactgcgctcggtggaaggggtattggtcaccggc
gtactggaggacggccccggcgatcaggccggactcaccccgggcgatgtcatcacaagc
atcaacggcatcgccccgaaaaactcccacgagctgctgcagctgatcgccggcacagcg
ccaggtaaacagctgcatatcggcggctggcgcggcaacacccccattgaggccacagcc
atctcacagccgcgtcccaccacctcccccgccagggaataa
>ELPFPBOH_00260 ELPFPBOH_00260 GTP cyclohydrolase 1 type 2 278497:279249 forward
atggtcgatctgaatgagctggaatcatactgcaatgcacaactcggagcgaatgaattt
gatgactactgtcccaacggcgtgcaggtggaggcggcacagcaggtccggcgcctgatg
gtcggggtaaccgcctgccaggcgctgatcgatgcggcggtggaatggagggcggatgcg
ttgctggtgcatcacggcttcttctggaagggggaggccgcgccgctgcgaggcatcaaa
gggcggcgtattgccagtctgataaaaaataatgtcagcctgctggcctatcatctgccg
ctggatgcccatccggagtggggcaacaaccgccagttggcgcgggtgctagggttggag
tcggcccagagtacccccgccggccgggggctggtgtggcaggcggaattgtcccggccg
ataagtggggtgacgctggagcggcagatcgctcaggcgttggggcgaactccgctgcat
attgatgcggcggagaggatgattgggaggattggttggtgcagtggcgcagcccagggc
tttatcgaggaggtggcggatctcggtctggatgcctacatttccggtgagatatctgag
tcgacagtgcatctggcgagggagcgggggatccactattttgccgctgggcatcatgcc
actgagcgttatggcgtgcaggcgttgggcgagcgcctggcagaacgatttgcgctggag
ttgagttttatcgatatcgatagcccagcgtga
>ELPFPBOH_00261 petA Ubiquinol-cytochrome c reductase iron-sulfur subunit 279562:280158 forward
atgagcgcagatggcgtggatttgggaaagcggcgtacacttacgctcgcgacaagtgca
gtcggggcggttggcgccggcttcgtggtttatccttttctggcggcctggtcccccagc
gagaaggcgaaggcggctggtgcgccggtagaggccgatatcggcaagctggagcccggc
cagatgatgcgcgtcaaatggcgcggtaagccggtctgggtcgtgtatcgcacggaacag
aatctgaaggacctgccgactctggatgctgcgttgctggatcccgcctccgatgatacc
ggccagcaacccgactactgtaagaaccccgcccgctccatcaaggagaaatatctggtg
gcggtcggtatctgtacccatctgggttgttccccgacctaccgccccgatgtggcgccg
gcggatctgggtgccgagtggaaaggtggcttcttctgcccctgccacggttcccgcttc
gatctggctggccgcgtctacgcgggcgtgccggctccgaagaatctggagattccccct
taccaatacctttccgataccaggattcagatcggtgctgatggaggtgcttcctga
>ELPFPBOH_00262 petB Cytochrome b 280158:281399 forward
atgagcatgatgcagaacttcgtcggctggatcgacgatcgttttccgatgaccaaggtg
tggaacgagcacctggcgcaatactacgcaccgaagaacttcaacttctggtacttcatg
ggctccctggcgatgctgatgctggtgaaccagatcctcaccggtgtctggctggcgatg
agctacaagcccgacgcggggttggcctttgcctccgtcgaatacatcatgcgtgatgtg
gagtggggctggttgatccgctatatgcactccaccggcgcatcggcgttcttcatcgtc
atctacctgcacatgtttcgcgggctgatgtacggttcctatcggaagccgcgtgagctg
ttgtgggtcatcggtgtgattgtctacctggcgatgatggccaccgccttcatgggctac
ctgctgccctggggtcagatgtcttactggggtgcgcaggttatcgtcaacctgttctcg
gcggtgccggtgatcggtcccgacctgggggtctggatccgtggtgactatgtcatctcc
gacgccacactgaaccgattcttcgcactgcacttcctgctgccgttcgtattggctgcg
ttggtcttcattcacatcgtcgccttgcacaaggtgggttccaacaaccccgacggcatc
gagatcaagaagggtccaaagggcaacaagtggagcgatacagcaccggctgatggtatc
cccttccatccctactattcggtgaaggatatcgctggtgtggcaggtttcttgttcctg
ttcgcggcggtgatcttcttcgcgccggagatgggtggctacttcctcgagcaccccaac
tttgaaccggccaacccgctgaagacccctgcccacatcgcgccggtctggtacttcacg
ccgttctacgcaatcctgcgtgcagtaccttcgattgcaggttctgccttcccgggtgtt
gttgccatgttcggttcgatcctggtgatgttcttcctgccctggctcgaccgcagcccg
gttaagtcgatccgttacaagggtggcctctacaaggtggtgctcggactgttcgtggtg
gacttcattgtgcttggctaccttgggactcagccgaccaccgacctgtacaagctgatg
gcacagatcggcaccatctactacttcgctttcttcctgctgatgcccatctactccaag
atggacaagaccaagcctgttcctgagagggtgacccaatga
>ELPFPBOH_00263 petC Ammonia monooxygenase gamma subunit 281396:282136 forward
atgaaaaagctgttttttgcatttctgttggctgcggcgcctctcatggggtttgccagt
ggcggtggcgtacacttggatgacgccgatatcgacctgagcgacgaggcttcgctgcag
cgtggtgcgaaatacttcgtcaactactgcctgagttgccactcggccaagttccagcgc
tacaatcgcatggcgagggatctggggttgaccgaagaggaggtcaagcagaacctgatg
ttcactaccgacaagatcggtaacaccatgaccatcgcgatgccgcaggagcaggcggaa
gcgtggttcggcaccgctccgcctgatctgagcgtgatcgcccgggcgcgtggtgtggat
tggctctacacttatttccgtagcttctatgtggatgagtcgcggcctttcggtgtcaac
aacatcgtctttcccgatgtgggcatgcctcacgtgctgtgggaactgcaaggtccgcag
aaagcggtgttccgcaccgagcaggatgcggcgggcaacgagacccatgtcttcgataag
ttcgagcagatcgcccctggcaaactgagcccgggcgagtatgacgatgtggcgcgtgat
ctgaccgctttcctgagctatgtcggtgagccgatccagatgaagcgtaagagcatgggc
atctgggtgctgctgtttattgcggccttcttcgggctcgcttatatgctcaagaaggag
tactggaaggacgtccactga
>ELPFPBOH_00264 sspA Stringent starvation protein A 282268:282891 forward
atggcggcggttgcgaacaaacgttcagtaatgaccctctactcggatccccagaacccc
tattgtcaccgtgtgcggatggtgctggcggagaagaatatcacctttgagatcaatgac
attgatccgctcaacatgcccgaacagttgatggaactgaatccatacggcaccctgccg
acgctggtggaccgggatctgcggctgtatgagtcacgtatcatcatggagtacctggac
gagcgctttcctcacccgccgctgctgccggtggatccggtttcgcgctccacctcgcgt
ttgctgatgtatcgggtcgattacgactggtaccggttgatggatgtgatcctggccggc
aagaaagacgcggccaaggctcgcaaagagctgcgtgagagcctgatcgccacctctcag
gtgtttgccgccaaggcgttcttcatgagtgacgatttcactctggtggattgcttgatc
gctccactactgtggcgtttgccggtgcttggtgtcgatatccctgcttcggccaagggc
ctgcatgagtatgcctcgcgcctgtttgcgcgtgagtcgttcacccagagcctctctgag
gcggaacgcgagatgcggggctga
>ELPFPBOH_00265 sspB Stringent starvation protein B 282902:283300 forward
atgacctcgaaccgtccctatctgatacgtgccctctacgagtggctggtggacaatgct
ctgaccccctatctgctggtagatgccgatcatgaggcggtggaggtgccacagcagttt
gtcagcgaaggccggatcgtgctcaacatcgctccagatgcggtggtgggcctagagctg
ggcaacgagtggatcagcttcagcgcccgtttcgccggtcatccgcaagcgattcttgtg
ccgccggctgcggtgctgggtatctatgccaaggagaatggccagggcatgctgtttcca
gaagaactggagcaggagcaggagcagaaggcgaatgcggatgataagccggagcctccc
aagccgggcaaacggcctgctttgaaggttatcaaatag
>ELPFPBOH_00266 ELPFPBOH_00266 hypothetical protein 283566:283895 reverse
atgtcttttaccaccctgaatctgctgctactgatcctgctgctaatctggttctggcgc
gacagcctgcaggtgcgggagatcgccactcggatcagcaagcgtgcctgcgaatcacac
gacgtgcagttcctcgaccagaccgtggccctgcgtcgactccgcctgcgctggctgcgc
agcggcctcaagttccgtcgcctctacgaattcgactacagcctggagggcagcgggcgc
ctcaccggctatatcatcatgcttggcagccacaccgaactgctgcagatcgagataccc
gagacgccccattccgaaccattgcattga
>ELPFPBOH_00267 ymdB O-acetyl-ADP-ribose deacetylase 283910:284425 forward
gtgggtcggatccagattgtacagggtgacatcacccagcttgaagtggatgccatcgtg
aatgcggcaaatagttcgctgttgggcggtggtggagtggacggagcgatacatcgtgcc
gcgggtcccgagttgttggccgcctgccggcctttgggcggctgtcctaccggcgaggca
cgcatcaccccagggtttcagctgccggccaggtgggtgatacacaccgtcggcccggta
tggcgtggcggagatcagggcgagccggagcgcctgcaggcctgctaccaaaattctctg
caacttgctcgcgagtatgaggtgcggacgattgcctttccggccatcagcaccggcgtc
tacggttacccgaaacaggcagcgaccaaaatcgcactggaggcgatgagaggaggggtg
aacgatttcgagcgaatcatcgcctgttgttttagtagctctgacgtaggccgctatgtc
cggctctgctcggaatgtgaagtggagaaagagtga
>ELPFPBOH_00268 ELPFPBOH_00268 hypothetical protein 284425:284643 forward
atgtttgcctggcttgaccggattcccctgcacatgatcgtcctgccagcgttgctgctc
ggtttcgcaccttttgtgcccgagccccacctgtgggaaaagctcaagatgttggcggcg
ggcagcctgacccgccccatcgatatcttcgatctctgtatgcatgggacgcctgcgctg
ttactggtgatcaagctgctgcgtggtgagcggggctga
>ELPFPBOH_00269 ELPFPBOH_00269 hypothetical protein 284660:286813 reverse
atgatctctaaacagtttcagaaatttaccatcagccagaagctgtggggtggctcagcg
atcgtcatcgctgtgctaatcgcacttggtagcatcacctacctgaatgtaaacaaactg
ggcgctgagattgacagtgtagtgaaaaagaatcagcccgccgcgctgatctcaaaggag
ctgcagactcaactgaagcagagctacgccaacctcggcctctacctgttgagctccgaa
cctcactataaggcagcctatcaacgcgacatcagccaggccaacaatctgttggcacag
ctggcgaaactctctacggccgactccaatcaagaggcgattcaatgggtaaccgacgct
gaggccaccatcgacaagctcatcaagctcaacaaggtcctgtttcacatcgcagacaat
accgagctgaagatccctggctacgcccatgcgcgacaaaacatctccccgatcaccagc
caggccagcgcagtactcgccaatcttcgactcagcctgactaactatagtgatgagatc
gatagtcaggaggagatggagcgctaccaccacattctccatgagacagccaaaatcgag
tcactctggctgagagtcgccaatgagatacgtgcctatcttacgtttcgccagagcacc
cagatcgagaacatccacgactacctggaatccctcaagggcagtcaacaggggctcgca
aaaatggaggagctggaactcgaggtagaggaagcactgcttgagctagaggccgcaaga
gaggcaatcgaaagcccgctgcagagcctgatcgggttacacagcggagaacactggcgg
cgtgatgtgcagctgatccgcaccaaggtcgcaccactacaacagcagctcgactccatc
attgaggcactggtcaaatacaacagcgaccagatatcccaaaccagcgagaatctgctg
caaaactccgccgcggtcatcaccatgaccataaccctgattcctggcggcatcctgatc
accctgctagtagtctggttcatcagccggctgatcactgatccggtcaaccaggcagtc
catgcgatgctcgatgtcgccaggagtggcaacctggcacaacgtctggacgatagcggc
aaggacgagatcgccgcactcgcaggcggatttaaccaatttgtcgaaaagatcaagtgt
gtgatcgacctggttatcgtctcatcaaactccctcgccgaggagtcgaagcggatgaat
ctcgccacccaacggagcaagacacaggcatccgaacagcagagcaatatcagcgatgtc
agcagcgccatcaacgaactctccgccgccgcagagcaggtggcaaccaatgctgctgct
gcagcccaggccgcccaccaagcaagtgaagatgcaaacgccggctgggagatcgtggaa
aaggccgtcgcctcaatccaggagctggccagcgaagtcaatggcgccaccaccgtgatc
caacgagtcgaggcggacagcgagtcgataggtaccgtcatcgccatcatcagaaccgtc
tctgagcagaccaacctactggcactgaatgccgccatcgaggccgcccgtgccggcgag
catggtcgtggattcgcggtggtggccgacgaggtgcgcaccctttctgagcgaattcat
gccgaaaccgatgagatccagcgcaaggttgaatccctgcaacgcggatcaagagaggcg
gtggagacgatgaagcgcggcgccgagaaatcccaggagagtgttgaaatggccgttacc
gccggtgaagcgctgcagtcgatcaccaaatcagtgaccaccatcaccgagatgaacgaa
gggatcgcccacctcaccgaagaccagacacgcaactccgactcgatccgcaaccgagcc
gccaacatcaatcagatcgcccagcagaccgcagacaccgccaacacagcctcgctatcg
agcaacgaattcaccatcatggccgctcaactgcaggacttggtaaagcagtttctgctt
acaccggaggaatcgcccccccaggagagcagtccgcaacaagcccgacttgcgcctcta
cctgagccgacgcagaagagtcaaacaaagcgcgctgatatcgagctgttttaa
>ELPFPBOH_00270 ELPFPBOH_00270 hypothetical protein 287100:287810 forward
atgaatgaggcaatgaacaccattttccagtttgtcggttaccttgcggcgctggctgcc
ggtgcctttgtaatcgcaaaaattcttatcaggtctgccctggcgagaaacctggcctcg
cacaagactcgtctgtggcggcagcagcagcaggagatgaatgaccataaaagaaaggtc
gatgcgctgtttcgccaagccacccgaatccatgagcgggagctggacgcactttccggg
gcctggggacggcttatcaacgctatgagcagcgccgagctgaccatggagaagtcagag
accagtattgattttgacgggatcagcaatgacaagctggccgagttgatggatgggcag
ggtttcagcgatcgttccaggaagttgttgatggcctccgatgacaagcgggagacatat
ctcgaactacgtaggaacagacgtgtggagctggctttcgctgcggtcagagaattccat
gagtatgtgcaaaaaaacagcatttttctcggcaacgatctgaaagagctgttcatcgcg
attgacaagatgctgatgcaggcgatcgcaaaaacggattgggagctgggttttgagctg
cctgctggctggacgaatcccttcaaacaactggtcgaggagctgcagccgcagcttgat
gagctgagcggcctgatccagaaacacatcgcccaagagaagatggtttag
>ELPFPBOH_00271 fetB putative iron export permease protein FetB 287857:288669 reverse
atggaactgatcagcctcacccctctcgacctctccatcgccacaatcctggtgctgctc
actgcactgctttcgcagcggcttgcgctggggattgagaggcggctgctgattgcggca
gctcgcacggtggtgcagctgttgctgctcgggctggtactaaagagcctgtttgcccag
tcggatccactcttcatcgctgcgctggcactattcatgctgctggtggcgggatacgag
gtgatggcgcgccagcatcgcggctttaccggcatctggggtatcggcatcggcaccctg
tcgatgttcatttcctcattcagcgtcaccctgctagcgctgacagtgatcatcggtgtc
gagccctggtactcggtgcagtatctgatcccactgctcggcatgcagctgggcaacacc
atgtcggggattgcagtcagcctcgaccggctgacccagactgcttgggagcagcgcagt
cagatcgaggcacggctgatgcttggccactcctggcaggaggcgatcggagagatccgc
cgtaacgccttgcgcgccggcatgattccgattatcaatgcgatggcggcggccggggtg
gtgagcctgccggggatgatgaccggccagatccttgctggcagtccgccgctagaggcg
gccaagtatcagatcctgatcatgctgctgatctcatcggggaccggcttcggcgcgacc
ctggcggtatgggctggctcccggcggctgttcgatgagcgccagcggctgcgccttgga
cggctcagggagaggatttcggagaagcactaa
>ELPFPBOH_00272 fetA putative iron export ATP-binding protein FetA 288660:289262 reverse
atgtcgctgctctccctgcaccgcttcagcacaccgctgctgcagccgttcgatctgcag
ctgcaggccggcgagtgtgtcaccctcaacggaccttccggctgcggcaaatcgatgctg
ctgcgggccatcgccgatctcgatccacatcagggcgagatggttttggatggatgctcc
agtaaatcgatggaaccaaccgagtggcgccgccaagtcgccctgctaccggcagagagt
gcctggtggggcgagcgggttcgcgatcatttcgaatcacctggccgtgcaaccctcgac
gccctgcaactccccgccgactctcccgactggggcgtatcacgcctctccagcggtgaa
cgccagcgtctggcgctgctgcgcctactagccaatcaccccaaaatcctgctgctcgac
gagcccacagcaaacctcgatcgagagaacacccgacgggtcgagcggctgctgggcgag
tggcgtcaacagcaccagtgcagcaccatctggatcacccatgatcctgaacagcagcag
cgggtgggcaatcgccactatcagatcaaacagggctgcctggagctattcacatggaac
tga
>ELPFPBOH_00273 trmB tRNA (guanine-N(7)-)-methyltransferase 289264:289959 reverse
atgtccgaaaccaacgccttaaagcaccggccgattcgcagctatatcctgcgtcaggga
cgcatgacccaggcccagcaacgcgccttcgatgagctgtggccgcactacggctgccaa
gcccctgatggattattcgatttcgacaagctgttcggcaaccagcgaccggtgatcctt
gagatcggtttcggcaatggcgatgcgctggcgcaaaatgctgaccgagaaccagagaac
aacttccttggtgttgaggtacatggcccaggtgtcggcagcctgatgctgaagctggct
gagcaggagtcgcacaacgcccgcatcctgcggggcgacgccatgcagctgctgcgccag
catatccctgccggttcactgaccggagtgctgctcttctttcccgacccctggccgaag
aggcggcaccacaagcggcgcatcgtgcagcccgagttcgccgagttagtgcacagggca
ctgcgtcccggcggctatctgcatatggccaccgactggcagaaatatgctgagcatatg
atgagcgtactctcctccactgcgggttttgcaaatgctgccggccctggcaacttttcc
ccacgcccggagaatcgcaccctgacccgtttcgagcaacgtggccagcgcctcggccat
ggcgtctgggatctgatcttcacacgctgcgtctga
>ELPFPBOH_00274 thiG Thiazole synthase 290002:290796 reverse
atgtcaaacgataccccaaaagacagcttcagcgtcgccggacgcgaattcacctcgcgc
ctgctggtcggcaccggcaaatacaaggacatggcggagacccgtgccgccatcgacgcc
agtggcgccgagatcgtcaccatcgcggtgcgtcgcaccaacctcggccagaacaaagac
gagcccaacatcctcgaggtgctgccgccgagcgagttcacctatctgcccaacaccgcc
ggctgctacgatgccaagaccgcggtacgcacctgccgtctggcacgcgagctgctcgat
ggccacaacctggtcaaactggaggtgctgggtgacgaaaagaccctcttccccgacgtg
gtgcagaccctcagcgccgccgaggagttgatcaaggacggcttcgacgtgatggtctac
accaacgacgacccgatcatggccaagcggctggaggagctgggctgctgcgcggtgatg
ccgctggccgcaccgatcggttccgggctgggcatccgcaaccgcctcaacatccgcacc
attgtcgagaacgcaagggtgccaatcctggtagacgctggcgttggcaccgcttccgat
gccgcagtggcgatggagctgggctgcgacggggtgctgatgaacacagccatcgccgct
gcgcaggatccgctactgatggcctcggcgatgaagaagggcatagcagcgggccgcgag
gcctatctagctgggcgtatgccagccaaacgcttcgcctctgcctcctcaccgctggac
ggcctgttcttctaa
>ELPFPBOH_00275 ELPFPBOH_00275 hypothetical protein 290950:291150 reverse
atgcagatttacgtaaacggcgaggaaaagcaaatccccgaccagacagatatggcgaac
ctggttgaactactctcactgaccggtcagcggatcgcggtcgaggtcaacgaagaactg
gtacctcgctccgctttcgacggccacaccctcaatgagcaagaccgtatcgagatcatc
cacgccgtcggcggggggtga
>ELPFPBOH_00276 ELPFPBOH_00276 Long-chain-fatty-acid--CoA ligase FadD15 291261:293105 forward
atgttttctgcgggggggagtgtgttgcagcaatggagtgaggatcttatttcacccgag
ggggcgggcaccctggacggcctgtttctgcagcgggtgcggcgcagcccggagggaata
gcctatcaggctttcgatcgagaggcgaaagagtggtggggtttgacatgggctgagatg
ggcagggagatcgcccgttggcgccaggcgctgctgcaggagggattggagcctggagat
cgggtggcgatccagctgcgcaactgccccgaatgggtgatgtttgatcaggcggcgctc
tccctgggtttggtgacggtgccgctctacactgacgaccgggccgatgcggtcgcttac
atcctgcaggatgcggtggtcaagctgctgctggtacaggatgccggacgctggcggcgc
atggtatcggcattgcagggggtggagacgctgcaacgggtggtggtgttggagggcgct
gagcaactccctgagtcgtcccagcatcaacgggttcgagccgccgggacctggctgcct
gagagtgggccagcattgcagccgcgtagtgcagacccccatagccttgcctcgatcgtc
tacacctccggcaccaccgggcgaccgaaaggggtgatgctgagccactggaatatgttg
tcggtggcacatgcttcgctgacggtggtcgactgctaccggcaggatctgtttctctcc
tttctgccactctcccacaccctggaacggaccgcgggttactatctgccgctgatggcc
ggtgcgacggtagcctacgcccgctcggtgacgcaactggcagaagatatgcagtgcatc
cgtcccaccgtgatcatcgccgtgccacgcatcttcgagcggatctatgcacgcctgcag
gagcagttaaaacagcgttcgctgctggctcgggggctattccggctgaccctgcactgc
ggcttcatccagttcgaacatcagatgggacggcagggctggtcaccgaagttgctgctg
atgccattgttgcggcgtctggtggccgacaaggtgctggcgcgtctgggcggacggctg
cgcggggcgatcagcggtggcgccgcgctctcccccgatgtgtcgcgtttcatgctgagt
cttggtctgccgatcctgcaggggtacggcctgaccgaaaccagtccggtgatcagtgtt
aatccgatggataacgtcaaggttgacagcgttggtgtaccgttacggggggttgaggta
cgcattggtgagaatgacgagttgctggtgaagactccgggcaggatgctcggctactgg
aacaaccatgccgctactgcggaaatgatcgatgctgaaggttggctgcataccggtgat
caggtgcgcatcgacgaacagcgccacatctacatcactggccgtctcaaggatattctg
gtgctctccaacggcgagaagatcccacccagcgatatggagatggcgatcgccctcgat
ccgctgatcgaacaggtgttggtggtgggtgagggcaagccctatctggccgcgctgttg
gtagtgaatgccgatctgtgggaggggctggcccgggagttcgggctcgacccggagcag
ccacaaagtctggatgacgctgccctgcaacaggccttcatccagcgcatccgcagtgcg
ctgaaggactttccgggctacgccaagattcgccgggtggcgttgctgctggagccctgg
agcgtcgagaatggtctgctcacgccgacgctcaaggtcaagcggcccaaggtgctggag
cgctatgcggaacagatggcagcgctctatagctcagagcactaa
>ELPFPBOH_00277 ELPFPBOH_00277 tRNA-Gly 293167:293240 forward
gcgggtgtagttcaatggtagaacttcagcttcccaagctgactacgtgggttcgattcc
catcacccgctcca
>ELPFPBOH_00278 ELPFPBOH_00278 hypothetical protein 293436:295574 forward
atggggaaggtcttgaagattgttggcggactaattggcctagtggtggtgttgatcatc
gctgcagtgctggtgataccgatggttgtggatcctaatgactataaacaggagatcatc
agccagacgaagtccgccaccggcagagacctgaagatcgatggtgatatcggcctgtcg
atctttccctggcttggggtcgagattaacgggctgcatctcagtaacgccaagggattc
ggtgatactccctttgccgaggtcaggcatctccaggtgcgggtcaatctgataccactc
atctttacccagtcattggagatcgacaaagtaaagcttgccggacttaagctgaacctg
gcaaaaaacagtcagggtgtcagcaactgggatgatatgaccggggggcagtccgaagag
gccttgacctctgctgaatcggcgggtgaggggcctgctgataccaccgccggtggcggt
ctgcaggggctgtcgatcggtggtgtggcgatctctgatgcgcatatagtgtgggacgat
cagtccaccggcgaacattttgaagtcaagcagctgttgctggagactggcgccatggct
cccggccgggcggtggatatgcgcctcgcgcttggtctcgaccgtgcccagccggccctg
cgtagtgagtttgatctgcgtggcagactgatggccgacccggcgcagggcagcttctcg
atggaggcgcttgaggtactgctgaaggtgagcggcgaaggtctgcccaaagcgggggtg
aaggcaaagctcagtgccgatctctacttcaatcaggcacaagatctgctggaggtgaaa
aatctgctgctgagctctgaagatctgcgcctcagtggtgcgatcaatggccaggccatc
agcagtgctccacgctttgatggccaactgaaactggcgcagttcagcccccgcaactgg
atgcagaagtttgagctgccactgccacagacggcggatcctagcgtgctgggcaagctg
gcgatggcgcttgtgttcgagactcagccgcagcggatcgacctgaaaaactttgagatg
cagctcgatgagagccagatcaagggtaattttactttgatcgatccagcctcgccggcc
tatcgattccaccttgacctggataagatcgatgttgaccgctacctgccgccggccgta
gacaagccagagaaaaagccggttgcgagcagcaaagacagtggtgataagccgctgttt
ccggtggagctgctgcgcaatctcaagttggatggcaccctgcgggtcggcagcatcaag
gccaacaatatccaggctgaggcaatcaaggtggtgatcaagagcaaaggcggtcagctg
catatcgaccaacaggtggggcgtttctacaacggtcaactgaaaggtgtgctggatctg
aatgtgaagggcaagcaaccgacgctgaagatcaaacagagcgccagcaagatccaggcc
gggcctctggtgaaagatttgacggggcaggatcgtttcgatggtgtcggcggcttcagc
gctaatctcagtagtcgtggccagaccctgacacagctcaagcgtggcctcaacggcaat
ctcaaaatggagttcctcaatggtgcggtgaagggggtcaacctggcaaagatgttgcgg
gatgccaaggcgcgactctccggcaagaaaccggcgaactcagtcgagccggagcagacc
gacttctctgagctgaccgccagcgcggtgatccgcaatggtctgctcactaacaaggat
ctgctggccaaatcccccttcctgcgggtaaacggctccggacgggtcgatctggtcgga
gagagcctcgattatgtggtcaggccggtaattgtcagcaccaccaaggggcagggcggc
gaggggctggatgatctgaagggaattccagtgccggtccacctcaaggggccctggtcc
aagcttgattggaatatcgatctgggcaaggtgctggccgaaagccagaaggcgaagctg
aaagagacgctgaacaagaaacttgacggccagctcaaggataagctgccgggtgggctg
caggataaacttaaaggggggctgaaaggcctattctaa
>ELPFPBOH_00279 mutY Adenine DNA glycosylase 295631:296698 forward
atgaatccttctgaattttccaagcaagtcatcgactggcaacagcgttgtgggcgcaat
gatctgccctggcagggcagtggcgatccctaccgggtctggatctctgagatcatgctg
cagcagactcaggtggccaaggtgatcccctatttcaatcgttttatggcgcgttttccc
gatctagccagcctggctgctgctgccgaagatgaagtgttgcacctctggtccgggctg
ggctattacgctcgggcacgtaatctgcgtaaggcggccgaggtgttgcaggggcatttc
tcgggccgttttcctgaggctatcgaggcgctggagagtctgccggggatcggccgctcc
accgctggggcgatcctctcactggccctgggacagagccagccgattctcgatggcaat
gtcaaacgggtgctggcgcgtcacttcatggtggaggggtggcctggtcgcagtgcggtg
gcaaaacggctctgggagctgacccggcagctcacccctcagcaggaggcggcggcctac
aatcagggcatgatggatctgggggcgaccatctgcacccgtggcattccccgttgtgat
ctctgcccgctgggcgacagctgtcaggctcgtgagcagggacgccagctggagtttccc
gaaccacgccccacaaagaccctgccggtccgctcgacccgtatgctgctggtgcagaat
ggtgctgggcttgtgttgctggagcggcgtccgccagtgggtatctggggcggtctctgg
agtcttcctgagtgcccgccggatactgatttgtcggcctggtgtgaggcgcattttcgc
gccgagctgaaacagatccgcgagttgcctgcgcgtcgccacagcttctcccacttccat
ctcgacatcacgccactcgaactgcagctcaaatcccctgacaattgtgtcatggatgct
gccgcgcgggtctggtataaccccgcgatgcctgatgaacggggactggctgcgccggta
gcccgaatcatcgaagagtccagccaagcgagaggagagagccgatga
>ELPFPBOH_00280 ELPFPBOH_00280 putative Fe(2+)-trafficking protein 296695:296964 forward
atgagtcgtatagtgcaatgcgttaaattgaagcgggaagcggaagggctcgagcgtcca
acctatccgggtgagctagggcaacggatcttcgacaacgtctccaaagaggcctggcag
gagtggctgcgctttcagaccatgctgatcaatgaaaaccgcctgagcccggtcgacccc
aaggcgcgcaaatttctcgaacagcagatggagaattttttctttggtgaagggaccgag
ctgccgcccgaatttgttccccaaaagtga
>ELPFPBOH_00281 ELPFPBOH_00281 tRNA-Phe 297045:297120 forward
ggccaggtagctcagtcggtagagcaggggactgaaaatccccgtgtcggcagttcgatt
ctgtccctggccacca
>ELPFPBOH_00282 ELPFPBOH_00282 hypothetical protein 297181:298128 reverse
atgtccatcccatcatcgattagcctcttctggctcattctgctcctacttgggctgggc
ggctgcgtcggcacccccgacctgcgcccggaaacgcagattcagggtgaacgtgaactg
caacgcggcactcgcgcctacaataacaatgactaccgcaccgccgcccgccagttctct
caggcactcaagctctaccgcagcgtggatgacctggatggcatcgcccagagttcgatc
aacctgatcgaaactgcactagcaatcggcaactaccaggcggtcgaacaacggctgctg
gagctaacccgtctggtcgaggccgccaacctgcatcgctaccgcgcacgcatcaacctg
ctacgcgcctccctcgccttcaaacaacagcatcatgccgacgccatcgcggccctcgaa
ccgatcctgcccagcttcaacgacaaacaactgctgagccaaaaactcacagacgagtcg
atgagcgcactcgccagccgtgccagtattgcctgcgagatcgacgcagccgacgccccg
ctgtggctggagcggctcgacaatgcgctggatgaggagttcttcaggcgccgcccagcc
ttggaagggttgttgcaccggctgcgcggaaaactacagcagagcgccggccgcgagaca
gaggcactgctccagtatgggcttgccctcgacttctaccgcaaggccggcgaccggcgc
ggcatcgccaccacactgcacagccaagcccgtatccacatcacccaagccgcctggaac
aagacagagagcctgctgcagcgtgcgctctcgatacggctgtggctgacagatcgcagc
ggcaccctggctgtggtggaggatctaatacggctctaccagcacaccgatcagcaggcg
aagcttgatgagatggaggcctggcgcgggcgcttgcaggcagagtaa
>ELPFPBOH_00283 ELPFPBOH_00283 hypothetical protein 298106:299137 reverse
atgaccccggcaccgcaacatcagcagatacactacatccaccgcctcaattacactctg
cgggagcggctggccggtctgtttgtgatggtggcgctggccctgttgatcggtctggtg
gtggtacagggcaagaccacccacctattcgagaaccgcatcacttaccacacttacctg
cgtaacgcccagggcatcgccaccgactcgctggtcaaggtctctgggatcgaggtcggc
cgggtacagtcgatcggcatcgccgctgacaaccgcatccacatcagttttttcgtctac
gaggggttccagaacctgatccggcaggactcccgcggtgcgctgagcaagctggccatc
atcggtactgcggtgatcgagatcagtgccggctcgccgcaactaccgatgctgcgcgac
ggttccaccatcctaatcgaggaaccgatgagcgccgatgaactgctcaacgagctgaca
ccgatcatggagaaggtgcgccagaccctggacggcatcgcgcgggtggtcagcgccatc
gacccggcacagatcgccgccacggctgaggggatcaacaccaccgttgccaacctgcga
gacctcaccaatcaggtcaactctggcaagggggtgctcggccgtgccatctacgaccag
cagctggagcacagctttacccgcaccgtgacgcacatggagcagaccatggcgcagacc
cgtgatcgcgtcagcgaactcaagccagtgctagagagcatggtcgccctctcccaggag
acccagaacatgacccatcagatggatggattgatcgccgactcccgccagctggtcggc
cagatgaacagttccatgcagaccatcaacatggagatccagcaactgcccgacctggtc
acccacctgcagctgatgttgcagtctaccgaccgcaccctagagggactgcagcgggtt
tggcccgtctcctcggcgatccgtcccaccgaggaggagaagatgatcgatgtccatccc
atcatcgattag
>ELPFPBOH_00284 glnQ Glutamine transport ATP-binding protein GlnQ 299134:299940 reverse
atgagcgaccaagagccctcaataagcgccgacgagcatctgctgatcaaggcccaggcc
gcctgtccgaagcatcagccgaacggcgaaccctgcctgccgctggatctgcacattcat
cgcggcgaactgatctttctgctcggcgaagagcctgaggcgctgcgcgcctatctacgc
attctggccgcggtcgagcccataagccgtggcgaaatcctgttgggagatgccatcggc
gatgcgccattctccctgccctggcagcaactgcgccagagcctaggctatgtagatcac
gccatcccgctgctctcggtgctcagcggcctggacaacctgaagctggcagcccactac
caccagcaggacgacgagcaaaccatcgccctgcgtgagcaggccctgctcggtgccatg
cagggacagatggaccacagcctgctgccagcctatatgacaccgctgcagcagcgtcat
ctgagcatcgcccgggcgctgatgctgtgccccaaggcgctcttcgcccacaaccccttc
ttcggcctgagccggccagcccgccagcgtttggctgatttcctgctgcaacgggtgccg
cagctgttccctgaaatctccctgatcatctccaccgacgacccggaactggtgcaccat
tacgccgggcaggtactgtttcacagtcgctcaggatggttctcatttcacaactgggag
gattttgtctccagtcctgaagatgtcgtccgctattacattcatcagcagagagcacag
cgcgacatctttagtgaggctcaatga
>ELPFPBOH_00285 ELPFPBOH_00285 hypothetical protein 299937:300737 reverse
atgtcccaaaccgcttcactcaatctgatcagtctgctcggacgacgctccctcaactac
ctgctctatatcatcgatctggtagttttcgtgatggcggtgatgcgcagctggcgcaac
cgcggcgggctgttcaaccgcgccagccgcgccgcctcgatcacccagctgatcttctcc
ggcatcgatgccctacccaccatcaccatcctcgctctggcggtggggctgagcgtcacc
acccagctgatcttcgccgcgcaggtgtttggccaggaggccgatgtggccagcctgctg
gcgaatctggtagcgctggagttcggctctctgctcactgccatcgtgatgatcggccgc
tccggctcggccatcgcggtcgacttgggcaacatgagcctcaaccgggaggtggagggg
ctggagctgcttggcatcgacgtgcacgccttttttgtctcaccacgcctgatcggcatg
gtaatcgcacagctggtgctggcgatctacttctccgccttctctctggtcactggcatc
accctagcagcactactggagtcgacctccaacttcaaatacctgtttgctgtggtatcc
gcctttgaaccccttgatctgttgttgttcttcatcaaaaacctgctgttcggtctggtg
atcggcgccaatgcctgcctgaaagggctgagtgtcggccagtcggtcacccaggtccca
caggtgacgcagaaggcgatcgtcaactccctggtgatggtatttgtgctcgacggagtg
tttgtgctgattctgatatga
>ELPFPBOH_00286 ELPFPBOH_00286 hypothetical protein 300888:301133 forward
atggagaaagccaaagtcgcagcttcccagccggtgagtgtcgagttggacgagggcaga
gaatactggtggtgtgcctgcgggcgctcccaaacccagccgttttgcgacggttcccac
cagggaacgggcataaatccgctgggtttcaaggccgacaagagcggcaaagcctggctc
tgtatgtgcaaacagacgaagaccccgccctactgcgatggcagtcacgcctcgcttgaa
gaatag
>ELPFPBOH_00287 hcaC_1 3-phenylpropionate/cinnamic acid dioxygenase ferredoxin subunit 301164:302750 reverse
atgaagcaaccaacacgtgtttgtgatctccagcaactgtgtgagggcgagggccaccgg
gtggtggtcaacggccgtccactggcgctgtttctcgatcagggccggatctacgccctc
gacgaccgctgtccgcaccgggaggggcagatgtcccgtggtcgggtgcagaacggcgag
gcgatctgcccactgcatcagtggaactttgacctggaaaccggcgtatccccttacaac
ccccacgaccgcatcgccacctttcccgccgaactgcgcgacgacggggtctatgtagat
gccactgcagttccgcctctgccgacggccagcttctccggctatcagggtgagtggcga
cgctggcaacaggatgcccgcggccatgccctgatcaaacgcctcgccaagggaggcaga
cccaccgtcgaggcgatgggcgcgccaccccagcagctctccgagctcgtcgactttagc
catttccacctcaaggcggggcagctgcagcaactccccaggctcgcagaggagacggtg
cagaccgccgtcagcatcggccaaggcgcaggcagaccactcagactggcgctgcccgtc
tacatctcccacatgtcctttggcgcactctccaaggaggcgaagatcgccctggcacag
ggctcgacagcggccgacagcctgatcggttccggcgagggcggcctgctgccgcaggag
cggcaggcggcgaaacgttatatcctcgagatggcgagcggctacttcggctggaatgag
cagaatatcctcctcgccgatgcgctggagatcaaactggggcagtcggccaaacccggc
ctgggtggcgaactgcccggcggcaaggtcacgggagagatcgcccaggttagagggctc
gcaccaggcaccagcgcccactcgccggcccgctttcccgatatcgacagcctcacaggg
ctcgcccggcgaatcgaagagattcgtgccctggatggcggcgagcgccccattggtatc
aagtttgccgccaacgatgtcacggcagacacccaggcggcgctctcgctgcaacccgac
ttcatcaccatcgacggttttggcggcggcaccggtgccgcccctgtgcatgtgcgggat
caattcggcatgccactggtgaaagcgctgccgattgcgcggcagctgatcgatgcacac
aatcggcaacacctggagcgcccggtcagtctgatcgccactggcggcatccgcaccccc
gatgagatgttcaaggcgctggcgctgggcgccgatgcctgtgccctagccaccgcggcg
ctgtttgctttgggctgcgaatactaccgcgcttgcggctccaacgagtgtccggtaggc
atcacctcgcagcagaccgaactgcgtcgtcgtatcgatatcgacaagggggcacagcgg
gttggcaactttctcaatggcagccgggagatcctcgccggctacctgcgaatcatgggc
tatgactcactcccgcagctgagcccgcacgaccttatccctctctccctggaagcagag
gccatcctcaacaccgaccgcggctaa
>ELPFPBOH_00288 prmA Ribosomal protein L11 methyltransferase 302792:303670 reverse
atgccctggctgcaactctccatcgagactgacgaggatcgcgcaccgctgctggagctg
gttttcgagggcctcggtgcgctctccgtcacgctgggtgacgccggcaaccaaccgctg
ctggaacccaaacccggcgaggagcagctctggcatgctacccgcgtcaccgccctgttt
gaggccgagcggaacatcgacgaactacgcgccgccctcaaccaagcactcgccgctgat
gtcagcctcaacttgaacatcgagcgcctcgaagaccaggtctgggagcggacctggctg
gagcacttcaagccgatgcaattcggccagcgactatggatctgtccggatggacagcag
gtgacggcaagcgatgccgtgctggtcaagctcgaccccggcctcgccttcggcaccggc
acccaccccaccaccgcgctctgcctggaatggctggaggggcaggatctgcgcggcaaa
cgcatcatcgactatggctgcggctcgggcattctggccatcgccgcgctgctgctgggg
gcggaacgcgccatcgcggtggactacgatccccaagcgctggaggcaacccaggccaac
gccgagaaaaacggcgtcgccgggcggctggagatctgcctaccagaacagaccccgcaa
accgaaaacgacctgttgctggccaacatccttgccggaccgctgatcgaactcgcatcc
acactgatgcaactgatccagcccggcgcaccctttgccctctccggcatactgcaggag
caggcggaacaggttagcgccgcctatcgcccattcgccgagatgcaaccagcgcagcaa
caggcggagtggatacgcctgggtggcactaaaatctaa
>ELPFPBOH_00289 accC Biotin carboxylase 303757:305097 reverse
atgatagacaagatcgttatcgccaaccggggggagatcgcgctgcgaatcctgcgcgcc
tgcaaagagctcggcatcaagactgtcgccgtccactctgaagccgaccgggacctgaaa
cacgtgctactggcggatgagtcggtctgcatcggcccggccccatcggccgacagctat
ctcaacatccccgccctgatcagcgccgccgaagtcaccgactcgatggcgattcacccc
ggctacggcttcctctcggagaacgctgactttgccgagcgggtggagaactccggcttc
atcttcatcggcccgaaggcggagaccatccgcaccatgggcgacaaggtggccgccatc
gaggcgatgaagaaggccggtgtgcctacagtacccggctccgacggcccaatcgatggt
aacgccaagcgcaccaaagagatcgcccagcggatcggctatccggtgatcatcaaggcc
gctggcggcggcggtggtcgcggcatgcgggtggttcactccgaagccagcctgctcaac
tcggtggcgatgaccaaggccgaggcggaagcggccttcggcaacggcacggtctacatg
gagaagtacctggagaacccgcgtcacgtagagttccaggtactggccgacactcacggc
aacgcagtgcacctgggcgaacgcgactgttccatgcagcggcgccatcagaaggtggtg
gaagaggccccagcccccggcatcaccccggaacagcgcgccaaagtgggtggacgctgc
gccgaggcctgccgccagatcggttatcgcggtgccggcacctttgagtttctctacgag
aacgacgagttctatttcatcgaaatgaacactcgcgtacaggttgaacacccggtcacc
gaaatggtcaccggtatcgacatcctgcgagaacagatcatgatcgccgccggtgagccc
ctcagcttcacgcaggaggatgtgaccctgcgcggccacgcggtggaatgccgtatcaac
gccgaagatccgaaaaacttcatgcccagccccggcaccatcacccagctgcatgttccg
ggcggcatgggggtgcgcgtcgagagccacatctacaatggctaccgggtgccgccccac
tacgactcgatgatcggcaagctgatcacccacggtgacactcgtgaatccgccatcgcg
cggatgcgcatcgccctggccgagatggtgattggcggcatcaagtgcaacatcccgctg
cagcaggagatcatgaaggacgccgccttccaggctggcggcgccaacatccactacctg
gaagaaaaactgggactctga
>ELPFPBOH_00290 accB Biotin carboxyl carrier protein of acetyl-CoA carboxylase 305106:305561 reverse
atggatatccgcaaagtcaaaaaactgatcgaactgctcgaagagtccgatatcgccgag
atcgagatccacgaaggcgaggagtcggtgcgtatcagccgcaacagctcgatgccgact
cagatggttgccgcagccccagtggccgcacccgccgcggcgccggcgccggcgcaggcc
ccggtcgcagaggcagctcctgcagccgcagcggagatccaaggacacgcagtcaaatcc
ccgatggtcggtaccttctaccgtgccccctcgccgggcagcaaatcgttcgtcgaggag
ggccagagcgttgccgttggtgacaccctctgcatcatcgaggcgatgaagatcctcaac
cagatcgaatccgacaaggcgggcgtggtgaagaagatcctggtggataacggccagccg
gtcgaatacaacgaacccctgttcatcatcgactga
>ELPFPBOH_00291 aroQ1 3-dehydroquinate dehydratase 1 305577:306026 reverse
atggcgaccattctggtactgaacggccctaacctgaaccttctcggcacccgcgagccg
gagatctatggtcacgataccctggaagatatccgccagcacctggagcaactgaccgag
gcccagggccatcggctgcgcttccatcagagcaacgccgagcacgaactgatagagttg
atccaccaggcgcgtagcgcgggggtcggcttcattatcatcaacccgggcgccttcacc
cataccagcatcgcgctgcgggatgcctttgccggggtcgcaatccccttcatcgaagtg
catctctccaacgtccatgcgcgggaacccttccgtgcacactcctacctatccgatatc
gccgtcggcgtgattaccgggcttggcgcccagggctacgaacttgccctgcaggcagcc
agccgattgcttgcggcagacaacaactga
>ELPFPBOH_00292 resA_1 Thiol-disulfide oxidoreductase ResA 306288:306629 reverse
gtggtcgtactgcacttctgggcggcatggaatccgatctgccggcgggagatcccgggg
ctggtccggctgcaacgcgagttgggcgagcgtggcctacaaatggttggcatcaccctc
gacctgcctcagccggccagggagcgcgcccaggagctggcgatcaactatccgctgctg
ctcggcggcaggtcagagatcgccctggcacgcgggctcggcaaccgttttcaggggctg
cccttcaccgcattgttcgaccgtgccggtaggctagtcttctctcactatggcgagctg
gcagaagagcgactgcatgaagtgatcatgccactactctag
>ELPFPBOH_00293 dsbD_1 Thiol:disulfide interchange protein DsbD 306836:309148 reverse
atgcacaacaatagaataacgaccttcctcatcatcaccctgctggggctgctgctcgcc
ccctttgcttgggctgaagacgaactactgatgccggatcaggcatttcagatcagcgcc
cgcagcgacggccccgacaccctgctggtagagtggcagatcgccgacggctactacatg
taccgcgacaagctccgcttcagcagcgacgcggtgggcatcgagctgggcgagccggaa
ctctccgaagcgaagattaagcaggacgaattcttcggcgaggtggcgatctaccggggc
cacgctagcgcacgcatcccgatcaagcgcgacccaggcgcccctgaaaccatcaccctg
gaggcccgctcccagggctgcgccgatctcggcatctgtttcccgccccattcccaggag
atcaagctggcgctggcgccacagcctgccgtagcgcagcaggcttcacccgcgccgctt
cccctactcggcgaaactgccgccactgcccccctgtttgccaacgatgagggtggcgaa
ctgctgccgcccgaagaggcctacaaactcgcagccatcgtcgaggatggccgccggctg
cgccttcgctgggagatcgccccaggcacctatctctaccacgacaagatcaaactggcg
ctgatcgaggcggacggtgtcgccctcggcgactatcagctgcccgagcctgagatcaag
aaagactcacccaccccagacgggacgatcggcgatgtagcggtctatcacgaccagatc
gaactgctgctgccgctcacgcgcagcaacaccgaggccaccgagatcgtgctggaagcg
agctaccagggctgcgccgagatcggcgtctgctatccgccgcagcgtcgcgaattcacc
ctggccctgccgggaataagcaaggctgcagcagcggagaccgcacctgcagaggtcacg
cctgccgcgacaccggcagctgccgagagcagcatcccactctctgaggtcgatcagatc
accgccaccctggctggcggcagctccctgctggtgatcgggctctttttcgtgatgggg
ctggggctggcgtttaccccctgcatcttcccgatgatcccgatcctctctggcattatc
gccggccatggcggcacgatcaccacccgcaaggccttcaccctctctctggtctatgtg
ctggcaatggccctcacttacaccctagccggggtactggccgggctgttcggcgagaac
ctgcaggtcgccttccaaaacccctgggtcctcgccaccttcgccctggtgttcgtcctg
ctggcgctctccatgttcggcttttacgaactgcagctgcccagcagcctgcagagccgc
ctttcagagatcagcaacaagcagcgggggggctcactggccggggtcgcgataatgggc
tttctctccgcactaattgtcgggccctgcgtggcgccgccgctggccggcgcgctgatc
tacatcggtcagaccggcgatgccctgcttggcggtctggccctatttgccctgagcatg
ggcatgggcgcaccgctgatcgccatcggcacctccgccggcaagctgctgcccagggcc
ggccgctggatggatacggtcaaggcggtgttcggcgtcgccatgttgggtgttgccatc
ttcatgctggagcgcatcatccccgctgacatcgcgatgttcctgtggggcatgctgctg
gtggtctctgccatctacatgggtgcactgcgccatctggagatcgaggccggcggctgg
cagaaattatggaaggggcttggcatggtgctgctgatctacggcgcactgctgctgata
ggtgccgcggcgggtggtaaagataccctgcagccactgcgtggactggtagcgtccggt
ggcgcggctgccggccataccgaggagctcagatttaagcgcatcaagagcctggccgac
ctgcagcgagaggtggcccaggcaagtgccgcaggcaggccggtgatgctcgatttctac
gccgactggtgcatctcctgcaaggagatggagaagtacaccttcgccgaccccaaggtc
atcgccgcgctcgacggtgtgctgctgctacaggctgacgtcaccgccaacgacgcgacg
gaccaggcactgctgcagggccacttcggcctgcccggaccgccggcaatcatcttctac
ggcagcaatggcacagagcgcaaacgcttccgagtcgtcggattcaaaagcgccgatgag
ttcgccacccacgtcgccgaggcgatccgctga
>ELPFPBOH_00294 cutA Divalent-cation tolerance protein CutA 309130:309456 reverse
atgtcgacatcggtgcttctcagcctctgcagcgtacccgaccgggagaccggcctgcgt
ctagcgcaacagctggtggagcagcggcttgccgcctgcgtcagcctcagcgcgccagtc
acctccatctatcgatggcagggcaaactggaaacggcagaggagctgcagatgttgatc
aaaacaacaaccaagcagtacccagcaatggaagctgcaatccgggcatcacatccctat
gaacttccagagatcatcgcagtccctgtagaaagcgggctcgatgactatctcaactgg
gtggagcaatgcacaacaatagaataa
>ELPFPBOH_00295 ELPFPBOH_00295 hypothetical protein 309562:310017 forward
atgaatccgttactcatattcctactgctgtttgttggcatcccactggtcgagctctac
tttctgatccaggtcggctcgcagataggcgcctttgccaccatctttctcaccctgctg
accgccctgatcggcggtgcgatggtgcgtctgcagggcttttcgacgctgatgcgggtg
cgtggggcgatggagcgtggcgaggtgcccgcgatcgagatgatggagggggcggtgctg
ctggtgtgcggtgtactgctgctgttgcctggttttgtcaccgactttgtcggcttcatc
tttctggtgccgcagttgcgccgctggttgatcagcagtgggctgcaaggggccggggtg
atgcggccggtgcagcgcaaaccccactccccacccggtcatcaacgcaccatcgaaggc
gaatgccggcgcgaggatgaccgggaggatgactga
>ELPFPBOH_00296 ELPFPBOH_00296 hypothetical protein 310042:311361 reverse
atggctaaaagaaaaaagaagggtttccgttttccgtttggtctgctgtttctgctgcta
ttgctggcgatcccgctgctgatgctcggcagcctcagctcgatcagcgaagatctgccg
ctggtgggcgaaacccagcgcatgaacaccgatgcggcggtgcgggccaaaaccaagcta
agcgacctgcgcaagaagctcaagtccgaggcgcagactgagaccatcgtcctcagcgag
aaggatctcaacggcatgctggcggtggcagctcgcgctattcaccggctgcacggcgag
gccaatgtgaccccagtagaggcgcagctgcgcttcaccctggatctgccggagaatcct
tttggcaggttcatcaacatccgggcgggggtggtgccatcagactacggtctgcacctg
gcaccggtctatgtaggccagaccgagattcccggccccctcgccctgaagctggtcgag
accctgctgcaggcgatgatgaaggacgaacagagcagcgcgatcctgcaggcgatccag
tcggtggacatccagggcgatcgcgtcaccgcagtgttccagcccctgcccaatctgaag
cagtggctcaagccgaccttccgccaggtcgcccagcagcgcgccggcgtcagcccggag
cgactgcgcttctacttcgccaagctctgcgaactcgaccaactctatccccacgccatc
gacacctccgccaccgcctacatcgcaccgctgtttgagattgccaacaaacgcactgct
gctggcgccagtgcagtgaaggagaaccgagcggcgctgcaggcgctggggatctttctc
ggcagcccgagatttgagcgggccctcggccactaccgcaccggcgagctgaccgagtgc
cgtgagcgcagcaaaaatgtggtactggccggccgtcacgacatggtgcagcacgttttc
atctcctctaccatgcagatgctgggcgacagcgagatcagcttcgccatcggtgagttc
aaggaggtctacgacacccgcggcaaggactacggcctgagcttcagcgacatcgccgcc
aaccgggctggcgtgcgactggcggagcagctgctcaaccccgccagtgcggcacgggcg
caggcggtgctggcccgggccgagcaggaggcggcgttcttcctcaaggtctctgatctg
ccggacgagatgccgcaacgggagttcgaacgccgcttcggcagcgtcgatgacccgcgt
taccacgccatgctgaagaagatcgacgagcggctggatcgactaccggcgtttcagtag
>ELPFPBOH_00297 apxIB Toxin RTX-I translocation ATP-binding protein 311621:313768 forward
atgccccacagtatcgatacggaaacagagccagatactggccttgcctgcctcgccctg
gtcgcccgttttcatggtctgcccgccaaccccgagcagatcgctcaccagtcaggcaag
ccgggcgaacccttctctagtgacgatatcctgcgggccgccaggcgacttgggctcaaa
tcacgggcgatccagagtaattggcagcggctggccaagaccgcactgcccgccatcgcc
cgtcacaacgacggccactatttcatcatcgccggctatgagggagagacggagaggctg
ctgatccaggatccactggagagccgcccgctgaccctgcccagagagatcttcgaggcc
gcctggtgcggtgagctgattctcatcactaaacgctcgctgttgccgggccagggcagc
cgctttgatttcagctggttcatccccgccatcgttaaataccgccggctgctgagcgag
gtgctgctggcctccttcttcctgcagcttttcgccctgatcacgccgctcttttttcag
gtggtgatcgacaaggtgctggtgcatcggggcatgaccaccctggatgtgctcgccatc
ggcctgctggcggtgtcggtcttcgaggtagtgttgggtggtttgcgcacctgcctcttt
tcgcatacaaccaaccgcatcgacgtgagcctcgacgcccgcctctttgaccacctgctg
cgtctgccgctgggctatttccaggcccgtcgggtgggggattcggtggcccgggtacgg
gagttggagacgatccgtgacttcattaccggatcgggcttgacggtggtgatcgacctc
tttttcaccctggtcttctttgtggtgatgtacagctacagcccgaccctgatctgggtg
gtgctgggggcgatccctttctatctgctgctgtcgctctttgtcaccccaatactgcgc
agccggctcaacgagaagttcgcccggggtgcagagaaccaggcctttctggtggagtcg
gtgagcagtgttgagacgctcaaggcgatggcggtagagccgcagatgcaacgccgctgg
gaggagcagcttgccgcctatgtcagcgccagcttccgggcggccaacctgggcaatatc
gctggtcagagcgctggcctgatcaacaaggtcaccaccgtgttgatcctctggattggt
gccactctggtgatgaagaacgagctcagcgtgggccagctgattgccttcaacatgctc
gccgggcgtgtcagcgggccgatcctgcggctggtgcagctctggcaggatttccagcag
gccggcatcttgggggacatcctcaataccccaccggagccgggctacaatccggggcgc
gccaccctgccggctctcaagggggcggtccatttcgaacaggtcgccttccgctacggc
ccggatcgtcccagggtgctggatggcatcgagctgcagatagagccaggagaggtgatc
ggcattgtcggccgctctggttccggcaagagtaccctcaccaaactgatccaacggctc
tatgtgcctgaggccggccggctgctgatcgatggagtcgatttggccctggtggagccg
gcttggctgcgccgacaggtgggggtggtgttacaggagaaccgcctgttcaatcgcacg
gtgcgggagaacatcgccctggccgatccggcgatgccgatggagcgggtggtggccgcc
gcgcaagaggcgggagcccatgccttcatcctcgaactaccggaaggctacgacaccctg
gtgggcgagcagggcagtagcctctccggtggccagcgtcagcgcatcgctatcgcccgt
gctttggtcaccaatcctcgtatcctgatcttcgacgaggcgaccagtgcgctggattac
gagtcggaacacatcatccagcagaacatgcgtcagatctgcaaagagcgaaccgtcttc
atcatcgcccatcggctcagtgccgtgcgggatgccaaccgcatcatcgtcatcgacaag
gggcggatcgtggagcagggcagccatcaacaactgctccagcaggccggcatctacgcc
caacttcacgcccatcagagtggccgtcagcgcgaggtgcaggcctga
>ELPFPBOH_00298 hlyD Hemolysin secretion protein D, chromosomal 313768:315099 forward
atgagcgatacgcagcactatcgccggtcggatgaacaggccttcctgccggcggcgctg
gaggtgcgcgatacaccgccatcccctattggtcgagcgatcagctggagcctgatgctg
ttcttcctgctggcggtgatctgggcgctgatcggtcgggtcgatatcgtcgcggtggcc
caggggcggatcatccccagtggccacagcaagctgatccagcccctggagagtggccgg
gtgatccagatccatgtgacagagggccagaccgtcaaagcgggtgagcggctgatcgaa
ctcgacctcaccaccacccaggcggagctggccaggctgaggcaggaggccgcgcaactc
aaacagcgtcaacgccgcctgcaactgttgagcgaatggattgccgcccccaaggcgcac
caagacccggtgactgcggggctctctagcctcgaaagtaacctgctgcagagccaatgg
cgcgagtatcgggagcatctcgcaaccctcaagagcgaactggcccggtacagggccgaa
cgtgacaccctggagcagcagatcgccaagctcgccgccaccctgcctctgatcagccag
cgtgccgacgacatgcagaccctgctcaagaccaacgcggtggcccgccacaaggtgctt
gaggtggaacaggagcggatcagtgcccaacatgatctggccactcagcgcagccgcaga
agggagttgcaacaggcggtggcggagtggcaggcgaagatccgccaggcccgtagtgaa
ttccagcgccagaccctcgaccagttgagcgaaatcacccggcaagccaatgcgattacc
caagagatcatcaaggcccaggtccgcaattatgcacagaccctcacggcaccggtggac
ggtgtcgtgcagcaactcgccatccataccatcggcgccatcgtgaccccagctcaggag
ttgatgcgcattgtgccctctgctgagcagctcgaagtcgaggctctgatcgagaacaaa
gatattggctttgtcgaggagggccaacgggctgaggtcaagatcgacgccttccccttc
actaaatacggcaccatcgatgccgaattgaccgacatctccaacgatgcggtgatggat
gagaccaaaggcctggtgttcaaggccagggtagtgctggaaaagacgacaattcaggtg
ggcaagcggttggtcaggctcacgccggggatgagtgtcacggtggaggccaagactggc
cggcgacggttgattgaatattttctggcgcctttgttgaaatacaaacaagagagtgtt
cgcgagcggtaa
>ELPFPBOH_00299 ELPFPBOH_00299 hypothetical protein 315145:315687 forward
atgggtaaatcaaagttatcgaaagacaaaaggagacgggtggaattgatattttcatgt
gcattcttgtcagttgcgctgaaccagtttctggattacctgacaccagttctggatctt
gaggagatggatgttcggtctggtgttgtaaaggaagtaaggcaggcgttgcgaacaggt
tgtggtgatgtattggttttgcaaaccgaggatggagaggaggttaaatatgatgtgtgt
ctagataaaacagagggcagtgaagttgccagccggccggtgacagtatggagtcaaaga
aaacagtcaatgtttgggtatctggatcatatctatcagctacagatggataaaaggcta
gtaattaattatgggcctacaaaaaaacgtaggatttcaatgaagaaatattgggatccg
tggtttttgttggttgttacactggttggcgtgtcgccgttaataaagatcggttgggag
tatttcatggcagctcgatgcaaaacacatggtgctaatgagtttcaaggagataaaaaa
tga
>ELPFPBOH_00300 ELPFPBOH_00300 hypothetical protein 316038:316685 forward
atgaagcataaaataaaaaagtggattgattttatattgtttggtggtgtgtcggcatta
ggaagagaaggtctgcgatgcctgcgttgggacgggtcagtgttagctctgatatggatc
ctgttttgtgtggctgtcgtctattctgtgccaaattcggttaatccagaaggcgttgtt
attaatggattgactcaatttgtaacgagttggaatagatcagtatggattacagctcag
tattcattgtttcccaatgtgagtctggttgcgtcttcaattatgtggctttgctttccg
ttctgtctcctgatgtttgtgaaatatagaaatgaattgttcctgtgtaatgaggtgcgg
cgaaaaagtcttgaaaaaaaggttgtttcgcttcaatggattttattcttgggtgtaatt
ttaatggtgtatttaggggtgtggttattaggtgatcctggtccaggtggggtttttaag
gggcgtggagtcaatgatgtggtggggcgattgatgacgcgaacaaaacttgggcttgct
gtgcatgtgggtttttgtcaggcgttactttgcacttttattgctggaattttggcccat
caaaagattcgtaatgagatgaagtcaaggagtgagaatgatgaatga
>ELPFPBOH_00301 ELPFPBOH_00301 hypothetical protein 316675:319818 forward
atgatgaatgatgatcaagggtatgcatatggagaatatgtgaatgatttggcggcatat
atgaaggatgctacgacatatatgatgggatatatgtctcaaaaggatctgcgaaatggg
attgattctgcacatctagatgcagaggctacagcgagggcgtttgaacgatcagctaaa
aatatggcaaatcgttcaggaagcggggcaggtgcaaaaagggctgtatgggatgctgct
gcaaagcaggcaggaggctgggcggacgaggccagaaactcgggttcggtggatgctttt
tggaagaagatggattcggcattaaaaccattcgtaggaaagatgggggcttatggactt
gcgctgaatgctgcttcacttgctgaggcatatcaggatgggaaaagcaatgaggtgcta
aaggagctcgcgaaaatcggttccggaatagtgataggggcattggttaccatgtcttta
gcgggagcgtggcctgcatatgcagttgcgggagctatatgggtgggttctcttgcagta
ggagagctgattgatgcctattggccagatattgataatgatgttgcccataactttctt
cgtggaaaaggtgtccgtaacaacgatccattagcccttgatcttgatggcgatggcctc
gaaacaagtcgcttctggggctggaataatctggtcacctttgatcacgatgccgatcgc
atcaaaacagggaccggctggttggatgccgatgatggctggctggtgttggacaggaac
ggaaatggcctgatcgattcaggccgtgagttgtttggcgacaatacactcctgagtgat
ggctcaaaagcccgtgatggatttgaggcgttggcgcaacaggattcaaacggtgatggc
aatatcgatgcctcagactcagtctattcaaagctgcgcgtctggcaggatctcaaccag
gatggtgtgtcccaggataacgagctgaaatccctggaagagttggggatcgactcgctg
ggtacaaatggcaagaagaccgatatcccgctgggtaatctgaatcatctgattgcagat
ggcgaattcactcgaagtgatggcagcaatggccagttggcggatctcaatcttgcgcac
tctaatttccttactgaattcgtggataagattgagttgactgatcaggccaaggcgctg
cctgagatgcggggttccggtcttgtgcgcagcttgcgtgaggcggcaagcctctcaccc
gagttggcgcagatgcttgaacgctacagcgaagccactacccgtgatgaacagatggcg
atgctggatgaactgctgctcaaatggagtgaaaccagcaccatggccacgatgtttgag
cgggctcgcagtgagggttttgcggttatctacaagctcggaaatttggatgaggttcct
gatctaattggacttgccagcgcctctaattcccagcttccaaaaaccccaaaaggtttg
agtgactttctcgccgaagcctactcgtcagagactcgtgccgaataccaacgctggttt
cgcatgattggcgtcatggagcgttttaatggtgaggagttcattggtttttctcggcca
cccagaagcaatcaaacgccgctcagtctaacggcatctggagggaagatagaccgtttt
ggacaggcgggaagtacaggtcggctgaactacaacaccataatcactgagatcaatctc
agggcgcagcagctggaacaattggaaaagggttatgaggcactcaaagagtcggtctat
tttgggttggccacgcaaaccaggctgagtcattacctggacaacattgaaatagcactc
aaggatggggagctcgcgcttgactttggtgtgcttgaatctcagctggaagacgccttc
gataaaaatgcgcaagcaggcagttgggacttctatgacttcacaagggcctatggaaag
gagttgcaacaggccggatggaatattccaaactttctgagtggattgttgacagatcat
gagatggatgacgcatcgatcgagcgcattcgacagacaggctatctgctcgatgggaat
agtggtaatgactggctaaaatcctcttcggcagcattggtccgtggacttgatggacgg
gatgtcctcaatggcagtgcagaagcggatgtccttgagggtggagatggtaatgattgc
ctgtttggtggtgacggagatgacatccttaccggcggcaaaggcaacgattggctgaag
ggtgaccgtggtgttgatacctaccgatggagtcttggtgatggagatgatgttatcgaa
agagcctcatcaatcgacatcctggagcttggggcaggcatcaatgcatcggacattagg
ttgcaccgtgagcatggcaatctggtaatttcgtttgctgatcatgcggggtctattcag
attaatgaacattttcgtggaaatggccgtgaccgttatgccctgggcagcatcaaattt
gctgatggttcatccatcagcgcacaacagatgttcgaggaagtcgtagtcgctggtggt
ggaggccgcgattatctgaaaggaagagagttcaatgatcacatgtttggctttgcgagt
ggtgattggatatatggagaggggggtgatgaccttctcgatggcgggcttggcaatgat
cagatttacgggggggctggcgatgacatcctcattggaggagagggagatgatcgtctg
tgtggcaacgggggcgtggatcggtatcgctgggaccgtggtgatggtagagacaccatc
acccgcgccggtcgttcggaccacattcaatttgccgactctatctcccaacaagatctc
tggttcagccgttctggcaacgacctgctgatcgacatgtttggagactcaggctctatc
agagtcagcaattggtaccgaggtgaggcctaccatgtcggtcgaatcgagacggcagat
ggtgtacttgaacacacgcgggtggagcaactggtgcaggcgatggcggtattttccccg
ccggctggatctgagttgagatgcgcagggcagagggaggatcagctgcagcctgtgatt
gcagctgcttgggaggcggcctga
>ELPFPBOH_00302 hmuV Hemin import ATP-binding protein HmuV 319825:320610 reverse
atgagccagctgacagccaagggggtgggatttcggcggggtgagcgacagatcctggcg
ggggtcgattgccggctcgaggcgggagaactgatcggcatcatcggccccaacggcgcc
ggcaagagtaccctgctcaggctgttggccgggctgctgccggccgatgccgggcaggtt
tggatcgaccatgaggtgctgagccagatcgccccccggcagcgagcccgggcggttggc
tatctcccccaggagagcccgacccactggccgatcagcgttgagcggttggtcaccctc
ggccgcctgccccacctggcaccttggcagccccccgccgaggccgaccggctggcggtg
gagcgggcgctacgccagaccgggctgcttgaactgcgtcatcggccggtggaccagctc
tccggcggcgaacgggcgcgggtgatgatcgcccgcatgctcgccggcgagccaccgatc
ctactcgccgacgagccggtcgcctccctcgacccggcccaccaactcgacatcatgcaa
ctgttcgccgaccactgcagcaatggaggcagcgccgccctggtgctgcacgacctgcgc
ctcgccgcccactactgccagcggctgctgctgatcgatgggggcagattggtcgccgag
ggaacgccggagcaggtgttgagcaaggcgaatctattacgagtatttcaactcaggcca
ctgactgggaagacggccttctcaatcggctggaccaaggccagtgcccttggtccagac
cgatag
>ELPFPBOH_00303 hmuU Hemin transport system permease protein HmuU 320607:321602 reverse
gtgaacaccaatctccaaccagagaaacgctggctgctgccactgctggcggccagcagc
gggctgctgtttctgctctccctcaccatcggcgcacaatcgatccccctcagccaagcc
ctcgccgagatggtcacggatcagggcggagtctatggcctgatcctcaccgaggtgcgc
ctgccacgcagcctgatcgcgctggtcaccggcgccactctggggctctgcggcgccgcc
atgcaggggctgctgcgcaatccgctggctagccccggcctgatcggtagcgccagtggc
gcggcgctcggcgcggtagtgctgctctatttcggcctctccagcatcttcccgctgggc
ggcatcgttggggcgctggcggcgaccgggctggtctggctgctggccgggcgtagcgcc
agcatcctcaccctgatcctcgccgggatggcggtcaacgcgctggcactggcgctgatc
tcgctgctgctcaacctcgcccccagcccctatgcggtgcaggagatcgtgctctggatg
atgggctcgctggccaacaccagccttgacgacctctggctgctgttgcccggcacgctg
ctcggctggctgctgctggcgggcagcgggcgcggcctggatgcgctgaccctgggcgag
gagaccgcccactccctcggcatcgacctccagcgactgcgctggcggctgttcaccgcg
gtggcgctggcggtgggctcagcggtctcgatcaccggcagcatcggctttgtggggctg
gtggtaccacacttgctgcgacccctggttagccatcagccggggcgcctgctcgctgcc
agcgcctttggcggcgcaatcctgctgctactagccgacatcgcggtgcggttactgccg
acccagacggagctgaaggtcggggtggtcacctccttggtcggcgcccccttctttctg
cacctgatcctgaagagccggagcgagcagccatga
>ELPFPBOH_00304 btuF Vitamin B12-binding protein 321599:322429 reverse
ttgcaccaatcagctcccttcaccaccctgctctggctgctgctgacagtctgtacctac
gcctttggcgcagcgcccgagcgggtggtttcaatcaatctctgcagcgaccagctgctg
gtgctgctggccgagccggagcagatcgcctcggtgagccacctggccagtcgcccggaa
aactcctttgtcgccgaggcagccaagcaactgccgcaaaaccatgcacgcatcgaagaa
ctgctcacgctacgccccgatctactcctcgccagcccctacagcgatccgcgcctgcta
caggcgctgcgccgcttcggtctgcgggtggaggtgatcccgacagccaatgacctagcg
gcgatccaacagaacattcagaagatggggcaactgctcggccagcaggcacgcgcgcag
cagatgatcgacgagatgcagcaacggctggcgaacctcgatatcagtcacgatggcgaa
ccacccggcgccatcttctatcaaccccgcggatacaccgccggactcggcactctgcag
cacagcgccctgctgctggcgggctggcgcaacctggcagcggaagcggacattgaaggc
tttcagcccatcgatctggagcgcctgctgctggcacagcccaaacgcatcttcacctca
ccggtctccagcgagcatgcatcccgtgccgaacgcctgttgcagcaccccgcgctccgc
gccctgcgcccggaggagccgttcacggtggtcgatttcaaacactggatctgtggtggg
ccgatgtttgtcgatgcggtagaggctctccaccgggagcgacaactgtga
>ELPFPBOH_00305 groS 10 kDa chaperonin 322730:323020 forward
atgaatattcgtccgttgcacgatcgtgtgatcgttcgtcgtatggaagaagagcgcacc
agccctggcggtatcgtgctgcccgatgctgccaccgaaaagcccatgcagggcgagatt
cttgcggttggcaaaggcaagatcaacaacaacggcgaggtcaccccgctggatgtgaag
gtcggcgacaaggtgctgtttggtaaatactccggcaccgaggtcaaggtcgatggtgaa
gaagtactggtgatgcgcgaagaagacatcatgggtgtcatcgaaggctaa
>ELPFPBOH_00306 groL 60 kDa chaperonin 323102:324757 forward
atgtccgcaaaagaagttaagttcggtgatgatgcccgcgttcgtatgatgaatggcgtc
aatatcctcgccaatgccgtcaagaccaccctcggccccaaaggccgcaacgtggtgctt
gagaagtcctacggtgcccccaccgtgaccaaagatggcgtttctgtcgccaaagagatc
gaactctccgacaagttcgaaaacatgggtgcacagatggtgaaagaggtctcctcccag
acctccgacgtggccggtgacggcactaccactgccaccgtactggcccaggcgatcgtt
cgcgaaggtctgaaggcggttgccgccgggatgaacccgatggacctgaagcgcggtgtc
gatagcgctgtctctgccgcagtcaaggaactgaagtcgatttccagaccctgctctgac
gacaaggagatcgcccaggtcggtaccatctccgccaactccgatgagaacatcggcaac
atcatcgccgaggcgatgcagaaggtgggcaaggaaggcgtgatcactgtggaagagggt
tccgccctcgacaacgagctggatgtggtagaaggcatgcagttcgaccgcggctacctc
tccccctacttcgtcaacaaccagcaaagcatgaccgccgagttggaagacccctacgtg
ctgctgcacgacaagaagatctccaacattcgcgacctgctcccggtgctggaaggtgtg
gccaaagcgggcaagccgctgttgatcgtcgccgaagacgtggatggcgaggcactggcg
accctggtcgtcaacaacctccgcggcatcgtcaaggttgccgccgtcaaagcccccggt
ttcggtgatcgccgcaaggcgatgctgcaggatattgcgatcctcaccggcggcaccgtg
atctctgaagaggtgggtctgagcctggagaaggctggcctgagcgagctgggcaccgct
aagaaaatcgtcattactaaggacgagaccaccctcatcgatggcgccggcgccgagaac
gacatcaaggcccgggtcgagcagatccgcgctcagatcgaagagaccagctccgactac
gaccgcgagaagctgcaggagcgtgtcgctaagctggccggcggtgtggccgtgatcaag
gttggtgccgccaccgaggtcgagatgaaagagaagaaggctcgcgtcgaagacgccctg
cacgccacccgtgctgcggtggaagagggtgtggtacccggcggcggtgttgccctggtg
cgtgccctgcaggcggtcaaggcgctcaagggcgacaaccatgatcaggatgtgggcatc
accatcgcctgccgctccatggaagagccgctgcgccagatcgttgccaacgctggtggc
gagccgtcagtggtgctgaacaaggtgggcgagggcgaaggtaacttcggcttcaacgcc
gctaacgacacctacggtgacatgatcgagatgggtatcctcgatcccaccaaggtgact
cgtttcgcgctgcagaatgccgcctctgtggccggtctgatgatcaccaccgagtgcatg
gtggccgaagaggcaaaggatgagccagctgctgcacccgatatgggcggcatgggtggt
atgggcggaatgggtggcatgggcggcatgatgtaa
>ELPFPBOH_00307 ELPFPBOH_00307 hypothetical protein 325201:326913 reverse
atggacaaccgcaacctgcttcctctgcttctctccatttcgctttcggggctaacgccc
tccgcctatagcggaagccccagcccggccacaccacccacacttgggatcagcgcggat
cagacaacggccatcagcaacggcaaccgcctgttcgtcgacaaccagatcggcaagtcg
agctgcaccaactacaccccggagagccgcagctgtagcggcggcagcgacaccgcctat
aactccttcgacgaggcaagcagagcggcccatgccggcgacaccgtctatgttcgcgag
ggccgcttcaaggcgcagctgaaggtgcgcaactccggcactgagggcaactttgtcacc
ttccgcaactaccagtcggagacggtcatcatcaccggtaaaaagctaaaaccagcgatc
gacctgagcaaccgggaatatgtagtgatccaaggcttcaatgtcgagaaggtagggcgc
tggctctacttcctggaggcccacaacaacatcgtgcgcgacaaccacttcagccaggcc
tacgacagagccggttccaagtcgggcatcttcttcttccacgccagccacaaccgcttc
atcaacaacaccctgaaaggcaacgcggacgacgcgctctcgctggtcgactcagagcgc
aacctggtggagggcaactccatccgcaacgcccaccacgcgctgtgggatatccgctgt
ggcaactacaacgtgctgcgcaacaactacttctacaatgagcgacagaagggcggcgag
gtctacgactgcgatggtcaggtgaagacccgcaaatacaacgccacccggcgcaacctg
atcgaggccaacgagttcgactacaccgccaactccggcaacaagtcccccttctccggc
atccagtacgccggtcagcaggggatcatccgccacaaccgcttccacgacaccaccggc
cccggcctgcgcatggcgctctacggtaaggaggcgcggcacaactggggcaaccgggtc
tacaacaacctcttctacgcctcccagttcgccggcatctggctgcaacgcagccgcaag
ggtggccagtttgaggataaccgcttcaccaacaacctgctcagcggcagccgtttcgtc
aacaatgacagccgctgggcctggtggaaccagatcctcaagggcaagccggtgcagctc
tacctcgaccgccgcgacggctaccggttcgaccacaccgccatcatcagcgccagcggc
gatggtccctacctggcgatctacggtaacggcaaccgcggcccggagcgcccccagctg
accatcacccagatgaaccggcaagaccccaactttcagcacggcctggtgatcgccgcc
ccccacttcatcgacccagccaaccacgactaccgcctgcgggacgacagcccgctgatc
gacgccggtacttttctcacccagaccagcagcgccggcagcggcaccgagatgaaggta
aaagatgccgcctatttctacgacggcttcggcatccccggcgaacagggcgaccagatc
cagctcgatggcgatacccaaagcacacggatcatcagcatcgactacgcgacaaacacc
ctgcgcctcgaccaccccctcagttggcgcaagggtcaaggggtgagcctgaaatacaac
ggcaaggcaccggatatcggcgcatacgaatag
>ELPFPBOH_00308 ELPFPBOH_00308 hypothetical protein 327084:329180 reverse
atgaacaaccgcaacctgctacttctgcttctctccacttcgctttcagggctactgctc
tccgcctgtgacgacagcagtacagtggtaagcagcaccactgccaacaccagtagcagc
tcaggcggcagctctagcggtagttcgatcgccatcagcactaccacaggtttcacctct
ggtactggcagcagcgattcaagttcaaccaccacatcgaccacaaccgccaaccgggca
cccgagatctccggcaccccgccgagccgcatcgaggagaacagcagctacagctttact
ccggcggccagcgatccggatggcgatcccctgaccttcagcgtcagcggcctgccggct
tgggcccgcttcgatgccgtcaccggcaccatcagcggctccccgcatgcaggtgatctc
ggccatcatagcggcattcgggtgcatgtcagcgacggcacccaccaggtctcactgccg
gcgtttgagattaccgtggatcaggccgcagtcatcgctaccggtaaccgcctcttcgtc
gacaaccagatcagcagctcaagctgcaacgactacgctcccgagagccgcagctgtggc
ggcggcagcgacaccgcctacaacactttcgacggcgcgaccgctgtggcccaggctggc
gacaccgtctatgtgcgcgagggccgctttaaagagcagctgaaggtgcgcaactccggc
actgaaggcaactttgtcaccttccgcaactaccagtcggagacggtcaccatcaccggc
gccacactggccccggcgatcgacctgaccgaccgggagtatgtggtgatccagggcttt
aatgtggacaaggtcggacgctggctctacttcctcgaggcacacaacaacatcgtgcgc
gacaaccacttcagccaggcctatgactcggccggctccaaggcgggcatcttcttcttc
cacgccagccacaaccgattcatcaacaacaccctggaagataacgaggacgatgcactc
tcgctggtcgattcggagcgcaatctggtggagggcaacagtatcatcaacgccttccac
tccctgtgggatatccgctgcggcaactacaacgtgctgcgcaacaactacttctacaac
gaacggcagaaggatggcgaagtctacgactgcgacggccaagtcaaaacctacaaatac
aacgccaccaagcacaacctgatcgagggcaacgagtttgactacaccgccaactccggc
aacaagtcgcccttttctggcatccagtatggcggccaggacggcatcatccgccataac
cgcttccacgacaccaccggccccgcccttcgcctggcactctacggcaccgaggccaac
catgtcaccggcaaccgggtctatcagaacgttatgcacaactccgacttcgccggcgtc
tggatccaaccaaagcacagcgtgagcgacaacatcttcaagaacaacattctcggcggc
agcagcttcgtcaacaacgacaaccgctggagctggtggaacaatgaattgaaaggcgaa
ccggtgcagctctacctgagccgcgactcaggctacctgttcgacaccaacgccttcgcc
cacgccaaccccgaccagccctacctgatcacctacggcaacggctttcgcgaatccggc
atcgatccacaacgttctgtcgcttggtggaacagcaacgaacccggcaagttccgcaat
aacatggttgcgcagccggcgtttgttgacgaaggggggcgtgacttccacctcaaggca
ggcagtccgatgatcgatgccggtacttttctcacccagaccgccagcgctggcagcggc
accaccctgccggtaaaagatgccgcctacttctacgacggattcggcattcccggcgaa
cagggcgacgagatccagctggaggggaacagcgccaccgccatcgtggtcgcagtggac
tacgcaaacaacaccctgaccctcgaccgctctctgagctggagcagcggtcagggggtg
agcctaaagtacaacggcaatgcaccggatatcggcgccttcgagtccgaaggctag
>ELPFPBOH_00309 ELPFPBOH_00309 hypothetical protein 329452:329868 forward
atggacagaggaactcgcaactacgtggtctttttggttttgctggtgctcggtctggcg
ctgctgttcggctatgaaagcccgaaagtcagcgaattgaaccagcgtctcgcagctgat
ccggagctgaacagcttcagctaccgtttccgggtggtgcggctcgatgggcgcaaggcg
gtgatgagtacgccgcgctccactgaggttccggtggagcggattctgcacctgctgttt
gacgatctcacatcccgccagaccagcggcccgcgctttcagcaggcacagcgtgagctg
gcgcgaatccagaccaaagcccgagacatggtgctggccgacccggcggtcgaacgggtg
agctgggaactcgaccgagactggctgatgcagcatggggtgcagctcgttccataa
>ELPFPBOH_00310 glnE Bifunctional glutamine synthetase adenylyltransferase/adenylyl-removing enzyme 329953:332799 forward
atgtccgacgcaattgccgagagtgtggaggtggagtggtccgcctggtgcgagacgctg
gccgatgccggcgagcgggtgcccgatactgcagccctggtggcagacctgaagcgggcc
tgggaggcgagcggttatgtggcgcagagttgcaagcgggatccggggctgctgccgggg
ctgcttaacagtggtcagctgcagtcgagctacaccgctggcgagatggcaggtcagcta
gcagagcgactggcggatgccagcgacgaaaccgccctgcacaagattctgcgccagttc
cgccgccagcagatggtgcgcatcatctgccgcgacattgccggctgggcgccgctgggt
gagaccctggaagacctctccgaactggccgacatcaccatccagcagagtctggtgctg
ctctatgactggacctgccgggagatgggtacgccgcgcaacgccgcaggcgaggcccag
tccttgctggtgctcggcatgggcaagctgggcgcacgcgaactcaatctctcctccgat
atcgacctgatctttgcgtacccggagccaggcgagaccgatggcccgcggccgcgcagc
aatgagcggttcttcattcgcctctgccagcgtctggtgcaggcgctcgataccgtcaac
ccagacggttttgtatttcgcgtcgacacccgcctgcgtccctttggcagtgttggtccg
ctggcgatgcacttcgatgccctggagaactactaccactcccaggcgcgggagtgggag
cgctatgccatgatcaaggcgcgcttggtggcgggtgatccggcggcgggtgaggtattg
atggcgctactgcgcccgtttgtttaccgtcgctacctcgactttggcgccatcgaatcg
ctgcgcaagatgaagcgcatgatcagcgctgagctgcacaagaagggtatggacgccaat
atcaaactgggggccggcggcatccgcgagatcgagttcatcggccaggcgtttcagctg
atccgcggcgggcgggattccgagctgcagatccggccaatcctaccggtgctgaagcgg
ctgcagcagaaagagtacctgcccgaatatgtggtgcgtgagctggctgaggcctatgag
ttcctgcgtctggtggagaaccgtatccaggcttgggcggaccgccagacccacctgctg
ccaacggatgaaggattgcggctgcgtctggcccgggccatgggcttcggcagctgggag
ccgtttgccgcggcgctggcgcgccatcggcagcgggtgcaggggcattttgacaaggta
tttgccgcgccacaggccgaggtagagagtgacagccagccgctgagtggcgtctgggat
gagagtatggagccggaggaggcccaggcggcgctggccgaggctggctttaatgcggtg
gccgagacccaccggcggctgcagcagtttcacggctgcgccgcctgccgtggcctgggc
gcgcgcggtcgcgcccgcctcggtgagctgatgccgttgctgctggaagcggcggggcag
caggagaatccggatcagaccctgcaacggctgcttgatctgctcgagtcgatcgtgcgc
cgcaccgcctatctggcgctgttggtggagagcccgctggggctgtcgcagctggtgcgg
ctgagtggcgtcagtccctggatcacccggctgttgtcgcggcatccgatcctgctggat
gagctgctcgatccgcgtcggctctactcgccgctcaatcgccgggaattggagcaggag
ctggaggtccagctcgccgggatcgagaaggacgatttggagcagcagatggagcggctg
cgccagttcacccagagcaacatgctgcgggtggcggcggcggatatcactggacaggtt
ccgctgatggtggtcagcgactatctgaccgagatcgccgagaccagcatcgtgcgggtg
gtcgagcaggcctgggctgcgatggtgcaacgctacggagcaccgaaggggctggcggtc
ggcgagagcagcttcgtggtgatcggctacggcaagctcggcggcatcgagttgggctac
agttccgatctcgatatggtctttctgcacgccattgacgatcagtttgccgagacagac
ggcgcaaagtcgatcccggtggaggttttctatgcgcgcctggcgcagcgcatgatccac
ctcttcaccacccgcaccccctccggcatcctctacgaggtggatatgcggctgcggccc
aacggcaattccgggatgatggtcagctcgatgcggaccttcgagagttatcagcaggag
aaggcctggacctgggagcaccaagcgctgattcgtgcccgcccggtggcaggtgacccg
aaggcgaaggcacgctttgaggcggttcgccggcatatcctcggccagccgcgggaggcg
cagcggctgcgcgccgaggtgctggaaatgcgcgagaagatgcgccagagcctggataaa
agcagtgccgcccagttcgatctgaagcaggggcggggcggtatcgtcgatattgaattt
atggttcaatacgcggtccttcggtgggcgcatcaacaccccgaactgctggagtggacc
gacaatgtccggttgctggagacgttgtcgcggcttggtctgctggccggcgacaccgcg
gagttgatgactggcgcctacaaggttttccgtgcggtctatcaccgcaacgcgctccag
gatcaagcggcgctgatcgccgatgatcagctgacagaagagcgcgccatggtcagggag
gcgtgggccgacctgatggcagagtag
>ELPFPBOH_00311 ilvE Branched-chain-amino-acid aminotransferase 332820:333746 forward
atgataggaacaatggcggatcgcgatggggtcatctggcttgacggtgagatggtgcct
tggcgcgaggcaaagacccacgtactgacccacaccctgcactacggcatgggcgtgttc
gaaggagtgcgggcctaccacgctgaacagggcaccgccatcttccggcttgaggagcac
accgaacggctgttcaactccgcccatatcctggggatgcagatgcccttcgatcgcgac
acccttaacgcggcgcagcgggcggcggtgcgcgaaaataacctggattccgcctatatc
cgtccgatgtgtttttatggctccgagggcatggggctgcgcgccgacaatctcaaggtg
catgtgatggtcgccgcctgggagtggggcgcttatctgggcgatgacggcatcaacaag
ggcatccgcatccgcgtcagttcttttacccgtcaccacgtcaacgccaccatgtgccgg
gccaaggccaatggcaactacatgaactcgatgatggcgctgcaggaggcgctgcacgat
ggctacgacgaggcgctgctgctggatgccaacggttttgtcatggagggctccggcgag
aacatcttcatcgtccgcgacggcgttctgcacacccccgatctgacctccgcactggat
ggcatcacccgcaagacggtgatcgagctggccggcgagatcggcgtgccggtggtggag
cgtcgcattacccgcgacgagatctacatcgccgacgaggccttcttcaccggcacagcc
gccgaggtgacaccgatccgcgaggtcgacaaccgccagatcggttccggtagtcgcggc
ccgatcaccgagcggctgcagaagatgtacttcgaccaggtccacggccgccgcgagacc
cgccccgagtggctggcgtacgtctaa
>ELPFPBOH_00312 ELPFPBOH_00312 hypothetical protein 333774:333962 forward
atgtctgaatccaacgcacgccctgtcgggcaggaagtgatcaaggtcaagcgtagcgag
ttgccgctgagctgcccgccccaagacgcgccgctggcggctatgcatccgcgggtctac
ctgccgatcgagaagacgggcagcgcggtctgtccctactgtggcgcaagctaccagctg
gacgactga
>ELPFPBOH_00313 rfaF ADP-heptose--LPS heptosyltransferase 2 334028:334999 forward
atggtgatggctcagagcctgttcaaggcgctgaaacggcgcgaccccgaagcatctgtc
gaggttctcgcccccggttggagcaagccactgctggcgcgtatgccagaggtggatgcg
gcgatcgagatgccgctcggccatggccgcctcggtctggctgagcgttggcggctcggc
cattcgctgcgcaatcgtggttactctcaggcgatcctcctccccaactccctcaaatcg
gcgctggtccccttctgggctaggatccctctacgtaccggttggatcggtgagctgcgc
tacggtctgctcaacgatgcccgccggctcgacaaacagcgctggcgtatgacggtgcag
cgcttcgtggcgctggcccagcccgccggggagcgtgagctgccggagattgagcccccg
gcgctgcaggttgaccccgccgagcgccagcgggcgctgcaggcgctgggactgaagaaa
ggcgaacggccactgctggcgctctgccctggtgccgagtttggtccctccaagcgctgg
cccgaggcccactatgcggagctggccaaccactatctctcccagggctggcaggtctgg
ctgtttggggccgacaaggatcagcctgcttgcgccgagatcgatcggttgagcgacggg
gcctgtgtcgatctggccgggcgtaccaccctggcgcaggcggtggatctgctctccctg
gccgatgcggtggtcagcaacgactctgggttgatgcacgtcgcagccgcgttggatcgc
cgtctggtggcggtatatggctccaccgaccccggtttcacgccgccgctgaattcccgt
tccaaggtggtgcggttgggcctcgactgtagcccctgctttcagcgtgaatgcccgaaa
ggccatctcgactgcctcaacaggctgccggtagagtcggtgatcgatgcgctggaggcg
ctaccccgatga
>ELPFPBOH_00314 rfaC Lipopolysaccharide heptosyltransferase 1 334996:336030 forward
atgagagtgctgttggtcaagacctcctccctgggagatctgatccacagcttgccggcg
ctcagcgatgcgcagcgggcgatccccggtatccgcttcgactggctggtggaggagggc
ttcggcgagatccccgcctggcacccggcggtggagcgggtgatcccggtagcactgcgg
cgctggcgtaaagcgccgctgcaggcctggcgcagtggcgagtggcggtgcttccgcacg
ctcttgcgtgagcgcgagtatgatctggtgatcgatgctcaggggttgctgaagagcgct
ctgctggcagtgcaggcgcggggtgaggtggtcggcctggatgtcgattcggcgcgggag
cctctcgccttcctcggctacgaccgctgtttcagcgtagccaaggggcaacacgcggta
gcccggctgcgccagctatttgctgccgcccttggctatcctctgccagagagcgcggcc
gattttggcatcgcctctcgctttcagcaggccgatcctgcagcaccgccctacctcttc
tttttgcatggcaccacctggcagagcaaacactaccccgagtcccagtggcgggagctg
atcgggttggccgccgaggcgggttttaaggtgcagctctcttggggcagcccggcggag
cgggagcgtggcctgcgcctggtcaagagtagcgccagcgccaagctgatgccgcgccta
cagctgagtgaattggcggcgctgctcgccggagcggccggggtggtctcggtcgatacc
ggcctagcccatctggctggggcattgggggtgccaagcgtcgtgctgtttggtcccacc
gcagcgggcctgaccgggttgattggcgcgcgccaacagaatctccaggcggcgatgaag
tgtgcaccctgtctgaggcggcgctgcccgctgtcggatctgggcgagccgctctgcttt
caaaccctgtcgccgccgcaggtctttgcgcaactgcaggcgaacatggcacagtcgctt
cctgatccagagtga
>ELPFPBOH_00315 ELPFPBOH_00315 hypothetical protein 336044:336910 forward
atgcgagtcagcggctttacctttctgcgcaacggcgtgctgttgggctatcccttcatc
gagagcatccgttcagtgttgccgatctgcgacgagtttgtggtggcggtggggcagagt
gacgacggtacccgtaaacagatcgaggcgatcggcagcgacaagatccgtatcatcgat
actcagtggaacgaggcgatgcaggaccgcggctatgtctatgcccagcagaagatgatc
gcccacttcaactgcagcggcgactgggccttctatctggagggggatgaggtgctgcat
gaggatgatctggatagcatcctcgccagtatgcagcgtcacctggatgacccgcaggtg
gaggcgctggtgttcgactaccaccatttctacggtagcccggagtggctggcagtcagt
ccaggctggtatcggcgcgcaccgcggatcatccgcaactcgattcgcagctactccccc
gatgggctgttttttgtggtgatggatcgaaacaagcagggccgctatccgcgggctgcg
ttggcgaatgcgccgatctaccactacggccatgtgcgcagcagcgagcggatgcgcgag
aagatcaatcaggtgagtcgctactggggccatcagccgcctaagtttgaaggctacgcc
atcgaccctcaggcgctggcgcggtttcagggaactcacccgtcggtgatggtcgactgg
ctggcgcgagatgcgcagcagagctttgtccctgatcctgactacctgccaacccgccgc
gaactgaaacaccgtcgggcgatgcgtctggagcgctggttcgggctggagttgagcaag
aagcactacaagctggtccgggattga
>ELPFPBOH_00316 ELPFPBOH_00316 hypothetical protein 336916:338883 forward
atgagcgcacgcccccaatggcagcagcagagcgatgagctggcccgcgggatggcggtg
gcggcggcctttgccatcccgctgcccaccgcctgggtgggtatcacgatggggttgttc
ctgctgttctggatcgctagcggcgactttgccaacaagtggcagcgggttcggcagaat
ccggtggcgctgatggcgctggggctgtttgctctgttgggtctgggggtgagctattcg
agtgtgggtcttagtgaggcgcttgaaggttggggggcctatcacaagctgatctatatc
gcgctgctggtgtcggtgctgaatgagccgaaatggcagcagcgggcgttgatggccttt
gtgctggcgatgctgttggtgctgctgctctcctatgcgcagctgctggggttctggccg
gagggcaagccagagcaggagtttgcgccattcaaggggcgtatcgcgcacaatttcttt
atggccttcgctgcctatctggtgttcgatctgtttatgcgtcagccagcccggcgtctg
ttgtgggctggcatcctgctgctgatgctctacaacatcctggtgatggtgccggggcgc
accgggcagctggtgttgtttgtgatggtggtgttggccacctggcaccattggcgctgg
cgcggcctgctggtcggagcgctgttgacactggcgctgggagctgcggcgatgcagttt
tccgacggtttccggccgcggatgcaggcgctactggataatgccagcagttactttgag
ggaggggcagcagagagctccaccggtctgcgtctctcctactatgaaaactccatcgaa
ctgatcctgaagcatcccctgatcggtaccggtaccggcagctttatccacgagtaccag
cagcacgccaacgccaagggagtgccgctgaccgataatccccataacgaatatctcaat
ctgggggtgcagctggggctgctcggtatgggcgcactgttgctcttcttcctgttgcag
tggcgttttgccggtttgatgcggccggaacagcggagactggctcaggcgctggtgttg
gcgatggcgttgggctgcctctttaactccttcctgatggaccacggtgagggcaagttc
tatgtgatcctcgccgggatcctgtttgccaggaccagagaggccaccgcccaggcgctg
cgcgagggcacgcccgcctccctcagcgtgatcgtcatcacccgtaacgaggcggcgcgg
atccgtgcctgcctggagtcggtgagctgggccgacgagatcctagtgctcgactccggc
agtagtgacgagactctggcgatctgtcgagaatacaccgacaaggtgtttgtgaaccgc
gactggcaaggcttcggcgtgcagaaaaaccgggtgctcgacaaggccagaggcgactgg
gtgctgtcgattgatgcggatgagcaggtgcccgaggcgctgcaggcggagatccaccaa
ctgctggtgttggctgatgaggccccggcagtctacaagattcctcggctctcctcctac
tgtggccggcagatgcgccacggtggctggtggcccgaccatgtggcacggctgttccgt
cgcggcaaggcgcgcttcagcgatgatctggtccatgaacgactgctgttcgtgccaccg
gcggggcgtctggagaacccgctcacccaccagagtttcgacaacctggagcaggtgctg
gagaaggtcaaccgttactccagcgccagcgccgagcggatgctgcaacagggcaagcgg
ggtggggtcggcaaggcattgctgcgtggtctctggagcttcctgcgcggttatatcttg
cgcgccggctttctcgatggcagcgaggggttgatgctggcgatctccaatgccgagggg
gtctactacaaatacctcaaactctattacctgggacggcgtcggtga
>ELPFPBOH_00317 ELPFPBOH_00317 hypothetical protein 338880:339719 forward
gtgagagtgagtctgatcgtcaccagctaccagtggccggaggcgctcgcctgtgttgtg
cagagcctgttccggcagagccggctgccggatgagatcatcgtcgccgatgatggctca
gggcctcagacccgtgagcggatcgcgcagctggcagtgagcgcgccctgtccgctgcat
cacgtctggcagccggatcaggggtttcgtgcggcggcgatccgtaaccaggcggtggcc
cgagccagcggcgactatctgatctttctcgaccacgactgcatcgccttcccccatttt
gtcgagcgccagctggacctcgccgagccgggctggtttgtcgccggcaaccgcctgctg
ctgaatcccagcctcagtcggcgggtgctcgacggcgagctctggccgccggactggagc
gccaggcagtggctcaccgcccgccttagcggcggggtcaatcgcctgttaccgctgctg
cggatcggtgaggcgcgcttccgcaaacgccgggcacggcgctggcagggggcgcggagc
tgtaatctggcgctctggcgggaggattttcttgcggtgaacggtttcgatgaatcgttc
cagggctggggacatgaggatgctgatctggcggcacgactgatcgtcagtggccgctat
cacaaggatggccgttttgccctgccagtgttgcatctctggcatgcagagaatccccgt
gcgatggaggcggagaatcgccagcggctggaggcaacccttttgggtgagcgcagtgcc
tatgccgagcagggggtgagtcgttacctgaatccgacgctggaggcgggtggtggctga
>ELPFPBOH_00318 ELPFPBOH_00318 hypothetical protein 339712:340854 forward
gtggctgaactgcctgcgttcaagccgctgcagcggcctctcactaaaccacctaagcga
gtgctgctgatcgctacccggcagatcggcgatgtgctgctggcgacgccgctgttgcgt
tcgatgtgccgtgcctggccggagacggtgatcgatgtcttggtctataaaaataagggc
cagatgctgcagggcaatcccgatctgaatcaggtgatcgagatcgaggagcaccccgac
ttcgcccagtaccgggtgctgtggcggcgtatctttcgccgctacgagctggcagtctcg
acgctggcgggggatcgaccgaatgtctatgcgttcctggcggcgcccaggcgggtcagc
ctaatccctgacctgctgcccaagagccgttggaaacgctggatcaaccagggctggacc
ctgctcgataatgtccagacccacaccgttgagcagaatctgatgctggcgcgggtgctg
ggcatcgcgccgctgcaccagctggtaccgcccgtcgctgcgagtgaccccttcggtgag
ctgggcggattccttggccgacatgcgtttgtgctgctccacccctttcccatgtggcgc
tacaagcgctggactgaggcgggctggcaggcgctgctcacgcatcttgctgggcgtggt
ctgaaactgctgatcaccggcgggccagacccggaggagcgtagcttctgcgagcgactg
gcggcaacgctgccggagtcggcgctggcaatcccggcgcgctttggcttcggcgagctg
gcggcattgatgcgtcacgcatcattgttcgtcggcccggataccgccctgacccacttg
gctgccgcctgcggtacgccaactctggcgctgttcggtccgagcaacccggtcaagtgg
ggcccctggccgagcggttatgccgatactcagccgccattcaagatgtattccgaaaca
gcgcagcgggtggccaatgtgagcctgctgcagccgcactatgcggaggcctgcgtgccc
tgccgggaggaggggtgcgagcgccacaagggcagtgctagcctttgccttgatcagctg
tcggcgcagcgggttatcgtcgcagtggatgcgctgctggttggtgagttgatcctcgac
taa
>ELPFPBOH_00319 msbA Lipid A export ATP-binding/permease protein MsbA 340851:342590 reverse
atgcccaaactcaccagcaagaccctctatctgcggctgctcggctacgtcaaaccctac
cgccggctgtttgcgctctcgatcttcttcaccgtgctgctggcgctcaccgaaccgatg
ctgccggcactgctcaagccactgctcgacggcagtttcgtggagaaggatccgcagacg
atccgcctgatgccgttcgccctggtcggcgtgttcctgctgcgcgccctcaccagctat
gccagtaccatgaccatcaacgcggtctcgacccgggtggtgatggacctgcgcaaccag
atcttcgacaagctactgtgcctgcccaaccgcttctatgatgacaaccccaccggcaca
gtgctctccaaggtcaccttcaacgtcgagcaggtggccgccgcctccaccgaggtactg
atcgtgctggtgcgcgactcggtggcggtgctcgggctggtcagctacatgctctggctc
aactggcgactgaccctggtggtgttcctgctggcgccgatcatcgtgctcatcgtgcgc
ctgatcagcaagcgtctacgccgcctcagccactcgatccagagctcgatgggagagatg
acccatgtactggaggaggcgatccagggcaaccaggtgatcaaactgttcggtggccag
gcctacgagtcgggccgtttccgcgagatcagcaactgggtgcggcgctaccacatgaaa
cgcgtcgccgccgcctcgatcagctcacccgccggccagatggtaatggtgctgggactc
gccgggatgctctattttgcctcgatccaatcgctcaacgaccagctcagcgtcggctcc
tttgtctccttcatcgccgccattgtgatgctgctgtcaccgctgaaaaagctgatccgc
atcaacgagcaactacagcaggggctggcggcggcagagagtgtgtttgacctggtcgat
gagccgagcgaggcagaccaggggcagcgaccgatcgaacgcctcagcggccagatccac
ttcgagaggatccacttcagctaccagggcgcaagtgagccggccctgcgcgacatcgac
ctgaagatcgcgaccggcgagaccgttgccctggtcggcccctccggcagtggcaagagc
accctagcgagcctgctgccgcgcttctatgagcagaatcagggccggattctgctcgac
ggcatcgactgccgcgagatgccactggcacagctgcgcaacaacatcgccctggtgagc
caggatgtcactctgttcaacgacacggtagaggccaacatcgcctacgggttgatgcgc
ggcaccccccgcgacaaggtgctggaggcggctcgcgccgcccacgccatcgagttcatc
gaacagatgccagacggcatcgagaccctgatcggcgaagatggcacccgcctctccggc
ggccagcgccaacgccttgccatcgcccgcgcgctgctcaaggatgcgcctatcctgatc
ctcgacgaggccacctcggcactcgacaacgaatcggagcgctacatccaggaggcactg
cagaccctcacacagaaccgcaccactctgatcatcgcccaccgcctctctaccatcgag
agcgccgaccggatcctggtgatggagcagggccgcatcatcgagcagggcgaccacacc
agcctgatggcccgcaacggggtctatcgcacactctacgacacccagttcgccagttag
>ELPFPBOH_00320 hldE Bifunctional protein HldE 342716:344140 forward
atgtcgatcgaaattcccagctttgagcaggcccgcatcctggtggtgggggatgtgatg
ctcgaccgctactggcacggcgaggcggtgcgcatctcgccggaggcgccagtgccggtg
gtgcgggtgggcgaagaggaacagcgccccggtggcgccggcaatgtggcgctgaatgtc
gccgcgttgggaagcaacgccatgctggcggggatcatcggtgatgacgagccgggtcgg
atgctgggggatatccttgatgccgccggggtcgactgccgtttcgaatatctggatggc
cttcccaccattaccaagctgcgggtggtcagccgtcaccagcagttgattcgcctcgac
tttgaggatgacttcccggccgccggcagcgagctgctgctggaggcctgccgcgcagtg
atcgaagaggtcgatctgctgctgctctccgattacgccaagggcaccctgcaggatatt
caggggctgatcgagctggccaggcagcacggcaagccggtgctggtggacccaaaacag
caggatttctcactctaccgtggcgccaccctgctgacccccaacctggccgagttcgag
tcggtggtcggtccttgccgggatcaggaggagctcgtcagcaagggccaggcgctgatc
cggcagcatgatctgcaggcgctactgatcacccgtggtgagcaggggatgagcctactg
cagcgcgacctggaaccccgacacatgccgacccatgcccgcgaggtgttcgatgtcacc
ggtgccggcgataccgtgatctcagtgctggcggcgggcttgggggccgggctcagcctg
gagttggccacccacatctccaacgtggccgccggggtggtggtcgggaaacttggcacc
gcctcggtgacggtggacgaacttaaggcggcgatgctcgagcatcaggcgactcaccgc
ggcgtggtcaacgaagatgggttgctgcggctgatcggcctagcccgcatccagggcgag
agcatcgttgtcactaacggttgtttcgacatcctccaccccggtcatgtcacctatctg
gaggaggcgagccgcctcggcgaccgattggtggtggcggtcaacgtggacgaaacggtg
cgccagctgaagggcgagaatcggccggtgaacggcctcgagcaccgcatgcatgtgctg
gcagcgctggcctgtgtcgattgggtggtgccgttcagtgaagagaccccagagcggttg
atctgccgcctcaagcccgattttttggtaaaaggcggcgacaacgatccggacaagatc
cccggcgcagcctgcacccgtgaggcggggggcgaggtgcgggtgctgagctatgtggaa
ggtgtctcgacgacacggatagtggagtcgatccgggagagctag
>ELPFPBOH_00321 ELPFPBOH_00321 putative FAD-dependent oxidoreductase 344314:345504 forward
gtgaaaatcaaagtgaaaacagtcgaaaccgacatcgtcatcttcggcggcggcatcgcc
ggtctctggaccctgacccgcctgcgccaggccggttacgcctgtctgttgctggagtcg
gggtacctcggcggggtgcagacgatggcctcccaggggatcatccatggtggcacaaag
tacgcactggccggcaagctgactggctcctcccaggcgattcgcgagatgccacagatc
tggcgtgactgcctagctggccgtggcgagatcgatctgagccgggtacggctactcgcc
tcgcatcagcacctctggtcgaatggcatgctctcgcggatggcgggtttcttcgccggt
aaggtgatgcagagccggatcagcgaggtgcagggggaagatcgtcccgcactgtttcgt
gacccagcgttccacggcagcgtctaccagctcgatgagccggtgctcgacatcgcttcc
ttaattatggaactgcaacgtcaacacggcgactgttgtctgcagctggcggggccagaa
gtggtcgagttctgttctgaaaaccatctaaggctgcagggcgaggatggccgtcagctg
gagatccgctcccggcgcatcctgctcagtgccggtgccggtaaccagacactgctgcgc
cggctcggccgcgacaccccggcgatgcagcgtcgcccgctgcagatggtgatgctgcgt
ggtgcactgccgccgctctatgcccactgtctcggcgccagcgccaatccgcgcctaacg
atcaccagctacccagtggcggatggcacgcaggtctggtacctgggaggcgagatcgcc
gaaaatggcgttggccgcgatgccgatgcgcagatagccgcggcgcaacaagagctgcag
gcgctgctgccttgggtcgatctgagaggcgtgcagtgggcgacgctgaacgtggatcgc
gccgaaccccgccagcctgacggcaagcgccccgataatccttatctggaggaacgggat
ggtgtgctggtcggttggcccaccaagctggcctttgcgccgctgctggcgcgccaggtg
gaggcgcagttgcgcagcgctggcatcgaaccaaatctaccagaggtggtgcctgactgg
cccgccccacaacgggcagcactgccctgggaacacgcacaatggagctga
>ELPFPBOH_00322 ELPFPBOH_00322 hypothetical protein 345495:346277 forward
atggagctgagaccgcttggcacgaccggcatccaggtcagcccgctggggctgggcacg
gtgaagtttggccgcaaccaacaggtgaagtacccgagtcggttcgagatcccggatgac
cgggcggtgcgggagctgctgacgctgagccgcgatctgggcatcaacctgatcgatacc
gcccccgcctacggcaatagcgagcagcgcctcggcgagctgctgcctggcagtcgtcac
gactgggtgattgccaccaaggtgggggagatcttcgaggcgggcgagtcgcgcttcgat
ttttccgccgagcatacccgcgccagcgtggagcgcagtctgcggcgcttgagaaccgac
tatctggatctggtgctgatccactcccagggtaaggatctgcgaatccttgaacaggag
ccagtgctggataccctgcgtcaactcaaacaagagggcaagctgcgggccatcggtatg
tcgagcaagaccattgagggtgggctgcaggtggtgcagaagtgcgatctggtgatggtg
acctgtaatcttgattacaacgaagagctgccggtgctgcaggcggcggcggatgcgggc
aagggggtgttggtgaaaaagggactgatgagtggccatctgcagggggccgagggcgtt
ctccgctcgatggcgttcatcttcgaccagcccggcgtcagcagcatgatcatcggcacc
atcaatccggcacatctgcgttcaaacgtgacggcgattgaggccgtcctggctggtcgc
tga
>ELPFPBOH_00323 waaA 3-deoxy-D-manno-octulosonic acid transferase 346277:347551 forward
atgcgcggcctctacaccttgctggtctatctgctgctgccgctggtggtgctgcggctc
ttctggcgcagcctgcgcgcgccggcctaccggcagcgctggctggagcggtttggttca
ctgccgctggccctgcagcaggattcgatctggctgcatgcggtctcggtgggcgaggtg
caggccgcccagccgctgatccgtgagctgctgctgcgctatccgcagatgccgctggtg
gtcactaccaccacccccaccggtgccaggcgggttgatgagctgtttggcggtgaggtg
caccacctctatgccccactggatgtgccgctggtggtgcggcgttttttccgtgccctg
cgaccgcgtatcctgatcctgatggagaccgagatttggcccaatctgctgcatgagtgt
cagcggcggggagtgccttcactgctggcgaatgcgcgtctctcggctcgttcggcgcgc
cgctatcagcggctggctggtctgactcggcagaccctgcagcggatcgatctgattgcc
gcccagggtgagcgggacgcagaacgcttcatcggcctgggtgctatctccgagcggttg
ctggtgagcggcagtgtcaagtttgatctgcgcctgccggcgagcctgcgtgagcaggtc
gatgtgctgcgccgcgagtgggggcaggagcgaccggtatggatcgctgccagcacccac
gagggtgaggagggaccgatccttgaggcccacgcgcaggttcgtgagcgtctgccgaat
gcgctgctggtgctggtgccgcgtcatccggaacgtttcgagcgggtcgccgagctggtg
agtgtcagtcggatggcgatggtgcgccgctcgcagcagcgtccctgcagcgggagcact
gcggtgtttctcggcgacagcatgggggagctgccgttgtttctcggtgctgccgatctg
gccttcatcgggggcagtctggtgccggtgggtgggcataacatcctcgaggcggcggcc
cagggggtgccggtggtgtttggcccgcatgtgttcaactttgccgagatcagtgagctg
tttctggtccagggtgcggcccgccaagtgcaggatgtcgccgggctggtcgccctgttg
ctgagctggctgggagatgccagtcagcgtagcgtggtgggtgagcggggccgggagctg
gtggaggccaaccgtggtgcgctgcagcggctgctgcagcaggtcgatcagctgttagcc
ggcgggcggcgctaa
>ELPFPBOH_00324 ELPFPBOH_00324 hypothetical protein 347548:348126 reverse
atgaatctgcacaaagtaagactaccgcttgcccatgcaaaaagctcccagttgctgatc
atcaatgtgcaggagaagctggcgaaggcgatgtacacgccgcatcgcgagcagatgcta
atcaacatcaaccgcctgagccaggcggcccggatactggagatcccagtggtgctctcg
gagcactacgccaagggccttggacgcaccctgcctgagatcacccagcaccttgccccc
gaggtggatgccaaagacaggctcgccttctcctgctgcaccgcccccggcttcgaggaa
gagcttgagcgcgccgaagagcgtaagcagatcatcatcgttggcctggaatcccacatc
tgtgtgctgcagacggcatccggcctgcagcagtgggggtatcaggtatttgtggtggaa
gacgctatcgcctcccgctcatccaataaccgccgcaacgccatcgaacgcttgcgtggc
ggcgaggtcatcatcagcaatgcggaatcggtcgcctatgagtggctaagtgacgccggc
cacgcccacttcaaagaggtcacacaactttttcgttag
>ELPFPBOH_00325 pcm_1 Protein-L-isoaspartate O-methyltransferase 348193:348861 reverse
atgatcgagagcagtatcgaacgggcccgcttcaatatgatcgagcagcagatccggccc
tgggaggtcctctccccggcggcactggagaccctgcagacgctaccccgcgaggctttt
gcgccggcggcctaccgcggcctggcatttgccgattgcgagatcccgctcggccacggc
gagacgatgctcttcccgcgcatcgaaggcaaggcgctgcagtcgctcgatatccagccc
tctgatctggtctatgaggtcggcaccggcagcggttttctcaccgcctgtctggcgaag
ctcgcgcggcaggtggtcagcatcgacatccatcccgacttcaccgagcaggcagccgcc
cgcctcgacgagatgggcatccacaacgtctcgctgagcaccggcaatgcgctgcagacc
ccgtcgatcaaaggtccgtttgacgccatcctggtctccggctcggtccccaccagtgag
caggcagagatcttccgctcccagctgaagcccggcggacgtttgtttatcgcggtcggt
gaggcaccggtaatggagctgctgctaattacccgagaatcggagcgcgcgttccgtgaa
gaggctatcctcgagactgaactgaaggcgttgcagggagccgcgccagcgaagtcattt
gagttctga
>ELPFPBOH_00326 ELPFPBOH_00326 TPP 349198:349291 forward
acaaccagctaggggcgcctgattttcaggctgagagagacccttaccacctgatccggt
taatgccggcgtagggaagctgaacgcaccgaca
>ELPFPBOH_00327 thiC Phosphomethylpyrimidine synthase 349328:351217 forward
atgagcgccatcccagaagatttcatcaaaaagaccgccaacctctccgaagaggtgacc
cgtcccttcttcaagtcgaagaagatctatgtcgagggttcgcgccccgatatccgcgtg
ccgatgcgcgagatcgagcaggatcccaccgccgccagtttcggtgcggaagagaacccg
ccgatcaccgtctacgacacctctggtccttttaccgacccggagcagaagatcgacctg
atgaagggcatgcccgacctgcgctctggctggatcgatgagcggaatgacaccgaacag
ctgaagggccccagctctgaatacggtcgtgcccgccagggcgacccggaactggccggt
ctgcgcttcgagcacattcgcgccccgcgtcgtgccaagccgggccagaacgtcacccag
atgcactacgcccgccagggcatcatcactccggagatggagttcgtgtcgatccgcgag
aactgccgtctgcaggagatgaaggccgatccacgctacgccaaactgctacgccagcat
gccggtgagccgatgggcgcgcagatccctgatgagattaccccggagtttgtgcgctct
gagatcgccgccgggcgtgccatcattcccgccaacatcaaccacccggagatggagccg
atgatcattggtcgcaacttccgggtgaagatcaataccaacatcggtaacagcgccgtc
agctcgtccatcgacgaggaggtggagaagatggcctggtccgcccgttggggcggcgat
accctgatggacctttccactggcaaaaacatccacgagacccgtgagtggatcctgcgc
aatagccccatgccgatcggcaccgtgcccatctatcaggcactggagaaggtcaacggc
aagtccgaggatctcacctgggagatcatgcgcgataccctgatcgagcaggcagagcag
ggcgtcgactacttcaccattcatgctggcgtgctgttgcgtcacgtgccgctgacggct
gatcgcgtcaccggtatcgtctcccgtggcggctcgatcctcgccaagtggtgtctggcc
catcatgaggagaattttctctacacccacttcgaagatatctgcgagatcatgaaggcc
tacgacgtcgccttctctctgggtgacggcctgcgacccggctgcctggctgatgctaac
gacgccgcccagttcggtgagctggaggccctgggggagctcacaaagatcgcctggaaa
catgacgtgcaggtgatgatcgaaggccctggccatgtgccgatgcagatgatcaaaaaa
aacatggacaaggagttggccgactgtttcgaggcgccgttttataccctcggcccactg
gtcaccgatatctcccccggctacgatcacttcagctcaggcatcggtgcggcacagatc
ggttggtatggcaccgctatgctctgctacgtcacgcccaaggaacatctgggcctgccg
aataaagaagacgtgcgggaaggcatcattacctacaaggttgcggcccacgccgccgac
ctggctaagggttttcccggcgtccagctacaggacaacgctatgtccaaggcgcgcttc
gagttccgctgggaggatcagttcgccctcggcctcgatccggaaaaggctcgcgacttc
catgacgagaccatgccccacgactcccacaaggtggcgcatttctgctccatgtgcggc
ccccatttctgctctatgaagatcacccaggaggtgcgcgaattcgccgccaaacagggg
atttcagagatcgacgcgttgaagcagggtatgaatgagaagtcggtggagtttaagcag
cagggcagcgagatatataaagagatctga
>ELPFPBOH_00328 fnr_1 Fumarate and nitrate reduction regulatory protein 351355:352131 forward
atgaaaaaaaacataacgaccagtgaaggaggcggggatggtcaggcagcatcgccgcaa
ggacaagccgctcagcatcaatctgaattggattgttctaagtgtgaagcaaggtatcgc
tgcctgggggagggactcagtgaagagcagctgctggggctacgtaagattactcgtacc
ctgggtcctttccagcccggagaggccatcttcagggtagagggcaaattcaagtccttg
tttgtcattcagtcgggtgctgccaagatcgaaaccgcttctttcgagggtgcgaaattg
gtggatggtttcttttttcggggcgacctggtgggcctggagtcgatcggtgcccagcaa
tatggccacgatgccatcgcattggagcggactctggtttgtgaactcccttttaatcag
cttgagtcgctttgttcgtttgtgccgaggctacaacggaagctattgatcattctgggg
cagaagattcgctacacgaacgagaccatcgtgcatgggcgctatgtgagtggtgaaaag
cgtctgctattttttctgcagatgctttgcgaaaagaagattattaagaaaaatgacaat
acaggcagcgtggatctgcccatgtcaaaaggagatatcgccagttatctgggtttgcga
cctgaatcccttagccgggtgctgaccaagctccagagtgacggcattattcgaaaccat
acaaagaagatagagtttctagatatcaaggcaatcctgcagcaagtgtgcaggtaa
>ELPFPBOH_00329 ELPFPBOH_00329 putative ABC transporter ATP-binding protein 352345:353187 reverse
atgcaagaaaacaaaagcaacaacatcatcgaggccaaagatatctacaagtgctactgg
gtcggcaccatgccctatcccgccctcaacggtatcaacctacacatcaagcccggcgag
tttacggtgctggcgggacgctccggttcgggcaagagcaccctgctcaacctgatcggc
gcactggagtctgcagaccgggggcagattctcatcgacggaaagaacatccttgcccaa
cccgaacagcagcgcagccagttccggctgcgaaacatcggctttgtgttccagtcttac
aatctggtgcgggtgctcagcgcgcgggagaatgtcgcctatgtctgtcagctgcagggc
aagagccgcaagcagagcgaggcgatcgccaaccactggctgaacgaggtcggtatagag
catcttggctatcgccgcccggaccagctctccggcggccaacaacagcgggttgcagtt
gcccgggcgctggccagcgaacctcgcatcgtactggcggatgagcccaccgcgaatctc
gactccagcaccgggcgggatctgatccagttaatgcaggggctgaatcagaagttgggt
acgaccttcctgatctcctcccacgatccggacgtaatacaggccgccggacgcctgatt
aagctggccgatgggcgggtggtgaatgccgaccaaccacagtcgagccagcctgtcagt
atcaccagcgcctgcccgatgcaaaacttgccgctgcgggagcgcctgcgcggcttcttc
cgcaaaaaaaacaaccgggcaacaaaaaaacggcagcgcccaattggacgccgccgttcc
tga
>ELPFPBOH_00330 ELPFPBOH_00330 hypothetical protein 353192:354442 reverse
atgtctgacgcaaccaggctccccgcccgcctctatctgcagctgagtctgcgtaatctc
tggcgcaatccgcggcgcaccctcatcaccctctccgtgatgatcttcggtatcgccacc
ctgaccctgctcggcgcgctcaacgatggctggctcgagcagatgcgcaccaacttcatc
cttagtttcaccggccatgtgcaggtgcatgcacagggtttcgaggcatcgcagaacctg
gctgatcacatcgagctgcccgaggaggtgactagcctgatgtcgagcatcatcgagatc
cagagctggacccagcgcatccgcagctccgggctaatctcacgcggcggcaacagtgcc
ggcgtgcagatcatggccatcgaccccgaacaggagacctgggtcacccacatgcacgaa
tctgtggtgcaggggcgctggctcaatccaggtatggcccacgatctactgcttggcgca
accgtggcacagaatatcggcgcaaaactgggcgatcgggtggtgctgatgtcacagact
gccagcggcaagatggtctcagagatcttcttcctgcgtggcgtcatcgagtcgggcgca
ccgcaaatcgaccgcaccctggcactgatcccgctcgattcgacgcaactctggctcggc
atgccgggagtggtcaccgacatcgttatccgcgcccagcaacaccaggataccgaccgc
atccggcgcatcctacgccagcttctctcggagcaggactacgaaatcctcacctggaag
gctctcgatccaatggtccgccagtggctcgactttagtgatgcctacgggctggtaatc
atcctggtcgtggcactgctggtgctggtggagatcctcaacaccatgctgatcgccttg
catgagcggcagaaggagctggcgatcatgcttgcagtgggcacccgtcgccggcagatc
tttgccatgctgctgttggaggcggtaatgctgatcctgttcggtagtctgctcggttat
ctggtcggtggcgcggtggtgtttgcactggccgatcagggagtcgacctctccgcctat
gccaatgccttccagtttttctatatggacccggtcatcgtgccgaacctgagcgccgag
agcacccggcgtatcctcggcaccaccctgattgcttcgctggtggccggtatctatccc
gcctggcaggccactcgcatccagctcagccaatctctaagaatccagtaa
>ELPFPBOH_00331 macB Macrolide export ATP-binding/permease protein MacB 354435:355679 reverse
atggggaacactgcaagctcggccaaccgactgattcttgctgtcgcactgcgcagcctg
agcgacaatctgcgccgcaccctgctcacggtgggagcgatcgcaaccggcctcgcctcg
ttgatcttcctctggggctttaacgatggcctgcaccacaacatgttgaagaactttcag
gagtcgatcatcggcagcctgcagatccaccgccaaggattctttgaaaaccccaagctc
tcactccatctgcgccatcccgatcaggtaactcaaaccctcaaccgactcggtgcgaac
acatggagcccacgtctagagagcttcgccctagccgcctccgacaccaccaccgaaggg
gtgatgctgatcggcatggacccagtgcacgaaccccgcgtcaccaagctgaaagagcgc
atcggcgaggggcgtttcctacagcccggcgatacgtttgtctgcatcctcggcgccacc
accgcgcgcaatctcaagatcgggcttggcgactccctggtgctgctcggctatgaccgc
tttggtgcgctggtggcggaggagttccgtctgattggcatcatcaccagcggtgagatg
gggctcgaccgtggcatggcgctcaccagcctaagcgcactgcaggagatgctcgacttc
cccggtggcgttacagacctggtggtcagggttccggaagagcgcctcaattcgctgaag
gcggatcttctgctgacactagccgatcaggacctggaggtgatggcctggagcgacatg
tttccggtgatgcaggagtggatcaccctgcacaacggcttcctctacctgttcctcggc
gttgtgttgttcattgtgctggccggtgaactcaataccctgttgctgtcgatgcttgaa
cgcacccgcgaatttggtatattcatggcgatcggcacccagccccgtcaactcaccctg
atgatcctcagcgaggcgctggcgatcggcctgcttggcatcttctgcggcattctgctc
ggtattgcaattgtgctgctcacccaacacaccggcatcgatctgtcgctgctgctgggc
tccaccacccgcttctatgtcgacccgctgatctacccgaatctcaacctgcaacatctc
ggcatcaccaccctggcaatcctgctcacctccctgctggcgggcatctaccccgcgcgg
cgagtcagccggctgcaacccgccgaggcgctgcgccatgtctga
>ELPFPBOH_00332 ELPFPBOH_00332 hypothetical protein 355695:356450 reverse
atgacctacagccgcatcctgctaactgcacttctactccttctctgctggccgctagct
gcagaacagagcgacccggaggcgatcgcgctgctgcagaagagcgagacactgatgcgc
tccagcggcactatcgcccaatataagctcgagatcatccgccccgattggcagcgcacc
atggagtttgtcagccacgacgactatcccaacaaccgtttccgcatggagatactctcg
ccacgcaagaccaagggcacggtatttttaaagatcggcgaccagctctcgatgtttctc
cctaagttacgccgtcagatcgccatctccccggcgatgatgcacgatgcctggatgggt
tctgacttcaacaaccaggatctgctcgaagccaactcgttgatcgatgactacacccac
cacatcaccgcacgccagggtgaaggcaaaactgcgctcatcaccatcacctcccagccc
aaacccaacgccaaggtcagctggagcaagctgcagcagcagatccgcggcgacggcatc
ccgctctccatcacctacggctgcaatgaccccacaggcggtcggcagctaaagtttgaa
gcggtgcagaaacttggtggccgcaacatccccacccgcatgatcatgcagccacaaggc
cagcctggcaggcgcaccgtcatcaccatcaaatcagcatccttcaaccaacccctggat
gaggcgttgtttgccccacaggcaaagaaaaaatag
>ELPFPBOH_00333 pth Peptidyl-tRNA hydrolase 356549:357142 reverse
atgccacccatcaacgcccaccccatcaaactcatcgccggactcggaaacccgggtggc
gactacgctgagacccgtcacaacgccggcttctggttcgtcgaacaactcgccaggcgc
tacaacggcagctttcgcgctgaatcgcgccaccatggccagctctgccgcatcagcgtc
agcggacgtgactgccggctgttgatgccatctaccttcatgaatcgcagcggtcagtcg
gtgtcgagccttgccagctatttcaagatcgctcctgaagagatcctggtcgcccatgac
gaactcgatctacccaccggccaggcccgcctcaagcgcggcggcggccacgccgggcat
aacggtctacgcgacatcatgagcgccatcggcagccgtgacttcctgcgcctacgcatc
ggcatcgaccgcccccagcagaagggaccggtcactaactatgtgctggggcgcccctcc
aaacagcagcgtagcgagatcgaggatgccatcgacaaggccgctgactgcctcgagctc
ctgattcagggcgagttgccacaggcgatgaaccgcctccacagcagccgctag
>ELPFPBOH_00334 rplY 50S ribosomal protein L25 357191:357802 reverse
atgtccgtcagttttgaaattactgcacagcccaggagcgatacagggaaaggtgcgagc
cgccgcctgcgccgcaccggcatggtccccggcatcatctacggtggccaccaggaaccc
tccatgatctcgctggcccacaacgagctgatcctgcacctggatcatgaggccttctac
tcccacatcctcaacctgaaggttggtgacgccactgagcaggtggtgctgaaggatctg
cagcgccacccagccaagccgttcatcatgcacatcgacttccagcgcatcagcgccggc
gagaagatccgcatgcaagtgccgctgcacttcaccaaccaagaaaccgcacccggcacc
aaggcgggtggccaggcctcccacatgctcagtgatgtggagatcacctgcctgccgaag
gatctgcccgagttcatcgaagtcgacatgggcgagatgaacgttggcgatgccatccac
ctctccgagctgaaactgcccgcaggtgtggagctgccctccagtgagcatgaggacacc
atcgtggtcaacatccatagcggccacgccgcagctgacgaggatgagactgaagagggc
gctgcagagtaa
>ELPFPBOH_00335 prs_1 Ribose-phosphate pyrophosphokinase 357949:358887 reverse
atgatggttttttccggaaacgccaacccaagcctctccagcgagatcgccagccacctg
aacatgccgctcggcaaggcccaaattgggcgtttcagtgacggcgaggtaatggccgag
atccaggagaacgtgcgcggtcgggacgtgtttatcgtccagcccacctcagcgccaacc
aacgaaaacctgatggaactgctggtgatgatcgacgcaatgcgtctctcatcggccaat
cgcatcaccgctgtcatcccctacttcggctacgcccgccaggatcgccgcccccgctcc
tcccgggtcccgatcaccgcccgccttgccgccaagatgatcagcacagccggtgccgat
cgggtgctcacggtcgatctgcacgcagatcagattcagggctttttcgacatcccggta
gacaacgtctacgcctcaccgatcctgctcagcgatgtctggcgccagcgccacccggac
ctgatggtagtctcccccgatgtcggcggcgtggtgcgcgcccgggcgctggccaagcga
ctcgacgacgccgatctggcgatcatcgacaaacgccgcccacgccccaacgaggccaag
gtgatgaacatcatcggtgaagtggaggggcgcagctgtgtgctgatcgacgacctggtc
gacaccgccggcaccctctgccaagctgcccaagccctcaaggagcatggtgccgctaag
gtcgtcgcctactgcacacacccggtactctccggcccggcggtagacaacatcagcaac
tcggtactcgacgagctggtggtgaccaacaccattccgctctcggatgcggccgcggcc
tgcgacaggatccgtcaggtcagcatcggcgagctgctggccgagactatgcgccgcatc
agcggcgaggagtcggtcagctcactgtttgtcgactga
>ELPFPBOH_00336 ELPFPBOH_00336 tRNA-Gln 359006:359080 reverse
tggggcgtcgccaagtggctaggcaccgggttttgatcccggcatacgtaggttcgagtc
ctaccgccccagcca
>ELPFPBOH_00337 ispE 4-diphosphocytidyl-2-C-methyl-D-erythritol kinase 359082:359936 reverse
atgagcgccaatgattcccagggcctctggccggcgccggccaagctgaacctgatgctg
cgcgtggtgggccggcgcgccgatggctaccacgaactgcagacagtatttcagtttctc
gacctggccgaccagctgcacttcacccccaccgatgacagcgccatccgcctgcgcacc
cctctccccggcgtcgctcccgagcacgacctgacagtccgcgccgctcacctgctacaa
caaaccagtcagtgccggcttggagcagagatccacatcgacaagcgactgccgatgggc
ggcggcctaggcggcggcagctccgatgccgccaccaccctggttgcgctcaaccggcta
tggaacaccaacctgtcacaacaggagctggcccagctcggcctctcgctgggggccgat
gtccccatcttcatccacggccacgccgcctgggccgagggcattggcgaaactctcagc
aacatggaactcaactgcccctggtatctgatcgtgcatcctgggtgccatgtctccacc
gccgacgtcttcagtgccgccgatttgacacgcaactcaccccacatcaaaatagccgac
ttcctggggggcgacagagcgaacgactgcctcccggtggtggcaaaacgccatccacag
gtcgccgatgcgctggcctggctgggtgagatcacaaccgcccgcatgacaggaaccggc
gcctgcatctatggcgagtttaacagccaggccgaggcagagagcgcatgctcgcggctg
ccggaacgatttcagggttttgtcgcgcgggggctcaaccgctccccgctgttcgacagg
atcgattcgagttaa
>ELPFPBOH_00338 bepA_1 Beta-barrel assembly-enhancing protease 359933:361690 reverse
atgtcgattcgtgtaaccagcatagtgctgacactcatcctgactggctgcgcaagcggc
cccgtgccgccgaccggcgcggccaccaccacgcccagcgaaccccccaccccttccgcc
ccagccccccagcccggcgcggcgagactcactcctgacctcatttacgacaccctggta
ggagagatcgccaaccaacgcggtgacagccagactgcattccagcatgcctaccgggcg
gcacttcagtctcgaaacccgggaatggcccaacgcgccagccggcttgctctgctatcg
aatcaacaccagaacactgagaaggccctgacgctctggatcgaactcgaacccaactca
ctcaaggcgcatcagatcgccgctctgctgcatgcaaaacacaacgctgactcgaaaacc
ttgtttcacctgaagcgcgttgccgaactggccaaccaacagggcaaatccggctatctg
caggccgccgcaatcgcagagaagagcaacacccccggcaaggcgcttgcactgatgcag
cagatcaccgccggacaacaacagaatcctgcagcactctacgccctcgcagtgaccgcg
aaccacgctaaacgccacgacatcgccgaacagcaggtccgcaccgcactcaatctcaag
cccggctggccacaggctcggctgctactggctcgcaccctgatcctgcaaggcaatcca
gatgcagggttagatgaactcaaggcagccgttgccgacaacccatcggacaaaaagcta
cgcaccacgctggcccgcaccctgctggaacagaatcagaccgaacaggcccgtgcacac
ttcatcaagctccatcagcagtcaccggagaacgccgacatcggctacgccttgggcgtg
ctttcgacccagctcaaacactacgacgaggccaaggagtatttcaccagcctcatcgag
cacggccagaaaaaagacgacgcccattactatctgggtttgatcaacgagatccaggaa
cagcacgacaacgccatcagccactatcaacaggtcagcggcggcggcaaccaaattgac
gcccgcctccgcaccgcacgactgctgaccaacaagggcgagatcaaacgcgcccgcgag
ctactgcaacgactgcgcctgcgcaccccgcaacatcaacttcggatcaacctgatcgag
gcggagctgctacgcagcaccggcgactttgcatccgcgatgggaatctacgacagcgca
ctgaaagcggatcctgataacctcgatctactctacgcacgcggcatcaatgctgccgat
ctgggtgcgatcgaacagatggaacaggatctgcgacgcattctcgacaaggatcccaat
cacgccgacgccctcaatgcgctgggctataccctagctgacaaaaccaaacgcctgcac
gaggccaagcgctacatcgaacgcgcactggcgctgcagccggacaatccggcgatcctc
gacagtatcggctgggtcgagtaccgcatgggcaatgtcgagcaggcgcgccaccatctc
gaacatgccgcgcaacagagtaaggacgccgagatagccgcccacctcggcgaagtactc
tggcagcttggcctgcatcgcgaagcattgcagatctggcaggaggcaatgcagcgggag
ccccgcaaccgcttcatccgcccagtacgcaagcgccttaccggcagcgaacagggacgc
ctcccgcagagcaaatga
>ELPFPBOH_00339 ELPFPBOH_00339 tRNA-Tyr 361948:362032 forward
ggaggggttcccgagtggccaaagggatcagactgtaaatctgacggctccgccttcgga
ggttcgaatcctcccccctccacca
>ELPFPBOH_00340 ELPFPBOH_00340 tRNA-Gly 362083:362156 forward
gcgggtgtagttcaatggtagaacttcagccttccaagctgactacgtgggttcgattcc
catcgcccgctcca
>ELPFPBOH_00341 ELPFPBOH_00341 tRNA-Thr 362198:362273 forward
gcccagatagctcagttggtagagcacacccttggtaagggtgaggtcggcagttcaaat
ctgcttctgggctcca
>ELPFPBOH_00342 tufA_1 Elongation factor Tu 362340:363530 forward
atgtccaaggaaaaattcgaacgcacaaagccgcacgttaatgtgggcaccattggtcac
gttgatcacggtaagaccaccttgactgcagcgatcacgctggtgcaggcgaagaagttt
ggtggcgagcagcgcgccttcgatcagatcgacaacgccccggaagagcgtgagcgtggt
atcaccattgctacctcgcatgtggagtacgagtctgagaatcgccactacgcccatgtg
gactgccccggccatgctgactatgtaaagaatatgatcaccggtgcggcgcagatggat
ggcgcgatcctggtggtctcggccgctgatggcccgatgccgcagacccgcgagcacatc
ctgctctctcgtcaggttggtgtgccctacatcatcgtctatatgaacaaggccgatatg
gtcgacgatgaagagctgctagagctggttgagatggagattcgtgagctgctggacagc
tacgatttccccggcgatgacactcctgtgatcattggttccgcgctgaaggcgctggaa
ggtgacgagtccgatatcggcgctggctccattgccaagctggtcgaggcgctggatact
tacatccctgagccggagcgtgcgattgacggcgcctttctgatgcccatcgaagacgtc
ttctccatctctggtcgaggcaccgtggtaaccggtcgtgttgagcgcggcgtgatcaag
gtgggtgaggaggttgagatcgtcggaatcaaagagaccgcgaaaactacctgcaccggc
gttgagatgttccgtaagctgctggatcagggagaggccggcgacaacgtgggtgtgctg
ctgcgtggcaccaagcgtgaagatgttgagcgcggccaggtgctggcgcacccgggtacc
atcaccccgcacacccacttcgagtgtgaggtgtacgtgctgagcaaggatgaaggtggt
cgtcacacccccttctttgcaaactaccgtccgcagttctacttccgtactaccgacgtg
accggcgcctgtgacctgcccgagggtgtggagatggtgatgccgggtgacaacgtcaag
atgacggtaaaattgatcgcgccgatcgcaatggaagagggcctgcgtttcgctatccga
gagggtggccgtaccgtgggtgccggcgtggtttccaagatcatcgagtaa
>ELPFPBOH_00343 ELPFPBOH_00343 tRNA-Trp 363582:363657 forward
aggccagtggctcaattggtagagcagcggtctccaaaaccgcaggttgggggttcgagt
ccctcctggcctgcca
>ELPFPBOH_00344 secE Protein translocase subunit SecE 363689:364066 forward
ttgaatacgaacgccagttctcctgctgaaggttcttcgttagatacggtcaagctgctg
ctggcggctggtcttatcgttgcggcgatccttggtttttactatttcgatgcccattct
cagttgctgcgtgtgcttgggatgctgctcgtggtgggggttgcggtagcgatcgcctat
cagactacggtggggcgcactgtctggcagttcgcctcagattccaaggtcgaggttcgc
agggtggtctggccaagtcgtcaggagacagtgcagacaaccctgatcgtcttcgtaatg
gtgctgattatgggttttgtgctctggatgtttgacatgatgctgggttgggtgttgcgc
acccttaccggaggctga
>ELPFPBOH_00345 nusG Transcription termination/antitermination protein NusG 364069:364602 forward
atggcgatgcgttggtatgtggtgcatgcctattccgggttcgaagcgcaggttcagcgt
tcgctgaaggagcgcgtcgctcgttttggaatggaagacaagtttggcgaggttctcgtg
cccaccgaagaggtggtggagatgcgcgccgggcagcagcgcaagagtgagcggaagttc
ttcccgggttatgtgttggtacagatggagatgaccgacgagacctggcatctggtcaaa
gatgtgcccaaggtgcttgggtttattggcggtaccggcgatcgcccggcgccaattacc
gacaaggaagccgatgcgattctgcagcgtgtgcaggagggggtcgagaagccgcgtccg
aaggtgctgtttgagccgggtgaggtggtgcgtgttgttgatggtcccttcaatgatttc
agtggcgtggttgaggaagtcgactacgaaaaaagccgcctcaaggtttctgttctgatc
tttgggcgctccactcctgtggatttggagttcgggcaggtcgaaaagggctga
>ELPFPBOH_00346 rplK 50S ribosomal protein L11 364760:365191 forward
atggctaaaaaaatcgaagcttatatcaagcttcaggttgccgcaggtgaggcaaacccg
agtcctccggttggtccggctctgggccagcacggcgttaacatcatggagttctgtaag
gcgtttaacgccaagactcagtccatggaaaaggggatgccgatccccgtggtgatcacg
gtctataatgatcgttcctttacctttatcaccaaaacgccaccggcatccgtgctgttg
aagaaggctgcagggctcgccaaaggcagcgccaccccgaatagcgtcaaggttggtaag
gtgaatcgcgagcagcttgaagagatcgccaagaccaagatgcccgatctgaccgcagcg
gatatggatgcggccgtgcgtaccatcgccggtagtgcccgtgcgatgggtcttgatgtg
gagggggtctaa
>ELPFPBOH_00347 rplA 50S ribosomal protein L1 365195:365890 forward
atggcaaagttaagcaagcgcgcgaagatgattcgtgagaaggtcgaggccggcaggctc
tatgctgcagatgaggcgttctccctgctgcaagaggtctcctcggtcaagtttaaagag
gccgtcgatgtcagcgtcaatctgggtgtcgatccgcgtaagtccgaccaggtagtgcgt
ggttccacagtgttgccccatggtaccggtaagacagtgcgggttgctgtatttacccag
ggcgccaatgcagatgccgccaaagaggcgggcgccgatattgtcggtatggaagacctg
gcagagcagattaagggcggcatgatggatttcgatgtggtggtggccagtcccgacgcg
atgcgcgtggtcggtcagttgggtcagatcctcggtccgcgcggtctgatgccaaacccg
aaggttggaaccgtgacccccaatgttgctgaggctgtgaacaatgccaaggcgggtcag
gtgcgttaccgcaccgataaagcgggaatcatccactgcacgatcggcaaggtagatttt
gatggcgataagctgaagcagaaccttgaggcactgctgggtgacttggtgaaagctaag
ccaagcgccgccaagggtgtctacatgaagaagattaccgtctcctcgaccatgggtccg
ggggtgacggtggaccaggccagtctgactttctaa
>ELPFPBOH_00348 rplJ 50S ribosomal protein L10 366131:366658 forward
ttggcactcaatctcgagcagaaaaaagtcatcgtcgccgaggtcaatgacgtagcaaac
agtgccttgtccgctgttgccgcagagtaccggggcctgaccgtcgaagagatgaccgag
ttgcgcaaacaggcgcgcgacaatggtgtttaccttcgcgtggtcaagaacagtctcgca
aagcgtgcagtggaaggtaccgaattcgaatgcatgcaggaaggtctgacgggtccgtta
gtccttgccttctcgcaggaggatccgggtgctgcagctcgcgtcattaaggactttgcc
aaggagcatgcgcgtcttgaggtgaagctggtttccatcggtggtcagttgttggctgcc
tctgagctggagaccctcgccaagatgccgacctacgaccaggctatcagcatgctgatg
gcggtcatgaaggctccggtagagaagctggcccgcaccatgaaagaggtgcccggcaag
ctggtccggactgttgcggcaatcaaggacgccaaagaggcggcctga
>ELPFPBOH_00349 rplL 50S ribosomal protein L7/L12 366711:367085 forward
atggccgtttctaaagaagagatcctagaggctattgccgagatgtccgtgatggacgtc
gtttcgctgatcgaagcgatggaagagaagttcggcgtgactgctgctgccgctgttgca
gctgcccccgctgcagctggtgaagctgccgcagccgaagagaagaccgagttcgacgtg
gtgctgaccgacttcggcggcaacaaaatcgctgtgatcaaggctgtgcgtgctatgacc
ggtctgggtctgaaggaagcaaaagcagctgtagaaggcgtgcctaccacgctgaaggaa
gccgtctccaaggaggaggctgaagaagcagttaagcagattgaagaggcaggcgccacg
gcagagattaaataa
>ELPFPBOH_00350 rpoB DNA-directed RNA polymerase subunit beta 367281:371357 forward
atggcctattctttcaccgagaaaaagcgtatccgcaaagacttcggtaagcgcactagt
attctcgacgtcccgtttctgcttgcgacgcagatcgaatccttccgtgactttctccag
cagggtgtaccgctggaaaagcgtaaggatgttggcttgcatgccgcttttaaatcagta
ttaccgattgtcagttactctggcaatgcagtgctggagtatgtgaactaccgtttgggt
gagccggtcttcgatgtccgcgagtgtcaactgcgcggcaccacctatgctgcccctctt
cgggttctggttcggctggtgatctacgataaggaggcaccggcgggttccaatgtggtc
aaggatatccgcgagcaagaggtctacatgggtgaaatgcccctgatgaccgacacgggc
acctttgtcatcaacggaaccgagcgggttatcgtctcccagttgcatcgttccccgggt
gtcttcttcgaccatgacaagggcaagacccactcctcgggcaagctgctgttttccgcg
cgggtgattccctaccgtggctcctggctcgacttcgagttcgatccaaaggataacgtg
tttgtgcgcatcgatcgccgtcgcaagctgcctgcgactgttctgttgcgcgcgctcggt
tacgataccgagcagatactcgggatgtttttcgagaccgacaccttcagcctgaccaag
cgcacagtgaaagttaatctggtgcccgaacggctgcgcggtgagactgtctccttcgac
atcaaggtgggtgatgaggtcatcgtggaagcggggcgtcgtatcactgcacgtcatatc
cgccagctagataaggctggtgtcagcaagctcgatgtgactcgcgaatacatggtcggg
cgcaccctggcccataatgtggtcgacaaggagacaggtgagctgctcgccgacgccaat
actgagatcaccgatgagatgatggatctgctggttgagaagggcgtgaagaagatccag
accatcttcaccaacgacctcgatcacggccctttcatctccgatactttgcgtattgat
tccaccagtaacgaactggaggcacaggtggagatctaccggatgatgcgtccgggtgag
ccgccgaccaaagaggcggcgcagaatctgttcaataatctctttttcactgccgaacgc
tacgatctctccgcagtaggccgcatgaaatttaaccgtcgcctgggccgcgaggagtcg
gtgggtgaaggcgtgttgtcgaaagaagatatcagcgatgtgctgaaggagctgatcaac
atccgcaacggtaatggtgtggtggatgacattgatcacctcggcaaccgccgtattcgt
tgtgttggcgagatggcggagaaccagtttcgtgttggcctggtgcgcgttgaacgtgca
gtcaaggagcgcctgacccaggcggagtcggaaggcttgatgccgcaggagctgatcaat
gccaagccggtctcggcagcggtcaaagagttcttcggttccagccagctctcccagttt
atggaccagaataacccgctctccgaggtcacccacaaaaggcgtgtctcggcactgggt
ccgggcggcttggcccgcgagcgtgccggcttcgaagttcgcgacgtgcacccgacccac
tacggccgagtctgcccgatcgagaccccggaaggccccaacatcggtttgatcaactcg
ttggcggtctatgcccgaaccaataaatacggttttctcgagaccccttaccgcaaggtg
gtgggcggcaaggtgactgatcagatcgactatctctcggctatcgaagaggggcgttat
gtcatcgctcaggccagcgcatcgaccgatgcagagggcaatctgaccgatgatttggtc
tcttcccgtcatcagaatgagttcaccctctccgttgcggacaaggtgcagtacatcgac
gtctcgcccaagcagatcgtctcggtggcggcctcgatgattccgtttctggagcacgat
gatgccaaccgcgccttgatggggtccaacatgcagcgccaggcggtgccgaccctgcgt
gcagaaaagcccttggtgggtaccggtatggagcgcactgtggcggttgattccggtgtg
accgtggtggccaagcgtggcggtgagattgagactgtcgatgcagcgcgcatcgtggtg
cgggtcaatgatgacgagactgaggcgggtgagtcgggtgtcgacatttacaaccttacc
aagtacacccgctccaaccagaacacctgcatcaaccaacggccattggtgaaagtgggc
aacacgatcgcccgcggtgacgtgttggccgacggcccctccaccgacatgggcgagctg
gctctgggccagaacctgcgcgtcgccttcatgccctggaacggctacaacttcgaggac
tcgatcttgatctccgagcgggttgtcgaagaggatcgctttacctcgatccatattgaa
gagctcacctgcatggcccgcgacaccaaactgggcccggaggagatcactggtgatatc
cccaatgtgggcgaggcggcactctccaagctggatgagtcgggcatcgtctacatcggc
gccgaggtgaaagagggtgacatcctggtcggcaaggtcacgcccaagggcgagagccag
ctgaccccggaagagaagctgttgcgggcgatctttggcgagaaggcctcagacgtgaag
gacacctccctgcgcgtctcttccggcgtggttggtacggttatcgatgtgcaggtcttc
acccgtgacggagtggagaaggacgcccgcgccctgtctatcgaagagatggaaatggcg
agtgtgcgcaaggatcttgacgaccagctgcgtatcatggaggaggataccttccagcgt
gttgagcggatgctgcttggcaagatcgccgagggtggcccgaaccagctcaaggcgggg
gccaaggtcaccaagtcctacctcgctgatctggatcgcgataagtggttggagatccgt
ctgcgcaatgaagaggcggtggcgcagcttgaagcgatcgcagaacagatcaaggcgcag
cgtgagctgttccgtgaaaaattcgaggagaagaagcgcaagctcacttccggcgatgat
ctcgctcccggcgtgctgaagatggtcaaggtctatgtggcactgaagcgccgcattcag
cccggtgacaagatggcggggcgccatggtaacaagggtgttatctctaacgtggtgccg
gtggaggatatgccgttcgatgagcacggcgagccggtcgatatcgtgctcaatccgctg
ggtgtgccctcgcgcatgaacgttggtcaggtgctggagacccatctcggcttcgccgcc
aaaggggtcgggcgcaagatcggcgcgatgctgcaggcccaggcgaaggtcgccgagctg
cgtgagttcctcgataaggtctacaacaccagcggcaagcgtgaagatctcgactccctc
accgatgaagaggtggtgacgctatgtggcaacctccgcgaaggcgtgccgatggccaca
ccggtcttcgatggtgcccacgagtctgagatccaccacatgctggagctgggcggactg
ccgcagagcggtcagctgaccctgttcgatggtcgtaccggcgacgccttcgagcgtcag
gtcacggttggttacatgtacatgctgaagctcaaccatctggtggacgacaagatgcat
gcccgctccactggtccctacagcctggttactcagcagccgctgggtggtaaggcgcag
ttcggtggtcagcgcttcggtgagatggaggtctgggcgttggaagcctatggcgccgcc
tacaccctgcaagagatgctcacggtcaagtccgacgacgtcaatggccgtacccgcatg
tataagaatattgtcgacggcaatcatcagatggaagcgggaatgccggaatcgttcaat
gtgttggtcaaggagatccgctccctcgccattaacattgaactggaacaggactaa
>ELPFPBOH_00351 rpoC DNA-directed RNA polymerase subunit beta' 371373:375587 forward
ttgaaagatcttctgaacattctgaagcagcaggggcagactgaggaattcgatgcaatt
cgcatcggtttggcctcccctgacatgatccggtcctggtcctatggcgaagtaaagaag
ccagagaccatcaactaccgcaccttcaagccggagcgcgatggcctgttttgcgccaag
atcttcggcccggtgagtgactatgagtgcctgtgcggcaagtacaagcgtctcaagcac
cgtggcgtggtgtgtgagaagtgcggcgttgaagtgaccctggccaaggtgcgccgcgag
cgcatgggccacatcgagctggccagtccggtggcgcacatctggttcctcaagtcgttg
ccgtcgcgtatcggcctgctgatggacatgacgctacgcgatatcgagcgggtgctctac
tttgagtcgttcgtcgtggttgaccccggcatgacgccgctggagcgcagtcagctgcta
accgatgagcagtatctggaggcgcttgaggagaacggcgatgaatttgatgcgcgcatg
ggcgccgaggcggtctatgagctgctcaagaccatcgacatcccggaggagatcaagcgt
ctgcgggaggatatcgagggcaccaattccgagaccaagatcaagaagtttaccaagcgg
ctgaagctgctggagtcgctcaatcagtctggcaatcgccccgagtggatggtgatgacc
gtgctgccagtgttgccgccggagctgcgtccgctggtgccgctggatggtggtcggttt
gccacctccgatctaaacgatctctaccgtcgggtgatcaaccgcaacaatcgtctgaag
cggctgcttgatctgaatgcccccgatatcatcgtgcgcaacgagaagcgcatgttgcag
gagtcggtggatgcgctgctcgacaacggtcgccgcggacgcgccattaccggcaccaac
cgccgtccgctgaagtcgctggccgacatgatcaagggcaagcaggggcgctttcgtcag
aatctgttgggtaaacgtgtcgactattccgggcgttcggtcatcgtggtcggcccgacc
ctcaagctgcatcagtgcggcctgccgaagaagatggcgctggaactattcaagccgttt
atcttctccaagctgcagctgcgtggcctggctaccaccatcaaggcagcgaagaagctg
gtagagcgcggcaccaccgaggtctgggatatcctcgaagaggtgatccgcgagcacccg
gtgatgcttaatcgcgcaccaaccttgcaccgtctcggcatccaggcgtttgagccggtg
ctggtggagggtaaggcgatcaacctgcatccgctggtttgtaccgccttcaatgctgac
ttcgatggcgaccagatggcggtgcatgtgccactctcgctggaggcgcagctcgaggcg
cgcagcctgatgatggcgaccaacaacatcctctctccggccaacggcgacccgatcatc
gtgccttctcaggacgtggtactggggctctacttcatgacccgcgagcgggtcaacgcc
aagggcgagggcatggccttcgccgatatcgaagaggccaagcgtgcctacgatgctggt
caggccgacctgcaggcgcgggtcaaggtgcgtatccgtgaggtcgagatcggcgaggat
ggcagtcgtcgtgaaaaatattcgatcgtcgatagcacggttggtcgggctatcgtattt
gagatcgtgcccgacgggctgcccttctcgctggtggatcagccgatgggtaagaaggcg
atctctaacctgatcaatgcctcctatcgtcgcctcggtctgaaagacaccgtggtgttc
gccgaccagttgatgtacatgggtttccgtttcgcaactcgggccgcggtctctttctgc
gccaatgatatggtggtgccggaggagaagagcgagatcctggcgcgggcggaggaggag
gtcaaggagatcgagaatcagtacatctccggtctggtgaccaacggcgagcgctacaac
aaggtggtggatatctggtcccacaccaatgaccaggtggccaaggcgatgatggccaag
ctcggcaagcggaaggtcaccgatcatgagggcaacgaggttgagcaggactccttcaac
tcggtctacatgatggcggactctggcgcgcgtggttccgctgcccagattcgccagctg
gcgggtatgcgaggcctgatggccaagcccgacggctcgatcattgagacgccgatcacc
gccaacttccgtgaggggctcgacgtactgcagtacttcatctccacccatggcgcacgt
aagggtctggccgacaccgcgctgaagacggctaactccggttacctgacgcgtcgactg
gtcgatgtggcgcaggacatggtggtgttggaggaagattgcggcaccgaagaggggctg
gtgatgcagccgatcatcgaaggcggtgatgtggtcgaaccgttgcgcgagcgtatcctc
ggacgcgtaaccgccgtcgatctctaccgccccggcagcgatgagctggtctgcgaagct
ggcacactgctcgatgaggagtgggttgataccctggagcgggttggtattgaccaggta
gtggtgcgttctgccatcacctgcaaggcccgggtcggtgtctgtgcccagtgttatggt
cgagatctggcgcgaggtcaccgggtgaatcagggtgaggcggttggtgttatcgctgcc
cagtcgatcggcgagcccggcacccagctaaccatgcgtaccttccatatcggtggcgcc
gcgtcacgttctgcggcagtcaacaatgttcaggtgaagaccggcggtactgtacggctg
cacaacatcaagacggtcaagcatgcggcagggcacttggtggcgacatcacgctccggt
gagctgaccgtggttgatgaggtagggcgtgagcgcgagcgctacaaggtgccctacggt
gcaaccctgcaggtggccgacgagtcgccggtggaaggcggtcagatcgtcgccaactgg
gatccgcatactcacccggttattaccgaggtggagggcaccctggtgtttgtcgacttc
gtcgacggcgtcaccgtgcagagtcaggtggacgatgtcacgggccttagctcgctggtg
gtcatagatccaaagcagcggcctgcggcgggcaaggatatccgtccgatggtgaaactg
gttgatgccgaaggcaatgacctgaatatcgctggcaccgacatccctgcccactacttt
ctgccgtctgaggcgattatcggtgtgcaggatggtgccgcagtgggcgttggtgacgtg
ttggcgcgtattccgcaggagtcatccaagacccgtgatatcacgggtggtttgccgcgt
gttgcagatctgttcgaggcgcgcaagccgaaggatcaggcgatcctcgccgaagctacc
ggtaccgtcagttttggtaaggacaccaagggcaagcagcgtttggtggtgaccgattcg
gaaggcgaacagcatgaagagctgattccgaaatggcggcacgtcaacgtgtttgaaggt
gagcatgtggtgaagggcgatgtgatctccgacggcgagctcaattcgcacgacatcctg
cgcttgaagggcgtaactgaccttgccgaatatctggtcaaggagattcaggacgtctac
cggctgcagggcgtgaagatcaacgacaagcacatcgaagtgatcatccgccagatgctg
cgtaaggtcgaggtcgtcagttcgggcgacagcaaatacctcaagggcgagcaggtggaa
aaggcttctctgttggaggaggcggagcagctgcgtaaagatggcaagcatccagcgctc
tatgagccgctcctgctgggcatcaccaaggcttcgctggcaaccgagtccttcatctcg
gcggcctccttccaggagaccacgcgagtgctgactgaggcggcggtgcgtggctccagc
gatagccttaatgggcttaaggagaacgtcattgttggtcgtttgattccggcaggtacc
ggcctctcctatcacaaggatcgccgtcgtaagcggatggaggcgacgatggaggaggag
agtaagcctgagctggtggtggaagaggtggagcaggcctttaaggaggcgctgaacacc
ccggaagtggagtaa
>ELPFPBOH_00352 rpsL 30S ribosomal protein S12 375859:376233 forward
atggcgacgattaaccagctggtgcgtaagcccagaaaacggaaagtccagaagagtaat
gtgccggccctggaggcgtgtccgcagcgccgtggtgtgtgtacgcgtgtttataccact
acgccaaaaaagccgaactcggcgttgcgtaaggtggctcgcgtacgcctcaccaatggc
tacgaggtaactacctacatcggtggtgagggtcacaacctgcaggagcactcggtggtg
ctgattcgtggtggtcgtgttaaggaccttcccggtgtgcgttatcacgtggtgcgcggc
agtctcgatacctccggtgttgagagtcgacgtcagggtcgttccaagtatggtgccaag
cggcccaaaagctaa
>ELPFPBOH_00353 rpsG 30S ribosomal protein S7 376263:376733 forward
atgccaagaagacgagtagcagccaagcgcgagacccttcctgatccgaagttcggaagt
gaactgctggcgaagttcatcaacatggtgatggttgatggcaagaaatcggtcgccgag
aagattctctacggcgcgctcgatcagatgtctgagaagcgtggtggtgagcctctggat
gtgctggagatggcgctggagaatgttcgtcctgcggttgaggttaagtcccgccgcgtt
ggtggtgcgacctatcaggttccggtggaagtgcgtccgagtcgacgtaattcgctggcg
atgcgttggctgatcgatgcggcacgcaaacgctctgagaagtcgatggctcggcgtctc
gcgggggagttggtggatgcttctgaaaataagggtgccgcggtgaagaagcgcgatgac
actcatcgtatggctgaggcaaacaaggcgttctcgcactatcgctggtaa
>ELPFPBOH_00354 fusA_1 Elongation factor G 376776:378869 forward
gtggcacggaaaactccaatcgagcgttatcgcaatattggcatcatggcgcacattgat
gctggtaagacgacgacgaccgagcgcgtcctatactacaccggtgtttcgcacaagatc
ggtgaagtgcatgatggcgcggccacaatggactggatggagcaggagcaggagcgcggg
ataaccattacctctgcagccactacctgcttctggcgcggtatggctcggcagtttgat
gagcaccgcattaacattattgatacccctgggcacgttgattttaccattgaggtggag
cgctctttaagggtgctggacggcgcggtgtttgtgctctgcgcggtcggtggggtggag
ccgcagtcagagacggtctggcggcaggcgaataaataccacgtaccccggatggcgttc
gtcaacaagatggatcgcatgggggcagacttctttcgtgtcgtcgggcagcttggaaag
cgtcttggcgcgaatccggtgccgatccaggtgccgatcggggtggaagagggcttcgaa
ggtctggtcgacctgatcaagatgaagtcgatcgtctggagcgaggataacatgggtgtg
gatttcacctatgcggcgattccggatgatctcatcgatacctgcaatgagtgtcgcgag
cggatggttgaggcggctgccgaggccaacgaagagttgacggagagatacctggagcag
ggtgatctctctgaagcggatgtcattgaagggctgcgactgcgcaccctaagtctggag
atcgttccagtcacgctggggtccgcattcaagaacaaaggtgttcaggcggtgctcgat
aaagtaatcgagttgatgccctcgccgctcgacgtgccagccattcgtggcgtgttggat
gatggcgagaccgaggaagagcgccacgcatcggatgatgagccgtttgcggcgctggcc
ttcaaaattgcaaccgatccctttgttggatcgctgacctttttccgggtctattctggg
gtgctgaagtctggtgatagtgtctttaatccggtaaagggaaagaaggaacgcatcggc
cgcatcctgcagatgcacgccaactcccgtgaggagataaaagaggtgcgcgccggcgat
attgcggcagcagtcggcctcaagcaggttaccacgggcgataccctgtgtgatctcaag
caggtggtcactctcgagtgcatggaatttcctgaaccggtgatcgcggtggccgtggag
ccccgcaccaaggcagaccaagagaaaatgggtgtcgcgctgtcgaagctggcgcaggaa
gatccctcgtttcgcgtctccactgatgaagagtcgggccagacgattattgccgggatg
ggtgagctgcacctcgatatcatcgtcgatcgcatgaagcgcgagttcaaggtcgaagcg
aatgttggtgcgccgcaggtcgcttatcgcgaaaccattcgcagtgcggtcgagcaggag
ggcaagttcgtgcggcagtcgggcggacgtgggcaatatggtcatgtctatctgcgtgtc
gagccgcgtgagtctggtgctggctacgagtttgtaaacgagatcgtcggtggttcggtg
ccgcgtgaatacattccggccgtcgataaaggcgtgcaagaggcgatggagaatggtgta
atagccggctatccgatggtcgacatcaaagtcaccttgtatgacggatcctaccacgac
gttgactccagcgagatggcgtttaagattgccggctcgatgtgcctgcgtgaggcggtg
caaaatgccaagcctgtactgctagagcctgtcatgcaggtcgaggtggtgacgccggaa
gagtacatgggtgatgtgatgggcgatctcaatagtcgtcgtggcatcgttcatggcatg
gaggatgggggcgccggcaaacagatcaaggccgaggtgccgttgggcgagatgttcggt
tatgcgaccgacctgcgctcagccacccaggggcgggcgacctacagtatggaattcgcc
aagtatgcagaggtgccggctaacgtcgccgacgccgtgattaagaaacagtaa
>ELPFPBOH_00355 tufA_2 Elongation factor Tu 378891:380081 forward
gtgtccaaggaaaaattcgaacgcacaaagccgcacgttaatgtgggcaccattggtcac
gttgaccacggtaagaccaccttgactgcagcgatcacgctggtgcaggcgaagaagttt
ggtggcgagcagcgcgccttcgatcagatcgacaacgccccggaagagcgtgagcgtggt
atcaccattgctacctcgcatgtggagtacgagtctgagaatcgccactacgcccatgtg
gactgccccggccatgctgactatgtaaagaatatgatcaccggtgcggcgcagatggat
ggcgcgatcctggtggtctcggccgctgatggcccgatgccgcagacccgcgagcacatc
ctgctctctcgtcaggttggtgtgccctacatcatcgtctatatgaacaaggccgatatg
gtcgacgatgaagagctgctagagctagttgagatggagattcgtgagctgctggacagc
tacgatttccccggcgatgacactcctgtgatcattggttccgcgctgaaggcgctggaa
ggtgacgagtccgatatcggcgctggctccattgccaagctggtcgaggcgctggatact
tacatccctgagccggagcgtgcgattgacggcgcctttctgatgcccatcgaagacgtc
ttctccatctctggtcgaggcaccgtggtaaccggtcgtgttgagcgcggcgtgatcaag
gtgggtgaagaggttgagatcgtcggaatcaaagagaccgcgaagactacctgcaccggc
gttgagatgttccgtaagctgctggatcagggagaggccggcgacaacgtgggtgtgctg
ctgcgtggcaccaagcgtgaagatgttgagcgcggccaggtgctggcgcacccgggtacc
atcaccccgcacacccacttcgagtgtgaggtgtacgtgctgagcaaggatgaaggtggt
cgtcacacccccttctttgcaaactaccgtccgcagttctacttccgtactaccgacgtg
accggcgcctgtgacctgcccgagggtgtggagatggtgatgccgggtgacaacgtcaag
atgacggtaaaattgatcgcgccgatcgcaatggaagagggcctgcgtttcgctatccga
gagggtggccgtaccgtgggtgccggcgtggtttccaagatcatcgagtga
>ELPFPBOH_00356 rpsJ 30S ribosomal protein S10 380088:380399 forward
atggctaaccagagaattcgcatccgcctgaaggctttcgatcatcgactgatcgatcaa
tcggcccgtgagatcgttgagactgccaagcgcactggcgcgcaggtactcggcccgatt
ccgctgccgactaagaaagagcggtttaccgtactgatctccccgcacgtcaataaggac
gcacgcgaccagtatgaaattcgtacccacaaacgtctgatggatattgtcgacccaact
gacaagaccgttgatgcgctgatgaagctcgatctggccgccggcgtggacgttcagatc
aagctgaactga
>ELPFPBOH_00357 rplC 50S ribosomal protein L3 380411:381061 forward
atggctattggagttattggacgcaagatcggtatgacacgcgtcttcaccgaagagggt
gcgtcagtgccggttaccgtgatcgaggtcgcgccgaatcgtgtctctcagctgaaaagc
gaggacacagatggttatcgtgcgatccaggtgaccactggtgcacgcaaggcttctcgc
gttaacaaggctgccgccggtcacctggcgaagggcggtattgaggcggggcgtggtctg
tgggagttccgcctggaagatggtgagggcgaaggcatcgaggtcggtgccgagatcaag
gccgacctctttgaggttgggcagaagatcgacgtgcgtggccagagcaagggtaaaggt
tttcagggtggtgtgaagcgccaccactttcgtacccaggacgccactcatggtaactcg
ctgtcgcatcgtgcgccgggttcgatcggtcagtgccagaccccaggtcgtgtcttcaag
ggtaagaagatggctggtcacatgggcgatgttcagcgttgccagcagaacctggaagtg
gtgcgggtcgacactgagcgcaacctgctgttggtaaagggggcagtccctggcgctact
ggcggtgatgtgatcgtgctgcctgcgatcaagatgaagaacaaagggtga
>ELPFPBOH_00358 rplD 50S ribosomal protein L4 381067:381669 forward
atggatttgaatgtacaaggtggagatgccatccaggtctccgacgccgtgttcggtgca
gagtacaagcaaggcctgatccatcaggtcgtgaccgcccatatggcggctgcccgttcc
ggcaccaaggcgcagaaaagtcgttccgcggtcaacggtggtggcatcaagccctggcgt
cagaaaggtaccggtcgtgcccgttccggcactagccgcagcccgatctggcgtagtggc
ggcgtgacctttgctgcgcagccacgtagttacgcgcagaaggtcaatcgtaagatgtac
cggggtgcgattcgctcgattctctccgagttgatccgtcaggagcggttggtcgcggtg
aaggagttcaacgtctctgcgccgaagaccaaagagctggtcggcaagctgaaagagatg
gatttgagcgatgtgctggttgtgacaaacaacccggatgagaatctctatctcgcagca
cgcaacctctatggtgtcgatgtgcgcgatgtgcaggagatcgacccggtaagcctgatc
gcctacgaaaaggtcttgatgaccgaaggcgcggttaagcagattgaggagcgtttggca
tga
>ELPFPBOH_00359 rplW 50S ribosomal protein L23 381666:381962 forward
atgaataacgaacgtctgatgaaggtactgctcagcccgcttatttcggagaagagcagt
attgtcgctgatgcaaaccggcagtttacttttcgcgttgtgaaagatgcgactaagcaa
gagattgccgctgctgtggagaagctgttcgatgttgaggtcgagcgggtgcaggtagtg
aatgtaaagggcaagaagaagcgctttggtcagatccagggtcgccgctctgattggaga
aaggcctacgttcgcctcaaagaaggcaatgatatcgatttcgccggcggtgcctga
>ELPFPBOH_00360 rplB 50S ribosomal protein L2 381986:382810 forward
atggctatcgtaaagacaaacccgacctctgctggccgccgttttgtggtcaaggtagtg
aataaagagctgcacaagggcggcccttacgcaccgttggtcgcgaagaagaccaagagt
ggtggtcgcaacaatactggtcgtatcactacccgccatcgcggtggtggtcacaaacag
cgctaccgcatcatcgatttcaagcgaaatcgtgaagaggccgcagtggtagagcgtttg
gaatacgatccaaaccggaccgcgcacattgcactgatccgctatgaggatggtgagcgt
gcctacattattgcgccgagcggtctgaaagctggagatgaagtatgctccggcagtgat
gccgcaatcgcggtgggtaactgcctgccgctgcgcaatatgccgctgggttctgtggtg
cactgcatcgagatgaagcctggcaaaggcgcccagatcgcacgttctgcgggtgcatcg
gttcagctggtcgctcgtgaaggtgactacgcaaccctgcgtctgcgttccggtgagatg
cgcaagattccatccgattgccgtgcagtaatcggtgaggtctccaactcggagcacaat
ctgcgatctctcggcaaggcgggcgccacacgctggcggggcgtacgtcccaccgtccgt
ggtgtcgccatgaacccggtggatcatccacatggtggtggtgagggtcggacctcgggc
gggcgtcatccggtatccccttggggtatgccaactaagggttataaaacccgcaccaac
aagcgtaccgataagatgatcgtacgccgccgcaatcgtaagtaa
>ELPFPBOH_00361 rpsS 30S ribosomal protein S19 382831:383103 forward
gtgccacgttcaatccgaaaagggccgtttatcgatcaccacctggccaagaaggtggaa
gatgcggtcgcgcaaaacaacaagcggcccattaagacatggtctcggcgctcgatgatc
ctgcccgaaatggtcggtctgaccattgcggtctacaacggtcgtcagcatgtgccggtt
ctcatctctgagaacatggttggccataagctcggcgagttcgcgctgacccgcacctat
cggggtcatgcagcggacaggaagtccaggtaa
>ELPFPBOH_00362 rplV 50S ribosomal protein L22 383115:383447 forward
atgcaggcatcagcaaaattgcgacatgcgcgcatgtcggcccagaaggctcggctggtc
gcagaccagattcgcggtctgccggttgaacaggcgttgaatgttctcgcattcagcaag
aagaaaggcgcggttctggtaaagaaggttcttgagtcggcgattgccaatgcagagcac
aacgaaggtgcggatatcgatgagcttaaggtctcagcgatcagcgttgacgaggggccg
actatgaagcgaatccgtgctcgtgcaaaggggcgcgcagcccgtatcctcaagcggacc
agtcacatcaatgtgactgtcgcagacaagtaa
>ELPFPBOH_00363 rpsC 30S ribosomal protein S3 383466:384149 forward
atgggtcagaaagtacatccaaccggtatccgactgggtatcgtaaaagactggacgtcg
aaatggtacgcagattccaagcactatgctgatctgctgaacaatgatctcagtgtccgg
gattttctgaagaagcgcctctatcaggcatccgtaagccggattcagatcgaccgccct
gcaaaaaatgcacatatcactgtgcatacggcacggcccggccttgttatcggcaagaag
ggcggcgacattgatgccttgcgcaacgaggtctccaagatgatggggatccccgtgcac
attagcattgaggagattcgcaagcctgagctggatgcacagcttgtcgcagagggcgtt
gctcagcagcttgagcgtcgtgtgatgtttcgtcgggccatgaagcgttcggtgcagaat
gccatgcgcttgggagcgcagggcatcaagatcaatatcggtggtcgtctgaacggtgct
gagattgcccgtagcgagtggtaccgtgaaggtcgtgtgccgctgcacactttgcgtgcc
gatatcgattacggttttgccgaggccaacaccacttatggcatcatcggcgtaaaagtt
tggatttttaagggtgaagtctttgctgatggagaggtggcgcaagcagagcctaagacc
aaatccgcaggaaagaggtcgtaa
>ELPFPBOH_00364 rplP 50S ribosomal protein L16 384153:384566 forward
atgctacaaccaaaacgtaccaaattccgaaagcagcacaagggtcgcaaccgcggcctt
gccaacacaggtagcagtgtctcgtttggcgagtttggcttgaaatccactgggcgtggc
cgtattactgctcgccagattgaggcagcccgacgcacaattacccgccatgtgaaacgt
ggtggacagctgtggattcgggtttttcctgataagcctattaccaaaaaacctctcgag
gtacgtcagggtaaaggtaagggtaatgtggagtactgggttgctcagattcagccaggg
cgcatgctctacgagatcgaaggtgtctcggaagagctggctcgtgaggcatttgcgctg
gcatctgcgaagctgcctgtgtccaccactttcgtaaaacggacggtgatgtga
>ELPFPBOH_00365 rpmC 50S ribosomal protein L29 384566:384766 forward
atgaaggcaagtgaactgcgaggaaagggttccgaagagttgcagtcaactcttgaggaa
ctgctgaaagagcaattcaatctgcgcatgcagaagggaaccgggcagctttcgcgtccc
tcccgcatgaatgcggtccgcaaggagatcgcacgaattaaaacggtaatgaacgagcag
aaggcaggcagcgcatcatga
>ELPFPBOH_00366 rpsQ 30S ribosomal protein S17 384763:385023 forward
atgagcgaacaagaagccagcaaccgcaccttggtcgggcaagtggtcagcagcgggatg
gataagtccatcactgtcgttgttgagcgtcgagtgaaacacccgatctacggtaagttc
gtgcgccgttccactaaggtgcatgcgcatgatgagagtaacgagtgcaactccggtgat
actgtgatggtggagcaatgtcgtccgctgtcgaagaccaagcgttggcgcctggtgaag
atcatcgagcgtgccagctga
>ELPFPBOH_00367 rplN 50S ribosomal protein L14 385071:385439 forward
atgattcagatgcagacaagcctgaatgttgccgataacagcggggccaaacgcgtccag
tgcatcaaggtactgggtggctcgcatcgccgttatgcggggatcggtgacatcatcaaa
gtaagcgttaaggatgcaattccacgcggtaaggttaaaaagggcgacgtttacaacgcc
gtcgtggtgcgcaccaaaaagggtgttcgtcgtccggatggttcaatcatccgctttgat
accaacgcggctgtattacttaacaaccagtatcagccaatcggtacacgtatctttggc
cctgttacccgtgaattgcgaagtgagcgttttatgaagatcatttcgctcgctcccgag
gtgctgtga
>ELPFPBOH_00368 rplX 50S ribosomal protein L24 385450:385770 forward
atggctagcaagatcaaaaagggcgacgaggtcatcgttgttaccggaaaagacaagggc
aagcgcggaactgtgatccgcatgctcgatcgggatcgtgttgttgtagagaacatcaac
atggttaaaaagcacactaagccgaatccagcgaaaggagagcctggcggtattctcgat
aaagagatgcccctgcatatctccaatgtcgcgctctacaatccggaaaccggcaagggt
gaccgggttgggttcaagaccctggatgatggccgcaaggtgcgggtgttcaagtccaac
aacgaagttgtggatatctga
>ELPFPBOH_00369 rplE 50S ribosomal protein L5 385784:386323 forward
atgtcaagattacagcaacattacagcgacgctgttgtccagcagttgatggacaagttc
aaatacaacagtgtcatgcaggttccgcgcattaccaagatcaccctgaacatgggtgtc
ggtgaggcgattggtgataaaaaggttctcgagtttgccgtgggtgatatggaaaagatc
gctggccagaaggcgatcattactcacgcgcgtaagtcgattgctggcttcaaagttcgt
gaaggctggcccatcggctgcaaggtgactctgcggcgtgagcgtatgtatgagtttctc
gaccgactgatcagcattgcgattccacgtattcgtgacttccgcgggctgagtgccaag
tcttttgacggtcgtggtaactacagcatgggcgtaaaggaacagatcatcttccctgag
atcgactacgacaaggttgataccctgcgtggcttggatgtcactatcacaacaacagcg
cgcactgatgaagaggggcgtgccttgttggaagcgtttaaatttccgtttaagaactga
>ELPFPBOH_00370 rpsN 30S ribosomal protein S14 386332:386637 forward
atggcaaagaagagcatgatcgcacgcgaaaataagcgtgcacgtacggtagcaaagtat
gccgccaagcgagctgcgctgaagaagatcatcgatgatcccagtagcagctatgagcag
gtggaagaggcagtggtcaagctgcagaggctgccacgtgacgcaagcccgagtcgtcag
cacaaccgctgccgggtaactggccgtccgcacggctactatcgcaagttcggtctggct
cgcaacaaacttcgtgaagcggctatgcgtggcgatgtgcctgggcttgtaaaagcaagc
tggtaa
>ELPFPBOH_00371 rpsH 30S ribosomal protein S8 386740:387135 forward
atgagtatgtcagatcccatcgcggatatgcttacgcgtatccgtaatggtcaagcagcg
aacaaatctgatgttaagctgcccgcctccaagatgaagttggcgatcgccaatctcctc
caggatgaaggtttcatccagaatgccagagtcgaagagaacgacggcaagccccagtta
gtgcttgagttgcgctactttgagggccgtccggttattgatcttatcaaacgtgtcagt
cgtccgggccttcgagtttacaaggggcgcggcgagttgccgaatgttcgtggtggcttg
ggcattgcaatcatctccacatcgaaaggcattatgaccgatcgtgcggcccgggcttct
gggcagggcggtgaagtgattgcctttgttgcctag
>ELPFPBOH_00372 rplF 50S ribosomal protein L6 387150:387683 forward
atgtctcgaattgcaaagagtccgattgctattccgtctggtgtggagctgaaagttgcg
gatcaggttgtttcggtgaaaggcgcaaaaggcgctctggagctgacagtgcacgatctg
gttgcgatctcccaggaagatagtgagctgcgggtgtcgccgaaggtagaagataaagac
tcatgggcaatggccggaaccatgcgggcgttgcttaacaatatggtggttggggtgagt
cagggcttcgagcgtaagctagagctggttggtgtgggttatcgtgcccaggccaaaggc
aaaagcctgaatctcagtctcggtttctcacaccccatcgactattccttgcctgatggg
gtggatgctgcaactccttctccaactgaaatcatccttactggatttgataagcagcga
gttgggcaggtagctgcggagattcgtgcttttcgtccgccagagccctacaagggtaag
ggcgttcgttattcggatgagctcgtggttcgtaaagaagccaagaagaaatag
>ELPFPBOH_00373 rplR 50S ribosomal protein L18 387696:388052 forward
atggacaagaaacaagcacgtattcgacgtggtcgccgcactcgcgcgaaaattcgcgaa
ctgggtgttcatcgcctcacaatccaccggacacctcgtcacatgtatgcacaggtgatc
gcgccgagtggtggtgagaccctggcgagcgcttcgaccctggacaaagtggttgctgag
cagattgatggggcgaccagtaatacaaatgcggccgccgtcgtcggaaagctcattgcc
gagcgagctagagcggctggcattgatcaggttgcttttgatcgttccggttttcgctac
cacggtcgggtcaaggcgctggccgatgcggcacgcgaagctggcctgaagatttaa
>ELPFPBOH_00374 rpsE 30S ribosomal protein S5 388065:388571 forward
atggcaaatttcaatacaaagcctgagagtgatgagctcctcgaaaagctgatcaacgtc
aatcgtgttgccaaggtggtaaagggtgggcgtcagttcggtttctccgcgctgactgtt
gtcggcgatggtcagggtcgcgtcggttttggtaccggcaaggctcgcgaggttccgatt
gcgattcagaaggcgatggaatcggcacgcaaaaacatggtcaaggtcaggcttagtggc
gatacgcttcagtatccgctggttgggcgtcatggcgctgccaatgtcttcatgaagccc
gcttctgaaggtactggcatcatcgccggtggcgcgatgcgtgcggtttttgaggtgctt
ggtgttcacaatgtgctggccaagtgtattggcaccaacaatccgatcaacgtagtgcgt
gcaaccatcaatggtctggccgatatgacggatgctgaatctgtggcggccaagcgtggc
aagaaagttgaagagattctggggtaa
>ELPFPBOH_00375 rpmD 50S ribosomal protein L30 388575:388763 forward
atgtcagataagaagatgatgcgcgttaccttggtgcggagcatgaatgggcgtcttgct
agccaccaggcctgtgtgcgtggtttaggcctgcgtcgcatgcaccatacggtagaggtc
gaggatactccctgtacgcgtggtatggcgggcaaggtgtcttacatggtaaaggttgag
gagtcctga
>ELPFPBOH_00376 rplO 50S ribosomal protein L15 388765:389199 forward
atgcgtctcaacgatttgcgcccagatagtgggcaaaagcgtgaccggaagcgtgtgggt
cgtggcatcggctgcggtcttggtaagacgtgtggccgcggccataaggggcagaagtcc
cgctccggtgggtttcataaggttggttttgagggtggtcagatgccgctgcaacggcgc
ctgccgaaggttggttttcgttcccgtgtcggcatgactaccgctgagattcggctgagt
gaactggccaaggtcgagggcgatgtcgtcactctcgagtctttggaaaaagcgaatctc
atcaatcgttccgttaagcgggtgaagattattgcatccggcaatgttgagcgtcccgtg
accattgttggcattaaggccaccaaaggagccgcagcggctatcgaggctgcaggcgga
aagatcgaggcgtaa
>ELPFPBOH_00377 secY Protein translocase subunit SecY 389221:390543 forward
atgttaaactcgcttggcggtatggggcgactgaccgaattgcgtcagcggctgcttttc
gttgccggtgcgttgctggtatttaggatcggtacctttattccggtgcctggtgtgaat
ccggttgcacttgctgccctgtttgagcaggcgcagggttcgatcctcgacatgtttaat
atgttctcgggtggtgcgcttgagcgcgccagtctgtttgcgcttggcatcatgccgtac
atctctgcctctatcatcatgcagttgatgacctcggtgcttccaaaactggagcaattg
aaaaaagagggtgaggcgggccgccgtaagatcacgcagtacacgcgctatggaacagtt
gtgcttgctagctttcaggcggttggtatttcgatcgcactgcagagtcagtcgattggt
ggtcagtcggtggtggcccaacagggtgtgggttttgtcgttacggcggctgtctcgctt
gtgactggaaccatgttcctgatgtggcttggtgagcagatcacggagcgcggaattggt
aatggcatctcaatgatcatctttgccggtatcgtggccgggttgccgtccgccatcggt
ggcacgcttgagttggcacgtaccggtgaattgaacgttttgacgatcctggtgttattc
gcattggcaattgccgtcaccggcttcgttgtgttcgtcgagcgagggcaacgaaggatt
accgtcaactatgcgaaacgacagcagggacggcgcctgatgcaggcgcagagttctcat
ctgccgcttaagctgaatatggctggcgtgattccgccgatctttgcttcaagcatcatc
ctgtttccagcgacgcttgggcagtggttcgggaattccgaggagacgcgctggctacag
gatattttttcaaagctgtcgccaggtgagccggtctacgtgatggcctatgcagcagcg
attattttcttctgcttcttctatacagcgctggtctttaattcaaaagagacggccgat
aatctgaagcgctctggtgcgtttatcccgggcatccgaccaggcgagcagactgcaaaa
tacatcgacggcgtaatgtcccggctgacctttgctggtgcaatctacattactgctgtt
tgcttgttgccggaatttttaatcgtcggatggaatgtcccattctattttggcggtaca
tctctgttgatcattgttgtcgtagtgatggattttatggctcagattcaggcccatttg
atgtcgcatcagtacgaggggttgatgaagaaggctaacctcaaaggcggcagaaagaag
tga
>ELPFPBOH_00378 rpsM 30S ribosomal protein S13 390812:391168 forward
atggctcgaatcgcaggagtcaatatacctgatcgcaagcacgcgataatcgcgctgact
tcaatttatggcgttggccgtactcgcgcagctggtatttgtgaagcaacgggtattgcg
cccagcacaaagatcctcgagttgagcgaggctcagttggaggcgattcgttctgaagtc
gcaaaattcacagtcgagggtgatcttcgtcgtgaagtctcaatgaacatcaagcgtctg
atggacttaggctgtaatcgcggcatccgtcaccgccgtggtctgccgttgcgtggtcag
cgtaccaagacaaatgcacgcacccgtaaggggccgcgtcgtccgatcaaacgataa
>ELPFPBOH_00379 rpsK 30S ribosomal protein S11 391197:391586 forward
atggcaaaagcaagcggccgttcccgaaagaaagtcaagaagacagtgagcgatggcgta
gcgcacgttcacgcttcgttcaataatacaatcatcacgattaccgatcgtcagggcaat
gcactggcatgggcaactgctggtggatcaggctttcgcgggtcccgaaagagcacccct
tttgctgctcaggtggcggctgatcgggttggtcagatggtcaaagagtatggtgttaaa
aaccttgatgtaaacgtgaaaggccccggtccgggacgcgagtctgcggtacgtgcgctt
aataatgcagggttcaagatcaccagcatctctgatgtgacccccatccctcacaatggt
tgccgtccaccgaagaagcgtcgggtctga
>ELPFPBOH_00380 rpsD 30S ribosomal protein S4 391603:392223 forward
atggcaaggtatatcggtccaaaatgtaagctgagtcgtcgcgagggaactgacctattc
ctcaaaagtcgcatgcgctctctcgactccaagtgcaacatggagaaggttcctgggcag
tcaggtgatcgtcgtcgccgtatctccgattatgggcttcagctccgcgagaagcagaaa
gttcgtcgtatctacggcgtgatggagaatcagttccgcaactactataaggctgcggcg
caggctaaaggtgcgactggcgaaaacctcctgcaggcgcttgagacccgtctcgacaat
gtcgtttaccggatgggttttggctcaactcgtgctgaagcgcgtcagctcgttagtcat
aaggcgattgaagtcaacggcagtgtcgttaacgttgcatcttacaagatcaaggctgag
gacgaggtcagcattcgcgagaaagccaagaagcaagtccgcatacagggtgccttgtca
ttggcagagcaatatgggtttgtggattgggttgaggttgatcccaaggcgatgaagggc
gtttttaagcgtgtgccggatcgggctgaccttcccgcagagattaatgaacaactcgtt
gtcgagttgtactcgaagtaa
>ELPFPBOH_00381 rpoA DNA-directed RNA polymerase subunit alpha 392245:393243 forward
atggtagataacgttatggagttcctgaagccacgcatagtgaatgtgcaggcgctcagt
gaaactcacgcaaaagttatcctggaaccgcttgagcgaggctttgggcacacgctcggg
aatgccttgcgtcgtatcttgctctcctctatgccaggcagtgcgattactgaggtggag
attcaggacgtcctgcatgaatacaccgcgatagagggtgttcaggaggatgtgctggag
atcctgctcaatctgaagcaggttgcattggtgatgcactcccgggacgaagcggtcttg
cggctgcagaagaagggaccaggagttgtcagtgctggggatattacccttgatcatgac
attgagatcgcaaacccggatctgcatattgctactcttaccaagagtggcgagatcaat
atgactctcacggtcaagcgtgggcgcggttatcagccgtcgactgctcgacagagttcg
gcgggtgaagatcgaccgatcggtatgttgcagcttgacgcgtcgtttagtccagtgaga
cgtgtggcttattcgatcgaatctgcgcgtgttgagcagcgcaccaatatggatcgtctg
gttatcgaattgcagaccgatggcactattgatccggaagaagcgatccgacgctcggca
ggcattctcagagatcagctctctgtctttgttgatcttgaggcggaggcagctgaagcg
actgctgaaccggaagagccgatgatcgatccgatcttgttgcgtccggttgatgatctg
gagctgacggttcgttctgcaaactgtctgaaggccgagaacatttttcttatcggtgat
ctgattcagcgcaccgaggttgagttgctcaagaccccgaatctgggcaagaagtcactc
accgagatcaaggatgtgctggcccgcaggggcctctctcttggcatgcgcttggagcat
tggccacccgagagcattgatgagcatttcgctcactga
>ELPFPBOH_00382 rplQ 50S ribosomal protein L17 393285:393683 forward
atgcgtcatcgcaaatcagggcggcaactgaaccgaaacagcagccatcgcaaggcgatg
ttccgcaatatggcagtgtcgctgatcaatcatgagctgattaagacaactttgccgaag
gcgaaagagcttcgccgcgtggcagaaccgctgatcaccatgtcaaaaaccgactctgtt
gcgaagcgtcgtctcgcattctcacgactgcgtgatgatgcggctgttggcaagctgttt
gccgagctggggccgcgttacaaggagcgcgcaggtggctatctgcgcatcctaaaatgc
ggctatcgtagcggagataaggcgcctatggcctatgtcgagctggtcgatcgtcctgag
gtggatgaggctgaagagatggaagcgactgaagagtaa
>ELPFPBOH_00383 ELPFPBOH_00383 hypothetical protein 393829:393942 forward
atggagagggagatcttgagcgaactgcttcctgtgcatcaccgagtgggtagcctcgga
atgaatctggacgaagcagattgggatggagaattcatcgatttaatgcgctga
>ELPFPBOH_00384 ELPFPBOH_00384 hypothetical protein 394410:395906 reverse
atgcgtgtagccctaatctggatgattgtcgcttttttcagcgtctacgcttggcgcgac
tggttcaagaccctctgttttctggttgtactgatggcctttgtcgagcgtccggacatg
ccaaaggccgtggctggcatccccggcctcaacccctggaatctgctcttcgcatcgacc
tttctcgcctggttttccgcccgcgccagggaatggaaggcccctaaacttcccatatcg
atccgtttctatctagtctggtacctggccatcatcgtcgcctcttatctgaggggcgcc
ggggattccgccatcctcaacgaatattctttactggttggccgccgcgactttttcact
gggcagagcctatttatcgatgacatcatcaatgtactcaaatatgtcgctccaggcata
atgttttactatggcaccaacgacaagacccgcatgcagtgggcgctcgcatccgttctg
ataatgaatctattgcttgccttgcaggtaatccgctggatgccggtaagcaccctcgtc
gatggtgatctactgcagaagcgcgccgtgcgcgtcattgaccgtgagatcggttacttt
cgcagtgatgtagctgtgctgctctccggtgctgcttgggcctttttcgccttgatccag
ctctctaaaagttcactcaacaagacatttctggtgctctccagcatggcttgcgcactt
gctatcgcactgaccggcagccgcatcggcatgggtagctggatgggggtggcattcatt
ctggcctggtaccgctggcgaaaattctttttcatcacgccgctggtggttatgaccatt
gccgtcactattccgtcggtgaccgaacgcttcacagagggcttcacccaggataccgcg
gataaccgcaacgctgaactcgacagcggcggaccagttaaagcggacgacatggacctc
tatacggtcacctccggtcgcaccgagatctggccctttgtcatcgaaaagatcgccgag
cagccgatctggggacatggacgacacgccatgatccgcagcggtattgcacccttcctc
tggaattcctatcacgagtcattccctcacccacacaacgcctatcttgagctgaccctc
gataacggcctgctattctcgatccccatctttatcttctttctgattatcgtgataaaa
agtctcaccctgttcagggacaagacagactccttcaatatggcaataggcggcggcagc
ctggcgtttacagtcagccagctgtttggcgctgttgctggtcagtctttctacccaatg
atcagtcaggtcagcatgtgggtgatgatctttcttatgttgcgggtctctctggagcga
aaaaaccggaacctttctgacgccaacctgaatactgaagcgccaccaagtaactctgag
aggcacattcccgttggtcgcaaacgacgttacaacatccacaaccctccctggtag
>ELPFPBOH_00385 uvrA UvrABC system protein A 396018:398834 reverse
atggataccatccaaatccgcggcgcgcggacccacaacctgaagaatatcgacctgacc
ctgccgcgcaacaagctgatcgtgatcaccgggctctccggctccggcaaatcctcgctg
gctttcgacaccatctatgcggaggggcagcgacgctacgtggaatcgctctccgcctat
gcccggcagtttctttcactgatggagaagcccgatgtggaccacatcgaggggctctca
ccggcgatctccatcgagcagaagaccacctcccacaacccgcgttccaccgtcggcacc
atcaccgagatccacgactacctgcggctgctattcgcccgcgccggcacgccacgctgc
ccggagcacgacactccgctggaggcccagaccatcagtcagatggtcgatctggtgctg
gcgctgcccgaggggagccggctaatgctgctggcgccggtgatctcggagcgcaagggc
gagcaccataaactgctcaccgagatgcatgcccaggggtttatccgcgcccgcatcgac
ggcgaactgttcgagctggatgaggcccccgagcttgagctgcacaaaaaacacaacatc
gaggtggtggtcgaccgtttcaaggtacgccccgatctgcagagccgtctggccgagtcc
ttcgagaccgcgctcaatctcgctggcggcctggtacgggtcgcagcgctggatggcggc
ggcgaggagcttatcttctcctcccgctttgcctgcccgcagtgcggttatagcctaagc
gagctggaaccccggctgttctccttcaacaatccggtgggggcctgccccacctgcgac
gggctcggcgtggagcagtttttcgacccagacaaggtagtcgcgcaccccgagctgtca
ctggccggcggcgcggtgcgcagctgggaccggcgcaatacctactactatcaaatgatc
agctcgctgggcagacactacgcattcgatcccgaaacgccgtggcaggagctgccgcgg
ccggtgcagaaaaagatcctctacggcagtggcaacgagtcgatcgagttcagctacttt
aatgagcgcgggcgttcgacccgcaagacacacccctttgaggggatcatccacaacatg
tcgcgccgctatcgggagaccgattcgaatgcagtccgcgaggagctggcgcactacatc
tccagccagccctgcccggagtgcaaaggcacccgcctcaaccaggcggcacgccatgtg
tttgtcgcgcacaacaccctgcctgagatcagcgcaatgccgatcggccaggcgctgagt
ttttttcagcagctagcgctgcccggcaaacgcggcaagatcgcggacaaaatcgtcaag
gagatcgatcagcgtctcagctttctggtcaatgtcgggctcgactacctcaccctcgac
cgcagcgccgaaaccctctccggcggcgaggcgcagcgcatccgcctggcaagccagatc
ggcgccggcctggtcggcgtcatgtacgtgctggatgagccctccatcgggctgcatcag
cgggacaacgcgcgactgctcaacaccctcacctatctgcgagatctgggcaatacggtg
atcgtggtggagcatgatgaggatgcgatccgcagcgctgaccatgtggtcgacatcggc
cccggcgccggcgagcatggcggccagatcatcgcccagggtaccgccgaagagatcacc
gcagtcgagcactcgctcaccggccaatatctctccggtcagcgcagcatcgccgttccc
accgaacgctatgccggacgtgacggcgagtttctgcaggtaaccggggcctgcggccac
aacctgaagcaggtgacgctcagcattccggttggcaccttctgttgtgttaccggcgtt
tcaggatccggcaagtcgaccctgatcaacgacaccctctaccctatctgcgccgccgaa
ctgaatggcgccaatagctcaccggcagcctatgagtcgatcgaagggctggagcacttc
gacaaggtggtcgatatcgaccagagcccgatcggtcgcacaccgcgctccaacccggcc
acctataccgggctgttcacgccgatccgcgaactgtttgccggcacccaggagtcccgc
acccgcggctacaccccggggcgcttctccttcaacgtcaagggcggccggtgcgaggcc
tgccgtggcgatggcgtgatcaaggtggagatgcactttctgcccgacgtctatgtgcag
tgcgatgtctgcaagggcaagcgttacaaccgcgagaccctggaggtgaagtacaagggc
aagtcgattgacgaggtactggcgatgacggtggaggaggggctggcctttttcgatgcg
gtgccagtgatcaaacgcaagctacagaccctgatggatgtggggctctcctatatctcc
ctcgggcaaaacgctaccaccctctccggcggcgaggcgcagcgagtcaagctctcccgg
gaactctccaagcgcgataccggcaacactctctacatcctcgatgaaccgaccaccggg
ctgcacttccacgacgtgaatcatctgcttgcggtgctgcaccggctgcgtgaccacggc
aatacggtggtggtgatcgagcacaatctcgacgtcatcaagacagctgactggatcatc
gacctgggcccggagggtggtaaccgagggggcgagattctggtagagggcaccccagaa
accgtcgccgcccaccccgattcctatactgggaagtttcttgccagctatttgtga
>ELPFPBOH_00386 yajR Inner membrane transport protein YajR 398980:400365 forward
atggcaaagagtagcggagaggggcagggcctaaaccctctggagcggcgcgccgcgttt
tctctggcggggattttctcgctgcgcatgatgggactttttctgatcctaccagtgttc
gccctctatgcggagggcgtggctggagtgacgccgatgctggtgggggcggcgatcggc
gtctacggtctgacccaggcagtgctgcagatccccttcggtatgctctccgatcgcatc
ggccgcaaaccggtgatcattgccggcttgttgatctttgcctgcggcagtgcggtggcg
gcctccgctgacactatctgggggatcattgccggtcgcgcgttgcagggtagtggtgcc
atcgctgcagtgattatggcgctggctgcggatctgagccgtgagcagcgccgcctgcgc
atgatggcgatcatcggcatgagcatcggtgccgcctttgccgtttcgctggtgctgggg
ccggtgctgaacagctggatcggcgtgccggggatcttcgggcttacctcgatactggcg
ttgctgggcgtaggcgtggtgctgtttgtcgtgccgacaccgcagaagagcgaattccac
cgcgatgcggaggcggtgccggggcagttcggcaaggtgctgcgggatcccgagctggtg
cgactggacttggggatcctcatcctgcacatgacactaacggcgctgtttctggccttt
cccctggcgctgcgggatttgggcatggccagcgactcccattggcaagtctatttgcca
gtgatgctggtggcgatggcagcaatggtgccgtttgtcatcatcgccgagagtaagcgc
aagatgcggccggtctttatcggtgcggtggctgcgctggccctggccggcctggcaatg
gcattgatgcgtgatctgtttgccggcttggtgctggcactactgctgttctttatcgcg
ttcaacctgctggaggcgacactgccgtcgctggtagccaaggtagcgccgggagaacgc
aagggcacagccatgggagtctactccagctcccagtttaccggcgctttcatcggtggc
ctgctgggcggctgggtccacagccagtatggtgtcgagggagtgtttttcttttgtggt
ggcatctcgacgctctggttgctgatcgcctggggcatgtcggatccgaactatctgagt
aatttcctgttgccggtgggggaactggaggatgatgatgccgcgctgctggagaaagag
ctgagcggggtggctggggttgcgcaggcggtggtgatcccggaagaccgcatcgcctat
ctcaaggttgatcttgctctgttcgatgagtcggccttggatgcatattgcgcagagcag
gcgtaa
>ELPFPBOH_00387 ssb Single-stranded DNA-binding protein 400471:400917 forward
atggcacgaggtataaacaaggtaattctcatcggtaatctggggcgtgatcctgagacc
cgctatatgccttccggcggcgcggtgaccaatgtgacggttgcaacatctgattcatgg
aaggacaaaaacacgggtgagcagcaggagcgcacggagtggcaccgggtggtgttcttc
aatcgcctggcggagatcgctgctgagtacctgaagaaaggctccaaggtctatgtcgaa
gggcggctgcagacccgtaagtggcagggccaggatgggcaggatcgctacaccactgag
atcgtcggcaacgatatgcagatgctcgacagccgtggtggcagcgcggcattcgactcc
ggcgcacccgcctcaaagccggcagcggcgcctcagccttcgccatccatgcccgacaac
gacttcgacgacgacatccccttctga
>ELPFPBOH_00388 ELPFPBOH_00388 hypothetical protein 401228:401554 reverse
[truncated: 3,147,684 more chars]
