# Supplementary material for: The complete and closed genome of the facultative generalist Candidatus Endoriftia persephone from deep‐sea hydrothermal vents
Source: Mol Ecol Resour. 2022 Jun 30;22(8):3106–23. doi: 10.1111/1755-0998.13668 (PMC9796809; doi:10.1111/1755-0998.13668)
Supplement: Supplementary file 4 — Data S1 Zip file containing annotation/intermediary files, as well as in‐house bioinformatic scripts used in this manuscript. [file MEN-22-3106-s004.zip › Supplementary_File1/01-Endoriftia-closed-genome/Endoriftia_closed_genome_CRISPR_spacers.fasta]

>Closed_Endoriftia_CRISPR1_region1_spacer1
GTGGAGAATTGTAATCGATATTCTCGATGCGT
>Closed_Endoriftia_CRISPR1_region1_spacer2
TGGTGGCCAATGGCAAGGTGATCCAGCGGATCAT
>Closed_Endoriftia_CRISPR1_region1_spacer3
GCGCCTAGTGTTCGACCATTGGCGGAATGTGAT
>Closed_Endoriftia_CRISPR1_region1_spacer4
AATAGGCGAGTAAACCTGTTGGAGATGTTCGTG
>Closed_Endoriftia_CRISPR1_region1_spacer5
CGCTTGGGTCTTTTTCGACCCAGGATTTCGGGAA
>Closed_Endoriftia_CRISPR1_region1_spacer6
CAATCCAGTCTGCACCACGCCTTGCGGGGCCAAT
>Closed_Endoriftia_CRISPR1_region1_spacer7
CCCACAATGGGAGAGAAGAGGGGGAGAATGGGAAG
>Closed_Endoriftia_CRISPR1_region1_spacer8
TTTCCCAGACTCCCTATAGCCAATGCACCAGGCCT
>Closed_Endoriftia_CRISPR1_region1_spacer9
GTGCTTGGCGGGTAGAGCAAGACCCGACTAAAGC
>Closed_Endoriftia_CRISPR1_region1_spacer10
CTTCGCGATGCGGTTATCGAATCTAAAATTATTGT
>Closed_Endoriftia_CRISPR1_region1_spacer11
CTGCGGTGGGACGTTGATCTCATCGTGCAGAGT
>Closed_Endoriftia_CRISPR_region2_spacer_1
CAAAGGGAGGGCCATGCGTCGCCGCCAAGTGA
>Closed_Endoriftia_CRISPR_region2_spacer_2
CGGTCAAAACCACTTCTAATTCGCGATCAAAA
>Closed_Endoriftia_CRISPR_region2_spacer_3
GCAATTAGTGGCGTCGCTCAGGCGATTATCAA
>Closed_Endoriftia_CRISPR_region2_spacer_4
AGTCGAGCCTTAATTCAGTAGTGCTGTGCCTA
>Closed_Endoriftia_CRISPR_region2_spacer_5
TCGACCTCGACTTTGGCTGAGTTGATAATCACC
>Closed_Endoriftia_CRISPR_region2_spacer_6
ATCATCAAATCGTCAACTGTTGGTGATTCACA
>Closed_Endoriftia_CRISPR_region2_spacer_7
CCGCCAGTACGCCGTCCGCTGGTGGCGTTGCT
>Closed_Endoriftia_CRISPR_region2_spacer_8
CGCGTTTGAGCGACGACGATGTTGAGCTAATG
>Closed_Endoriftia_CRISPR_region2_spacer_9
CTAGACTAGGATCTACGAATGGCAGCTGCAAC
>Closed_Endoriftia_CRISPR_region2_spacer_10
CTGAATGCAACTCGTTTTCATCGACCCACCAA
>Closed_Endoriftia_CRISPR_region2_spacer_11
CGCCACAGCAGACAACGGCAGCAAGCCAAAAT
>Closed_Endoriftia_CRISPR_region2_spacer_12
GAAATTCCAGCCTGCCTGGTCAATCCACTTGA
>Closed_Endoriftia_CRISPR_region2_spacer_13
AACGCAGCGATCTGGCTGTCAAACTTCGTTGG
>Closed_Endoriftia_CRISPR_region2_spacer_14
GTCTGTGTTATTTTTCTGGGCACAATCACTTG
>Closed_Endoriftia_CRISPR_region2_spacer_15
CGCGTTTGAGCGACGACGATGTTGAGCTAATG
>Closed_Endoriftia_CRISPR_region2_spacer_16
GACGGCCAGATCAGCGGGATAGTGCGGCTGTGC
>Closed_Endoriftia_CRISPR_region2_spacer_17
ATCTGGCGTCCTGTTGTGTGTTGTATTTTTGG
>Closed_Endoriftia_CRISPR_region2_spacer_18
CTAGGGCGTCCAGTCGCGTTCTATCCTACGTT
>Closed_Endoriftia_CRISPR_region2_spacer_19
AATCCGCGCCTGTCCCGCAGCCGATAATTGCA
>Closed_Endoriftia_CRISPR_region2_spacer_20
TTCGACGGCCAGATCGCTGCGGTCTTCTGCTCC
>Closed_Endoriftia_CRISPR_region2_spacer_21
TTTATCATTGGTTAATCGCCTTTAATGACGTG
>Closed_Endoriftia_CRISPR_region2_spacer_22
GTCGTGCGCCCTACAAAGGGCCTCCTCTATCA
>Closed_Endoriftia_CRISPR_region2_spacer_23
CGACAAAATAATTATCGAGCGGCCGCCGTGTC
>Closed_Endoriftia_CRISPR_region2_spacer_24
GCAAATCGCAACGCACAGAGCAAACCTGGTGG
>Closed_Endoriftia_CRISPR_region2_spacer_25
GCGACGACTACCTAATGCTTAGCATCACAAAG
>Closed_Endoriftia_CRISPR_region2_spacer_26
GACAAAGACCCAATCCACTTTTGCGACACCTG
>Closed_Endoriftia_CRISPR_region2_spacer_27
CATAAACGCAACCCACACCCGGTAATTGAGAC
>Closed_Endoriftia_CRISPR_region2_spacer_28
ACTAATCGGCATCACATACCCCACGCCAGCAT
>Closed_Endoriftia_CRISPR_region2_spacer_29
CTCCTCAAGGGCTTCGATCACGTTAACAACAT
>Closed_Endoriftia_CRISPR_region2_spacer_30
CTGGAGTGGAGCGCGAGGCGGTGAGCCAGGGC
>Closed_Endoriftia_CRISPR_region2_spacer_31
AGCTATGACGCCGAGAAAAAACGCGTTGGGCG
>Closed_Endoriftia_CRISPR_region2_spacer_32
TTATAACAAGCGCAATAAACACGGACAATTTA
>Closed_Endoriftia_CRISPR_region2_spacer_33
ACGCGACGAAACTGCCTTGGGCAGAGGCAAGC
>Closed_Endoriftia_CRISPR_region2_spacer_34
AATAGGCAGAATCTTGTGTACTGCGTCAATCA
>Closed_Endoriftia_CRISPR_region2_spacer_35
CTGTTGGGCCAGGGCGGCTTTATAGCTGTCAC
>Closed_Endoriftia_CRISPR_region2_spacer_36
GAATAGCTGGGTGATTTTATCTGCCCATTGAC
>Closed_Endoriftia_CRISPR_region2_spacer_37
GTGCCTGTTGAATTCGCGCGACCCAATGCCGT
>Closed_Endoriftia_CRISPR_region2_spacer_38
ACTTACGATCTAATCGCCTCGCGTAATAACTG
