# Supplementary material for: The complete and closed genome of the facultative generalist Candidatus Endoriftia persephone from deep‐sea hydrothermal vents
Source: Mol Ecol Resour. 2022 Jun 30;22(8):3106–23. doi: 10.1111/1755-0998.13668 (PMC9796809; doi:10.1111/1755-0998.13668)
Supplement: Supplementary file 4 — Data S1 Zip file containing annotation/intermediary files, as well as in‐house bioinformatic scripts used in this manuscript. [file MEN-22-3106-s004.zip › Supplementary_File1/02-Endoriftia-public-available-drafts/Gardebrecht_Riftia_endosym_1.ffn]

>HMHBLCGN_00001 tRNA-Leu(caa)
GCCGGGGTGGTGGAATTGGTAGACACAGGGGATTCAAAATCCCCCGGCTTCACGGCCTTG
ACGGTTCGAGTCCGTCCCTCGGTACCA
>HMHBLCGN_00002 hypothetical protein
TTGCGGTGCGCGGAAGGCGAAGTGGAACTGAGAGTCGACATGGGCCGGGGCGATCAATTC
CATGCGCGCCAGTGCCTTGAGGCGGCTCTGGGCCTGGCGCGCCTTGGTGGCCTTGGCGCG
GAAACGATCCACATAGCTGCGGATGTGGGCGATCTCGCGCTGCTGTCTCTGATGTTCGGC
CTGCTGGTTGGCGAGGCGTGCGGCGCGGATCTGCTCGAAGGCGGAGTAGTTGCCGCTGTA
GAGGCTGGCAGTCTGCTGCTCCATGTGCACCACATGGTCTATGGTCTGGTCGAGAAAGTC
CCGGTCGTGGGAGATCAGCAGCAGGGTGCCGGGGTACTTTTTCAGCCAGCCTTCGAGCCA
GATCACTGCATCCAGGTCGAGATGGTTGGTGGGTTCATCGAGCAGCAGCAGGTCGGAGCG
GCACATCAGCGCCTGGGCCAGGTTGAGGCGCATGCGCCAGCCACCGGAGAAGTGGGAGAG
CGGCTGTTCCATCTCGCTGGCCGCAAAGCCAAGCCCGTAGAGTAG
>HMHBLCGN_00003 hypothetical protein
ATGGCGTCACAGTCGCTCACCAAGTTCTATAGGAACATCTCTGATGTCCATAAGCTTGCT
GAAGCGCACAGCAAACTAAATCCGGGTGGTTTAGGCCGCCGATCACTTGGCCATATCACC
CGTAGCGGAGTGGTTATGCTTTGTGCTGCGTGGGAAGTATACTTTGAAGATATTGTTACG
GAAGCTGTGCGGCATATAACTGGAGCGTTAGATACCCCTTCGCAATTACCACCTTCTGTT
CAGAAAAAATTAAGCTCTCAAGTTAAAGCTGACTCACATGAGCTAAAACCTCTTGAATTG
GCAGGGGAAGGTTGGAAAGAACTCTTACTCCACTACGCTAGAAAAGAAGCATCAAGTATT
AATACACCAAAAAGTCATGTACTTGAGTTATATGCCAAGCATTTTATCGGTACCGACGGT
ATTTCATCCGCTTGGCATGTCGGCCCGGATCGAGTTAATCATATCGTATCAATCAGGGGC
GAAATTGCGCATCGAGGACGTGATGCCGAATACATACCTATTCTTGATTTAAAGCTCTAT
ACCAAAGAAATTGTGCGCACTGCTGTTGAAACGGACAATCATATATGCTTGCACATCAAA
TCAGCTACAGGAGCAAAAAGCCAGCCATGGCGACGAAAAACTGTCCCAGAGTAA
>HMHBLCGN_00004 hypothetical protein
GTGAAAGAGTCCCTGCGAGAGATTCTCTCCACTCCGATGAGTCGCGACACTGCGGAACAA
TTGCTCATGGAGTGGTACAGCTGGGCGCGCAGATGCCGGGTGGTGCAGATGAAGAAGCTG
GCGACCAGCATCAAAGAGCACCTCACGGGCATTCTCAACGGGTTCACCTCTCACCTGAGC
AACGGGCGCGCGAAGGCATCAACTCCCTGA
>HMHBLCGN_00005 ISL3 family transposase ISAtc2
TTGCTCTACGCTTGTGAGGGGCGTGACCATTCCACGGTTGAGCGTTTTACTGAAGACCTG
ACAGCCCACGGTGGTGACGCTGGCAATATCACAGCCGCCTGTACTGACATGCCGAAGGCC
TTTATCAAAGGCGTTGGCGCCCACCTGCCGAACGCAGATCTGACCTTTGATAAGTTTCAT
GTCGTCCAGCTGGCCAATAAGGCGGTCGATGAGGTCCGACGGCAGGAGGTCAAGGAGGGG
CCCATCCTGCGCAACAGTCGCTGGTGCTACCTGAAAGACCAGAGCAAGCTGAGCGGTAAG
CAGAGCGCCATGATGTACTGCTTGAGCCGATCCCGCTGA
>HMHBLCGN_00006 hypothetical protein
ATGAAGGGGCAAACCGGAGTTACGCCCAACATTCTTGCACGCATTGCCATCATGTTGGCA
TTAAAGGACGGCAGCAGTTTGAAAAATGCGGGTGTCGCCGACAGCGAGGGACAGGAGCTT
AATAAGAGCGTGTTATTTGGTGACCATGAAAATATCTACGAAGCCATGATCAACCAATAC
ACAAACGACAATATGATTAACCTACCAATGCAACAAACTATTGCCTCGCTGATTGAGGTT
GGTGTTCATAAGATGGGACACATCAAAAATATCCCAGAGCTCTGTGAGCTGTAG
>HMHBLCGN_00007 hypothetical protein
ATGCCTGGATCTCGGTTGGTGTGGCTGGCATTGCAGGCCACCCGTAGTGCCGGCTATCGG
CGCGGGCTGGTACTACACCGGCAAGGAGAAGGAGGGGGGAGGCAGATTTTGTCTTTGCCT
TGGTTCCAGACCCTGGGGCGGGATAGACACCCGCAACAGTTCGCGCTGGACTGCTTCGAT
TATCTCGTGGTGGATGAGTTTCACCACTTATGTAACCTAATTAAGTGTAGCCACAAGGAA
AAGTCCATTAATAATAGTAGTTTGTGGCTTGCGCAACAAAATACACTGTTGCGACCAGTG
GATGAGCCCGGTAGATCAAGTCTAAGCTACTACATATCAATGTCAGAGGGCTTTGATTCT
GTGGTAAGTAATCGAGTTTTTTATCATCATCGCTACAGCTCACAGAGCTCTGGGATATTT
TTGATGTGTCCCATCTTATGA
>HMHBLCGN_00008 hypothetical protein
GTGATGGTGACCGTCGCGCTGGCGCTGATGCCACCGTCATCGGCCAGGACGGTGAACGGG
CCACCGGCGCTGCTGGCGGTGAACCGGCCGGTCTGGTCGATGGTCCCGCCGCCGCTGACG
CTCCACACCGGGCTGGTGGCGATGGCGTTGCCGTACTGGTCGAGGCCGCTGGCACTGAAC
TGCTGGCTGGTGCCGACGCTGAGCGCGGCGCTGCTCGGGTTCAGGCTGAGGCTGGTCAGC
ACCGGCAGTGCGCCGGTGGTCGCCTCGGCAGCCTCGCCGGGCGCACTCTCGTTGCCCGCC
GCATCGTAG
>HMHBLCGN_00009 hypothetical protein
TTGAACAAATGGGCGCTGGTATCGACGCTGTGGCTGGTGCCGGCGATGGAGCTGGAGGCC
GCATCCGCCGCGCTGAAGGTGCCGCTACCATCCCGGTCGAACAGCAACCGGTAG
>HMHBLCGN_00010 hypothetical protein
GTGTTACGGAGCTGGGCAGCATGCTTTCTACTAAAAAAGAAAGAGCGTGATTCTTTTTTG
GGTTTTGCAAACAAAATAATACATGCCAAAATATTTAGAATAGATACGGTTGGATCAAGA
AAATATAAAGGTAATTTTAAATGGTGGGGCGGTGATTTAACGTTGGCTGGAACATTGATG
GGTAAGAAGCAGACTCCGTGGGAGTTTTTCTTTTCAATACAGAGCTGGTGTGAATCGGCG
ATAATATTCATTAATTCATGCGAAGCATCTTTGTGTTCTATAAACGAGCAGTCTGAAGAT
CGTGCAACATACAGCTAA
>HMHBLCGN_00011 hypothetical protein
GTGGATATTGGAAGCTTAAAAGAGAAATTATTTATACTTAATAATCTAGCCTTGTCAGGC
GAATTGTTTTCGGTGCGTTATTTTATCGGAGAGAGTGAACTCCAGAGGCATTATTCCGAT
TTAGACTACCATCACTTTACAAAGTCAATTGTGAGTAATTATGCAATCGAACTTGCCGTT
AAGTTGAGAAATGCCGCGGAAATGCTGCAAGAAAGAGGTATATCATACGTAAATGATAAA
AACATTATGTGTTACGGAGCTGGGCAGCATGCTTTCTACTAA
>HMHBLCGN_00012 hypothetical protein
ATGGATGACAAGAAAAATCGTATAAAGGTCTTCGTTAGCTACAGCCACAGTGATTACGAA
TGGGCTGAAAGGCTGCTTGCTCACCTTTCAATAGCGGAATCAAAAGGGCTTGTAGAATAT
TGGAGTGACCAAAAGATTCAGGCTGGTGCGGAATGGAAGCAAGATATAGAGGAGGCAATT
AAACAATCCAAGGTCTTCGTAATCCTTGTGAGTCCGGATTACATGGCCTCTCCATTCTCC
GCTGATTTCGAGTTCCCCCTAATTAAAAAAGCATCAGAAGATGAGGCGCTGATTCTTCCA
GTAATAATAAAGCCAACTGCAAAATCAGCGCTTGGAAGCCTCAGTGAATATCAAGCGGTC
AATGCTCAAGCACTAAGCTCACTCTCGCCAAAGGAACAAGAAAAACTAATAATTGAGCTT
GCTAACAAAATAAATACGGCAATTCTTGAGCACAAGAAGAAAATCGAGTCCAACTCAGGT
CAAGTGCTCGCTTCGGCAATCGGCGGAGCCATTATCGGTAATTTGATAATTCCTGGAATA
GGCGGCGCGTTACTTGGAGGACTGTTGGGCGGTGCCCTTGGTGGAGCCAATAAAGGTGGC
AAGGATGATGATTAA
>HMHBLCGN_00013 hypothetical protein
TTGGAGGACTGTTGGGCGGTGCCCTTGGTGGAGCCAATAAAGGTGGCAAGGATGATGATT
AATCTCAACCTTGCCAGTCTTTATGTCGGGTTGGTATTCGGTGGTTGCTTCTTGATGTTT
GTACTGGTCAAGTACCGGAAAGCACCTGAGTTTCTCGATATGGCAATCATTATCTTGTCT
TGTACAGGTGTCGTTATAGGCATTCATCTAGGGTATGTCGCAAGCACAATCCCCGACAGC
GAATTGGGGAAGCTTGCGGATCACAGGGTGCCTATTGTCCTAGGTGCACTGGCAGTTATA
TGGACTTCAGTTGGCTCAATAGTTAAAACATGCAAGCAATCTATAGAATCAATAAAAAGC
TAA
>HMHBLCGN_00014 Modulator of FtsH protease YccA
ATGAGTCGATTCGCTACCGCTGTCGCCCGACCGCAAGGCGCGGTCCTGGCGACCAACAAG
GTCATCCGCAACACCTACATGCTACTGTCGATGACCCTGGTGTTCAGTGCCGCCACCGCC
GGCGTTTCGGTGCTGTTCAATCTGCCCCATCCGGGATTCATCATCACCTTGGTCGGCTAC
TTCGGCCTGCTGTTCCTGACCAGCAAGTTCCGCGACAGCGCCCTGGGGCTGGTCTGCGTC
TTTGCCCTGACTGGTTTCATGGGGATCACTCTCGGGCCAATCATCAACACCTATCTCGGG
TTACCCAACGGTCCTGAACTGGTCATGACCGCACTCGGTTCGACCGGCGCCATCTTTCTC
GGCCTGTCCGGGTATGCGTTGACCAGCCGCAAAGATTTCAGCTTCATGGGCGGCTTTCTG
ATGGCCGGCATCCTGGTTGCCTTTCTGGCTGGTCTCGGTGCCATGCTGTTTGAGCTGCCG
GGGCTGTCGCTCGCCGTCTCGGCGCTGTTCGTGCTGCTGATGTCCGGGCTGATCCTGTGG
GAGACCAGCAACATCATCCACGGCGGTGAGACCAACTACATCATGGCGACCGTCACCCTC
TATGTCTCCATCTACAACCTGTTCACCAGCCTGCTGCATCTGCTAGGGGCGTTCGGCGGT
GACGAATAG
>HMHBLCGN_00015 hypothetical protein
GTGTTCCGCGATGGCGTTGAGATCGCCAGCAGCGCCACCATCAGCTACCGCGATAGCGGG
CTCACCCCGTCGACCCGCTACAGCTACCAGATCAGCGCTTACGATGCCGTGGGTAATCAG
AGCGAGCCTGGCGTAGCGGTGGCGGCTACCACCGGCGCACAGCCGACCCTGACGAGTCTT
AGTCTCACCCCGGCCTCTGCTCAGCTGAATATCGGCCTGCGTCAGCAGTTCAACGTCAGC
GGGTTTGACCAATACGGCAACACGATCGTGGTCAACCCGACATGGAGCGTCAACGGCGGT
GGTGTCATCGACAGCACGGGTCTGTTCAGCGCCAGCCAGGCAGGCGGGCCTTTCACCGTG
TTGGCCGAACAGGATGGTGTCAAAGCCACTGCCAGCCTGACCGTGATTCGCCAGTCCAAC
CTGATCGATAGCGGTTTCGACAGCGACAGTGCCGGATTCAGCTATCTCGACGACCCGTTT
CGCGGCAGTGGCGCACCGGCCTATGCCGACGGCAGCTATCTCGGCGCCGGTGGCTACAGC
GGCGGTGCCCTGCAGATCACTCTCGGCGGTATCGACGGTGATGACATCTTCGGCATGTCG
GGGGGGTGGCAACACGACTTCCAGCTTAATGCGCTGAGTGAGGTGAGCCTCAGCTTCCGC
TACCAGCTGAGCCAGACCCCCTTTTACGAGCGCAACGAATACAGTCAACTACTGCTAAGC
ATCGACGGGGTACTGGTTGGTGTCTCGCCCAATGACTTCATCGACCAAATTAGCGGCAAC
GGCAACGGTGGTGCCGAAGAGACTACCGGCTGGCGTCAGGTGGAACTGAATCTGGGGAGC
CTGGCAGCAGGCAGCCACCGGCTGATAATCGGCGCCTACAACAACCAGAAGACTGCGGCC
AACGAAACGACCGTGGTATTGATTGATGACCTGCTGCTGCGTAGCAGCAGTAGCCTACCG
GTCAATCTGCCACCGAGTGCAGTGGCCAGTGCCGACCCGCAGACAGGCGTGGTTCCGTTG
GTCGTCAACTTCAGCAGCGCCGGCTCCACGGATCCTGACGGCACCATCGAGCATGTTAGC
TGGGCGTTTGGGGATGGCAGCAGCAGCACCGAGGCCAACCCGCTCCACAGCTACACTACG
CCCGGCGACTACACCGCGACCCTGAGCGTAACCGACAACCAGGGGGCGACTGCCAGCGCC
AGTGTCGGCATCAGCGTTAGCGACCACCTGACACTGAGGCCCTGA
>HMHBLCGN_00016 hypothetical protein
TTGGGCTGGGAAATAATATCAGGTGCCGTTATCGCTCTATTAGCCGTTCTAGACTCACGT
CGTGAGAATGAACAGAATAGAGTCAATGAATCTCTACAAGCATTAGGTGATGCATATTAT
TCCACGGTTACTTACTACGACACCGACTTTACAAACAGCAGCGCTAAACGACACGAGCAG
TTGCTGTTAGCGCAAAAATGGGACAGAGTCGCGAATCTAACTAGACAATTCGACAGCAAT
ATCGCAAGCCGCTTCAGCCTTAAAAGTCGTTTTTGGCAAGACGGTGAGGCGTGGAGTAGC
TCTAAAATTAAAGGCGCAAAAATAAGCTTAGAAAATATTAGAAGAGATGTAAGATTTTTA
CTTATACCTAAACAGAAAAAAGGCTAA
>HMHBLCGN_00017 Toxin YoeB
ATGAACCTCATTTTTGCCGATCATGCCTGGGATGACTACCTATATTGGCAAAAGGTCGAT
AAAAAAATGATTAAGCGCATCAACTCACTAATAAAAGATATTCAACGCTCACCTTTCGAG
GGCATCGGTAAACCAGAGCCACTTAAGCATGCCTTATCCGGCTACTGGTCTAGGCGGATA
AATGATGAACACAGAATCATTTACAAAGTTGACTCTGAATCCGTTCATATTGCTCAACTT
AGATACCACTACTAA
>HMHBLCGN_00018 Antitoxin YefM
ATGAAAGCCCTTAGCTATACTGCTGCCCGCTCGAACCTAGCCAAAACTATGGAAAGCATA
TGTGATGACCACGAACCTGTTGTTATTACTAGGAAAAATGAACGATCGGTTGTCATGCTC
TCACTTGAAGATTATGAATCTCTAGAGGAAACAGCATACCTTCTTCGTAGCCCCAAGAAC
ATGAAGAGGCTTATCGAATCTATTTCTCAAATTGAGAATGGCAATGGAAAACCAAGAGAA
TTAAGCGAATGA
>HMHBLCGN_00019 hypothetical protein
ATGACATTAGATCCAACGCCATCACTTTTAGAAAATTTATACTGGATAACATTACTTGCA
GTTATTGTTTCGTCGGCTTCAGGTGTTCTTAAAGCTGGCTTTAAACAGTTTGACTTATTT
GGTGTAATTATTATTGCTATTGCTACAGGATTGGGGGGCGGTTCATTACGTGACATGCTT
CTTGGTCGAGATGTATTCTGGATCAATGATCAAATATTTTTTATTGCCTCGCTTGGTAGT
GCGGTCACTATTTTTGTGGCGGCCAGACTAATATTGGTGTCGCCTAAATATTTTTTAGTT
GCTGATGCTGCAGGCTTAGCTACATTTGGTGTTGCGGGAACGTTGGTTTCACTTATGGTT
GGAGCGCCCCCGCTTATTGCAAGTTTTATGGGAGTAATGACAGGAACTATGGGTGGTATT
TTTCGTGATGTACTATGTAATGAAACACCCGTCGTATTTCTAAGCCCGCTTTATGCGACA
GTATCCTGGGTTGGTTCTTTGTTGTTTATCGGGCTCTTGCATTTCGATCAAGAGATAACG
GTGCAGCAATTATTTCTGGACTAA
>HMHBLCGN_00020 hypothetical protein
GTGACTGACCAAAAAAAGGAGCCATTCCTTAGATGGCAAGGCCGTTCACTTGAATACTTA
TCCTATGCGATTAATTTGTTCCTGGGTTTATCTATAGCAGCAATTGGCTTTGAAATGAGC
TTATTACAAAATACAGAATTCAACTTGGCAGGTTGGCAGAAATGTATTTTTTCTCTGTCC
TTGCTATCACTAGTTGTAGCTAGTGGGTTAGGAGTTGCATGTGTGCTAAATCGTGTAAAA
GACTTCAGGGATACTACGGCTATAGCAAGAAAAAAATCAAAAGAAGAATATGATGATGAA
TTAGATGAGCTAAGAGAAATTGTTGGTGTTATCGGCACAAGAACAAGAAATCTTTTCAAT
TGGCAGGCTTGGTTATTTAGTATTGGCATATTTCTCTTAGTAGTGGTTATGGTCGTGTTT
TATAGCAATAGGTTGTTTTAG
>HMHBLCGN_00021 hypothetical protein
ATGAAGATACTTTACACATCAAGTGACGTTCACAAAGCAATAAAAGCGGTGTTCGCTAAG
AAGCAACGACGACGCATAGCGGTTGTTGCTTATCTCGGCGAAAATGCGGAGGCTTTCTTG
CCATTCCCCGAAGGGGTAAAAATTATTTGCTGTCCTGAACCGGGAGCAACAAGCCCTTCC
TCTGTGCGCTCGCTGATTGGTAGAGGCGCAGAAGTTCAGTTCTCGGATGATTTGCATGCA
AAAGTATACTGGTCAGAAGGCGGGTGTGTTATTACCTCAGCAAATATTTCAAACCGAGCG
TTAGGGAGAACGGATCAAAAAGAAACTGGCATTTTCATCAATAGTTCTGATTTTGATATA
GATAGACTTATCAGTGAAATCAATCCGTACAAAATCACTCAAAAACACATGAATCACCTT
GAAAAACAAGATAGAAAAATAAAAAGAGCCATTAGAGTAGGTAGGCAAAAGAAAGCAAAA
AAGCACTTTTTAGAATGGTACAAATCGCCGTACAAGGAGCCTTGGAAAATAGGTTGGTGG
TCTGAATCTGATTTAGAAACAGCAAAATCCGCGAAAGAAAGAGCCAAGCAAGAGTACAAT
GTTTCTGAGCCAGTTGACGTATTGAATGTCTCGAAATCCCAAGTTCAAACAAACGATTGG
CTGCTATGTTTTGAAATTACGGAAAATGGCATAAGAAATATAGAATGGATGTTCGTTGAT
TTTATTGTGTCTGTGGATGCTAAAGATGCAGGCGCATATGAGAAAGATTATCCTTATCAA
GCGATTCAGGTTCATAAGCTTAATCGGTATCCAGAGCCGCCATTCATGATTGAGCAAGAG
TTTAGAGCAGCCTTCAAAAAGGCGGTCAAAGATTATGGAACTAACAAGATAGAGAACAGA
AAAAGACTGCTTCCCCCAAAATCTTTAATTAACAATGTAGCTGAATATATCAAGTAG
>HMHBLCGN_00022 hypothetical protein
ATGAAAATTTATCACAAATGTCCAATCTGCGCCGAAAACTTACCATTCTTTGCTGTGGAC
AAAATGACATGCAAAAAATGCAAAACAAAAATAGTGTCACAGAATAAGAGTTTTGCCTAT
GTTGCAGTAATAGTGTCGTTATATTTACCTTGGAAATTTAGTGTTATTGCTGTCATGTCA
ATTAGCTCAATCATGCTGTCATTTGTTTTTGCCATTATTTCTGTGCTTATTTATTTAATT
ATGGATAGGATTTTTGTTGTATATGAGGAGGCTGACAAAGAGCAGAACGGAAAATAA
>HMHBLCGN_00023 hypothetical protein
TTGGTACAAAATGAGGAAAATTCAAAGGTAATCGAATTTAAAAAGCAATTAATAAAACTG
ATAAACCATGAAATAGCTACTAGAGACAAAATCAACAAGAAAGAAAAACGAGGCGGAAAG
CCTAACAAAAAAGAGATACTTGCTATTGAGCGATCAGCCGTTGAAAAGACATGGGAGTTT
TATGAAAACAAAGGCTATGAGCTTATGTCGGTAGAAACAGATAATGTTGGGTGGGATCTT
GTGGCAGTTAAAGAAAAAGAAACTCTTTTGATAGAGGTTAAGGGTCATAAGGGGAATGTA
ATTCAATTTGAGTTAACACCCAACGAGTACACGCAATTAAAAGAGCAAAAAAATAATTAC
AGGGTTTGTGTTGTACGTAACGCACTGACTTCACCAGATTTAATGGAGTTCGTGCCTAAA
AAGAAAATGGTTGCTGGTTACTCGCTGAAAACAGTGGAAATGAAATGGTAA
>HMHBLCGN_00024 hypothetical protein
ATGTGGAACTTTCGTGAAGAAGGGGGTAGGTACTATGGCTATGTAATGACTAAGAATTTT
GCGGGTATTGATCTGTCTAGAATAAGGCCGAATAATGTATGGTCTGAAGGTGATGAGTTA
CATGGTGTAGATATTATTTTTATTTCAAGAAGCCCTGAAGAGAATGTTGGTCAGGTAGTT
ATCGGTTGGTATGAAAATGCAACTATATTCCATAAAGAATACAGAAAGCGTAGGGGGAGC
AAGAAAAAAGGAGAGTGGAACAATATAGATTATTTGTGTGAGGTTGGTTCTGAAAATGGT
AGATTATTAACAATACCTGAAAGAATATTCCAAATACCCCGAGGAAAAGGTTTTCCCGGT
CAATCTAATGTTTGGTACAAAATGAGGAAAATTCAAAGGTAA
>HMHBLCGN_00025 hypothetical protein
ATGAAATACATGGTGGAGGTTCATACGTTGCCGAACATGGTGAAGGTGGTGAAATGTGGA
ACTTTCGTGAAGAAGGGGGTAGGTACTATGGCTATGTAA
>HMHBLCGN_00026 hypothetical protein
ATGCTTTCCACGCATTCTGCACAATTTGTCGGAAAGTCGGCCGCTGACTTTACATCTATA
ATAAGACTTCACCGTTCAGGCCAACATAGTGAAATCTATCAGCTAAATGAATCAAAGTTA
CAGGAAGTATTAGATGATAATTTGGTTGCTGCTAGAGAGTTCGGGGAAGATCAAGACCCT
AACTTCGATGAAGAAGTCAGAATGTCTGATGAGGAGTTGAGATACTTTTTATGGTTGGAT
TCGGAGCGTTCTAGCTTGTTTTTTTCTAGGCATGTTTTGCTATGTGAAGGCGCATCAGAG
AAGATCTATTTTGATTACCTTGCAGATAACGAGTGGGGTTTCCTAAGGGAAGAAAGAGTA
TATATCTTAGATTGTCTGGGTAAGTACAATATCCATAGATATATTCATCTGCTTACTAAG
CTTGGCATCCCCCATTCGGTTATTTTTGACGGTGACAGATCTCGTGGAAATCATGCTACT
TGGAACTCTATAGTTAATGATGCATCAACGTCACTAACAAAAGGTATTCACCAGTTTGAC
CATGATTTGGAAGACTATTTAGGAATACCGAAGCCGCAAGGTCGAAATGACCTAAAACCA
ATAAATATAATTAAGCACCATATTGAAGGCTTAATTAATACCCAAAAGAAAGACAACCTT
GAAGAAGTGGTCAGGGGGCTTGTCGGTGTATAA
>HMHBLCGN_00027 hypothetical protein
ATGATACATATACAAAAAAAAATGCTACTGGCTTTTTCAGTTAGTGCTGTCATCGGCTTG
GGTGTGGCGCCGTCTGCAGCGCTGGCGGATGGAGCTGCATTGGCAAAGAAATATAATTGC
CTGGTGTGCCACAGTGTGGATAAAAAACGGGTTGGTCCCGCATACAAGGCAGTGGCGGCT
AGATATGAAGGAGATCCGAGTGCGGTAGCTGATCTTGTTGAAAAAATTAAAAAAGGCGGC
AAGGGCGCCTGGGGTTCGGTCCCCATGCCTCCCAACAAGAAAGTTACGGACGAGGTAGCA
ACGACTATACTGGACTGGGTTCTCGGATTGAACACTGGCACGGTCGTAGCTGCCAATGTG
CCGGACTGA
>HMHBLCGN_00028 hypothetical protein
ATGAATAATGGGCTATTTGTCCTGGTTGCATGCTTGCCCATAGTGGTTATTTCCGGGTGC
TCATCCTTGGGTGAACGCCCGGGAATGCTTGACATTACTTCCGAGCCTACGGGGGCGGAG
GTGTATGTCATGAACACAAGAGTGGGCGTTACCCCGCTCATTCTAGAGCAAGGCAAGGTC
TTTCCGATTGTCTATCCACGGGAGAAACACCCGCTGTACGGTACGGTTGAAGTGCGCAAG
GTTGGGTGTGCCACACAGCGGCTGCGAGTGGGAACACAAGAGATCGCTAAGGGGGTTCAC
GCCAGATTGGAATGTAACGAAGTGGAACCCTCGATTATGCCTTCTGATTATCAGCCGAAG
TTGCCAGAATCTACTGCAATACAACAATCTGGCAAAACGGTTGAAAAAGCCTCCCCTTTT
TTTGAAATGCGGTTGCGTCGTGTTATTGAGCTGCGAGAAAAGGGTTTGATCACGAAACAG
GAGGCGAGTGAGATACGGGATCGTATCTTAGACGAACTCTGA
>HMHBLCGN_00029 hypothetical protein
ATGAAGAAGTCAGCTCAGATTTTTGCGTCAGAAAAAACAAAATCAACGCAAGCTACTGCG
GTTGCATTAGTCATTGGAACGCTGGGTCTTGGTGTGTGGACTGAAAGCCAGGCGGTTCCC
GCCTTTGCGCGCCAGACTGGTATGGCCTGTAATTCTTGTCACTTCCAGGGTAGTTATCCG
GCGCTCAATCAATTTGGCCGTTCATTCAAAGCGGCTGGATATACTCAATCAGGTGCGCAG
GAATTGGTGGAGGATGATAATTTGTCTCTACCAGCCGTTCTTAATGCCTCGTTGATTACC
AAGTTTCGCTATCAGAAAACGAATGGAGACAATGCGAGGTTGGTAGAAAGCGGTGCGACC
ATCGAAGGCAAAGAGGGTGCCTATGCAACCAATGTGGGTGAGCTCCAGCTACCTGACGAG
GCCGCCCTGTTTCTGGGAGGCCGAGTAAGTGAAAACATTGGTTTTCTAACCGAACTCTCC
TTGCACGGCACAGAAGGCAGTAATTTCCTCTCCTTTAAAATGCCGTTCAACTTCAAGGCA
GGCGAAGATACTGACCTGCTGGTTGTCCCGTTCATAACGGACGCCTTGGGTGCAGGGTTT
GGCCTTGAGTTGCTGAATACGGGAGCATTGCGCAGTCAGCGAGTGGGAGAGGATCGCAAG
TCATTGATGGCGCAGCAATATCTTGGCCTTGGGTATGGGGCTGCAGAAGGTATCACATTT
GCAGCCGTGAAGGAGTCTGGCTTCCTCAATGTGACATTTTGGTCCCCCGATTGGAGCAAT
TTCAGTCCAGAGGGTCTGGCCACCTATGTTCGTGGGGCGCTGACGCCTCAATTGGGTGAC
TGGGATTCTGGACTTGGATTCCAATACTATTTCGGTAAGTCAAAGAATGACACTGGCGGT
AATATCATTGAAGAGAAAGATATAAAGGGGTGGTCTATTGATGGCCAATTGCAGGGCGAA
TTTCTGGGTAAGCCATTAGGCGCTTATGCTGCATATGGGAGTGTTCCTAGTAATTCGCAT
TTTAATGCTAGCGCAAACAGGAAAACGGCATGGTCCATCCATGGCCAATATGGTGTGATA
CCAAATAAGGCGACAATTATACTTGGGTATCGACATGCGGATACGGGTGCTGATACCGAC
AATGCAGTGACAATAGGTGGCACCTACAATTTTGCGCAAAATGTACAGTTGCAACTCAAC
CACGTACTACGGAGCGGGAGTAAATATGACACTCCGCAGGATGCGGGCGATCAGCAAACA
ACCTTGATGCTGTTCAGCGGATTCTGA
>HMHBLCGN_00030 hypothetical protein
GTGGTCATCGCCGAGCCCGCTAACGGAACGCTGTCAGGCACCGCACCCAACCTGACCTAC
ACGCCTCATCCCGATTTCAACGGCACAGATGCCTTTACCTTCAAGGTCAACGACGGCGGC
GCCGATTCCGATGCCGCTACGGTCGCCATTACCATCAACGCAATCAGTGACACACCCACC
ATCAGCGCCATAGGTGCGATCACAACCGATGAAGACAGCGCGACCGGTGCCATTGCCTTC
GTGATCAATGACGCTGAAACAACGCCAGGCAACCTGGTGGTCACCGCGTCATCCAGCAAC
CAGACCCTGTTGCCTGACGCAAACATCACCCTCGGTGGCAGTGGCGCAGATCGTTCGGTG
AGCATCACGCCCGCCGCCCAGCAATCCGGATCGGCGGTGGTCACAGTAACGGTTGCCGAC
AGCGATGGTGAAAGCGTCAGTGAAAGCTTCAACCTGACGGTCAATACGATTAATGACGAT
CCCACCATCTCAGCGATCGCCGATCTCTCCATGGATGAGGATCAGGCCCCCATCTCTATT
GCCTTTACCATTGGTGATGTCGAAACGGCAACGGCTGATCTGTACGTAACCGCGGCATCC
AGCAATCCGCAGCTGTTTCCTGCTGCAAACCTCCAGCTTTCCGGCAGCGGAGCCAGCAGA
AAAATCACGCTGACCCCCGCCGCCAACGCATCCGGAGCCGCCACCGTAACGATCGCGGTT
ACCGATGGAGATAATGGCCGGACAATCGAGAGTTTTAACGTCAATATTGCGCCAATCAAT
GACGCCCCCGTTGCCAACGGCCAATCGTTGGCCGCCCTAGAGGACACTCCGCTAGGGATC
ACCCTGACTGGCTCCGACCTGGACAGTGATGCACTCACCTACCTGATTGTCACGCAACCC
GCCCATGGCCAACTGAACGGTACGCCGCCCAGCCTAACTTATACCCCAGCGACCGATTTC
CACGGCGTGGATTCATTTACCTTCAAGGCCAGTGATGGCCGTGCCGATTCCGCTACGGTC
AGCATCAACATCACCATTGTCGAGCACAACGACGCGCCGGTCGCAACTGGCCAGACCATC
ACCGTTGACGAGGATAGCCCAGTTGCAATAGAGCTGGAGGGTACCGACGCGGAAGGTAAC
GCGCTCACCTTCACCCTGCTCAGCACTCCGCAACAGGGCACACTCACCGGCGAGGCCCCT
TCACTAAGCTACACACCCCGCGCCAACTTCGCCGGGGCAGACTCGTTCACCTTCAAGGTC
AATGATGGGATTACCGATTCAGCCGCGGCCAGCGTAACGATCAACGTCACTGCCATCCAG
GACATACCGATTGCCGAGGCGCAGTCACTCACCACCGTGGAGGACGCGGCCATCGACATC
GCCCTGAACGGAACCGACGCCGATGGAGATAGCCTCAGCTACGCTTTGGTCACACAGCCA
GCTCACGGCAGCTTGAGCGGGACTGCTCCCAACCTGACCTTTACGCCGAATGCCGATTTC
AGTGGCGAGGATCAACTCACCTTCACGGTCAACGATGGCAGCGACCATTCCGAACCAGCA
ACCGTGCGCATCACGGTGACGGAAAACAACCAGGCACCGGTACTGGCTCGTCAGGGCAAC
AACGGGCTGGTCACCGTTACCGGCCAGAGTGCGACACTCAATTTCGGCGTTACCGATGCA
GACAGCACTGACAGTCACATTTTCACTGTATCGGCATCGGCACTGGGCACCACGACCATC
GAAGGCTCGGACCTGATCTACAACGCCCTGAATGCGGGCAGCGAGACCCTGATCCTGACA
GTGATCGACAGCCGGGGCGCAAGTGACACCATTGAACTGCCGGTAACGGTCAATGAAGCG
ACCGTCAACGACAACAACAGCGACGGTCTGAGTGACGAGCAGGCCAGCAGTGCCGGGCTT
GACCCCGATTCCATCGACACCGACACCGACGGCGCACCGGATGTCCGGGAGATTGGCGAC
CCCGACCATCCCACCGACAGTGATGAAGATGGTGTTATCGACGCCCTGGAAACGGGAGAT
GGCGCTGTTGACAACAGCATCCTCGAGTTCATTGTTCCCCCTACCACCGCACATGACCTT
GGTCTGGACGATCTGGCAGGAAAGAAAGTGACGATCTCCACCGAAAACGGGCAACTGATC
GCGCACACTAGCGGTCAGAGCGGGCTTCCCATCTCCAATGAGACCGATCTGGAGGTTCCA
GACGACGGTTACCACTTTCCACTGGGACTATTCGACTTCAGCATCACAGCGCCCTCCGGT
AGCGCAACCGTGGTCTTCCAATTTCCATCCACGGTGAGCATTCCGCAAGACACCATCGTT
CGTAAACTGGACAGCAGTGATACTTGGCAAACTTTCACCGCTGCGGTCATCGACCACACC
GAGCGCACCATTACCATGACGCTCACGGATAACGATGCGTTCGATCGCGATGGAAGAAGC
GGGATCATACGCGATCCCTGGGGCCTGGCTGTTGCAACCGCAACGATCCCCGACAATACG
GCTCCAACGGCAACCTCCCGGTCGCTCAGTGTCACCACAGGTTCGACACTCGCCATCACT
CTCACCGGCAGTGACGCCGATGGCGACAGCCTGACCTACACCTTGGTCACCCAGCCTGCC
AATGGCACATTGAGCGGCAGCGCACCTGATCTAAGCTACCGCCCCAATGATGGATTTACG
GGGACAGACTCCTTCAGCTTCAGGGTCAGCGATGGAAAAACCGACTCCGCCGATGCGATA
GTCACCATCCAGGTATATGAAGCATCATCAGGCGGCGGTGGCGCACTTAGCCCATGGCTG
CTGCTCCTGCTGTTGCTAGCATCGAGACGGCGGTTCGGGTATATGCGGCAATAA
>HMHBLCGN_00031 hypothetical protein
GTGACCGAGGTCAACGTCAATAGCCTAATGCTCAGCCAGGCTCAGGCAGCACTGGCCGCC
GCCCAGGCGATCGACCCGAACATCCCGTTGGGAGATCTGCTGAGCCTGCTGAGCGGGCTG
CAAAACGGTACCGCGGGCAATACCGACGAGGCACTCAGCAACGCCGGTGTCGACAACTCT
CTGAGCAACGGCTTGGATCAGACCATCTCCATCGTCGCCAACAGCAACAACAGCGGCGTT
GAGCAGGTCAATCAGGTGGCCAGCGGTAGCGATGCTAGCTCGAGTAGCGACAGCGAATCT
GTCAGCACTGTTGACGCTGCCGGCAGCAGCACTTCCACCGGAGATAACAGTAATGCTGGC
AGCACAAATGAGGGTGACGGCTCAGCCGGCACTATAAACACTGTTCCCACGGCCATCGCA
GACAATGCTGAAACCAACCAGAACAGCTCAGTCATCATCGACATATTGGCCAATGACAGC
GGCATAGACAACAGCCCTATCACCTTGACCATAGCTGCTAATCCCAACTCAGGGAGTGTA
CAGGTCAATTCTGACGGTACCATTAGTTACCAACCCAACAACGGTTTTTTTGGCTCTGAT
CGCTTCAGCTATCAGCTAATGGATACGGACGGTGATTCAGCCATGGCAGAGGTCACCATC
ACGGTCAATTGCACTAGCAACTGCAGCGCGCAGCTACGTCTCACCTGGAGCGAGAACACT
ACCGCACAGATCAGTGGCTATAAGATCTACCACGGTACCAGCAGCGGTAACTATGGTGAG
GCAATCTGGGCCGGCGATGTCACGAGTTACGACTACACTGCCGAATCACTTGGCAATCAC
TACTTTTCTGTCACCGCAGTCGACACAGATGGAAATGAGTCTGCCTACGCCAATGAAGTT
GCGATACAACTATGA
>HMHBLCGN_00032 hypothetical protein
TTGGCTCATTTAGATCCTGTTTCATATATCCCCTGCCAACCATCCTGGCAGACGCTGCTA
ACAACAGCCAAGCAACGCTTGCTCAGCTTAACCTTGGCTGCACTGCTCATTCTCATGTTC
GCCCTTGCCTGCCCGGCCCAAGCAGCAGCCGACCTGGTGGCCCGTGGCGCCAGTTACATC
GAAGAGGGACATCCGGAACAAGCCCTTGATCTCTTCAGCAAGGCGGTGAAAAAAAATGAC
CCCGCCGGTGCATTTGGTCTGGGTGTACTCTATTTTCAGGGCATCGGTGTCGACAAAGAT
CCAGTAAAGGCGACCAACTGGTTCCTGTTCGCTGCCAAACAGAACTATGCCCCAGCCCAG
TTCAACCTCGGTAACGCCTACCTCAGAGGACGCGGCGTCCCAAGCGACAAGGGAAAAGCG
GAGTACTGGTGGCGCCAAGCCGCCCTCCAGGGTTATCAACGCGCCCAGTTCAACCTTGCT
TCGCTACTGCTCAATGAACGGCCAGATCCGCCAGCCAAAGAGGAGGGTATTGCCTGGATG
CGCGCAGTAGGCCTGCAGGGGGTACAGAATGCAGTCGATCTGCTGGATGAACTTGGAGAA
CCCCTGGATTACAGCGACATTGCGATCGACTGGTCACGCGAACCACTCCGCAGCGAAGCC
CGACTGCTGACCTTCCCGCCCAACCACTATGTAATTCAGCTGATCTCAGCCCGCCTCTTC
AAATCAGCCGTCGATTTCATCAACGAACACGATCTGGGAGGAAAGGCGCTGCTGTTTCGC
TTTCAGTACAAAGACAGCTCAACCTGGATCGGCGTCACCATGGCCGACTATCCAAGCAAG
AAAGAGGCGTTGGCCGTACTCGAAACCCTCGATGAAAAATTCAAGCAGGGTGCCTGGATA
CGTTCAGTCAAAGCGATTCAGCAGGCGATCAAGAAAGCACGTGCAGAGGCCCCCTGA
>HMHBLCGN_00033 HTH-type transcriptional regulator CysB
ATGTCGAGTACGCCCCAGATCTACTACAAGCAAAATCGCCTGAAACAGCTACGAGCGTTT
TGCCATGCAGCGCAGACCGGTTCGATCAGCGAAGCCGCAGAACGTGTCTACCTGAGTCAG
CCCACTGTCTCGCTACAGATTCAGGCGCTGGAGCGGGAGCTCAATACGGTGCTGTTCGAG
CGTCGTGGGCCGAAGATCAAGCTGACCCCGGAGGGCGAAATCCTCTATAAACTGTCGCAG
CCTCTGGTCGAGGGGATGGATAAGCTGCAGGAGACCTTCTCCGCCTACTGCGGCAAGCTG
GAGAATGGCGAGCTCAACATCGCCGCCGGTGAGTCGACGATCCTCTACATCCTGCCTGAG
CCGATGCGCCGTTTCGCGGCCCAGTATCCTGGTATCCGCCTGAAGCTGCACAATGTAACC
GGGCGTGATGGCATGGCGATGCTACGTGCCGATGAGGCCGATTTCGCCATCGGCTCGATG
TTGGAGGTGCCCGACGATGTAACCTATCAGCCGGTGGTCAACTATGGACCGGCGCTGATC
ACCCCCCCGGATCACCCGTTGGCCAGCAAGTCTGAGGTTACACTGCACGATATCAGCCCC
TATGGGTTGATTCTGCCGCCGCATCATCTGAGCACCTGGCGCATGGTCGATTTGGTATTT
GAACAGCACAATGCCAGCTATCAGGTCACCTTGGAGGCCGGCGGCTGGGAGGTCATCAAA
AAGTATGTGGAGATCGGCCTGGGTATCTCCATCGTCACAGATCTCTGTCTCAGCGGCGAT
GAGAATCTGGCGAAGATCCCGCTCGGGCGCTATTTCCCGGACCGCAGTTACGGCATTGTG
CTGCGACGCGGGAAGTTTCTCTCGCCCCAGGCGAAGCGTTTTCTGGAGATTACCCGGGAG
GTGTTTGCCGACCAGGCGACCCAGATGCCGGTCGATAGCGAATGA
>HMHBLCGN_00034 hypothetical protein
GTGGTGACCCGGCTGGATGCCGTGGTACACAGCGAGGGTGTGGGAAGGCGCTACCTGCTG
GAACACAGTGCCGGTTCGGGCAAGAGCAACACCATCGCCTGGCTCTGCCATAGCCTGATC
CGGATACACGAGGCTGACGGTTCGCGCCGCTTTGCCTCGGTGATCGTGGTGACCGACCGC
ACAATGCTGGATGACCAGCTGCGTGAGTCGATCCAGCAGATCGACCATCAATAG
>HMHBLCGN_00035 hypothetical protein
ATGGAACAAAAAAATCTCGGCGGCCTTATCTGGTCGGTGGCGGAGCTGCTACGCGGCGAC
TTCAGACAATCTGAATACGGTCTGGTGATCCTCCCCTTCACCGTGCTGCGCCGTTTTGAA
TGCGTGCTGGAGCCGACCCGCGATGCCGTACTCACCAAGCATGCGGAGATCGCCGAGCTT
GGCATCAACTCCTATCTGGTACTCCCCGAAGTCAGCGGCCAGCAGTTCTACAACACCTCT
CGCTACCAGCTGAACAACCTCGGTGTGGCCGATACCCTGGCCAAGCTGGAGGACTACATC
AACAACTTCTCCGCCAACGCCCGTGCCGTGTTCGAGCAGTTCAAATTCTCCAACAAGCTG
CTCTACAAGGTGGCGCACTGCTGA
>HMHBLCGN_00036 hypothetical protein
GTGTCTGCATTGATCGACAATTTTCCCTACAACGGCGTGGTGACGGTGAACCGTGTCATC
CTGAAACCTGAGTACAGCGTGGACGACCTCCAGGAGCGGGTCGCTTATCTGTGTGAGAAC
GTGAAGACCTACCACTCGGATACAGGTTTCGTGGGGGGCTTCGTCTCCCTCAACAGTGGC
AACATCTCCAATGAGGGGAGTACAGTGGGCCAGCCGGTGGAGAGCCCGCTGAAGGGGCGC
GAGGCGCTTATCATCACCTTTTGGAACTCCTTTGAGGAGCACGAACAGTCCCATCGCAGT
GAGACTTTCCAGCCGTTGTTCAGCAAGGTGCTGGAGCTGTGCGAGAACGGCAATGAGGAG
ATCGCCTACGAAATGCTCTGGTCTGGGCGCGCCTACACACCTGAAGAGGCGACCAAGGCG
CGTGAGGCGAAGGCGGCACATCTGCACGCGGCGGCTTGA
>HMHBLCGN_00037 hypothetical protein
GTGCCGCTGGGTGATCCGGAGTTGGAGAAGCTCAGTCGCTTTATTCGCCTCTATGTGAAA
CGGTTGGCCAATGTGCCGATGACAGAGATTGATTTCTCCGGCCTGCGGATGACCCACCTG
GGGCTCTGA
>HMHBLCGN_00038 hypothetical protein
ATGTCAGACAACTGGCCACCCTGTAGAAAAGCAATAAACAGGGCGGCACATGGAACAAAA
AACCTCGGCGGCCTCATCTGGTCGGTGGTCGAGATGCAGCGTTCCGAATACGCCGCCGAG
CGCAAAACGCTGATGAAGCTGCGCGACGGCATGCGCAAGTTTGTACGCCGCTACGAGTTC
ATCGCCCAGGTGGGTGCCGCTGGGTGA
>HMHBLCGN_00039 Regulatory protein AtoC
ATGCATGCGATAAGACAAAATCTGCTGGGTAAGGCGCCGGAGTTCCTGAGTGTGCTCCGG
GCGATGAGGATCGTAGCCGCAACCGACGCGACCGTATTGGTCAGCGGCGAGAGTGGTACG
GGTAAGGAACTCTTGGCTAGCGCCCTGCATGGCTGCAGTCGCCGCTCAGATGGGCCGTTT
CTCACCGTCAATTGTGCCGCTCTGCCTGAGCAGCTGGTGGAGTCGGAGTTGTTCGGCCAC
CGTAAGGGAGCCTTTACTGGTGCTGTCTCAGACCAACCGGGTAGGGTGCAGGCGGCAGCT
GGAGGCACTCTGTTCCTTGATGAGATTTCGGAACTGCCCCTTAGTGCGCAGGCAAAACTG
CTGCGCTTCCTTGAGTCTGGCGAGTGCCAGGCGGTGGGAAAAGCCCAGCCCGAGGTGGTG
GATGTGCGCGTGGTGGCCGCGACTAACCGTGATTTGGCACAAGCAGTAAAGGAAGGTAGC
TTCAGGGCTGATCTCTACTACCGTCTCTACATCGTACCCTTGGAGCTGCCAGCCTTGCGG
CATCGTTCGGGGGATATCGACGGCCTGCTTCAGGGCTTGACTGATGAATTGGCGGAACAA
TATAAGCTGGCCCCGCCCATCTACTCCAAAACAGCAATGAAGCTGTTGCGACGTTATAGC
TGGCCCGGCAACGTTCGTGAGCTGAAAAACCTGAGTGAGCGCATGCTTATCCTGTTCAGT
GATCGGATTATCCGGGCGGAAAACCTTCCCTTGGAGATCCGCGAACAGTCCCGGCTGGAT
GGGGCCTCCGGTAGGGATTTTGTCCTGCCGGATGATGGATTAGTGTTGGATGAGTTGGAG
GCTAATCTCATCCAACAGGCTTTGGGTCGCACCAGTGGTAACCGCAGCAAGGCAGCCCGT
CTCCTCGGACTCTCGCGGGATACTTTGCTCTACCGCATGAAAAAGTATGCGATTGAGTTG
TAG
>HMHBLCGN_00040 hypothetical protein
ATGGATATTCGAGCGCTGAATTACTACAGGGGCCAGATACAGATGAACCAGAGTGAGCCG
GTTCGGGTGTTGTTTGTTTGCATGGGCAATATTTGCCGATCACCCACCGCGCAGGGTGTC
TTTCGCTCTCTAGTTGAGAAGGAGGGGCTCTCGGAAAATATCCAGACGGACTCTGCCGGT
ACCATCGGTATCCATGCCGGGGAACAACCTGATCGCCGTGCTCGCAGCGTTGCCAAACAG
CGTGGTGTTGATCTGAGCGACCTTAGGGGGCGACAGGTTTCAAGCAGCGACTTTGAGAAG
TTCGACTATGTGATCGCGATGGATCGTTTAAATTACAACGATCTAACTTCAGTCTGCCCC
CGGGGATCGGAAGAGAAGCTTCATCTGCTGATGGATTTTGCCTCTCATGTGGGGGTGCAG
GAGGTGCCTGACCCCTATTATGGTGGGGCTGCTGGTTTTGAGCGGGTCTTTGATCTGATC
GAGACGGCGTCTGAAGGGCTGTTGCAGATGATTCGCGAGAAGCATCTGCTGGACGGTACG
GCAAAGGATCCCCGCACTCGCTGCCAGTAG
>HMHBLCGN_00041 hypothetical protein
TTGGATCGAGGCAGTAAGATCACCGTCGATGTTGTCGTTGGCGGTGGCGCCAGGGTCGCT
GTAGGGCGTCGGGCCTGCCTCCAGGGTGACCGAAGCCTCACCGCTGAGGGTGATCACTGG
TGCGGCGGCGGCCTGGATGGTGACGGTGCGGGTCACCTGCGCGGCGGCATTTCCAGAGGT
GTCTGTTACGTCATAGGTGACGGTGTAGCTACCGGCGGTGGTGGCATCGACCGGGTTATT
GATAAGGATGTTGGCGGTGATGTCGCCGTCGATGTTGTCGCTGGCAGTGGCACCGGCATC
CGTATAGGCGACGCTGCCAGCCTCTCGCGTCACCGTGGCATCCCCGAGCAGGGTGATGCT
GGGTGGGGTCGCGGCAATCACATTGACCGTACGGGTGACGGGTATTGCGGGGTTACCGGA
GGAATCGCTGACATTGTAGGTGAGGGTGTAGCTGCCGGGGGTGTTGGTGTCGACTGTGCC
GCTTATGAGCACAGGGGTGATGTCGCCATCCAGAGCATCGATGGCGGTCACACCTGGATC
GATGTACTCGGTGGGGCCGGTCTCCCAGGTGTGTGGGTTAGGCGCGTTGACGCTGATGAT
CGGCGGGGTCAGGTCGGCGGTGACGTTGATTGTGCGGGTCACCTGGGTGGCGGCATTGCC
TGCAGCATCGGTGACACTGTAGGTCAGGGTGTAGGAGCCGACGGTGGAGGTGTCGACGCT
GCCGCTGATGTTGACGCTGGCACTGATGTCACCATCGAAGCTGTCGTCGGCAGAGACGCC
TGGCTCGGTGAAGGGTGTGGCGCTTGCCTCCAGGGTGATGACGCTGTCGCCGGCCAGGGT
GATGGTCGGCGCTGCGGCTGCCACCACAGTTACGGTGCGGGTCACCTGGGTGGCGGCATT
GCTGGCGGCGTCTGTCACGTTGTAAGTGACCGTGTAGGTACCAGGAGTGGTGGGGTCGAC
CGGGTTGTTGACAGTGATGTTGGCGGTTATGTTGCCGTCTGTGTCATCGGTAGCGGTGGC
GCCAGCGTCAGTGTAGGTGGCAGTTGGTCCCGCCTCTAA
>HMHBLCGN_00042 hypothetical protein
GTGCTGCTCAATGCCACCGCCATGTTCAATCACGGCAATGTCCGGCTCCCAACCAGCCTA
GACCGGGTATTGCGCTGGTTCCTTGTCACTCCTGATATGCACCGCGTACACCATTCGGTA
GAGGATGATGAGGCAAACAGCAACTTCGGCTTCAGCCTGCCCTGGTGGGATCGGTTGTTC
GGCACTTACCGTGATCAACCCAGAGGAGGTCATGAGGGCATGACCATCGGTATCCATAAA
TACCGCGACCCGAAACAGGTCAACCGCTTACCCGGCATGCTGGCGCTGCCCTTTATCGGC
AAGATCAGTGGCTACGCCATCAATCGCCGCGAATGGAGCAATAGCGATGAGAAGTAA
>HMHBLCGN_00043 hypothetical protein
ATGAGAAGTAAAGCACTTCGCTGGCTACTATTTGCCCTGTTGGCATCGGCAATTTCTCTG
ACCATTCTCTACCGAGACCATATTGATGCAGGTGCCCTGCAGCAGTGGGTAGAGCAAGCC
GGTCCCGCCGCTCCACTGCTGTTCATGGTTATCTATGCCATCGGCACGGTGCTGTTCCTT
CCAGGATCAGTATGA
>HMHBLCGN_00044 Thiosulfate sulfurtransferase GlpE
ATGAGGGTTGGCGCTTCGTCGCCTTCGTGCGTCTGGTACCGCTCTTTCCCTTCAATCTGC
TCAACTATGCCGTTGGGCCTGACCCGTATCCCGCTGCTTCACTACCTGATCGCCACCTAT
CTGTGCATGCTGCCAGGCGCCATTGCCTACACCTATCTAGGATACGCCGGGCGTGAAGCG
GTGGCTGGTGGTGAAGGCTTGATTCAGAAAGTGATGCTGGCGCTGGCGCTGCTGGCCGTA
GTGGCCTTCCTTCCCCGACTAATCGGTCGTCTCAGGCAGGGCCCCACCATGAACATCGAT
GCACTGAGGGAACGCCTGAACAAAGAGGACGAATTACTTTTGCTGGATGTCCGCACCGCC
AATGACTACCAGGATAAGCTGGGACACATCGTGGGCTCCCTGAATATACCCCTGGAAGAG
CTTGAATCCCGTCTGGCCGAACTGACCCCCTATCTGGAAAAACCGGTCGCATTGATCTGC
ACCACGGATCGTCGTTCCAAAAAAGCCGCGCAGATACTCGGTAGTCAGGGTTTTGCCGAT
GTGCATGTGGTGATTGGCGGGATGACGCAGTGGAACAAGAATGCCCTGCCTGTTCACACC
ACAACTGAGACTTCAGACCATTTACGGGAGATTCAATAG
>HMHBLCGN_00045 hypothetical protein
GTGTCCCTTTCCATTATTATCGCTGGACTCGCCACCGGCCTGCTGCTCGGCGTATTCGGC
AGCGGTGGCTCCATCATCACCATGCCCGCCCTGCTCTATCTGTTGCATGTTGAGCCAAAA
TCGGCCATCGCAATGAGCCTGGGTATCGTGGCTGTCACTGCCACCATTACTGCCATACAG
CACTGGAAGCGTGGCAACGTCAACCTGAAGGTGACAGCCATGTTTGGGCTGTTTGGTGTG
GCCGGAACCTATGCCGGCGCTCTGCTTGGCGTCATCACACCGGTGGTTATTCAACTGGGT
CTGTTTGCTGTAGTGATGTACGCAGCCGCATGGAAGATGCTCAAACCAAAGCCGCAACAC
AGATCCGTCGGCGCCGCCGCAGTGATTGAATGCGATAGTGGCGATTGTGAAGCCCCCCAC
TACGGACACATCGCGCTGCACGGCATAGGCGTCGGCATCCTGACCGGCGTCGTGGGAGTG
GGCGGCGGCTTTTTGATCGTTCCCGCACTGGTTTTGCTCTCCGGACTCTCCATGAAGCGT
GCCGTTGGCACCTCGTTGAGCATCGTCGCACTGAAATCCTTTGCCGGTTTTGCAGGTTAT
GCCGGTACTGTTTCCGTCGATTACGGGTTGATGGCAATTTTCACAGCCATTGCCATCGCC
GGCAGCTTTGCTGGAAGCATGCTTAGCCACCGGCTACCCGCAGAGCACCTGAAAAAAGGG
TTCGGTGGTTTTCTGATGCTCGTGGCGAGCTACATATTGATCAAGAGTGTCGTGTTCGGT
TGA
>HMHBLCGN_00046 Protein YchN
ATGAATACCCTGATCATATTGAATGACCCACCCTACGGCACTGAACGCAACTATAACGGC
CTGCGCCTGGCCAAGGCACTGAGCAATACAGATACAAAGGTCACGGTATTTCTGCTGGCC
GACGCGGTGGTCTGTGCAAAACACGGACAAAAGGTACCTCAGGGGTTCTACAACATCGAA
CTGATGCTTAAATCCATCACACGTAAAGGTGAGGTGCTGCTCTGTGGTGCCTGTATGGAT
GCCCGTGGCCTGACCGATGAGGAAATCATCGAAGGCGCCCAGCGCAGCAACATGGGGACA
CTGGCAGAGCACACCCTGGAAGCGGACAAGGTGCTGGTTTTTTGA
>HMHBLCGN_00047 Leucine--tRNA ligase
ATGCAGCGCAACTGGATCGGCCGCTCCTACGGCGTGAAGATGGAGTTCGGTATTGAGAGC
GCCACCTCTGACGAAACTCTCACCATCTTCACCACCCGCCCCGACACCCTCATGGGCGTT
ACCTACGTGGCGGTTGCTGGTGAGCACCCACTCGCACTGCAGGCCGCCGAAGGCAACCCA
GAGCTGACCGCCTTCATCGACGAGTGCCGCCAGGGCGGCACCTCCGAGGCGGATCTGGAG
ACCATCGAGAAAAAGGGCATGCCGCTCGGCATCAACGCCATCCACCCGGTGAGCGGCGAG
CCGGTGCCGATCTACGCGGCCAACTTCGTGCTGATGAGTTACGGTACAGGTGCCGTCATG
GCCGTGCCTGCCCACGATGAGCGTGACCACGCTTTCGCCCGCAAGTACGGCATCCCGATC
AAGCAGGTGATCCACCCTGCGGATGGTTCACAGGTCGATATTCAGGCCGCCGCCTACACC
GACAAGGGTGTACTCAAAGACTCTGGCCCCTTCAACGACCTTACTTCCGAGGCGGCCTTC
GACGCCATCGCCGAGTGGCTGCAGGCGCGTGACAAGGGGGAGAAGACCAAGAACTTCCGC
CTGCGCGACTGGGGGGTCTCCCGCCAGCGCTACTGGGGCACGCCGATCCCGATGATCCAC
TGCGAGAAGTGCGGTATTGTGCCGGTGCCTCTCGAGGATCTGCCGGTGGTTCTGCCGGAA
GATATCGTCTACGACGAGAACACCATTAACCCGATCAAGGCCGATGCCGAATTCGCCAAA
TGCAGCTGCCCCGAATGCGGCGGCGCGGCGCGGCGCGAGACCGATACCTTCGATACCTTC
ATGGAGTCGAGCTGGTACTACGCCCGTTACACTTGCCCCGGCGCCGAGACCATGCTCGAC
GAGCGGGCCGACTATTGGCTGCCAGTCGACCACTATGTGGGCGGCATCGAACACGCGGTG
CTGCACCTGCTCTACGCTCGCTTCTACCACAAGCTGCTCAGGGATGCGGGGCTGATACAT
AGTAACGAGCCGTTCCGCAACCTGCTGACCCAGGGCATGGTGGTGGCTGACACCTACTAC
CGCGACGAAGCCAGCGGCGCCAAGCACTGGTACAACCCGGCAGAGGTCGAGGTGGAGCGA
GACGAGAAGGGGCGTCCACTCAGTGCGAAGTTTGCCGCTGACGGTCAGCCGGTGGAGATC
GGCGGCATCGAGAAGATGTCGAAGTCGAAGAACAACGGTGTTGATCCGCAGACCCTAATC
GACCGTTACGGTGCTGACACGGTGCGTCTCTACACCATGTTCACCTCACCGCCAGACCAG
TCTCTGGAATGGAACGACGAGGGGGTGGAGGGCTCCTTTCGTTTTCTTAAACGCCTCTGG
GCGCTGGCACAAAAGGGATTGGAGTCGTTGGACGCTGAAGCGTCCAATGACTCCGATCTC
GTGCTGGGAGATGCACAGAAAGATGCCCGCCGCGAGCTGCACGAGACGCTGAAGAAGGCG
CTCTACGACTTCGACCGACAGCAGTTCAACACGGTGGTCTCCGCCTGCATGACCATCGTC
AACAGCCTCTACAAGCTGGGCGACGAGGCGGTTGATCGGGTGGTGTTGCACGAAGGCCTC
AGCATCGTGCTGCGCCTGCTTGGCCCCATCGCCCCCCACATCTCCCACCACCTCTGGCGC
GGATTGGGTTACGGTGACGATATCCTCGCTGCCGGCTGGCCGCGGGTTGACGAGGCGGCG
CTGAAGCAGGAGAGCATTCAGTATGTGGTGCAGGTCAATGGCAAGGTGCGGGCGAAGATC
CAGGTGCCCGCCGATGCCGATAAGGCAGCTGTCGAGGTGGCTGCGATGGCCAATGACAAC
GTGCAGAAGTTCATCGGCGAGGCGACGGTGCGCAAGGTGATCGTGGTGCCCAACAAGCTG
GTGAACATAGTTGCCAAGTGA
>HMHBLCGN_00048 LPS-assembly lipoprotein LptE
ATGAAACGTCATTACCGGATTGTCCTGTGGGTAGTGCTTGTCTTGCTGCTGAGCGGCTGC
GGCTTCCATCTCAAGGGCTACCAGCAGGCAACGCCGAATCTGGATGGACTCTACATCCAG
GGGGATGCTGGCCGCACCAGCCTGGCAGCCATGCTGCGTCAGGAGCTGAGCGCCTCCGGT
GCGAAGCTGGCTGCCAGCGAAGCAGCGGCGAGACACCATCTGCAGGTGCTGAAGGATCAG
ATCGAGTACCGAGCCCTGTCGGTGGATGCCAACGGCAAAGCGCTGGAGTATGAGCTCAAA
CTGACAGTGGAGTACCAGGTGACTGCAGCAACAGGCGAGCAGCGGATCGAACCCCAGAGT
CTGCAGGTGCTGCGCCAGCTGATCTACAGCGGCACCGAAGAGCTGGGGCGACGCAATGAG
GCGGCGTTGGTGCAGCAGGAGATGCGGCCAACCTGGCTGGACAGATCCTGCGCCATCTGC
AGGCCCGGCTCTAGCCGCTGA
>HMHBLCGN_00049 DNA polymerase III subunit delta
ATGCGTCTGCGCAACGATCAGCTGCCGGCCCAACTGAACAAGTCGCTGGCTCCGGTCTAT
CTGCTGAGCGGTGATGAGCCACTGCAATTGGGCGAGGCGGCGGATCAGGTGCGTCAGACG
GCTAGGTCTCAGGGCTTCAGTGAGCGTGAGTTGTTGGAGGTTGGCCCGGGTTTCGACTGG
AATCAGCTGCTTGAGGCGGGGCAGAGCCTCTCTCTGTTTGGCGATAAGCGGCTCCTCGAT
CTACGCCTGTCGAGTTCAAAGATCGGCACCCCAGGCTCCAAAGCGATCAGCGCCTATCTG
GCTGATCCCCCCCCCGACACCCTGCTGTTGATCACCGCCCCCAAGCTCGACCGAGCCCAG
CAGAATAGTAAGTGGGTAAAAGGGGTCGAGCGGCTGGGCGTGCTGGTGCTGATCTGGCCG
ATTGAAGGGCAGCGGCTGCTACCCTGGCTGGAGCGGCGCTTGCGGGATGTGGGGCTGACG
CCGGAGCCCGGTGTGGTGGAGATGCTGTCTGAGCGGATTGAGGGCAATCTGCTTGCCGCC
AAGCAGGAGATCGAGAAGCTGTTGCTGCTGCATGGTCCTGGGGTTGTGGATCAGGAGCAG
CTTGCCGAATCAGTGGCCGACAGTGCCCGCTTTGATGTGTTTGGCTTGGTGGATGCTCTG
CTTGCCAGAGAGGCGGGCCGTGGTCTGCGCATGCTGGAACACCTGCAGGCAGAGGGGGTG
GTGGCGCCGGTGGTGTTGTGGGCGCTGGCGCGGGAGATTCGGGCGTTGGCGGAGATGGCG
GCGATGGTCGAGCAGGGGCGTTCAGTCGATAGTGTGATGGCCGCACAACGCGTATGGGAG
AAGCGCAAGCCACTGATGCGCAAGGGACTGAAGCGACGGGCGGCAGTCTGGCGTCGGCTC
CTTATCGATTGCGCTGGTATCGACAGGGTGATCAAGGGGCTGGAAAAAAAGGATGCCTGG
CTGCGGTTGCAGGATGTGGCGCTGGGAATCGCTGGAGTGAATACCTCGGCGCTGAAATAG
>HMHBLCGN_00050 hypothetical protein
ATGATTGTGGTCGCCGAAGCACCAGATACGGTGGCGCCAGTGATTACTTTGAATGGTGGT
AGCAGTGTGACCCGTGAGGCTGGTCCGGTCGCTTATAGTGATCCAGGCGCGACGGCCAGT
GATGATCGGGATGGGGATCTGAGTGCCAATCTTCAGGCCAGCGGCTCGGTTGATCATACG
ACCGCCGGCACCTACACCCTGACCTATCAGGTTGCGGATGCAGCGGGCAATCAGGCGACT
GTGACCCGCACTGTAATCGTGGTTGCGGGCAGCGCGCCGGTCATCACCCTGCTGGGTGAC
AACCCGATGACCCTGCAGGCCGGTGAGACCTTCGCCGACCCGGGGGCCACCGCCAACGAT
ACCTTTGATGGTGATCTGAGTGGCTCGATTGTGGTAAGCGGAGTGGTCGATTCCAGCACC
GTTGGCAGCTATACCGTCACCTATAGCGTCACTGATGCCGCGGGCAATAGCGCCAGCGCC
AGCCGTAGCGTGGAGGTGGTCGATTCGTCCGACCCGGTCATCACCTTGGAAGGTGATAAC
CCAGTTGCGATCGAGGCGGGCACTCCTTTCATCGATCCCGGTGCCAGTGCAGAGGATGAT
GTGGATGGTGATATCACCGATCGCATCCTGGTCGATGGTGAGGTGGATATCGAGGTCGCA
GGCAGCTATCAGCTGACCTACACGGTCTCCGATAGTGCCGGTAACACAGCGACCGTCATC
CGCACTGTGAACGTGGTAGCGGCCAGTGCGCCGATCATCGTGTTGCTCGGCGACAACCCC
TACGAGGTGGAGCTGGGGGTGGAGTTCAGCGATCCGGGTGCTACCGCCAACGATGCGTTC
GATGGCGATATCAGCGATCGTATCGAGGTCACTGGCTCTGTGGATAGCGGGAGCGTTGGC
AGCTACATGCTGGTCTACAGCGTCAGCGACAATGCCGGCAACTCTACCGAAGAGATGCGC
ACTGTACTGGTGGTGGAGAACCCGCCGGTGGAGTTCAACGTCTCGAACAATATCCATGTC
GACCAGTTTGGCTATCTGCCCGATGGGGAGAAGGTGGCGGTGATTGCTGCTCCGCAGGAG
GGCTTCAACAGCGCTGATACCTTTGCCCCTGGCAGCGACTATCAGGTGCGTCGCACCGCT
GATGATAGCATTGCCTTCATCGGGGCTTTGACCCAGTGGAATGAGGGTGCTACCAACGAT
CAGTCGGGAGACAAGGCCTGGTGGTTCGACTTCTCTGAACTCACCGAAACAGGCGAATTC
TACGTCTACGATCCGGAGAATGAGGCCGCCTCACATCCCTTTGATATCCGCGCAGATGTC
TATACCGATGTACTGAAACAGGCGGTGCGCAGCTACTTCTACCAGCGGGTGAACTTCGCC
AAGCAGGAGCCCTATGCTGATCCCCGCTGGGTGGACAGCGCCTCCCACGGTGGTGCGGAG
CAGGACTATGATGTACGGGCAATGATCCCGGAGGATCCGGAGAGTTCCGATCCGGCCACT
GGGCGTGACCTGCATGGCGGCTGGTATGACGCTGGTGATTACAATAAGTACATCAACTAT
GCCGATGGCACAGTGCACAATCTGCTCTATGCCTATCAGGAGCGCCCTGCAGTCTGGGGG
GATGACTATCAGATCCCTGAGTCGGGCAATGGTGTGCCGGATCTGCTCGATGAGGTCCGC
TGGGAGATGGAGTGGATGCTGCGTATGCAGATCGAGGATGGCTCGGTGCTGCACAAGCTT
GCCTCCATCAACTGGAACGGTGGCAGCCCGCCAAGCAGCGACGTGACGCCACGTCGTTAT
GCACCGCCGACTGCCTCGGCAACCATTTCGGCTGCTGGTGCCTATGCTCATGCTGCATTG
GTCTACAGTGACTTCAATGCTGAGTTTGCTGGTACCCTGCGCCAGGCAGCACTCGATGCC
TGGGATTGGCTGGAAGAGAATCCTGAGTCAATTCCGTCAAACTTCGACAATGCTGGGTTT
GTGAATGCGGCAGCGGAGGATTGTGGTTACGATGACGCTCGTTGTGAGTCCCATCAGTTG
GCCAACCGCCTCAACGCGGCGATTCATCTGTTTGCTCTGACCGGTGAGCAGCGTTTCCAG
GATTACATCCTGGCCCATGCAGAGAGTGACGCGCTGCTGCTCGGGGAGGGGGGGTATCTG
GTCTTCGATGGTATGCAGCAGGAGGTCCAGGATGCCCTGATCTACTATGCTGGGCTCGAC
GGCGCCGATGCTGGCTTGGTTGAAACCATCCAGGCCCAGCTGTTGCGTGCCATGAGCTTG
CCGGAAGAGTGGGTACCTTTCTCACCACTGGCACGCTTCCAGGAGCAGAAGGATCCCTAC
CGGGCCTATCTCGATGAGCACCATTGGGGTAGTAATAGGGGCAAGGGTAATGCTGGCAAC
CTGATGTTCTCCACTGCTGAATCTGGCTTTGATCCGGGAAACAGTGGCGACTATGGCTCA
GCGGCACAGGGCTATCTGCACTATCTGCATGGTGTGAACCCGCACAACATCGCCTATCTC
TCCAATATGGATGAGTTTGGTGCGGATAACTCGGTGCCTGAGTTTTACCATCTTTGGTTC
AACGATGGCTCTGAGCTGTGGGATGGCGTGGAGAACTCGCTCTATGGACCTGCGCCGGGA
TATCTGGTGGGCGGTCCCAACGAGCACTACTGGAGGGATGGTGTCTACATCGATGACATC
GAGGACGCTGCCCATCGCCTCAACAACCAGCCGTCGATGAAGCGTTACTGGTCCTGGAAT
GGCTCGGAGAACTCCTACGAGATCACCGAGAACTCTATCACCTATCAGGCGCCCTACATC
CGGCTGTTGTCGAAATATCTGCCCGGATCATCGAACGAGATCTGGCGGCCGGCGCCGGGC
ACCAGCTGGCAGTGGCAGATCAACAGCGGTGAGGTGGATACCTCCTTCAATGTCGATATG
TACGATGTGGATCTGTTCGAGGCCTCAGGGGAGCTGATCGCATCGCTCAAGGCCCAGGGC
AGGGTGGTGATCTGCTACTTCAGTGCAGGCAGCTTTGAGGATTGGCGCTCCGATGCGGAG
GATTTCCCGGCATCAGTGATCGGTAATCAGCTGGATGAGTGGCCTGGAGAATCCTGGCTT
GATATCAGAGACATTGATCAGTTGGGGCCGATCATGGCGGCGCGTCTTGATCTTGCTGTT
GCCAAAGGATGCGATGGTGTGGAGCCCGATAATGTGGATGGCTACACCAACAGTAGTGGC
TTTGAACTGACAGGAGAGGATCAGCTTGCCTACAATCGCTGGCTGGCCGCCCAAGCGCAC
CAGCGCGGGCTCTCCATCGGGCTAAAGAATGATCTGAACCAGATCGAAGCCCTGCTGGAC
GATTTTGACTGGGCTCTTAACGAGCAGTGTTTCGAGTATGAGGAGTGTGACCTTCTTATG
CCATTCATTGAGGCGGGTAAAGCGGTGTTTGGAGTGACCTACGGAGATGCTGCTGATGCA
ATCTGTCCTGTAGCCAATGAGATGGGGTTCTCCTGGCTGATGAAGAACTGGGATCTGGAT
GCCTGGCGGATCGACTGTCTGGAGTATGGTGGTGGTGAGTAA
>HMHBLCGN_00051 hypothetical protein
ATGCAGAACGCTAATTATTACGAGAGCAAGGCGCCGCAGCCAAACAGGTGGTCTGGCGGG
GTTGTTGAAGAATCGCGGCTCTATTTATCAGAGGAAGGTGAGATGGACGACTGTCTGCGC
TATGGTCACTGTCTTCAGGAACAACTTACCCAGAATGACTTCCCCTTTAACTGGTGGGAG
TTTTATTGA
>HMHBLCGN_00052 hypothetical protein
ATGTTGCTGGCCAGTTCAGTGGAAATGATAGTGATGGGACAAAAGGAGAAGGGAAGTGAT
TGCGAAAATAAAGAAGAAACAGGAAGAAACAGGGGACAGACCACGGTTGTCAGCCAAGAA
AACCGTGGTCTGTCCCCTATTCTCCAAAAAAAGCGCGAAAATCGGGAAACCTAA
>HMHBLCGN_00053 hypothetical protein
ATGATCCTGGCCGGTGGTCATAGCCACCTATTTGCAGGGGGTGTTGGCCTGGCTTTGGGG
ACGGGTTCGTTCTGTGCTGTTGTCCCTGGTGTTCTATTCCCTCTTGTTCGGGTTTGGGTT
ATTGCATTCATAACTGCGCCTTTTGGATTCAGGGGTTTTGGCGGGGCGTGGTCGTTTGCG
CTTCTCTCCAGGGTCCGTATCGGCGTTGTCTTTGACGTGTTCCGCGGCGTGCCTCGGTGT
GGTTCTCTTCCTACTGCCGAGGTTGGCGCGCAGCGTTTTTTGTCGATCCTGTTCTTTCTT
TTTTTCTTCTTTGTTAACCTCGCGAGTCATTTCGTTTATGTTGTCCTTCTATATCCCTCT
GCCAATACCGGCCCTCAGTTGCCGGGTATTGCTCTTCTACCTGAGCTTGTTCCTTCGCCT
GCGGCAAGTGGTTGA
>HMHBLCGN_00054 hypothetical protein
ATGTTTTGCCTTTTGTGTATCTGCTTGCGCTTGTTCTTCATTTATCCTTCTCCCTCCTTG
CTTTGCTCTCGTTTGGATTCTTTTGCTGGTGGTGGATTCGAGCGTTTACGTTTCGTAGTT
GGGCCTTATTTTCGCTTGCTTGCCCTGCTATCGGACTTTTTGTTCGCGTCCTGA
>HMHBLCGN_00055 hypothetical protein
ATGCTACAGACAATAACGAGACAACAGCTTGTGGACTACAGAAGGCGTATCGAATCGGGG
GGGGTAAAGGCCGTCCGCCAAGTCTATGCCGAACTCTACGGCAAAGGCTATAATTATGCG
GGCTGGGCCGCAGGTGTGGCTAATGGTGACACAGTTGCCGGTCAAGCAGCCCTCAACTAT
CTGAAAGGTACTGCTTTGATGGGTATGGGCGGTGAAGAATGCATTAATCTTTCGTTGGCA
GAGATCGATAATATTCGTGTCGATATGGCAGAGGGATATATCAAGGCACTTATTTCGAAT
GCCGATCAGAATGGGGGTTGGATTGATCGGGATGTTCGCTATAACGAGACGATGAAGTTC
CATCAGGAAGCATTTGAGAAAAATAATCTTAGCCTCGAAAATTGGACGCTCTATACCCCC
ATGGAACTGATTCGCAAAGAGTATGACGACCAGGCCGTCGAAGATCTATGGGCGCAGATC
CGTGATACGGGAGGTGATGGTCCGGATGCCGTATTGGTAAACATCCACCTACTAGGTTTT
GTTTTTAGGGAAGGCTATTCATCGGATCCGCAGGTTCAACAACAGGCACAGGGTTGGCTT
GAACAGTTTAACGACGCCAAAGAGTGGCTTGGGCCGTTATTTAATGCATGGGATAAGACA
CTCTCCTCTTGGGGCGATCAAATTGCGCCACAGTTTCTTGACTTCGCCTTCGGCTTGGGC
GATGCCATCAACGGCCTGGAAAGTTCAATGAAAGGCTTGATCAGCGACCTATTTGGGGCA
GCAAATGGCTATGGCTATGACCCGCTAATCCTAGACCTGGATGGCGATGGAATAGAAACC
ACGGGGCTATCCAGCGGTACCTATTTCGATCACAACAACGATGGCTTTGCCGAGTTGACG
GGGTGGGTTGGTTCTGATGATGGCCTGCTGGTTATTGATCGAAATGGCAATGGCCTGATC
GATAACGGGGCTGAACTGCTTGGTGATCACACCATCCTCAATAATGGACGGTTTGCCGGC
AATGGTTATGGTGCGCTTAGGGAGTTGGATGAGAATCGCGATGGCCGCGTCGATAGTAAG
GACAGTGGCTGGGCCTCTCTGAAGGTGTGGCGTGACCTCAATGGTAATGGCAAGACCGAT
AAGGGGGAACTGCTGAGCATGAACAGTGCGGGGGTGAAGTCCCTGGACACTGGCTATAAC
AGCATTCGATATACCGATGTCAATGGAAACTTACATCAGGGCTATGCCGGTTTTACTCGA
ACTGATGGCGCTATCGGCCAGATGGCGGATGTCTGGTTTGATGTTGATCGTATCTCAACC
CAGGAAATCGATCGTGTGGCCGTATCGGATTCAATCGCCAAACTCCCCTTCCTGCCAGGT
TTCGGGACGGTCGGCGATCTGCATCAGGCGATGATGCGTGATTCGAGTGGCAAGTTGGCC
AGGCTTGTCAAGCAGTTGCAGGGCGCCTCAATCCGGGAGCAGCGGATGGCGCTGACGCAG
CAGATCATCTTCCAGTGGACCGGTGTGGAGGATATCGCCTCCAATAGCCGTGGCGGCAAG
GTAGATGCCCGTAAACTTGCTGCGGTTGAGGCGTTCATGGGGGAGTTCTTTCGCGGGAGC
AGCAACAGTATTCCGAATCAATGGGCTGTTCACTCTCTCAATAATGCTTATGCCGCCCTA
CAGGATAGTGTCTATGCGGGTTTTGCCAAGCAGGGGTGGTGGCGGCCCTATCTGGATTCA
ATCTCCATTGGTCTGACAGACAAGGGCGTCGAGCTGGATTTCTCAAAGGTAGAGGCGCAG
CTTGTCGCAAAGCGTAACAAGAATGCAAAGGGGGCGCTGATCGATCTGCTCGAACTCCAT
GAGTATGTTGGCGGATCTCTGGGAAAAAGTGGTTGGAACAGCCAGGTGATGTTGGGTCAG
TGGTTGAGTACGCTTCAGAATCAGGTTGATATCGATGCCACCCTCAACGATTTTGGTATC
GGCCGCTCCGGCAGGCAGTATGGCAAGTCTGATGATGAGTTTCTGGTTGGTAGAAAAGGC
TCGGATAGGATCGAAGGCCGGGGCGGTAATGACCACCTGCTCGGCCTGCGGGGAAATGAC
CAGCTCTATGGCGGCAATGGCAACGATCTGCTGGATGGCGGAAGCGGCAATGACGGCCTG
TATGGTGGCGATGGTGATGATATCTATCTATTCCGTAAAGGTTCGGGATGGGATTATGTG
CGCGAATCATCCTCATACTACAGGCGCCCCAGCCATGATGTGATCCGATTTGAGGATGTG
GCGTCGACAGAGGTTCGGGTGGTTGTGAACCGGAATGACCTGGTGTTGCGCTATGGAAAT
GGTGATGCGGTGAGGGTCGGTAACTACTTCTATCAATCCACTGGTGGGACCAATCAATAT
ATTGGATCGTTCCAGTTTGCCGATGGTGTGACCTGGACTCAGGCCGATATTTTGAAACAT
GCGGTGGCCTATGGGACCAACGGTAATGATCGTCTTCGCGCCTATAGTGACGCTGGCACC
CGTATCAGTGGCTTGGGCGGTAATGATCGGCTCTATGGTGGTAACGGAACCGATAGGTTG
TTCGGTGGGGCGGGTAGTGATGGGCTCTACGGTGGTTATGGTGTCGATGTCCTGAACGGT
GGTGCGGGTAACGACTACCTGTCCGGTGGGCAAGGTATCGATTTCTACGTCTTCGGCCGG
GGGCACGGTAAGGATGTGATTTCCGATAACGACGGGCAGTCGAAGACTGGGCGGCTTGTT
TTTGGCAAGGATATAGATGCAGAAGATCTCTGGTTCAGCCGCCAGGGTTATGACCTGCAG
ATCGATCTGCTGGGGACGCAGGATCGAGTCACCATCGATAACTGGTATTACGGTGGTAAT
TACCAATTGAACCGGGTTAGAACCGCCAGTGGTGAGCTGTTGCTGAACAATCAGGTGGAG
CGCCTGGTGAGTGCGATGGCCGCTTTTTCACCCGAGGCAGCGGCCAATGGCTCGTTGACT
CCCCACGAACAGGCAACGATGAATCAGGTGATCGCCGCCACCTGGACCGCGGCCTAA
>HMHBLCGN_00056 Phosphate import ATP-binding protein PstB
ATGATGAATGCGATTGCAAAAGAGGTCATGCGAGACGCCCCGAACAAGGGTCTACTGGCA
TCCGTAAGCGTGGCGCGCTTCAAAGGCGATGCCGATGATTTCAGCGGCACGGTCGGTGAG
GTCGAGGTGGCAGACCCACGCATGCGTTGCCGTAACCTCGATGTTTTCTACAACGATAAG
CATGCCATCATGGATGTGAGCCTGGATATCGGCAAAAACGAAGTGGTAGCTATGATCGGC
CCTTCGGGCTGTGGCAAGTCCACCTTTCTGCGCTGCCTGAACCGGATGAACGACACCATC
GATATCTGTCGGGTGAGCGGTCAGATCCAGCTCGACGGTCAGGAGATCTACGACCGCCGG
CTCGACGTGGTGCCGCTGCGCGCCCGGGTGGGCATGGTGTTTCAGAAGCCCAATCCATTT
CCCAAATCGATCTATGACAATATCGCCTACGGCCCGCGAATTCACGGCCTGGCGGCCAAC
CGCCAGGAGCTGGACGAGGTGGTGGAGACCTCCTTACGCAAGGCCGGCCTCTGGAACGAA
GTGAAGGACCGGCTCGACCAGCCGGGCACCAGCCTGTCAGGCGGCCAGCAACAGCGTCTC
TGTATCGCACGCACGATTGCCGTGTCACCCGACGTGATCCTGATGGACGAGCCCTGTTCA
GCACTCGACCCCATCGCCACGGCGAAGATCGAGGAGCTGATCGACGAGCTGCGTAAGAAC
TACACCATCGCCATCGTCACCCACTCGATGCAGCAGGCCGCGCGGGTCTCCCAGCGCACC
GCCTATTTCCACCTGGGGCGTCTGATCGAGGTGGGTCCCACCGACGACATCTTCACCCGC
CCCCGCCACAAGCTGACGGAAGACTACATCAGTGGTCGTTTTGGTTGA
>HMHBLCGN_00057 hypothetical protein
ATGAATAATCCGATCGGTTCGGGGGCCACGGCCACCGAAAAAGTTAAAGCCTCCCTGGCC
GCCCGTTACCGGCGTGAACGGCGCTTCAAAGCCATCGGGATCGGGGCCGTCTGTGTGGGG
CTGCTGTTCGTCAGCTTTTTATTCGTCAGTATTGTCAGCAAAGGCTATACCGCCTTTTGG
CAGACTCAGATCCGGCTGGATATCCATTTCGATGCCGCCGTGATCGACCCCAGCGGGAAC
AGAGACCTAACCGAACTGGGGCATGCGGACTACGCCAGCCTGATCAAGCAGAGTCTGCGT
AAACGCTTCCCGGAGGTAAAAAACCGGCGCGAGAAGCGAACCCTATACAAGTTGGTAAGT
AGTGGTGCGGCGTTCGATCTGCGCGCCAGGGTGCTCGCCGATCCAGACCTGATCGGCACC
CGCCAAACCCTGTGGCTGCTGGCGGACGACGATCTGGACATGCTGGTCAAGGGGCAGATC
GACCGTTCGCTGCCGGAAAACGAGCGCCGACTGAAAGACCAGGTAATCGGCTGGATCGAT
GCCCTCAGCGCCCAGGGAGCGGTCGAACTGAAGTTCAACAGCACCTTCTTCACCAATGGC
GACTCGCGGGAACCCGAGCAAGCCGGCATCGGCGGCGCGCTGATGGGCTCGCTCTACACC
CTGCTCATCACCCTGCTGCTCGCCTTCCCAATCGGCGTGGCGACGTCGGTCTATCTGGAG
GAATTCGCCCCCCGCAACTGCTGGACCGACCTCATCGAGGTCAACATCAACAACCTCGCG
GCGGTGCCCTCCATCGTGTTCGGCCTGCTGGGGCTGGCGGTGTTCATCAATTTCTTCGGC
CTGCCCCGCTCGGCGCCCCTAGTGGGCGGCTTGGTGCTGACCCTGATGACCCTGCCCACC
ATCATCATCGCCAGCCGTGCGGCACTCAAATCGGTACCGCCCTCGATCCGCGAAGCGGCC
CTGGGAGTGGGGGCATCGAAGATGCAGATGGTGTTCCACCACGTGCTACCGATGGCTCTG
CCGGGGATGCTTACCGGCACCATCATTGGCATGGCCCAAGCCCTGGGTGAATCGGCGCCG
CTGCTGATGATCGGTATGGTGGCCTTCATCGTCGATATTCCCGGCGGACCGCTGGATCCC
TCTACGGTGTTGCCGGTGCAGATTTTTCTTTGGGCCGACAGTCCTGAACGTGCCTTCATG
GAACGCACCTCGGCGGCGATCATGGTGCTGTTGGGTTTTCTTATCCTGATGAATGCGCTG
GCAGTTCTGCTGCGTAAGAGATTCGAACGCCGCTGGTAA
>HMHBLCGN_00058 Phosphate transport system permease protein PstC 1
ATGGGCATCATGATCATTCCCTTCGTCTCATCGCTCTCCGACGACGTGATCAACGCCGTC
CCCCAGGCGCTGCGCGACGCCTCCTACGGTCTCGGCGCGACCCGTTCCGAGACCATCCGG
CAGGTGATCATCCCCGCGGCGCTGCCGGGCATCGTTGGCGGCATCCTGCTGGCGGTCTCC
CGGGCCATCGGCGAGACCATGATCGTGGTGATGGCGGCGGGCCTGTCGGCCAATCTCACC
GCCAATCCACTGCAGAGTGTGACTACGGTGACGGTGCAGATCGTGACCCTGCTGGTGGGT
GACCAGGAGTTCGACAGCCCCAAGACCCTGGCCGCCTTTGCCTTGGGACTGCTGTTGTTC
GTGGTCACCCTGGTGTTGAACCTGGTGGCTCTGCATGTGGTGCGAAAATATCGGGAGCAG
TATGAATAA
>HMHBLCGN_00059 hypothetical protein
ATGCACTACACAACCCTGATCCTGCTGCTAGCGATCCTGACCAGCCTGGCCTATCAGTTG
GGACGCCGACGTTCTCACACCCTGGTGGGAGGCCCTACCAGGGTCCGGCAGCTGCACTCT
TTGCCCAGCTACTACGGCTTCTACACGGCCATCTGGTGCGGACTCCCGGCGCTGCTGGTG
CTGGGGCTCTGGCTAATTTTCGAGCCCAACATCATTACCAGCCTAGTGGTGGCGGAGCTG
CCCGAGGCGACCCGCAACCTGCCTGAGGCGGAGCTGGGTCTGGTGATCAACGACATCAAG
AACCTGGCGGCGGGCAATATCGTCTCCACTGAGATCGGTCCCGCGATACAGGCAGCCGCG
GATCACCTGCAAAGTCTCGAGCGCACCTCGGCGGCCGCCTTGACCGTGCTGATCCTAGTC
CTGGCGATGCTGGGCACGAGCTACGCCTGGCGCTTCATCTCGCCGGAACTACGCGCCCGC
AACCGGGTGGAGGGCGTGCTCAAGGCCCTGCTCATCACCAGTTCCACCATCGCCATCTTC
ACCACCATCGGCATCGTGCTGTCGGTGCTGTTCGAGGCGCTGCGCTTCTTTCGGCAGATT
CCACTCAGCGAGTTCCTGTTCGGCCTGACGTGGAGTCCGCAGATGGCGATCCGCGCCGAT
CAGGTGGGCTCCTCGGGCGCCTTCGGCTCCATCCCCCTATTTGCCGGCACCCTGCTGATT
TCCTTCATCGCCATGCTGGTAGCGGTGCCCATCGGACTGATGTCGGCCATCTACCTCTCC
GAATACGCGGGGCGCAGGCTGCGGCTGTCGCCAAGCCGGTGCTGGAGATCCTGGCCGGGA
TTCCCACCGTGGTCTACGGCTTCTTCGCAGCACTCACAGTGGCGCCCTTCATTCGCAACA
GCGGCGGGCTGCTGGGACTCGACGTCTCCTCCGAAAGCGCTCTGGCCGCCGGACTGGTGA
>HMHBLCGN_00060 hypothetical protein
GTGGCCCACGCGATTCGTGAGGACGGCGCCTACATCGAGGCCGGTGAGAACGACAACCTG
ATCGTGCAGAAGCTAGAGGCCAACCCCAACGCTCTGGGGGTATTCGGCTTCAGCTTCCTC
GACCAAAACAGCGACAAGGTGCAGGGTTCCAAGATCGAGGGTGTGGTGCCTGAATTCGAG
TCCATCGCCGACGGCTCCTACCCGGTATCCCGTCCGCTCTTCTTCTATGTAAAGAAGGCT
CACATCGGCAAGATCCCCGGCATCAGCGAATACCTTTCTGAGTTCACCTCTGAAAAGGCC
TGGGGTGACGAGGGCTATCTGGCCGACAAAGGCATGATTCCCATGCCAAAGGCGGAGCGC
GATGCCTTCGCCAGCGACGTCAGATCGTTAAAGAACCTGCAGCTCAAATGA
>HMHBLCGN_00061 hypothetical protein
GTGGCAGAAATCGGCAAAACAAATGGTGCACCATCAGCTGCCGCGCCTGAGCAGATCAAG
ACAGCAGACGAACCGGCGAATAGCCCGGCTAAACAGGCCGTGACTGCAAGTACGACTGTA
ACTACGACCGCTGCAGTCAGTGCCGAGGCAACCGTTGATAAAGCAAACTCTGAGCCCCAA
CAAGTAGAGCCTGAAGTTGCTGCGGCTGCTGGCGAGCAACAGACTACTGCAGCGCCTGCT
AGTACAGCTGTGACTGCCGCCGCTGCGGTCAGTGTCGAGGCAGCCTCTGATGAAGCAAGC
GCCGAGCCCCAACAAGCGGAGCCTGAAGCTGCCTCCAGTACTGATACAGGGAGTGCTGAG
GCACCAGCGCAAAGCGCGAGTGCGGCGACTCCAGCTTCTGCAACCGCTTTCCAGCAATCA
GTTGATGCAATGCAGGCAGAACAGGCCGCTGCGAGAGAGCAGCAGAGTCAGCAGCGGGTC
GAATCGGTTGCAAAGATCATGGAGGAATTTGATGACTTGCGTAACGCGGCCGACACCGAA
ATAAAGGCAATGAGAGATCTGATGCAGGCAGAAAAGGATCTGAGGGATGCAATGAAACCG
GCGCAGCGCCCGGTTTATCCGCGGCCTTATCCTGGCTACTATCCCTATTACCAGTACCCG
TCCTATCCTACCTTCCCTTATCCAGCCTACTGA
>HMHBLCGN_00062 hypothetical protein
ATGGATTTCTCGCCCAGCACCCAATGGAATACAAAATCAGACGGGCATGCGGATACGAGG
CACCTAACTCGTGCGATGCGCTTCGCCTATATCGGCGTAACGCTCTTTTTTGTCATTTCA
CTTACGTGGAATCTACTCGTTACTCCGAATAGCGCGGCTTTTATCTCTTCGCTAATCACA
CTTCACCTGCTTGTTGGTGGAGCATTCATTGGTGCTATCCATCACTTTCGAAAAAAACTC
CTCTATGAATTTCGCTTACGGAGAAGTTATGAAACTGCGCTTCATGCGGAGGAGGAGTAT
CTGCACCAAATCCTCGATCATGTTGCTGATGGGGTTGCGGTCTTTGATGTGCAAGGGTTC
CTTTATACCTAA
>HMHBLCGN_00063 hypothetical protein
GTGCAGGGACTGGAACTTTCTCTCTACGACCTAGATACCAACCAACGTATCTCACTTCTG
GCAAACAGCCAGCCTTTGATGGGTAATGATGGTCATTTAGAGGCGGTTGTAGTCACCTAT
CATGACATCACCGCAAACAAGCGGGCAGAATCTGAACTTCGGCTGGCAGCCTCCGCATTT
GAAGTGCCGGAAAGTATGTTCATCACCAACCACTCTGGAATAATTCAGCATGTAAACCAA
GAATTTTCCACCATGACAGGATACAAGCCTGATGAATTGGTTGGAAGCGATTCGGAGATC
CTTGCTTCTGAGCATCATTCCAATGATTTCTACGTTGAAATGATGAAGACGTTGGAATCT
GCAGGCAGATGGGAAGGTGAACTTTGGTGTAAAAGAAAGGATCAAAAGCAGCAACCTCTG
TGGGCCAAGATTACCTCAATCCAAACTGAAAAAGATAAAGAGTCGTACTACCTAGTCAGT
ATGGTCGACTTGAACACGCAATATCGCAAGCAGAATGAGATGATAGCCCGTGCTTATCAT
GATGAGACCACAGGCTTGCCAAACAGAACACTGCTTCTGGATCGACTCGATCAATCTCTA
GCACGATCAGCACGAAGCGGGGTGCTGGGAGCAGTTCTTTCCGTTGAGATTGATCACTTT
GTAAATGTTAATCAGACTCTTGGGCATTTGATTGCAGATCGATTACTCAAGGAATTGGCC
GAACGCTTAAAGCGCAATGTCCGAAGAGACGATACTCTGGCAAGGTCTGGCGACGGCCAG
TTTACTTTGATTCTTAATGAAGTCGCTTCAAACCAAGATATTGCAACCCAATCCGCGATC
GCAATCGCTGAGAAATTTAAAGCCAGAATATCCCGACCATTCCATATCTTTGACCATGAA
GTACATGTCACCAGTAGCATCGCAATATCCACTTTCGATGGAAAAAATATAACGACTGAA
AGTGTCATCAATCAGCTTGATACAACAAGGAAAGCCGCGAAAGAGGAGGGGATAAATAGT
ATTCGCTGTTTCCATCCCGAAATGCTGTCAAAGGTTAAGCGGCAACTTTCTATCGAAAAT
GATATGCGAATTGCGCTGCAGCGAGATCAATTCTCCCTTTTCTTCCAACCAAAGATCAAT
GTTAAGAATGGACAATTGAGTGGTGCGGAGGCATTGATACGCTGGAAGCACCCCCAGCAA
GGCTATATCGATCCCAGCTATTTCATCCCGATTGCTGAAGAAAATGGATTAATTGAGCAG
CTGGGTGAGTTTGTTCTTAGAGAAGTCTGCTGCAGAATCAGCATTTGGCAGCAGTCTGGA
TTGCGAGTAATCCCCATTTCGATCAATATCTCAGCGGTCCAAATCCGTCATGATAAATTC
ATCAACAGCGTGAATTCTATCCTGAAAGAGACCGGCGTTAACCCACGCTACCTAGAGTTT
GAAATAACAGAATCCGCATTGGAGCAGAATTTTTTACAAATCAAACGCACCATTCACAGC
CTGAAAGACCAGGGCATCATTATCTCAATTGATGATTTTGGTACAGGCTATTCAAACCTT
TCTTACCTTAACGAAATTGTGATCGACCGCCTAAAAATTGATCAGTCATTTATCTACAAA
CTTACCGAACAGAAATGTAAGTCTCCGGTGGCTGAAACCATCATCTCCCTAGCACACAAT
TTCGGCATGACAACAGTAGGTGAAGGCGTCGAAACCAAGGCTCAATTTGACTTTCTTAGG
GAACTTGGCTGCGATGAGGCTCAAGGTTATTTCTTCTGTAAACCGGTATCTATAAATATC
TTCAGCGATTTGCTGAAAAACCCCCAGGTGAATAGGGCCTCTTAA
>HMHBLCGN_00064 tRNA-Lys(ttt)
GGGTCGTTAGCTCAGTTGGTAGAGCATCTGACTTTTAATCAGGTGGTCGCAGGTTCGATC
CCTGCACGACCCACCA
>HMHBLCGN_00065 hypothetical protein
GTGCTACGAATCAATGGCTACTATCCACCCCATCTGTTTGAGACTGCTCTGGATTACGTT
GCTTCTCATCTGGAGCAGAAACAAAGCTTCAAACACTATCTGGCCGATGTCGCACCAGTA
CCGAGTAGTGGAACGCTACATCAGGAAGAGAGTTATTTGAAATACCCACTGGATCTCAGA
AGCAAGACAAGGGACACAGACAAGCCATTATTGGTCCTGATAGAGCAGAAACAGTGCGTG
GCCTGCGATGAGCTTCACGATTCTATTCTGAGCGATAAAGCAGTCAGAAAAAGCCTGAAA
GGTTTTGACATTGCCTTGGTCGATGCTTGGTCTAAGAAGAAGCTCACAACACCGGATGGA
CAGCAGGTTCCAGCGACAGAATGGGTCGATGCGCTGAATCTTTACTATTTTCCTGCAATG
GTCTTTTTTAATGGGCAGGGAGATGAAGTTTTCCGAACCGAGGCATTCTTGAAGACCTTC
CACACTCACGCTGCAATTGACTATGTTTTGCAGGAAAAATATCGGACTCAGCCAAGCTTC
CAACGCTATGTCCGGGAGCGCGCCGAGCACCTAGAAACACAAGGCATAAAAGTTGAACTG
ATGAAGTAG
>HMHBLCGN_00066 hypothetical protein
GTGGATCTGAATTTGCCTGCCCATCGTGTCGTGCAGGTGCTCGACCGCATCGCCGCGATC
CGAGGGTATCCAGCCCAATTGCGGCTGGATAACGGCCCTGAATTTATCTCAGTACGCCTA
GCCGAATGGGCTGAAGAACATAAAGTAAAACTGGAATTCATCCAGCCAGATAAGCCAACT
CAAAACTCGTTCATCGAGCAATTCAACCGTACGTATCGCACTGAGGTGCTGAATATGTAT
AATTTTCGCCGCCTGTCAGAGATCAGAGAAATCACCGAGCAATGGTTTTCTGAGTACATG
CAAACAGGCCTCATCAGTCATTGGGAAAGATGTCACCGGTCGAATGCCGACTTACTCACT
ACCCGGAAATCTCTAAATTACACAGGCACTAATCTGCGGGAGGTTTACAAGAACTCGCAA
TAG
>HMHBLCGN_00067 Teichoic acids export ATP-binding protein TagH
ATGAAACCGCTTATCTCACTACAAGATGTTGGCGTACGCTACAAGCGTAGCGGCAACGTA
TTCCGCCAAAAGAGCTATTTTGAAGCATTAAAGTCAATAAACCTCGACATTTACCCGGGC
GAAACGCTCGGGATTCTCGGCCGCAACGGTGCGGGCAAATCCACTTTACTGAAAATCATC
TCTGGCATCATCCAACCGGATCATGGAAGGATAATTAATCGAGGTGCATCTGTCTCGCTT
CTCGCGCTGCAAGCGGGCTTCGATGCAAACCTTAGTGGTCGTGATAACGCGATTCTCAGC
GGTATGCTACAGGGCTATTCACGGCGCGCAGTTGAAGCACGACTGGGTGAAATACAGGAA
TATTCCGAACTAGAGAACTTTTTCTTTGAGCCAGTGAGAACTTATTCAACCGGCATGCGT
GCACGTCTGGGGTTTTCAGTAACCACCATTATATGCCCAGATGTGATGTTGATTGATGAG
GTATTAGGGGTTGGTGATCAACATTTTAGACAGAAAGCGGAACGCACGATGGTCGCCAAG
CTTCACTCGCAACAGACCGTGGTATTAGTGTCACATTCCCACCAGCAGATTGCCCGATTA
TGCGAAAGAGCTGTTCTGATTCACGATGGTGTAAGTTATACAACCGGCGAACCACACGAA
GTGCTGAAGATCTATGAAGAAAAGCTAGCTACAAGTTAG
>HMHBLCGN_00068 Beta-barrel assembly-enhancing protease
ATGGAATCAAAACTATCAGTCGCACAATCTGCCAAAAACAAACTACCCTCACCCGAGCAC
GTTTTCGAATGGCCCCGCCAAGCGATGAGGGAAAAAAATTGGTCGGAGGCTACCCAACGC
TGGGCGGTGCTTCGAAAAGCTTATCCCAAACATCCCGCCAGCTGGTTTCAGGGCGCCATA
GCCCATATCGAGGCCGGAGAATTCAACGAAGCCGAAATACTGCTATCCCACGCAAAAAAA
GAGTTCTCAAACCATCCCAACTCCTTGATAGCATTCGCTGCTCTTGCCATGCGCAGGCAA
GAATGGCAGGAAGCCGAAGCTTTGTTGAAACAAGCTCGCGAAAAACACCCCGACAACCTA
CAGGCATGGATAAAATCCGCTCAATGTGCCGAGGAATGTGGCAAGCTAGAGCAGGCAAGC
TCACTCTATCAAAGAGCCTGCCAATGTGCTCCAAGCCAACCCGGCCCCCTCATTCAATAT
GCTGAGCTAGCAATGCGCTTGGGCCAGTGGGAGACAGCCAAAAATCGTTGGGCCATGCTA
CGTGAACTCTTTCCGAATTTGCCCGTAGGTTATCTGCGCGCCGCCGAAGCCGCACGCCAA
CTTGGCCAATACAAAGAGGCACGGCAACTGCTTTTGCTTCATCAATACGGTACCGAGATT
CTCGACAACGGGTCCGCACATCCTGCCCCAGCAAAACAAGGGCACTCTTCAGCAGGTATT
GCCAGACTACTTGAACTAATTTGGGTCAAGGCCTTATTCAATCTCCGCTCCGAAGTTCAC
CGCAATTACCTCAGCTATGGCTGGTGGATATTGGAACCACTTTTGCACATGCTTATATAT
TACGTAGTGTTCGGGATTTTACTACAGCGCGGCGGCGAAGGCTTTACCACCTTTCTCCTA
ACTGGTTTGATTCCCTGGATGTGGTTCATGAAGGCCGTCAGTGGAAGCAGCAACAGTATA
TTGGCGGGTCAAAATCTCATGTTACAGGTTGGCCTTCCATCCGTAGTATTCCCGCTGATC
AGCCTGTTACAGGCCAGCCTCAAGCAGATCCCAGTATTTATACTGCTTCTCGGTTTTGTA
TGGCTGCAAGGGCACCCACCAAATATAAATTGGTGGTTGTTGCTGCCCGTCATTATTGTT
CAAGCACTGATAACTACGACCTTTGCTTGCGCAGTCGCGGCAGTCATCCCATTTGCCCGT
GATCTTGCTTATCTGGTACCGACTGGACTTACGTTCCTTATGTTTCTCTCCGGCATCTTC
TACGACTACCGAAGCATCTCACCAGAATGGCAGGGGCTGTTCCTTCTCAACCCTGTTGCC
TTCCTACTCAAGAGCTACCGCGAAATTCTCATAGATGGAATAATGCCGAATATTTTTACA
CTTATATGCTGGGGACTGGGTAGTTTGGTAACCGGCTTATTCCTGATTTTCGCCTATAAA
CGACTGCGCTATATCTATCCGCGGATAGTTATGGAATAA
>HMHBLCGN_00069 hypothetical protein
ATGCGCAACAATGTTGCGGCACTGGTTGTCAATTGGAATTCATGGGATCAGTTGGCGTGC
TGTCTGGAGGCTCTCTGCGATCAAGCACAAGCCTTCAAAAAAATCATTGTCGTTGATAAC
GCCAGTACCATGCATGACAAAGCGTTTGTATTGGGGTGGGAAGGTCGTGTCGAGTTTGTC
CAGCTCCCAACCAACCAAGGCTTCGCCGGTGGCAACAATGCGGCTCTGCAAACCCTGACG
GACTGCGACTGCGTCGCCCTCATCAACCCGGATGCCTACCTCGAACCAAACTGGTTGCTG
CAGATGCTGGCTGCCGCGGAGCGCCACCCGGAAGCCGCCGCGCTTGCTTCCAGTCTGGTA
ATGGCGGACAGTCCGGATACTTGGGATGGCCTGGGTGATGTCTACCACATCAGCGGTCGG
GTCTGGCGCGATGCGCATGGTAAATCCCGGACATCTCGTCCAGCCAGTGAGCAGGAGATC
TTCAGTCCCTGTGCTGCTGCCGCCCTCTATCGCACCGAGGCGTTGCAGCGGGTTGGGCTT
TTCGACGAGGATTTCTTCTGTTACGTGGAGGATGTGGATCTCGGCTTCCGCTTCAGACTT
GCCGGTTACCGTTGTATGCTTGTGCCCGATGCCGTGGCCCATCATGTGGGTTCGGCCACA
ACTGGGGGGGAACGGAGTGACTTTGCCGTCTATCATGGGCAGCGCAATTTGGTCTGGGCG
TTCGTGAAGAACATGCCTGACCCGCTTTTCTGGCTGTTGTTGCCTCTGCATCTGTCAATG
AACCTGGCTGCGATTCTGCTGTTTGCCCTGCGTGGCCAGGGGCGGCTGGTGCTACGTGCC
AAATGGGATGCTATCAAAGGCCTGCCTGGGATCTGGCGCAAACGCCGGCTGGTCCAGGCG
GGGCGGGTGGCCTCAGTCGGCGAAATCTGGTACGCATTGAACAAGCGCCTGCTGCCGCTG
CGCTGA
>HMHBLCGN_00070 hypothetical protein
ATGGATGGCGGTTCCGGTCAGTTGGGTATCCACATCCAGCGCGTATTCCTGTCCGGCACT
CAGCGGTCGGCCCAGGTGAATGAAGATGTTTTCCCCAATGCGCAGATCACCGACCCGGTA
GGGGGCGTAGAAGGTGCGCCGTTTTAG
>HMHBLCGN_00071 hypothetical protein
ATGGATCTGGTCCTGGGCCGTTTCCAGGTAATCCAGGTCACCGTAGAGTTCGTGGGCGAG
CAGCAGATCCCAGCCGTAATCGCTCACCGGGAAGAACCAACCCACCAGATTCCACCGTTT
CACCGTGCCGTTGACGAACAGGTCGTAAGGGGTTTCATTGGCGGCGTCCACATACCAGTC
CACCGCCTGCCGGAAACGGGCCACCGACGTCTGTTTCAACGCCGCGTCCACCGGGTACGC
AATGCCGTCGCGTTCCCACAAGGCCAGGGTGCGGGTGGCGTAGCCGTATCCCATGTTCAT
CAGGTACACGCCGTCATACCGCAGCAGGGGCTTGTGGTAGCGCACGAAGGCGTCGTGGTA
ACGCTGCTCCCCGGTGAGGGCGTAGAGTTCAATGGCCGCCCAGGCGCGGGCGTGTTCATG
GCCTTCATCCCCGTCCCGGGCATCCCCCTTGCCATAATGGTGATAACCATGCATCCCCGG
GTTGGCCTCCAGCCAATCCCACGCCTTGATGGCACGTTGTTTGAGCAGGTCGGCCAATGC
CGGGTCATGTTGGCGCAATACGGGGCTGCGCGCCGCCCGAGCCAGGGCCGCCGCGTAACC
GCCGGTAACGGTAGTGTCCTTGGGGGACAGATAGCGGGTCAGATTGGGGGTCTCCCCCGG
CATGGTGGACTGGTAGTTCATCTCCTTGGGCTTGCTCATGCCAAACACGCCGCCGTCCAC
CGGATCCTGCATCTCCTTGAGCCAGTTGATCTCGAGCAGGAATTCCTGCAACAGATCGGG
AACGCCGTCGCCAGATTCCGGTACCCCGAGGTTGTCGTGCATCACCCGTTCGCCGTACAC
GTCCAGGGTGGTGATCAGGGTCCAGGCCGTCAGGGAACTGTTCCAGGTGTAGGGCGAATA
GTCCCCGGCATCCATGTGCCCGCCGCTGATCTCCACATGTTGGCCTTCCTGGGTGGTGGG
GTATCGGATGGTGTCCGGCGTGACGCCCAAACCAGCCAGGAAGGGATCCAGATCGGTGCT
GTCGTAAACATAGGTCTGATCTTCCACCGTCGCCTTGTGGGTGAAGCGAGTATAGGGCTT
GATCAGCTCCTCGCCGCGCCGCTGCTGGTACATACCCAACGCCAGGGTGTTCAGGCTGCC
GCGGTAGACATCGCTGTGGATGGGGAACGGCTGGCTGATGCCCGTGCGGTGGCGCAGGTA
GTATTCACCCGGGGTGGTCAGGGCGGAGAAATCCAGTTGGTAAACCTTGTTGTAAGGATG
GTTGGTGAAGGTTTCACGCCAGCCTTCCGAGGCTTCCAAGGTGCCCGTACCCTGGAACAC
CACCTGGTGGTCCTGGGTACGCACCACTTCAAAATCCAGGTCGGTGGGCTCGTATTCGCC
CGCGCTGCCCATCATCAATCCCAGATAGGCCTTTTTACGGTCCGCCGGACGGTAGCCGTA
TGGATCCACGTGCAGCAGGTCACTGAGCTGTGA
>HMHBLCGN_00072 hypothetical protein
ATGGAACAGGGTGGAGGCACTGTCATCGGGGAACGGCTCCAGGGGAATATCCGTATTGCC
GTAGTCGCGGGTGTTGATGCGGGTTTCGGCATACCAGCGGCGGCCTTCCGCGGTAATCAC
CTCGGCAGCCAGTTTCCACACGGGCCGGCTGAAATCCTGGCGCAGGAGGTAAGCGGGATC
GGCGCTGACGGGCTGGTCGTTTTCATGCCAGAGGATCCGGTAGCTTTGGGGTTCGCCATT
TTTAAACGCCAGAATGGGCCTAAACACCCCGTTCTCCACCGGTTCCACCGACAGGGTGAA
TTCAGGGTGGGGATACTGCTCGTCATCGCGGGGGGTCAATACCGCCAAGGCGGTCAGCAT
CCCCGCCATTTTCTCAATGGTGAACTCACCGTTGATGTTCCAGCCGTCATAGCTCTTTTC
GAGCAGGCCGTAGACTTCACCCCCCGTATCCCAATCGGGATTATCCAACGGCCAGGTGTA
ATCGCCGATGTCCCGCTCGTAGGTGTTGCTCCAGCTATAGCCGGTTACCATGGGCGAAAC
CGGCAAGCCGGTTACGGGGGCTTCGATGCCGTCGTGTAG
>HMHBLCGN_00073 hypothetical protein
ATGGCTGGTCCAGTTGTAGCGGGTCAACTGCATGCCGCTGCCCCAAGACTGGCGCAGGTA
GAGAAGGTTCAGCACATCGTCATTGACCGGTCCCAGGGAGTCAAAATAGAACAGCCCGTC
GATAGTGACCTCGGCGACATCCTCATAGCGCTTGCCCTCGGGCAGGTAGTCGCTGATGTT
GAAGCTGACTTGGGCCTGATCGCCGAAACCGTCGAAGCGCAACGCGGAGCCCGCCGGATT
CTGCATCCAGTACAAGTCACCGTCATCAAAACGGGCGTTACCCGATAA
>HMHBLCGN_00074 hypothetical protein
GTGCTTCTTATCCTGCTGCCAGGCCTCCATGGCTTGCAGATCCGGGATCGCCCACCCCTG
GTTGCCGTGGTAGACGCCCAACAATGTCTTGCCGGCACTCCCTTGGCCCGGAAACGCATT
GGCATCCAGCGGGCTGGTTGCGGCATAGAACTCGCTCAGGTTATAGAAGCCATCGCCATC
CGCATCGAGACCGGCATCTGTTGCATCCAGGGAATCCAAACCATATTGGAGTTCCCACTC
ATCAGGCATCCCGTCATTGTCATCATCGGGGTCCAGGCTATCCAGGATGCCGTCACCATC
GGTGTCGGTCTGGTCCTGTAG
>HMHBLCGN_00075 2,3,4,5-tetrahydropyridine-2,6-dicarboxylate N-acetyltransferase
TTGAATCAGTTTCGATGTCAAAAATCTAGAGAATTAATAAGTAAGATGGAGAGTATTTGT
AATATACCGACACTCGTAGCATCAGATCGACGTGTTACTGTGGGGAGATTTACATATGGA
GAGCCTCGTTTAATGCTGTGGGATGAAGATGAGCGGATTGAGATTGGCTCATTTTGTTCA
ATTGCTGATAACGTGACTATTTTTGCTGGCGGAGAACATAATTCCGCTTGGGTTACAACC
TACCCTTTACGGATAGCATTGGGAGATGAATTGGCTGGAAAAGATGGTCATCCTGCTAGT
AAGGGGCCGACCACAATTGGTCATGATGTGTGGATTGGGTTTGGTGCAACTATCCTCTCT
GGTGTGACCATTGGTAATGGAGCAATTATTGGTGCTTGTTCCGTGGTGGTAAAAGATGTT
CCGCCTTACCAGATTGTAGCTGGAAATCCAGCTGGAATAATTAGGCAGCGATTCAATGAC
GAACATATTAAGAAATTATGTGATATTCAGTGGTGGAACTGGCCACTAAGCCGAATTAAG
AAATATGCCCATTTGCTTTGTGGGCCTGACGTTAATTCATTTATTCAGAAGATTCAGTTA
AATGATTTTTGA
>HMHBLCGN_00076 hypothetical protein
ATGATAAAAGTAAGCAAACCAGAAGAAGATGACACTAGAATTAGTTTTTTTGAAGATATA
GCAAATTCTGATGGTTGGAAAACGGGTGCGGCTGAGGTCGTTGGGGTCGAGATTATGACC
GTTGACGAAAGACCAGTCACATTGGCGGCCGGTGGTGAAAGGGTGCTGCTGATAATACGC
GTGAACATTAATCAAACGTTGTTGAGTCCTATCGTTGGGTTTTTCGTAAAGGATAAACTT
GGGCAGTCCCTATTTGGTGAGCACACATACACTTATGTGCAGCCGCCTTGTTCCGCCCAT
GCTGGAGATGTTCTTGAAGCTAAATACATTTTTAACCTACCATTACTTCCTAATGGTGAC
TATTCTATGACGGTTTCTATTGCTGATGGCACCCCAGAAAATCACACACAACACCACTGG
CTGCACGATGCAGTAATTATCCATGTTCAATCAAAAAAACTCCGTTATGGGTTAGTCGGG
ATACCTTTTGAATCAGTTTCGATGTCAAAAATCTAG
>HMHBLCGN_00077 Teichoic acids export ATP-binding protein TagH
ATGTCCTCTAATGATTTCGTGATTCGTGCAAATAATCTAAGTAAGTGCTATCAAATCTAT
GATGCTCCTCATGATCGCCTTAAGCAATTTACTTTACCGAGGATGCAGAAATTAGTTGGA
ATAAAACAAGAACAATACTTTAAAGAGTTTTGGGCACTAAAAGATGTTTCATTCGAAATT
AAGAGAGGAGAAACCGTTGGCATCATTGGGCGTAATGGTTCAGGAAAGTCCACGCTGCTC
CAGCTCATTTGCGGCACTCTAACACCAAGCAATGGTACTGTAGAAATAAATGGCCGTGTA
GCAGCACTTTTAGAACTTGGCTCTGGTTTTAATCCAGAATATTCTGGACGTGACAACATC
TACATGTATGCGTCGGTGCTAGGGCTTTCAACCGAAGAAGTCGATAAACGATATGAGAAA
ATAGTTGCCTTTGCAGATATAGGCGACTTTATTGAGCAAGCAATAAAGACATACTCAAGT
GGGATGACTATGCGATTAGCGTTTGCGGTTATAGCGCACGTTGATGCGGATATTCTGGTG
ATTGATGAAGCACTGGCAGTTGGGGATGCAATTTTTACACAGAAATGTATGCGGTTCTTA
CGGCGATTTATGGAATTTGGAACGGTATTGTTTGTTAGTCACGATGTGAATGCCATTAAT
AATATGTGCCAACAATCTATCTGGCTATCTGATGGGGAAATAAGAATGTTTGCTGATGCA
GAGAAAGTAAGCAAGGAATATACCCAGTATTGTAATCAGGAAGTCTATGGTGAGAGCGTT
AAGCTGAATTCTATAAAAAAACCTAAAGTGCTTGATGATAAAAGTAAGCAAACCAGAAGA
AGATGA
>HMHBLCGN_00078 hypothetical protein
ATGAATCCTCATGAAAATCATCCCACCTCATTGATTTTCTTGACCAAAAGCATTTTTCTG
CATCGTGAACTCATCATACAGATGACTAAACGAGAAGTAGTGGGCCGTTACAAAGGCTCC
TATGCAGGATTGCTTTGGTCATTTATCAATCCAGTTCTCATGTTGGTTGTTTATACTTTT
GTTTTTTCCGTTGTCTTTAAAACAAAGTGGGGAATAGGCAATGAAGAAAGTAATACTAGC
TTTGCAGTTATATTGTTCGCTGGTCTGATTGCACATGGACTTCTTGCAGAAGTATTAAAT
CGAGCTCCTGGACTCATCCTCGGTAATATTAATTATGTAAAAAAAGTTGTTTTTCCTTTG
GAGATGTTACCTCTTATTAGTCTTGGCTCAGCCATATTTCACAGTTTTGTAAGCCTTGCT
GTTTTATTGCTTGCTTTATTTTTTTTGAATGGTTCTTTGTCTTGGACTGTGCTGCTGATT
CCCATTGTATTGCTGCCGTTGATCATTTTGATGTTAGGAATTTCCATGGCGTTGGCCTCA
TTAGGCGTTTATGTTCGTGATATAGGGCAGACGACTGGAATAATTACAACCATACTTTTG
TTTCTTTCGCCCGTATTTTTCCCACTAAGCGCTATGCCGGTAAAATACCATTCTTACATC
ATGGCTAATCCGCTTACGTTTATTATTGAGCAAGCTAGAGAAGTGTTGATTTGGGGTAAT
CAACCCGATTGGTATGGATTATCCATATATGCGCTAGTTTCGATTAGCATTTTATGGCTT
GGGTACGCGTGGTTTCAAAAAACCCGAAAGGGATTTGCAGATGTCCTCTAA
>HMHBLCGN_00079 dTDP-4-dehydrorhamnose reductase
ATGAGAATCATGCTTACAGGCGTCAACGGTCAGGTTGGTTGGGAACTCGCAAGAAGCTTG
ATGCCGCTGGGAGAAGTGGTAGCGTTAAATCGGACTCAGTGTGATCTATCAAGGCCGGAA
ACTATTCCTCGCATCGTGCAAGAGATAAGGCCGGATGTGATCGTCAATGCAGCTGCCTAC
ACTGCTGTGGACAAGGCGGAAGAAGAAGAGGAGCTGGCGACAACCATCAATGGTACTTCA
GTGGGTGTTATCGCCGAGGAAGCTCTAAAGCTAAACGCCCTTCTTATTCATTATTCCACC
GATTATGTCTTCGATGGGACGAAGCTAGAACCCTATACAGAAGAAGATATTCCTAATCCC
ATAAATGCCTATGGGCGCAGTAAGCTTGCCGGTGAAAAAGCTGTTATTCAATCAAGGTGT
GACCACTTAATTCTACGCACTACATGGGTTTATGCAGCGCGCGGTAATAACTTTCTTAAA
ACCATATTACGATTAGCTCAAGAGCGTAAAGAATTACGCATTGTTGCAGATCAGTATGGC
GCTCCAACCTGGGCGCGTAATATTGCAGATGCAACAGCTCACATACTGCTTGCTGTACAA
AAAGAACGACAGACTGGTGTGGGCGTATCTGGCACATACCATCTCTGCGCTAGTGGAAAA
ACAACATGGCATGGTTTTTCCAGAGCTATCATTGCGAGAGCCAGTCAATTCGACATTGCA
GGAAGAATCAAAACAAGAAGTGTTTTGCCGATTGCTACCGAAGATTACCCACTCCCTGCG
CCGAGACCCAAAAATTCACAGATGGACTCAAGTTCACTGGCAACACGCTTTGGAGTGACT
ATGCCGGAGTGGCATCATGCCATGGCGTTGTGTACGGAAGAGGTACTTGAAGCACAATGA
>HMHBLCGN_00080 hypothetical protein
ATGTCGGGCCGGGTCGCTGCCATCGTCAATGTAAATGAAGCGGAGTTGCTGTTGCAGCTC
CGGCTCGGCGCTGAAGCGATTGTGGACCTGGGTTAG
>HMHBLCGN_00081 hypothetical protein
ATGCTCGAACAGATCGGAGAGCGCTTCCTCACTCTGCAGGGCGACCCGGCGACCCTACAG
GAAATACGCGCCCGCTTCGGCGCAACCCAGGGTGAGGAAGAGGCACCACTGTTTCTGATC
GGACCGGCTGGCCGCATCCACGCCCTGTTTACCTCCTTCCAGGAAGGGGCTAGCATCGCT
GCGGATATCAAGACCCTGATCAACCACTACCGGTAA
>HMHBLCGN_00082 Phosphatidylserine decarboxylase proenzyme
ATGGAGGAGGCACTAGAGCCCGATCCAAGCCGCTACCGTAGCTTCAACCACTTTTTCACC
CGCGTCCTGCGCCCCGATGTCCGCCCGGTGGCTGAGGCCCCGGAGGCGATCGTCTGCCCT
GCCGACGGCGCGCTAAGCCAGTGCGGTGACATCGAAGAGGGCTACATCTTCCAGGCCAAG
GGGCGCGACTACTCACTGCTGGAGCTGCTCGGCGGCGACCCCCAGTGGAGCGAGCGCTTT
GAAGAGGGCAACTTTGCCACCATCTACCTCTCGCCACGCGACTACCACCGGGTGCACATG
CCATTCAGCGGCACCTTGCAGCGAATGATCCACGTCCCCGGTCGGCTGTTCAGCGTCAAC
GCCACCACCGCGCGCATGGTGCCACGGCTGTTCGCCCGCAACGAACGGGTGGTCTGTCTG
TTCGAGACCGAGATCGGGCCGATGGCGATGATCCTGGTGGGAGCAATCAACGTCGCCAGC
ATCGACACCGTCTGGGCCGGCACCGTCACCCCCCGCTCCCGCCAAGTCAGCCATTGGAAC
TACACCCCCGAGTCAGAGACACCCGAGCCGATCAGTCTGCAGAAGGGCGAGGAGATGGGC
CGCTTCAACATGGGCTCCACAGTGATCCTGCTGTTTGGCAAAGATGCGACAGAGTGGATG
GAGGAGCTAGAATCCGGCATGCCGCTGAAGATGGGGCAGCAGATCGCCACCGTCACCCCG
GTCTGA
>HMHBLCGN_00083 hypothetical protein
ATGGAAAAGATCGCCCCGATCAGACTGGCCGATGGCCGCCTCATCATGGTGGAGATGGAG
CAGGGTGATCTCGCCCTGCCGGGCAGCGGGGCCGCCCCCACCGACCTACCGGCAGGCGCC
GAAGCCACCGGACTCAGCGACAATATCAGCAGCGCCATCGGTCTGCTGCGCAACCAGATC
AGCGCGGTGGCCGATACTGTACAGGAGGCGCTGGTCAGCAACCGTCCCGACGAGTTGAAG
GTAGAGCTGACCATCGGCTTCAAGGGCGAGAGCCAGCCGATCCCAGTGATCCTCACCGGC
GCGACGAGCGGCGGGCTGAAGATCACTGCCAGTTGGAAACGGTAG
>HMHBLCGN_00084 Bicarbonate transporter BicA
ATGTTTCAGCTCACCTGCCCTGGCAGACAGTGCGTGAAAAACGACACTCTCTCCGGCCTG
ACTGTCGCGCTGGCGCTGGTTCCAGAAGCCATCGCCTTCGCGTTTGTCGCCGGGGTGGAG
CCATTGGTGGGCCTCTATGCCGCCTTCATGATGGGCATCATCACCTCGATCATCGGCGGC
CGGCCTGGCATGATCTCCGGCGCCACCGGGGCGATGGCAGTGGTGATGGTCTCGCTGGTG
GCGCAACATGGCGTCGAATACCTGTTCGCAGCGGTGCTACTGGCGGGTCTGATCCAAATC
CTCTCCGGGGTGCTGCGGCTCGGCAAGTTCATCCGCATGGTGCCGCACCCGGTGATGCTG
GGCTTCGTCAACGGCCTTGCGATCGTGATCTTTCTCGCCCAACTGCAGCAGTTTCAGGTA
GCCGACGCGGACGGCAACCTGGTCTGGATGAGCGGCGAGCCGCTGCTGATCATGCTCGGG
CTGGTGGTGCTGACGATGGCGATCATCCACTTTCTGCCAAAGTTGACCAGCGCGCTACCT
GCCTCGCTGGTGGCGATCGTCAGCGTCACCCTGCTGGTCTTCTATCTGGATTTGGACGCG
CGCACTGTGCAGGGCGTGTTGGCCGACATGTCCGGCAATCCGCAGGCCACCATCGCCGGC
GGCCTGCCTGAATTCCATATCCCGATGGTGCCGTTCAGCTTCGAGACCCTCTACATCATC
CTGCCCTATGCCGTGATCCTCGCTGCGGTAGGGCTGATCGAGTCGCTGCTGACCCTGAGC
CTGATCGATGAGCTGACCGAGTCCCGTGGCCGTGGCAACAAGGAGTGTATCGGCCAAGGC
GTGGCGAATACGGTAAATGGTCTGTTCGGCGGCATGGGCGGCTGCGCGATGATCGGCCAG
AGCATGATCAACATCAACTCCGGCGGTCGTGGCCGTCTCTCCGGCATCTCCGCCGCACTG
TTCCTGCTCACCTTCATCCTGGTCGGCTCCAGCCTGATCGAAATGATCCCGGTGGCAGCG
CTGGTCGGCGTGATGTTTATCGTGGTGCTCGGCACCTTCGAGTGGGCCAGCTTCCGCCTG
CTCGGCAAGATCCCACTGGCCGACACCTTCGTCGGCATCCTGGTGGCGGTGGTGACGGTG
CTCACCGACTTGGCGATCGCCGTGATCGTCGGTGTCATCGTCTCCGCACTGGTGTTCGCC
TGGGAGCATGCCAAACACATCTACGCCAAGACCTATGTCGACAAGTACGGCATCAAACAC
TATGAGATAAGCGGCCCGCTCTTCTTCGGTTCAGTGCAGACCTTTGCCGATCTGTTCAAT
CCGAAAGATGACCCGGACGAGGTGATGGTCGATTTTGCCAATGCGCGAGTCTACGATCAC
TCAGGCCTGGAGGCGATCGATGCCCTCGCCGAACGCTACACCCGTGCCGAGAAGCGCCTG
CACATCAAGCACCTGAGCCAGGAGTGTCAGAATCTGCTGGTGAAGGCGGGGGATCTGGTG
GAGGTCAATATGCTGGAGGATCCACGCTACCACGTGGCGGACGACCGGCTGGCCTAA
>HMHBLCGN_00085 hypothetical protein
ATGTCAGAACAGATTCAAGCCCCGCAGATTGAGTGCCCAGATACCAGCCGGCGTCATTTT
CTCAGCGGTTGTGTTGCCCTCGGCAGCGCCTTGACCGCCCCCTCCCTGTTCGCCTCGATC
GGGCAGCAACAGGAACGCAGTATCGCCCTGCACCATCTGCACACCGGCGAACGGGAGAAG
CTGGCCTACTGGGCGGACGGCGAGTATCTGGCAGAGAATCTGCGGCGCCTCAACCAGCTG
CTGCGTGACCACCGCACTGGCGACAGCACCCTGATGGACCCGAAGCTGCTTGACCTGCTA
TATCGCCTGCAGAGCAGCGTCGGGCGGGTAGGGGAGTTTCAGGTGATCTCCGGCTATCGC
TCACCTAAGAGCAATGCCATGCTGCGTGGCAAAAGCAATGGTGTCGCCAAGCGCAGTCTG
CACATGCAGGGCAAGGCGATCGACGTCCGTCTGCCGGGAACTGAACTGAAAGAGCTGCGC
AAGGCGGCCCTGGCGCTAAAGGCGGGTGGCGTCGGCTTCTACCCAAAATCCAACTTCATT
CACGTCGACACCGGCCGCGTGCGTTTCTGGTAG
>HMHBLCGN_00086 DNA mismatch repair protein MutS
TTGGCCCGGGAAAAGGCACTCTACGAGCAGCTACTGGAACAGCTGGCAGAGTCGCTAGCT
GCATTGCAGCAGTGCGCCGAAGGGCTCGCCAGCCTGGATATTCTCTGCAATCTGGCGGAG
CGCGCCGAGAGCCTCAACCTCTGCCGCCCTGAACTCAGCGACGAATCCGGCATGCAGATC
AGCGATGGCCGTCACCCGGTGGTGGAACAGGTCAGCCACGAGCCGTTTATCGCCAACAGC
ATCGAGCTGGACGAGCAGCGCCGCATCCTCATCATCACCGGACCCAACATGGGCGGCAAG
TCGACCTTCATGCGGCAGATCGCGATCATCGCCCTGCTCGCCTACTGCGGCAGTTTTGTG
CCAGCCAGCGCGCTGCGCATCGGGCCGATCGACCGCATCTTCTCGCGCATCGGCGCCTCC
GACGATCTGGCGGGGGGACGCTCCACCTTCATGGTGGAGATGGAGGAGACCGCCAACATT
CTGCACAATGCCACCGACCAGAGCCTGGTGCTGATGGACGAGATCGGCCGTGGCACCTCC
ACCTTCGACGGACTCTCACTGGCCTGGTCCTGCGCGGTAGAACTGGCGACCAAGATCCAC
GCCTTCACCCTGTTCGCCACCCACTATTTCGAGCTGACCACCCTACCCGAAGAGTATCCC
GGCATTGTCAATGTGCATCTCGACGCGGTGGAGCATGGCGACTCCATCGTCTTCCTGCAT
GCGGTCAGGGAGGGGCCGGCGAATCAGAGCTATGGACTGCAGGTGGCAGCACTGGCGGGG
GTGCCGAAAGCGGTGATCCAGCGCGCGCGACAGCGCCTGGAGGAGCTGGAACAGGCGGCC
CAGCAGCACGCCGATCAGCAGCAGAACCAGCTGCCGCTATTGTTTCAGGAGACACCACAG
AATTCAGTCGTCGAACAGGCGCTGCTGGAGATCAATCCAGACAACCTCACCCCCAGGCAG
GCCTGGAACAAATCTACCGACTGA
>HMHBLCGN_00087 DNA mismatch repair protein MutS
GTGAGCTATAACCGGGTCCACGGCTACTACATCGAGATCAGCCGCAGCCAATCCGAGAAT
GCGCCGGAGGACTACATCCGCCGCCAGACCCTGAAGGGGGCGGAGCGCTTCATCACCCCC
GAGCTGAAGAAGTTCGAGGATCAGGTGCTGAGCGCCCGCGAGCGTCCTTGGCCCGGGAAA
AGGCACTCTACGAGCAGCTACTGGAACAGCTGGCAGAGTCGCTAG
>HMHBLCGN_00088 DNA mismatch repair protein MutS
ATGATGCAGCAATACTTACGCATCAAGGGTGAATTCCCCGACATGTTGCTGTTCTACCGC
ATGGGGGACTTCTACGAACTCTTCTTCGACGATGCGGAGCGCGCCGCGCAACTGCTCGAC
ATCACCCTCACCAAACGCGGCCAGTCCGCCGGCAAACCGATCCCGATGGCCGGGGTGCCC
TACCACGCGGCGGAGAACTATCTGGCGAAGCTAGTGCGGCTTGGAGAATCGGTAGCAATC
TGCGAGCAGATCGGCGACCCGGCGGCCAGCAAGGGGCCGGTTGAGCGCAAGGTAGTGCGC
ATCATCACCCCCGGCACCCTCACCGATGAGTCGCTGCTAGAGGAGCGTCAGGAGAATCTG
CTGGCCGCTCTCAACCAGGTCGATGACAAGTTTGGCCTGGCGACCCTCGATCTGGCCAGC
GGCCGCTTCATCGTACAGCAGTTCAGCGGCCTGGAGGCGCTGCAGGGGGAGCTGGAGCGG
CTGCGCCCGGTGGAGCTACTGCTGGAAGAGGATAACCCGATCGCCGAGCGGCTCGGTCTG
AAACGCGGCATCACCCACCGACCCGCCTGGCACTTCGACCTGGCATCCGCCGAGCAGCTG
CTGACCCGCCAGTTCGGCACCCGCGACCTGGGCGGCTTCGGCTGCAACGACCAGCCGCTG
GCGCTGGCCGCCGCCGGCTGCCTGCTGCAATACGTGGCGGAGACCCAGCGTAGCGCCCTG
CCCCACATCCGCTCATTGCGCACCGAGCGACGCGAGGATGCGATCATCATCGACGCCGCC
ACCCGGCGCAATCTGGAGCTGGATCACTCGCTCTCCAACCAGCCGCAACACACCCTAGCG
GGGATCATGGACCGCACTGCCACCGCCATGGGCAGTCGTATGCTAAGGCGCTGGATCAAC
CGTCCGCTGCGCAATCGGCAGGCGGTGGCACAGCGCCACACCGCCATCGAAGAGCTGCTT
GAGCAGCGCGCCTTCCCCGAGCTGCGGGAGAGCCTGAAAGAGATCGGCGACATCGAACGC
ATCCTCACCCGGGTCGCCCTGAAGAGCGCCCGGCCGCGGGATCTGGCCACACTACGCGAC
ACCCTGGATGTGCTACCGGCGCTGCAGTCACAGCTCGCTCCGCTGCAAAGCCCCTTGTTG
ACTGAGCTGGCCAGGCAGATCGACACCCATCCAGAGGAGCATGCGTTGTTGGCACGGACG
ATCATCGAGCAGCCACCAATGCTGATCCGCAACGGCGGGGTGCTCGCCGCAGGCTTCGAC
GAACAGCTCGACGAGCTGCGCAACCTGTCACAGAACGCGGATCAGTTCCTGCTCGACCTG
GAGGCGCGGGAGCGCGAGCGTACCGGTATCNTAGCCTCAAAGTGA
>HMHBLCGN_00089 hypothetical protein
GTGAACAAGAGATCCGGCAAAGACGACGAGAAGATGAAAAAGGCCAAGAAGAAGGTGGTG
AAAAAGAAGGTCAGCAAGAAGAAAGCGACGAACAAGGCCGCCAGCCCAAAGGGCCCGGTC
AGGAAAAAGAGGGTGGCCAGAGTAGCGTCCCAACAAGCCACCACACCTCATCCCGAGGTC
AGCCCCCGCGAGCGCTACGAGATGATCGCCACCATGGCCTACTACCGGGCCGAGAATCGC
AACTTCGAAGCGGGCCACGAGATGGATGACTGGATCGAGTGCGAGCACATCGTCGACCAG
ATGCTGGCGCCGAAATAG
>HMHBLCGN_00090 hypothetical protein
GTGCAGCTCAAACAGGCCGTTCTGCACCACCTGACGCAGTGTATCGAAGGCCTGTTCACG
AACCTGCTTTTCATCATGAATCAGGCTCATGATCGCATTGAACGCGCCACTGTAGACCGG
CTCGCAGATCCAGGCCATGCCACCCGGCTTGAGCACCCGATGGATCTCCTGCATCGCCGG
CATCTGTAG
>HMHBLCGN_00091 hypothetical protein
ATGGTGGAGGGACTTCAGCATGCAGACCAGATCGATGCTCTGCTCCGGCTCGCTGATCGC
CTGCGCACCCTCGAGGCGAAACTCGAGGTTCACCGTTGCATGCGAAAGATTTTTCTGGTG
CTGTATCTCATCCACTTCGGTGCCGATAAACTGGGAGTCGGAATAGCATTCTGCCAGTTT
TCGAAGCGTCCAGGCAGCACCACACCCCAACTCCAGTACGCGCACTCCATGCAACGGCAA
CAGCCGCTCCATAAGATCTATTTCTGTGCTGGTCTGATAGGCCTGCGAATCATTCAGTCT
CATCTTCTGCTTGGCTGA
>HMHBLCGN_00092 Voltage-gated ClC-type chloride channel ClcB
ATGCGACAACCGCTCAACGACTGGCTCCACCATACCCGCCTGCATCTGGCGCGCCCGGAT
GCGCTGCTCCTGCTAGCATTGCTGGGGCTGATCACCGGGGTCATTGCCGGCGCTGTGATC
GTCGTCTTTCGGATACTTGTCGAGAGTACCCAGGGCAGCCTGCTGCCAGGCAATCTGGCG
GAAAACTATGAGGGCCTTCCCGCGCTGCTGCGATTTTTGCTGCCAGTGGCGGGCGGACTG
CTGATCGGTTTGATCTTCCACCACTTTGCCCGTGGCTTACACGTGTTGGGGATCGCCCGG
CTGATCGAGCGTCTCGCCTATCATCAGGGACACCTGGGGCTGCGAGAGTTTCTGCTGCAG
TTCTTTGGTGCCGCGGTTGCCATCGGTTCCGGCCACTCGGTAGGGCGGGAGGGACCGCAT
GTATTCCTTGGCGCAGCAGCCGGCTCACTGCTCGGCCAGCACTTCTCTCTGCCCAACAAT
AGCATCCGTACCATGGTGGGCTGCGGCACCGCCGCCGGCATCGCGGCCTCTTTCAACACC
CCTCTGGCCGGTGTGATCTTCGCACTCGAGGTGGTGATGATGGAGTACACGCCGAGCAGC
TTTATCCCGATCATCCTTGCGGCGGTGGGCGCCAATGGCGTGGCGGTCTATTTTCTTGGC
AGCGACAGTGCCTTCTCCATGCCGCATTTCCAGCTCAGTTCGATTGGCGAGCTGGGCGTG
GTGGCGTTGCTCGGCATCGTTGCCGGCAGCGCCTCGGCTCTGTTTATTCAGCTGGTACAG
AAAACATCGGCGATCAGCAAACCCTGGCCCTTCTGGGCCAGAACCACCACTGCCGGGGCC
CTGGTTGGCGGCATCGGCCTGTTTCTGCCACAGGTCCTCGGTATTGGCTACGACACGGTA
CAGAGCATCCTACTCGGCGAACTGGGCATGGGGCTGCTAATCCTGTTGGTACTGGCCAAG
ATTTTTGCCACCTCCGCCAGCATTGGCATGGGTATCCCTGGCGGCATCATCGGCCCTGCA
CTCTTCATCGGCGCGGCGATCGGTGGGATTGTTGCCGAGCTGCCGGCACTTTTGTTCAAT
ACTCCAACCGCAGACCCCGGTTTCTATGCCCTGATCGGCATGGGGGCGATGATGGGCGCT
AGCCTGCAAGCGCCGCTGGCGGCGCTAACCGCGATCATCGAGCTCACCAACAGCCCTCAG
GTGGTGATGCCTGGCATGCTCGCCATCGTCATTGCCGGTCTTACCAGTGGTGAAATATTT
CAGAAGAAATCTCTGTTCATTGCGATCCTTGAATCGAGCGGCCTCAACTATCGCACCGAT
CCAGTGATGCAATCCCTGCGCCGCATCGGTGTCGCATCGGTAATGAGCCAGAAGCTGGTC
CACTGCCACTCCCGAAATCATCGCGAGGCACTGATCTCCCTCTTGGCAGAAGCACCCGAG
TGGTTTCTTGTGGAGAGCGACGGAACCCCCTCCGATCTGATCTACGCCGCTGATCTGGCC
CGTTATGCCGAAGAGGCCATGGAGGAGGAGATCGATCTGATGGAGATTCCCGCGCGCCGC
CTGCAGCTCGCCGATATCTCCCTGCAGGCGACCCTGCAGGAGGCGGTGGAACGGCTCGAC
TCAAGCGGCGCCGAGGCACTCTATGTCGCGCGACGTAAAAAAGGGGGTGGCCAACGGATT
CTCGGCGTGCTGACCCGGGAGCAGATTGAATCAGCGTATCGAGTCTAA
>HMHBLCGN_00093 Polyphosphate:NDP phosphotransferase 2
ATGTATGATGAAATCCAGAATCCCGAATTTGTCCTCTACAATGATCAACCGATCAGGCTT
TCAGAACTCCTGCATGAACAGAAGCAGTTACGGGACGAGGTTGCCAGGCAGAAGAAGAAT
CAGAAAAAGGCGATTCGGCGCTTCGAACGGGAGGAGGCGCTCAAGCCCTATCAGGCTGAA
TTGATACAGATGCAACAGTATCTGGAGCGGACCGGTACCCGCATGATCATCCTCTTCGAG
GGACGCGATGCCGCCGGCAAGGGCGGTACCATCCGCCGCGTCACCCGCTACATGAACGAA
AAACACTACCGAGTGGTGGCGCTGGGCAAACCCACTGAAGAGCAGCGTACCCAATGGTTC
TTCCAGAAGTATGTGCGCGAATGTCCATCCGGCGGCGAGGTGGTACTGTTCGATCGCAGT
TGGTACAACCGCGCCGTGGTGGAGCCAATCTTTGGCTTCTGCACCCAAGAAGAGTACGAA
CATTTCATGATCGGCTGCCCCGGTTTTGAGAAGGATCTGGTGCGCCAGGGTACGATCCTG
GTCAAGCTCTATTTTTCGGTCACCAAGGAGGAGCAGGCGCGGCGTTTTGAACGGCGCAAG
AGCGATCCTTTACGGCAGTGGAAGCTTTCCGAGATCGACGTACAGGCGCAGGATCGTTGG
GATGACTTCACCAATCAGAAGTATGAGATGCTGCGCCGCACCAACACCACTCACGCACCC
TGGACCATCATCCGCTCCAACGACAAGCACCAAGCCCGCATCAACGCCATGAAGGTGATC
CTCAACGCTGTGCCTTATCAGCGGCTCGATCCGGAACTCGACTTTGTGCCGGACCACGAG
ATCGTCATCTCCGGCTCCCGAGAACTGGAATTGATGGAGGCACAACGTCTGCAAAGCGGC
AAGTTTGTTGGATAG
>HMHBLCGN_00094 hypothetical protein
ATGCTTGCGCTGGCCTGGTTGGCCTATTTTGCACTGCACTCCCTGTTCGCCTCACTTGGC
TTCAAACAGAGGCTAATCGGCAGCTGGCCCGCCTTGGCAGCCTGGTATCGGCTACTCTTC
AACCTGCTGGCAGTGCTGCTGCTGATTCCACCACTGGCGCTACTCTACAGCTGGCCTGGC
GAGATGCTCTGGCAGTGGCAGGGCATCGGTCGCTGGCTGAGTGGCGGCGCATCACTGGCG
GCAATCGCGGGTTTTTTCTGGTCACTGCGCTATTACGACAGCAAGGAGTTCATCGGTCTG
CGACAGCTGTCGGACAGGAGAAGCGGCTCTCAGATCGATCAGGAGGCATTCACGATATCG
CCTCTGCATCGCTTTGTTCGGCATCCCTGGTACAGCCTTGGGCTGGTGATTGTGTGGTCC
CAGTCAATGAATGGCGCCTATCTGCTCTCAGCGATCCTGATAACACTCTACTTTGTGCTG
GGATCCAGACTGGAGGAGCAGAAGCTCATCGCCTTTCATGGTGATGTTTATCGAAGCTAT
TGTGCAAAGGTGCCTTCGCTGCTGCCTCTGCCATGGAAGTATCTGCAAAAAGACGAGGCC
GCACTCCTGGCAAAAAAAGCCCAGAAATAG
>HMHBLCGN_00095 hypothetical protein
ATGCTGCCGAATCGGCCGCCTTGGGAAGAGCATCGGGGCATGATGCCGGAGTGGATCTCC
ATGGAAGAGCGCATGCAACGCATGGAGAAGCTACGCGATATGTCTCCTGAAGAGCGGGAT
GCATACCGCAATGAGCGCTACCAGGAGATGCGAGAGCGTGCCGCAGCTATGGGGCGAGAG
ATGCCAGAGACACCACCCTGGAAGGCAAGAGAAGAGGCGCGGGCTGCCGCAGAGGCGGAG
TGGAAAAAGCATCAGGAAGTCATTGACGGGATGACCCCGGAACAGCAGGCGGCCTGCCGT
GCCATGAAACGCCGCCACATGCGAGGTGGCCGGGGTGGTTGGGGGCCTATGATGCATGGG
CCCGGCATGGGGCGTGGCAATCCGCAGGGTTTTGGACCGGGGCCGTATGGCGCCATAAAC
AACTTCTGGAGCCCTGACTACTGA
>HMHBLCGN_00096 hypothetical protein
ATGAGCGAAGCAGATCGTGATGCCTATCGCAGTGAGCGACAGAGCCGTATGCAGAGCATG
AGTCAGGAGGAGCGACAGACCATGCGCAGCGAGATGGGCACAAGCTCTGGCGGGTATAGA
AACATGGCCGGTGCCGAGCAGGGCCAGGGGAGTATGACCCGCTCCCGCCTGCGGGATGGC
TCAGGTGACGGCGGTGGCCAGAGGCGCGGGGGCGGTTTCGGTGGAGGCGGAGGCCGCGGG
CGCCGCTAA
>HMHBLCGN_00097 hypothetical protein
ATGAAAAAAAGTTTGATTACAACGCTCATCCTGAGCGGCCTGCTCCCCGCCACCGGCGCC
CTGGCAGCAGAGGACTACACACAATACTCGACCCCTGATCTGCTGCAGATGGGGGATGAG
GTTCCGCTACATGAGCGAAGCAGATCGTGA
>HMHBLCGN_00098 hypothetical protein
ATGAAGCCAAAGCAACCCATAATTGCACTTTCGATTGTCGCCCTGCTCACTGCCGCACCT
GTTCATGCAGGTTGGAAACATCAGGGCCAGCAGCCAGACAGCTACACTAGTCAGCCGATC
ACATCCGAGCCATTAAGCCTCGAAGAGAGCGAAAAGCTCACCTTCATGCGGGAGGAGGAG
AAACTGGCACGGGATGTCTACCTGACCCTCTACGAGCAGTGGAAACACCCGGTCTTTTCC
AACATCTCCAGTTCTGAACAACGACATATGGAGGCCATGGAGAGACAGCTCGACAACTAT
GAAATTGTCGACCCGGTCATGGATGACAGCATCGGCATGTTTACCAATACCGATCTGGCC
AACCTCTACGCCGAACTCATCGCCAAGGGGCAGACATCACTCATCGATTCACTCATGGTC
GGCGCCCTGATCGAAGAGATCGATATTGAAGATCTGCAACACGCCATTGCAGATTCCACT
CACCCGGATCTTACCCAGACCTACGAAAACCTGATACGCGGCTCACGCAACCATCTCAGA
GCATTTGTCCGGCAGATTGAAAGCCTGGGCGTTCCCTACACAGCACAGGCACTGGATCAG
CTGCAGGTGGAGATAATCTTGGAGCAGCCGATGGAACAGGGTCGCACGACACGCGGCAGA
CGCTAA
>HMHBLCGN_00099 hypothetical protein
ATGAGAGCGTATCTGCAGTTCATAAGACCCTGCTCAAAACACCCCGTTGCGTTCCTGCCT
GGGTGGCGCACCCACACCCTCATTCTCTTCTGCAGCATCGCGATGAGCAGTCTGGATGCC
TCTGAATATGAATCGGGGAGCTTCAGTTTTAGTCTCGGCATGGATTACAGCTCCGGCGAC
TATGGCCTCGCGGCCGACACCGAGATGCTCTATCTGCCGGCAACATTGGAATACAGTCAA
TTTCCCTGGCGGCTGGCCATCACCATCCCCTACCTACGTATAACCGGCCCAGGCGGAGTG
ATTGGCGGTAATGGTGGTGGGATAATCGTCAAAGATGATACAGATCGTCGCAGCAACCGG
GGAGGCAGTGGTGGAGAGACTCCAACGCTACGCACCCAGCAGGGATTAGCCGATATCGTA
ACCAGTCTCTCCTACGCGCTCGATCCATTATGGAATCTGCCGTATGCAGTTGACCTGATT
GGCGAGGCAAAACTTGCCACCGCGGATGCGGAAAAAGAGCTGGGCAGCGGCAGCAATGAC
TACTCCCTACAACTCAATATGGCTGCCACCCAAGGCCGGTTAACACCTTTTTTTACCCTC
GGTTACCGCCTGATGGGGGATCTACCCCAAATGGAGCTGAGTAACGTCAGCTTTGCTTCA
CTCGGCCTCGACTATCGCCTGAGCCGTTCGCTCTATAGCGGGATCAGCTTCGACTACCGG
CAGGCATACTCAGCGACCGCTGCTGAATTGAGGGAATGGGTTGCCTACCTGAATTGGGAG
ATGGACAACAGCTGGTCGATAAACGGCTATGGCGTAGCCGGCTTCTCCAATGCCAGTCCG
GATGCCGCTGTTGGAATACAATTGCGTTACGCTCGCTAG
>HMHBLCGN_00100 Transcriptional regulatory protein OmpR
TTGAGCCCAAATCCATTCCATTTCACCGCTAAAGTGTTTCAACCTATTTCAGCCGGCCAC
TCTCGGAGCCAGATCGAGGCCGCCTCTGGTAGACTCGCAGGGGTGGACACAAAAAACACC
AAGCTGCTGATCGTTGATGATGACCCCCGCCTGCGGGAGTTGCTGCAGCGTTACCTGGGT
GAACAGGGGTTTCAAGTTAGCGCCTGTGAAGATGGGGTGGCGATGCAGCGTCATCTGGCA
GAGGCGGTGGTAGACCTGATCATCCTGGATCTGATGCTGCCTGGCGATGACGGTCTGACC
CTGGCGCGGTGGATTCGGGCGCGCCAGGATACCCCGATCATCATGCTCTCTGCCCGGGGT
GAGGATGTGGATCGGATTGTCGGACTGGAGGTGGGGGCGGATGACTATCTGCCGAAGCCG
TTTAACCCCCGCGAACTTCTGGCCCGGATACGGGCGGTGTTGCGGCGCAGGCAGCCAGGG
GAAGGCGCTGAAGCGATGCAGTCCCCCTCGAAGCTGCTGGAGTTTGGCGAGTTCCAACTC
AATCTGAGTACGCTCACCCTGACCCGCGATGGCAACCGGATTTCCCTTACCAGTGGAGAG
TTGGCCCTGCTGGAGGTGTTTGTCGAACACCCCAATCAGATCCTGAGCCGAGACAGACTG
GTCGATCTGCTGAAAGGATACGATCGCTCGCCATTTGACCGCAGTATCGATGTGAGGATT
ACCCGCCTGAGGCGCAAGATCGAGACCGATCCGAAAGTCCCCGAGTTTATCCGCACCGTG
TGGGGCAAGGGGTATCTGTTTACCCCTCAGGGTGAAGCCTTCCGGGGATAG
>HMHBLCGN_00101 hypothetical protein
GTGGTGGTCGAGGCCTGTCGCAGCGCGGGCATCAAACGCCTGTTGCACATGAGCGCGCTG
AACGCCAGCGAGGCCAATGGTTCCAGCCACTACCTACGCTCCAAAGGTGAGGGCGAAAGC
TGGGCGCACACCCGCGGCGGCGGCTTCGCCGCAGTCACCAGCTTCCGACCCTCGGTGATC
TTCGGCCCCGGCGACAGCTTCTTCAACCGTTTCGCCGGCCTGCTGGAACGCGCCCCGCTG
CTGTTTCCGCTGGCCTGCGCCGAGAGCCGCTTCGCCCCAGTCTATGTGGGTGATGTGGTA
GAGGCATTCAGCCAAGCGCTGGACGACAGCCGCACCTTCGGCCACCACTATGACCTGTGC
GGCCCGCGCAGTTTCAGCCTGGGGGAACTGGTGAGCTACACCGCCCAGACCATCGGCAAA
CAGCGCATCCTGATGGAGCTAGGCGACAGCGCAGCCCNCTACAGGCCAGGGTGA
>HMHBLCGN_00102 hypothetical protein
ATGGAAAAGCTGCCCGGCAAGCCCTTTACCATGGACAACTACCTGTCGCTACAGAGCGAC
AGTGTCTGCGACGAAAACGGTCTCGAACAGCTTGGCATCGAGCCCACCGATATCGAAGCT
GTGGTGCCACTCTACCTCGCCCATCAACGCCAAAGGGACCGCCTCTACCAATTTCGCCAG
CCCCAGGGATGA
>HMHBLCGN_00103 ATP-dependent DNA helicase RecQ
ATGAGCGCCGCTGATCAGGCCCTGGAGATCCTCCGCGAGACCTTCGGCTACCAGCAGTTC
CGCGGCCAGCAGGCCGAGATCATCCAGCAGTTGAGCGAAGGCGGCGACGCGCTGGTGATT
ATGCCCACCGGCGGCGGCAAATCCCTCTGCTACCAGATCCCCTCACTGCTCCGCGACGGC
GTCGGCATCATCGTCTCACCGCTGATTGCGCTGATGCAGGATCAGGTGGCGGCGCTCAAC
GAGCTCGGCATCCAGGCTGCCTTCCTCAACTCGACCCTGGAGCCACAGGCCGCCGCCCAA
ATCGAGACCGAGCTGCGCTCAGGCACTCTCGACCTGCTCTACCTGGCGCCAGAGCGCTTG
CTGCAGCCCCGCACCCTGAAGCTGCTCGCACAGAGTCCGATCGCCCTGTTCGCCATCGAC
GAGGCCCACTGCGTCTCCCAGTGGGGTCACGACTTCCGCCCTGAATATATCCAGCTCTCG
CTACTGCAGGAGCGTTTCCCACAGATCCCGCGCATCGCCCTCACCGCCACCGCCGACGAA
ACCACCCGCCGAGAGATCGCCACACGACTCGGCCTCGAGCAGGCACCACAGTTTGTCAGC
GGCTTCGACCGTCCCAACATCCGCTACCATATCGGCCAACATGAGCGTCAACGCGACGCC
CTCTGGCAGTTTCTGCAGCGTGAACACCCCAGCGATGCAGGCATCGTCTACTGCTTGTCA
CGCAAGAAGGTCGAATCGGTCAGCGAATGGCTCAGTAACAAGGGGCGCAGCGCCTTGCCC
TATCACGCTGGACTGCCGCACCAGCTGCGAGAACAGCATCAGGCGCGCTTTCTCAAGGAA
GAAGGGGTGATCATCGTCGCCACCATCGCCTTCGGCATGGGCATCGACAAGCCCGACGTG
CGCTTCGTCGCCCATCTCGACCTGCCCAAGAGCATCGAGGCCTACTATCAGGAGACAGGT
CGCGCCGGTCGCGATGGTGAGCCCGCCAACGCCTGGATGAGCTACGGCTTGCAGAACGTC
ATCACCCTACGGCAGATGATCGAACAGTCCGACGCCCCGGAGGCTCAACAGACAGTGGAG
CGGCGCAAGCTCGATGCAATGCTCGGCCTGTGCGAGATTACCAGCTGCCGCCGTCAGGCA
CTGATCGCCTACTTCGACGACCAACTGGATGCCGCCTGCGGCAACTGTGACAACTGCCTA
CTACCGCCCGAGACTTGGGACGCCAGCAAGGCGGCGCAGAAGGCCCTCTCCGCTGTCTAC
CGCACCGGCCAGCGCTTCGGCGTCAACTACCTGATCGACGTGCTGCATGGCGCCGACAGC
GAACGCATCCGCAACTTCGGTCACCAGCAGCTCTCAGTCTACGGCATCGGCAAGGAGTTC
AGCGGTCCAGAATGGCGTTCAATCTTCAGACAGCTAGTGGTACGCGGCCTGCTGGCGGTC
GACATCCAAGGTTACGGCGGCCTGCGCCTCACCGAGCAGGCCCGACCAGTGCTGCGCGGC
GAGACCCGGCTCGATCTGCGCCGCGAACGAAAGCCCGAGAAGATCAAAAAGAAAAAGGTG
CAGCGGCGCTTCAGTGACCCAGCCGACCTAGAGCTGTGGGAGGATCTACGCACCCTACGC
AAGGAGCTGGCCGAGGAGCAGGGGGTACCGCCCTACGTGATCTTCCACGACGCCACCCTG
GCAGAGATGGTGATCTGGCGCCCGGAGACCCCCGCCGCGCTGCTCAACATCGACGGCGTC
GGCCAAGTCAAACTGGAACACTATGGGGAGGAGTTCCTTCGAGCTGATCCGCCAGGCCGA
ACCGGCGGCTCCCGAGACCCATCATTGAACATCAGATGA
>HMHBLCGN_00104 ATP-dependent zinc metalloprotease FtsH
ATGAGTGAAAAAGAACGAATTCCAGTCAATCAGGAGGGGGATGAGGCACTACTGTTCACC
CCGATTGCCCCGGCGTCGAACCCGATCGGCTTTGATGATATCGGCGGCATGGATGAGCTG
AAGCGTGAGGCGCGGATGAAGATCATCCAGCCGTTCAAGAATCCCGAGCTGTTCCGCAAG
TTTGGCAAGCGCGCTGGCGGCGGCATCATGCTCTACGGCCCGCCGGGTTGCGGCAAGACC
TTCTTTGCCCGCGCTATCGCCCGGGAGTGCGGTGCCCACTTCTTCAATGTCGAGATCGAC
GATATCCTCGATATGTGGATGGGCAACAGCGAAAAGAATATCGCCGCTCTGTTTCAAGCC
GCCCGGGCCAGCCGTCCGGCGGTGATCTTCTTCGATGAGATCGATGCGCTGGGGCGCAAC
CGCACCCTGTCGCGCCACAGCACTATCAGCACCACGGTCAACAAGTTTCTCTCCGAACTC
GATGGACTGGCCTCGGACAACGACAATATCCTGGTGCTAGCGGCCACTAACGCGGTCTGG
GATGTGGACAACGCCTTCAAGCGCCCGGGGCGTTTCGACCGGGTGATCTTCGTTCCACCA
CCCGACACCAGAGCCCGGGCGGCGATTTTCCGTATCAAACTAGAGGGACTGCCGGTCGAG
TCGATTGACGTGGATGAGCTGGCGCAGGCCACTCCGCACTTTTCCGGCGCTGACATCGCC
GGTCTGATCGACCGGGCCATCGAACGGGTGCTGGAAGAGATCATGGAGACAGGTGAAGAG
CGGCAGCTGACCATGAACGACTTGCAGATTGCTCTGAAGCAGGTCAAACCCTCTACCCGT
GAGTGGCTGGAAACCGCTAAAAGCTACGTTGAATACGCCAATAGCAGCGGCCAGTACGAT
GAGCTGCAGGCCTACCTGGAACGGTCCATGCCAAAGCGACGGATGGGCTTCTTGTAA
>HMHBLCGN_00105 hypothetical protein
ATGTTGCTGGAGCGGGTATTGCGCCAGCATCCCACCGACCCGTATGTGCAGAAAGCGCAC
CGAACCCTGACGGCGCGCCGGCGTAGATCGACGCTGTTGCTCGCCCTGCTCATCGCCCCG
CTGGTTGCCGGCCTGTTTCTCTCTTACGGGGGGAACAAGGATGGGGTTGCCCTGATCATT
CTCTCTCTGGTGACCGGCTATCTGCTGGCGGCGGGTCGCTCGTTGCAGATCATCGGCAAA
TTTTTCGCCAGACTGGCGCGCCGAGTCCATTTCCACTACCAGCAGGGATCGCTGCGGCAT
AAGGCGGACGAGTTTTGGCGCGACCACGCCAATGGCTGGACACTGCTTATCGTGATCGGC
GCACTCATTGCGGGTATCGCAGAACGAGGCGGGTTACCCGTGGAGTTTCGTAATGCCCTG
TTTGGGCCGCTGATCATGCTGATCTATCATCGCATGAGGCATCTGTGGAGTTTTTTGTTT
CCCTTTCTCATCCATCTACTGCTGGGAGGTGTCATCCTGTCGTTGGCTGGCAAGCATCCT
GCGGTCGCCCTGGGGGGCGGGGCACTGGTCGTGGTGTTGCAGTCGGTCGTCCTCAACAAA
TGGTATTTGAGTTATTTCAAATGA
>HMHBLCGN_00106 hypothetical protein
ATGGCTGAGATGGAAGATCGTTGGTTATCGGTAGGAGAAATATGCACCTACCTTGGTGTG
AGCAATGACACCGTTTACAGGTGGATCGAGAAGCACGATATGCCTGCTCATCGCGTGGGT
CGTCTCTGGAAGTTCAAAAAGGACGAAGTCGACGGATGGGTGAAAGAAGATGGTGCAGCT
GAACACACAAAAAGGAATCCTGATAAGGAATGA
>HMHBLCGN_00107 hypothetical protein
ATGAGCACGCCATCCATATCCCGCATCACGCTCGCCCACATCCACGAGGCTGGGCTTGGC
CCGTGGATAGAGCCCTGCCGGATCCTGCTCGAGCATCTCAGGGGCCTGGAAAGGGTCATC
GAGGACCCGGACGAGCTTCCCTCGGCCGTCGTCCTGGGCGCCCTGCGGGCCGCCATTGCG
GCGCCGCTTCCGCGCCAGGCGGCCATTCTGCGCCACCAGCTCTGCCGCCTGACCCTGTTC
GAGTACCGGGCGGCGGCCGCTGGCGAGATGTGGAATCCGCTCGTGGTCCCGCTCGAGGAT
TTCCTGAAACGGCACGACAACGCTGTGCACTTCTGGCGCGACTGGGCGCCCTGGCCCCGC
CCCGAAGAGGTCTCGAAATGGCTGGACCAATGGGTGCGCTGCTGA
>HMHBLCGN_00108 hypothetical protein
ATGGCTGGACCAATGGGTGCGCTGCTGAGTCTCTGGAGCAGAAGACGCCATCTCGACCCG
CCGGTGGAGGGGGCTCTGCCGGTGCTGGATGCCGGTACCCTGCTCCGCCCGCACCGGTCT
CAGCTGGCCGCCATCCGACAACTGGTCGGGGTCCCCCGCGCCCACTGGAAGGCGTTCTAC
GCCACGGTCTTCGAGGCCTACGCCGGCTTCGTCCAGCAGCTGCCGGCCTCGGAGGCCCAC
CACCACGCCGGCCCGGGCGGCATGCTGGTCCACGGACTGGAGGTGGTGCGCGAGGCCCTG
AAACTGCGCCGGGGCCGGCTGCTGCCCCCGGGGGCCACCGCCGAGGAGCTGGCCGCCCGG
CAGGACCTCTGGACCTACGCCACGGCCACCGGCGCCCTGCTCCACGACCTTGGCAAGCCG
GTCACCGACCAGCGGGTGCGGTTGTACGACCGGCAAGGTCGAGAACTCGGACCTTGGGAT
CCCTGGGCCGGCCCCCTCCCCGCCGTGGCGGGCTGGTACCGGGTGGAGTTCGTGCGGGAA
CGGCGCTACCGGTTCCACGAACGGGTCCCGCCCCTGCTGGTCCGCTTCATCCTGCCCCAG
CGGGGCCTGAGCTGGCTGGCCTCCGATCCGGAAGTCTTCGCGGCCTGGCTGGCCACCCTC
TCCGGGGGTACCGACCAGGCCGGCGTCCTCGGCGAGCTGGTGCACCGGGCTGACGGACTG
TCTGTGGCGAGCGACTTGGCCGGGGTGCCGGCCCGCATGCCCTCGGCCCGGCGCACAAAA
TCGCCGGGAGCGATTTTGGACAGCGGAGCACAGCGACGCTGGCCCCATTGGGGCGTCGGG
CAGGACGCCCGGCGCAAACCCCTCGTCGCCCGGCTGCTAACCGGCCTGCGTTACCTGCTG
GATCAGGGCACCCTGCCCCTGAACCGCCCGGGCGCCGCCGGCTGGCGGCTCAACGACGAC
CTGTGGCTGGTCAGCAAACGCGTGCTGGATGCCCTGCGCGAACACCTGGGCCAGGAAGGC
CAAGAGGGCGTGCCGACGCGCAACGACCGGCTGATGGACGAGCTGCAACAACACGGGTTA
CTAACGCCCAACGGCGATCGGGCCGTCTGGACCGTGCAGGTGACCACCGGTGACTGGTCG
CAACAGCTCACCGTGCTGCGCTTTCCCGTGCAAACCCTGTGGCCGGACCCGGACGCCCGG
CCGCCGGTGTTCGATGGCAGTGTCGTGCCGGTGGGAGAAAACCGGGACGACACGACAAGT
GAGGACCCAAAGGCCACACCAGGGCCGGAACCATCACCATCGGATGCCGATGACGCATCG
GAAACAACCGTTGAAGAATCGCCTTCGGAACCACGAAAGACAGAGGCCCCCGAAGAGGAC
GATCCCGGCCATCGCTTTCTTCACTGGCTGAAGGAGGGACTCGCTTCCGGGGCTCTTCTC
ATCAATGCGGTGAACGCCCGCGTCCATGTCGTTCCCGAAGGCCTGCTGCTGGTGAGCCCC
GGCATTTTCAAGGACTTCGACCGGGAGAACTGGACGCCGGTACAGAAACGTTTCCAGAAA
CTCAAACTGCACAAGCGCACTCCGCAGGCCACCAACATCTGGTCTTACCAGGTCAAGGGC
GACCGCAAGCAAAGCCGCATCAACGGCCTCCTGATCACCGAACCCGAGCAGGTCCTCGGC
CTGCAGCTGCCACCGCCCAACCCTCACCTGACGCAGAAGGCGTGA
>HMHBLCGN_00109 hypothetical protein
GTGATCCCCTATGGGACCCATCTTCGACAACCGGCTGCGTCCCGTCATCGAGTTTATTCC
GGCCACCGTGCTCGTCGGGCTGGCGGTGGTGCTGCTCCACGACCCCATGCTGTTTTTTCC
CCTCCTGCCGGGCCTGGCCGAAGTGACCGCGGCCGGATTCGGGGCACTGGGTCTGGTCCG
CGCCTGGCAGGGCTTTTGCCTCGTGCGCTACCGGCGGCAGCTGCGGCGCCTGCCCCGTTA
CGTGCTGTCCGCGAAGCATATCCCCCTTTCCCGCCACAAGCTGTTTCTTGGCCGGGGCTT
CCCATGGGACCAGCGCCACAGCCAACGCCTGGTGGAGGTGCGCTCACCCCAGGCCAGGCG
CTGGCTGGAACCGGGCGTGTTCCATCGGGCCGCCCGGGCGTTCGAACTGCGCTTCGAGCA
TTGCTCACCCCATCCCTGGGGTTCGCCCTCCGGGCCGTGCTACGCACGTCCAAAATCGCT
CCCGGCGATTTTGTCGGGGTTGCTCGGCTGGCTGACCCGGCTCACCCGCACCGACGCCTG
GTGGAACCCGGTGCGTCCCCTGCCGCCCCTGGGCGGTGA
>HMHBLCGN_00110 hypothetical protein
GTGCCGGTCCCGGCCGCGCAGGGCCAAGGGCAGCTTCTTGTCGTCGATGTTACCCTCGAT
GGTCTGCACCCCCGGCCGCCAGTCGCCGGGGAACTCGCTTTCCAGCCACAGGTGGTAGTA
GTCCACCAGCAGCGGCTCGATGTTGGTGACGTAGCGGGCGACGGCGGCATAGTCGGGCTT
GCGTCCCAGTCCTACCAGCGCCCGTGCCACGATGTTGGTGAAGCGCCAGGCGAACTCGCG
GAAGGCGGCGGAGTTGCCCTGGGAGGGCAGCTGCGAGGCGATGCGGGTGGCCACCTCGGT
GATGCGGCCGAATTCGCCCACCGGGTTGTAGCGTTCCGAGATCTCCGGGAAACCCAAGTG
GAAGATGTGGAACTGGTCCAGCCGGCCGGCGCGCCTGGCTTCCGCGAACATGCGGCGCAG
TAG
>HMHBLCGN_00111 hypothetical protein
GTGGATGGCGATGCGGGCGCGGCGGTGCCCGGTGACCTCGGGCAGGCCCAGGGTGTCGCC
GTGCTTGTAGAGCTGGCCGGCGATGGAGGTCAGGTCCGCGAACATGGAGTTGCCCACTGC
CCCGGCCACCTCGGCGTCCGACAGCGCATCCAGCCCCACGTAGACGATACCCTGCTGGCG
GATCACCCGCATCCAGTCCAGGATGGGGCGGGGATCGCGGGTGTCGCCGTAGTCGGGCGC
CAGCAGCTCGCCGCTCTTGCCGCTGGTCAGCTTCTCCAGCAGCGGCAGCAGGCTCGCGGT
CAGCTTGTCGAAGTAGGTCTTGTCGTACTCGAAGGCGGAGCGTAG
>HMHBLCGN_00112 Alpha-2-macroglobulin
ATGTGGGGTCATCACCACCCGCTCTCGAAACCCTTGTCCCTGCTGCTGCTCGGCCTCTGG
CTAGTGGCGGCCAGCCTGCCACTGCAGGCTGCTGAAGCGCTGCAGGTACTCGACGTCTCG
GAACGCGCCATCGAGGGCAAGAACCAGATCTGTGCCCTGTTCAGCCAGCCCCTCGACCCC
AGCACCAATATCCAGCCCTACTTCAATCTCACCACCGATCAGGGCTTGGTGGAGGGGGCC
TGGGTGCTCTCGAAGGATGGCCGACGCGCCTGCTTCCCCGACACCGAACCAGAGACCGAC
TACCGCCTGACCATCTACCGCAAACTGCAGGCAGCGAATGGATCACAACTGGCGCAGAAC
CACCCCGCCAGCCTGAAGACCCGGCAGCTGCAGCCCGCCGCCAGCTTCGATAGCCAGGGT
TCGCTGCTGCTGCCTCACAAGGGCAGCGGCCTGCCGATCGTCGCGGTCAACGTGGATGCG
GTCGACATCACCTTCCACCGGGTACGCGAGGCGAGCCTACTGGAAGTCTGGCGGCAGCTG
CAGTCGCGCTACCGTTACAGCCTGTTCGAGAAGCTCGCCGACTGGACCGAGCTGGTCCAC
AGCGGCCGCTTCACCCTGGATCTGCCGCGCAACACCCGCGCCCGCCGCAGCATCGACATC
AGCGCCCAGCCGGCCCTGGCTGAGCCCGGCCTCTATCTAGCACTGATGAAACCCGCCGGC
AGCTACACCAGCTATCCCGAGACCGCCTACTTCACCATCACCGACATCGGCCTGCACGCG
CGCCGCTACAATAACCAGCTCGACATCTACAGCTACTCCCTAGGCAAGGCGCAGCCGCTG
GCCGGCGTCACCCTGGAGGCACTCGACCGCAAAGGCAACCTGATCGCCACCAGCCGCACC
TCGCCGGAGGGGCTGGCCAGCTTCAGCCACGCTCTCGACCAGATCGAGCTGATCCGTGCC
CACAAGGAGGCCCAGCTGACCCTGCTCGCGCTCAACAGACCGGCCCTTGACCTCTCCGAT
TTCGACCTAGGTGAGCAGCCCGACCAAGCCCAGCAGCTCTTCATCTATAGCGAGCGCGAC
CTCTACCGCCCCGGCGAAACGATCCACTTCAACGGCCTGCTACGCGACCGGGACGGCCGC
TTCGACAACGCCCCTGTGCTGAAGGCGACCATCCGCGGCCCGGATGATCAGGAGGTCAAA
CGCCTGCGTTGGCGTTCAGATGCCCTGGCAGGTTACTACCAGCAGGCATTTCACATCCCC
ACCAGCGCCAAGACCGGTCGCTGGCAGCTGCAGGTGGAAAAGCCCGACGGCGAGCCCGCC
CGCTACAGCTTCCAGGTGGAGGAGTTCCTGCCAGAACGAATGAAACTGGACCTCTCGGCC
GCAACTGACAAGTCTACCAGCCCGGCAGAACCGATAGAGATCAAGGTACAAGGAGACTAC
CTCTACGGCGCACCCGCTGCCGGCAACCGCCTCAGCAGCCAGCTCGAGCTCGCCCTCTGG
CGCGACCCCATCGCCACCCTGCCCGGCTTCCAGTTCGGTGATCAGGACGAGCAGCAACAC
AACCAGCGTTTTGAGCTGGAGGATCTGCAGCTCGACGCCAGCGGCCAAGCCCGGCTGCAG
ATTCCCTCGCGCTGGGCAGATAGCCGCTCACCGCTGCGCCTGTCACTCACCGCCAGCCTG
TTCGAGTCAGGAGGCCGACCAGTGAGCCGCCGCCACGACCAGCTGATCTGGCCCACGGGT
GGAGTGATCGGCATTCGCCCGCCCTTCGACAAAGAACAGAATCCTCCGGCCGACAGCCGC
CTCACATTCGAGATCGTGATGGCCGACGCCGACGGCCGGCTGCTCGCCGCCCAAGGCCTG
GAGGCGACCCTGATCCGCGAGGAGCGCCAATACTTCTGGGAGTACTCCAGCGACCGCGGC
TGGTATTCGGAGTTCACCGAGCAGGCCTATCCGGTCCTCAATACCACACTGGATCTGGCG
GAAGGCGAGCATGGCAAGCTGGAACTGCCGGTGGAGTGGGGCCGCTACCGGCTGGAGATC
AGCGACCCAGCCAGCGGCCGCCGATCGAGCCTGCGCTTCACTGCTGGAGAGACCTGGTAC
CACGACTGGCAACAGAGCCAACAGAGCGGCCAGGCAACACGCCCCGACAAGGTCAGCCTG
GCGCTGGACCAGGCCGCCTACCGCCCCGGCGACACGGCCCAGCTGCGCATCGTGCCACCC
CACGACGGCCAGGGCCTGGTGCTGGTGGAGAGCAGTGAGCGCCCACTCTGGTCAGCCAGC
CTGCCGTTACGCAAGGCCGGCAGCCAGATCGAGATCCCCATCGACCCGACCTGGCAGCGC
CACGACCTCTACATCTCGGTGCTGGCGCTGCGCCCGGCGGCAACCGACCAGCAGCTGATC
ACGCCCAATCGCGCCATTGGCCTGCTGCACCTGCCCCTGGAGCGCAGCGAACGGCGGCTT
GAGGTCAGCATCCAAAGCCCCGACAAGGTGGAGCCCAACCGGCCCCTGACGGTCCGCCTC
AAGGCCCAAGGCATCGACAACAGCCAGCCGCTCCACGCCACCCTGGCAGCGGTGGATGTC
GGGGTGCTCAATATCACCGACTTCGCCACCCCCGATCCTTTTGCTGGCTTGTTCCAGCGG
CGCCGCTTCCAGGTCGAGAGCCGGGATGTCTATGGCCGGCTGATCGAACTCAACCGCTAC
CCACTGGCCCGGCAACGCTTTGGCGGCGACGGCATGGGCGGCAACGCCAAGATGCCCCGC
AGCGAGGTAAAGATCATCTCACTGTTCAACGGCCCTGTTTCATTGAATGCCCAGGGCGAG
GCACAGATCGAGCTGCAGCTGCCCGACTTCAACGGCACGCTGCGGCTGATGGCGGTGGCC
TTCGGTGAGGATCGCTTCGGCAGCGGCGAGCGGGAATCCAGGTCGCCGCACCGGTCGTCA
CCCAGCTGGCGCTGCCGCGTTTTCTCGCCAGCGGCGACCAGAGCAACCTGGCGCTGGACC
TGCACAACACCACCGACACCGAACAACCATTGA
>HMHBLCGN_00113 hypothetical protein
ATGGACAAGCCCCCTCCCGCCGCCCAACGCCGCCGCCGACGCCGACGCCGACGCCGACGC
AAAATCCTGTTGCGACTGCTCATCCTCTGGATCATCACCATCGTCGCCTGGCAACTGCTG
CGCCCCCACTTCAGCGAGCAGGAACGGCAGATCCGCAGTCAGCTGCGCCACACTATCGAG
CAGCGCTTTCCGCAACAGGCTGCCGAGGCAAACGCACACTACGGCCTGAAACCCTTCCCC
GCCGGGCGTCCGCTCAATCTATCCCGCCCCCAGGTAGTGTTGATCCACGGTCTCGATGAC
CCAGGCAAGATCTGGATGAATCTGGCGCCGACACTGGCCAAAACAGGCTTCAGCATCTGG
CTGATGAACTATCCGGACGACCAGCCGATCAGCGACTCAGCCGAGCTGTTTCACCAACAG
CTGCAGTGGCTGCAACAGCAGGGCGTCAGCTCGATCACCATCATCGCCCACAGCATGGGC
GGACTAGTCAGCCGTGATCTGCTGAGTCGTCCCGAGTGGCTGACAGACAAGAATATCCCT
CAGGTCAGCCAGCTGATCCTGGTCGGCACCCCCAACCAGGGCTCAGAGCTGGCACGGCTG
CGCTTCTTTGCCGAGCTGCGCGACCAGTTTGCCGAGATCCCCAACGGCGAGTTCGGCTGG
CTCAACGCGATCTTCGACGGTGCTGGCGAGGCGGGCCTCGACCTGACTCCCGGCAGTCCG
TTTCTTACTCAGCTGAACAGCCGCCCAGCACCCCCCGACACCCGCATAATGGTGATCGCC
GGCCAACTCGGCCAGATCGATAAACAGCGTCTGCAGACCGCCATTGCAAACCACCGGGAG
ACCCTGCCCGAAGGCACAGAGGTGGCCCTGCTGCAGCTGTTCGAGCAGATCGAAGCGGCG
CTGGCGATCCTCGGCGATGGCCTGGTCAGCCTCAACTCCGCCCGCCTGCCCGGAGCGGAG
TTCCACACCGTCAGCGGCACTCACCTCTCGATCATCCGCAACATCTCCACCGAGAGCCAA
CGCGTACCACCGGCGATCCCGCTGATCCTACAGCTGCTCACCCCCACTGTTGAAGAAGCG
ATAAAAGAGCCGTGA
>HMHBLCGN_00114 hypothetical protein
GTGTTTCCACTGGGTGGGAAGCAGGAAAGCGCGGCGGATCAGCCGGCCGCCTCGGTGCAG
CATCTGTTCGGCGGGGTCTCGGCCGAGCAGACCGACGTGCCGTGCGGTGAGCACCGCGCA
GACCAGTTCGTCGTAGTCGCCCACCAGATAGGCGCCCATGTAGCCATAGGGATTGGCAAA
CTGGAGCGGAACACGGGCCGGTTTGAGGGAGTGGGCGATGGCGATCTCCACGCCACGTGT
CGAGCGCAACAGCTCGTCCATCTCGGTTCGCATCTTCTGGATTTCACTGCGGCCGGTTTC
GAGGGCCTCATGGATTTGCAGCAGGAACCAGTCCGCGTAAGGGTCGTCCAGCATCGCCGA
GACCCAGATGCGTTTCATCAGCATGCCGAAGCGGACCAGCCCGATGATGCCGGGATGCTC
TCGGGATTGCCTGCGGCCGTAGACCAGACGTTGCGCCTGCCGGGTCTGGATCACCAGGCA
GGCGTCGCCGCGCAGGGTGCCGGGACGATCCGCGGCGGTCTTGTAGTCCACGGCCGGGTC
CGCGTTGTCGGGAAGTTCGCGGGGCGTCTGTTCGTCCGCGTTGTCTGCCGTCGTTGTTTG
GGCCATAAGCGTGTTCCTCCATTGTCAGCGGATTTCGATGTGCCACGTGGCACCTGTACG
GGGGTGATGGCAGTGCCATCACCCTCGTGA
>HMHBLCGN_00115 hypothetical protein
GTGGAGCGCGATACCGGAAAGATCAGACCTGAAACCCATGCCCTGGATGCCTTCATCCAG
GCGACCGTGGAACGGCTCCTGACCACCGAGACCCGCAGCGCCGCTCCAGCCGACGGCCTG
TTGTTCCTCGGCAACTGGCACGATGCCATGCCGCGGCTGATCTTCCAAGACCCGGTGCTC
CAGCCGGTGGACACCCGCATCTGGGGTGTGATCAAGATCGCCGCCGCCGGCACCCACCCG
ACCGCCTTCCCCACCTACAAGCAGATCGCAAGAACCGCCAACGTCGGCTCCGAGGCCACC
GTCGCCCGGTCCATGGCGATCCTGCGCGCCACCCGCTGGCTCTCGATTTGCCGCCGGGTG
CGTGACGCCCAAGGCCGTTTCCGTGGCAACATCTACGCCCTTCACGACGAGCCGCTGCCG
CTGGCCGACACCCTCTATCTCGACCAGGATTACATCCAGTTTCTGGAGCAGGCACAGAAC
CACGCCCATCCCCAGGTACGGAAGGTCGCAGCCGCCGTACTGGGCACCATCGAGGCGGAT
CTCCAGGAAGGAGACGGTGGCACCGCGCACCTCAGTCCGATGCAGAGGCGCCTGGAGGCC
ATCCGAACCCTGCAAGGCGAGGCGAGCCGCTTCTTCGGCTTCTCCTCCCGCCAACTTCAA
AATTTGAAGTCGGCACCTGATGTCACCCCACTTCAAAATTTGAAGTCGGAACGTAGTAGT
AGTTGTAGTTATATAAATAAAAAAACAACTACTACAACAACAGAGAACCCAGAAAAGTCT
GACGCGCGTGCGCGCGAAGAGAACACGCAGACCCCGCTCGCATTCCCCTCATCGCTGACG
CAGAACGAACTCCGTCTGGCCAGGATCTGTCTGCGCAATGCGCCGGAGACCGTGCAACAG
GATATCCTGGACGAACTGGCCGGCCGACTGCTCGCTGCCAAGCACAAGAATGAACCCACC
GACAACCCCATCGGCTACCTGGCGCAACTGTGCAAGGCGGCCCGAAAAGGATCGTTTACC
CTCACGAGCTTGGGATTGAAGGCCCGGGAGCAACGTCGCCAGGAGGCCCATCTGAAGCGG
CTGGAAGAGATCAGCCGCGAACGTGCACTGGCCCACATGCAGACCCTGCTCGAAAACCCT
GGCCGACCGAGCCCAGACCGGAAATCCCGGACACAGGGGGCAAGTGATGGCAGTGCCATC
ACCTCACACGACGATTCGGTTGATGGTAGTGCCATCAACCCATCGCTTGAAATGCAGACC
CCAACCCATCGGACATACGGACCTCGGAGTGATGGCAGTGCCATCACTTTGCACAACGAC
ACGACTGATGGCACTGCCATCAGTCCTGCGACCGGCCCACCGGATGATGCGCGCGAAAGA
TTCAAATCACGAGGGTGA
>HMHBLCGN_00116 hypothetical protein
ATGCCGAAGACGACACACGCAGAGCTGGTGTTCCACACCCTGCGCTACGTCACGGAAACC
CTGGCCGAAGGGGACATCCATTCGGTGCTGGACCTGGGTTTTCGGCTGGACCAGATCGCC
CGCCTGGAGCGATCCACCCTGCGCGATCTCTATCACATCAGCCAGGTGCGCACGCACTTC
ATGGACATCTCCGTGGACCCCGCCTGTTTCGACCGGGTACTGGACCACATGGAACGCAAC
AAACGTCACGATGCCCTGCAGAACGAACTCATCTGCCTGCGCGCACCGCTCGCCATGATG
CGGGCCTTCTTCGGCATGACCAACGCCGAATACGCCGCCCGCCGCAAACTGCTCGGCATG
ACGGGCACCGGCATCGGGCGGCCACCCGCGCCGTCCGAAGACGACGAGCAGCGCGTCTGG
AAGGCCTGGCAGGCCAACGCCCACCATCCCGTTGAAGCGCGTTACCTGCACGTCGGGCAG
ACGACCGGCGTGCCCTTGAACACCGTCTGGGCATTGATCCGATCCTGGGAAGCCACCGGG
CTCCTGCCGGCGAAGCAATCGGACGATGACAACAAGGTCGTTCGGCTCAAGACCAACGAA
CAATGA
>HMHBLCGN_00117 hypothetical protein
ATGGCAAGGAAGCACCCGACCAGTGAACAGATCCAGTCGATGCTCCGTGAGGGTCACTTC
GGACAAAGCCGCAAACTGCCGCCGGCGGATCCACTCGACACCACGCAGATGCTGCTGGAG
ATCGACCGTATCCAGCCCTACGACCGCAATCCCCGAAAGGAACGCAACCCGCTTTACGAC
GAGATCAAGGCGTCCATCCGCGCCCAAGGCGGGCTCAACAATCCGCTGACCATCACCCGC
CGGCCGGGAGATTCCTTTTATATGGTCGAATCCGGCGGCAACACCCGCTTGCAGATTCTC
AAGGAGTTGTGGTCGGAAACTCACGACGAACGTTTTTATCGCATCCACTGCCTGTTCCGG
CCCTGGGTCTCCGAATCCCATGTCCTCACCGCCCACCTGATCGAGAACGACACACGCGGG
GCGCTCACCTTCATCGACAAGGCCCTGGGCGTGCGTGAACTGCGCGAAGTGCTGGAATCG
GAGCAATCGGCGGGGCTCTCCCAACGGCAACTGGCGGAGACGCTGAGGCAACGGGGATAC
GCACTGGACCAGAGCATGATCTCCCGGATGGACTACGCCGTGGACGTGCTGCTCCCGCTC
ATCCCGGAGGCGCTGCGCGCCGGGATGGGGGCACCGCAGATACGCCGGATCCGGCGCCTC
GAATCCGCCTACCGTCGTTTCTGGAACGACCGGAATGAGGCACCGGAGCTGTTCGAGGCG
CTGTTCAGTGAGGCATTGGCCGCCCATGACGGTGCGCATTGGGAACTGGATGCGGTGCAG
CGGGAGCTGGAAACCCGGATGGCCGAGGCCTCGGGCCTCTCTCTCAAACACGTGCGGCTG
GAGATCGATGCACGCCTGGCCAGCAGCACCAACGAGCAGAACACATCGAGCCCGGTCACG
GACCCCCGGCCCGAGCCATCCCCAACGGTAGAAGCCACAGGAGAGACACTACCGAGCACT
ACGACACATGAGGCGCAAACACCCGGGCCTGCGGATCCACCACGCCCGACACTGCTTGAT
GAGACTGCCTCGGGATCAGAACCCCCAGAGCCAAAAGCACAGCCGTCAACACCCTCCCCC
GACAATTTCGTCAGGAACGAAACGGGACAGCCGCAGGCACCCCAGAGGGAACGTGCCAAG
GAGGAACTGCATCAATCTGACGCACCGTCTTACGACGGACCCGGCGATCTGAAGTCGCTG
CGCGGCCGGGGTTACGTGCTCGCTCTCAAGATCGCCAAGCGGCACGATCTGGAAGACTGC
GTCACGCCCGCCGGCAAACTCGGCATGGGCTTTCTGGTGGACATTCCGCGCGAATCCATC
ATCCCGGTCGCGGGCCAGGAAGACGCTCTGCACCAACTCTACCGCCAATGGGTGTGGTGG
CTCCTGTTGAGCTTTTCCGAGGAAACCGTCCAGCCCGAGCGCATGGAGCGAGTCCCCGAC
GACCTACTGCTGCGCAACCTGATCCTGGAGAAGAACGACACCCAGGCCCTGGCGCTGGTT
GGTGAACCCGATTGGAAGGCGCTCGGCTACGAATTGCTGAACAACCCATCGGTCCCGCAG
CCCACCATCGATGACCTGCTGGCCCTGGCGCAGACCTGCCGCCGCATCCGGCAACTGATG
GATGACGACGGCGGACTGGCCCTGTGGCGGAGCGACGGATAA
>HMHBLCGN_00118 hypothetical protein
ATGCTGCAGAACTGGATCCTGCACACGCCGGATGGGCGTGTCCGCCTGAAGCACCTGTTG
GCCCGCTTCGACCAGGATTACGATTTCATCCTGCTGGATACCCAAGGCGCTGTCGGGCCG
CTACAGGATTCCGCCGTCCTTGCTGCAGATCTCCTGGTCTCCCCAATCCCGCCGGAAATC
CTCTCGGCGCGGGAGTTCGCCCGTGGCACGGTGCAGATACTGGACCGGTTGCGTCCTATG
GCCTTCCTCGGTGCGCCGCTGGGTCCGTTGCGCGGACTCATCTACCGCATGGACCGGACC
GTCGACGCACGTCGCATCGCCCAGGAGTTGTGTCGGGAGGCCTACGGTCCCAGCAAGGGC
GCCATCACCATCCTGGACACGGTGATTCCGAACACCGTCGCCTACCGGGAGGCGGCCACC
GCGCGGGTGCCGGTGCACCGATGGGAACCCCAACGGCAGGGACCCACACTCAGTGCCCGC
GACGCCATGCTGAACTTGGTCTCTGAACTCTTCCCGCACTTGTCGGACAAGGCCGCTCCG
GGCGTCCTGCCCTCTCGCGGCACAAGTCCATCCCTGGACAAAAAGCTCGACTGCGAAAGC
CAGCCGACACAAAAGGGAACACGCTGA
>HMHBLCGN_00119 hypothetical protein
ATGCTCACTGGAGGGCAGCTCCACACCTGCGGGCAGTTTCAGCTCGGAGAGGTGGATGGC
ATCGCCAACGTTCATCTCGCCCATGTCGACTTCGATGAACTCGGGCAGATCCTTCGGCAG
GCAGGTGATCTCCACATCACTGAGCATGTGGGAGGCCTGGCCACCCGCCTTGGTGCCGGG
TGCGGTTTCTTGGTTGGTGAAGTGCAGCGGCACTTGCATGCGGATCTTCTCGCCGGCGCT
GATGCGCTGGAAGTCGATGTGCATGATGAACGGCTTGGCTGGGTGGCGCTGCAGATCCTT
CAGCACCACCTGCTCAGTGGCGTCACCAACCTTCAGGTTGAGGATGTGGGAGTAGAAGGC
CTCATGATCCAGGTGCAGGATCAGCTCGTTGTGGGCCAGCGAGATCATGGAGGGTTCCTG
GTGGCCACCGTAGATGATGCCGGGGACCATGCCGGTGCGGCGCAGGCGGCGGCTCGCACC
TTTCCCTGTATCGCTCCTGGGCTGTGCAGTAATTTCAAAACTGACGGACATGTCAATCTC
CTGATTAATCATTTTGATTGGATTGCGCTGCCCCGCGACCAAGGCGGCGCCTGTCACGCC
GGAATTCCGGCGAACGCGCGATTCTATCAGGATTGCAGGGATTTACCAGTGGTCGTGCTG
GTGACTTGA
>HMHBLCGN_00120 Ribose-phosphate pyrophosphokinase
ATGATGGTTTTTTCCGGAAACGCCAACCCAAGCCTCTCCAGCGAGATCGCCAGCCACCTG
AACATGCCGCTCGGCAAGGCCCAAATTGGGCGTTTCAGTGACGGCGAGGTAATGGCCGAG
ATCCAGGAGAACGTGCGCGGTCGGGACGTGTTTATCGTCCAGCCCACCTCAGCGCCAACC
AACGAAAACCTGATGGAACTGCTGGTGATGATCGACGCAATGCGTCTCTCATCGGCCAAT
CGCATCACCGCTGTCATCCCCTACTTCGGCTACGCCCGCCAGGATCGCCGCCCCCGCTCC
TCCCGGGTCCCGATCACCGCCCGCCTTGCCGCCAAGATGATCAGCACAGCCGGTGCCGAT
CGGGTGCTCACGGTCGATCTGCACGCAGATCAGATTCAGGGCTTTTTCGACATCCCGGTA
GACAACGTCTACGCCTCACCGATCCTGCTCAGCGATGTCTGGCGCCAGCGCCACCCGGAC
CTGATGGTAGTCTCCCCCGATGTCGGCGGCGTGGTGCGCGCCCGGGCGCTGGCCAAGCGA
CTCGACGACGCCGATCTGGCGATCATCGACAAACGCCGCCCACGCCCCAACGAGGCCAAG
GTGATGAACATCATCGGTGAAGTGGAGGGGCGCAGCTGTGTGCTGATCGACGACCTGGTC
GACACCGCCGGCACCCTCTGCCAAGCTGCCCAAGCCCTCAAGGAGCATGGTGCCGCTAAG
GTCGTCGCCTACTGCACACACCCGGTACTCTCCGGCCCGGCGGTAGACAACATCAGCAAC
TCGGTACTCGACGAGCTGGTGGTGACCAACACCATTCCGCTCTCGGATGCGGCCGCGGCC
TGCGACAGGATCCGTCAGGTCAGCATCGGAGAGCTGCTGGCCGAGACTATGCGCCGCATC
AGCGGCGAGGAGTCGGTCAGCTCACTGTTTGTCGACTGA
>HMHBLCGN_00121 tRNA-Gln(ttg)
TGGGGCGTCGCCAAGTGGCTAGGCACCGGGTTTTGATCCCGGCATACGTAGGTTCGAGTC
CTACCGCCCCAGCCA
>HMHBLCGN_00122 Beta-barrel assembly-enhancing protease
ATGTCGATTCGTGTAACCAGCATAGTGCTGACACTCATCCTGACTGGCTGCGCAAGCGGC
CCCGTGCCGCCGACCGGCGCGGCCACCACCACGCCCAGCGAACCCCCCACCCCTTCCGCC
CCAGCCCCCCAGCCCGGCGCGGCGAGACTCACTCCTGACCTCATTTACGACACCCTGGTA
GGAGAGATCGCCAACCAACGCGGTGACAGCCAGACTGCATTCCAGCATGCCTACCGGGCG
GCACTTCAGTCTCGAAACCCGGGAATGGCCCAACGCGCCAGCCGGCTTGCTCTGCTATCG
AATCAACACCAGAACACTGAGAAGGCCCTGACGCTCTGGATCGAACTCGAACCCAACTCA
CTCAAGGCGCATCAGATCGCCGCTCTGCTGCATGCAAAACACAACGCTGACTCGAAAACC
TTGTTTCACCTGAAGCGCGTTGCCGAACTGGCCAACCAACAGGGCAAATCCGGCTATCTG
CAGGCCGCCGCAATCGCAGAGAAGAGCAACACCCCCGGCAAGGCGCTTGCACTGATGCAG
CAGATCACCGCCGGACAACAACAGAATCCTGCAGCACTCTACGCCCTCGCAGTGACCGCG
AACCACGCTAAACGCCACGACATCGCCGAACAGCAGGTCCGCACCGCACTCAATCTCAAG
CCCGGCTGGCCACAGGCTCGGCTGCTACTGGCTCGCACCCTGATCCTGCAAGGCAATCCA
GATGCAGGGTTAGATGAACTCAAGGCAGCCGTTGCCGACAACCCATCGGACAAAAAGCTA
CGCACCACGCTGGCCCGCACCCTGCTGGAACAGAATCAGACCGAACAGGCCCGTGCACAC
TTCATCAAGCTCCATCAGCAGTCACCGGAGAACGCCGACATCGGCTACGCCTTGGGCGTG
CTTTCGACCCAGCTCAAACACTACGACGAGGCCAAGGAGTATTTCACCAGCCTCATCGAG
CACGGCCAGAAAAAAGACGACGCCCATTACTATCTGGGTTTGATCAACGAGATCCAGGAA
CAGCACGACAACGCCATCAGCCACTATCAACAGGTCAGCGGCGGCGGCAACCAAATTGAC
GCCCGCCTCCGCACCGCACGACTGCTGACCAACAAGGGCGAGATCAAACGCGCCCGCGAG
CTACTGCAACGACTGCGCCTGCGCACCCCGCAACATCAACTTCGGATCAACCTGATCGAG
GCGGAGCTGCTACGCAGCACCGGCGACTTTGCATCCGCGATGGGAATCTACGACAGCGCA
CTGAAAGCGGATCCTGATAACCTCGATCTACTCTACGCACGCGGCATCAATGCTGCCGAT
CTGGGTGCGATCGAACAGATGGAACAGGATCTGCGACGCATTCTCGACAAGGATCCCAAT
CACGCCGACGCCCTCAATGCGCTGGGCTATACCCTAGCTGACAAAACCAAACGCCTGCAC
GAGGCCAAGCGCTACATCGAACGCGCACTGGCGCTGCAGCCGGACAATCCGGCGATCCTC
GACAGTATCGGCTGGGTCGAGTACCGCATGGGCAATGTCGAGCAGGCGCGCCACCATCTC
GAACATGCCGCGCAACAGAGTAAGGACGCCGAGATAGCCGCCCACCTCGGCGAAGTACTC
TGGCAGCTTGGCCTGCATCGCGAAGCATTGCAGATCTGGCAGGAGGCAATGCAGCGGGAG
CCCCGCAACCGCTTCATCCGCCCAGTACGCAAGCGCCTTACCGGCAGCGAACAGGGACGC
CTCCCGCAGAGCAAATGA
>HMHBLCGN_00123 tRNA-Tyr(gta)
GGAGGGGTTCCCGAGTGGCCAAAGGGATCAGACTGTAAATCTGACGGCTCCGCCTTCGGA
GGTTCGAATCCTCCCCCCTCCACCA
>HMHBLCGN_00124 tRNA-Gly(tcc)
GCGGGTGTAGTTCAATGGTAGAACTTCAGCCTTCCAAGCTGACTACGTGGGTTCGATTCC
CATCACCCGCTCCA
>HMHBLCGN_00125 tRNA-Thr(ggt)
GCCCAGATAGCTCAGTTGGTAGAGCACACCCTTGGTAAGGGTGAGGTCGGCAGTTCAAAT
CTGCTTCTGGGCTCCA
>HMHBLCGN_00126 hypothetical protein
ATGACTATTGCTACATCTGTTATGAACATGCTGAATGAGCGGCATATTCCCTATGAAGTG
CTTGAACATGCCAAGACCGCAACCAGTCCTCAGGCGGCCCTGGCAGCCCATGTGCCCGAT
GATCATATCGCCAAGGGCGTGCTGATGAAGGACAACATCGGTTATATGCTGGCCGTGATT
CCTGGTGACCAGTGGCTCGACCGGCGGCGTCTGAGCGAGGAGCTCGGCCGAGATCTGCGG
ATGGCCAGTGAGGAGGAGATCGGTCGTCTGTTCAGTGACTGTGATCTGGGTGCCATTCCG
CCATTGGGTAGTGCCTATGGCATCGATATGATGCTGGACGAGGATCTGAGCAGCCTGGCC
AATGTCTATTTCGAGGCCGGTGATCATGAGCACCTGCTTATGGTGGACAGCGAGCATTTC
CATGAGTTGATGCGTGGTGCACGTCACGGCCATCTTACTGCTGTGCATTGA
>HMHBLCGN_00127 2-methoxy-6-polyprenyl-1,4-benzoquinol methylase, mitochondrial
ATGCAAGGTAAAACCGGCATCCACGACCCGGTCGCCTACCACGCTTGGTACAGCACCCCA
CGCGGGAGCCGGATCGCCGGGCAAGAGCTGGAGCTGATGCTCAAACTGCTGCCATTCCAG
CTGGGAGAAAAACTGCTGGATGTCGGCTGCGGCACGGGCTACTTTAGCAGCCGTTTCACC
GACGCAGGGCTTACAGTAACTGGTCTCGACCCGGACCCGGCCGCACTGAGCTTCGCCCGT
AAACTGGACCAGCGTATCGGCCATATCCAGGGCCACACCGAGGGACTTCCCTTCGTCGAC
GGCGCTTTCGACCACAGTGCCGCAGTAACCAGCCTCTGTTTTGTGGCCGAGCCCGCCCAT
GCCCTGGAGGAACTGTGGCGAGTCAGCCGCAAAAGCGTCATTCTGGGCCTGCTGCATCGC
CGCAGCCTGTTGTGGCTGTATAAGGCCGGCCGTGGCAGTTACCAGGGTGCCCGCTGGGAT
CTCCTGGAGGAGGTAAGGCAATGGACACAGGGGCTTCAGCCCACACCAGAGATCCGGGCC
GGATGGACAGTGTTTTTTCCCTCTGGTGGCGCCATCGCACAGCGGCTTGATCGCTTCATG
CCCGACTCGCTGCCCTTGGGGGGATTTTTGGTAGTTTGCCTGTACCGAAGGTCAGGATTC
TAG
>HMHBLCGN_00128 hypothetical protein
GTGCATCTCGATACCTTCGATGCATTCCGCTCATTGTATGAAAGCGCCTATCATCAAGGC
GTGAAAGGTTGCACCGCATTCAGGCCAACCAAACTGCGTGAAGGCATTTTACTGTCCGCT
GAGATGGGTGCGCACTGCTGCAGCATCGAGCAGGAAGAGGACTGA
>HMHBLCGN_00129 Protein-L-isoaspartate O-methyltransferase
ATGAGCACGCAGCGCGAGCGACAGCGGATGATCGACGATATCGAAAGCGAGATCGACTTC
ACCCGCAACATGATCGGCCGGGATCACTTCGAGCCACGGGTCATGGCGGCCATGCGCAAG
GTGCCGCGGGAGGAGTTCGTGCCCCCAGAGCTGAAACATGCCGCCTTCGACAACGGTCCA
TTACCAATTGGTCACGGGCAGACCATATCCCAGCCCTACATCGTGGCCTTAATGACCGAC
TTGCTGCAGCCCGAGCCCGACCACACCATCCTCGAGATCGGCACCGGCTCGGGCTACCAG
ACCGCCATACTCTCGCAGTTGTGCAGGCGAGTCTGCACCATGGAGGTGATTCCGGAGTTG
AGCGAGACAGCGAAGCGGCGTTTCGGGGAGATGGGCTATGACAATATCGATGTGCAGACC
GGAAACGGCTACCTGGGCTGGCCGGAACATGCCCCCTACGATGGTGTCATCGTCACGGCG
GCGGCCGGCCATATCCCCCCCGCCCTCGTAGAACAGCTCAGACCGGGAGGCAGGCTGGTG
ATCCCGGTCGGGCAGCCGTACAGCTATCAGGAACTAATGCTGGTAGAAAAGGACCGGGAG
GGCAACAGCCATACTCGCAATATTCTCAGCGTTGCTTTCGTTCCCCTGGTGGAGACCATA
CCAACCGCCGGTAACGACCCAAGGTAG
>HMHBLCGN_00130 hypothetical protein
ATGGGGATCGCGACAAGCGCGAACATCCTCGACCCGACCCTGGCGGAGCAGGGCCAGCGA
CGTATCGAATGGGCATTGCAGAAGATGCCTGTCTTGTACGAGCTCATGGAGCGATTCCAT
GAACAACACCCGCTGCGGGGCACGGGGCCAATATTGTCATTACCGAGGTCGATCCGCTAC
GCACCCTGGAGGCGACCATGGAGATCATCATCAATGAGCTGA
>HMHBLCGN_00131 hypothetical protein
ATGAGCATGGCTGATGAATACATCGCTCACCTGGTGGGCAACCCGTGCCGACAAACGACT
TCCGTCTCCCAGATCAAACAGCATGCTGCGACCCAAATGACGGATGCGCAGATGCAGCAG
GGGGTCGCCAAACACACCATTGAGCAGGGTCAGATCAAGCGCTCCGACCCGACCCACAAT
GCGTGGCCCGCCGCTTTCCTCTCCCAATGTCACCCCCTCTGGTTGGGGCAGATAGGCAAT
GCGCCCAGCGGCAAAGGATTCCGCCGTCTCCATCAGCCCACTGGTGCTACGGACCGCATC
TCGTACCAGTAA
>HMHBLCGN_00132 hypothetical protein
ATGACCATTCTTCGCCGCATTCTCTGCATCACCCTCGCTGAAGGTGGCCTCACAGAACAG
GGTATGAGCATTACGGGCCAGAGCTACCAGTTTTTCCCGGTTTTCTGGCGTATCGGCCAG
GTCAGTGGCATACACCAGCTTCTTACCTGGCATCACCAGTATCAGTTCGTCGCCCAGTTC
ACCCACACTGGCCTCACTACCGTCTGGCAGGTAGACAGGTGCCTTCAGGTTGCCGGCCAT
GAGCTGCTGCTTCAGCTCAGTAAGCCAGGGTCCGGGCTCCAGTCCCCGTGTTTGCAGCCG
ATCCTTACGTACGTTGAGGGTCTTCGCCAGTTCCAGGGCATAGGCGAGCACCGGTGTATG
GTGGTCCAGTTGCACCGTGCGAACCCGAAACCCCGACTCTTCCAGCAGGACACCGTCTGT
TACCTCCACCTCTTCCAGCACCTCTCGCCCCGCTATGCCGGCCTGTAG
>HMHBLCGN_00133 hypothetical protein
ATGCAGAAAGCCCAGATCAAGATAGTCCTGATAGGCTTGGCGGAAACGGTGCTGTGCCAG
CAGATCGAACAGACGGCGCTGCAGCACCGGGTCAGCCGCCGGCGGCAGATCGCCGACAGA
ACTGGTCTCGTCGATAGCGATAGCGTTGGCAGCAGCGCTCCGCCAGCCACCGCCTGCAGC
GCCTGA
>HMHBLCGN_00134 hypothetical protein
ATGGTCTGCACGAAGGCGGAGCCGCTGTTTGAACGCCTGTTGGAGCGGGCGGCGAAACCG
GTGGTGCGTGACCGGGCCTGGCTGCAGCTGGCACGGCTGCACCAGCAGCAGAGGCGCACA
GAGCGGGCGGCTACCGCTTTCGAACAGATTGGCGAGGCCCTGCCCGAGCCGCTGCAGCAC
CAGCGGCGCGAACTGGCCGGCCTGATTGCGCTGGCGCAGGGTGCCTGGCTTGGCGGCAGC
GCAGCTGCAGAGCACAGCTGA
>HMHBLCGN_00135 hypothetical protein
TTGACGGTAGCGCTGGGAGGCGTCGTACTGGCTGAGTCGGCACCACCCAGCGCCGGGGTG
CGCGACCTGCATTATGGGGAAGCGCTGTTTCAGCTCTTCCAACAGCGCAACTTCACTGCC
ATCACCCATCTGCAGATGGCCCAGGCGCAGGGGCTGATGCAGGCCCAGGGTGATGAGCCG
GCGCTGATCCTGGGTGGGCTCTATCTCGCCTATGGTCTGCACGAAGGCGGAGCCGCTGTT
TGA
>HMHBLCGN_00136 hypothetical protein
GTGCGGGCGCTGAAGAAGGCGGTGCTGGCGCTCAATCGGGATCTCTTCCTGCTGGAAGAG
GAGCTGCTGTTCCCCGGCCACACTCAGGTCTCGGTGTTCCTCTCCCTCGATCTCGGCGAT
TACTTCAGTCTCGACTCGGTGCAGCTGAAGATTGACGACAAGGAGCTGGCCAACCACCTC
TACACCAAGCGGGAGCTGGCGGCGCTGCGCCGCGGTGGGGTGCAGCGGCTGTTCCTTGGC
AACCTGAAGAGCGGTGAGCATGAACTGGTCGCCTTCTTCACCGGTGTTGGCCCCTCCGGC
CGCGACTATCGCCGCGCCACCAGCCTCAAGTTCAGCAAGGGGATCAGTCCCAAGCTGCTG
GAGCTGCGCATCGTCGATCTGGAAGCAAAACAGCAGCCGGAGTTCAGCGTGCGGGAGTGG
GAGTGA
>HMHBLCGN_00137 hypothetical protein
ATGAAACGACGACTCAGGAACCTCTCCCCGGATGCGCCGCTGCTCTACCCGGACCACCCT
CGCCCGATCAGCCGGCGTGACTTCATTCGCCAGGGGCTGGCTGCCGGGCTGGGGGCGGTG
ACCGCGCCGGGCCTGTTTGGCCTGTTTGCCAATCCGCGCCAGGCCAGTGCTGCTCTCTCC
AGCGATCTGCAGGCGCTCAAGCAATCCTGTGGTATTGCGGTGCAGGGGGCCGGCAAGATC
CCCTTCATCTGTTTCGACCTGGCTGGCGGCGCGAATATCGCCGGTTCCAATGTGCTGGTG
GGCCGTCAGGGTGGTCAGCGCGACTTTCTCACCACCGCCGGCTACAGTCGTCTCGGCCTG
CCCGGTGACATGATCCCGCCGCTGAGCAATCCCGATACTGGCTTCAGTGACTTCATCAAC
AGCGACCTGGGGCTCGCCTTCCACAGCGACAGCGCCTTTCTGCGCGGTATTCTGGAGCGG
GTTTCGCCCGGTACCGCCGCCAGTATCAACGGCGCGGTGATCCCGGCGCGCTCCGACAAC
GACACCGGCAACAACCCCCACAATCCGATGTACGGCATCAACCGCGCCGGTGCCGACGGC
GAGCTGCTGACCCTGATCGGCTCGCGCAACTCCGAGTCGGGCGGCAATTCGGTGGCGCCG
CCGGCGCTGATCGATCCCGCGCTGCGTCCCACCAAGGTTGATCGCCCCAGCGATGTCACC
GGTTTGGTCGATACTGGCAAGCTGGTGGGGCTGCTTAGCCAGGATGATGCGGTGGCGGTG
ATGGAGTCGATCCAGCGCATCAGCGAGATGCGACTCGGCCGGGTCGATACCCAGGTCAGC
AGCGATGCTGTGCTCAAAGAGCTGGTGCGCTGCGGCTATGTGAAGAGCGCCGACCTGGTG
GACCGTTACGGTGATCCGGCAGCGCTCAACCCCTCCATCGACCCCGATATCGTCGGGCCG
ATCTTCAGCCAGGCCGAATATGACGACGAGGCTGAGTTTCGCAAGACCGCCGCGGTGATG
AAGCTGGTGCTCAACGGCTATGCCGGGGCTGGCACCATCACCATGGGCGGCTTTGACTAC
CACACCGGCAACCGGGCGGTGGGTGAGATCCGTGACCTGCGCGCCGGGCGTTGCATGGGG
GCCTGCCTCGAGTATGCCGCGCGGCTCGGTGTACCGCTGATGCTCTACTGCTTCAGCGAT
GGCTCGGTGGCCAGCAACGGCAGTCTCGACAACTCGGCAGAGGGGCGTGGCAAGGGCGTC
TGGACTGGCGACAACTCCTCCACCGCCGCCTCCTTTTTTCTCGTCTACAACCCGGCAGGG
CGTCCGGCACTGCTCGGCGCCAGCCCGGAACAGCAGGCGCAGCATCAGCAGATTGGCTTC
TTCCGCGGCGATGGCTCGGTGGAAACCGCCTCCGCCCCGGCGGCCAACAACGTCAACCTG
CTGGTAGAGACGGTGGTGCTCAACTACATGGCGCTGCACGGTGAGCAGGGCCGCTTCGGC
GGACTGTTCCCCGGTCACGGCCTGGGCAATGCGGCACTGCTCGACCGGCTCACCGCCTTT
CAACCCATCGTCAGCGGGACCCTCTGA
>HMHBLCGN_00138 hypothetical protein
GTGCTCGGCAACGAGGTCTCCGGCGATCGCCCCTGGCTCGGCAAGCTGAGGCTGCTGGCG
ATCCACAACCGCGCACTCACTCCGGAACAGATCGCCCGCAACCAGGCCGCCGGGGTTGGC
GAGAAGTTCTTCCTGCTGTTCAGCATCAGTGAGCTGGTCGGGCTGCCGCAGAGCTACATC
CTGTTTGAGGTGAGCCAGTTCGACAGCTACAGCTATCTGTTCAACCAGCCGCGCTTCATC
AGCCTGGATGCGACGGTGCAGCCGAGCAACAGCCCTCTGGCCGGCATGCGTATCGGCATC
AACGGCCACGAAGCGGTGGTGGGGCAGGTCTACAGCAATCTCGACCTGCGCCTCGGCGGG
TCCGCCTACTCGCCTGAACAGGGGCAGCTGCTATCGCCGCTGGGCACCATCATCGCCAGT
GAGCGGGGTGTGGCGGGGGATGAATTCTTCCTCAGCTTCGAGCGCCTCGGCAGTCACAGC
CATGTGTTTACCGAGCCGATGCCGCTGGCTCCGCCACCGCCCGTCGATGGTGAGCCGCAG
TCGGTGATCGGCCTGCGCACCTTCGATGAGATCAACGCCAGCATGGCGGAGCTGACCGGC
GTCAGCCCGAGTCAGTCGGAGGTGCGTGCCACCTTTGACAGCGTCAAGCAGCAGTTGCCG
GCGGTGGAGAAGATCGGCGGTTTCCTCTCCGCCCATCAGGTGGCGGTGTCGCAGCTGGCG
ATCGAATATTGCAACGCACTGGTGGAGGACCAAGCCCTGCGCAGCAGCTACTTCCCTGGT
TTCCCCTTCGACAGCGAGCCCCAGAGCGCCTTCGCCGGTGACCGGGCGTTGATGCTTGAT
CCGCTACTGAGCCGGATGCTCGGTGGCGGTCTGGCCGATCAGCCCGCCGAAGCGGAGGCC
CGTGCCGAACTGAATCAGCTCACCGATCGGTTGACTGCCTGCGGTGTCAGCTGTGAGGCG
GGGCGCACCGCCACGGTGGTCAAGGCCAACTGCGCGGCACTGCTCGGCAGTGCGGTGATG
CTGCTGCAATAA
>HMHBLCGN_00139 hypothetical protein
GTGGCACCGACCCCGGTCGATCCGGCGCTGGTGCTGAGCAAGGCGCTACAACTGGGCGAC
GGTGTGATCGCCAGCGGTGGCAGCCGTTATGAGTCAAACCAGATCGCCCTCTACGAATTC
AAGATCGGTGAGGGGACGACAGTCTATGACACCAGCGGTGTCGAACCGGCGCTCAACCTC
ACTCTCAGTGGTGATGTCAGCTGGGTCAGTGGCTGGGGGCTGAACTTTGCCGGCGGCAAG
GTGCAGGGTTCTACCAGCGCCAGCCGCAAGCTAATCGAATTGATCCAGGCCACCGGCGAG
TACTCCATCGAGGCCTGGGTGGTGCCAGCCAACGTCACCCAGGAGGGGCCGGCGCGCATT
GTCAGTTATTCCGGCGGCGTCGACACACGCAATTTCACCCTGGGCCAGACCCGCTACAAC
TATGACTTCCTGCAGCGCACCGAGCAGACCGAGGCGGACGGCGAGCCGGGCCTCTCCACC
GCCGATGCGGATGAGCGGCTACAGGCCGCCGAGCAGCATATCGTATCAGCTTTGACCCGA
TCAATGGCCGGCGTATCTACGTCAACGGCCAGTTCACCGGGGATCTTGATCCGCTGCCCG
GCGGTAGCCTGA
>HMHBLCGN_00140 Copper resistance protein A
ATGATGTCGGGTATGGACCACAGCCAGCATCAGATGCCGGATGGGAAGATGATGTCAGGC
ATGGACCATAGCCAGCACCAGATGGCCGGCATGGATATGGGCGGCATGCAGTTGGCTCAA
GCACCGTCAGCGAAGCCGGCAATGAAGCCCAATCCATCGGACTTTACCGCAGGCCCCGTC
CATCATGCTGCAACCGAATACGGCCCCCATGTAGACATGCGCGCTGATGTGCCTCAGTAC
CGGCTGGATGATCCCGGTGTCGGTCTGCGTAATAACGGCCGTCGTGTTCTCACCTACGCT
GATCTGCGCAACCTGCGCACCACCCACGATCACCGTGAGCCGGACCGGGAGATCGAACTC
CATCTGACCGGCAACATGGGGCGTTACATGTGGTCGATCAACGGCGTCAAACACAGCGAT
GCCGAACCCCTGCGCTGGAAGCTGGGTGAACGCCTGCGTATCACCTTCGTCAACGACACC
ATGATGAATCACCCGATGCATCTGCACGGAATGTGGAGTGATCTGGAGACCGGCGACAAC
AACTTCATCCCGCGCAAGCACACCGTGATTGTGCAGCCTGGCTCCCGGATTAGCTACCGG
GTCACCGTGGACGCGGAGGGTGGCTGGGCCTACCACTGCCATCTGCTCTACCACATGCTC
GGCATGTTCCGCACCGTCATCGTCAGTTGA
>HMHBLCGN_00141 Copper resistance protein B
ATGAAAAAGACAGTAGCTGCTTTGATGGCGATCGGACTATCCGCCCCCGTCTTTGCCGGC
GGGGCAGATGATCCGCTGCTCTACAAGGTGATGATCGACAAGCTGGAGATCAGGAGTACA
GATGGCCCCAATCCACTGGTACTGGAAGCGGATGCCTGGGTCGGATACGACCTCAACAAG
TTCTGGTTCAAGACCGATGTGGAACGGGTGGATGGCAAAACGGAAGAGGCTGAAGTGCAA
TTTCTCTACAGCCGTGCCATCGCACCCTTCTGGGATCTCCAGGTTGGCTGGCGTCGGGAT
ATTAAACCGGAACCGGACCGTGACTTTCTGGCCTTCGGATTCAAAGGCCTGGCGCCTTAT
CTGTTCGAGGTGGATACGGGAGTGTTCATTGGTGAATCGGGGCAGATCGGTGCCCGACTG
GATGCGGAATATGAGTATATGTTCACGCAAAAACTGATCCTGTCCCCCGAGATCGCGATG
AATCTCTACAGCAAGGACGACGCAGCGGTCGGCATTGGCTCCGGTCTCTCCGACATGGAG
TTGGGACTGCGGTTGCGCTACGAGGTACGGCGCGAGTTTGCACCCTATATTGGCGTCAAC
TGGACGAATAAATTCGGCCAGACCGCCGACTTCGCCAGAGACGAGGGTGAGGACACCAGC
GATGTTCAGTTCGTTGCTGGTATTCGGGCCTGGTTCTGA
>HMHBLCGN_00142 hypothetical protein
ATGAAGAAACGATTATTGGGTGTGCTGTTGCTGTCCAGCCTGATTGGGCTCGCCGGTTGC
AGTGACCAGCAAAACGCGACGGCCAGCGTCGATAAACAAGTCGCATCGCCACCGGTGTCT
CCGTCCGTCCAGCGTTGGTACAACCAAGAGCAGGTTGCAAGAGGCAATGTACTGTTCCAG
ACAAATTGTGCCAGCTGTCATAAGTCGGATGCCTCAGGTACACCGAACTGGAAAGAACCC
GATGCTGAGGGCAAGTATCCTCCGCCGCCATTAAACGGTACTGCACACACCTGGCACCAC
CCGTTATCCGTTTTGCATCGAACCGTGCAACGGGGAGGTATTCCTCTTGGCGGGACCATG
CCGGGCTTTGCCGACAAACTGAACAATCAGCAGATCGACGACATTCTGGCCTGGGTGCAG
ACCCACTGGTCCGATGAGATCTACCGTGTGTGGTATGAGCGGAATGCTCAGGCCAGTAAA
TCCATACGGCCAATCAATGGGGGCTAA
>HMHBLCGN_00143 hypothetical protein
ATGACAAAGGAGAGAATCGTGAAGTCAAAGAAAACACCTGCTTACGCAAAGCTCGCTGCT
TGGTTGCTGGCCGGAATCACGCTGGTTACGGGAGGCGTATTACTCACTCAACAACCGGCT
AAAGCGGCCGATGTAGTTGTCTATAAAAGCCCGACCTGCGGCTGTTGCAAGGGTTGGGTC
AGTCATCTGAAAGAGAACGGTTATACGGTGGAAGTACACAACCAGCGCAACATGAATCCG
GTGAAAGCAGAGCTGGGCGTGCCGCGTCATCTGCAGTCCTGCCATACCGCCAAAGTGGGT
GAGTATGTCATTGAGGGGCACGTGCCTGCCGATGTGATTGCCCGCCTATTGAAAGAAAAA
CCATCTATCAAAGGCCTGGCTGTGCCCGGCATGCCCATGGGTTCGCCAGGGATGGAAGGG
CCGAGGGAAGATCCTTATGACGTTGTGACCTTCCAGGCAAACGGAAAAACCACCGTGTAT
GCCAGGCGCAATCAGTAG
>HMHBLCGN_00144 hypothetical protein
ATGATTAAGAAGCGTCTTGTTTCAGTTATCACACCCGTTCTGATAATGGCACTGCTGCTG
GGGACAACCATCGTGATGGCGCACTCGCCATCAGAACAGGCAAGGGTCTATTTCATCGGC
CTTGCGGATGGAGCAGTGGTAAAAAGTCCATTCAAAGTGAAATTTGGGATCGAGGGTTTC
GGTATTACCCCTGCCGGGACCACCGGCAAGCGGCGGCATACTGCAGGCCATCACCACCTT
CTGGTGGACCTGGATCAAACACCGGATATGGATGAGGCCATCCCAAGTGATGCACACCAC
ATCCATTTCGATCAGGGAGAGACCGAAACCCTGCTGGAACTCCCCCCCGGTAGACACACG
CTTCAGTTGTTACTGGGTGATGAGCAACATGAACCCCAGGATCCACCACTGATTTCCGGC
AAGATCACGATCACCGTGCAGTGA
>HMHBLCGN_00145 hypothetical protein
ATGAATAAACGAGCAGGCCAATTTGGATTGGGTGCGTTGGCGTTGCTGTTGGTGACTGGT
GTCACTCTGGCTGGCGGCATGATGATGAACCATAGCGTGGCCAGGCATCATCAGGGTATG
CGGGTGGGTGTTCCTGAACCCTACAGAGATATGCGCAATTCATTGCCTGCCTCAGATGCG
GTCATAGCTGAGGGCGAGCAGCTCTATCAGGCCAACTGCGCTGCCTGCCACGGCAAGCAG
GGTTATGGCGATGGCCCGGCAGGCAAGCCGCTTTCACCGCGACCAGCCAATTCAACCATT
TTATGCAAATGCGCATGA
>HMHBLCGN_00146 hypothetical protein
ATGATGGCCCGGGACAACTATCTCATCTGGACCATCAGTGAAGGCGGCAAGCGATTCAAT
ACCGCCATGCCGGCATTCAAGGAGACACTTGGCATCGAGGATCGATGGAAGATCATCCAT
TTCTTGAGAACGCTATAG
>HMHBLCGN_00147 hypothetical protein
ATGTACAGCTTTTCAACCCGACTGACGGGGAACCTGGACGAGATCGAACAGAAGTTAATC
GGTGCGTTGAAGGATGAGGGATTCGGCATTCTGACCGAGATTGATGTGCAGGCCACGCTG
AAGAAAAAACTGGGTCTGGAGAAGAGGCCCTACAAGATTCTTGGTGCCTGCAACCCGCCC
CTTGCCAACCAGGCCATTGATGCAGAGCCCGATATCGGACTCCTGCTGCCGTGCAATGTG
GTGATACGAGGAGAGGAGGATGGAACGATCACCGTTGCATTCATGGATCCGGAGGCGGTC
TTGAATCTGGTCGATCGGGACGATATTGCTGAGCTGGCGAAAGAGGTGCGTTCCAGACTT
CTTCGTGTGCGCCAGGCGATGGGTGGAAGCACGATTGACTGA
>HMHBLCGN_00148 hypothetical protein
ATGGCGATAACGAAAACCATGAGCATGGCCGTTTTTCTGGCTTCCGTTTCTTTTGCAGCG
ATTGCCGATTCCGAGCATTACGCTGAAGGTGCGGCAAATCCGTCTTCCGGAATGCCCATG
TCCAGTGGACAGATGCCGATGATGAGTGGCCAACAGGGTGGAATGGCCGGGATGAAGGGC
CAGGGCAACATGCCGATGATGGGGGGCGGTAAGGACAGTATGCCCATGATGAAGATGATG
CAGGAGAAGCAGGCCATGATGCAGGAGCATATGAAGAAAATGGAAACGCACATGGCCAAC
ATAGAGGCACTGCTGAAACAGTTGGTTGAGTTGCAGAAGAAATAG
>HMHBLCGN_00149 HTH-type transcriptional regulator ZntR
ATGCTCACAGTTCATGAACTTGCGATACAGAGCGATGCACCGGCCCATGTGGTTCGCTAC
TACGTGCGTATCGGTCTGATCCAGCCTGCCGGACAGCAGGAGAATGGTTACCGCCTCTTT
ACGTCACACGATGCAACTCGGATCCGTTTTATCCGCATGGCCAAGCATCTTGGCTTTACC
CTGAATGAGATCAAACAGATCACCCGGCATGGGGATATGGGTGAGTCGCCTTGTGACGAT
GTGCGAAAGATCATCCAGCATCGTATTCAGGAGAACCGGGTCAAGATCGAGGAGATGATG
AAACTGCAGGCTCGCATGGAACAGGCACTGGAACAGTGGAAGCTGATGCCAAACGGGATT
CCCGATGGCAACAGCGTGTGCCATCTCATCGAGTCGATCGAAAGCAACGAAGATAAAAAA
CCCTGTCACGCAGATAGCTAA
>HMHBLCGN_00150 hypothetical protein
ATGGCTATTTGCCGACGCTACAAGTTCATTGCAGATTTTGCAGTCGAAGTTTTTCGGGAA
CGATATATCAGTTTGAAGAACGATCTTAATTACGAAGATTTTGATGTGTTTTTTAACAAA
AAATCTGAGTGGCATTCGGAGCTTGATGAAGTCCGGCCAGTAACAAGAAACAAATTGCGA
CAGGTGCTTTTCAAGATGCTCCGCGAAGCGGACCTGTTAACCGCAAACAACACGATCAAT
GCCGCCATGCTCAGCCCAAGGCTGATAGACGTGATATCTCATGGAAACCGCCGAGATGTT
TTGTACTTCCCTGCATTTGAATCGGATTTGAAGGGGATGGCGTAA
>HMHBLCGN_00151 hypothetical protein
ATGAAAGCAGATATTTCCAGAATGCCAATGCAGGACAGATTTCAGCATCTTTTCGCTGTG
ATCTCCGGCCAGCGTTTTCTCAAAAAGCAGGGTCTTGGCAACGAGGTGCCGTTTTTCATT
TGTCCTTTTAGGCCTGAAGAGGCAGTCGAGATGGAGCGGCTCCAGCGTCAGTTGGTTAAC
CGCCTTGAACAGGCTGGTGTGCGGATTCTAGAAATTAACCTTTATGACCTCTCCATTGAA
ATACTGAAAGAGCGTGACATCTGGAACCAGATCCTCGAGATGGAAGAATCCGTCTCCAAG
GAACAGCTCAAAGAATTGTTGCAAGGGGTATTGGACCCGGAGACCCATCTTGTGCCAGCC
ATAGCCACCAAACTGGCAAGCACGGATTTCGATGTGCTGTTTCTTTCCGGGGTCGGCGAG
GTATTCCCCTACATCCGCTCGCACAATGTTCTGAACAACTTACAGAGCACGGCGAAAGAT
AAGCCGACGGTCATGTTTTTCCCGGGAGCCTATACCCACTCGCTGGAGTCCGGAGCATCA
CTGGATCTCTTTGCGCCGTCATGCAAACGCCCCAACGACAAGTATTACCGGGCGTTCAAC
ATCTTTCACTGCGAAGCATAA
>HMHBLCGN_00152 hypothetical protein
ATGACTTTCAAAACGATTTTCAACAAGCCGGTTGATCGCCCAATTGAAGGGGTAATCAAA
GCCGACGATGAGGCAAGCCTTCGCGTTGAAATTGAAGAATATGTGCTGACCAACGAAGTT
GAGAAGCGGCTCGAGTCCTTCCTGGATGCCTACAACAATTATGAAGGAGCCAATGGTGTC
TGGATATCCGGATTTTTCGGGTCGGGTAAATCCCACCTTTTGAAGATGCTTGCTCTACTG
TTGGAAAACCGGCGAATCGACGGTGCCTCTGCTCTTGATCTGTTTCTTCCCAAATGCGGC
GACAACGAAATCTTGCGCGGTGACCTCAAGCGAGCGGTTGGCATCCCGTCAAAAAGTATT
CTGTTCAACATTGACCAGAAAGCGGACGTTATCAGCAAGACCCAAATCGACGCGCTGCTG
GCCGTCTTCGTAAAAGTCTTTGACGAGATGTGCGGCTACTACGGTAAGCAGGGACACATC
GCCCAGTTCGAGCGTGACCTCGACAGCCGCGGGCTCTACGAACAGTTCAAGTCCGCGTAT
GAGTCCACGGCGGGCAGAACCTGGCAAAAAGGTCGTGAGCAAGCTTTGCTGGAGGCCAAG
AATATTGCCAAAGCCTATGCTCAGGTAACGGGTGGTGACGAAGCGGAAGCCTTAGGGATA
CTTGACAAATATCGCAGCCAATACCGGGTCTCTATTGAAGATTTCGCCGAGCAGGTCCAC
GCCTATATCGAGAGGCAATCTCCTGATTTTCGGCTGAACTTCTTTGTCGATGAGGTCGGC
CAATACATCGCCGACAACGTCAAGCTCATGACCAATCTCCAGACCATTGCCGAAAGCCTG
GCCACCAAATGCCGGGGCCGCGCATGGGTCATCGTGACCGCCCAGGAAGACATGGGAATG
GTTGTTGGCGAAATGGGCAAGCAGCAAGGAAATGACTTCTCGAAGATTCAGGCACGGTTT
GCCAATCGGATGAAGCTGACCAGTGCCGACGTCGCAGAAGTTATCCAAAAACGGCTGCTG
ATGAAGAACGAAGAAGGTGTCCGCCTGCTGTCAGATATTTACCACGAGCAAGCCAATAAC
TTTAAGACCTTGTTCGACTTTGCGGATGGCTCGGCAACCTACCGGAACTTTCAGGATCGG
GATCACTTCATTCATAGCTACCCTTTTATTCCGTACCAGTTCGCGCTGTTTCAGTCTGCA
ATTCAGGACCTGTCACAGCATAACGCCTTTGAGGGAAAGCACAGCTCGGTGGGTGAGCGT
TCCATGTTGGGCGTTTTCCAGCAGGTGGCAATTCAGATCGGAAACCATGAGATTGGCCAG
CTGGCGACCTTCGATCTGATGTTTGAAGGCATACGCACAGCACTGAAATCCCAAATCCAG
CGGGCAATCATCCAGGCGGAAAACCATCTTGACTGCCCCTTTGCCATTCGCCTGCTGAAG
ACGCTCTTCCTTGTCAAATACATCAAGGAGTTCAAGCCGACCGTTCGAAACCTGTGTGTT
CTCATGCTGGACGGCTTCAATCAGGACCTGCCTGCGCTTAGAAAACAGGTCGAGGAAGCA
CTCAACCTTCTTGAACAACAGACCTATGTGCAGCGCAATGGCGAGTTCTATGAGTACCTG
ACCGACGAGGAAAAAGACGTCGAACAGGAGATTAAGAATACCGAAGTTGAGTCGTCCGAT
GTTGCCGCAGAGCTCGAGAAGATTGTCTTCGACCACGTTATCAAACATCGGAAGATCCGT
TACGACGAAAACGGCCAGGACTATCCCTTCTCCAGGAAGCTCGATGATCGCTTGCATGGG
CGAGAATATGAGCTGGCCATCCACGTCATCAGCCCGTTCCATGAAAACGCTGAAAGCGAA
TCCATCCTGCGGATGCAGAGCATGGGCCGGGATGATCTGCTGGTTTTGATGCCTTCGGAT
GAACGTCTGGTTCGCGACATCCTCATGTACAAACGGACCGAGAAATACATCCGTCAAAAC
ATCTCGATCACACAGCAGGAGGCGGTCAAACGCATTCTGACCGACAAAGGATTCCAGAAC
CGGGAACGCTATGCCGAGATCCAGCAACGCGTTCAGCTTCTCTTAGGTAAGGCCAATCTG
TTTGTGGCGGGCAGCGATATCGAAATCGGTACTGAAGATGCGCAAACCCGAGTGCTGCGT
GGCTTCCATGAACTCATTTCCCGTGCGTACCCGAATCTGCGGATGCTTCGTGGTATCACC
TATACCGAGAACGACATCGCCAAATGCCTTAAAGCTTCGCAGCAGGGGCTGTTCGGTAAC
GATGCCACCTCGCTGGCCGAATCCGAACAGGAGCTGCTGGCCTTCATTCAAAGCAACAAC
CGGGGTGGTGTTCGCACCACGCTGAAGAACCTGCTGGAAAAGTTCGAGCGCAAACCCTAC
GGCTGGTATTACGCAGCCGTGCTTTGCACGCTGGCCAACCTGTGCGCCAGGGGCAAGGTG
GAAGTGCGAGTCGATGGCAATCTTCTGGAAGATGACGAGCTGGAGCGTGCGCTGCGCAAC
ACCCATGGCCATGGCAATGTGGTGCTGGAGCCCCAGGTTGAATTTACCGCGTCGCAGGTA
CGTGCTCTGAAAGAGTTTTATGAAGATTTCTTCGACGCTCCACCGCGAGCCAGTGAGGCA
AAAGCGCTTGGCAAGGAAACCGGCACCGCACTCCAGGAGTTGGTGCACCAGCTCACGCCA
CTGGTGTCCCAAGCAGGCCAGTACCCGTTTCTGACCGCTCTCTCTCCGGTGCTCGAGAAA
CTCAAGGAGCTCACCGGCAAACCCTATACCTGGTATCTAACCGAGCTCGTTCGTCAAGAA
GACGCCCTCCTCGACATGAAGGAAGGCGTGATCGATCCGATCCGCAAGTTCATGAACGGG
CCTCAAAAAGGCATCTTCGATAACGCCCGCCAGTTTGTACAAACCCAGGAGCCCAACTTC
GCCTACATCGAAGGCAATGAAGCCGCTCAAGTGGTCACCAGCCTGACCGATCCTGGATGC
TTCAAGGGTAATCGCATGCAGCAGGTTAAAACTCATCTGGATTCGTTGAAAGAGAAGGTT
GATATCGCGGTACAGCAGGCACGTACTAGCTCGGTAGAAACTCTGCGCACAATGCAGTCT
CGCATGCAGGGGATGGATGAATACCAGAAACTCCCTGAGCCACGGCAAGCTGAGTTGGAT
AAGCCTTACCATGAACTTGCTCAAGACATAGAACGACAGCACCTTATTGCTGTAATAAAC
GACAGGCTCCGGTATTTCGAAGATCAAGGCTATCAGAAGCTGTTGGCCAAGATGATTGAA
ATGGCTACGCCCAAGCCAGTTGCCTCAGACGATGAGGGCGATTCGAGCAGTGGTAAATCG
GAACAAGTCAACGAGACAAAGATTGAATATATCCATTCCAAACAAGTACGGATTTCGTAC
GACAAAGCTTGGTTGGCGGATGAAGCAGATGTAGAACGGTATTTGGAATCGATGCGCGAG
GCGCTGCTGGCAGAAATCCGCAAAGGGAAAAGGGTTCAAATATGA
>HMHBLCGN_00153 hypothetical protein
ATGCATCTTGCCGAGCTTATCGTCGAGAGGCATGAAGAGGCGGAGCAATTTGGCTGTCAG
TGCCGCTTCGAGCGCATCGTCGCTGGTATCGGGCTTGTTCTTGAACAGTGGCGCACCGGC
GCACAGTCCATAAGCGGCCTTGAGCAGATGGGTTTTGCCGGTGCCGTTCTCACCAATGAT
CACGTTGACTTTGGGCGAGAGATCCAGCGTAAGGCCAGTGAAGGCCGTGAAATTCTTCAG
TTCAAGTCGCTCGATCATATTTGA
>HMHBLCGN_00154 Signal recognition particle protein
ATGGCGCTGCTGGAAGCGGATGTAGCGTTACCGGTGGTGCGTGCCTTCGTCGATGAGGTG
AAGGCCAAGGCGATGGGTGAGGAGGTGATGAAGAGCCTCACCCCCGGCCAGACCCTGATC
AAGATCGTCAACGACGAACTGGTGCGGGTGATGGGGGAGGCGAACGAATCCCTCGACCTG
GCCGCCCAGCCCCCCGCGGTGATCCTGATGGCCGGTCTGCAGGGTTCGGGTAAGACCACC
AGCGTTGCCAAACTTGCGCGCTGGCTGCAGCAGAACGGTAAGAAGAAGGTGATGGTGGTG
AGTTGCGACGTCTACCGTCCCGCCGCCATCAAACAGTTGCAGACCCTGGCCAAAGATGTC
GGCGCCGAGTTCATCCCCAGCTCCGCCGATCAGAAGCCGGTGAAGATCGCCAAGATGGCG
CTGGCTGAGGCGAAGAAGGCCTATGCTGACGTGCTGCTGGTGGATACCGCCGGACGTCTG
CATGTGGATGACGAAATGATGGCGGAGATCAAGCAGCTGCACGCCTGCGTTGATCCGGTC
GAGACCCTGTTCGTGGTCGACTCCATGACCGGTCAGGATGCGGCCAATACCGCCAAAGCC
TTCGATGAAGCATTGCCGCTGACCGGCGTGATCCTCACCAAAACCGACGGTGATGCGCGT
GGCGGTGCCGCGCTCTCGATCCGCCATATCACCGGCAAGCCGATCAAGTTCCTCGGTGTG
GGCGAGAAGGTCGACGCGCTGGAACCGTTTCATCCCGACCGGGTTGCCTCGCGCATTCTC
GGTATGGGCGATGTGCTTAGCCTGGTGGAGGAGGTCAGCCGCCAAGTCGATCAGGAGAAG
GCGGCCAAGCTGGCGCAAAAGCTGCAGAAGGGAAAGGGTTTTGACCTGGATGACTTCCGC
GAACAGATGCTACAGATGAGCAAGATGGGTGGAATGAGCAGTCTGATCGATAAGCTGCCG
GGCATGGGCAACCTGCCGGACAAGGTCAAGAACCAGGTCAACGATAAAGAGATCGGGCGG
CTGATTGCCATCGTCAACTCCATGACCCCGAAAGAGCGCCGCTTCCCTGCGATTATCAAG
GGTTCGCGCAAGCGCCGATCGCCAATGGTTCCGGCACCCAGGTGCAGGATGTGA
>HMHBLCGN_00155 hypothetical protein
TTGCTGACATCATTTACCATCACGGCCTATCTGCTATCCGGATTGATCTTTGGCGTGCGG
CTATTCAGCAGCCGCAGCGTCAGGCTGCTGCCCCGTTCAGCTGGACTGGCTATTGGCTTT
GCTGGGGTGGTCCTGCATGCGTTGTTGCTCTGGAGTAATCTGGTAAGCGGCACGGGCGTC
AATTTGGGCTTTTTTAATGCCTTCTCGCTAATCGCCTGGACCATCACCTTGCTGCTGCTG
CTCTCTGCCCTGAGCAAGCCGGTTGAGAATCTGGGTATAGTTCTGCTGCCGATGGCGGCC
CTGGCGATCCTCCTAGAGACCCGTTTCAGCTCGGTTCACCTGCTGAACGAAAACGCTTCC
CTCGGTTTAACTGTCCATGTGCTGGTCTCGATGCTGGCCTACAGCCTGTTCACCCTCGCC
AGCGTCCAATCTATTCTGCTGGCGATCCAGGACCACCAGCTCCACCATCGTCACCCCGGC
GGCTTTATCCGCGCCCTGCCCCCCCTGCAGACCATGGAGAGCCTGCTATTCGAGATGATC
GGCGCCGGTTTTTTCCTGCTGACGCTGGCGCTGGGCTCCGGTTTTCTGTTTCTTGACGAC
ATGTTCGCGCAGAGACTGGTGCATAAGACGGTGCTGTCGATCACCGCATGGATCGTGTTT
GGATGTTGCTGTGGGGACGATACCGTTTTGGCTGGCGAGGCCAGAAGGCATTGA
>HMHBLCGN_00156 hypothetical protein
ATGTTGCTGTGGGGACGATACCGTTTTGGCTGGCGAGGCCAGAAGGCATTGATCTGGACC
CTGAGTGGATTCGTGGTTTTGATGCTGGCCTATTTCGGCAGCAAGGCGGTAATTGAGCTG
GTGCTTGCCTGA
>HMHBLCGN_00157 hypothetical protein
ATGGTTGTGAAAGATGACCTCCTGGAGCAGGTTCTGCTGCTGACCCGCCAGATGCGTGAA
CAGGCACAACAGGCTGCCTGGGAGGAGGCGGAGCGGACGGAGGTGCAGCGCAGCCGTCTG
ATCGCTGAGTGTTTTGATGGTGAAGAGGAGTTTGGTGACCAGATGCTGGCTGCCAACAAG
GTTCAGGAGATCATCAGGCTCGATACGGAGATCATGGCGATAGGCGACCGTTCCAGGGAT
GAGATCCGCACCCAGTTGAATCGTCTGCAGCAGGGCCGGCAGGTGGCAAAGGCCTACCGC
CGTTTCAGCCGCTGA
>HMHBLCGN_00158 Flagellar secretion chaperone FliS
ATGAGCCATTTAAAAAAGCGTGGAATATCCCAGTATGGACAGGTGGCAACCAGCTCAGAG
GTTGCCTACGCTAGTCCGCACCGGCTCGTCCAGATGTTGATGGAGGGTGCGCTGGACAAG
ATGGCGGCGGCGAAGGGGTTCATACAGCGCAAGGATATGGGGCAGAAGAGCCGGCATATC
AGTTGGGCGTTGTCTATCATCAACGGCCTGCGCGGCGCACTCGATTTAGAGAGTGGTGGT
GATATTGCCCGCAACCTTGATGACCTCTACGAATATATGGGGCGTCGCCTGATGGCGGCC
AACAGCAGCAACGATCCGGAAATCCTCGATGAGGTCGCCTCGCTGCTGACCGAGATCAAG
CTTGCCTGGGATGCATTGCCGGATGAGGTCAAACAGCTGCCACAGGAGAAGATCTCTCCT
GCAGTGGGTGCCTAG
>HMHBLCGN_00159 Flagellar hook-associated protein 2
ATGGCTTCTATTCTCGCTCCCGGTGTTGGATCTGGGCTCGATGTCAACAGCATCATTGAT
CAGTTGATGAACCTGGAGCGGCTGCCGCTGGATCGTCTGCAGAATCAGGAGAGCCAGGTC
AACGCGCAGATCAGCGCCTATGGCCAGCTGCGCAGTGCTGTGTCGGATTTTGAAACGGCT
ATGGATGGCTTGGGCTCTCTCTCCAAGTTCCAGGTCTTCTCCGGTTCATCCTCCAACGCG
GATGCCTTTACCGCCAGTGCGGATGAGACTGCCAATGTGGGCAGCTTCAATATCAACGTC
ACCCAACTGGCTCAACGCCACAAGCTCGCCTCCACTACCTTTACCAACAAGGATACTGTG
GTGGGAAGCGGCACTCTGGATATCTCGGTGGGCAGTGGCAGCTTCAGTCTCACCATCGAC
AGCAGTAACAACACCCTGGCGGGCATTCGAGATGCGATCAATCAGGCCAGTGATAATCCA
GGGGTGGCCGCCACCATTCTCAACGAGAGTGGTGGCAGCCGCCTGATCCTGACTTCGAAT
GACAGCGGTGCGTCGAATGCCGTTGAGGTGGTGGTCTCGGGGGATGCAGGGCTTTCCCAA
CTCCATTACGAGGCGGCAGGTACGCAGAACCTGACTCAGGTGGCGGCTGCTCAAGATGCC
CAATTGACCGTCGATACCTTTAGTGTGACCAGTAGTTCGAATACGATCAGTGATGCGATT
CAGGGTGTGACCCTTAATCTTAAAACAACTGGTAGTGGCACGGTCGATTTCAGCAGAGAT
GATGACGCTATTGCCGAGTCAGTGGATGCATTTGCTACCGCCTTCAACAATCTGCGCAAT
ACCATCGATAGCCTTTATGATGGGCAGTTGGCGGGAGACAGCACCCTGCTGACCATGGAA
AGCCTGATGCTTGGCATAGTCAATAGTGGTGCCTCGATTACTGGTGGCAGCTACACCCAT
ATGACAGAAGTGGGGCTCTCCATCGGCAAGGATGGCCGGATGAGTCTTGATAAGAGCGCA
TTGAGCAAGGCGATGGATTCCGATTTCAGCGGGGTCAGCAGGTTGTTCGCGGACAGTGAT
CAGGGATTTGCCAAACGCTTGGGTGATCTCGCCCACGATCTGCTGACTGCTGATGGTATG
GTGGATGCGCGTGAGGATGGACTGGCTGCCCGCATTGATACCCTGCAGGATCGACAGAAT
CAGCTTGAATATCGTCTCGATCTGACTGAACGACGCTATCGGGCCCAGTTCGCCGCGCTC
GACTCGTTAATGGGGCAGTTGCAAACTACCAGCAGTTTTCTTTCGCAACAGTTCTCATCC
TAA
>HMHBLCGN_00160 hypothetical protein
ATGACAACCGAAGTAACAATGGGATCGCTGCTTCAGTTCAGCCGGACGACCCAGCCCCAA
TGGGTGGAGCAGGCCAGGCCAGCAGAAGCTGCACGTCAGGTTGCTGAGCGGAATATATCG
ATCCATCAAGACCAGGCTGAAGAGGAGTCCCAGGGCAGTCTTGAGCGGCTGGAAAAGATG
GTTGAAGAGCTCAATCAGAAGGTCCAGCAGCAGAAGCGCTCACTCCAGTTCAGCGTGGAT
GAGGAGAGTGGCAAGACAATCATCAAGGTAATTGATCTGGATCGGGACGAACTAGTTCGC
CAGATCCCACCTGAAGAGGTCATCCGGCTTGCACAGCGTATGCAAGAGAATTCTGGGGTG
ATCCTTAAGGCGAAAGCCTGA
>HMHBLCGN_00161 3-isopropylmalate dehydrogenase
ATGAGCAAAAAGATTTTGATTCTGCCGGGTGACGGCATTGGCCCCGAGATCGTCACTGAG
GCAGTCAAGGTGTTGGCGACTCTGCGCGATGAGCAGGGTCTCGACATCGAGATGGACGAG
GCACTGGTGGGTGGTGCGGCTATCGACGCCACTGGCGGCCCGTTGCCCGACGCCACTCTG
GACCTGGCGAAAGAGGCGGATGCGATCCTGCTGGGTGCGGTGGGTGGCCACAAGTGGGAG
TCGCTGGATATCTCTATCCGCCCGGAGAAGGGACTGCTGGGACTGCGTTCCGAACTGAAC
CTGTTCGCCAATCTGCGTCCGGCGATCCTCTACCCGCAGTTGGCGGATGCCTCTACGTTG
AAACCCGAGGTGGTCTCCGGGCTCGATATCATGATCGTGCGTGAGTTGACCGGCGGCATC
TACTTCGGCCAGCCGCGTGGTGTGCGTGAGCTGGATAACGGCGAGCGTCAAGGCTACAAC
ACCCTGGTCTACAGTGAGTCCGAGGTGGATCGCATCGCCCGCGTCGCCTTCGACATCGCC
ATGAAGCGCGGCAAGCGGCTCTGCTCGGTGGATAAAGCCAATGTGCTTGAGTGCACCGAG
ATGTGGCGTGAGGTTGTCACCAAGGTGGCCGAGGAGCACCCGGAGGTGGAGCTGAGTCAC
ATGTACGTCGATAATGCTGCGATGCAGCTGGTGAAGTGGCCCAAGCAGTTCGATGTGATG
GTTACCACCAACATGTTTGGTGATATTCTGTCCGATTGCGCGGCGATGCTGACCGGCTCC
ATCGGCATGCTGCCGTCGGCCTCGCTGGACGAGAATAGTAAGGGCATGTACGAGCCGATT
CATGGCTCCGCGCCGGACATCGCCGGGCAGGGCGTGGCCAACCCGCTGGCGACTATTCTC
TCGGTAGCGATGATGCTGCGCTACAGTCTGGACAAACCGGCGATGGCTGAGCGTATCGAG
GCGGCGGTCAACAAGGTCCTGGATGATGGCCTGCGCACCCCGGACATCATGTCCGACGGC
ATGACCGAGGTCAGCTGCGAAGGCATGGGCGATGCCATAGTAGCGGTTTTGTAA
>HMHBLCGN_00162 Aspartate-semialdehyde dehydrogenase
TTGGCGCGGCATGGTGGGCTCGGTCCTGATGGGCCGCATGCTGCAGAGGGTGATTTTGCC
GATATCGATGAGCCGGTCTTCTTCACCACCTCCCAGGTGGGACAGGCGGGTCCGGATATC
GGCCGCGAGATCCCCCTGCTGAAGGATGCCACCGACATCGACGAGCTGAAGGCGATGGAT
GTGATCGTCACCTGCCAGGGCGGTGGTTATACTAACGAGGTATTCCCCAAGCTGCGTGAG
GCGGGTTGGGAGGGCTACTGGATTGATGCGGCCTCCAGCCTGCGCATGAAGGAGCACTCG
ATCATCGTGCTTGACCCGGTCAATGACAAGGTGATCCGAGACGGCCTGGCGAAGGGTGCC
AAAGACTACATCGGCGGCAACTGCACCGTCAGCCTGATGCTGATGGCGATGGGCGGTCTG
TTCCGCGAGGATCTGGTGGAGTGGGTCACTGCGATGACCTACCAGGCCGCCTCTGGCGCC
GGTGCACGCAACATGCGCGAGCTGATTAGTCAGATGGGCAGATCGAGGATGCGGTAG
>HMHBLCGN_00163 Aspartate-semialdehyde dehydrogenase 1
ATGCGCGCCGATGCATTTCCCACCGATAATTTCGGTGTGCCGCTGGCCGGCAGTCTGATC
CCCTGGATCGATGTGGCGCTGGAGAACGGCCAGAGCAAGGAGGAGTGGAAGGCATTTGCC
GAGACCAACAAGATCCTCGGTCGCTCCGAAAATCCGGTAGCTATCGACGGTACCTGTGTG
CGCATCGGTGCCATGCGCTGTCACAGCCAGGCCCTGACCGTGAGGCTGCGCAAGGATGTG
CCGATGGATGAGATCGAGTCGATACTCGCCTCCGCCAACGACTGGGTGAAGGTGATTCCC
AACCAGCGGGATATTACCGTGCAGGAGCTGAGTCCGACCCAGGTTACCGGGACCCTCGCG
GTACCGGGGGGCGTCTGCGCAAGATGA
>HMHBLCGN_00164 Aspartate-semialdehyde dehydrogenase
ATGAACTTGGGCAGTGAATATCTCAACGCCTTCACCGTCGGCGACCAGCTGTTGTGGGGT
GCTGCGGAGCCGCTGCGACGCATGCTGCGGATCCTTCTGGAAGATTGA
>HMHBLCGN_00165 Aspartate-semialdehyde dehydrogenase 2
TTGATATTGCTATCGTGGGGGCGGCCGGGTTGGTGGCGGAAGCGCTGCTGGCCGCCATCG
ATGCACACTCCCCGGCTGAGCGGCAGTGTTGTGCTGCTGGGTGGTCCGGATGAGGTGGGC
AGAGGCATCGAATTTGGCAGTCGGGAGTTGGAGATTGCCGACCTGGAGCTGCACAGCTTC
GATGCAACCCCGATCGTTATCTCCACCGGCGAGTCGGATGTAGCGCCGGATTGGGTGGAG
CGGGCTCAGGATGCGCGTTGTATCGTGCTGGATATCGGCTCGCATCTGTGCCCAGAGTCT
GACCTGGTTCCGGTGGTTGGGGCAGTGAACCCGGAGGCGCTGGAGCCTGTGTTATCGGGT
GGAGTGGTGCCGTTACCAGGAAGCGTCGCGACTCAGTTGCTGACGGTGATCAAGCCACTC
ATCGAAACGCTCGGGGTGGAGCGGGTCTCGCTGTTTGTTGCCCAGGCGGTATCGGAGTTG
GGACGCAGCGGGGTGGAAGAGGTGGTGCGGCAGACCTCGCTGCTGCTCAATGGCAAGCCA
GTCGCACCGCTGCTGTTTCCTCGCCAGATTGCGTTTAACCTGATCCCACAGGTTGCCGAG
TGTTTGTCGGGTGGGATGAGTAAGATGGAGGCCGATCTGCTGGATGTCTGTCAGCTTGTC
CTGGGGCGATCTTGTCCGTCAATCAGTGTTAGCGCTGCTTGGGTGCCAGTCTTTTTCGGC
CACTCGATGGCGCTGCACTGCACGGCCTCTCAACCTGTGGCTCAGCAGGTGATCGAGAGC
TGTCTGGAGCAGGCGGATGGCATTGAATTGATCGATGTTGATAGTCAGGGGCCCTCTCCG
GTTGGTGATGCCTCTGGTGGTGCGTCTGTGCTGGTCGGCCGGTTCGTGTGTAGAACAGAG
AATCCAACTGAATTCTCACTTTGGGCAGTTGCCGACAACCTGCGTTCCGGTATTGCGGCG
AATGTCTTGAAGATTCTAGAGATTTTGGTAAAAGGCCACTTGTAA
>HMHBLCGN_00166 hypothetical protein
ATGAAGAGAAGAGAGTTTCTGAGACTGGCGGGAGTGGCAGGCATGGCAGCGGTGCTGCCG
GGTTGGACGCGGCCAGGGATGGCGGCGGCCTACAACGGGCCGATATTGATCACCCTGCAT
GCCGGTGGCGGTTGGGACCAGAGTTCCTTCTGTGATCCGCGGGAGGACAGTGCGGTGAAT
CGTTGGGCGGCCAGCGCGCCGGCCGGGCGCGCCGGTAATCTGCGTTATGCCCCGTTCGCC
GAGAATGCCGAGTTTTTTCAGCGCCACCACCAGCGGATGTTGGTGATCAATGGTATCGAT
CTGCAGAGCAACGGCCACGGGGCGGCGGAGCGCAATCGCAGCACTGGCCAGCTGATGACC
GGCTATCCAAGCCTCAATGAGCTGCTGGCGGGGGTCCACGGCCAGGGGATGCCGATGCCG
TTTGTGCGCGCCAGCGGTTTTTCCGAGACCGCCGGGGTGATGCCCTTCACTGGGCTGCCG
GATGAGTCGTTGTTGCGCACCATGGCCGATCCGAACTGGCGGGATGCCAACCGGACCTTC
CACAAGCCCTCCGATATCGCCATCGTGCGGCGCTTTCAGCTGGAGCGGTTGCAGGCGCAA
CGGCAGCGTCCAGACAACCTGCCGCGTTGGCAGGGCAAGCTGGATGAACTCTATAGCGCC
CGTAGTGGTAGCGGTGGTCTGGCCCGTCTCGCCGACGTGATGCCGGCGAGCCTCGACACC
ACCGACCTGAAGGGTGACCGGAGCAGCCTGGTGCGCGACATGCACCTGTTTCTGGTGATG
GCGGCGGCCGGCATGAGCGTCACCGGGGTCTTCAGCAGTGGCGGTTTCGACACCCACGGA
AACCATGACAACAACCAGGCGGCGGCCCTGCTGCGGTTGACCCGTGGCCTCGACTACCTC
TGGAGCAAGGCGGAACAGATCGGACTGGCCAACCGCCTGCTGGTGCATGTCACCTCGGAT
GTGGGGCGCACCCCCAGCTACAACAGCAACAACGGCAAGGACCACTGGTCGGCGGGCAGC
GAGCTGCTGATGAGGCAAGGGGTCGGCTGGACCGACCGGATCGTCGGCGCGGGCGGCCCA
CGCCATGAGAAACTGGCCATCGATCCACGCACCCTGCAACTCGACAGCGCCGGCATGCTG
CTCCAGCCGCGCCACATCCAGAGTGAGCTGCGCAAACTGTTGGGTATCGACCAGCACCCC
CTGGCCCGGCGCTTTCCGCTGCGGGCCGAGCCGGTCGGCCTGTTCGACCCGAATCGCTCC
ACCGGGATTCAGGTGTGA
>HMHBLCGN_00167 Sulfide dehydrogenase [flavocytochrome c] flavoprotein chain
GTGCCGAGCATCGGCCTGGCCAGCACTGATATAGGTTTAGTAACGATGAACAAGATCGAT
CGCAGAGGTTTTCTCAAGACCCTGGCCACCGGCGCGGCCCTGCTGGGCGCTCCGGCCCTG
GCGCTGGGGGCGGCCCGCCAGGTGGTGGTGGTCGGTGGCGGCACCGGCGGGGTCAGTGTC
GCCCGCGCCCTGCGCCGTGCCGACGCCACGATTGCGGTGACCCTGATCGAGCCCGATAGC
GACTACTACACCTGCTATATGAGCAACGAGGTGCTGGGGGGAGGGCGCAGCCTGGCGTCG
ATCCGGTTTGGCTATGCCGGGTTGCAGGCGGATGGCATCCAAGTGGTGCGGGACCGGGTC
AGTGCCATCGATGCAGGTGCCCGGCAGGTGATTACCGCCACTGGCGCACGCCTCCCCTAT
GACCGCTGCATCGTCTCACCGGGCATCGACTTCCGCTACGAGACGGTGGCAGGCTACGAC
GCCTCGGTGATTACCACCATTCCCCACGCCTGGAAGGCGGGGGAGCAGACCCGCCTGCTG
CGCGCCCAGCTGGAGGCGATGCCCGACGGCGGCACCTTTATCCTGGCCGCGCCGCCCAAT
CCCTACCGCTGTCCGCCCGCCCCCTACGAGCGGGCCAGTCAGGTGGCCCACTACTTTAAA
CAGTACAAACCGCGCAGCAAGGTGTTGATCCTCGATCCGAAGGGCAGTTTTGCCAAGCAG
AGCCTGTTCATCCAGGGCTGGCGGGATCTCTACGGCTACGACAGCGGCAATGCGATGATC
GAGTGGATCGGCGGTCCCGAGCAGGGGGTGGTGCAGGTCGATCCGGTCAGCCGCCGGGTC
ACCACTGGGTTTGGCGACAGCTACAACGCCGATGTGCTGAATCTGGTGCCAGCCCAGCAG
GCCGGCGCGATCGCCTTTCAGGCTGGCCTGACCGATGCCAGCGGTTGGTGTCCGGTGGAT
CCGCAGACCTTCGAGTCCCGGCTGCGCCCCGGCATCCATGTGATCGGCGACGCCTGTAGC
GCCAGCCCACTGCCCAAGTCGGGCTTTGCCGCCAACTCCGAGGCCAAGCAGTGCGCCCTG
GCGGTGGCGGCGCTGCTCAACGATCGGCCGTTGGCCAACCCCTCCTACACCAATGCCTGC
TACAGTATCGTTGGCGCCGACTACGCTATCTCTGTGCTCGGGGTCTACCGTCTTGCCGCC
GGTGGTCAGCAGATCGAACAGGTGCCCGGCAGCGGTGGTCTATCGCGTGCCGACGCCAGC
GCCGAGGAGCGCCGCCGGGATGTAGAGTACGCCCACAGCTGGTACAACAACTTCACCCGG
GATCTGTTTGGCGGCTAG
>HMHBLCGN_00168 hypothetical protein
GTGAACAGAGGGGAATCACCTGTCACCCAGTCTCGCTCCGCGCCCCTGACCATCAGCGTA
CTCCCTTTCAAAACAGCAGCGGACGATGCCGTTTCGATAAGATTTGCCGGCGGTATAACC
GCCGACCTGGCCGATGATCTCTCCAGGCTGTCAGAGATCTGGGTGATCAACGACCCGGGA
GGAAGCGGCGATCTGCATCACGAAAAACGCGCCCGTTATCTGGTTTCGGGGAGTGTGTTC
CATGAACAGGGACGGTTGCTGGTCCATGTCCGGCTAACCGAATCTGCAACCGCGCGTCAG
CTCTGGTCGGAACATTTCGATCACCCACTTGGAGAGCTATTCGATATGCAGTCGGAGATT
AGTCGCCGCGTGGTCGACCAGCTGTCGCTGCGCGTCAGTCAGGCCGAGCGCCGCCACCTG
GCCCGGCGCTATACCCGCAATCTGGCCGCCTACGGCTATTTTCTCGATGCCCAGGCCCAT
CTCCTGACCCGCAAGGCTGAGGACAACCGGCAGGCACGGGCTCTCTACCGGCTGGCCATC
GAGCAGGACCCTGCCTTCGCACAGGCCTACGCCGATCTCGCCCTGAGCCATGCGGCAGAC
TATCGCAATCAGTGGTCAGAGGATGGCGGCGCCTCCCTCAGCCGGGCCCGGGAGATGGCC
GATACCGCCCTGCATATCGATCCGGAGATCCCGCAGACCTATTGGGTGCTGGGGTATGTG
GACGCCCAACGACGCCAACATCAACAGGCACTGGAGTCCCTGCGCAAGGCGGTGGCGCTG
GATAACTCCTTTGCCGACACCTACGCCCTGATGGGGGGCATCCACACCTATCTCGGGACA
CCGAAGCGCTCGCTCTCCCTGCTGTGCCGGGCCATGCGTCTGCGGCCGGAGGCGGGCTAT
CTCTACTTCCTGCTGCTTGGCCGTGCCTACTATTTCCTCGGCGACATTGAGCAGGCCCGA
ATCAATCTCCATGAGGCCCTGTCACGCAATCCGGCCAGTCTGGATGCCCACCTCTATATG
GCGGCCAGCGCGGTTACCTCGGAAGAGGATGGGAGCGGGGAGTGGGAGGCCGAAGAGGTA
CGGATGATCCGCCCCGGTTTCTCCTTTCAGCGATGGCTGCAGACCTACCCCATGACCAGC
GCTGACCAGATCGAGCAGCTCAGGGCCGCGCTGGCCGCGGTCGGGCTGCGATGA
>HMHBLCGN_00169 hypothetical protein
ATGCCAAGACGACCAAGAGTAGTTTTACCCGGCGTTTCATTGCATTTGATTCAGCGGGGT
AATAACCGCCAGGCTTGCTTTTATGCCGATGATGATTGTCGGTTATATCTGGAGTGGCTA
CACACCTATGCGCGGGATAGCGGGTGTGCGATCCATGCCTACGTGCTGATGACCAACCAT
GTCCACCTCCTGCTGTCGTCGACAGCGGCCAGAGGCGTGGGGGAGATGATGAAACGGTTG
GGGCAGCGCTACGTTCAATACATCAACCGGACCTACCGACGCAGTGGAACCTTGTGGGAG
GGGCGTTTTCGCTCGTGCCTTACCCAGGAGGAGACCTATGTGCTGGGCTGTTATCGATAC
ATTGAGTTGAACCCGGTGCGAGCAGGCATGGTGGAGCACCCGGGGGAGTATCGGTGGTCT
AGTTACCGGGCAAACGCTCAGGGAGAGGCGTGTGGTTGGTTGGAGCCGCACGCTTGCTAT
CAGTCGTTGGCGGCGGATGAACAGGGGCGGCAGGCTGCTTATCGAGAGTTGTTCCGCTAC
CAACTCGATCCAGGTCTGGTCGATGAGATTCGTGAGGCAACAAACGGCAACTATGTATTG
GGCAGTTCCCGTTTTCAGGAAGAGGTTGCCAAGGCCTTGGGGCGCCGAGTGGTTCGGGGA
CGATCCGGTAGGCCAAAGAAGCAGGTTGACGCTGATGCAGGTGATCTATTCGGGACTGGC
CGATGA
>HMHBLCGN_00170 Rubrerythrin
ATGTCCCTGAAAGGCAGCAAGACTGAGCAGAACCTGAAAGACGCCTTTGCCGGCGAATCC
CAGGCCAACCGCCGCTATCTCTACTTCGCCTCCAAGGCGGATATCGAGGGCTACAACGAT
GTGGCAGCCCTGTTCCGCTCCACCGCTGAAGGCGAAACCGGCCATGCCCATGGCCATCTG
GAATACCTGGAAGAGTGCGGCGACCCCGCTACCGGCATGCCCTTTGGCAGCACCGTCGAC
AACCTCAAGACCGCAGTGGCCGGCGAAACCCACGAGTACACCGACATGTACCCCGGCATG
GCCAAGGCCGCCCGTGACGAAGGCTTCGACGAGATCGCCGATTGGTTCGAGACCCTAGCC
AAGGCAGAGCGTTCCCACGCCAACCGCTACCAGAAGGCTCTGAACGAGATGGAGTAA
>HMHBLCGN_00171 Anaerobic glycerol-3-phosphate dehydrogenase subunit C
ATGAGCATCAGAGAAGGTAACCTGGAAGCCCCCACCCGTCACCCACTCAACTGGAAAGAG
GCAGACTTCTACAGCGAAGCGTCGCTGTTTCAGGAGCTGGAGCGGGCATTCGATATCTGC
CACGGCTGCCGGCGCTGCGTCAGTCTCTGCCAATCTTTCCCCACCCTGTTCGACCTGGTG
GACGAATCAGAGACCCTGGAGGTGGATGGCATCGCCAAGGCGGACTACTGGAAGGTAGTC
GATCACTGCTACCTCTGTGATCTCTGCTTCATGACCAAGTGCCCCTATGTCCCACCCCAC
GACTGGAATCTGGACTTCCCCCACCTGATGCTGCGCGCCAAGGCGGTGAAGTACAAAAAG
GGCGATGTAAAACTGCGCGACAGGATTCTCACCAGCACCGATGCGGTCGGCAGCATCGCC
GGAATCCCAGTGGTTGCCGGAGTCATCAACGCAATCAACAAGGCCAAGCCCGCCCGCAAG
GCATTGGAGGCCGTGCTGGAGGTACATGCCGAAGCCCGCCTGCCAGAGTTCCACTCGAAG
AGCCTGCGTTCACGTCTGGCCGACAGGCGCGGCAGAGAGGCGAAAGGTGAACTGGCCGGC
CCCACCAAGGGCAAAGTGGCGCTATTCGCCACCTGTTACGGCAATCGCAACGAGCCGCTG
ATTGGCGAAGATCTGGTGGCGGTGTTCGAGCACAACGGCATCCCCGTGACCCTGGCCGAG
AAGGAGCAGTGCTGCGGCATGCCCAAGCTGGAGCTAGGCGATCTGGAGGCGGTGGAAGCG
GCGAAGAATGCCAACATCCCGGTGCTGACCAGACTGGTGGACGAGGGTTGGGATATCGTC
GCCCCGATCCCCTCCTGTGCTCTGATGTTCAAGCAAGAGCTGCCGCTAATGTTCCCCGAC
GAGCCCGATGTCATCAAGGTTTCCAAGGCGATCTTCGACCCTTTCGAATACCTGATGCAC
CGCCACAAAGCTGGCAAGCTGAATACCGATTTCAAGACCCCTCTGGGCAAGGTGGCCTAC
CATGCCGCCTGCCACCAGCGGGTACAGAACGTGGGTTCCAAGACCCGCGAGCTGCTGTCG
CTGATACCGGAGACCACCATCGAGGCGATCGAACGCTGCTCCGGCCACGACGGCACCTAC
GCCGTCAAAAAAGAGACCCACGACGCCGCGATGAAGATTGTCCGGCCGGTGGTGAACCGG
GTCAAAAAGGCCGAAGCGGACCACTACGGCAGCGACTGCCCGATGGCCGGACACCATATC
GAACAGGGCATGGCCGATGGCAGCCACACCGAACACCCGATGGGCCTACTGCGCAAGGCC
TATGGGATCTGA
>HMHBLCGN_00172 hypothetical protein
ATGAGCAAACTGTCACACCACGATCTCTACAGTCTGGAAGAGTACTCGAACATGCGCGGC
GAATTCCGCGGCAAGGTGATGGAACACAAGAAAAACCGCCGGGTACCTCTGGGCGAGCAT
GCTGCTCTCTACTTCGAGGACGCCCTAACCATGCAGTACCAGATTCAGGAGATGCTGCGC
ATCGAGCGCATCTTCGAGCATCAAGGGATTCAGGACGAACTGGATGTCTACAATCCCCTG
ATCCCCGACGGTATGAACTGGAAGGCAACCTTCATGGTGGAGTACGAAGACCCGCAGGAG
CGACACCAGGCACTCGCCCGCCTGATCGGCATCGAGCGGGCGCTGTGGGTGGCGGTTGAA
GGTTTCGCTAAGGTGCGCCCCATCGCCAATGAGGATCTGGAGCGTGAAACCGAAGAGAAG
ACCGCCTCGGTACACTTCGTGCGTTTTGAGTTGACCCCGGAGATGGCTGCCGCCGTCAAG
CAGGGTGCCACCATCAAGGCTGGCATCGATCACCCGCACTACCAGGCAGAGATCACTCTG
GAGGAGCCGATCAGGGCATCGCTGGCGGGGGATCTGCACTGA
>HMHBLCGN_00173 hypothetical protein
ATGACCACCATCTTTAAAAAACCACGCCAGCTGATCCGCATCATCCGCGGCAGCGACACC
CAGGATGGCGCTGGGGTGCAGTTGACCCGGTTCATCCCGAGCCACAGCCTGCCGCTGCTC
GACCCATTTCTGCTGCTCGATAGCTTTCGCTCCAACAATCCACAGGACTATATCGCCGGC
TTTCCGCCCCACCCGCACCGGGGGTTCGAAACGGTCACCTACCTGTTGGCCGGACGGGTG
CGGCACCGCGACAGCGCCGGCCACAGCGGGGTGGTGGAAGCGGGCGGGGTACAGTGGATG
ACCGCCGGGCGGGGCATAGAGCACTCCGAGATGCCTGAACAGGAGCAGGGGCTGCTGGAG
GGGTTCCAGCTCTGGGTCAACCTGCCCGCCGCACAGAAGATGGCCACCCCCTGTTACCAG
GAGTTTGCACCACAGGAGATACCGCTGGAGCCGCATGAAAACGGCACCCGTATCCGGGTC
ATCGCCGGGCAGACCGCCTGCGGCACCCGAGGTGCAGTCAATGGGATCAGTGTGCAGCCA
CTCTATCTGGATATCGCCCTGCCTGCCGGCGAGACCTACCAGGAGAGACTGGCCAGCGGC
CACAATGCCTTCATCTATCTGATCTCAGGGAGCCTAACGATTGCCGGTGATAAGACGCAG
AACAACCGGATCGAACCGCGACAATTGGGGGTGCTGAGTGATGGCGACAGCGTCGTCATC
GAGGCGAACCAGGCGAGTCGTCTGTTGCTGCTGGCCGGACGCCCGATCGGTGAGCCAGTA
GTACGCCACGGCCCGTTCGTGATGAACAGCACCGAGCAGATCGAGCAGGCCTATCGGGAC
TACCAGGCCGGCCTGTTCGGCAGGCTCGATGAGACACCCGATGCAGTGGCGTAA
>HMHBLCGN_00174 Cytochrome b561 
ATGCAGTGGCGTAACACGACAGACGCCTGGGGCCTGCCAGCGATCCTGCTGCACTGGCTA
GTGGCCCTTGGCCTGTTCGGTCTGTTTGGGTTGGGGCTGTGGATGACCGGGCTCGACTAC
TACCACCCCTGGTACCGTCGAGCCCCCGATCTGCACCGCAGCATCGGCAGCCTGCTGTTT
CTGCTGGTGCTGCTGCGGCTCGGCTGGCGACTGCTCAACCCCACCCCCACCGCCCTACCT
AACCACCTGCCCTGGGAGCACTTAGCCGCGCGGCTGGTGCATTGGCTGCTCTATCTGCTG
CCCCTGCTGGTGATGCTGAGCGGCTACCTGATCTCCACCGCCGATGGCCGGGCTGTCTCA
GTGTTCGACTGGTTCGAGCTACCGGCGCTGTTGACTGGCCTGGAGCAGCAGGAGGAGGTG
ATGGGCAGGCTGCATAAGCTGCTCGCCTGGGGCCTGATCGGCACCGCAGCGGTTCACACC
AGTGGTGCCTTGAAACACCACTTTTTTGACCACGACACCACCCTGACCCGCATCTTGGGG
TCCACCAAGGAGCAACCCTAA
>HMHBLCGN_00175 Protein YceI
ATGCAACACAAGATCATCAGCGGCCTACTCGCCGCCGGCCTCTGCCTCGCCACCCTGCCG
ACCCAGGCCGCCGACTACACCATCGACACCAAAGACGCCCACGCCTTCATCCAGTTCAAG
ATATCCCATCTCGGCTACAGCTGGCTGCTGGGCCGCTTCAACCACTTCTCGGGGGGCTTC
AGCTACGACGAGAACAACCCGGCGGCCGCCAAGGTCCGGGTCGAGATCGATGTCAGCAGC
ATCGACTCCAACCACGCCGAGCGCGACAAACACCTGCGCAGCAAAAAGTTCCTCGACGTG
GCCAACTACCCCAAGGCAGAGTTCGTCAGCACCAGTTTCCAGGAACTGGCCGACGGCACG
GCTAAATTGCACGGCAATCTCTCCCTGCACGGGGTCACTCAGCCAGTCACCATCGATGTC
ACCCAGATCGGCAGCGGCACGGACCCCTGGGGTGGCTATCGGCGCGGCTTTGAGGGCCAC
ACCCGCTTCGCCCTGGCCGACTTCGGCATCGACTACAATCTAGGGCCGGCATCGAAAGAG
GTCGAACTCTATCTGGGCATCGAGGGGATCAGGAGCGACAACAAAAGCCGCCCCAGGCAA
CGCCGATGA
>HMHBLCGN_00176 Phosphate regulon transcriptional regulatory protein PhoB
ATGACCACGAAGATTCTCATCGTCGAGGACGAGACCGCCGTGCGTGAGATGATCGGCTTT
GTGTTGCGACAGGCCGGTTATGAGACGATGGAGGCGGAAGACGCCGGGCAGGCACGCACC
TGTCTGGCCCGGCAGATGCCGGACCTGATCCTGATGGACTGGATGCTGCCCGGCACCAGC
GGGGTGGAACTCACCCAGGAGCTGAAGCGGGATTCCCTGACCGCTGAGATTCCGGTGATC
GTACTCACCGCCCGCGGTGAAGAGGACGATAAGGTACGGGGTCTGGAATCGGGGGCGGAA
GACTATGTGACCAAGCCCTTTTCGCCCCGCGAACTGATTGCCCGGATCAAGGTGATCCTG
CGCCGGGTGGCACCCCACGCCACTGAAGAGGCGGTGGAGGTGGCGGGGCTGCGGCTCGAT
CCGACCTCCTATCGGGTCAGCGCCGATTCGAAGGAGATCGAACTCGGTCCCACCGAGTTC
CGCCTGCTGCACTTCTTCATGACTCACCAGAACAAGGTGTTCAGCCGTTCACGGTTGCTC
GACAACGTCTGGGGCACCAACGTGTTCATTGAGGAGCGCACTGTGGATGTACACATCCGA
CGCCTGCGCAAGATTCTGGAGCCGCATGGTCTAGACCGTCTGGTACAGACGGTACGTGGC
GCTGGATACCGCTTCTCTGGACAGGTCGCCACAAAATGA
>HMHBLCGN_00177 Penicillin-binding protein 1C
GTGCTCCCCCAGGCCCCCAGCCGGCTGCGCCCCGACCGCCACGCCGAACCTGCCGAGGCA
GCGCGCAACAAGGTATTGGAGCGGCTGGCCAGCCAGGGTATCTGGTCGCAGGCGGTGGTC
CAGCAGGCAAAGCTGGAGCGGGTCTACGCCAACAGTTTTCGCCCGCCGCTGCTGGCACCG
CTGCTGGCGCGCCGCCTGCGCAACCGATTCCCCCAGCAGGCGGTGATCCGCACCACCCTG
GATGGCGAACTGCAGGCGATGGTCGCGGAGTTGGCGAAAAACTACGCACAGCAGCAACCG
CCGGGGGTCTCGGTAGCGCTGCTGGTGGTGGAGAACCGCAGCGCCGAGGTGCTTGCCTAT
GTCGGCTCGGCTGGTTTTCTTGACGACAAACGTCTGGGCCAGGTCGACATGGTGAGAGCG
ATCCGCTCACCGGGCTCAACTTTGAAACCGTTTCTCTATGGGATGGCGCTGGACGATGGC
CTGATCCACTCCGCCTCGCTGCTGAGCGATGCGCCGCGCCACCGCCAGGCCTATCGCCCG
GCCAACTTTCACCGCGGCCACGAGGGGCCAGTGAACGCCAGCCGAGCGCTGCAACAGTCG
CTCAATGTGCCGGCGGTCAATCTGCTGGAGCAGCTCGGCCCAGGCAGCTTCGCCAACCGT
CTGGCCAACGCCGGCCTGGGATTGACGATTCCGGGGGATGGCCGCCCCAATCCTGCGCTG
ATCTTGGGCGGCGCGGGCATCTCCCTGGAGCGGCTGCTGCAGGGCTATCTGGCCATCGCC
AACAATGGTCAGACGCAACCCCTGCACCTGCTGCTGGGCGAGCCGGATACAACGCGCTTT
CTGCTCTCCCCCGGCGCGGCCTGGATCGTACGACAGATACTCGCCGAGACTCCGCGGCCC
GACCGGCTCGGCGGCCACCGGGTGCGGGACGAGACCCGGCTGGCCTGGAAGACCGGCACC
AGCTACGGCTTTCGCGACGCCTGGGCGGTCGGGGTGACGCCCCGCTACAGCCTCGGAGTC
TGGCTCGGGCGGCCCGACGGCACCCCGGTACCGGGACACTATGGCGCACTCTCCGCGGCA
CCACTGCTGTTCCGCCTTGCCAACCTGCAGGCGGATGGGAACGAGGCATGGAGCAGCGCA
CCGCCCTCGGTGGCCGAGGTGCAGATCTGCTGGCCACTCGGCACCCTGAAGCAGCAGCAG
CCGGAACAGCACTGCCACCGCAACCTGACGGCCTGGAGCCTCGACGGGCAAATCCCGCCC
ACGCCCAACCAGGGGCTGGACAGCAACCCGCTCAAGCTCTGGGTGAGTCAGGACCAGGGG
AAGCGGATTGCCTCCAGCTGCCCGGGGGTGGAAAAACAGCCACTGCAGCTCGCCCTCTGG
CCGCCTGCCCTGGAGCCCTGGCTGCCCTTTCGGCAGACCCGGTTGGGTCAGCTGCCTGCC
GCCGATTCTCGTTGCCCACCTGCCAGTATGATCGGGGCCGCTGGATTGCAGATCATCTCC
CCCAATCACCAGGCCGAACTGACTCAACCGGGCGGTGATGCCCTACCCCAGATCATGCTG
AAGAGCCTTGGCGCTCAGGGCAAGGTGAGCTGGTACGTCAACGGTGAGTTTCTCGGCCGC
TTCCCCGCCTCACAGGACATCGCCTACCGTTTTAGTCAGGCTGGAAAAAACCGTATCCTT
GCTCTGGATGAGCAGGGCAACAACGACCAGGTGGAAGTGGAGATTCTGATTGGTGAGTGA
>HMHBLCGN_00178 Penicillin-binding protein 1C
ATGAGAGGCTGCGGCAGCAGGCCCTGGCTGGCGTGGTCGGCCGGACTGCTGCTCGCCAGC
GGCCTGCTGTTGTGGGCACTCGACCTGTTCTATCCTCTCCAGCTGCCCGGTACCGATGCC
CCCTCCCAGGTGGTGGTGGACCGGCAGGGTCGCCCGCTGCGCACCTTCCCCAATGCACGC
GGGGTGTGGCGCTATCCGCTGCACATGGAGCAGATCTCGCCGCTCTATATCGAAGCACTG
CTCGGCTACGAGGACCGCTGGTTCTACTGGCATCCGGGGATCAATCCCTTCGCCCTGCTG
CGCGCCGCGACACAGAATCTGGCCAGCGGGCGCATCGTCTCCGGCGGTTCCACCCTGACG
ATGCAGGTGGCGCGGCTGCTCCACCCCCACCCCCGCAGCCTCTCCGGAAAACTGTCACAG
ATACTCCGCGCCCTGCAGCTGGAGTGGCACTTCAGCAAGCGGGAGATCCTCGAACTCTAT
CTGCAGCTGGCCCCCTTTGGCGGCCCCCTGGAAGGGGTGCAGGCAGCCAGCCTCAGCTAT
CTCAGAAGGACGCCAGCGAGCTGA
>HMHBLCGN_00179 Alpha-2-macroglobulin
GTGGTCGCCCGGCTGAGCCTCGACAACCGCATCACACTGCAGATCGAGGATCAGGTCGAG
GCACTGCTGCGCTACCCCTACGGCTGTCTCGAACAGACCACCAGCAGCGCCTGGCCCTGG
CTACACGCCAACGAGCAGAACCTGCGCCGCTTCGGCCTCGATCCTGAGCAGCTCAATAAA
CGCCAGCAGAATTTGGAGCAGGCGTTCGAACGGCTGCAGGCGCAGCAGCGCGGCAGCGGT
GGCTTCGGCCTGTGGGACAATCACAGCCCGGAGGAGCACTGGCTCACCGCCTATGTAGCA
GACTTTCTGCTCAGCGCCCAGGCGATGGGCCTTGCAGTGGAGCCAGAGTTTCTGCGACGG
GTGGTAGAACGCCTGGAGCAGTATCTGAAGCAGTCCCGCATGCTCATCGAGCGCCACAGC
GATGCCCCCGACCACTACCGCCTCGCCTACCGCGCCTACGCCGGTTACGTGCTATCGCGC
ATCAACCGCGCCAATCTTGGCCACCTGCGCAGCCTCTGGCGCAGCCAGGCGCAGTACGCC
AGATCGGGCTTGCCGCTGATCCACCTCGGCCTCGCCCTGAAAAACCAGGGGGACCACAAG
AACGGTGCCGCAGCGATCACCCGCGGGCTGGAGATCGGTGCGCCGAAACCCGGCGCCTAT
CTGGGCGACTACGGTTCGCCGCTGCGCGACCAAGCGTTAATGATCAGCCTGCTCGCCGAT
GCCAAAATCCATGACAAGCCGGTGATCGGGATGACCCGGACCCTGCGCGATCAGCTCTTG
TCCCGCCAATACCTCAGCACCCAGGAGCGCAACGCACTGTTCCTCGCCGCACTGGCGCTG
CAACGGCCCGACGACAACCCTTGGCAGGCGGGCCTGCGTATTGGTGAAGAGCTACTGGAA
CTGGTGCAGTCGGGCGCATACCAGATCAGTCTGGAGATCGATCAGCTCAGCGCCGGCATA
ACCCTGGAGAATCGGAGCGACGCTCCCCTGATCAGCGACCTGCTGCTGAGCGGCTATCCC
AACCAGCCACCGAAACCTGTCTCACAAGGTATCAGCGTGGCACGCAGCCACTACTCCCGC
GATGGCAAGCCGATCGACCTCAAGCAGATCAAAACCGGCGAGCTGGTGCTGGTCCACCTG
CAGCTCGATGCTGAGCAGCGCATCCCCGACGCGCTGTTGGTGGAGCTGCTGCCCGCCGGG
CTGGAGCTGGAGAACCAGAACCTGAAACATGCAATCCAACTGGACCAGATCAAGATCGAC
AACAGGCCGGTGAGCGAGCTGATGCTGCAGTCGCAGATCGTGCACAGGGAGTATCGCGAT
GATCGCTTTGTCGCCGCCCTCAATCTACGCAAAGGCCGGTCGAGCCACCTCTTCTACCTG
GCCCGCGCGGTCACTCCCGGCCGCTACCAGGTACCGCCAACCCTGGTGGAGGATATGTAC
CGCCCAGAGCTGCGCGCGATCGGTGAGTCGGGTGGCCTACTCGAGGTGGTCGACGCACCA
TGA
>HMHBLCGN_00180 hypothetical protein
TTGCGAAGAGCAGCACGCAGTGGCAGCAGCCGGCCCGGCTCAGCAGCCCCCTCAACTAGC
ACCACCCGCTCCGACGCAACCAGTCATGGCAGCTCGGTCAACCAGTGGCTGGCGCGCCGC
GACACCCAACGCCAGACCCTGCGGGAGGCGGCGCGGGACCGGCTATCGCCCCTCAACAAC
CTCGCCAATGTTGGCCGGCAACTAGGCGGCTCGCTCTCCCGCACCTCTGCACAGCTGCGG
AATCTCGATCGACAGCTGGCCGAACATGGCCTTGATCAGGAGCGTGAGGAGCTGCGTAAA
CTCGGCGCCGACAAGCTCTCCAAGGCCACCGCCCAGCTCGACAAATACACCAAGATGGCA
GAAGCTCCGCAGCGTGCGGTGGAGAAGATCGATCAATTCTGGCAGGACCGCCAGCGGCAG
ATCAGCGGCGCAATGGACCAGACCGGGCCCTATGCGGAGCGCACGCGACGGCGCCTCTCT
ACCGACAACGGCGGCTCTGGCGACCTGTTCGAGCGCATGCAGCGCAACCGCATGCGTGCA
CTGCAGCGACGCCAGGAGCAGCGCCGTGAGGAAGAACGCGACCAGGCCCGCCGTGATCGC
GCACGACACAACCGCCAAGGAGCCTTAAGCAGATGA
>HMHBLCGN_00181 hypothetical protein
ATGAGCACTCCGAGCCGTTTCATTGCAGAATCACTGGAGGAGCTGCTGGTGTCGATCGCG
GATGGCGTTCGCGAGGCGCAGGACGCACTCAATAGCGCCCCACCACTGGATCGTTTCGGC
CGCCCCCTGCCCAGCTACCACCTCCCCTATCTCGACTTCCAACTACAGGCCACGATGGAG
ACAGTCAGCAGTAATAGCGGCGCAGTGCGACTGCGCATCATCCCACTCAATGGCAGCAAC
ACTGCAACTCAGGAGATCTCCAGCACCCTCTCCGGACGGTTGGTGGCGGTACCGCCGGGT
GAGGGCTTGCCAACGCCGATCCTCAGCCTCTCATCAACTCGTGAAAACGCACGCCGCCAC
ACCATCAGGGTCACAGCCAAGCAACTCGGCGGGCGAGATCCTAGTCGGCCAGACGATTGA
>HMHBLCGN_00182 hypothetical protein
ATGGAGGCCTCCAAGCAGCTTTCACTGATCCAAGGCATCACCCTCACCAGCCAGCGGGCC
GGCACCCGTCTGGCCGATGCGCTGCTGGTAACCGACGCAACCGGCAGTGCCGAAACGCGC
TTCGATATCGACCCCGGCATCCCCGCCAAGGCGGTGTTGGTGGTAAGCGCTGAGCTTGGC
AGCGAGGTCGCCCATCTGAGCCTGCCGGCGGGAGGTGGCGCATGA
>HMHBLCGN_00183 hypothetical protein
ATGAAGGTCATCGAGGCGTTCGCCCGCATCCTCAGCGATGAGGGCGCAGATGCTGTGGGG
GTCACCGTCAATCTCGAGGTTTATGTGCTCAGCTCGCGGCGCTGGGTGCGACTTGCCTCG
GCCAAATCAGCAGCCAAAGGCATCTGGCAGGCCAAGGCGACTCGTCTGCGCTCGGGCGCC
TTCTATGCCCCAATGCTGCGTCTGACAGAAGCGGGCAATCCGGCACCGCGGGTACTGGCG
CAGTCGGGCAAGCTCAGCTACAACGCCACCAGCCAGGTGCTGAGTGTCGATTTCGGTCAG
GTGGAGCGGCTCGCAGAGACCGCCTATCCGCTGAGCGCCTCGAACAGCCGCTTCAGCCGG
ATCCAACATACCGTAGCCGGTCAGGCGAAACGGGCCGAAGTCTCCAGCGCCACCCTGATG
CGCAATATAGCCCTTGCATCCAACATCAACCTGTCACGCACCACCGCGGCAAGCACCGGC
AATGCAACAGTTGCGACAGGCAACACCACACTCCTCGATACCTACAACGCTGAGGTACTG
AAGCTCAGATCAAACGAGGCAAAGCTGCAATCTCAGCTCAGCCAGAAAGATCAACTGCTC
GCCACACGCCAGCAGGATCTAAGCAAGGCCAGCAGCCGCATCGCAGAGCTGGAGAGCACG
CTCGCCAAAAGCCTGGCTAACGAGGCCAAGCTGAAGGAGGAGAACGCGAGCTTCAGTGCC
GCAGCCAGCCACAAGGCGCCGATCCAGGACATCGCGGCCAACATTGGTGCCGAGGTCGAT
GCCGCGAACCGGCGACTGCACGATGCACAACACGGCTATCGTTTTGGCAAGATCGAACTC
GACCTGCGCGGCAGCGTCAGCGACGACGGTCAATCAATGGCGTTGGCAAGTCTGGTCGAC
CTGAGCCGGCTCAGCGCTGGCGTTGCCCTGCCCGGAGTGAAGCTGGAACTGCTGCCAAAG
CGTGAGCGCCCCATCACCAGTGACAACGTCAAGGTACCCGATGTCAGCGGACTGACCGAG
ACCGCGGTACGGCGTCTGCTTCAGGCAGCCGGACTGCGCCTGGAGCCCGTCAGCAAATCA
CTCGGCCCCAAACCGAAGATACCGGTCGGCCAGGCGATCCAACAGTCGCCCAAAGCCGGC
GCCGAGATTGCCCGGGGCGAGCGGGTGCTGGTGGTGTTTGCCACGCCCTGA
>HMHBLCGN_00184 hypothetical protein
GTGCGGGTCTCACTGCACCTGGGTCGATCGATACAGGGCGGCGCAACGCCGACATCCGCA
ACCGCGCCTCAACCTGCGGTCGCGACACAACTCTCGCGGATCGGCCGCAATCTCGGTATC
AGGCCGCGCCTCTACGCGACACCGGTGGATGCCGGATACGCCAACCGCTACGGCTACCAG
GCCAACATCAGTGCAAAACTGACCTTTAAAATCATCCCGGTTCCGGCGCCTGAGGGGGCC
GACGAGCTGCGCAAGATGCCGAACCTGGTCGGCCACAGCCTCATCGAAAGCCGCACCATC
GCCGACTCGCTCGGCCTGGAGATCCGCCTGCAAGACAGCCAGGGCGACCCACTCGATACA
GCAGATGAGGCCAGCCTGGTCACCGCTCAGCAACCGGCTGGGGAGCAGATTGTGCGCCTT
GGGGATGAGATCCTCCTGACTCTCGGTTGA
>HMHBLCGN_00185 Methionine--tRNA ligase
ATGAACGCCACACCTCGCAAGATTCTCATCACTAGCGCCCTGCCCTACGCCAATGGACCG
ATCCACATCGGCCACCTGGTGGAGTATATCCAAACCGACATCTGGGCCCGCTTCCAGAAG
ATGCGCGGCCACCAATGCCACTATGTCTGCGCCGATGACGCCCACGGCACGCCGATCATG
CTGCGCGCCCGCCAGGAAGGAATTGAGCCGGAGGCGCTGATCGCCCGGGTTAGTGAGGAG
CATCAGGCCGACTTCGCCGCCTTCCGCATCGGCTTCGATAACTACCACTCGACCCACTCC
GAGGAGAACCGCGAGCTCTCCAAGACGATCTATGAACGCAACCGGGACGCCGGCCATATC
GCCAAGCGCATGATCACCCAGGCCTATGATCCGGTGGAGAACATGTTTCTGCCCGACCGC
TTCATCAAAGGCACCTGTCCCAAGTGCGGCGCCGAGGATCAGTACGGCGACAACTGCGAG
ATATGTGGCGCCAGCTACTCCCCGGCGGAGCTGAAGGACCCGGTCTCGGCGGTCTCCGGC
GCCAAACCGGAAGAGCGCGAGTCGGACCACTACTTCTTCAAGCTGGCCAACTTCGAGGCG
ATGCTGAAACAGTGGACCCGTGCCGGCCACCTGCAGCAGGAGATGGCCAACAAGCTCGGC
GAGTGGTTCGAGTCTGGCCTGCAGGAGTGGGACATCTCCCGCGACGCCCCCTACTTCGGT
TTCGAGATCCCCGACCATCCCGGCAAGTTTTTCTATGTCTGGCTCGACGCACCAATCGGC
TACATGGCTAGCTTCAAGAACCTCTGTGAACGCACCGAGGGGCTGGCGTTCGACGACTAC
TGGCAGGCCGACTCCGACGCCGAGGTCTATCACTTCATCGGCAAGGACATCGTCTACTTC
CACTGCCTGTTCTGGCCGGCAATGCTGGAGGGGGCCGGCTTCCGCAAGCCGACCGCAGTC
TTCGCCCACGGCTTTCTCACCGTGGACGGGCAGAAGATGTCCAAGTCCCGCGGCACCTTC
ATCAAGGCCCGCACCTATCTGGACCACCTCAATCCGGAGTATCTGCGCTACTACTTCGCC
GCCAAGTTGGGCGCCGGGGTCGACGACATCGACCTCAACCTGAAGGACTTCGCCCAGCGG
GTGAATTCGGACCTAGTGGGCAAGGTGGTCAACATCGCCAGCCGCTGCGCCGGCTTCATC
AAGAAGCGTTACGATGGCAGGCTATCCAGCCACCTCGCTGAGGCCGACCTGTTCAACCAG
TTCGTCGAGGCAGGCGACAGCATCGCCGAGCGCTTCGAAAAGCGCGAGTTCAGCCGCGCA
GTACGCGAGATCATGGCGCTGGCCGACCGGGCCAATCAGTACATCGACGAGAAGCAGCCC
TGGGTGATCGCCAAGCAGGAGGGCAAGGAACAGGAGCTACAGGATATCTGTTCCGTGGGC
ATCAACCTGTTCCGGGTGCTGATCGGCTACCTACGGCCAATCCTACCCGCCACTGCCACC
GCCTCCGAGGCCTTCCTACAGGTCAAACCGCTGCTGTGGGACGACCTGCAGAACCCGCTG
ATCGGCCACCAGATCAGTAAATTCAAGCCACTGATGACCCGGGTCGAAGAGAAGCAGATT
GCGGCGATGCTGGAGCATTCGAAAGAGGATTTGAAGCAGCAGGCGACGCAGCAGAGCAAG
CCGAAGAAGACTGCCACCGAAGGCCACCTGAGCAATGATCCCATTGCCGACACCATCGAG
TTCGGTGACTTCGCCAAGCTCGACCTGCGCATTGCACGAATCGTTGAGGCCAACCATGTG
GAGGGGGCAGACAAGCTGCTGCAGCTGACCCTCGATCTGGGCGGCGAGCAGCGCAACGTC
TTCGCCGGCATCAAATCCGCCTATCAGCCCGAAAACTTAGTGGGCAGACTCACCGTGATG
GTGGCCAACCTGGCACCGCGCAAGATGCGCTTTGGCGTCTCTGAGGGGATGGTGCTGGCC
GCCGGCCCCGGTGGCAAGGATCTGTTCATCCTCAATCCCGATGAAGGCGCCGAGCCGGGG
ATGCGGGTCAAGTAG
>HMHBLCGN_00186 hypothetical protein
ATGGAAAAACTCGTGATGATCGATAAAGGAAGGGTCTTGAGAGAGGTCGATCTCAGTGGT
AAGCGGGTGATGATTGGAAGGGATCCGATGAGTGATATCTGCCTCAATGACACCTCGGTC
AGCCGCCACCACGCCGCGGTGGTGCGCATCTTCAACGAATATTTTCTGGAAGACCTGCGT
AGTACCAACGGCACCAAACTCAACGGCCACGAGATCCGAAACACTTCCTCAAGCATGGCG
ACCGAATCAACTTGGGCGTCTTTGAGTTTGAATTTCAGGTGGGCGAGGACAGAGCACAAG
AGCCTGAGCTGGATCGAACTGTGGTGCTTCATCCGGCGGATCAACGCCGCCCAGCCNCTG
TGGAAAAAACAGCGCATCAAGCGCTAG
>HMHBLCGN_00187 Protein phosphatase PrpC
ATGCGTACTGATACGGGAGTGGTACGCCAACGCAATGAGGATGCGGTGGGAGCAGATCCT
GATGCTGGCATCGTTATCCTCGCGGATGGTATGGGCGGCGCCAATGCCGGCGATGTGGCG
AGCAACCTGGCGGTCAACCTGCTGCTCAACCGGCTGCTGGATACTCCCGGTGTCGCCAGT
GGTCCGGTGGATTGTGATCAGTTGCGCCTGACGGTCCAGGAGGTCAACTCCGCGATCTAT
TCAGCGGCCCAGGAGATGCCCGAGTGCAAGGGTATGGGCACCACCCTGGTGTTGGGCATG
TTTCGTGGAAACGATCTGATCTACGGCCATGTGGGTGACTCCCGTCTCTACCGCTTACGC
GGAGGGGAGCTGGAGATGCTGACCCGTGACCACTCACTGGTCGAGGAGCTGGTTGCTCAG
GAGGTCTTCTCCTCCACCGAAGAGGCGCGCAGGTCAGGGGTGCCGGGCAGCGTGCTCTCA
CGTGCCTATGGCATCTTCCCCTATGTCGAGGTGGATCTGGAGAAGACACGCCTGGAGACG
GGCGATCTCTACCTGCTCTGCACCGACGGACTGAACGGTATGCTAAGCTCGAACGAGATT
CACGAATATTTGATGGCAGGCGATGAAGATCTGGAACAGACGGCCGATCAGCTGATAGAG
GCCGCCTGTGAGAAGGGTGGCATGGATAATGTCTCTGTCATCCTTGTCAGAGTTTGGGAC
GACAAGGAGGCCGAGCTTCTGCAGCAATAG
>HMHBLCGN_00188 Thiol:disulfide interchange protein DsbC
ATGCAATATTATCGTTTGCGAAATCGCCTCAGGCGGGTTGCGGCACCACTACTGGGTGGG
ATGCTGCTATTTTCCGGGCTGGTGGTTGCCGCTGACAGGGCGGAGATCGAGCTGGTCAGG
CAGGGGGTCGGCAAACTGCTGGGAGGGGAGACGCCCGACAGTATCCAGCCTTCGGTGATA
CAGGGGGTCTACGAGGTGATGATCGGGCCGCGTCTGGTCTACGTCAGCGCCGATGGAAAA
TATCTGCTCAATGGCAAGCTGTTCGATATCGAGACCCGCGAGGATCTGACTACCCCCAAG
GTTGCCAAAGCGAAGGCGCGGGCGATTGAGGCGGTGGGTGAAGAGAATATGGTGATCTTT
GCGCCAGAGAAGTTTGAGCACACGGTGACGGTGTTCACCGACATCGATTGCGGCTACTGC
CGCAAGCTGCACAGTGAGATAGGCCAGTACAATGATCTTGGCATCCGCGTGCGCTACATG
ATGTTCCCACGTGCCGGGGTGGGCAGTAGCTCCTTCGACAAGGCGGTCGCTGTCTGGTGT
GCCGACGACCGTCAGAAGGCGATGACGCTCTCGAAAGCGGGCAAACAGGTTGAGCAAAAA
AAGTGTGAAAACCCGATCATCCAGCACATGGAACTGGGGCAACTGCTGGGCGTGACCGGT
ACCCCCGCGATCTTCTTTGACGATGGCGAACTGCTACCGGGCTATGTGCCTGCAAAGCGC
ATGCTCTCCTATTTGAAGGCGAAACAATCCCAGTAG
>HMHBLCGN_00189 hypothetical protein
ATGTCTTCATTCGATATTGTCTCTGAGGTGGATCTGCAGGAGGTCCGTAACGCCGTGGAT
CAGGCCAATCGGGAGGTCAGCACCCGATTCGACTTCAAAAAGGTGGATGCCAGTTTCGAA
CAGAATGACTCCGAGATCACACTACGCGCCGAGCAGGAGTTTCAGCTGCAGCAGATGCGG
GATATCCTGCGGCAAAAACTGGTCAAACGGAACGTTGATGTGGGCTGCATGGAGATCCGG
GAGCCGGAGACTAGCCTCAACGCCGCTCGCCAGCTGGTGATCATCCGCCAGGGCATAGAT
ACCGATACCGCGCGCAAGATAGTCAAGGCGATCAAGGCCACCAAGATCAAGGTGCAGGCG
CAGATCCAGGGTGAGCAGGTGCGGGTGAACGGCAAGAAGCGGGACGACCTGCAGCAGATT
ATCGCCACGCTCAGAGAGGCGGACTACGGGCTGCCTCTACAGTTTCAAAACTTCAGGGAT
TAA
>HMHBLCGN_00190 Tyrosine recombinase XerD
GTGAGTGAAGCGGTGGTGGAGCAGGCGCTGATCGAGGCGTTTGCCGATGCGCTTTGGATG
GAGCGGGGACTCAGCCAGAATACCCTGGTCGCCTACCAGAGCGATCTGTCGAAGCTCTCG
CTGTGGCTGCAGCGCCAACGCGGCAAAAGATTGCTCGAGGCGGGACAGAAGGATCTGTTG
GGCTATTTGGCGGTGCTGGCGCAGCAGGGTCGCCAGGCCCGCTCCAGTGCCCGGCTGCTC
TCTTGTATGCGCCAGTTTTACCAATATGCGGTGCGGGAGAGTCTGCTCAGCGCCGACCCC
AGTGCGCAGATCGAATCGCCGAAACTGCCTCGCCCGTTACCGGGCACCCTCACTGAGCGC
GAGGTTGAGCAGCTATTGGCGGCCCCCGACGTGGGCGATCCTCAGGGGGTTCGTGATAGG
ACCATGCTGGAGCTGCTGTATGCTACCGGCCTGCGGGTCTCGGAGCTGATCGATCTGCGC
CCAGAGCAGATCAGTCTGAGCCAGGGCGTGGTACGGGTCATCGGTAAGGGCGACAAGGAG
CGGCTGGTGCCGATGGGGGATGAAGCTCAGTCGTGGATCGAGCGTTTTCTGCGCGGACCG
CGCCAGGCGATCCTGGGTCAGCGGGTCTGTATCCACCTGTTTCCTACTCGACGCGGCAGC
GGCATGACCCGACAGGCATTCTGGTATCTGATCAAGCGCCATGCCCGGCAGGCGGACATC
GACAAACCAATCTCACCCCATACCCTGCGCCACGCCTTTGCCACCCATCTGCTGAATCAC
GGTGCAGATCTGCGCGTGGTGCAGCTGCTGCTTGGCCACAGCGATCTCTCCACCACCCAG
ATCTATACTCATGTGGCGCGGCAGCGGTTGAAAGCTCTCCATGCCAAACACCATCCGCGA
GCCTGA
>HMHBLCGN_00191 Methylated-DNA--protein-cysteine methyltransferase
ATGGCGGATAGGCCCGACTATCAAGCGGTAATTGATGCCGCTTGTTGTCGTTTTGGCGTG
CGCATGCGGGGGCATGAGCTCTTGTCCATCGATTTCCTGCCGCGAACCTGGCTCCTGATG
GATGCGACAGAGAGGAACGTCTCTGCGATTGTCCAACAGATCGAGGCCTATCTGGTTGAT
CCGCAACAGTCGATTAGCTGCCGTCGTTTTTCGCAGGGCACACCCTTTCAGCAGCGGGTG
TGGCAGCGCCTGCGCCAGATCCCGCCGGGTTCCACCCTTACCTATGGTGCATTGGCGGCT
GAGTTGGGAACCAGCCCCAGGGCAGTGGGCAATGCTTGTCGTGCCAACCCCTGTCCATTG
GTGGTGCCCTGCCATCGGGTGGTAGCCGCCACTGGGCTGGGGGGGTTTGCCGGCAGGCGG
AGTGGGACAAAACTGGCGATAAAGGCCTGGCTGCTACGGCATGAGGGGGCATTGTGA
>HMHBLCGN_00192 hypothetical protein
ATGTCTATCTTACCCCTATCCCTGCTGACGATACTGCTCCTCCCAACCGTCCCCAGCGCA
CTGGCGGACGACAACCGGCCCGACATCAACAGCTTGAACCGCCAAGTCAGCGAACTACTC
GCAGCAGGTCAGCGTCTACGCGAGCAGAACCTGGCAGCCAGGCAGCGCCTACAAACACTC
TCACAAGATCTCCAGGAGGGGTGGCGCCGTAATCAGATACTGGATCAACAGATCCAAGAG
CAGAGTCGCCTCTACAACGAAACCGCCCTCTCCAGCCCCGAAATCCAGGCAGTTCAGACA
GATAGATAA
>HMHBLCGN_00193 hypothetical protein
GTGACAATACCATTCTGGAGATCGAAACCACTTGAACAGCTCTCCGCCAGCGAATGGGAG
TTGCTCTGCGACGGCTGCGCCAAATGCTGCCTGCAGAAGCTGGAGGATGCTGAGACCCGG
GAGATCTATTTCACCAACGTGGTCTGTGACCTGCTCGACCTCGACAGCTGCCGCTGCAGC
CGCTACCAGGAGCGCTCCACCCTGGTGCCAAGCTGCATCACACTCACACCCAAAGACCTG
GATGACCCCTACTGGCTGCCCTCTACCTGCGCCTATCGGCTGCTGGCAGAAGGTGCAGAA
CTCCCCAGCTGGCACCCATTGCGCTCCCACGACCCTCACAGCGTTGCCGCTGCGGGCCAT
ACCATCTGCGGCCGGGTGGTGCCTGAAGCGGAAGCGGATGACCTGGAGTATCACCTGATC
GACTGGGTGCAGGCATGA
>HMHBLCGN_00194 N-acetylmuramate alpha-1-phosphate uridylyltransferase
ATGAAGGCGATGATCCTCGCGGCCGGGCGCGGCGAGCGCATGCGCCCGCTCACCGACCAT
ACCCCCAAGCCGCTGCTGTCAGTGGCGGGCAAGCCGCTGATCCAGTACCACATCGAAAAT
CTGGCCCGTGCCGGCGTGCGTGAGTTGGTGATCAACCATGCTCACCTGGGTGAACAGATC
GAGGCCTGGCTGGGTGATGGGGCGCAGTTTGGGGTTTCAATCCGCTACTCCCCCGAAGCC
GAGGCGCTGGAGACCGGCGGCGGCATCTATCGTGCGCTACCTTTACTGGGAGAGGCGCCC
TTCCTGGTGGTCAACGGCGATGTCTGGTGCGACTTCGATCCCAGCCGCCTACAGCTGGCC
GGAGGAGATCTGGCACAGCTACTGATGGTCGCCAATCCGGACCACCACCCAGGGGGGGAT
TTTCATCTGCAGGCGGGGCGGCTGGATGACCAGGGCAGTCCAAAGCTGACCTTCAGTGGC
ATCGGCCTCTATCGTCCGGCGCTGTTTGAAGGCTGCCGGGCTGGCCGCTTCCCGCTGGCG
CCACTGTTGCGGAATGCGATGGCTCAGGGCCGGGTGGCCGGCGCTGAACATCATGGTCGC
TGGATCGATGTCGGCACTCCGCAACGCTTGCAAGAGCTGGAGCGCAAACTCACAGGATAA
>HMHBLCGN_00195 Transcription termination factor Rho
ATGAACCTGACTGAACTTAAAAAGATGCCGGTCCCAGAACTGGCCGACCTCGCGCGCGAT
ATGAAGATCGAGGGCATGGCGCGTACCCGTAAACAGGATCTGATTTTCGCCATCCTCAAG
GCCCATGCGAAGAAGGGCGAGGACATCTACGGCGATGGGGTGCTGGAGATCCTGCCGGAT
GGTTTTGGTTTTCTGCGTTCGGGCGACAGCTCTTACCTGGCCGGGCCAGACGATATCTAT
GTCTCACCGAGTCAGATCCGCCGTTTCAGCCTGCGTACCGGCGACACCATCTCCGGTAAG
ATTCGCCCGCCAAAGGATGGCGAGCGCTACTTCGCGCTGCTCAAGGTCTCCGAGATCAAC
TTCGACAAGCCGGAGAACGCCAAGAACAAGATCCTGTTCGAGAACTTCACTCCGTTGTTC
GCCAACCAGAAGTTCACTCTGGAAAAGGGTAACGGCAGCACCGAGGACATCACCGCCCGC
ACCATCGAACTCTGTGCCCCGATCGGCAAGGGGCAGCGCGGCCTGATCGTCTCTCCGCCC
AAGGCGGGCAAGACCATGATGCTGCAGAATATCGCCCAGTCGATCGCCTACAACCACCCC
GAGTGCTACCTGATCGTGCTGCTGATCGACGAGCGTCCGGAAGAGGTGACCGAGATGGCC
CGCTCGGTGCGCGGTGAGGTGATCTCCTCCACCTTCGACGAGCCGGCCACCCGCCACGTG
CAGGTCGCCGAGATGGTGATCGAGAAAGCCAAGCGGCTGGTCGAGCACAAGATGGACGTG
GTGATCCTACTCGACTCCATCACACGCCTGGCGCGCGCCTACAACACCGTCATCCCCTCC
TCCGGCAAGGTGCTGACCGGTGGTGTCGACGCCAACGCCCTGCACCGTCCCAAGCGTTTC
TTCGGCGCCGCGCGCAACGTGGAGGAGGGCGGCAGCCTGACCATCATCGCCACCGCCCTG
GTGGAGACCGGCTCGCGCATGGACGATGTGATCTACGAGGAGTTCAAGGGCACCGGCAAC
ATGGAGGTCCACCTGGATCGCCGCATCGCCGAGAAGCGCATCTTCCCCGCCATCAACATC
AACCGCTCTGGCACCCGCCGCGAGGAGCTGCTGATGAAAGAGGGCGATCTGCAGAAGATG
TGGATCCTGCGCAAAATCCTGCATCCTATGGATGAACTGGCGGCGATGGAGTTCCTCTTC
GACAAGCTCAAGGTCTCCAAGACCAATCAGGAGTTCTTCGACGCGATGCGGCGTTGA
>HMHBLCGN_00196 Thioredoxin
ATGCGGTGCCTGGTGTCTTCCCAGATCTTTTTGGAGAAACCCAACGTGAGTGGACAGATT
GTTCATGTGACGGACGACTCTTTCGAGTCAGATGTGCTGCAGTCAACCCTGCCGGTCCTG
ATTGACTATTGGGCGGAGTGGTGTGGCCCCTGCAAAATGATCGCACCGGTGCTGGATGAG
ATCGCGGCCGAATACTCCGGCAAGCTCAAGGTCGCCAAGCTGAATATTGATGATAATTCC
AACACCCCGCCCCAGTACGGTATCCGTGGTATCCCCACGCTGATGCTGTTCAAGAATGGC
GAGGTTGAGGCGACCAAGGTGGGCGCGGTCTCCAAATCACAGCTGACCGCGTTTATCGAC
AGTAATCTCTGA
>HMHBLCGN_00197 ATP-dependent RNA helicase RhlB
ATGAGCAAAACACACTTGACAGACACACGATTCGACCAATTCGATCTCGCCCCTGAACTC
CTGCAGGGCATCACCGAGGCAGGCTTCATCCAGTGCACCCCGATCCAGGCAGAGACCCTG
CCAATCGCCCTCGCCGGCAACGATGTCGCCGGCCAGGCGCAGACCGGCACCGGCAAGACC
GCTGCCTTCCTAGTCGCGACCCTGCAGCACCTGATCGACCACCCCAGCAGCGAACAACGC
CGGCCCAACCAACCCCGCGCACTGATGCTCGCCCCGACCCGCGAACTAGCAGTGCAGATC
CACAAAGACGCCGAGGCACTCTGCAAGCATACCGACTTCACCACTGCCGCGGTATATGGC
GGCACCGGCTACGAACAGCAGCGCAATCAGCTGCAGCAAGGCGTTGATATCCTGGTCGGC
ACCCCCGGACGACTGATCGACTACTTCAAACAGCATGTATACAACCTCAATGAGATCCAG
GTGGTAGTGCTGGATGAGGCGGACCGCATGTTCGACCTCGGCTTCATCAAGGACATCCGT
TACCTGCTGCGGCGCTGCCCGGGCCCAACCCGCCGCCTCGGCATGCTGTTCTCCGCCACC
CTCTCCTACCGGGTGCAAGAGCTCGCCTACGAACACATGAACAACCCGCAGCATGTGGAG
GTGCAACCAGAACAGGTCACCGCTGAGAAAGTGCGAGAGATCGGCTACATGGTTGCCAAC
GAGGAGAAGATCCCGCTGCTGATCGGCCTGCTGCGCAGGCAAGAGGCGAGCCGCACCATC
GTCTTCGTCAACACCAAACGGGTCGCGGACAAGGTCTGGGGCTTCCTGCAGGGCAACCAG
ATCGACACTGCGGTGCTCTCCGGCGATGTGCCACAGAAAAAACGCCTCAACCTGCTCAAC
AAATTTCAGTCCGGTGAACTATCGGTACTGGTCGCCACCGACGTGGCGGCGCGCGGCCTG
CACATCCCGGATGTCACCCACGTAGTCAACTACGATCTGCCGGAGGATGCGGAAGACTAT
GTGCACCGTATCGGCCGCACCGCCCGCGCCGGCGCCAGCGGCGACGCCATCAGCTTCGCC
TGCGAGACCTACGCCTTCTCCCTTCCCGACATCGCCAAGTACACCGGCCACGCCATCCCG
ATGGAGACGGTCTCCGCCGAACTGCTGGCAGAGGTCGACCCAAAGAGCCGCATCTACCCG
GACCGCAGCAAGCGTGTGCAGCATCGCAGCAAGGATGGCCGTAAGCACCACGGCAGAGGC
CACAGTAGTGGTCATCATAAAAAGCACGACGAAAACAGGGCCGAGGGTGACAAGCCCAAA
CGCCATCGGCACCGGCACCATCCGGAGGGCACATCAAAAAACCCGCAGTAA
>HMHBLCGN_00198 hypothetical protein
GTGGATGACAAGTGTGGCCGCTGCAGCGGTTCAAAATGCTGCAGCTACACCACCGAGGCC
CTCGGCGTCGCACCACGCTCCAAGGTCGATTTCGAGCACCTGCTGTGGCAGATCTCCCAC
CAGGGGGTGGAGGTCTATAAAGATGAGGATGGCTGGTTTCTGTTGTTCCAGGCCCGCTGC
GAACACATCCAGCCGAGCGGCGCCTGCGGTATCTACGCCGAGCGCCCGCAGATCTGTCGC
GACTACAGCAACGACTGGTGCGAACTCGACGCCCCGGCGGAAGCGGGCTTCGAGCTCCAC
TTCCGCAACTACCGTGAGCTACTCGACTACTGTAAAAAACGCTTCAAGACCTGGGGACGA
TAG
>HMHBLCGN_00199 hypothetical protein
ATGCGCGGGATCGCGGTGACAAAGGCGTTCAGCAACACCCGTAGCTCCGGGATGATGGAG
ATCAGCCGCAGCACCCGGAAGATGCGCAGCAGTCGCCCGAGTAGCGCCGCCTCACTATCC
TCCACCGGAATTAGGCTGGCCACCACGATGATGAAATCAAAGACATTCCAGGCCTTGCTG
AAGAAGCGTTTCAGACTCTGCTCGGCGATTATGCGGATGCTGATTTCCAGCAGAAAGAAC
AGGGTAATGCCGATATCGAGGATTGCGAAGACGCTGCTCAGAGTCGGCGGGATGGCGTAG
>HMHBLCGN_00200 hypothetical protein
ATGGTCTCGTACATCACGTCGGTCCAGTCCTCGAAGGTGGCGACGCGGAACAGGGTCAGC
ATGGCGATGGTGATGTTCTCCCACAGCTCCGGGTTGATGGTGTGGAAGAACATGCTGCCC
GCTGCGGCGTAG
>HMHBLCGN_00201 hypothetical protein
GTGTTTCCCGAACTGCAGACCAGCGACAAGATTGCCCTGCTACGCTTCGACGGCTCACTT
TACTTCGCCAATGCCGGTTATTTTGAGGACAAGGTGCTGGAACTGGTCTCTAAGTACCCG
AACCTGCGCTACATCATTATCGATGGCGAGGCCATCAACCAGATGGATTCAAGTGGTGAG
GAGGTCCTGCATCACCTGGCCGATCGGTTAAAATCGCTGCACATCGAGTTTGTCGTGGCC
AGGATGAAGCGGCAGTTTATGAAGACGATTCGCCGCACTGGTCTGCTGGATTCGATTGGC
GAAGACCACTTCCACTCGCGCATCCAGTTTGCACTCAACTACGCTTGGGATGGCTTGGGA
GAGGATTATGACCGCACCAAATGCCCCCTGCGGCGGCAGATTGATTGA
>HMHBLCGN_00202 hypothetical protein
ATGAAGATGACCAGAAACAAGACCTTGGTCGTGGCTTCATTAGCCGCAGCACTTTTCAGC
AGTAGCCTGCCAGCCGAAGAGCGTCCCCTACAGGTCGACTCACAGGGTTTCTGTTCAAGC
CTGCCCTCAGTGGACCGGGTAGAGCTCTCCCAGCACATTCTCAAGCTGCACAACAATCTG
CAGCACCAGCAAGCAGAGCTGACCAGGGCAGAGATTGAAAAACGCTTTGACAGCACCGAC
GCGGTCATCACCATCATCCTGCCCGGCGGACTTCTCTACGCCGCCTACCGGAAAGCTGAC
CACCTAAAGACCAAGGCCCGGCTTGAGCAGGTATCTTCCGATCTCAACCGACTCTCTGTT
GACTTGGTCGCTTTCAACCCGATCGGCTCCATCCAGGTCGCACAAGCCCACTAG
>HMHBLCGN_00203 putative FAD-linked oxidoreductase
ATGCCGTTGCCACTCAGCTTGAGCAGCAAGGTCGCACCGCTCCCGGCTGTTGCGCAAAAG
GCCTTGAAGGCGATTGTCGGCAGTGATGCGCTGCTCACCGAACCCGCCGACTGCCTCCCC
TACGGTTACGACAACAGCCGCCAGCAGGCGCTGCCCCAGGCGGTGGTATTCGCCAGCGAG
GCGGCGCAGATCGAAGCGATCCTGGCGCTCTGCAACAGGCACCAGATCCCGCTGACCCCG
CGCGGCGCGGGCACCGGCACCACCGGCGCCACGGTGCCGGACCAGCATGGAATCGTGCTC
TCTCTGGAGCGGATGGACCGGATCCTGGATATCGACCCCGGCAACCGACTCGCTCGGGTG
GAACCCGGGGTCACCAACCAGACCTTGCAGCTAGCGTTGGCAGAGCACGGCTTCTTCTGG
CCACCGGACCCGACCAGCGCCTCGGTCTGCACGATTGGCGGCAATCTGGCCTACAACTCT
GCCGGCCCCCGGGCAGTCAAATATGGCACGCCGCGGGAAAACACCCTTGGATTGCAGGCT
GTCACCGGCGCCGCTCAGACCATCCGCACCGGCGTCAACACCACCAAGGGGGTGGTAGGC
TACGATCTGACGCGTCTGCTGATCGGCTCAGAAGGCACCCTAGCCATCATCACCGAGGCG
ACCCTCAAGCTGACCCCGCTGACACAGGCCAGGCAGACCCTGCAGGCCAGCTATCGCGAC
ATCCACGCCGCTGCCAAGGCGGTCTCCGCCATCATGGCGCAACCCACCACCCCCTGCGCG
CTCGAGTTCATGGATGGCGCGGCACTCGAGATGGTGCGCGACTTCTCCGATCTGGCCCTG
CCCCCGGAGGTCGGCGCATTGCTGATGATCGAGGTGGACGGCGCCAGCCACTCGATTGAA
CAGATCGCAGCTGAGGTGGCAACGGCCGCAACGGTCGAAGGGCTGATCGAGATCCACCAG
GCCAAAACCACCGAGGAGATTGCGGCTCTATGGAAGACCCGAAAGGCACTCTCACCAGCA
CTGCGTAATGTCGCACCGAAAAAGATCAACGAGGATGTGGTGGTGCCGGTCTCACATATT
CCCAGGCTGATCGACGAGCTAGAGCGCCTCTCCGCTCAGAGTGGCATCACCATCATTAAT
TTCGGCCACGCAGGCAATGGCAACATCCACGTCAATCTGTTGCTCGATCCCGACGACCCA
CTGCAGATGGCAGCGGGTAATGCCGCCCTCAGCCAACTCTTCGATCTAGTTCTGGCGCTG
GGAGGGACCATCTCTGGCGAGCATGGCGTCGGTCTGGCAAAACGGGATTTTGTCCCGCGG
GAGATCGACCCTCCCACTCTCGAACTGATGCGCGCCATCAAACGCCAGTTTGACCCCAAC
AACATCCTCAATCCAGGCAAGCTTTTCACGTACAGTTAA
>HMHBLCGN_00204 hypothetical protein
ATGAGCCATTTCGTTGTACCACTGGTCTCCCTGCTATTCACCGTCACTCTGCTACAAGGC
TGCGCCGCCGCCGTCGTGGGCGGCGCCGCCACTGGCGTCTCCATCGCTCACGACCGCCGA
ACCATGGGCACCTTCATCGAGGATCAGAATATTGAGCTGAAGGCTTCCAGCCTGCTGCGC
AACGACGCCACGCTCTCCGAGCACAACCATATCAGCGTGACCAGCTTCAATATGGTGGTG
TTGCTGACCGGCCAAGCCGCCTCCGCAAGTGATCGGCTGCGTACGGAACAGATCGTGAAA
AAGGTTGAGAAGGTACGCCGCGTAGTCAATGAATTGGAGGTCGGCTCGGGCGCTTCGTTT
GGCGAAATCACCCGTGACTCCGCCCTCTCGGCAGAAGTAAAGTTCAAACTGACCAAGGTG
AAGCTACCAGGCTTCGATCCGCTGCGCATCAAGGTAATCACCGAACGCGGCGTGGTCTAT
TTGATGGGGCTGGTGAGCCGAGCCGAAGCGGATGCCGCCACCGGGCAGGTTCGCAAGATC
AGCGGCGTGCGCCGCGTGGTGCGGGTCTTCGAATACATCTGA
>HMHBLCGN_00205 Phosphoheptose isomerase
ATGCACCGATGGAACTTAGTGATCACGTCAGACAGATTTTCAGCGAGAGCATCCAACTCA
AGATCGACGCGCTGCCACAGCTTCACCGATCAGATCAGCGCAGCCGCGGAGCTGATCGTC
AGCCGGCTGCTGGAGGGGAACAAGACCTTCAGTTGCGGCAACGGCGGCTCCGCCGGCGAC
GCCCAGCACTTCTCTTCCGAGATGCTCAACCGCTTCGAGCGGGAGCGGCCAGGGCTGCCA
GCCATCGCGCTGACTACCGACAGCACCACCATCACGGCGATCGCCAACGACTACAGTTAT
GAACGCGTGTTTGCGCGCCAGATCGAGGCGCTTGGCCAGCCCGGCGATCTGCTGCTAGCG
ATCTCCACCAGCGGTAACTCGGTCAACGTCAATGCGGCGGTGGAGGCGGCCCATGAGCGC
GGCATGGGAGTGATCGCTCTCTGCGGCCGGGACGGCGGCGAGCTGAAGAAACTCCTGCTG
GCCGATGATGTCGAACTCTGCGTTGCGTCGGATGTAACCGCACGCATTCAGGAGGTCCAT
CTGCTGATCATCCACTGTCTGTGTGACTTGATCGATCGACAGCTACTGGGCAACTGA
>HMHBLCGN_00206 hypothetical protein
ATGAAGGCCAAGCACCTGATCCGTGGCGAACAGGCCGAGCGCCTTGCCTGCCGTCATCTG
CAGGCCGAGGGACTGCGGCTGCTGGAGCGCAACTACCGCACCAAGCAGGGTGAAATCGAT
CTGGTGATGCAGGATGGCAACAGCCTGGTCTTCGTCGAGGTGCGCTATCGCAAGTCAGAC
AACTTCGGCAGCGCCGCCGAAAGCATCACCGCCGCCAAACGGGCCAAACTGATCGCCGCC
GCCAACCACTATCTGCTGCGTCAGACCGACCGCCCGAGCCGCTTCGACGTGGTCGCCATC
AGCGGTGACCAGCCCCCCGGCGTCGAGTGGATCCGCAACGCCTTTGATGCCTTCTGA
>HMHBLCGN_00207 Penicillin-binding protein activator LpoA
ATGGCGGAGGCGTTTCGCCTCTCCGGCAACCGCCTGGAGAGCGCCCGTGAACTGAGCGAA
CTTGATCAACTCCTGTTCGATGAAGAGGCGCGCCTGGCGAACCAACGCCAACTGCTGCAG
GGCCTGATGGTGATGACCGACACCGCCCTGACGCTGCTGCAGCCATCGCCACCGGGCACC
CTCGGCGGCTGGATGGAGCTGGCACGCATCGCCAAGGCGAACATCGATGACCCGACGCTG
ATCAGCACCCGGCTCGAGGCCTGGCAGGAGGATTTCCCCAACCACCCCGCCCTGCCCCAG
CTACTAACCGGTCAGCGGGCCGAGTCGGCCGAACAGCTGCTGCAGTTCGACGCGGTTGAC
CACATTGCGATCCTGCTGCCGCGCAGTGGCATCTATGCCAAAGTAGCCCAAGCGGTACAG
GATGGTCTGCTCGCCGCCTGGTATCAGCAACCGGCGAGCCGTCGGCCACAGCTGCGTTTC
TATGACAGCAGCGATCCCGACACCATCCTCGATTCGATCGACCAGGCAGTCAGCCAGGGC
GCCAAGGCGATCGTAGGCCCACTCAACAAACAGGCCCTGACGCTGCTGCTGAAGAGCGAT
GGCTTCCCAATCCCGCTGCTGGCGCTCAACCACACCAGCGATGGCGGCACCCCGCCAGCC
AACCTCTACCAGTTCGGCCTCTCCCCAGAGGGCGAGGCGCAGCTGGTGGCAGAACGTGCC
TGGCTCGAGGGCCATACCAGCGCCTTGAGTCTCACCCCCAGCGGCGACTGGGGAGAGCGT
ATCGCCGAGAGTTTCCGCACACGCTGGCTGACACTGGGCGGTGTGCTGGTGGAGCAGCAG
CAGTATCAGGCGAAGGAGAACGACTTCTCTGCACCGATCCGCAGCCTGCTCAATCTGGAC
GAGAGCAACGAACGCCGCCGGGTGCTGCAGCAGACCATTCACCGCACGCTCGAATATGAA
CCCAGGCGGCGCCAGGATGCTGACTTCATCTTTCTCGCGGCACGCCCGCAAAAGGCACGT
CAGCTGCGCCCGCAGCTACAGTTTCACCACGCCGGGCAGCTGCCAGTCTACGCCACCTCA
CACATCTACAGCGGTGCCGCAGAACCGGAGAAAGACAAGGATCTGGGGCATATCTTGTTT
GTCGAGATCCCCTGGCTGCTGGATCAGGAAGACCAGAGCCCGCTCTCCCGCAACCAGCTG
AAGCGACTGATCCCAAGCATCGAACAGCGCTATGCGCGCCTCTATGCCCTCGGCATCGAT
GCCTACAATCTGCTGCCACAGCTGCCGGCCCTGGCCGCCGACACCAACCGCAGCCTGGAT
GGCAAGACCGGCACCCTCTACCTCGACCACAAAAACCGCATCCATCGCCAGCTTGCCTGG
GCGGAGATGCGTAATGGTCGGGCCCGACTTACCGGTTATGCGCCGCGCATCGAAGCCCCG
CTCGGCAACGAGCAACTGATCGAACTTGAGCTCGAACCAAGCGCTGCCGAGCAGCAGCCA
GTCACGCCATTCACCCCGGAAGCCGTCGTCTCACCATGA
>HMHBLCGN_00208 transfer-messenger RNA, SsrA
GGGGGCGACACGGCTTTCGACGTGGGTTGCGAAACCTGAGGTGCATGCCGAGGAACAGCA
TACCTCGTAAATCCAGCTGTACCACTATAGTTGCCAACGACGACAACTACGCTCTCGCCG
CTTAATAACCGGTAGAAGCCATCTGACTGGAGCCGTGCTTATGCGTCCAGAGTCCTTCGG
GACACTCAGGTGTCATATCTCATAAGATCGCGCTGAAGGAAGTCCGGGCCGGATGCGCTA
AAACCTAACGGAATCGCTGTATTACATGCCCTGTCGGTCGGGCGGTTTGCAGTTAAATAT
AATCGACACGACTAAGCATGTAGAGCCGATGGCAGAGGGCTTGCGGACGCGGGTTCGATT
CCCGCCGCCTCCACCA
>HMHBLCGN_00209 SsrA-binding protein
ATGGCCAAGAAATCAAAGAAAAAGTCGTCCGGGAACGGCGGCTCCACCATTGCGCTGAAC
AAAAAAGCGAAGCACGACTACTTCATCGAAGAGCGCTACGAGGCGGGCGTCGCGCTGGAG
GGGTGGGAGGTGAAGAGCCTGCGCGCCGGACGTATCAACCTGACCGAGGCCTATGTCATC
ATCAACAAAGGCGAGGCGTACCTGTTTGGCGCCAACATCAGCCCGCTGCCAACCGCCTCC
ACCCACATCCAGCCCAACCCGACCCGCAACCGCAAACTACTGCTGCACCGGACCGAACTG
AACAAGCTGATCGGCCTGGTCGAGCGCAAGGGCTTTACCCTGGTACCCACCGCCATGTAC
TGGAAACGTGGCCGCGCCAAACTGGAGGTCGGCCTTGGCAAGGGCAAAAAACAGCACGAC
AAACGCGCCGACATCAAGGACCGTGATTGGAAACGCGACAAAGAGCGGCTGTTTAAGAAG
GGTTAA
>HMHBLCGN_00210 hypothetical protein
ATGACGGAAGCAAAATCGATTCACGGGCAGTGGTCGTCCCGCCTGATCTTCATTCTTGCC
GCGACCGGTTCAGCCGTCGGCTTGGGTAACATCTGGAAGTTTCCCTACATCACCGGCGAG
AACGGCGGCGGTGCCTTCGTGCTGGTCTATCTGCTCTGCATCGCGGTGGTGGGCATCCCG
ATCATGATGTCGGAGGTGATGCTTGGGCGGCGCGGCCGGCAGAGCCCGATCAACACCATG
ACCCGGCTGGCACGGGCGGAGGGTGCGCATCCCGCCTGGTCGCTGATCGGTTGGGGTGGT
GTGCTGGCTGGTTTCTTCATCCTCTCCTACTATAGCGTGATCGCCGGTTGGGCCATCGCC
TATGTGTTTCGCGCCGCTGGCGGCGTGTTTTCCGGGATCGATGCCGCGGGCGTGAAGCAG
GTGTTTGGTGATCTGGTGGAGGATCCGGAACGGCTGATCGCCTGGCATACCCTGTTCATG
CTGATGTCGATGGTGGTGGTGGCACGCGGGGTGCGCGCCGGCCTGGAGAAGGCGGTGACC
TGGCTGATGCCGGCGCTGTTTGTGCTGTTAATCGTGATGGTCGGTTATGCGATGAACACC
GGCTCCTTTGCAGAGGGGCTGAAGTTCCTCTTTGAGCCCGATTTCGACAAGCTGCTCTAC
GCATGTGAGATGGTGGACGGGGCGCAGCAGTGCGAGATCAGTGGCGCCCCGATCCTGGTG
GCGCTGGGACACGCCTTCTTTACCCTCAGCCTCGGTATGGGCGCGATCATGGTCTACGGC
TCCTATATGCCGAAGCAGTCCTCCATTGCCGGCTCGGCGATATTGATTGCGCTTCTCGAT
ACCCTGGTGGCATTGGTGGCGGGGATGGCGATATTCCCCATCGTCTTCGCCAACGGCCTG
GAGCCGGGCGCCGGCCCAGGGTTGATCTTCCAGACCCTGCCGATCGCCTTCGGCTCGATG
CCGGGCGGGCAGCTGTTCGGCACGCTCTTCTTTGTGCTACTGGTGTTTGCCGCCTGGTCG
TCGGCGATCTCCCTGATCGAACCGGCGGTAGCCTGGTTGGTGGAGAATCGGGGCATGACG
CGGGTGCGCGCGGCGAGTTGGATCGGTCTGATCACCTGGCTGCTCGGGCTCGGCAGCATT
TTCTCCTTCAACCTCTGGTCGGGCGAGCGCTATAAGCTGTTCGGCAAGAGCTTCTTCGAT
CTGCTCGACTATCTGGCGGCAAATATCATGCTGCCGTTGGGTGGTCTGCTGATCGCGATC
TTCGCCGGCTGGTTTATGTCGCGGGAGTCGAGCCAGCATGAGTTCGCCATGGCACAGCCG
TTCTACAGCCTCTGGCGGGGCACGATCCGTTTCCTGACGCCACTGGCGGTGGTGATGGTC
TTCCTTAACGCGGTTGGGGTGCTCTGA
>HMHBLCGN_00211 Persistence and stress-resistance toxin PasT
ATGCCGGTGGTATCCAAGAGCGCGCTGGTGCACCATTCGGCAGCGGAGATGTACCAGTTG
GTATGCGATTTCGAGGCCTATCCCGAGTTTCTGCCCTGGTGCAGCGACAGCCGCCTGATC
TCGCGCACGGATGACCAGATCTGTGGCGAGCTGGAGGTGTCGCGGATCGGCATCCGACAG
CGTTTCTCTACCTGCAACCAGTTGGTGGAGAATGAGCGCATGGATATTCTGTTGCGTGAT
GGTCCGTTCCGTAAATTAGAGGGGGGATGGCGTTTTACGCCGCTGCAGGAGAACGCCAGC
AAGGTCGAGCTGGTGCTCGATTTTGAGTTCTCCAGCAGGCTGATCGATAAGGCCTTCGGG
CGGGTGTTCAGCCAGATCGCCAATACCCTGGTCGATTCTTTCTGTAAACGAGCGGATGAG
GTCTATCGTGGCTGA
>HMHBLCGN_00212 hypothetical protein
GTGGCTGAAGAGACGATGCGGGTGGAAGTGGCCTATGCGGAACTGCGTGAACAATTGATT
CTGGAGCTGGAGTGTCCTGTGGATACCACAGCTGCGCAGGCGGTTGAGCTGTCGGGGATA
CGGGAGCGTTTCCCCGGCATCGACCTGAAAAAAAACAAGCTGGGGGTGTTTGGCAAGATG
GTGAAGGCCGATGCCAAGCTGAATCCAGGAGACCGGGTGGAGATCTACCGGCCGTTGATC
GCCGATCCAAAAGAGGCGCGCAAGAAGCGCGCGGCGGAGGGCAAGGCGATGAAGAACCGC
ACCCGCTGA
>HMHBLCGN_00213 Outer membrane protein assembly factor BamE
ATGGGGTATGATTCCGCCGAATTTCAGCGGATTGTACTGTTAATGAGTAAGTTTCTCATC
TCTTCTCTGCTCTTGGCCCTGCTGGGCGGAGTGACGGGCTGCTCCAGCACCTGGGAGGAT
TTCTCCCTCGTCCATATCCCGGATATCCAGCAGGGCAACCTGGTGACACCGGAGATGGTG
GCGGAACTGAAACCGGGCATGAGCAAGCGCCAGGTGCGTTTTCTGCTCGGCACACCAATA
CTCATCGATGTCTTTCACCCGGATCGTTGGGACTACTACTACGCCCTAAAAAAGCGCAAC
AAGCCGGTGGATCAGAAGCGTTTCAGCGTCTTCTTCCGACGCGATAAGCTGCTCCATTAC
AGCGGCGACATCGCCCCTGCAGAGAACCTGCAGCGGCTTAAAGATGAGAAGGAGCAAGTG
GTATCTGTACCCGACTACGAGGACGAGGGCGGCATCTTTGAGGCCTTGCTGGATCAGGTA
GGAGTGGAACTGGAGGAGGAGTAA
>HMHBLCGN_00214 Ferric uptake regulation protein
GTGGACAACCAGGAAATCAGAAAGGCTGGCCTGAAGGTCACCCTACCCAGGGTCAAGATC
CTGGAGCTCATGGAGAGCAGTGCGCAGCGCCACGTCAGCGCTGAAGATGTCTACAAGATG
TTGCTGGAGAATGGTGAGGAGATCGGTCTGGCAACGGTCTATCGGGTGCTCACCCAGTTT
GAATCGGCCGGCCTGGTGACGCGCCATAACTTCGAGGGCGGGCATGCGGTCTTTGAGCTT
GATCGGGGTGGCCACCATGACCACATTGTCTGTATTACCTGCGGGCGGGTGGCGGAGTTT
ATGGACGCTACCATCGAGGCGCGACAGAAGGAGATCGCTGCGGAGCACGGCTTTGAAATG
GCCGACCATGCCTTGATCATCTACGGCCGCTGCATGGACAAAAACTGTGCGCGGCGCAGA
AAAGATTAA
>HMHBLCGN_00215 DNA repair protein RecN
TTGCGCTTTCAGAGCGCCGAGCTGGAGGCGCTGGCACTCTCCAACGACGAACTCGAACTG
CTGCAGCAGGATCACAACCGCCTGGCCAACCTGGAGCGGCTGCGCAATAGCTGCGGCACT
ATTCTCACCCAACTGGACGAGACAGAGCCCTCGGTGCGCAGCCAGCTAGCCCGCTTTGCC
GATGAGCTCGCCGAACTGTCGGGGCTGGATGCCAATCTGATCGACGCTGCCGAGACCATC
GCCAGCGCGCTGATCCAGGTGGATGAGGGGGTCACCGCCCTGCGCGGTTATTTGGACGAT
CTCGATCTCGATCCAGATAGCCTGCAGCAGGTCGAGCAGCGGCTCGGCGCAATCCACGAT
ACGGCGCGCAAATACCGGGTGCGCCCGGAGGCGCTGGTAGAGCGCCAGCAAAGCATCCAG
CAGGAGCTGCAGACGACCGAAAACGCCGGAGAGGCACTGGAGCAGCTCGAGCAGCAGGTG
CGGGAGCAGCGCGAGCGCTATTTCGAGGCTGCCTACCGGCTCAGCAAAAAGCGCCGTCAA
TCCGGCAAGAGGCTGGCCGCTGAGATCAGCCAGGCGATGCGCCAGCTGGGCATGACCGGC
GGCCGCTTCGATGTGGAGCTGGCACCACTGGAGGCCGACGATGCCGGCGCCTCTGGCCTG
GAGCGGGTCGAGTTCATGGTCTCGGCGAATCCCGGCATGCCACTGGCGCCGCTCAACAAA
GTCGCCTCCGGCGGTGAGCTGTCGCGCATCAGCCTGGCGATCCAGGTCGCCACCAGCAGC
TGTACCGAGACCCCCACTCTAGTGTTTGACGAGGTGGATGTGGGCATCGGCGGCGGGGTG
GCGGAGATCGTCGGGCAGATGCTGCGGCGGCTCGGCAGCTCACTCCAGATACTCTGCGTA
ACCCACCTGCCACAGGTGGCCTCCCAGGCCAATCAGCACCTGCAGGTGCGCAAGCAGAGC
GACCGCAAGAGCACCCGCACCGACATCACCCCCCTCAATCTGAACCAGCGCATCCAGGAG
ATCGCGCGCATGCTGGGTGGGGTGGAGATCACGCCGCAGACCTTGGCGCATGCCGAGGAG
ATGGTGCGTCAGGCCTCAGAGGCTGAGACGGGCATCGTAATCGGCGCGGCAGAGTGA
>HMHBLCGN_00216 hypothetical protein
ATGCGCGGCTCTTTACGGGGCGAACGGCGGTTGAGTCGGGCCACGGAGGAGACGGGAAGC
GCGCTTCTCGGGGCTGAAAAAAAGGGGTTGACAGACTACCTTAGCCCTGTAGAATACGCG
CCTCCAAACGAGATCGCTACGGCGCTGATCGGGATCCAAGAAAAAGTTCTTGACACCAGA
TTGGAGGCCTGTAAAATAGGCGGTCTTTCCCGGACGAAAAGTCCGGAAGCTCTTTAA
>HMHBLCGN_00217 16S ribosomal RNA
TGAAGAGTTTGATCCTGGCTCAGATTGAACGCTGGCGGTATGCTTAACACATGCAAGTCG
AACGGTAACGCGGAGAGCTTGCTCTCTGGCGACGAGTGGCGGACGGGTGAGTAACGCGTA
GGAATCTGCCCAGTAGTGGGGGACAACTCGGAGAAATCCGAGCTAATACCGCATACGCCC
TACGGGGGAAAGCGGGGGATCTTCGGACCTCGCGCTATTGGATGAGCCTGCGTTGGATTA
GCTAGTTGGTGGGGTAATGGCCTACCAAGGCGACGATCCATAGCTGGTCTGAGAGGACGA
TCAGCCACACTGGGACTGAGACACGGCCCAGACTCCTACGGGAGGCAGCAGTGGGGAATA
TTGGACAATGGGCGAAAGCCTGATCCAGCAATACCGCGTGTGTGAAGAAGGCCTGCGGGT
TGTAAAGCACTTTCAATTGGGAAGAAAAGCCTGAGGATAATACCCTTGGGTCTTGACGTT
ACCTTTAGAAGAAGCACCGGCTAACTCCGTGCCAGCAGCCGCGGTAATACGGAGGGTGCG
AGCGTTAATCGGAATTACTGGGCGTAAAGCGCGCGTAGGCGGCTTGTTAAGTCAGATGTG
AAAGCCCTGGGCTCAACCTGGGAACTGCATTTGATACTGGCAGGCTAGAGTATGGTAGAG
GGAAGTGGAATTCCGGGTGTAGCGGTGAAATGCGTAGATATCCGGAGGAACATCAGTGGC
GAAGGCGACTTCCTGGACCAATACTGACGCTGAGGTGCGAAAGCGTGGGTAGCAAACAGG
ATTAGATACCCTGGTAGTCCACGCCGTAAACGATGTCAACTAGCCGTTGGGCTCATTATA
AGGGCTTAGTGGCGCAGCTAACGCGATAAGTTGACCGCCTGGGGAGTACGGCCGCAAGGT
TAAAACTCAAAGGAATTGACGGGGGCCCGCACAAGCGGTGGAGCATGTGGTTTAATTCGA
TGCAACGCGAAGAACCTTACCAGCCCTTGACATCCTCGGAACTTTCTAGAGATAGATTGG
TGCCTTCGGGAGCCGAGTGACAGGTGCTGCATGGCTGTCGTCAGCTCGTGTCGTGAGATG
TTGGGTTAAGTCCCGTAACGAGCGCAACCCTTGCCCTTAGTTGCCAGCACGTAATGGTGG
GAACTCTAAGGGGACTGCCGGTGACAAACCGGAGGAAGGTGGGGATGACGTCAAGTCATC
ATGGCCCTTATGGGCTGGGCTACACACGTGCTACAATGGCCGGTACAGAGGGCTGCAAAC
CCGCGAGGGGGAGCCAATCTCAGAAAACCGGTCGTAGTCCGGATCGCAGTCTGCAACTCG
ACTGCGTGAAGTCGGAATCGCTAGTAATCGCGGATCAGCATGCCGCGGTGAATACGTTCC
CGGGCCTTGTACACACCGCCCGTCACACCATGGGAGTGGGTTGCAAAAGAAGTGGGTAGC
TTAACCTTCGGGAGGGCGCTCACCACTTTGTGATTCATGACTGGGGTGAAGTCGTAACAA
GGTAGCCCTAGGGGAACCTGGGGCTGGATCACCTCCTTT
>HMHBLCGN_00218 tRNA-Ile(gat)
GGGTCTGTAGCTCAGTTGGTTAGAGCGCACCCCTGATAAGGGTGAGGTCGGAGGTTCAAA
TCCTCCCAGACCCACCA
>HMHBLCGN_00219 tRNA-Ala(tgc)
GGGGCCATAGCTCAGCTGGGAGAGCGCCTGCCTTGCACGCAGGAGGTCGGCGGTTCGATC
CCGCCTGGCTCCACCA
>HMHBLCGN_00220 23S ribosomal RNA
TCAAGTGAGTAAGCGCATACGGTGGATGCCTAGGCGGCAGAAGGCGATGAAGGACGTGGT
AGGCTGCGATAAGCCTCGGGGAGTTGTCAAACTAGCTTTGATCCGAGGATTTCCGAATGG
GGGAACCCACCTCTTAGGAGGTATCTGCATCTGAATACATAGGGTGTAGAGGCGAACCCG
GGGAACTGAAACATCTAAGTACCCGGAGGAAAAGAAATCAACCGAGATTCCCTTAGTAGC
GGCGAGCGAACGGGGATTAGCCCTTAAGCGATAGAGTGGTTAGTGGAACGGTCTGGAAAG
TCCGGCGATACAGGGTGATAGCCCCGTACACGAAAGCCTATTTATCGTGAAATCGAGTAG
GGCGGGACACGTGATATCCTGTCTGAACATGGGGGGACCATCCTCCAAGGCTAAATACTC
TCTGCCGACCGATAGTGAACCAGTACCGTGAGGGAAAGGCGAAAAGAACCCCGTTGAGGG
GAGTGAAATAGAACCTGAAACCGTATGCGTACAAGCAGTGGGAGCCCCTTCGGGGGTGAC
TGCGTACCTTTTGTATAATGGGTCAGCGACTTACTTCTCAGTGGCAAGGTTAACCGTATA
GGGGAGCCGTAGGGAAACCGAGTCTTAATAGGGCGCCATAGTCGCTGGGAGTAGACCCGA
AACCGGGCGATCTACCCATGGCCAGGGTGAAGGTGCGGTAACACGCGCTGGAGGCCCGAA
CCCACTTACGTTGAAAAGTGAGGGGATGAGCTGTGGGTAGGAGTGAAAGGCTAATCAAGC
CCGGAGATAGCTGGTTCTCCTCGAAAGCTATTTAGGTAGCGCCTCGCGTCTCACTCCAGG
GGGTAGAGCACTGTTTCGGCTAGGGGGCCATCCCGGCTTACCAAACCGATGCAAACTCCG
AATACCTGGAAGTGCAATCGCGGGAGACACACGGCGGGTGCTAACGTCCGTCGTGGAAAG
GGAAACAACCCAGACCGCCAGCTAAGGTCCCTAAATCACAACTCAGTGGGAAACGATGTG
GGAAGGCATAGACAGCTAGGAGGTTGGCTTAGAAGCAGCCATCCTTTAAAGAAAGCGTAA
TAGCTCACTAGTCGAGTCGGCCTGCGCGGAAGATTTAACGGGGCTTAAGTTGTGTACCGA
AGCTGCGGATGCGTGTTTACACGCATGGTAGAGGAGCGTTCTGTAAGCCTGCGAAGGTGT
GTTGTAAAGCATGCTGGAGGTATCAGAAGTGCGAATGCTGACATGAGTAACGATAATGCG
GGTGAGAGGCCCGCACGCCGAAAGCCCAAGGTTTCCTGCGCAACGCTAATCGGCGCAGGG
TTAGCCGGCCCCTAAGGCGAGGCCGAAAGGCGTAGTCGATGGGAATCAGGTTAATATTCC
TGAGCCTGCAGGTGGTGACGAATTCCGGTAGTTACTGTATCGCGTTGGTTGTCGATATGG
TGGCGTAGGAGTTCCAGGAAATAGCCCCTGCATATAGACCGTACCCCAAACCGACACAGG
TGGGCAGGATGAGTATTCCAAGGCGCTTGAGAGAACTCTGGTGAAGGAACTAGGCAAAAT
GGTACCGTAACTTCGGGAGAAGGTACGCCCCTCGTAGTGCAAGCTATGGGGGGCCGCAGA
GACCAGGTGGCTGCGACTGTTTATTAAAAACATAGCACTCTGCAAACTCGAAAGAGGACG
TATAGGGTGTGACGCCTGCCCGGTGCCGGAAGGTTAATTGATGGGGTTAGCGCAAGCGAA
GCTCTTGATCGAAGCCCCGGTAAACGGCGGCCGTAACTATAACGGTCCTAAGGTAGCGAA
ATTCCTTGTCGGGTAAGTTCCGACCTGCACGAATGGCGTAACGATGGCCACACTGTCTCC
ACCAGAGACTCAGTGAAATTGAACTCGCTGTTAAGATGCAGTGTACCCGCGGCTAGACGG
AAAGACCCCGTGAACCTTTACTACAGCTTTGCACTGGACTTTGAGCCTACTTGTGTAGGA
TAGGTGGGAGGCTTTGAAACCGGAACGCCAGTTTCGGTGGAGCCAACCTTGAAATACCAC
CCTGGTATGTTTGAAGTTCTAACCTAGACCCGTTATCCGGGTTGGGGACAGTGTATGGTG
GGTAGTTTGACTGGGGCGGTCTCCTCCCAAAGAGTAACGGAGGAGCACGAAGGTACCCTC
AGCGCGGTCGGACATCGCGCAATGAGTGCAAAGGCATAAGGGTGCTTGACTGCGAGACAG
ACACGTCGAGCAGGTACGAAAGTAGGTCTTAGTGATCCGGTGGTTCTGTATGGAAGGGCC
ATCGCTCAACGGATAAAAGGTACTCCGGGGATAACAGGCTGATACCGCCCAAGAGTTCAT
ATCGACGGCGGTGTTTGGCACCTCGATGTCGGCTCATCACATCCTGGGGCTGAAGTCGGT
CCCAAGGGTATGGCTGTTCGCCATTTAAAGTGGTACGCGAGCTGGGTTTAGAACGTCGTG
AGACAGTTCGGTCCCTATCTGCCGTGGGCGTTCGAGATTTGAGGGAAGCTGCTCCTAGTA
CGAGAGGACCGGAGTGGACGTATCTCTGGTGTTCCGGTTGTCACGCCAGTGGCATTGCCG
GGTAGCTACATACGGACAGGATAACCGCTGAAAGCATCTAAGCGGGAAGCCCCTCCCAAG
ATTAGATCTCGCTGGACCCTTGAGGTCCCTGAAGGTCCGTTAAAGACTATGACGTTGATA
GGCTGGGTGTGGAAGCGCAGTAATGTGTGAAGCTAACCAGTACTAATTGACCGTGAGGCT
TGACCA
>HMHBLCGN_00221 5S ribosomal RNA
TGGCGGCCATAGCGAGTTGGTACCACCCGATCCCATCCCGAACTCGGAAGTGAAACGACT
TAGCGCCGATGATAGTGTGGGGTCTCCCCATGTGAAAGTAGGTCACTGCCA
>HMHBLCGN_00222 Bacteriohemerythrin
ATGGCTGCCTTTGTAGAGTGGTCCGATACCCTGAGTGTCGGCATCGAAGAGATCGACGCG
CAGCACAAGGTGCTGGTCGATATGATCAACCGGATGCATGATGCAATCCACAAACGCCAG
GGAAGCGAAGTTGTTAAAGAGATTCTCGGTGAACTGGCGGACTACACCCGCATCCACTTC
GCCGTTGAAGAGAGTCTGATGCGCATCCTCAACTATCCTGGTTACGACGCACACAAGGAG
ATTCACGAGGAGTTGCTCGGGCACGTCATCGAGCTGGTGGAGAAGGTCGAATCGGGCAAG
ACCGCGATCGGCTTCGAACTGATGCACTTCCTCAAGACCTGGCTCACCAAGCACATCATG
GAGGAAGATATGCAATACACCGCACACTTCCTTGCCGCCGGCGCTAACCCCCGCGTAACA
AAAAAATCCTGGATCAAAAAGCTTTGGGGATAG
>HMHBLCGN_00223 Cyclic pyranopterin monophosphate synthase
ATGTCTGACCTGACCCACTTCAACGCAGCCGGCGAGGCCCATATGGTCGATGTCGGCGAC
AAATCGGTCACCCACCGGGTGGCCGTCACTGAAGGCCGCATCAGCATGCTGCCCGAGACC
CTCGCGCTGATCATGCAGGGCGGCCACAAGAAGGGCGACGTACTCGGCATCGCTCGTGTC
GCTGGTATCATGGCCGCGAAGAAGACTGCCGACCTGGTGCCGCTATGCCACCCGCTGGCG
CTCACCAAGGTCAATATCGAGCTGAGCGCCGAACCCGAGAGCACTAGCGTCTACTGTCAG
AGCCGGGTCGAAACCCGCGGCCAGACCGGCGTCGAGATGGAGGCGCTGTGCGCCACCCAA
GTGGCACTGCTAACCATCTATGATATGTGCAAGGCGGTCGACCGCGGCATGACCATCGAC
CAGGTGCGCCTGTTGGAGAAGGCCGGCGGGAAATCGGGGCACTGGAGACGAGAAGATTGA
>HMHBLCGN_00224 hypothetical protein
ATGAAAGTCTGCATCCTCTCCGATAGCCACGACCACATCCCGCTGCTCGACGCCGCGGTG
GCAGAAGCCAAGAGCCAGGGCGCCGAGGCGGTGCTGCACTGTGGCGACGTAGTCGCTCCA
AGCACCCTCAACTGCCTCGCCAAGCATGATCTACCGGTGCATGTCATCCACGGCAACAAC
AGCGGCGACCTCTACACCCTGGGGCGACTTGCCAACCAGCCCAACACCCACATCCACTAC
CATGGCATGGATGCTGGAGTGGAACTGGCCGGCAAGCGGATCTTCCTGGTCCACTATCCT
CACTACGCCCGTGCCATGGCCGCCACCGGCGACTGGGATCTGGTCTGCTGCGGTCACAGC
CACAAGCTCAAATTCGAGGAGCTGGCCAACATCAAGGGCGGCACCACCCCGCTGATCAAC
CCCGGCACCATCGGCGGCGTCGGCCGCGCCCCTGCCACCTACGTGATGGCCGACCTGGAG
AGCATGCAGTTCGAGGTGCGTGAGGTCGCCAAGTCGCTTGAACATCTGTAA
>HMHBLCGN_00225 Inorganic pyrophosphatase
ATGAACCTGGACAGAGTCAGCTCCGGCGCCAATGTCCCTAACGACATCAATGTCATTATC
GAGATTCCGGCGCACTCCGACCCAGTCAAATATGAGCTGGATAAGGAGACCGGTGCGATG
TTTGTCGACCGCTTCATGTCCACCGCCATGCACTACCCCTGCAACTACGGCTATGTGCCG
CACACCCTGTCGAAGGATGGCGACCCGGTCGACGTGCTGGTGCTCACCCCCTATCCACTG
ATCTCCGGCTCGGTAATCAAGTGCCGCCCGATTGGCGTGCTCAAGATGAAGGACGAATCG
GGAGACGATGCCAAGATACTGGCCGTGCCGGTCGACAAGCTCTGCAAAAGCTACCGCTCG
GTGCAGACCTTCCGCGACCTGTCTGGCGAGGTGCTGAATCGCATCTCCCATTTCTTCGAG
CACTACAAGGATCTGGACGAAGGTAAGTGGGTGCGCGTCGACGGCTGGTACGGCCTCGAT
GAGGCAAAGGCAGAGATCATGGAGAGTGTGCAACTGTATAAGGATGCACCTGAAAAACCC
AATTTCTAA
>HMHBLCGN_00226 K(+)-insensitive pyrophosphate-energized proton pump
GTGAGCACTGAACTTATCTTCGCCCTGGCCTGCGCCGCTGCCGCACTAGCCTATGGGTTT
GTATCCGTCAAATGGATACTCGCACAGCCGGAAGGCAACGAGCGCATGCGTGAGATCGCC
GCTGCCATACAGGAGGGCGCCAGCGCCTATCTTAACCGCCAGTACACCGCCATCGGTATC
GTCGGCGCTGTTATGCTCGTCGTTCTTTGGGCTGCCCTGGGTGCGGCCACTGCAATCGGC
TTCGCCATCGGTGCAGTCTTCTCTGGTGCCGCCGGCTATATCGGCATGAACATCTCGGTA
CGTGCCAACCTACGCACCGCAGAGGCCGCCAATAACGGCCTCAACGCCGCACTGCAGGTC
GCCTTCCGCGGTGGCGCCATCACTGGCATGCTGGTTGTCGGCTTGGGTCTGCTGGGTGTG
GCCGGTTACTATGCCATCCTCAGTCAGATGGGCGTCACCGACAGCGACGCACTGCACGCT
CTGGTCGGTCTCGCCTTCGGCGGCTCGCTGATCTCCATCTTCGCCCGTCTCGGCGGCGGC
ATCTTCACCAAGGGTGCGGATGTGGGTGCCGACATCGTCGGCAAGGTTGAGGCAGGCATC
CCCGAGGACGATCCACGCAACCCGGCAGTTATCGCCGACAACGTGGGTGACAACGTGGGT
GACTGCGCCGGCATGGCAGCCGACCTGTTCGAGACCTACGCGGTAACCGTGGTCGCCACC
ATGCTGCTGGGCAGTCTGCTGGTCGCCGGCAACAGCGCCGCTGCCATCACCTATCCGCTG
GTACTGGGTGGCGTCTCCATCATCGCCTCCGTGATCGGCACCTACTTCGTCAAGGCAAAT
GAGGGCGACACCAAGATCATGATCGCGCTCTACAAGGGGCTGGCGGTCGCCGGCGTCATC
GCCGCGGTGGCCTTCTACTTCGTCACCGACTACATGATGAAAGACGTGATTATCGAAGGC
GTGACCAACCCGACCATGGCACTCTTCGGTTCCGCCATGATAGGACTCGTGTTGACCGCC
GCGATGGTGGTGATCACCGAGTACTACACCGCCACCGAGTTTAGCCCGGTGCGGCACATC
GCTGAAGCCTCCACCACCGGTGACGGCACCAACGTGATCGCTGGTCTGGGCGTCTCCATG
AAGTCCACCGCCGCTCCGGTACTCGCCGTGTGCGCTTCGATCTGGGGTGCCTACGACCTG
GCTGGCCTCTACGGCATCGCCGTGGCCGCCACCTCGATGCTCTCCATGACCGGCATCATT
GTCGCCCTCGACGCCTACGGCCCGATCACCGACAACGCCGGTGGTATTGCCGAGATGGCT
GAGCTAGACGAGAAGATCCGCAACATCACCGATCCGCTGGATGCCGTGGGTAACACCACC
AAGGCGGTGACCAAGGGCTACGCCATCGGTTCCGCCGGTCTGGCCGCGCTGGTGCTCTTT
GCCGACTTCACCCACAGCCTGGACTCTGCCGGCAAGCTGGTCAGCTTTGACCTCTCCAAC
CACATGGTCATCATCGGTCTCTTTATCGGTGGTCTGGTGCCTTACCTGTTCGGTGCGATG
GCGATGGAAGCCGTGGGCCGCGCTGCTGGCGGTATCGTCAACGAGGTTCGTCGCCAGTTC
CGCGAGATGCCAGGCATCATGGACCACAGCCAGAAACCAGACTACTCCAAGGCCGTGGAC
ATGCTGACCAAGGCCGCCATCAAGGAGATGATCATCCCCTCCCTGCTGCCCATCGCGGTG
CCAGTGATCGTCGGTCTGACCCTGGGTGCCCAGGCACTGGGTGGCCTGCTGATCGGCACC
ATCGTGACTGGCCTGTTCGTCGCCATCTCCATGACCACCGGCGGTGGCGCATGGGATAAC
GCCAAGAAGTATATCGAGGATGGCCACTTCGGCGGCAAGGGCTCCGATGCTCACAAGGCA
GCGGTTACCGGTGACACCGTAGGCGACCCCTACAAAGACACCGCCGGCCCTGCCGTCAAC
CCGCTGATCAAGATCATCAACATCGTGGCACTCCTAATCGTGCCGCTGATCTGA
>HMHBLCGN_00227 Pyrophosphate--fructose 6-phosphate 1-phosphotransferase
ATGGGGCGTCACGCTGGCTGGATCGCCGCTGCCGGCGCCCTGGTCGAGGACTACGGTATT
CCGGTCGTGACCTTGTTCCCGGAGATCGAGTTCGACAAGGAGAAGTTCCTCGCCGCGGTC
GACGCCAAGGTGAAGGAACATGGCTACTGCACCGTCTGCGTCTCCGAGGGCGCACACTGG
CCCGATGGCACCTTCCTCGCCGAGCAGGGCACCCGCGACTCCTTCGGTCACGCCCAGCTA
GGTGGCGCGGCGCCGATCGTCGCCAACATGATCAAGGACGCCCTGGGCCACAAGTTCCAC
TGGGCGGTAGCCGACTACCTGCAGCGTGCAGCACGTCACCTGGCCTCCGAGTCCGATGTC
GCGCAGGCCTACGCCCTGGGCCAGGCCGCGGTCGAAAAGGCTCTGGAAGGCAAGAACTCG
ATCATGCCCACCGTGGTACGTGAGTCTTCCTCTCCCTACAAGTGGAGCATCGGCGAGGCC
CCCCTGAGCGAGGTCGCCAACGTCGAGAAGATGATGCCGATGGACTTCATCTCCGAAGAT
GGCTTCGGTATCACCGACAAGTGCAAAGAGTACCTCTACCCGCTGATCAAGGGCGAGGCC
TACCCCGAGTATGACGACAACGGCATGCCCAAGTACGTCACCATGAAGGGAGCTGCGGTA
CCGAAAAAGCTGGCAGAGTTCGATCTGTAA
>HMHBLCGN_00228 Pyrophosphate--fructose 6-phosphate 1-phosphotransferase
ATGACAGCAAAGAATGCCTTCTACGCCCAATCCGGCGGTGTAACTGCCGTGATCAACTCA
TCCGCCTGTGGCGTGATCGAGACCTGCCGCAAGCACTCAGACAAGATCGCCAACGTCTAT
GCCGGTCGCAACGGCATCATCGGTGCCCTGACCGAAGACCTGATCGACACCAATCAGGAG
TCCGCTGAAGACATCGCCGCGCTGAAGACCACCCCCTCTGGTGGTTTTGGCTCCTGCCGC
TTCAAGCTGAAGAGCCTGGAAGACAACAAGCGCGAATACGAGCGTCTGATCGAGGTCTTC
AAGGCCCACAACATCGGCTACTTCTTCTACAACGGTGGCGGCGACTCCGCTGACACCTGC
TACAAGGTCTCCCAGCTCTCCGAGAAGATGGGCTATCCGGTGCAGGCGATCCATGTGCCG
AAGACTGTCGACAACGACCTGCCGATCACCGACAACTGCCCCGGCTTCGGCTCGGTGGCC
AAGTACATCGCCGTCTCCACACTGGAGGCCTCCTACGACGTACGCTCGATGGCCGCCACC
TCCACCAAGATCTTCGTCATGAGGTGA
>HMHBLCGN_00229 hypothetical protein
ATGATCGCTTCAACAGCAATTTTACTGCAGCAACAGGAGCATAAGCTCATCCACCCATGT
GAGATGCCCCCCATCGAACAGGTCGCCCACTATGAACAGGCGATAACTCGGCTCACTCCA
GCCAGCTCCGAGCTGGAACGAAATCTGATCAGCACCTACCGCAGCCTGCTGCTGCAGTGT
CGGGAGCAGTTCGCCAGCGACTACTGA
>HMHBLCGN_00230 Nucleoside triphosphate pyrophosphohydrolase
GTGTCTGAATCGATGCAATGTCTGCTCGAACTCATGGCCAGACTGCGGGATCCGGAGACT
GGCTGTCCCTGGGATCGAAAGCAGAGCTTCGCAACCATTGCGCCCTACACCATCGAAGAG
GCCTACGAGGTGGCCGATGCGATTCAGCGCGACGATCTCGAGGATCTCCGGGAGGAGCTG
GGGGATCTGCTGTTTCAGGTGGTATTCCACGCCAGGATGGCGGAGGAGGCGGGGCAGTTC
GATTTCGAGGCAGTGGTGGCAGGAATCGTGGAGAAGATGGTGCGTCGGCACCCCCACGTA
TTTGCCGATCAAACCCCGGCCAATGAAGCAGAACTGCGTCACGCCTGGGAGCAGCAGAAA
CTGCATGAGCGTCGCGCCAAGGCGGGTGATGCGGGGCACCGGGTGCTGGATGGGGTAGCC
CAGGCGCTGCCGGCCCTGATGCGCGCGGAGAAGCTGCAGAAGCGGGCGGCCAAGATCGGC
TTTGACTGGCCGGAGATCGGGGCTGTTGCCGACAAGCTGCGGGAGGAACTGGGCGAGGTG
GAGGCGGTGATTGCGGCTGATCAAGCGCAGCAGCGGGAGGAGGAGATCGGTGACCTACTG
TTCAGCTGTGTTAATCTTTCCCGTCATGCCGGGGTGGATGCCGAGAGTGCCCTGCGCAGC
GCCAACCATAAATTTGAACGCCGTTTTGCCCGCATGGAGCGTCTGCTTCGGCAACAGGGT
GGTGATATCCACGCCACCGGCATCGACACCCTAGATCCGCTCTGGAAACGGGTGAAAGCG
GAGGAGCGCAACAGGTGCAACACTGAGGAGAATCAGGAATGA
>HMHBLCGN_00231 hypothetical protein
ATGAGCCAGTCCGCAATGGGCTATCTGCGGCACATCTATAATTGCAACACCTGGAATCCA
GCCAACTTCACCCCTTTTTGTATCGCTGGAGAGCAGGTCGGACGTCTAAAGCAACCATTG
GTCGAGGCGCTTGGTCAGTGGCCAGAGCGGTTTCGCATCAGCCGGGAGCAGGTCGAGCTG
ATCGACGAGCGGGACGACTTCGACTACCGCACCGCGCAGTTGGGCGAGGTGGTGGATGCA
CTGGTCGAACAGGGTGTGATCACCCATCAGCACGGTGAACGCTACCCGGTGACCGCAGCT
GAGCGGCAGCACGCCTTTGCCACCATCGATCGTACCTCGGCCCCCTATTTTGGCCTGCGC
GCCTATGGCCAGCACCTCAACGGTTATGTGCGTGACAGCGAAGGGCTTAAGATGTGGATC
GCGCGCCGTGCCGCCGATCGGCGGGTGTTTCCCGACAAGCTCGACAACATGGTGGCGGGA
GGTCTGCCGCATCAGTTGAGTCTGCAGGAGAACCTGCAGAAAGAGTGTGCCGAAGAGGCA
TCGATCCCGCCGCAGCTTGCCAGCCGGGCGGTGCCAGTCAGCGCCCTGAGCTACTGTCGG
GAGACCGAGACCGGACTCAAGCCTGATACCATCTACTGTTACGATCTGGAGCTGCCCGCC
GATTTTGTGCCGGAGAATAGTGATGGCGAGGTGGCGGCCTTCTACTTGATGCCGGTGGAG
GAGGTGATCGGGCTGGTGCGGGAGACCGACGAGTTCAAGCTCAACTGCAATCTGGTGATT
ATCGACTTCCTGATCCGGCACGGGATTATGCATCCGGAGGAGCCGGACTATCTGGAGATA
ATCGAGGGTTTGCATGAAAAACTGTGA
>HMHBLCGN_00232 Tail-specific protease
ATGAAATCAATTAAAATTTTCCTGCTGCTTGTTATCGGACTTGTGCTGGTCAGCGGCCAG
AGCCTGGCTGAGAAGCGGACGGTTCCACTCTCTGAGTTGATACCCTCGCGTAACCACCAG
CAGGCGACGGTGGTGATCCTCAAGGTGATCGACAAATACCACTACAAGAAAGCCCCGCTG
AATGACGAGATGTCGAGCAAGATCCTTGATCGTTATCTCGATTCTCTCGACCCCAATCGC
TCCTTTTTTCTCGCCTCGGATATCAATCACTTCTCCACCTACGAGAAGAAACTCGACAAC
TATCTGCTCAACGCTCGTTTGGAGCCGGCCTTTTTGATCTTTCGCAGCTACCGCAAACGC
GTTAGCGATGCGGTGGCCTACGCTATCGATCTGCTCGACAAGGGCTTCGATTTCGAACGC
GATGAGGAGTATCGGTTTGACCGATCCGAGGCCTCCTGGGCCCAAACCCGTACCGAATGG
CGCGAGATCTGGCGCCAGCGGGTGAAGAACGATGTGCTCAATCTGCGCATGACCGGCAAG
CCTGAGGAGAAGATCAAACAGACCCTGCGTGAGCGTTATCAGGGGCTGGAGCGGCGCATC
AGCCAGTTTGATGCAGATGATGTGTTTCAGACCTTTATCAACTCCTATACCCTGAGCATC
GAACCCCACACCAGCTATATGTCGCCCAGCACCTCGGAGAACTTCGACATCAGCATGCGC
CTCTCCCTAGAGGGCATAGGCGCGGTGCTGCGCTCCGACAACGAGTACACCGTGATCCAG
AAGACCGTGCTCGGCGGACCTGCCAAACTGAGCGGCCAGCTGAAGGCGGGGGATCGCATC
CTCGGCGTGGGGCAGGGTGTGGATGGTGAGTTGCAGGATATCGTCGGCTGGCGCCTGCAG
GATGTAGTCGAGCAGATCCGGGGTCCGAAAGGCTCGGTGGTGCGCCTGCGCATCCTGCCG
AAGGGTGAAAGCTCGGACGGCAAATCGAAACTGGTTACTCTGGTGCGCAACAAAATAAAG
TTGGAGGATCAGGCCGCCAAGAGTTCCATCATCGAGAAGCTCGATGGCATGAAGGATCTG
CGTATCGGCGTTATCGAGATCCCCACCTTCTACCGTGACTTTGCCGCCGAGAGCCGCGGT
GAAAAAGATTTCAGAAGCACCACCCGGGATGTGCGCCGGCTGCTGGCCGAGCTGAAGCAG
CAGCAGGTCGATGGGGTGGTGATTGATCTGCGGCAGAACGGTGGTGGTTCCCTGAGCGAA
GCCACCGAGCTGACTGGCGTCTTTATCGACACCGGCCCGGTGGTGCAGATCAGAGATGCC
TTCGGCAAGGTGGAGGTGGAGCGCGACCCCGACAGCGACATCGCCTACCGGGGGCCGCTG
GCGGTGCTGGTGGATCGCAACAGCGCCTCCGCCTCGGAGATATTCGCCGGTGCCATCCAG
GATTATCAACGCGGCATCGTGGTCGGTGAACCGACCTTTGGCAAAGGCACGGTGCAGACG
CTGGTGGAACTGACCCGGTTTGTGCCCGGTGATGACACCGATCTGGGCCGGTTGCGGCTC
ACCATGGCGCAGTTCTTCCGCATCAACGGCAGCAGCACCCAACACCGGGGGGTGGTGCCA
GACATACTCTATCCCACCGCGCAATACTCCTCGGAGCATGGTGAGCGTTCCCTCGACAAC
GCTCTGCCCTGGGCCAGCATCAAGGCTGCGCAATACGCCTCCAAAGGGGTTAACGCCGTC
TCCCACCTGTTGAATCGCCACCAGCAGCGAGTGGGTGCAGACCCGGGCTTCGTGATGCTG
GTCGAGCAGGAGAAGCGCTTCAAGAAGGCCGATCAGCGCACCGAGGTGACGCTGCTGGAG
GTGCAGCGCCGCAGAGAGTGGGATCAGCGTGAGAAGGCGCGCATGGATTACAAGAACCGC
TTCCGTCTCTCGCTTGGTCTGAAGCAGATCGAGACCGACCGCAAGGCCGATGACGAGGAA
CTACTCCAGGATGACGAGGATCCGGAGGTGAAAGCGACCAACCAGATCCAGGTCAACGAA
GCGGCTAGGATTCTGGCCGACTCCATTCTCTATCAGCCTCCCCGTGCAGTGATGCGCTGA
>HMHBLCGN_00233 hypothetical protein
TTGCAAATCCCCCTTACCGCCCTCCAACGTCTGATAACCGGGCCAGAACGCCTCCGGCAG
CGAGTAGTTGAAGTGAACCCCGGCGATCACCTGCATCACGCGGCCATAGCGGTGTCCCAG
GCCACGCCGGTAGACCGTCTTCATCAGCCCCGCATTGGAGCTGCCGTAACGGGCAATGGG
GATAGTGCAGCCGCCCTCCACCACGCAGGGCATGCTAGTCGCCCAGAGGATCTCATCCCC
CTCCAGCCGATCGTAGACAAACTTCTGCGCATCCCGCAGGAACTCGAGCACCGCATCGCG
CTGCTGCAGTGGCGGGGTGATGAACTCAGTCAGCGCTTCGGAATAGTCGGTGGTGATGTA
GGGGTGGGTTAA
>HMHBLCGN_00234 hypothetical protein
ATGCGCGGCAGCACCCTCGTTGCGGTCGATCTCTTTCTGCTCGAAGACGTTGATCGCAGG
GCTCTCCAGCAGCAGACAGAGCAGCAGGAAGGCCTCAAGAAAACGAATCTGCGGCTGGTC
GATCCCCAATGGGTCGAAGGCATTCACATCCAATGA
>HMHBLCGN_00235 Translocation and assembly module subunit TamA
ATGCAGCAATTTTTTGTTGCCACCTGGCTGCTGCTGGCCGCCGCAGCCGCTCATGCCCTA
GAGATTGAGGTGCAGATTGAAGGCCTGGACAGGGAGCAGGAGGCGAATGTACGCGCTTTC
CTCTCCCTCGAGCGAGAGAAAGAGCGAGAAGCTCTGACCAAGGGCCGCATGCGCCTGCTG
CACCGACAGGCACCAGCGGAGATCCGTCGGGCACTGCAACCCTTCGGCCACTTCAAGCCG
GCAATCGACTCCCGCCTGGAGCAGATCAACACCGGCTACCGTGCCCGCTACCAGATTGAG
CCAGGCCCCCGGATCCAACTGGCGAAGGTCGAGTTCAACACCACCGGCCCGGGCAGAAAT
GACGCCCTATTTGCATTCGGCCTCGACCTGCAGCCAGGCACCTTCCTGAACCAGGCCCGC
TATGAGAAGCTCAAGCAGCAGCTACTGAGCGATGCCATCGAGGCCGGCTACCTAGACGCC
CGCTACACCATCCACCAGGTTCGGGTAGATCTAGACAGCTACCAGGCCTCCATTCGCCTG
CAACTGGAGACCGGCCCGCACTACCACTTCGGCGAGGTACGCTTCATACAAGACAAGCTG
GCCCCCGGATTCCTGGCCCGCTACCTGCGCTTCCAACCGGGCGACCCGTTCAGCCACGAG
CAGCTGTTGACGCTGCAATCCAACCTGATCGACAGCGAATACTTCAACCATGTAGAGGTG
CGAACCCTGCGCGATCAGGCAGTGGCAGATCAGGTGCCCATCGAGCTGCTGCTGTCGCCC
AACAAACCGAACCGCTACCGCGCCGGTATTGGCTTCTCCACCGACACCGGACCGCGCATC
ACCCTGGACTGGAAACGCCGACTGATCAACCGTGAAGGCCACCGCATGCTCAGCGAGCTG
CGTCTGTCGGCACCACGCAGCTCACTGAAGACGGAATACACCATCCCTCTGGAGCGACCA
TCACAAGACTCTCTATCGTTCTCGGCCCAGGGTGACCACTACGATACCGACAGCCGTCTT
GGCGTGCGCCTGCTGCTCAACAGCGCCCACTCAATCGGCCTGGACAACGACTGGCGACGC
ACCATCGGCATCGACTACTCCTACGAGAATTTCGAAGTGGGCGCGCAGGACGACAACGCC
TTCCTGCTGGTGCCCTACCTCAGCTGGTCGCAGTTGCACAGCGACAGCCTGGACTACATC
CAGCGCGGCCATCGGATCGACTTCCGCCTTGAGGGCGCCACCCAACAACTGCTCTCCAGC
ACCAGCTACATCCAGGCCCACACCAACGACAAGCTCATCCGCGGTCTGGGCGACGGCCAC
TGGCGCATCCTCGCCCGGGCGGAGCTAGGCGCCACCTTGGCGGAGGGCCTGACCGACCTG
CCCGCCTCCAAGCGCTTCTTCGCCGGTGGTGACAACAGCGTACGCGGCTTCGGCCTGGAT
GAGATTGGCCCGCGGGATGCATCCGGCGAGGTGATCGGCGGTCGCTTTCTCGCCGTGGGC
AGCATCGAGCTGGAACGTCTGCTGACTGGCAAGTGGAGCGCTGCAATGTTCATCGATGCC
GGCAACGCCTTCGACCCCGACTACGATGCCGAGATCCACTACAGCGCCGGCATCGGTCTG
CGCTGGCACTCGCCAGTGGGGCCGGTCCGCATCGATCTGGCCAGGACTCTGAGCACGGAT
GAAGCCGCGCTGCGCTTGCACATCGTGGTCGGCCCCGAGCTATGA
>HMHBLCGN_00236 Translocation and assembly module subunit TamB
ATGAGCTGGCGCAGAAAAGCGCTGCATGTTTTGGCGACCCTGCTCAACACCGCCCTGCTG
GCCCTGATCGGCCTCCTCCTGGGACTAGGCCTTGTAGTGCATAGTGAAAACGGCACCCGC
TGGCTGTTCAACCTGGCCCGGGATCTGGTCCCCGGCGAGCTGTCCGCAGAGAGCCTCAAA
GGCCGCCTCACCGGCCCGCTGGACCTCACCGGGCTCAGCTATCACGATGGCGATCTGCTG
CTGGAGCTGGACCGGCTACACTTGGACTGGCGGCCCACCGCCTTGTTGCAGCGGCGCCTG
CAGATTATCTCCCTGGAACTGGATCGGGGCCGCCTGGCATTGCCGCCAACCGAGTCGGAC
TCTGCCCCGACCAAACCCTTCCCCGGTCTCAGCCTGCCCCTGGAGCTGGTGCTGGAATCG
CTCCAGCTGACCGACGTCCACATCATCCCACCCACGACAGCCGAACCCATCCTCATCGAA
CAAGTCGGCCTGGCTGCCCGGGCCGTCGACGATGTGGTGCAGATCGAACATCTGGAGGCT
GCTGGCTTTGGCGCCCGGGTGGAGCTGGCCGGCGAGCTGCAACTGGCTCCGTTATTACCA
TTGAACCTGGAGTTGGGCTGGCACTACCAGCTACCTGAAGGCCCAGAACTCTCCGGCCAG
GGCCAGATTACCGGCGATCTGGCCGAACTCAAACTCGAACAGACCCTGTCTGCCCCCCTC
GCCGCCGTTTTGAACGCCAGCCTGTATGAACTGCAGCAGGCACCCCGGTGGGATGCGAAG
CTGACCCTGAACAACACCGATCTCGGCGCCTTTGCCGCCAACTTTCCTACCCGGGTCAGC
GGACGACTACACAGTAGCGGTACTCCGGAGGTAGTCACAGTCGACGGCAGACTGAGGCTG
ACCGAGCCCGCCCTGGGCGAGCTGAATATGGACCTGGCCGCGACCTATGAAGACGGCACG
GTGACCGCCGAACGGCTGCTCATTACTACTCCCGCTGGCTCTAAACTCGAAGGCTCCGGT
CGATACACTACCGACGACGCCTTGGGCGTATTCGATGCCGAGCTCGCCTGGAGCGCTCTG
CGCTGGCCCCTGACTGGGGAGAGAGTCCAGGTACGTAGCAACCAGGGCCGGTTGGAAATC
AAGGGCCAACCGGCAGACTACCGCTACCAACTGATCCTGGACGCAATCCTGCCGGATCAG
CCTGCGCTCACGCTGGAGGCATCCGGCAGCGGCAATACCGATGGCGTGGACTTCGAGGCG
CTGCGCATTCGCCTGCCAGAGGGGCATATCGACGGCTCCGGCCGCGCCGACTGGGCGCCG
CAGCCGGCCTGGCAGCTGAACCTGACCGGCACCAGCATCAACCCCGGTCTGTTCCACCCC
GATTTTCCCGGCAAACTAGCGCTGCAGCTAGCCACCCGGGGCCGGGTGGCGGAAGGCACG
CCGCAAGCCGAGGTAGAGCTGACCCAGCTTGAGGGCGTGCTGCGCGATTATCCGCTCAAG
GCCGAGGGCGAACTGAAACTGACCGGCGAGACGCTGCACATCAAGCAACTGGCGCTGACC
TCCGGCAGCAGTGTGATTCGCATCGAGGGCAGCGCCGGCAATATCCTCGACCTGGGCTGG
ACGCTACAGGCAGAGAATCTGGCCAGCCTGTGGCCAGGCCTGTCCGGCTCCTTGCACAGC
GAGGGTCGGCTGGCTGGCAGCCGTGAAGCACCACAGCTCAAGGCCAACATCGACGGCAAG
GCCATCGGTTTCGAGGAGCACGCGGTTGCAGATCTCCAGGTACAGGCGGAGCTGGAGCTG
GGCGGTGAGCAGAATATCGACCTGGACCTGGCAGCCCGAGGGCTGAAATCCGGCGCCATG
CAGTGGCATCAACTGACGCTGGGCGCCAAGGGCACGCGCAATGCGCACCAGATCGAGTTG
AAACTAGAGAGCGAGCAGGCACCAACCGCGCAACTGCTCATCGACGCCGGCCTGGATGCA
AAAAACAGCTGGAGCGGAACCTTACAGGCCCTGACCCTCACCCTGCCCGAGATCGGCCGC
TGGGATCTGGAGCACCCCACCCTCTTCACCCTGGCGACCGAGACCCAGCGGGTGCAGGAA
CTCTGTCTGGCCGCCGACGGCGGGCGTCTGTGCGCGGCATTCGATGGCAGCGACGCCAAG
GGCTGGAAAGCGAAGCTGAGCGCCCCCGCCTTTCCCCTGGCCTTCTTCCAGCACTGGCTG
CCCCCGGAATTGAAGCTCACTGGTCGCAGTGACCTGGCGGCGGACTTTTATGCCGCCCCA
GATGGGGATATCCGTGGCCGAGCCGAACTGGAGCTACCCGAGGGCCAGCTAGCCTTCGAG
GTGCAGGGCGAACCACACCAACTGGACTTCTCCGGTGGCAGCCTGCAGGCAAAGCTGGAT
GCCACGGGTGCCCATGCCGAAATTGGCATACCCCTGGCCGACCTGGGGGAGATCGACGGA
GAAATACGCCTGCCCGGACTGAAACTGTCGGCACTTGCCCCGGACAAGCAACCCCTGGCC
GGCCAGCTTAAAGCACGCATCAACGACCTGAGCCTGGCCTCGGCAATGGCACCACAGTTG
CAGAATGTAGCGGGCTACATCGATCTTGATTTCACCTTGGCCGGGCGCCTGGCCAGACCC
AAACTCAAGGGCAAAGCGGAGCTGAAAGAGGGAGCCCTGGATATCCCGGAACTCGGGCTG
GAGCTGCGCGAACTGGGCCTGAGCCTGAAGGCACCGAGTCTGGAACGGCTGGAGATAAAG
GGCAGGGTACGCTCCGGCGGAGGAACCCTGACCCTGGAGGGTGAGACCCGCATCGAACCG
GCCGAGGGTTATCTCACCCGACTCAAGCTGCAGGGTAAAGACTGGGTGGCGCTGAACATC
CCCGAGGCGGAGGTGCATGTATCGCCAGATCTGCTGATCCTGCACACCAAGGAACAAACC
GAGCTGAACGGCGAGGTCCGCATCCCCTACGGCCGCATCCGGCCACGCGAACTGCCAGAA
ACCGCTGTCACCGGCACCCCGGATCTGGTGGTGGTGGGCCGCGATGCACCACAACAGGAA
CAGGCCGACCCGAACTTCCATTCCAGGCTGCGCATCGTCTTCGGCGACAGAGTCAGCTTC
GAGGGCTTCGGCCTGCGCGCCAACCTCACCGGCAACCTGCTGGTGATCGACGAGCCGGGT
CGGCCGGTCATCGGTCGCGGTCGGCTGGGCGTGACGGACGGCAGCTACCGCGCCTACGGC
CAGGACCTCAAAATAGAACGCGGCTACGCCCTGTTCGCCGACAGCCCGGTGGACAATCCG
GGGCTGGACGTGCAGGCGGTGCGCGAGGTTGGCGAGGTGACCGCCGGGCTGCGCGTGAGC
GGCACCCTGAAGACGCCCAAGCTGACACTCTACTCCACCCCGCCCATGACCCAGAGTGAG
GTCGTCTCCTATCTGCTCACCGGGCATCCGCCGGGTAAATCCGGCGCCAATGTGGGCGTG
GCCACGGCACTACAGGCCACCGGTGTGGGTAGCCTCACCACCGAGGTGGGCCGTCAGTTG
GGTTTGGAGGAACTGCGGGTGGAAACCGGTAACAGCCTGGCCGAGGCATCGGTGGTGGCC
GGCACCTATCTGTCGCCGCGCCTCTACGTGCAATACGTCAACGAACTGGCCTCGCGCGAA
ACCAAGCTGCGGCTGCGCTACGACCTCACCGACAGGCTGCAGATTCAGACCGAGACCGGT
CGATCCCAGGGGGTGGACCTGTTCTACACCATCGAGCGTTGA
>HMHBLCGN_00237 hypothetical protein
ATGAAAAAGGTTTCTACTATCGCTGCTGCCGTTGCACTGGCTGCTGCTTCTGCTTCCGCA
AGTGCCTGGTGGGGCAACAACGGCAACAACTGGGCGAATGACTTCCTTGGTGACGGTTTT
GCTGATGGTGCTTTCGACATGAACTTCAGCATGCGTGGCCAGGGTCGCGGCAATGGCTAC
GGCTACAACCGTTACAATGACTACTACGGCCCTTACGGTTACCCCTACTACGGTGCCCCC
TATGCAGCGCCGGTTGCTCCGACCGCTGAGCAGCAGGCTGCCCTGACCGAACAGCAGAAG
ACCTTCGCTGAGCAACAGCGCAAGGCCTTCGAGCAGGCGATTGCCGCCCAGCGTGAGTAC
GCCAAGAACTTCCAGAATGTTGATCCTTTTGCGTCCATGGAGCAGGAGAGGAAGGCCATG
CAGGAGCGTATGGCAGCAGAGCGCAAGCAGATGGAACAGCGCTTCGCCAACTTTGCTCCC
GCCAACCGCGCCATGCCTGCTGACGTTGCCAAGCGCATGGAAGAGTCCAAGGCTCGCCGT
GAAGCATCTATGAAAGAGATGGAGGCGCGCCGCGCCGAAGCTCGCAAGCAGATGGAAGAG
CGTCGCAAGGTTGCTATGGAGCGCAAGCCTTTTGAGCGCCCGGCCTTCGCACCGCACAAG
GACATCTAA
>HMHBLCGN_00238 Transcriptional regulatory protein OmpR
ATGGACACCCCTCAAGACCACATATTGGTCGTCGATGACGACCCCGAGATCCGACACCTG
CTCAAGACTTATCTGGAGAAGAATGGTTACCAGGTCACGACAGCGGCAGAGGGCACCGGC
ATGTGGATGGCGTTGGACCAGGCCCGCATCGATCTCATCACCCTTGATCTGATGCTGCCC
GGCGTTGACGGAATGGAGCTCTGCCGTACCCTGCGCACGCGTTCCAGGATTCCGGTGATC
ATGCTGACGGCACGAGGCGATGAGATGGATCGCATCCTGGGTCTGGAGATGGGAGCGGAC
GACTATCTGGCCAAGCCTTTCAGCGCCAGGGAGCTGCTGGCCCGGATCAAGGTGGTACTG
CGCCGGGTACGGGACCTGCCCATCGACCCGCTGGCGGATGCCCCGGAGCGGCTCATATTC
TCCGACTGGATCCTGGACACCCGAACCCAGCACCTCACCTCACCCGACGGTCTGGTGGTC
CCCCTGAGCAACGCCGAGTATCGGCTATTGCACGTGCTGCTGACCCACCCCAACCGAGCA
CTCACCCGCGACCAATTGCTTGACCTGACCCAGGGGCGGGACGGCGGCCCCTTTGACCGC
AGTATCGACGTCCTGATCGGCCGGTTGCGCAGACGCCTCGGCGACGATGCCAAGCAGCCA
AAACTGATCAAGACCCTACGCGGTCGCGGCTACTTGCTCGCAAGCAAGGTCTCGTCAGCC
ATCTGA
>HMHBLCGN_00239 Osmolarity sensor protein EnvZ
GTGCCAAAATCACTTTTTGGAAGGCTGGTACTGTTGTTGCTGACGGGCCTGGTCCTGGCT
CAGTTGCTCTCGGCTTTCATCCTGTTGCGTGACCGGGGACAGGTACTCTACGAGTCCATT
CGAGAGAACCTGATCGTCCGTACAGCAGGCATTGTCCGCCTCCTTGACTCCCTTCCCGCC
CATGATCGCCAACAGCTAGTGCCGTTATTGGCCAGCCCGGAGCTACAGATCACCCTCTCT
GAGCAACCGGCTTCAATCCCGGAAGCGGATCAGAATTCCCATCCCACTTCCGAGATGGTC
AGACATCAACTGCTGAAACAGCTGCCGCAGAATACCGAGGTACGGGTCTCCATCGAAAGC
TCGGTCATGGAGCCGCAGATGCCGCAGATGCACCGCCAACATATGATGAGCGGTGGCCCC
ATGTCAGGCCCCTGGGCCTACATGCACGGACTGCATACCATGGCACAATTTTTCCACATC
CAGGTGAGGTTACAAGACGGCACCTGGGTACGCTTCGAGCGCGGTCTTTCCGAGCGCATG
TTCGATTGGCCAACTCGGCTCCTCATCGTCCTGGCTATTTTGCTGATCAGCGTAATCCTG
CTCTCACTCATCGGCGTACGTTCGATCATCCGTCCCTTGCGGGATCTGAGGCGAGCGGCG
GAAGGGCTCGGCAAGGATATCCAGCAGCCGCCACTCAAAGAGACCGGCCCCGCCGAGGTC
AAGGATACGGCGAAAGCCTTCAATACCATGCAAACTCGCCTGAAAAACTATATCGAAGAC
CGGGCGAGTATCCTCGCGGCAGTCTCCCACGACCTCAAGACACCACTGACCCGAATACGT
CTACGCACGGATCTAATGGACGACGAGGAACTGCGGGCAAAGACCGAAAAGGATCTCGAT
GATATGGAGTCCATGGTGAGCGCAACTCTGGACTTCATGCGGGGTACCGAAACAAGAGAA
CCCAGCCAGCGCCTGGATCTGATGGCACTGCTGGAAAGCATTCAGGAGGATGCCCAGGAA
GCGGGCAAGGATGTGCAACTCCATGGCCAGATAATCGCGCCCTACGATGGCAAACCTCTG
GCGCTGAAACGCTGTATCGTCAACCTGGTGGAGAACGCCGTGCGCTATGGCGGGCAAGCC
GATATCAGGATTGAAGATACAGAAACAGAGGTTGTCATATCCATCTGCGACAAGGGTCCA
GGCATTCCCGAAGGGTCACTGCAGAAAGTATTTGACCCATTCTTTCGTCTGGAAAGCTCC
CGTGCCCAACAGACTGGAGGGACGGGACTAGGTCTTGGGATTGCGCGAAACATCGCGCGC
GCCCATGGCGGCGACCTAATTTTGCATAACCGCTCCGAGGGCGGACTCTGCGCCAAGCTG
AACCTGCCGCGATGA
>HMHBLCGN_00240 putative protein
ATGAATACCCTGATACTGATTGCGCTCGCCTTGTTGGCGGGAGCCCTCCTGACACCGATT
TTGATTCACCGGGCCTATCGCGCTCCGAGGATCCAGGAGCATAGATCGCCAGCGGATCTA
GGGCTGCCCTACCGGGCCGTGCGCATCCCAACCGCAAACGGCAAGCGCCTGTTTGCCTGG
TTCATTCCACTCCCGGAAGGCATCAAAAACGGCCCTGCGGTGGCCGTGATACATGGCTGG
GGCGGCAACGCCGGGCACATGCTGCCGTTCGCCTCCCTGCTCCATCACGAAGGCTATGCC
GTACTGCTGCTAGACGCCCGCAATCACGGCAACAGCGATGATGACAGTTTCTCTTCCATG
CCACGCTTCGCCGAAGATCTCGAGCACGGGCTCGACTGGCTGGGCCGCCAGCCACGCATT
GACCCGCAGCGGCTGTACCTGCTCGGCCACTCTGTGGGGGCAGCTGCGGCGCTGCTGGTA
GCCTCCCGCCGACAGGATCTGGCCGGCGTGATAAGCATCGCCGCCTTCGCCCACCCCGTA
GAGATGATGCGCAGGCAGATGCGCTCGCACCATATTCCATACCTGCCCATCGGCTGGCTG
GTGCTGCGCTATATCGAACGGACCATCAAGGCCAACTTCGATGATATCGCCCCCTGCAAC
ACCATCCGGCAGGGGAGCTGTCCGGTGCTGCTGGTACACGGCGAGGAGGACGAGAGCGTT
CCGCTGGCGGATGCACGGCGGATATATGCCAACCGCCTCGACGACCGGGTGAAACTGCTG
CTATTGCCTGAAACCGGCCACGACTCCAGGGAGGCCATCTCCACACACGGTGAATCGCTG
CTGGCGTTCCTCCGGCGAAGTGCATAG
>HMHBLCGN_00241 DNA ligase
ATGAAGAGGACAGGGATCTGTTTGGGCTGGTTGTTGGTGCTGTTTGTTACCTTGACGGCC
CATGCCGCGGCGCTGGATCTCCTGCTGCTGACGAAGTATCGGCCGGGGATGGATGTCAGC
GGCTGGTTTATGAGCGAGAAGCTCGATGGCGTACGGGCCTATTGGGACGGCCGACAGCTG
CTGTCGCGCCAGGGCAAGCTGTTTGCTGCCCCCAGCTGGTTTACCGAGAAGCTTCCCCCT
TTTGAACTGGACGGTGAATTGTGGATCGCCAGGGGGCGCTTTGAAGAGATCCTCTCCATT
ACGTCGCGCGATCAGCCGCACCCGGGTTGGCGCCGCATCACCTACAACATCTTCGAGGTA
CCGAATGCGCCGGGCGGTCTGGATGCCCGCTTGGGGCGACTGCGGCAATACTTGGCGCGT
GATTCGGTTGAGCAGTTGCGGATTATCCCTCAAGCCGTTTGTCGAGATGTTGCCCATGTT
ATGACGCGGCTGATGGCGGTGGATGCGGCCGGTGGCGAGGGAGTGGTATTGAGAAATCCT
GGCAGCCCTTACGAAACAGGCCGCAGTCCCAACGCCCTCAAGGTAAAACGCTTTGATGAT
ATGGAGGGTAGGGTGGTTGGCTATCGGCCTGGCAAGGGGAAATACCACGGAATGACCGGG
GCCCTATGGGTAGAGATCGAGGGAAACAAGCGCTTCTATATCGGCTCCGGCCTGACAGAT
CGGGAACGCGCGGCGCCACCTGCGGTCGGCAGTGTGATCACATTCAAGTATCAGGGTTTT
ACCAACAACGGTATTCCGCGCTTTGCGTCGTTTCTGCGGGTTGGCGATACGCGTTAA
>HMHBLCGN_00242 ATP-dependent RNA helicase DbpA
ATGTCATCAAGGATTCAGACGGCCCTGCACCACTATTTTGGCTTCACCGAGTTACGCCCC
GGCCAACAGGCGGTGATGCAACATCTACTCGACGGCCACTCAGCGACTGCTGTGTTCCCC
ACCGGTGGCGGAAAATCCCTCTGCTATCAGTTACCCGCGCTGTTGCTGCCCGGCGTAACT
TTGGTCGTCTCGCCACTGATTGCGCTGATGAAGGATCAGATAGATGCGCTCACCGCACGC
GGCATCAGCGCCTGCCGACTCGACTCCTCACTCACTGCCGATGAGTACCGGAAGGTGGTG
CAGCAACTTAAAAGCGGTGAGCTGCGGCTGCTCTACGTCGCCCCAGAGCGGTTCAATAAT
GAGCGATTCAGGGCGATGTTAAAGCCTATCCAGATCGCCCTGTTTGCCGTGGATGAGGCA
CACTGCATCTCGGAATGGGGGCACAATTTCCGTCCCGACTATCTCAAGCTGGCGGGGTTC
GCTCGCCAGTTCGGCGCCGAACGCATACTGGCTCTGACGGCCACCGCCACGCCAGCAGTG
CTGGAGGATATCTGCCGGCTGTTCGAGATCAAACCAGACTGCGCGGTGAGCACTGGCTTT
TACCGCCCCAACCTCAACATCGAGACCACCGTAGTCGAGGCGTCAGAGCGCGACCGGGTG
TTGCTCGAGGCGATCAGCCGCAATCCCCCCGGCCCGGTCATCGTCTATGTCACCCTGCAA
AAGACTGCCGAGGCGGTTGCCCAACGGCTTGCCGATGCCGGGTTACCCGCCCGCGCCTAT
CACGCCGGACTCAAGGATGATATCCGTGGCGAGGTCCAGGAGTGGTTCATGAGAGCCAGC
CACGCCATCGTGGTCGCCACCATCGCCTTCGGCATGGGGGTGGACAAGGCGAATATCCGT
GCGGTCTATCACTACAACCTGCCCAAGAGTCTGGAGAACTACTCGCAGGAGATCGGCCGT
GCCGGGCGTGACGGCGCACCTTCAGTGTGCCAAATGCTGGTCTGCCCCGACGACCTGAAC
GTGCTGGAAAACTTCGTCTATGGCGACACCCCAGATAAAGCCGCGTTGTATGGTCTAATC
GATGAGCTGTTCGCTCAGGAGCCGAGCTTCGACGTCAGCCTCTATACCCTGTCGGCCCGG
CACGACATCCGCCCGCTGGTGTTGCGAACGCTGCTTACCTACCTGGAGTTGGCGGGCTAT
CTGGAAGGCGGCACCCCCTTCTACGCTGACTACAAATTCAAACCCCTGCAAAGCTCAGCC
GAGATCCTCTCCCGCTTCAAGGGGGAACATCGTAATTTTCTCGCCGCCCTGTTTCGGCAT
GCGGTCAAGGGCAGAATCTGGTTCAGCATTGATCCGACCGAAGCCGCCGTAGCGCTGCAA
ACAACCCGCGACAGGATCGTACAAGCGCTCGAATGGCTGGGGGAGCAGCAGCTACTAGAG
GTGAAGGTCGCCGGCATACGCCACCGATTCCAGCGGATGCGACAACCGGACACCACCGAG
GCTTTGGCCAGTGAGCTGTACCAACGCCTCATCAAACGGGAAGACGCGGAGATCCATCGT
CTGCAACAGATATTGGATCTGGTCACCCTGGACGGCTGTCAGAGCAACGCCCTGGCACAG
CATTTCGGCGAACAGCGTGAAGCCCCCTGCGGCCATTGCAGCTGGTGCCGACGTGGCAGT
AGCGAGCTCCCGCCACGCCGAGCACAAACAATCAGTGACACATTCTGGCAGGAGGTCAGC
GCCGTCAGGCAGGAGCAGACCGAAATACTGATGCAGCCGCGCCTGTTGAGCCGTTTCCTG
TGCGGTATCACATCGCCGCGCCTGAGCCGGAGCAAACTGACCCGCCACCCCCTGTTTGGC
AGCTTGGAGAACGTATCCTTCATGACCGTGCTGAGCCAGGCCCAGAAGAGCATCTAG
>HMHBLCGN_00243 hypothetical protein
ATGGAGCCCAGCACGCTGGAGGCGCTATTCGACGCCTGGGTGGAGGAGAGTTCCAGCAAA
CGCACGACCGCCCGGTTGCCACATCTCGATAGCGAGGGGCAGATGTGCTATCGGCTGTTG
TATGAAGATCGCTTGAGAAACAATATTCGGTTGGAGCAGGAGCGGATCCCGTTCGGTCGC
CTCAATACGAGACTTCAGACGATCGGCCCTCTCCCCTTAAACTCCGGAAAGTGA
>HMHBLCGN_00244 hypothetical protein
ATGACGCAAAATGGATCGTCCCTAGCAGGCAAAGCGGGACTGATCACCGGCGGTGTCCAC
CGCATCGGCGCGGCAATCGCCCGCCAGCTGCATGCCGAGGGGATGGACCTGATCCTGCAC
TACCGCAGCTCCAGCGTCGCCGCCGCCGAACTGCAGGCAACGTTGCAGGCACAACGCCCT
GACTCGGTGCTGCTGCTACAGGCTGACCTGCACCAGACCGACCAGCTCGAAGGCCTGATC
GAGCAAGCAGTTAAATTCCGTGGNCCTCGACCTGCTGGTCAACAACGCCTCAAGCTTCTA
CCCCACCCCACTGGAGAGCCTAAACCAGGCCGACTGGGATGA
>HMHBLCGN_00245 hypothetical protein
ATGTCCGCTTCATTTCGCCTCCCCGGAAGAGCTCCGGTCTCTGATCTGCCCCCTCCCGAT
CCTGCCGCCCTAGAACTCAGTGAGCAGTTGCAGACAAGGATTCGTTATGAGATCGAGGCG
GCAGGCGGGCGGATTTCCTTCGACCATTTTATGGAACTGGCGCTCTATGCCCCGGGATTG
GGTTACTACGTGGCGGGCAGTCGCAAGTTTGGTGAGGCAGGGGATTTTGTTACCGCACCG
GAGGTCTCGCCCCTGTTTGCCCAGTGCATCGCACACCAGGCGGCAGAGCTGCTGGGTGAG
CTGCCACAGGGCGATATTCTGGAGTTTGGTGCAGGCTCCGGCGTTTTGGCTGTGGATCTA
CTGGCAGAGCTGGAACGGTTGGGACAATTGCCAAACCGCTATCTGATTCTGGAGCTGAGC
CCGGAGCTGCAGCAGCGTCAGCGACAAATCCTGCGGGAGCGGGTGCCCCAGCTGCTGGAG
CGGGTGAGCTGGCTGAGTCAGATGCCGTCTCGATTCGAAGGCTTTGTGCTGGCCAACGAA
CTGTTAGACGCGATGCCTGCCAGCCGTTTCCGTCATTCAGAGGCGGGGATAGAGGAGGGC
TTTGTTGTCTGGCAGGAGGAAGGATTTCGCGATCACTTTGCCAGGCCCGAGACAGTAGGT
TTCAGCGAACAGGTCAAGCGACGGTTGGCGGGACTGCCGGTGGGTAGCGGTGGATATGTG
TCGGAGCTGAATCTGCGATTGGGCCCCTGGTTTGCTGCCCTCGGCGGAGCATTCGAGCGG
GGCGCAGTGTTACTCATAGACTACGGCTATCCACGCAGTGAGTATTACCATCCACAACGC
AGCGAAGGCACCCTGATGTGTCACTATCGTCATCGCGCCCACGCCGATCCCTATCGTTGG
CCTGGGTTGCAGGATATCACCGCGCAGGTGGACTTTACGGCTGTGGCGGAGGCGGCGGAG
CAGGCCGGATTTGCGTTGGCGGGCTACACTACTCAGGCCCATTTTCTCATGGCAAGTGGT
CTGGACGAGCTGCTCGCCGGATCAGATCCCGACGATATTGCTGCCCACATGGCGCGGGTT
CAGGGCGTGAAAAAACTGACACTGCCGTCGGAGATGGGAGAGCGGTTCAAGGTGATCGGT
TTTACCAAGCAGATGAAGAACCGAATGCGCGGGTTCGGCCTACTCGATCTGCGAGGTCGT
CTGTAG
>HMHBLCGN_00246 hypothetical protein
GTGCGAAGATTGATCCTAGCTGTATTACTTAACCTCTCTCTACTGGCCGTCGCTCAGGCA
TCCCCCGACAAAGTGCATTCCACCATTGTTTTCACCGACAATCTGCAAAAGGATGCCGCC
CTCTCCAAACGCCTAAATGCACCCATCCTGCTGGTGGTTTCCCAGGAGCACTGCCCTTTC
TGTGATCTGTTGAAGCGGGAGGTGCTCAACCCGATGGCCTTGAGTGGGGACTATCGAGAC
AAGGTGGTGATGCGCGAGATCCTGATCGACCTGGGGGAGACCCTGATCAACTTTGAGGGC
AAGTCAGAGGATGCCGCCGAATTTGCTCATCGCTATGATGTCTACCTCACCCCGACCCTG
CTGTTTCTCGACCCCCACGGCAATGAACTCAGCAAACGCATCGTTGGCGTCAACACAGTG
GAGCTCTTCTACTTCTACCTAACCAGCGCCATCGACAGCGCCCGGGAGAAGATGCAATAA
>HMHBLCGN_00247 hypothetical protein
GTGGTTATCCTCGACTCACAGGGGAAACAGCTGGCGGCCCCCATTGTTGGCTACAATTCG
AAGGATGAATACCTGATCCTGCTGAACAACGCGATCGACTCATCCCGCACCGCTATGCAG
GATATCGAGCTGCCGGAAAAAGTGCTCGCTGGTACTCAGTAA
>HMHBLCGN_00248 hypothetical protein
ATGCACTCACCACAGACCAGAGCTGAGTACACCTTGTCGCTCATCTGTCTGCTACTTTTT
CTGCCGCTGCTCAGTGGCTGTGAAATGCTCGGCTACTACGCCCAGTCGATCAACGGCCAG
CTCGATCTGCTGCAGAAACGTCGCCCGATCGAGTCGTTATTGCTGGACAATGCCATCGAC
CCCGAGCTTAAGCAGCGGCTGCGGCGGGTCGTGGCGATTCGTGAGTTTGCCAGTCAGCAG
CTGGCGCTGCCGGACAACGACAGTTACCTCAGCTACGCGGAGCTGCAGCGGGAGGCGGTG
GTTTGGAGCCTGGTGGCGACTCCAGAGTTCTCGGTGAAGCCGATCAGCTGGTGCTATCCG
GTAGTGGGCTGTGCCGCCTATCGCGGCTATTTCGACAAGCGAGATGCGGAGGCCCACGGC
GAGCAGCTTGCTGCCCAGGGTTACGACCAGGTGGTCAACCCGGTGCCCGCCTATTCGACG
CTGGGATGGTTCGATGACCCGATCACCAGCAGCGTGATCCGCTGGTCGGAGCCGCGCCTG
GCGGCGTTGATCTTCCACGAGCTGGCCCATCAAAAGCTCTATGTGCAGGGCGACAGCGCC
TTCAATGAGGCGTTTGCCACACAGCTGGCACGTATCGGCGTGCAAGCCTGGCTAGAGCAG
GAGGCTCCGGAAAAACTTGAGCAGTGGCATCGACAGCGTAGCCGTAGCAGCCAGTTCACT
CAGCTACTGTTACAGAGTCGGGCATCCCTCGCAGTGCTCTATGCTGAAGGGTTGCCAGCA
TCCCAGATGCGCCAGCGCAAACAGGCGCTGTTCGACCAGTTGCGGCGGCGCTATCAGGCC
TTGAAGGCGGAGTGGGGCGGTTACAGTGGCTTTGACCATTGGTTCCGACGTCCACTCAAC
AACGCTCTGCTAGCATCGCTGGCCACCTACGAGTCGCTGGTGCCCGGGTTGGAGGCACTC
TATCGGCAACAGAGTGGAGATTTAGAACGCTTTTATGCCGCTTGCGAAGCCTTGGCGGAG
CTACCGCTGGAGGCGCGACATGCTCGGCTGCGGCCTTAA
>HMHBLCGN_00249 Adaptive-response sensory-kinase SasA
ATGCCTCCGCTACGCCGGCGCCGCTTCCGCGAAAGCCTCCGCTTCAAGCTACTGCTGGTC
TCGCTCTCACTGCTGGCGATCCCATTGGCAGGCTATCGCTACCTGGTCGAGACCGAGCAG
TTTCTGCGCAGCGCCAGTGAACAGAATCTGCAGCAGAAGGCCGAATTGATCGCCCAGCTG
CTGGCCACCCAACAGGAGCCTGCATTTCGCAGCAGCTTTAGCGAGGCACCAGCGATCTTC
GTCCACCCGCTCGCCCAGCCGATCGATCTGGACGGTTACGGTGAGGAGTGGCAGCCGCTG
CTGGACCAGGCGCACAGCTACAGCACCGGCAGACTCAGCTTTCGTCTGCTCAGCGGCATT
CATGCTGAGCAGCTGCTGCTGTTCCTACAGATCCGTGATTCGACGATCCGCTACGCGCCG
GCAAACGACCTGCTGAGTCCGGCAGCGGATCACCTGCTCCTGCAACTGCGCTCGGAGACG
GGGGTGCTGCGGCGTTATCGCATCGCCACCTCGGCTCCCGGCTGGTTTCAAGCCAACCCG
CAACAGCAGGCGGGGCCGCCGATCCGCGGCGAGTGGCAGGAATCACCTGACGGCTACAAT
CTGGAGCTGGGCTTTCCCGTAGAGTTGGCGCGGGGTGGGCTCTCCGTCACCGTCTTCGAT
CAGGCGGCGCAGCAGCCCCCTGTCGTCGCCTCAAGCTCAGGGTTGGATAATGATGCCCTT
CTGGCACGGCTGGTGCTGCCGCTGGCTGCGGTAGAGTCTCTGTTACAGGGGGTGGTTAGT
GACGGTGAACGCATCCAGGTCGTGGATCGCCAACAGATGATCGTGGCCAGAAGCGGCAAC
CTAAGCCCACCCCACTGGCTCAAACCGGCCTCCTCCTTCGAGCAGCTGCTGCGTCGCCTG
CTGCCGCGCCCGGCGGGAATCTTCCAGACGCCGCATCAGCATGCCGGACGCCTCGACGCA
GCGGCGATCCACCGCGCCCTGCAGGGGGAGAGCACGGTCAGCCTCCAGCAGAGCCATTTC
GAGTCGGCGATCACCCTCTCTGCCGGCGTACCGATCCGCGCCACCGACGGCACTCTGCTC
GGCGCCCTGCTGATCGAAAAGAGCAGCCATGAAATCCTCAGCCTGCAGCAACGTGCCTTC
GCCCGGATCCTCTCCACCGGGTCAGTTCTACTACTACTCTCGGTGCTGGCCCTGCTTGGC
TACGCCGGTCGCCTTACAGGCCGGATTCAGCGCCTCAATCGCAGCGTGGAGGCGGCGGTC
AGCCCCGATGGACGCATCCTCTCCAACCTCCCTGCGGTCTCCGAGCGGGACGAGATCGGT
GAACTCAGTCGCAGCTTTGGCCGGGTATTGCGACGCCTCAGCGAATACAACCGCTATCTG
GAGTCGATGGCGTCACGACTTGCCCATGAGTTCCGTACACCGCTGACCATGGTGCAGTCC
TCCCTGGAGAATCTAGCCAGTGACCCGGACCCGCAGGCGCAAAGCCGTTACCTGGAACGC
GCCACGGAGGGTAGCCGGCGGCTCAGCCTGATCCTGCAGCGGATGCGCGAAGCGACCCGC
CTGGAGCAGAGCCTGCAGCAGGCGGAGCGGGAGCCGCTGCAGTTGGAGTCGCTGCTGCAG
ACCATGCTGGAGGGGTATCGGGTCAGCTTTCCCGATGTTCGATTCGAGTTGCAGACAGCG
CGGCTGGCGCCGATCGACGCCGCACCCGAGCTGATCGCACAGGCTCTCGACAAGCTGGTC
AGCAACGCCATCGATTTTCACCAGGAGCAGACGCCAATTCGCCTGCAGCTGACTCCATTG
CCGGAGCACAGTCGGCAGCGGCTATCTGTGATCAACCAGGGCCCTACCCTGCCAGAGACC
ATGACCAGCCACCTCTTTGACTCGATGGTGAGTCTGCGAGGAGATCGGGACAGCGGCTCA
CATCTGGGCCTGGGACTCTATCTGGTGCGGCTGATCGCCGAGTTTCACCAGGGCCACGTC
TATGCTGAAAACCTGCCAGACGGCAGTGGCGTGGTGATCGGCATGGAGTTTCCCTCAACT
ACTAACAAGGATTAA
>HMHBLCGN_00250 Transcriptional regulatory protein CreB
ATGCCAAAATTGATCGCCATCGTCGAGGATGAGCCGGCCATCCGCGACAACTACACCGAC
TACCTCACGCGCCAGGGCTATCGGGTCAATGGCTATGCCTCCCGTCAGGCCGCTTCCAGC
GCCTTTGGCAGACAGCTGCCCGACCTGGTGATTCTAGATATCGGCCTGCAGGACGAGCCG
GACGCCGGCTTTGAGCTCTGCCGGGAGCTGCGCAGCCGCTCCGCCAATCTACCGATCATC
TTCCTCACCGCCCGTGACGACGAGTTCGACACGGTCTCGGGACTGCGCCTGGGCGCCGAC
GACTACCTCACCAAGTCGATCAGCCTGCCGCAGATCGCGGCGCGCATCGCCGCCCTGTTT
CGCCGTCTCGACGCCCTGCAGACTCAACAGAGTAGCGACAACATCCTCACCCCGGGGTCG
CTGCGTCTCGATCTCGACCGGCTCACCGCCCACTGGCGCGAGCAGCCGGTGGAGCTGACC
CTCACCGAATTCTGGATGGTGCATGCGCTGGCCCGTCACCCCGGCCACGTGCGCAGCCGC
GATCAGCTGATGGAGGAGGCCAACATCCTGGTGGACGCGGCCAGCGTCAGCACCCACATC
AAGCGCATCCGCCAGAAGTTCCAGCAGCTCGACGCCGGGTTCAGCGCCATCGATGCAGTC
TACGGCGCAGGCTACCGCTGGCTCGAGAATGGGCAGAGTTGA
>HMHBLCGN_00251 hypothetical protein
ATGGTTACGCACAAAGTAGAAAATCTAGGTGCGGCTCATAGTGTGGCCGCTTTGATTGTT
AACTGGAATTGCTGGGAGCATCTGTTCAATTGTATCGCTGCACTGGAGAAGCAGATAATT
CCATTTCGCAATATTGTGGTTATTGACAATGCGAGTGAAATAGGGGCGGACGCAATTATT
GATGACCTGGCAGTTCAGGTCGACTTTATTCAACTGCCAACCAATCAGGGTTTCGCGAGC
GGCAATAATGTCGCTCTGAAGCACTTGGATGATTGTGATTTCGTTGCGCTTGTTAACCCA
GATGCTTACCTCGCGCCGGACTGGCTGCAGCAGATGTTGGCCGCAACAGAACGCCATCCC
GATGCCGCCTCGTTCGCCTCCTGTCTGGTGGTGGCAGACAAGCGGGATACCTGGGATGGT
TTGGGTGATGTTTACCACATGAGCGGCCAGGTCTGGCGCGATGCTCACGGCCAACTGCGC
TCATCCCGTCCTGCTGAAGAGCGGGAGATATTCAGCCCCTGTGCTGCCGCTGCGCTCTAT
CGAACTGAAACTCTGCTGCAGGTGGGGCTGTTCGATGAGGATTTCTTCTGCTACGTCGAG
GATGTGGATCTGGGATTCCGCTTCAGACTTGCGGGCTACCATTGTATGCTAGTGCCCGAT
GCTGTGGCCCTACACGTGGGCTCGGCCACTACGGGGGGGAAGCGCAGTGATTTTGCCGTC
TATCATGGGCACCGCAATCTTCTCTGGGCGTTTGTTAAGAATATGCCTGGCTATCTCTTC
TGGCTCTTACTCCCTCTGCATCTAGCCATGAATCTTATGGCGATCGTCGTGTTTGCCCTG
CGCGGGCAGGGGCGGTTGGTTCTACGCGCAAAGTGGGATGCCATCAAGGGGGTGCCCATG
ATGTGGCGCAAGCGCAGAGAGATTCAGGCGGCTCGGGTTGCCTCCATCAAAGATATCTGG
CATGCCCTGGATAAACGTATACTCCCCCTGCGCTGA
>HMHBLCGN_00252 Asparagine synthetase [glutamine-hydrolyzing] 1
ATGTGTGGATATGCAGGTATTATCTGGAAAAATGGCAAAACACCAGAAGAAGTTTCATCT
TTCCTTACATGCATGGATACCATGTTACACCATCGTGGACCTGACGATGGGGGAAGTTAT
GTTGGCAAGGGATTTGCGGTTGCTCATAGAAGGCTGTCAATAATTGACATTGGACATGGC
CATCAGCCAATGTTGTCGAATGATGGTAGGGTCGGAATAGCATATAACGGTGAGATTTAT
AATTTTATCGAGATAAAAAACGAGCTAGAACAACAGGGGCATAAGTTTCAAACAGACTGT
GATACGGAAGTTTTTCTTGCTCTTTTTATGCAGGAAGGTGAAGCATCATTTGAAAAATTG
GATGGGATGTTCACTGCCTTTATATGGGATTTTCGTGCTAGTAGTGATGGGAGGTTTTAC
CTTGTCAGAGATCATCTAGGTGTAAAGCCTTTGTATCTCTATGAAGATGAAAAAAGATTT
GTATTTAGTAGTGAATTGTTGCCTTTGCTAAAGATTGATGGCTTGGATCTTTCCCCGGAT
GCAAACGGTTTGGCGTCATACCTTACGTATCGATATACTCAAGCGCCCTATACACTTTTC
AAAAACATTAGGCGAGTGGAGGCTGGAAATTATATAAAAATTTATCAGGGACGAGACTCT
ACATGGAGGTTTTGGGATTTACCGCTGAATGAAAATAGCTGCGAATTAAGTGCTGATGAA
GCGGCAGTAGAATTGAAGAGATTGCTTCGTGAGTCAGTTAAACAGAAACAGATGTCCGAT
GTCCCAGTAGGGCTTCTTCTAAGTGGTGGTTTGGATTCAAGTGCGATTGCATCTCTGTGT
GCAGATATAGGCGTTTCCTTGACCTCGTTCAATATCGGATTCCCTGATTTGAATGAATTT
TCTTATTCGCAAGCTGTGTCTGAGAGATTTAGTTTACCCCACTTCGCTATTGAGACATCC
CCGGAGGAGATTGCTGCGCGGTTTGAACGTGTTGTTACGGCGATGGATGAGCCCATCGCC
GATCCTGCGTGTTTTCCTCTTCATATTCTTTGCGACTATATAAAAGAGCAAGTTACTGTT
GTTTTGTCTGGTGAGGGTAGTGATGAGATGCTTGGTGGCTATCAGCAATACAAGCATGTA
TTGGGGGCTCCTCCATCGTCTCAGCGGAAAGAATTTAATCATTTTCTGGACTTTAGTTGG
TATTTTAGGCAGCGTGCAGCACGTGTTATACAGGGGGTACCGCCTTCGCGATTATGCCTT
CAGAGGATATATTTTGAGGAAAGATCGTTGTTGAGCGGTATGCTCGCGTATGACCTTAAA
ACATGGCTTCCTGAGAACCTTATGGCCAAGGCGGATAAGATACTCATGTCTCATTCCTTG
GAAGGTCGTTTCCCTTTCTTATCTCCAAAAATCATTGAATTCGTATCGGGTCTTCCTGAT
GATTACAAGCTTGATTCCAATGATGGAAAAATCGTTCTTAGGAGGGCTTTTGAACGGGAT
CTTCCTAAGGAAGTTCTGACTCGGCCAAAGATGGGGTTTTCAGTGCCTGTGGGTGATCTG
GTGTTGGAAATGCGGGACAGATTATACGATTTGCTCGATTCAGGGAGAAATGGAGTGTTC
TCTAATTTGCTTGATTGCAATGCAATTAGAGAAGATTTTGATGATCATTTTTCTGGCCGT
AACGAGCAGCCGCTGTGGTTGTGGACGCTGTTTGTGATTTTACAATGGCAGGATATAGCT
TTTGCTAATTAA
>HMHBLCGN_00253 hypothetical protein
TTGGCCGAACGTGAAAACAGTATCTCCAATTTGAATCAGGCCGTAACTGAGCGTGATGAG
GAGATCACCACCCTCAATCAGAACTTGGTCGAACGTGAAGGGAGTATCGCCAATTTGAAT
CAGACCGTAACTGAGCGAGAGGAAGAGATTAGCACCTTGAACCAAGGTTTAGCCGAGCGT
GAGGGACATATCTCAGATTTGAATCAGACTTATACTGAGCAGGAGGAGAAGATTAATGAC
CTCAACAAGAGGATGGTCGAGCGTGATGCTGTAATTGCATCATTGCAGATGGCTCTAAAA
GAGAGAGACCAATCTATAGTTGCTCGAGATTATGCTATCAATGAATACAAAAAATCCACA
TCATGGCGAGTGACGCGCCCGCTTAGATATCTTAAGTATAAGTACTTGTTCGCTATTAAG
ATAGAAAAATCTCTGATTAACGCGCTTGTGAATGTGCCAGTAGCTATACGGCAGTGGGGA
TTTGATGGGTTGTATCTCCGGATTTCGAGAAGATTTCGCGAAGGCGGCTTCCGTATGCTC
TTGGGGCGCTCTAACGCCTTCGCACTAGAAATGACGCAACACTCTTCCAATATTCGAGTG
GTGGATGAATTCCGAAAGAATAACGGTGCAGCGGCAGAAGTACATCATAGAGATGATCAT
CTTGAATTAAGTCATGCTGTCGTTGAAACATCATCGAATTCTCGTAAAATCGCGTACATC
ATTAATGAGCATGATTTGATGACTCAACTTTACAGAGTCATCAATTATTCAGAAGCATTG
GTGGAGCTTGGATATGAATGCCAGGTTATCCGCGATAGCGAACTCACTGATAATACTAAG
ATAAATGCAGATATTTTAGTTCTCAATCGCATTGTTTGGTCACCCAATATTGATGTGCTG
ATCAATCAATTTAAAAATGACGGGCGGCCAGTTATTTTTGATATAGACGACTTTGTGTTC
GATTCGTCTCAGATTTCACTTCTCCGAGCTACTAATGGCTATGGTGACGAAGATTTACAA
CGAACCCTTTCCTTCATGGAGGGCGTTGCTAAAACCATGAAAATGTCTGATGTTGTTACT
GCTTCAACTTTTGCCCTCATGGAGAGAGTGGAGAAACTGGGAATACCATCCTATGTTCTG
CCGAACAACATTGGGAAGAATCAAATTGATCTCGCTGAAAATATCAAGATATGTAGGCAG
GCGGAATCGTCGTCCTTGAGTAAAATAATCCGCATAGGATACTTCAGTGGCACGAAAACG
CACGAAGAGGACTTTGCTGAATGTGCGGAGGCCCTGCGAGCTACACTTTTGGAGTGCCCT
GATGTTGAACTTTTGATCGTAGGACACCTTGATCTGCCTTCTAGTTTCAATGAATACGAA
AACCGTATTAGCAGAAAGCCATTGATGATTTATGAGGATATGCTCAGAGAGATGGCTACT
GTTGATATCAATCTCGCACCACTTGAGCTAAACAATACCTTTACTGATTGTAAAAGCGAG
CTAAAAATATTTGAAGCTGCACTCTTTGGGATTCCTACGATTGCTTCTTCAACTACGACA
TTTGCAGCGACGATTGCGCACGGTAGGACGGGGTTCTTGGCTGCAGATCAAGAAGAATGG
CATAAAGCACTTATTCAGCTTGTAAGAGACCGGGAACTTCGCCTTCAACTTGGCGAAGCT
GCCCATGATGAAATTGCTGCTCGTTACTCTATTCGAACTGCTGTCTGGGAAGCAAAAGCA
ATCTACGATGCAGCATTTTCCAAATCGTTACGCCGAAAGCCTGAACCTCAAGCAGCATCA
TTAACGTTGGAAAGTCGGCCATTGATTACTATTGTGTCGGTGCTCTATCGCAAAGCGCGT
GAGGTCCGGTATTTTCTTGAAGCTCTCAGACGCCAAGACTTTTCCGGAAGATTCGAAGTA
ATATTAGTTGATGACATGTCTCCTGATGACTCTGTCGCTGTTGTAAATGACTTTAAAAAA
TGGATGGGGAATACAGCTGATGCAAAGCGGATAGTTGATATCCGGATTCTGAGCAATGGG
AGCAACATAGGGAATTGCGGTAGTCGCAACAAGGCTATAAAAGAGGCTTGTGGCGACATC
ATTATTGTTGTCGATGCGGATTGCATGTTTAACCGTTCTTTTCTTTCTTCTCACTACAGT
GCGTATTTGAAGGGTGATTGTGATGTCTCTATTGGTCCGATAAATATCGAAACGAATGAG
AAGGCACCATTTTCAGTTCTTGGGCAACATGAGGCCTCGCCCTCTTTTGCGGAAACTGAA
AATCTACAGCAAGACCCAGTAAACTCAGCGAGCTTTGTTAATTGTATTACACGGAATTTT
TCAATCCGGCGCGCATTCTTGAATGAGGTTCTTCAGGCCCCTCTGTTTGATGAAGTGTTC
AGCTATTCTTCTGATCCTCTCTCCGGCTTTGGTTGGGAGGATGTTGAAATGGGCTATCGT
TTATATGTGTCTGGCGCCCGTATCAAGTATTTGCCGGACACAGTTTCTATTCACGTTTCC
CATGAGTCATCTGCAAATGAATCTGAAAAGCCGCTACGTTCCCTGCGAAATTTCCGTAGG
CTCTTCGAAAAACATCCGGACATTCTGACAGCGTCTCGACAATGGAGTACAAAAACCTAC
GATGCCATTCTTGGGTGGTCGCGATCTGTTGGCTCTAACCTAGATGAGAACGCTGACTAT
CTGTGGTTACAGAAGCGCTTTCGTCGTTATGAGCAGGCCCCCATCTTCGTTGATAGATCA
CGGAAGCTGCGAATTCTGACATATCGCTGGCATGTTCCACATCAGTATGAGTTATATAAA
ACTGGCCATGATTTTACGCTGGTAACTGGCGCTGGTACTGGATTATGTGAGCATTGGGAG
TATGGAAAGCGGCCTATGCCAGCCAATTGCCGTATGCTGCCTGCTGAACAAGTTGATGTT
AGTGATTTTGACTTGGCTGTGCTGCATTTTGATGAAAGCGCTTTGCGACCAGATCTCTGC
AATGGTCTTGTGCCATCGGATTGGGGAGAAACTCTACGCTGGTTTATCCATAATGTTGAT
CTTCCGAAGGTGGCAATTTGTCACGGAACACCGCAATTTGTCGGTCAGTATGATAGTAAT
TATGTTGCTTCTGATTTAGGGCAAATATTGGACGATGAACGAATGTCCTTGGTAAATTTA
CTTGGTGATATCCCGGTAGTTTGTAATAGTCATCAAGCAGAATCAGAATGGGGCTTTCAA
AATAGCAGAACAATCTGGCATGGATTTGCTCCAGACGAGTTTCCTCCGGCTCGTTGTGAT
GGAGATGTTTTAGTTATGCAAAGGGATGCACTGCGAAATCGACCTCATTATAACGGGCTA
TTTGTTTATGAAGATGTTAAGAAGATTTTGGATGAAAGGGTCAATCTAGAATGCCTTCGA
ACACCTGATCCGGGAAATCGATATGGGGTGGGAACCAATGACTGGGCCATCGCAAAGTAC
CAGAATTATGTTCGTGAGTTGGGCCGTTACAGCGTTTACTTTAATCCGACAGTTCGCTCT
CCAATGCCACGAGCGCGTGGAGAAGCTATGATGGCTGGATTAGTCTCAGTATCGCTACGA
AATCATGACGTGGATCTGTTTATCAAGAATGGTGTTAATGGGTTTTATGCAGATTCAAGC
GAAGAGCTTGCGGAGCAAATTCATTGGCTCTCAGAGAGGCCTAGTGCAAGGAAAAAAATA
GCTCTGGCATCACGCAATACTGCGATGGATATCTTCAACCAAGACCGATATTTGTCTTCC
TGGAGCCAACTCATTAATGAGATAGCTGCGGGCAAAGGGAACTGA
>HMHBLCGN_00254 putative L,D-transpeptidase YcbB
ATGCGACACCATCTGCCTGTTGTCTGCCTCTGCTGCGCGCTGTTGAGTGTTGGTGGTGCG
TTTGCCGATCTGTCAGCCCCGCCAGGGAGGGAGGTGGCTGCCGGGGGTGAGAACTCGCAG
CCGCTGCCACCTCTGCTGCTCACTTTGGTCAGTGGGTTGCCCAACTGGAGCCATCTGGCC
GATTTTTACCAGGCCAGAGAGGGCCGGCCAGTGTGGCATCAGCATGAGCGGCTCAATCCT
TGGGGGCTGGTGCTGCTGGAGTGGATCGAGAATGCATCGACTGAAGGGCTCAACCCGGTG
GAGTACCATCTGTCGACCCTGCAGCAGCTGGGTCATCGTCTCGACACGCCCGCGATCCTG
TTGCGGGAGTTAGTGTTTACGGATGCCTTCCTGAAGCTGGCGCGGGATCTCAACAGCGGG
CGTTTCAATGCGGCCCGGCTCGATCCGGCCTGGCACCATCCGGCTGAGAGCTTCGAGCCG
TTGGACTATCTGCAGCAGCAGCTGAAAGCGGGGCAGCCGGAGCAGCTGTTTTCCTCGCTG
CTACCCACCACCCCCGGCTATCTGCGTCTGAAACAGGCGCTCGACCGCTACCAGGGGATC
GAACAGCAGGGAGGTTGGCCCGGCCTGGAAGGCGAACTGCTGTTGCATCTGGGGATGCGC
CATCCCGATGTGGTACTGCTGCGGCAGCGGTTGCGGTTCGAGGAGCCGGCTGCCGTGGAA
GAGGCTGATGATCCTGAATATTTCGATGCGCCGCTGCTGCTCGCCATCAAACGCTTTCAG
CAGCGCCACGGCCTGCTGGATGATGGTCTGGTGGGGCCGCAGACTCGCGCCGCTCTTAAC
CAACCGGTGGCGCAGCGCATCCTGCAGTTGCGTGCCAACCTGGAGCGCTGGCGCTGGCTG
CCGCGCCAGCTCGACAATCCGCACCTGCTGGTCAATACCGCCGGTTTTGAACTGACCTTG
ATGGTGGATGGTCAGCCACAGCTGCAAAGCCGCTCGATCAACGGTCGCCTCAGTCGTCAG
ACCCCCTCCTTCCAGGGGCGCATCACACAGTTGATCGTCAATCCTGCCTGGACCGTGCCA
CGACGCATCGCGGTGGAGGATCTGCTGCCGAAACAGCAGCAGGATGCCGACTATCTGGAG
CGTAGGGGCTTCCAGGTGCTACAGCGCGTGCAGGGTGAGTGGCGGGAGGTCGACCCCTGG
TTGGTGGAGTGGCAGCGCTTCGACAAGAACAACTTCCCCTATGTGCTGCGCCAGTTTCCT
GGGGAGAACAACAGCCTGGGGCGGATCAAGTTCCAGATGCCCAACCCCTACGCGATCTAT
CTGCACGACACCCCGGCTGTTGGCCTGTTCGATAAGCCGCGTCGCGCCTTCAGCTCTGGT
TGTGTGCGGGTGGAGAAGGCGCGGCAGCTGGCCGGGTTGCTGCTGCAGAACGAGAATGCC
CCGCAGCACAATCTGCTGCTGGATATTGAATCTGGAGAGACCCGCATCCAACCGTTGTCA
CAGCCACTGACGGTCTATCTCACCTACTTCACCAGCTGGGTGGACGAAGCGGGCAGGGTG
CAGTTTCGTCCCGATATCTATGCAAGGAACGGGCTGTTGCTGAGGCTGTTGCAACACACC
GACCAGATTGCCAGAGATGGACGCTCAACCCGGCAGCTGGCAGAGGCAGATTGA
>HMHBLCGN_00255 Elongation factor P--(R)-beta-lysine ligase
ATGAGCGCGACGCATGAGTGGCGCCCGTTCGCCTCGCTAGCAATGCTGCAGGCGCGCGCG
GAGCTGCTCGCTGCGATCCGTGACTTCTTTCGACAGGCTGGGGTTCTCGAGGTGGAGACC
CCGGTCTGTTCCCGCTTCGCTGTTACCGATCTGGCCATCGAGAGCCTTACCAGTCGCTAC
ACTGGACCGGGCGCCCCGGCGGGGCTCGGGCTGTTCCTGCATACTTCTCCTGAATTCCCT
ATGAAGCGGCTGCTCGCCGCCGGCAGCGGACCGATCTACGAGATCTGCAAGGTGTTTCGT
GATGGCGAGCTGGGGCGACGCCACAACCCGGAGTTCACCCTGCTGGAGTGGTACCGGCCC
GGCTTCGATCACCGGCAGCTGATGGGTGAGGTGGCCGAGCTGGTCAACCGGCTGCTGCCC
GAACCAAGACCTGTAGAGCGACTCGCTTACGCAGAGGCCTTTCACCGCCATCTGGGGATC
GATATCCAGGCTTTCGATGCGACTGGTCTGCAGCAGGTTGCGCAGCGTGAACAGATTTCC
GGCGCAGAGTCGCTGCAGCTCGACTGGGACGGCTGGCTCGACCTGCTGCTGAGCCATGCC
ATTGAACCGCACCTGGGGCGCGGTACTCTCTGTTTTCTGTACGACTACCCGGCCAGCCAG
GCGGCTTTGGCGAGAGTGCGGCCTGGTAATCCCCCCGTGGCGGAGCGTTTCGAGCTCTAT
CTGGAGGGGATGGAGATCGCCAATGGTTTTCACGAATTGAGCGATGCTGATGAGCAACGG
CGGCGGTTTGAGGTGGATAATCAGAACCGCCGCGCTGCCGGACTGGTAGAACCACCGATG
GATGAGTATCTGCTCGCTGCGCTGCAGGCCGGGCTGCCTGACTGCGCCGGCGTGGCGCTG
GGCATCGACCGGTTGCTGATGCAGGTCAGCGGCGCCGAGCAGATCCGGCAGGTGCTCGCC
TTCCCCTTTGAACGGGCCTGA
>HMHBLCGN_00256 Elongation factor P
ATGGCAACCTACAGCACCAATGAGTTCAAGGGCGGTTTGAAGATTATGATGGACGGGGAT
CCCTGTTCCATTATTGAAAACGAATTCGTCAAGCCAGGCAAAGGTCAGGCCTTCAACCGG
GTCAAGATCCGTAACCTGAAGACCGGTCGGGTGCTGGAGAAGACCTTCAAATCGGGGGAG
TCGGTGGAGGCCGCCGATGTGCACGAGACAGATATGCAGTACCTCTACACCGACGGTGAT
TTCTGGTACTTCATGGACCCCGAATCCTTCGAACAGGTCAATGCTGACAAGACAGCGGTG
GCCGATTCGATCAAATGGCTCAAAGAGCAGGATATGTGCACCGTGACCCTGTGGAACGGT
AACCCGATCATCGTCACGCCGCCCAACTTTGTCGTGCTGGAGGTGACCGATACCGACCCC
GGCCTGAAGGGCGACACCTCCGGCAGCGGCGGCAAGCCGGCCACACTTTCAACCGGTGCG
GTGGTGCGGGTGCCGCTGTTCGTGCAGATCGGTGATGTGATCAAGGTCAGCACTGTCTCC
GGCGAATACCAGGGCCGCGCCAAAGAGGATTGA
>HMHBLCGN_00257 L-lysine 2,3-aminomutase
TTGCAGGGTACGCCCTGGCAGACAGCCCTTGCCGGGGCCTTTACCCACCCCCAGGCGCTG
TTTGAGTTCCTACAACTCGACCCGGCCCTGCTGCCGGCGGCGCTGCAGGCCGCCACAACC
TTCCCGCTACGAGTACCGCTGGGCTACGCGGCGCTGATGCGCAAGGGCGACCCCGCCGAC
CCGCTGCTGCGCCAGGTGCTGCCACTGGCCCAGGAGCTGCAGGACCAAGCGGGCTTCGAT
ACCAATCCGGTGGGCGATCTGCAGGCCGAGGCACTGCCCGGTCTGCTGCAGAAGTACCGG
GGACGAGCGCTATTGATCGCCACTGGCGCCTGTGCCATCAACTGCCGCTACTGCTTCCGC
CGCCACTACCCCTACCAGCAGGGTTCAGCCACACCGCGCCAGCAGCGACAGATCCTCGAG
CATCTACGCCGGGACGAATCACTCAGCGAGGTGATCCTCAGCGGCGGCGACCCGCTGCTG
CTGGACGACCGGCGTCTCGCCGGCTGGCTTGATGACCTCGCAGCGATCCCCCATCTGCGG
CGTTTGCGTCTGCACAGCCGCCTGCCGGTGGTGCTGCCGGAGCGGATCAGCGAATCGCTC
GCCCACCTGCTCACCGCTTCCCGACTGCAGACGGTAATGGTGATCCACGCCAATCATCCA
CGGGAGATCAGCGCAGCGGTGGCCGATGGCCTGCAGCAGCTGAGCGAACAAGGCATCCGC
CTGCTCAACCAGTCGGTGCTGCTCAGGGGGGTGAACGACTCGGCGGAGACGCTGGCGGAG
TTGAGCGAACAGCTGTTTGATGCTGGCGTGATGCCCTACTATCTGCACCTGCTCGACCGG
GTCGATGGCGCGGCCCATTTCGAGCTCCCGGCGGCAAAGAGTCAGCAGATCTACCAGGCG
CTGCTGGCCGCACTGCCAGGATATCTGGTGCCAAAACTGGTGCGAGAAGAGGTCGGTGCG
CCAAGCAAAACCCCGGTGATCTGA
>HMHBLCGN_00258 hypothetical protein
ATGAGCGAATCCAACTCCCAAAAGGGCAGCGACGTCACCGGACGCCAGTCGCTGCTAAAG
AATACGCTGGTCAGCTGGGCCGGCCATCTGGTCTTCATCATCGCCGGCTTCATCATGCCG
CGCATCATCGACGACACTATCGGCCAGAGTGCGCTGGGCATCTGGGACTTCGGCTGGTCG
ATCGTCTCCTACCTGCGCATCAGCGGTCTCGGCTTCACCTCCTCGGTAACCCGCTATGTG
GGCACCTACCGTGCCGCCGGCGAGTTCGACAAGCTGCGCGGTGCGGTCACCACGGTGGCC
TTTATCCAGGTCTGCATGGCGCTGCTGGTGGCCACTGCCGTCATCGGGCTCTACTTCCTG
CTACCAACCCAGTTCGCCGACAAGCTGGCCGGCCACACCGAGGAGGCACAGTGGGTGGTG
CTGTTTCTCGGCCTCGGCTTCAGCTTCGAGCTGGCGCTGCAGACCTCGCGCGGGGTGATC
ACCGGCTACCACAAGTGGGGGCTGCAGAACGGCATCGCCTCGGGTTTCTACACCCTCAAC
GTAATCTGCATGATCATCGCACTGAAGCTGGGTGGCGGCCTGAAGGAGATCGCGATGGTC
TACTTCATCGTCACCCTGATGGCGGAGCTGACCCGGGTGACGGTGGTCTTCAAAGTCTGC
CCGGAGATGCGCATCGCACCCAAGCTGGCATCGATGGCACACGCCAGGACCATGTTCAAC
TTTGGCGGCAAGACCCTGATCACCGATCTGGTGCCGATCCTCTCGATCCAGACCGTCTAC
ATCTTCCTGTTGAGCAATCTGGGACCGGCTTCGCTGGCGGTGTTCGCCCGCCCCTTCTCG
CTGATCCGCCACGTTGAGACCTTTATGAAAAAGTTCGCCCATGTGCTGGTGCCCACGGTG
GGTGCGGTGCAGCAGTCGGGCAAGCTCAAGGAGCTGCAGGATCTGCTGTTCTCCGCGGCG
AAGTATGCCGCCGCTCTGGCGCTGACCATGATGATCCCGTTTGTGGTGTTCGGCGATGTG
CTGATGCAGGTCTGGATGGGCAGTGACTATGTCAATATCCCGTTGATAGTGCTGCTCGGC
TGCGGCTTCTTCCTCCCCATCTCACAGCAACCCAGCTTCCGCTTCCTGATGGGAATGAAC
GAGCACGGCTATATCGCAATGCGCGCTGCACTGGCGTTTGTCGCCTCCCTGTCGATCGGC
ATTCCGATACTGAATTCGATCGGCTGGAGCCTTGACCGGGCCGCCTGGATAGTGTTGGTC
CCTGAGCTGCTGGCCTATGGTATCCTGGTGCCGATCCATGCCAGCCGGGTGTTGCAGATC
CCGCTCTGGCGCTATCTGCACCGCGCCTTTGGGGTGCCACTACTGTGCGCTCTGCCCTAC
TTGCTGACCCTGCTGGGGATCAAAATGGCGATGCCGGAATCGCCGGTCAGTGCCATGGGC
TATGGCGCCTTGGCCGGCGGCCTAGTGCTGTTTGTGATGTTCTGGTTGCTGCTCTTCCCG
GAGAAGGTGAAACGCAAGTTTCAGAAGCTGATCCCGACGGCGGCTCGCTGA
>HMHBLCGN_00259 Hydroxyacylglutathione hydrolase
ATGCAGCCTGCCCCGATCGAAACCCTGCCTGGCGGGATCGTCCGGATCGACACCGAGTAT
CAGCGTCCCGGTCTGGCTGCCTGTTATCTGTTGGACTCCCAAGGTGAGGCGGCCTTTGTC
GACACCGGGACCAGCCACTCCCTGCCGCTGCTGCTGCAGGCGCTGGAGCAGCGCGGGCTG
GTGCGGGAGGCGGTGAAGTATGTTATTCCCACCCATGTGCATCTTGACCATGCGGGGGGC
GCTGGGGCGCTGATGCGGGCGCTGCCAAATGCGCAGTTGGTGGTGCATCCGTTCGGCGCA
CGCCACCTGATCGATCCGGCCAAGCTGATCGCCGGCACCATCGCGGTCTACGGCAAGGCG
GAATTTGAGCGTCTCTATGGCGAAATCATCCCGGTGGCGGCGGAACGGGTGATCGAGGCT
GAAGATGGACTTACCCTGGAGCTGGGCAGACGCCGCCTGGAGTGTCTCGACACCCCTGGC
CACGCCCGTCACCATATCTGCATCCACGACTCCCAGACCAATGGCTTCTTCAGCGGCGAC
ACCTTCGGTCTCTCCTACCGGGAGTTCGATACAGACAGCGGCGCCTTTCTGCTTCCCACC
ACCACCCCGGTGCAGTTCGACCCGGATGCCTGGAACGCCACCCTCGATCGGCTGCTGAGC
TACAGGCCCAAGGTGATCTACCTGACTCACTTCGGAGCGGTCACCGGGGTGGAGCAGCTG
GCGACGCAGCTGCGGGAGGGTCTGGAGACATTTGTTGAGATCGCGCTGCAAGCCAACGAG
GAGGATCGCCAGGTGCAGATCCGCACTGGCTTGGAAAGCTGGGCGCTGGAAGCACTACAG
CGGCGTGGCTGCCAACTGCCGCAGGAGCAGTGCCTGGCGCTGCTGGCTCTCGATCTCGAG
CTCAACAGTCAGGGGCTGGAGGTCTGGCTGCGGCGGCGTGAGGCTCACGCCTAA
>HMHBLCGN_00260 hypothetical protein
ATGAACATCAAACAAGCCGTCCCCTGGTGGCTGAAGATCGTGATTAAAATCCTGCTCAGC
CGACTGCCAGTGGCCTATCGTCTCTGGCACCGGCTGGGGATTTTTCAGCATGGCCGGATG
GCGCCTCAAGAGTATGCGCTGAAGGTCTTCGAACGCCATCTCACCCAAGCCGGTATGGCG
GACAGAGTGGCAGGTGCACGCGTGCTGGAGCTGGGGCCGGGTGATTCGATTGCAACGGCG
CTGATCGTCGCAGCCTATGGGGGAGAGGCGGTGCTGGTCGATGTAGGAGCCTTTGCCGAC
GCCGACCCGCAGATCTATCGGGCGTTGGCGGAATATCTGGAGGCGCAGGGACTTAATCCA
CCCGATCTCTCTCAGGCCGGCTCGCTGGATGCGATCCTCTCTGCCTGTGGCGCTCGTTAC
CTGACCGAAGGGCTGAAGAGTCTGCATGAGATTGAGGCCGACAGCATTGACCTGATCTTC
TCCCAGGCGGTGCTGGAGCATGTGCGGTTGGCCGAGTTCGACCCGACCCTGGCCGAGTTC
CGGCGCATCTTGCGCCCCGGTGGACTCTGCTCGCATCAGGTTGACCTGAAGGATCATCTG
GCCGCCAGCCTCAACAACCTGCGCTTCTCCAAGCGTTTGTGGGAGAGCGATTTTTTCGCC
AGCTCCGGCTTCTACACCAACCGGATCCGCTACGGTGAGATGCTGAAACGCTTCGAAGCG
GCGGGGTTTGCGGTCGAAGTGTGTGGGGAGGAGCGCTGGGATGCACTGCCCCTGGCGCGA
ACCAAGCTGAATCAAGCATTCCAGCAGATTCCGGACCAGCAGTTGCTGATCTCCAGCTTT
GACGTATTGCTGCGGTCGCGGGGTTGA
>HMHBLCGN_00261 N,N'-diacetylbacillosaminyl-diphospho-undecaprenol alpha-1,3-N-acetylgalactosaminyltransferase
ATGCCGGCAGTGAGAGAAATCCTCTATGTGGTCAACGATGCGGATTTTTTCCTCTCCCAT
CGCTTGCCGCTGGCCCGGACGATGGCGGATGCCGGCTGGCAGGTGCATGTGGCGACTCCG
GAGAGTCCGGCGGTGGAGACGATCGTCCAACAGGGCATGCGGCACCATCCGATCCGCATG
AGCCGTCGCGGCCTCAATCCACTTGGCGAGATCGCTGCGTTTCGCTCGCTGCTCGCCCTC
TATCTCAGACTCAGCCCGGATCTGGTGCACCATGTGACGATCAAGCCGGTCTTCTATGGC
GGTATCGCGGCGCGCCTGGCGCGACTGCCGGCGGTGGTCAATGCCCTTACCGGGCTCGGT
TATCTCTACTCCCACCAGAGCCTGAAAGCTCGGCTGCTGCGCTTTGTTGTCGGGCGCGGC
CTGAGGCTGGCCCTGGGGCACCGCAACAGCCGGGTCATCGTGCAGAATCCCGATGACGGC
GAACAGCTAGAACGAGCTGGCATCGTTGCCCGCAACAGGCAGGTGCTGATCAAGGGCTCG
GGGGTCGATATGCAGGCGTTTGCTCCCCGGCCCGAGCCGGACGGTAAGCCGCTGCTGATA
CTCGCCTCACGCATGCTTTGGTCAAAGGGGGTGGGGGAGTTTGTCGAGGCGGCCCGGCTG
TTGAATCAGCGTGGCACCCAAGCGCGATTCGTTCTGGCTGGGGCATCCGACTCAGGTAAT
CCGGCGGCGATCCCGCAATCGCAGCTGGAGAGCTGGCACAGGGAGGGAGTGGTCGAGTGG
TGGGGGCGGTGCACCGACATGCCTGGCGTGTTCGCCCAGGCTAACCTGGTCTGCCTTCCC
TCCTGTTACGGTGAAGGGGTGCCGAAGGTGCTGATCGAGGCCGCCGCCTGCGGACGGGCG
ATCGTCACCACCGATATCCCCGGCTGCCGTGAGATCGTGCGTGATGGCGAGAATGGCTTG
CTGGTACCGCCTGGGGAGAGTGAGGCACTGGCGGAGGCGCTGTTGCGCCTGATCGCTGAC
AGGGAGGTGCGCCTGGCGATGGGGCGGCGCGGGCGGGCGATCGCCGAGTCCGAATTCTCG
CTGGAGGCGGTGGTGGCGTCGACAATGCAGCTCTATCGCGAACTATGCACTGGCTGA
>HMHBLCGN_00262 putative undecaprenyl-phosphate N-acetylglucosaminyl 1-phosphate transferase
ATGCACTGGCTGATCCCTCTTCTGGTGTTTCTTGGCAGCCTGCTGCTGACTGGGCTGATG
CACCGCTACGCCCTGCGCCGCGGTCTGATGGACATCCCCAACGCACGCAGCTCACATCTG
GTGCCGACCCCGCGGGGTGGAGGGCTGGCATTTGTCTCTAGCCTCATGCTGGCAGTGCTC
GGTAGCTACCTGATGGGTGGATGGGCGTCACTCGGCGGCAGAGAGCTGGCCCTGGCGCTA
TGGGGCGGCGGTCTGCTGATCGCCCTGCTGGGGTTTTGGGACGATCACGGCCATATCCCG
GCCCGCTGGCGTCTCGNCGGCCATTTGTTGGTGGCCGGCGGGGCGCTTGTCCTGTTGGGG
GTGCCCGGATCGCTCGGGCTACCGGAGTGGCTGGCCTACCCGCTATTTTTGATCGGCATC
GTATGGCTGCTGAACCTGTTCAACTTTATGGACGGGATCGACGGCATTGCCGGCAGTGAG
GCGCTCAGCGTCACCGGTGGCGCGATGCTGCTGATCGGCTGGCTCGGTATGGATTCAGTG
CTGAGCGACTGGCTCGGGGTTGCAGCAGCGGCGACGGCTGGATTCCTGCTCTGGAACTGG
CCGCCGGCAAAAATCTTCATGGGGGACGTAGGCAGCGGCTTTCTCGGCTATCTGCTGGCG
ATCTTCGCCCTGCAGAGCGCCAACATCGGGCTGCTGCCGATCTGGAGCTGGTTGATCCTG
CTCGGCGTCTTCATCGTGGATGCCACCCTGACGTTGGCACGGCGATTTTTGGCCGGCGAG
GCCTGGTACAGCGCCCATCGCTCACACGCCTACCAGATCCTGTCACGGCGCTGGCGGAGT
CACCGCCGGGCGACCCTGGGGGTGTTGGTGATCAACCTTGTCTGGCTGCTGCCGCTGGCG
GCGCTGGCTGCCGCTCGACCGGCACTGGGGGTGGTGCTGACGCTGCTGGCCTATCTGCCG
CTGATCCTACTGGGGCTGAAGATCGGGGCCGGGCGGCCTGAAAGTAACGGCTGA
>HMHBLCGN_00263 UDP-2-acetamido-2-deoxy-3-oxo-D-glucuronate aminotransferase
GTGCTGCTGGCCAAGTTCGAACAGTTCAAGAAGGAGGTAGCGCTGCGTGCCGAGATTGGT
GGGCGTTACACGCGCCTGATCAACGAACAGTGCCCCGGCGTCACCACACCGCACCTGACC
GAGGGCAATACAAGCGTCTATGCCCAGTACACCATCCAGGTCGATGACCGGGATCAGTTG
CAGAAGCAGCTGGCTGAGCTAGAGATCCCCACCGCCATCCACTACCCGGTGCCGCTCAAT
GCCCAGCCGGTATTCGCCGACTGTGGCCAGCCAGAGGAGACTCCGGAGAGCCTCAAGCTC
TCACAGCGGGTGATCAGCCTACCGATGCATCCCTACCTGAGCGAAGAGGATCAGGAGACG
ATTGTCACGGCACTACAGGCGGTACTGACATAG
>HMHBLCGN_00264 UDP-2-acetamido-2-deoxy-3-oxo-D-glucuronate aminotransferase
ATGCAGTTCATCGACCTCAAGGCCCAATATCGCCTGATTCAGGCAGACGTCAACCAACGC
ATTCAGACCCTGCTGGAGCACGGCCAGTACATCATGGGCCCGGAGGTCCGTGAGCTGGAG
GCGACCCTGGCGGAGTATGTCGGCGTAGAGCACTGCATCGGCTGCTCCAGCGGCACCGAC
GCACTGCTGATGGCGATGATGGCGCTGGGCATCGGCCCCGGCGATGAAGTGATTACCACC
CCCTTCACCTTCATCGCCACCGGCGAGACCATCGCCCTGCTCGGTGCGGTGCCGGTGTTT
GTCGACATCGACCCCCAGACCTACAACCTCGATCCCAACCTGATCGAGGCAGCAATCACC
CTCAACACCCGCGCCATCATGCCGGTCAGCCTCTACGGCCAGTGTGCCGATATGGACGTG
ATCAACGAGATCGCAGCGCGCCACGGCCTGGCGGTGATCGAGGACGGCGCGCAGAGCTTC
GGCGCGAGCTACAAGGGGCGCATGTCCTGCGGCCTCTCCGACATCGGCTGCACCAGCTTC
TTCCCTCCAAGCCGCTCGGCTGCTACGGCGACGGCGGTGCCTGTTTCACCGACGATGCAG
AGCTAG
>HMHBLCGN_00265 putative protein kinase UbiB
ATGATCCGCCCCGCCCAGGCCCTGCGGCTGATCCACATCAATCTGGTACTGCTGCGCCAC
GGCCTCGACGAGGTAGTGCTGGCGACTCATCTGTTCCGCCCGCTGCGCTTCCTCATCTAC
CTCTCCCCCTGGTACTGGCTGCGCCGTGACCGCGGCCCTTATCCAGCGCGCATCCGTCGC
ACCCTGGAGGATCTAGGGCCGATCTTCGTCAAGTTCGGCCAGATCCTCTCAACTCGCCGC
GACCTGCTGCCCGACGACCTGGCCGATGAGCTGGCCAAGCTGCAGGACCGGGTTCCGCCC
TTCTCCGGCGCTGAGGCGCGGCGCATCATCGAAAAGGCCTTCGGCCACCCGATCGAGGAT
GTACTCGACGCCTTCGAGGAGAAACCGCTCGCCTCCGCCTCCATCGCCCAGGTGCATACT
GCCACCCTCAAGGATGGCAGGCAGGTGGTGGTCAAGGTGCTGCGCCCCGGCATCGAGAAG
ATCATCCGCCGCGACGTGGATCTGCTCTTCACCATCGCCCGGCTGGCGGAAAAGTACTGG
AAAGAGGGCCGGCGGCTACGCCCGGTGGAGGTGATCGAGGAGTATGAGAAGACCATCTTC
GACGAACTCGACCTAATGCGTGAGGCAGCCAACGCCTCCCAGTTGCGGCGCAACTTCCTC
AACAGTGAAGAGCTCTACGTACCCGAGATCTACTGGGATCTGGCGCGCCAGAATGTGCTG
GTTATCGAGCGCATCAGCGGCACCCCGGTGGGCGATGTGGAGGCACTACGCGCCCAGGGC
ATCAGCATGCAACTGCTCGGCGAGCGCGGCGTGGAGATCTTCTTCACCCAGGTCTTCAAG
TACAACTTCTTCCACGCCGATATGCACCCGGGCAACATCTTTGTCGAGCCCAACGGCCGC
TACATCGCGGTAGATTTCGGCATCATGGGCACCCTCACCGAGGGCGACAAACGCTATCTG
GCGGAGAACCTGCTCGCCTTCTTCAACCGCGACTACAAGCGGGTCGCCGAGCTGCATGTG
CAGTCGGGCTGGGTACCCAAAACCACCCGGGTCGAGGAGTTCGAGGCGGCGATCCGCACC
GTCAGCGAGCCGATCTTCGAACGGCCCCTGAGCGAGATCTCCTTCGGCCACTTCCTGCTG
CGGCTGTTCCAGACCGCGCGGCGCTTCGACATGGAGGTGCAGCCACAGCTGGTGCTGCTG
CAGAAGACCCTGCTGAATATCGAGGGACTGGGGCGCATGCTCTACCCCGAGCTGGATCTC
TGGACCACCGCCAAACCGTTTCTCGAGCGCTGGATGAGCGAGCAGATCGGCCGGCGCGCA
TTTGTGCGCAAGCTGCGCGACAGCTTGCCGGAGCTGGCGGAGCACCTACCGGAGCTGCCG
CTGCGCCTAAACAAGATTATCGACGACGCCGCCGCCGGCAGGCTCAGCCTGCAGTGGCAG
TCGGAGGAGCTCAGCCAACTGCGGCTTGAGATGCAGCAGCAACATCGCAGCAGCGTCAGC
ACGATGAGCGGCAGCGCGATGCTGGTCAGCGGTTCACTGCTGCTGGTATTCGGCCCCGGC
ATGATCGCATCCGCCCCCCTCTCCCTGATGATCGGCGCCGGACTGAGCGGCGGTGGCGCT
CTGCTGCTGCTGCGCGCCTGGCTTCACAGCCACGATTAA
>HMHBLCGN_00266 Ubiquinone biosynthesis accessory factor UbiJ
ATGACCGTCAGCGCCGCTACCTTCGCCCTCCTTGAGGGAGTGATCAACCAGGCGATCCGG
CTCGACCCGGAAACGCCCAAGCGCCTCGCACCAATGCATGGCAAGGTGATCCGTTTTGAG
CTGCTCGGCCTCGGCGTTTCGCTGTGGCTGATCCCCGAGCCTCAGGGGATTCAGCTACTG
AGTGAATTCGAGGGCAAACCCGACTGCGTATTGCGCGGCACCCCGCTCGACCTGGCGCAG
ATGCGTGGCAGCCGGCAGAGCGCTGAACAGCTATTCCAGGGCGCGGTGCAGATCGAGGGC
GACAGTGCCCTGGCCCACCGTTTCGGTGACTTCATCGCCGAGCTCGATATCGACTGGGAG
GAGCAGCTCTCCCATCTGACCGGCGACCTGATCGCCCACGAGGTCGGCAACCTTACCCGC
GGCCTGTTCAGCTGGGCCCGGCAGAGCGGCAAGACCGCGCAGCTCAACACCCAGGAGTAT
CTGCAGGAGGAGCTGCGCCTGCTGCCGAGTCGCTACGAAGTCGATGCGCTGCTGGCCGAC
ATCGACACCCTGCGCGACGATACCGAGCGCGCCAGCGCCCGTATCGAACGGCTGCGCAGC
CAGCTCGCAGGAAGCAATCCATGA
>HMHBLCGN_00267 2-methoxy-6-polyprenyl-1,4-benzoquinol methylase, mitochondrial
GTGCAGGGCCACGGCCCAGGCCAGGAGACGTTGCAGGTTGGCAAGGAAGAGGTGAACATT
GCCCACATCGAACCTGTGGGAAACTACGCCATCTGCCTCCACTTCGATGACGAACACAAC
ACCGGCATCTACTCCTGGGAAACGCTCTACCGCCTCGGCAAGCAGCGCGAGCAGAACTGG
ACAGATTATTTGCGCCGCCTCGACGAAGCGGGCTACCAGCGCAAACAATCCCTGACCTCC
ACAGAGCCGCCAACGCCTGAGCTTACTGAGATGAGAGACGAGAAAACCACACACTTCGGC
TACGAAGAGGTCGCCGTAGACGAGAAGGCGGGGCGGGTGCGCGCCGTGTTCGACTCGGTC
GCCAACAAATATGACCTGATGAACGATCTGATGTCGTTTGGCGTCCACCGACTCTGGAAA
CGCCACACCATCGAGATCTCCGGGGTACACCGCGGCCAGCGAGTGCTCGACTTAGCGGCC
GGCACCGGCGACCTCTCGGCCCGCTTCAGCGGCCTCGTCGGCGCCGAAGGCGAGGTCATC
TTCTCCGACATCAACGCGGCGATGCTCGAGCAGGGCCGCGAGCGCATGCTCAACGAGGGG
CGCGCCGGCAACCTCCACTATGTGCAGGCCGATGCCCAGTACCTGCCCTTCCCGGAGAAC
CACTTCGACTGTGTCACCATCGGCTTCGGCCTGCGCAACGTCACCGACAAGCAGCTCGCC
ATCGACGCCATCTACAAGGTGCTGCGCCCCGGCGGGCGACTGCTGGTGCTGGAGTTCTCC
AAACCCACCAACAAGCCGCTGGAGAAGCTCTACGACCTCTACTCCTTCAGCTTGTTGCCA
AAGATCGGAAAGGTTATTACCGGAGACGAGGAGAGCTACCGCTATCTGGCCGAGTCGATC
CGCATGCATCCGGACCAGGAGACCCTCAAGGGGATGATGGAGCACGCCGGATTTGAACGC
TGCGACTACTTCAACCTGACCGGCGGCGTTGTCGCCATCCATCGCGGCTACAAACTCTAA
>HMHBLCGN_00268 hypothetical protein
ATGAAGAAACTGGCGACCACCATCAAGGGGCATCTCATCGGCATCCTTAATGGATTCACA
TTGCACCTGAGTAATGGGTGTATGGAAGGCATCAACTCGCTGATTCAGGTCGCCAAGGCA
AGAGCCAGAGGCTACAGGACATTCCGAAGCCCGATCACGGTGGCTTACTGA
>HMHBLCGN_00269 hypothetical protein
ATGCCCTATCGAATGAGATCTATTGGTTGGCTTCTGGCTATCCTGATAACGCATCCTGCC
TTGGCAGACGAGCCCCTCTCCGCAGGACCATTTACCGAGACCGAGTGCATCACCTGCCAC
ACAGAGCGGAATCCTGAGCTGATCAGGCAATGGCGAGAGGGTCCCCACTCAGCCACTTCA
AGGGTCGGTTGCAACAACTGCCACGGCGATCGACACGAAAACTCAGCCATAAAGGCGAGA
AAAGATCAAAGTTGTACCGCATGCCACGAAGGCCCCGCCAGCCACAGTTACGCCACATCC
AAACACGGCATCATCACACGCCTCGAAGAGGCCCGGCAGGATTGGCGACAACCCTTGCAA
CGCGGTAACTACCGGACGCCTGGTTGCAGCTACTGCCACCTCCATGACGGCGACCATGGC
GACACCATGGCACCTGCTCGCGGCCCCGAAGTGCGCCAATGGATCTGCACCGGATGTCAC
AGCCCTCGCTATATTCGTGAGCAGTTTGCCAACGGAAAACGCCAGCTGGAGATTGCCGAT
CTCAAGCTGACAGAGGGAAAAGCATTGATCGACTCTGCTGATAACGTGCCGCCTGATGCA
CTGTTAAAACTACGGCAGGGCCTGAGCCACCACCGGCAAAATATCCTCCTGGGAGTCGGG
CATCAATCCCCGGATTATCAATGGTGGTATGGTCAACCGGCACTGGATGGCGACCTAATC
CGAATTCGCGATGCCATTACCGAGTCCCATCGGCGCAAGACATTAGCAAGGCCGATACAA
CCAGATCCCCATGCAACTAAAAGCATCAAGCGAGAGAGGCAATAA
>HMHBLCGN_00270 Hydrazine dehydrogenase
ATGCGTAATCGATTAATACTTCCGCTGATTATCGCCCTGTTGGCTGTTCCGGTGGGATTT
GCTTATGTGCACTGGAGCAAGGGAGGACCCGGAACCGGTCTCTACTCCCGCCACTGGTCA
CCCGATCCGGTGCAAGGCTATTGGGATCCGGACAACTTCTATCAATCCACCAAGATAGTC
GAGGGTGTGTTCAAGGCAGAGCTGTGTATCCAGTGCCATGAGGGGATCACCCCCGGCATC
GTTGCCGACTGGCGCGCCAGCCGTCATGCCCAGAGCGAGGAAACGGTCACCTGCAATGCC
TGCCACGGCAACAACCATCAACAACTCCGGATGCCCACCCCGGACGTATGCGGCAGTTGC
CATGAAAAACAGCATGGCGAATTTCTGGATGAGGCCCGCTACGGTTTCCCTAGTCATGTG
CTGGCGATGGATCGGGCGGTGGATGCCAAGCACTTCGTGGACAAGCCCAAGGCCGAAGTC
CAATCCTGCGTTCAGTGCCACTCGGTGGCCACCAAGTGTGACTCCTGCCATACCCGGCAC
CGTTTCGATGCCGCCGAAGCACGCCGCCCGGAGGCCTGCATCACCTGCCACTCAGGACCA
CCTCACCCCGATGACGAAACCTACTTCGCCTCCGCCCACGGCAAACTCTACCTGGCCGAG
GGTAACGGCTGGGACTGGTCAAAACCCCTAACCAAGGGTAACTACAAGGCGCCCACCTGT
GCCTACTGCCATATGGATGGCGGTCGCCACCAGGTGGCCCACAAGTCCCTGTGGAAATTT
GGCCTGCGAGAGGTCAATCCTCATACATCCAAAAATCAGCTGCTGCGCAAAGAGTGGATC
AAGCTGTGTAGTGATTGCCACGACGAGGAAAAGGCCGGGCAGTGGCTGACCGAACTGGAT
CAGGAACGCAAGCAAGCCTGGAAAAAGCTCTATGCAGCAGAGGATGTTCTCAAGGATCTG
CGCAGCGACAATCTGCTTCACCCTGCCGCCGGAGAGCGCCCCCCCTACCCTATGGACTGG
CTGGATAGTCTCTGGCCCAGAGAGCGCATCGGTTTCTTTGAAGGCCAGGCATCAGTCTTC
TACAACGTCTCCGCCATTGAGCGCGACTACTTCGAGATGTGGTACTTCGACAATCTGGGG
GCGTACAAATCTGCCGCCCACGGTCACTCGACAGGGGTTAAGGAAGGACATCGAAAAATG
GAGGCATCACTGGATCGCATCGAGACCCAAGCCGACGCGCTGCGCGATCTTGTCGAAGCC
GAACAGGAAGCGAAAATCACACCTGAAGGTTCAGGTGATCTTTGGATGAAGGGCGCATAC
ACCGACTACAACCGGGAGCATAATTGA
>HMHBLCGN_00271 hypothetical protein
ATGATCCTGATCCTCTCTCTGCCGCTGCCGGCCACGGCAAGCCATACCTGGTCGGGTATA
GATCTGTGCGAGGTACATAAAGACAAGCTGCCGCCTGGCCTCACTGTCGAATCACTCCCC
GACTCCCAATCCCCGGAGGCAAGCTTGCTACAACGATTCTGTACTCAATGCCACAACCTG
CCGGGACCGGATCGCCACACGGCGGCCGAGTGGCGCGAGGTGGCATCCAAGATGTTTCTG
TTGATGGATGTTTCACACCGTTTTGGGGGATTGATGGGCAGGGTGGAGACCATGCAGAAA
CAGGAGCAGGAGCGTTTGCTGGCCTATCTGCAGCATCATGCAATGCAGTCGATAGATCAA
GAAGCGCCTGCCGATATCCACCGACTCAATCATCCCTGGCTGACGCGCATATGGGTTCTA
GGCCCCTTCCTGCTGCTGACGGGATTGGGTCTGCTGCGTTGGTGGAGAGATCGCCACACG
GATAAAAACCATGCGTAA
>HMHBLCGN_00272 Glutamate synthase [NADPH] small chain
ATGACCGGTCAACCAAGATCGGCGGCTTGCTGCAGACAGGGTGTTCCCGCATTCAAGCTG
GATAAGACCCTGCTGGCGCGCCGGCAGACTCTACTGGAACAGGCCGGCATCCGTTTCTCT
CTCGGTCTATCGGTGGACGCTGCGATGTTATCTGATCTGCTAGGACAGAATGACGCCATC
TTTCTTGGACTGGGCGCGCAGAAACCACGAACCATCGAACTACCGGGACAGACCCTGCCT
GGTGTTGAGCAGGCCCTCGGCTGGCTGAAACGAATCAACGCAGGCGAGCGAGAACCTTTA
ACTGGTCAACAGCTGCTGGTTCTCGGTGGCGGCGATACCGCCATGGACTGTGCTCGTGCC
GCGCTACGTCTGGGTGCAGAGGTAACCGTCGCCTATCGTGGCCCGGAAGCGCGTCTACGC
GCCTCCCCCAAGGAGATCACACTGGCCCGTGAAGAGGGTCCCAATTTCTGTTTAACCATG
CCCCACTTGAATGCAAAGGTTCAGGAGGCGTAA
>HMHBLCGN_00273 hypothetical protein
ATGGGCCAGATCCCCAGCCTTTTTCCAATCCCCACGGGCAGCAGCCTCCAGCCAGTCGGG
GATGAAATTGCCCAGTGGGCAGGCATTGCGGCAGCCGGGAACACCGCAATCGAGGCAGCG
TTCAGCCTGGCGCTGCAGGTCTTTTGTGGACAGAACCTTTTCTGCTTGATTCCAGTCGCT
CAGGCGCACTGCCGCAGGCCGGTGTGCCGGTTCTGTCCGGGGTGCTGGGATCTGGGATTT
TCGTTTGAGAAGATGGCCGGCATCCTGCCGCAGATTAGGCCGGAACAGGTTGCGTACATC
GCGAATCTCTAA
>HMHBLCGN_00274 hypothetical protein
ATGAATCCAGACACGCAACAAGAACCCCTCCTGGCATACAGTGCCCGCCCCAACACTGCG
GCGCGTCAGGATACCCTGCCGGGGCGTTATCGCTGGTGGGTCATGGCCATCTCCATGGCC
GCCTTCAGCCTGGCCTTCGTTGGCTGGCTCAACGAATCCTGGCTCTATCTGTTTGAGAGT
CCTATCTGGCTCAACCGCTATACCGAATACGCCATTATCCTTGCCTTTGGCCTCTGGCGT
ATCCGTGCTGAACAGAACCCCTATACCCGCAAGCGTCTGATCATCCTGGTGACGGTGGTG
ACCGGCTTCTGGTGGCTGATCCCCTGGCTCATGCCGATGTTCGAGCCCTATGCCGGCTAT
GTCTGGAGCCAGCCGGTGTTTCCCGCCCTGCACACACCGGGCACCCTCACCTTCTTTCTC
ACCCTGCTGCTGGTGTTCCTGTTCGGGCGGCGGATCATCTGCGGCTTCGGCTGCCCCTGT
GTGGGCGTGCGCGAGACCGTGGGCTTTCCGTTCCGCCGCTTCTCCCTGCGCGGCGATTGG
GCCTGGCGGCTGCGCCATACCAAATGGTTCTTCTTCATTTGGTACGTGGGGGTGATGGTG
GCCACCCAGTTCCCGCCCAACGCCTGGACCGCAACCCTGGTCGGCATGTTCGCGCTGGTG
GTGGGGCTGACCTATTTCGGCACCTTCTTCATTACCCCAATCACCGGCAACCGCTTCTAC
TGCCGCTACCTCTGCCCCTTCGGCGCCACCTTCGGTCTGCTCAATCATGCCGGCTTCTCG
GCATCAAGATGGACCCTGAACAGTGCATCGACTGTCGGCGCTGCGAGCAGGCCTGCGACA
TGGGTATCCCGGTGTGGCAACAAGGCAAGACCACAGGCGAAGTCACCGGCATCGAGGATT
GTATGGGCTGCGCCCGTTGCATCATCTCCTGTCCCACCGATGCGTTAG
>HMHBLCGN_00275 hypothetical protein
ATGGCCGAGGCGATGCTGGCTCATATCCGTCGCATCACAGACCGGCCAGTGCGATATGTG
ATCAACACCAATTCCCAACCTCATCGGATCATGGGCAATCCGGTGTTTCGGCGCGCCGAA
GCCGAGGTGATCGCTGCGGCCGAGGCGGTGCCACGCATCAAGGCCGAAGCTCAGGTCTTT
GCCGCCACCATCGAGGGCGTGCTGGGCCTCACGCCCAACAGTGTCGAGGTACCGAGCACC
CCCACTGTCGCCATCGATAAGGAGACCTCGTTGGATTTGGGCGGAGTACGGCTGCGCGTG
ATCCCGGTGGGGGACGCCCACACCCCCGGTAGTCTGGTGGTAGCGGTGAATCCGGACGCA
CTGGCCTTTGCTGGCGACGTGCTCTACAGAGGCCGGCTGTTGTCCATCCTCTCCAAGAGC
AATGTGCGGGAATGGATTAAGTCTTTCCAACGGTTGCGGCAACTTGGTGATGTTCTGTTC
ATACCGGGCCACGGTGAGCCTGGTCCACTGTCCGCCTTCGAGCACTCTACGCACGACTAT
TTGACGGCGCTGAAACGACACATGGACCAGGCAGTGGAAGAAGACATTGATCTGCAGGAC
GCCATCAGCTCCTTCGATCAATCGGCATGGAAAGGGTTTGCCGACTTCGAAGCATTGGCC
GGCCGCAACGCCCACCAAGCCTATCTGCAGAGCGAGGCAGCGGCCTTCGAGTAA
>HMHBLCGN_00276 hypothetical protein
ATGCTGCGTATCTACATCACCCTTTTCACACTGCTAATGCCTATTCTGTCTCTGGGCGGT
GACCTGCTGCCGGCCCCGCGCCAGGTTTCCGACCACACCTGGGCATGGATCGGCCCCTAC
GGTCCTCCCACCCGTGAGAACGGCGGTTTTCGTATGAACCTGGGCTTGTGGTGGGCGATG
ATGCCGTGGCGGTTATCGATTCCGGCTATGGAGGGGCGATGGCCGAGGCGATGCTGGCTC
ATATCCGTCGCATCACAGACCGGCCAGTGCGATATGTGA
>HMHBLCGN_00277 hypothetical protein
ATGAGCACAATCCCCATACTGTCCAAACAACCGCCAGGTGGCCACTGCACCTTGTACATC
CATTATGCAGAGGCCATCAGCCAGCATCTTGGGATCGGTTCCCAGGTGAAATATTGTGAG
TCGGATGGTGAGGATGGGAACCAACCACCGGCACTGATGATTGGTGAGAACCTTATCGAG
CCTTCCGACGGCGTGATCGTATCCCCAGAAGATCTGATCAACAGTCTACGCGATAGCGTT
ACAGAGAACGAACTGGAAGAGCTATACCAGCTTCTCGATACCGTTCAAGAACAACTGATG
GAGGAGTGGAGCAATGAGTGA
>HMHBLCGN_00278 hypothetical protein
ATGACTTCTGAGATTAAGCTAAAAGACCAAACAGTCCGTTTCAAGCAACAACTGTTCTTT
GATGGCCGAGTCAAAGGCGGTTTCAAGGCAATTGAGAAATGCCATAAGACTGCTGGCTTC
CACGATGCAAAATCCATGTTCATGGTGGGACAATCTGGAGTTGGTAAAAGCACCATCGCA
AAAGGCTACAGTGATGCCTTCCCCCAAATTGATCGTGGCGAGTACACCGAAATGGAGGTG
ATTTACTGCCGTTTACCTTCAGATACATCGTTAAAAGGTCTACTTCAGTACTTACTGAAG
GCCACCGGTTGCACAGCTGCCACCGCAGCGCTTAGTAAGGCAAATTCGCTACGCGCATTT
CGATCTCAACGAAACAGCCCGTTTCATCGATAA
>HMHBLCGN_00279 hypothetical protein
TTGAAGGAGTTAGAGCACTTCATCGTTCATGAATACCACCACACACCGCATTCAGGCTTG
AGAAATCAGACGCCTTATGAGAAATGGCAAGAAGGCATCAAACATTCACCAGTGGTCCCT
ATTGAAGACCTGGAAGACCTGAATCTTCTTCGCGGACTGCCTAAGCGAAGCACCCTACAG
CGACACGCTGGCATTTTTTATGAGTACGAGACTTTCCGCCACGAAGAGTTGGCGGATATC
TATGACTACTTGTTGTCCGTCCAGAAGTCGGGGCGAATCATAATCGATTACTTCGTCGAC
GAAAACAACGCCGGGGCTATCTCGGTTGTGGACCCCCGTCCTGGAAGTAACGGCAGGCTC
ATCAATGTTCGGAACAAGGAATGGGATATCGCCGAAGGGCGGTCTTTCTATGACTTAAAA
GCGACACGTGCGGGCCGGAAAACCAAAACCAATCAGGCACCGCTTGTTACCGACGAGGAA
GTCAAGGTCAAGCCTAGGGGCAAGAACAAGAAACCTGGGGACGATGTGCCGTTCCTGGAT
GACGAACCAACCATTCGCGCCACCAAACAGTCTTTCGAACCGCCTTCGACTATTGCACCC
AAGTGCGGACGAGTTGCAGCTCCCGATTACTTCACTTTCTGA
>HMHBLCGN_00280 hypothetical protein
ATGGACAAACCAGACGATTCCGTACTCTTCATTGATGCGAGCAATGACTACCAGTTCACC
CGTGGACAAAATGTCTTGATCACTGAAAACATCGAGAAGATCACCTCGATTTATCAAGCC
CGTGAAGCCAAAACCGAGCAATCACATTTGGCCTCGCTGGAGGAAATTAAATCGAATAGC
TTTAATTGCAGCATTCAGCGATATGTCCGCCCTCTGGCCGACGACGAGAATTTCGACCTG
GATACATTGCAAAAAGAAGAGCAGACGCTTGTTCGAGAAATCACCGAACTTAGCCACTCA
ATTAATGCCAGCTTGAAGGATTTAATCCATGAGCTGGTCGATAACAACAATACATAA
>HMHBLCGN_00281 hypothetical protein
ATGGACCACTTATCCCACAACAAAATCGTCTCTTTCATCTGGTCAATCGCCGACGACTGC
CTGCGCGACGTGTACGTGCGCGGCAAGTACCGCGACGTGATCCTGCCGATGTTCGTGTTG
CGGCGCTTGGACTGCCTGCTCGAAGGCACCAAAGATGCCGTGATGGAGGAAGTGAAGTTC
CAGCGCGACAACGGCTTCACCGAACTCGACCCGATGGGCTTGAAAGATGCCTCGGGCTAT
GTGTTCTACAACACCTCGCCGTTCACCCTTCAGAAGATTGTCGATACCGCCTCGAATAAC
CGTCAGCAGCTGGAAGCCAACTTCAAGCTCTATCTGGACGGCTTCAGCCCCAACGTGAGG
GAAATCGTCGACAAGTTCGACCTGCTCCGCCAAGCTAAGCACATGGCTGCCAAGGATGTG
CTGTACGATGTGCTGGACAAGTTCGTCTCCAGGCACATCAACCTGTCCCCGGTCGAGGCC
ATAGACCCGGAAGGGCGCAAGCTCCCGCCGCTGACCAACCTGGGGATGGGCTACGTCTTC
GAGGAGCTGATTCGCAAGTTCAACGAAGAGAACAACGAAGAGGCCGGTGAGCACTTCACC
CCCCGTGAGGTCATCCACCTGATGACCCACCTGCTGTTCGACCCGGTCCAGGGCCAGCTA
CCGCCCACCATACTGATCTACGACCCGGCCTGTGGCTCCGGTGGCATGCTGACGGAGTCT
CAGAACTATTTGGAAGACCCGGATGGTCCATTCCATGTCGCGCCGGACTCCATATTCTTG
TACGGGAAGGAGATCAACGACGAGACCTACGCCATCTGCAAGTCCGATATGATGATCAAG
GGCAACAACCCCGAGAACATCAAGAACGGCTCGACACTGGCCACCAACGAGTTTGCAGGC
ACACGCTTCGATTTCATGCTCTCCAATCCACCTTACGGCAAGTCCTGGAAGGCGGACCAC
AAGGCCATCGTCGATGGTAAGGAAATACTCGATAGCCGGTTTGAAGTGGTCCTAACCGAC
TTTCGCGGCAACGAAGAAACCGTACCGGCCATACCACGTTCTTCAGACGGCCAGCTTCTG
TTCCTGATGGAGATGGTGGACAAGATGAAGTCCACCAGCGACAGCCCCCTCGGTTCGCGT
ATCGCCTCGGTACACAACGGCAGTTCCCTGTTTACCGGCGATGCGGGGAGCGGCGAGAGC
AATATCCGTCGATACATCATTGAGAATGACCTGCTCGAAGCCATCATCCAGCTGCCGAAC
AATCTGTTCTACAACACCGGCATCACCACCTACATCTGGGTGCTGACCAGCAACAAGGCG
CCCAACCGCAAGGGCAAGGTGCAACTGATCGACGCCTCCAAGCTGTACCGCAAGCTGCGC
AAGAACCTGGGCGACAAAAACTGCGAGTTTGCGCCGGAGCATATCCAGCAGATCGTCGGT
CTGTACACGACGATGGCGGATGATGCCGGGCAGGACGCCCCAATGTCGAGGGAGGCAGGG
ATGTCGGGAGCGACCGGCATCTCCAGGGTTTTCCATAACGACGACTTCGGCTACTACAAG
GTCACCATCGAACGCCCGAGCCGCAAAGCGGCGCAGTTCACGCCGGAGCGTGTGGCCGCA
TTACGATTTGCACCGGCTGTCGCTGAACTCATGGAATGGGCTTATGAGCGTTGGGGCGAT
ACGATCTATGACGAACTGAAAGATCACAAACAGGCCATCGAGGACCATCTGGATCGCAAA
GACATCAGCCTGACGGCCAAGAACAGGAAGTTACTACTCGACCCGAAAGCCTGGAAGGCG
CAGCGCGAACTGATGCAGACCGCCGAAAAGCTCATGGAGGCCATAGGTCAGGAACTGCAC
ATGGACTTCAACATCTTCCGCTCACTGGTCGAAGACACCCTCAAGTTACTGGGCATCAAA
CTCACCGCCTCGGAAAAGAATCAGATCTACAACGCGGTCAGTTGGCGTGAGGACGAGGCG
GAGAAGGTCATCAAGCGGGTCCACAAGCTCAAGGGTGATAAGCTCGAAAAGCTGCTTACC
GACCTCTCCTTCGGTGATTTTGAATGTACGGAAGAGATGCTCAGCGATTTTGGCTACTGG
CATACCGGCACGACTGGCGAGTACATCGAATACGAAACCGACTCCGATTTGCGTGACACC
GAGAACGTGCCGCTCAAGGAGGATATCCACACCTACTTCCTGCGCGAGGTGCGCCCACAT
GTGGACGAAGCCTGGATCAACCTCGGCGCAACCAGAATCGGCTATGAGATCAGTTTCAAC
AAGTACTTCTACCGGCACAAGCCATTGCGCTCACTCGAAGAGGTCACCCGCGACATTCTG
ATGCTGGAGGCGGAAACCGAAGGGCTGCTGAGGAAATTGGTCAGCTTTGGCAGCGACACT
CAGGGGGGTACGTGA
>HMHBLCGN_00282 hypothetical protein
ATGGAGCAGTTGGCTTTCCCAAGATATGACGCCTACAAGCCGAGTGGTGCTGACTCTCAA
CTTTTGTCATATGACCTTCTTACTTACGGTGAAGCTCTGTTGTCTTTGGGGATGCGAGTT
CGAGAAGCTCAGGGTGACCCTAATATAGCTAGGTCAGCATTCGAACACGCTGGCGACGCA
TTGGAAGCAGTTGTTTCGAAAGGGGACCCATCGGATTCCCAAAAAGACTTCATCAGTCTA
CTTTCGTCTTCGGCGTTCCATATGGCAGGACTATCTGCACGAGCATACTCAATGCTCCAT
GCGTCGATCAACGAAGGAAATTTGTCACGCATAGAGAAAGCTTTGGCTTTGCTGATCGTG
CGTTCTCTGGACGCATTGGAACAGGAGATTGTTACCTGGCGACTTGATGGGTCTGCTAAC
GAGCAGGCATTAATAAATAGCATTGCTGAGAGTGCGGAAAATGTCGATCAAGACGACGAA
ACCAACCCAATAATCGCAGCCATCGACGAAGCATTAGAGGAACACTTCTTGTCGGGCTTA
GGTACGTATTTGACCGCGTTGCAAACCGGTCAAGTAGAACTGGTGTCTTCAGCTATTTCT
ATTCTTCGCAATGGTCTTGAGTCAGCAGCCACTTTGAACATGGTTCCGCAATGGTGGTGC
TTTCGGCTAGCCAGCCACCTGATCGACGATTTGTGGAAGTCCAGTTTCCATCAGGTGTTG
CCGCGAAATCCGCTTGGAGAAACTGAACCAGACTGGCTGGCGTTACGTGATCTGTTCATT
GCTTCGATGTACAAACGAAGTCGAGCAGAGATCGAACTCTGGCCATCACAGATTGAAGCC
GCCCGACGCACCACTGATTCACATGATGATCTCGTAGTTTCCCTTCCTACTAGTGCTGGA
AAAACCCGAATCGCGGAGCTTTGTATTTTGCGCTGCCTTTCAGAGGGAAAGCGGGTTGTT
TTCATAACTCCTTTAAGAGCCTTGTCTGCTCAGACAGAAGCTGGCTTGCAACGGACTTTT
ACACCATTAGGGAAGTACGTATCAGCGCTCTACGGAAGTATCGGTACAAGCTCTTTTGAA
AGCGACATGTTGAAAGCCAGGGATATTGTTGTCGCAACGCCCGAAAAATTTGATTTTGCA
CTGAGAAATGATCCATCAATCATTGATGATGTCGGCCTCATTGTATTGGATGAAGGCCAT
ATGATTGGTTTTGGAGAAAGGGAAGTCAGATACGAAGTGCAAGTTCAACGGTTGCTTAAG
AGAGAAGATGCGGATCAACGTCGCATTGTATGTTTGTCTGCGATATTGCCCGATGGCGAT
CAGTTTGACGATTTCGTCGACTGGTTAAGACGCGATAAAGAGGGTGGAGCAGTCACCTGC
GACTGGAAGCCCACCCGAGTTCGTTACGGCCAGATTATGTGGCGCAATAATCGTGCACGT
CTGGAACTTGCTGTGGGGGATGAATCTCCCTATGTGCCAACCTTTTTCAATGCGAGGGCG
GCTACTAAAGGGACAAGAAAGAAGTTGTTCCCTAACGGCCAACAGGAATTGGTTCTGGCT
ACGACTTGGCGGTTACTTGAAGATGGCCACTCGGTGTTGATCTATTGCCCCGAAAGACGA
TCTGTTAATGCTTACCCAGAATTGATCGTTAGATTAAACAAGCAGGGGTTGCTCAATTCC
GCTTTAGAACATGATCCAAGTGAGATCGCATCAGCATTGGCGATTGGTCGTGAGTGGTTC
GGTAACAATCACCCCATTTTAATGTGCCTGGAACTAGGAGTTGCCATACACCATGGCGCT
TTGCCAAAAGCCGTATCGGAAAGAAGTTGA
>HMHBLCGN_00283 hypothetical protein
ATGGCGCTTTGCCAAAAGCCGTATCGGAAAGAAGTTGAACATCTCCTAAGAAAAAGCATC
TTGAGGGTAACTGTCTCATCCCCAACGCTTGCGCAAGGACTAAATCTGACCGCCACAACG
GTGATTATGCATTCGATTCAGCATTACCGTAATGGTGAGTATCGGCTGATTGATGTTGCG
CAGTTCAGGAACGTTATTGGAAGAGCAGGGCGAGCCTTTGTGGATGTCGAAGGATTGGTC
TTATTTCCGATATTTGATAAGCACGATTGGCGGGAAAGCCAGTGGAAAAAGCTTGTCAAT
GGTGTCAACGAACAACAACTTAAAAGTGGGTTGGCGCTCTTGGTTAATAGATTGCTGACC
CGTATGAACTCTTGTTTAGACGAGCCAGGGATAGAGCACCTTCAAGAGTATGTGATGAAC
AATGCCGCCGGGTGGCAGTTCCCAATGTTGCAAGGAGAGCCTGAGCAGCAAAGAGCACAA
GCAGAGGTCGATTGGGAGCGAAATTTAGCTCTACTTGATACGGCTGTTCGTGTTCTGCCA
GATAAATTTCGTGCGAGAACGAAGTGCATCCTCGAAAACCATCCGCACTTCGTCATTCCG
CGCAAGAAGCCTTGA
>HMHBLCGN_00284 hypothetical protein
ATGAACAGAGTAGAGAGGAGAGGGGTGACAGGAGTAGCGTTGATTGTGTTGGCGCTGTTG
ACCGGCTGCAGCACCACGTCCCAGTCGAGCCGCTTCTACCTGATGTCTCCCCTGCAGGAG
ACGCTGGAACAGAGTCGGATGATCACCACACAGCCGTTGTTGGGGATCAGCAGCGTAGGG
CTGGCCGACTATCTTGACCGACCCCAGATCCTGGTTCGCAACGGCCCGCATCGGCTGGAG
CTGAATGAGTTCGATCGCTGGGCAGGCCCGCTGCAGGAGAATCTGCGCAGCGTATTGAGC
CGCTCACTGGAACAGCACTTCGGTGCAGAGCAGGTGATAGTCGCCCCCTGGCATGATGCA
CTGCGCCCCGCCTATGAGCTGTCGCTGCAGATCGATCAGCTCGATGCTACCCAGGCAGGC
GATCTCACATTGAGGGGGCGCTGGACCCTCTATGCACCGGCCGGGAGACAGCTGGTGGCG
CTGGGCAGGATCAGCCTGCGTGAGGCGATCGCAGGCGCAGGCGCAGATGCGGAGGCGATT
GTGGCGGCTACTGCAGTGGTGGTGGCGCGTCTTGGAGATCGTCTAGCCAAGCAGATTTCA
CCCCATCTCAAGCCATAG
>HMHBLCGN_00285 hypothetical protein
ATGATGAACCGGCCTAATCCGACTCTGATCGGCCTGTTTGTTCTGAGTGCATTGGCACTC
GGCATCGTCGCGATAATGTTCGTTGGTGGCCGTGGATTTTCCGAACAGAGTGTACGTTTT
ATTCTCTATTTTGAAGGTAATGTGAAGGGGCTGAATGTGGGAGCGCCGGTGACCTTCCGC
GGCGTGCATATTGGTCAGGTCGAGAGTGTCTCGGTGCTGTTTGATGAACAGAGCCTGCGG
GTGGATATCCCGGTTGTGATCAGCGTCGATATGAATAAGGTCGGCATAAGCCGAAAGATA
GTGCCGGAAAAGGATGGCAAGCTGGTAGAAGAGCTGATCAAAAAAGGATTGCGCGCCAGC
CTTACCCTGCAGAGCCTAGTGACCGGCCAATTGCAGGTGGAGCTGGGGTTTCATCCCGAT
ACCAGGGTGCGATTGATGAATCGTCAGAGTGACTACCGTGAACTGCCGACCATCGTCACC
GGGATGGAGAAGATCGCCAGAACCCTGGAAGATCTGCCCCTGGAGGAGATTACACAGACC
GCCATTAGCATCCTCAACGGCATCGAAAAGATCGTCAATGGTGCCGATTTCCCGGCCATG
GCACAGCAAGTGGCTGTGTTGGTCGGACGGCTTGAACGCCTCAGTAAGCAACTGGAGGAG
CAGACTCCTGAACTGATGGAGAGCAGTCTGCAGATGACAGTTGAGATTCGGCAGGCTGTC
GCCGAACTGAGACAACAAACGGGGCCGCTGCTGAAAGAGTGGACCCAGGTGGCCCAGGAC
TCACGCCAACTGGTGGCCCAGGCCGATGGCAGCCTGCAGAGGGCGCTGGCGAGCTGGGAC
AAGACCATGGCCTCGGGAGATGCAGCATTCGTCAAGGCCAGCGACAGCTTTGAGTCTGCG
GAAAATTTGGTGAAGAGTGCGGAACCATTGAACGGCGAGATCAAACGGGCGCTGCAGGAG
CTCTCCGCTGCCGCCCATTCGATCAGCATCTGGGCCGACTACCTTGAGCGCCATCCGGAG
GCGCTGATCAGAGGAAAGCAGTAA
>HMHBLCGN_00286 putative ribonucleotide transport ATP-binding protein mkl
ATGGATAGACTGGATCGGCTGGCAGCCGGAGGATCGATCGAGTCCCACCTGGTGGTGGAG
GGTTTGACCATGGCCTATGGAGATTTCGTGATCCAGCGGGATCTCGATTTTCGCATTCGG
CACGGTGACATCTTCATCATCATGGGTGGAAGCGGCTGTGGCAAGAGCACCCTGCTGCGC
CACCTGATCGGCCTGAAAGAGCCGGCAGCCGGGCGGATTCTGATCAACGGTGAATCGTTC
TGGACCCTGCACCCGGAGGAGCGCGACCAGCTGATGCGCAGCGCCGGAGTGCTCTACCAG
AATGGCGGCCTGTGGAGCTCCATGACCCTGGCGGAGAACATCGCTCTGCCGCTGCAGGAG
TACACTCGGCTGTCGGCGGCGGAGATCCGTGATCTGGTCTCCTACAAATTGGCGCTGGTG
GGGCTGAAGGGGTTTGAGGAGTACTACCCCTCGGAGATCAGTGGCGGCATGCAGAAGCGG
GCAGGGTTGGCGCGGGCGATGGCGCTCGATCCGGAGATCCTCTACTTTGACGAACCCTCC
GCTGGTCTCGATCCGGTCAGCGCACGCATGCTCGACGATCTGATCCTGGAGCTGAGCGAG
AGCCTGGGGGCGACAGTGGTGGTGGTGACCCACGAACTGGCGAGCATCTTCGCCATCGGC
AACAATTCCATCTTTCTCGACCCCGACAGCAAGACCATGATCGCCTGGGGCCACCCCAAG
TATCTTCTGCAGGAGACAGAAGACCCACGGGTGAAACGTTTTCTGACCCGCGGTGAAGCG
GGCTGA
>HMHBLCGN_00287 hypothetical protein
GTGGAGGCGCGTGAGCCGGCATCGTTGAGAATCGACGCTGCGGATGAGACAACGCTGAAG
ATCTCGTTCGTTGGCGCCTGGCTTGGTGATGGGCGTCCGCTGGATGGTAACGGCTTGATT
GAGCAGATCAGGGCGGCCGGCAGCTCGCTGACTCGGATTGAATTCGATTCAAGTGCACTC
TCAGGCTGGGATAGCGGATTTGTCACCCTGTTGCTGAGACTCTCGGAGTGGGCCGGCTCC
GAATCAGTCGCATTCGATGATGAGGGGGTGCCGGGCGGTGCCAGACGTCTACTGAGGCTT
GCCCAAGCGGTACCAGAGCGCGAGGGTGCGCGCCGCGAGCCAAAGCGCCAAACCCTGCTC
TCTGTGTTGGGAGGATGGGCGATCGCCTTTGTCACCGACCTGGCGGCGTTTGTCACCTTT
ATCGGTGAATGGCTGCTGGCGCTGCTGCGTTTCTTTAGCGGCCGGGCTCGCTTCCGCTGG
GTTGATTTTGGCCACTTTCTGCAATCGGCGGGGGTTGAGGCGCTACCCATCGTTAGCCTG
ATCAGTCTGCTGGTGGGGGCGGTGCTGGCGTTTGTTGGTGCGGTGCAGCTGCAGATGTTC
GGTGCGCAGATCTATGTCGCCAATCTGGTTGGCTTGGGTATGGTGCGCGAGATGGGGGCG
ATGATGACCGCCATCATCATGGCTGGTCGCACCGGCTCTGCCTATGCTGCCCAGCTTGGC
TCGATGCAGGTCAACGAGGAGGTGGATGCGCTGCGCACCTTTGGTATCTCACCGATGGAG
TATCTGGTGCTGCCACGCAGCCTGTCGCTGATTCTGATGTTGCCACTGCTCTGCATCTGG
TCCGATGTGCTGGGGATCGTCGGTGGCCTGATCGTTGCCGCCGCACTGCTCGATATCAGT
CTGCTGCACTACCTGCAGCAGACCCAGGAAGCGATTAATCTGATGGATGTGCTGACTGGG
ATGATCAAGGGCCTGATCTTCGCGGTGGTGATCGCACTCTCCGGCTGTTTACGCGGGCTG
CAGAGTGAGCGCAACTCAGCCGCGGTGGGCAAGGCTACGACCTCAGCGATGGTTACAGCG
ATCCTGCTGATCGTAGTCTGGGATGCCATCACCACCATCATTTACAATCGCTTGGGGATC
TGA
>HMHBLCGN_00288 Sensor histidine kinase RcsC
ATGATAGAGACCGTGAAAGCAGACGCTCCCAATCTAAAACTCCGTGGCACCGCACTGGTC
GCCGACGATGAACTCTCCAACCGGGTCATTCTGAATGCCCTGCTGAAAAAACTGGGCTAC
CAGGTCATCCAGGCGGTCGATGGTGCCGATGCCGTCGAGAAGTTCCGCCAACACAGCATT
GATATCGTGTTGATGGATGTGATGATGCCGGTGATGGACGGCTATGCCGCTACCGAGATC
ATCAAATCGGAGACTGCCGACAAATTCATCCCGGTACTGTTCCTCACAGCGATGACTGAC
GACAAGGCGCTGGCCCGCTGTATCGAGGTTGGCGGTGACGACTTTCTCACCAAACCCTAC
AACCACACCGTGCTCTCCGCCAAGATCCAGTCGATGGAACGCATCCAGAACCTGCATCAG
GATATCCGCATGCTCTACAACCGCATGCAGATGGACGAAGAGATAGCCGAGCAGGTCTTC
AGCGGTGCGGTGTTGGCGGGCAATGTGGTACTCGATCAGATCTCGCATCTGCACAAGCCC
GCCAGCATCTTCAGCGGTGACATCATGCTGACTGCCTATTCGCCCTCCCACGATCTGCAT
GTGCTGTTGGGGGATTTCACCGGTCACGGGCTGGCCGCCGCACTCGGCGCCCTGCCGACC
TCTGAGGTGTTCCGCTCGATGACCGCCAAGGGCTTCTCGCCGCCGCAGATCCTGCAGGGC
ATCAACAGCAAGCTCCACAAGATGCTGCCGACCGGCATGTTTCTGGCCGCACAGTTCGTC
AAGATCAGCGCCTCGCTCGACTACATCACGGTCTTCAACTGCGGCATGCCTGATCTATTC
GTCATCGATGGCAACACGCGCCGTATCAAGAACCGCCTGGAATCCCGCAGTATGCCCCTA
GGGATCATACCCGACTCCAATTTTCAGGAGGATGCCCAGCATATCCGGGTCGGGCTGGGT
GACCGGGTGCTTCTCACCACCGATGGCGTCTCTGAGGCGCGTGATCCGACAGGTGAATAC
TTCGGCTCCGAGAGACTTATCACCGCCATCGAGCAAAGTGGCGAGCAGGCGTTTATTCTC
GACAATGTCTCCTCGGCGCTCGACCGCTTCTGCAGCGATGCCCCGCAGGATGATGACATC
ACCATGGTGGAGCTGCCGCTGTTGCCCGAGCTGCTACCCTCCTGGCGGGTCGATCAACTG
CTCGCCGAGCAGACACATGTCGACCCCAACAGCCTGCTCGATCACGACTCCGATAGCGTC
GAGTTCCATATCACCCTGCGCGGCATGCAACTGCGCAAGGCGGACCCGGTGCCGCTGCTG
ATCAACTATATCCAGGAGATGGTGGGGATACGCACACACAATCAGGTGCTCTTCACCATC
CTCACCGAGCTCTTCATCAACGCCCTGGACCACGGCGTACTCGGCCTCGATTCGAGCCTC
AAAGAGGGGCCGGATGGCTTTACCCGCTACTTCGAGGAGCGCGATCGGATGCTCAGCCAA
CTCAACGAAGGCTCGGTACACATTGGACTGAGGATACACCCCCAGGCTAACGGCGGATGG
ATCGTCATACAGATCGAAGACAGCGGCCCAGGCTTTGATTTTGCCAACGCAACCAGCGCG
CAGGGGGAGAAACCATTGTTCAGCGGCCGGGGCATCCAGCTTCTCTCCAGCCTGTGTGAA
TCGTTCTCTTACCTAGAGCCAGGAAACAGAGCCGAAGCGATCTATGCCTGGACCAATGAA
TAA
>HMHBLCGN_00289 hypothetical protein
ATGTTTGTGCAGTGCCTGATCCCGACTGTAACCGCTCAGTCGCTCCGCACTCGGATTCCA
GGCGATCACCCGGCCATCAAGCGACCATTCGATGGCAGGCAGCGGTGTGTGTTTGAAATG
GCTCTCGAGTCGCTCTTCAGATTCGCGCAGCGCCTGCTCCCGGAAATTGGAGGCAGCGGC
CAGGGTGATATTGTTGAGAATGACCTGGTTCTGCTGTTTTGCGGCTTTCAATAG
>HMHBLCGN_00290 hypothetical protein
TTGGGTGATTACCTCCAGAAACTCTTGCTGCTCATCATCGAGTTTGGTACCAGCGAGCAA
CTCCGCCATGCCCAATACGCCATTCATGGGGGTTCTGATCTCATGGCTCATCATGGCCAG
AAACTCAGACTTTGCCTTGGCGGCGCTCTCGGCCTTCTCCTTCGCCTCAAACAGTTCACG
CTCGACCTGTTTGCGATCGCTAATGTCGCGCATCACCATGGAGAAGTAGTGTTGCCCACT
CTTGGTGGCCTCATGCAGCACGATTAG
>HMHBLCGN_00291 hypothetical protein
GTGTCCCTGCTGGGTGAATTTGATGGCATTGCCGGCCAGGTTGGTGATGATCTGGCGGAT
GCGCCCGGCATCGCCCATCACCTGCCGTGGCAGTTCTGGCGGGTAGCTGATGATCAGCTC
CAGTCCTTTGCTGGAGGCGTTGGCGCTGAGCAGCCTGACTGCATCATAGATGGTGCGCTC
CAGGTCGAAGGAGATTGCTTCCAGTTCGATCTTGCCCGCTTCCGCCTTGGAGAAGTCGAG
GATGTCGTTGATGATCCCAAGTAG
>HMHBLCGN_00292 hypothetical protein
ATGGATCTGCATCCCGCAGCTGCGCAGCTGATCTCTGAAAATACGCTGATTGAGCAGGTT
GTCATCCAGGATCAGGCACTTCAGCCGGCTGAGATCCGCGTGCCCAAGGGGCTCCCTGGG
TTGGCTCAATCCGAGCGGTATCTCCAGCCAGAAGGTGGAGCCTTCGCCTTGTGTGCTGGA
GACGCCGATGGATCCGCCCATCAACTCCACCAGCTGTTTGCTGATGGCCAGACCCAGGCC
GGTGCCGCCATATTTTCGTGTGGTAGAGCTGTCGGCTTGGGTAAACGATTTGAACAACCG
CTGTTGCTGTGCTTCGGGGATGCCAATGCCGGTGTCGATTACTGA
>HMHBLCGN_00293 hypothetical protein
ATGTTCAGGGGCGTAGTAGTCGGTGGTCTTGTAGAGGAAGTCCGCGCTCTCGCTGAGCAC
CACGAAGCCGTGGGCGAAACCTGCCGGCACCCACAGCTGGCGGTGATTCTCTTCGGTCAG
CTCCACCCCCACCCACTGGCCAAAGCTGGGGGAGGATCGACGGATATCCACTGCCACATC
GAACACCGCCCCCTGGGCTACACGCACCAGCTTGCCCTGGGGCTGCTGGATCTGATAATG
CAGCCCGCGCAGGACGTTGCGCTGGGAACGTGA
>HMHBLCGN_00294 Glucose-1-phosphate thymidylyltransferase 1
GTGAGAAAGGGAATTATTCTGGCGGGGGGCTCAGGTACCCGGCTCTATCCGGTGACGCAG
GTTGTCTCCAAGCAGCTGTTGCCAATCTACGACAAACCGATGATCTACTATCCCCTGACC
ACGCTGATGCTGGCGGGGATCCGGGACGTGCTTATCATCTCCACCCCTCAGGATACGCCC
CGCTTCGAGCAGCTGTTGGGCGATGGTTCCCTGTGGGGCATGAACCTCTCCTATGCGGTG
CAGCCCACTCCCGACGGCCTGGCCCAGGCCTTCATTATCGGCGCTGACTTTATCGGTAAC
GATCCCTGTGCCCTAGTGCTCGGGGACAACGTCTTTTTTGGCCATGAACTGGCCACCGAT
CTGCTGCATGCGGCCGAGCGTGAAACCGGTGCCACCGTGTTCGCCTACCAGGTCAATGAC
CCGGAGCGCTACGGTGTGGTCGAGTTCGACAGGTCCGGTAAGGTGATCAGCCTGGAAGAG
AAGCCGGAGCAGCCCAAGTCCCGCTACGCGGTGACCGGCCTTTATTTCTATGACAATCAG
GTGGTCGATATCGCCCGTGATCTGAAGCCCTCCGCCAGGGGCGAGCTGGAGATTACCGAC
CTCAACAAGCGCTATCTGGAGGCGGGGGAGTTGACCGTCTCCCTGATGGGGCGCGGCTAT
GCCTGGCTCGATACCGGCACCCATTGGTCGTTGATCGAGGCCTCCCAGTTTATCGAGACC
ATCGAGCGGCGGCAAGGTCTGAAGATCGCTTGTCCGGAAGAGGTCGCCTGGCGTTCCGGC
TTCATCGACGACGAGCAGCTTGAGCGGCTGGTCGAGCCGCTGAAGAAGAGCGGCTATGGG
CAATATCTGCTTGCGTTACTGCAGGAAGGGTATTAG
>HMHBLCGN_00295 dTDP-glucose 4,6-dehydratase 2
ATGGCTCAAATGCCGGCACGACGGTTGTTGGTTACGGGCGGGGCGGGTTTTATCGGCTCG
GCGGTGATCCGCTATCTGATCAATGAGACAGACCACCATGTGGTTAATCTCGATAAACTC
ACCTACGCGGGCAATCTGGAGTCGCTGGCTGCGGTGGACGGCAGCGAACGCTACGCCTTC
GAGCGGGTCGATATCTGCGACCAGGCGGAGGTCGACCGGGTGTTCCGTGAGCATCATCCG
GACCTGGTGATGCACCTCGCCGCCGAATCCCATGTCGATCGCTCGATTAGCGGTCCGGCG
GAGTTCATTCAGACCAACATCACCGGCAGCTATGTGATGCTGGAGGCGGCGCGCCAATAC
TGGTCTGGCCTGGAGGGTCCCGCCAAAGCGCGGTTTCGCTTCCACCATATCTCCACCGAT
GAGGTCTACGGTGACCTGGAGGGGACTGACGATCTCTTTACAGAAGAGACCCCCTACGCG
CCGAGTTCTCCCTATTCCGCCTCCAAGGCGAGTTCCGATCACCTGGTGCGCGCCTGGAAC
CGCACCTACAGGTTGCCGGTGGTGATCACCAACTGCTCCAACAACTACGGCCCCTATCAG
TTCCCCGAGAAGCTGATCCCGCTGGTGATCCTCAACGCGGTGGCTGGTAAGCCCCTGCCG
ATCTACGGTAAGGGGGATCAGATCCGCGACTGGCTGCAGGTTGAAGATCATGCCCGCGCG
CTGGTGAAGGTGGCGCTGGAGGGGCGGGATGGCGAGACCTACAATATCGGCGGCCATAAC
GAGAAGACCAATCTTGAGGTGGTTAAAACACTCTGTTCGATCCTCGATGAGCTGCGCCCG
GAGCACCCCGAGGGCATCCAACGCTATGAAGAGCTGATCACCTACGTGGCTGATCGCCCC
GGTCACGATCTGCGCTATGCAATCGATGCCTCCAAGATCGAACGGGATCTGGGTTGGACG
CCAGACGAGACCTTCGAGAGCGGTATCCGAAAGACAGTGGAGTGGTATCTCGACAACGCC
GGCTGGGTGGAGAATGTGGCCAGTGGCGAGTATCGCAAATGGATCGAGAGCAACTACGAC
AAACGGGGGGGATGA
>HMHBLCGN_00296 tRNA-Val(gac)
AGGCGCGTAGCTCAGTTGGTTAGAGCACCACCTTGACATGGTGGGGGTCGTTGGTTCGAA
TCCAATCGCGCCTACCA
>HMHBLCGN_00297 Protein-L-isoaspartate O-methyltransferase
ATGATTCGCGACATCGTCGATGAGACCCGCTACGTCGGCCGGATGACGGGACGTTCGGAG
ATCAGTCGGTCGGTGTTGGCGGCGATGGAGCGCGTTCCCCGGGAGCAGTTTGTGGGGCCG
GCGATGCTGCAGCACGCCTTCGATAACAGTCCCTTGCCGATCGGCTCAGGGCAGACTATC
TCCCAGCCGTTTATCGTCGCCCTGATGACCGATGTGGCGGCGCCGGAAACCCATGACAAG
GTGCTCGAGGTGGGGACCGGATCGGGATACCAGACTGCGATTCTGGCGGAGCTGGTCAAT
CAACTCTATACCGTTGAGATCCTGCCTGAGATGGCGCGGGCCGCTAGGCAGCGCCTTGAT
ACCATTGGCTACAACAACATCCACTACCGGGTTGGGGATGGCCGCAATGGCTGGGCGGAA
GAGGCGCCTTTCGACATCATCCTGGTAACCGCGGCCGCAGTGGAGGTTCCGCCGACGCTG
ATCGAGCAGCTGCGGCCTGGTGGGCGCATGGTGTTGCCGGTGGGTGAGCGCTACGCCGCA
CAGGAGTTGGTGTTGCTGGAGAAGGATGATCAGGGCGCAGTTTCCCTGTCGAGTCTATTG
CCGGTGGCCTTTGTTCCCCTGACCAGCGGCCACTGA
>HMHBLCGN_00298 UvrABC system protein B
ATGGTGAAACAATTTCAATTGGCCTCCCGATTCGACCCGGCTGGCGATCAGCCCAGTGCA
ATCGAGCGGCTGGTAGAGGGTATCCACGATGGTGAGGCGGGTATGACTTTGCTCGGCGTG
ACCGGCTCGGGCAAGACCTTCACTATCGCCAACGTGATCCAGCAGGTGCGGCGTCCGACA
TTGGTCCTGGCCCACAATAAGACCCTGGCGGCCCAGCTTTACGGCGAGTTCAAGGAGTTT
TTCCCCAATAACTCAGTGGAATATTTTGTCTCCTACTACGACTACTACCAGCCCGAGGCC
TATGTGCCGGCCTCCGATACCTTCATCGAAAAGGACGCCTCGATCAACGAGCACATTGAG
CAGATGCGTCTCTCCGCCACCAAGGCGCTGCTGGAGCGCAACGACACCATCATCGTCGCC
ACCGTCTCGGCGATCTACGGCCTGGGTGATCCACGCTCCTACCTGAGCATGATGCTGCAC
CTCTCCCGTGGTGACATCATCAACCAGCGCGATATCCTGCAGCGTCTTGCTGAGCTGCAG
TACAAACGCAATGATGTGGAGCTGCATCGCGCCACCTTCCGGGTGCGCGGTGAGGTGATC
GACATCTACCCGGCTGAGTCGGACGCCGAGGCGCTGCGGGTGGAGCTGTTCGATGACGAG
GTGGAGCGGCTCACCCTGTTCGACCCGCTCACCGGCGAGCTGCTGCGTAAGGTGCCGCGT
TACTCGATCTATCCGAAGAGCCACTATGTCACCCCCCGCGAGACCCTGCTGGCGGCGGTG
GATCAGATCAAAGAAGAGCTAAAGGGGCGTCTGGATCAGCTGGAGTCGGCCAACAAACTG
GTGGAGCGACAGCGGCTTGAGCAGCGCACCCGTTTCGATATCGAGATGATCCTGGAGCTG
GGTTACTGCTCCGGCATCGAGAATTACTCCCGCTACCTTTCCGGACGTGGTTCCGGTGAG
GCGCCGCCGACCCTGTTTGACTACCTGCCGGACGAGGCCCTATTGGTGGTGGATGAGAGT
CACGTCACCATCCCGCAGATCGGCGGCATGTATCGGGGCGACCGATCGCGCAAGGAGACC
CTGGTGGAGTATGGCTTTCGTCTGCCCTCGGCGCTCGACAACCGGCCGATGCGCTTCGAC
GAGTATGAGGCGCGCTCGCCCCAGACCATCTATGTCTCCGCCACCCCGCGTGAGTACGAG
ATCGAACGCTCCGGCGCTATCGTTGAACAGGTGGTCCGCCCCACCGGTCTACTCGACCCC
GAGCTGGAGGTGCGCCCTGCCACCAGCCAGGTCGACGATCTGCTCTCCGAGATCGGCCAG
CGGGTGGAGCAGAGCGAGCGGGTGCTGGTCACCACCCTGACTAAGCGCATGGCGGAGGAT
CTCACCGACTATCTGCACGATCACGATGTGAAGGTGCGCTATCTACACTCCGATATTGAT
ACCGTGGAGCGGGTGGAGATCATCCGCGACCTGCGTCTCGGTGAGTTCGACGTGCTGGTG
GGCATCAACCTGTTGCGCGAAGGGCTCGATATGCCAGAGGTCTCGCTGGTGGCGATTCTG
GATGCCGACAAGGAGGGCTTTCTGCGCTCCGAAGGCGCGCTGATCCAGACCATCGGCCGG
GCCGCGCGCAACGCCAACGGCAAGGCGATCCTCTATGCGGATGAGATCACCGGATCGATG
CGCCGCGCCATCGACGAGACCGAGCGCCGCCGCAGCAAACAGATCGCCCATAATGAGGCT
CACGGCATCACTCCGGAGACCATCCGCAAATCAGTTGCCGACATTCTGGAGGGAGCCTAT
CCCGGTGCCCCGGGGTCAGCCAAACGCTATGCTAAAGTGGTGGAGGAGCAGGCGGAGTAT
GCGGCCCTGTCACCACGGCAGATGGCCAAACGCATCAAGGCACTGGAGGATGAGATGTAC
CAGCACGCGCGGGATCTGGAGTTCGAGGAGGCGGCCAGGGTGCGCGATAAAATCCGTGAG
TTGGAAGTACAGGGTGTGCTGGCATAG
>HMHBLCGN_00299 Aspartate/prephenate aminotransferase
ATGAACAGCTTATTCTCCACTCGCGTACAGGCGATCAAACCCTCGCCCACCCTGGCGATC
ACCGCCCGTGCCAGCGAGATGCGCGCTGCGGGTAAAGATGTAATCGGGCTGGGCGCTGGT
GAGCCCGACTTCGACACTCCGGAACACATCAAGGCCGCCGCGATCCAGGCGATCAACGAC
GGCTTCACCAAATACACAGCGGTGGACGGCACCCCCGGACTGAAACAGGCGATCATCCAC
AAATTCAAGCAGGACAACGGTCTCGACTACGCAGCAGACCAAATCCTGGTCTCCTGCGGC
GGCAAACAGAGCTTCTACAACCTAGCCCAGGCGGTGGTGGAGCCCGGCGACGAGGTGATC
ATCCCGGTGCCCTACTGGGTCTCCTACCCTGACATGGCGCTGCTAGCGGGCGGTGTGCCG
GTCTACGTGCACGCCGATGCCTCGCAGCACTTCAAGATCACTCCGGCCCAACTGCAGGCG
GCGATCACCAGCTTGACCAAGCTGGTGGTGATCAACAGCCCCTCCAACCCCACCGGCATC
GCCTATAGCCGTCAGGAGCTGGAGGCGTTGGGCGAGGTGTTGCGGGAGCACCCTAAGCTG
CTGATCGCCACCGACGACATGTACGAACACATCCTCTGGTCGGACGAGCCCTTCTGCAAC
ATCCTGATGGCCTGCCCCGACCTCGCCAACCGCACTTTGGTACTGAACGGCGTCTCCAAA
GCCTATTCGATGACCGGCTGGCGCATCGGCTACGCCGGCGGCCCCGCCAATATCATCAAG
GCGATGAAGAAGATCCAATCCCAGAGCACCTCCAATCCCACCTCCATCTCCCAAGTAGCG
GCACAAACGGCGCTGGAGGGGCCCCAAGAGTGCATCAAGGAGATGCTCACCTCGTTCAAA
GAGCGTCACGACTATGTACTGGAACGGCTCAACACGATGCCCGGCATCTCCTGTCTGCCG
GCCGACGGCACCTTCTATCTCTTCCCTAATATCGAAGGGGCGCTGGAATCGATCGGCGGT
GTCAGCAACGACCTGGAGTTGGCGGAATATCTGATCGAACAGGCCGGCGTGGCCCTGGTG
CCCGGCTCCGCATTCGGCCTCGGCGGCCATGTCAGGATATCCATCGCCACCAGCATGACA
AATCTGCAAAACGCCCTCGACCGGATCGAAAGCGTTTTGAGCTGA
>HMHBLCGN_00300 hypothetical protein
ATGGACGTCACCCCTACACAGGCCAGGCGCGCCCGCGCCTGCGGTTTCTCTCTCGTGGAA
CTCACCTCGGTGCTCAGCGTCGCGCTGATCCTGATCGGCGTAGGGGTTCCCGAGTACCGT
CATTTCAGCGCACAGAACCAGCTGCACAGCAGCCTGCAGAGCTTTCTGACACACCTTCAG
ATGGCTCGCATCAGCGCCATCCAGCAAACCGATTACGCGATTCTCTGCCCCAGCCGCGAT
GGTATCAACTGCCTGAAAAGCACCGAGTGGCACCAGGGTATCCTGCTTTTTCTCGATCGC
AACAGGAACAAAAAGGCAGACCAGGGAGATCTACGGCTGCGCGTCTGGCAAACGCCCTCA
AACACCCCAGTACGGATAACCACCACCTCCGGCAGGCCCCTGATCCGCTTCGATCCCAAC
GGCTGGGCCTCAGGTTACAACGCCACCATCACCTTCTGCAGCAGCTCAGCAGAGATCCCC
CCCAAAGCCCTCATCTTCGGCAACCCCGGCCGAATACGCATCTCGGACAAAGGGGCGGGC
GGAAAAAAACTGACCTGCAACTAA
>HMHBLCGN_00301 tRNA-Asn(gtt)
TCCCCGGTAGCTCAGTCGGTAGAGCGGGTGACTGTTAATCACTAGGTCGGCAGTTCGAGC
CTGTCCCGGGGAGCCA
>HMHBLCGN_00302 Protein LemA
ATGGAGATTGTACTGTTCGTCTTGATCGGCATGATCATCGCTGTCGTACTCTACGGGATC
ATGATCTACAACAACCTGGTTCGGCTCAAACACGGCGTCAGCAAGGCCTGGTCAAACATC
GACATCCTCTTGAAACAGCGCCACGACGAGCTACCAAAGCTGGTCGAGACCTGCAAACAG
TACATGAAATTTGAGCAGGAAACCCTGGAAAAAGTGATGCTGGCGCGCGCTGCGGTGTTC
AAGGCCCGGGAAAAGGGCGACGTGGGGGCAGTTGGCGCTGCTGAGAGCGAACTGCGCATC
GGCCTTGGCAATCTCTTCGCAGTAGCGGAGAACTACCCAGATCTGAAGGCTAACGACTCC
TTCCTGCACCTGCAGTCACGCATCACCGGACTGGAGAACACCATCGCCGATCGGCGTGAG
TTCTACAACGAGAGCGTAAATAACAGCAACGTTCGCATCGAACAGTTCCCCGATGTAATC
ATCGCCGGCATGTTCCATTTCAAATCGGCCGAACTACTAGAGTTCAGCGGGGCAGAGAAG
CAGGACGTGAATATGGGCGCACTGTTTAGCTAG
>HMHBLCGN_00303 Protein YrdA
ATGCCTAATAATATCCGCTCGTTCGAATCCCGCACCCCCCAGGTCGACGACGACGCCTGG
GTGGATGAGACCGCAGTGATCATCGGTGATGTGAGTGTCGGTCCGCAATCGTCGATCTGG
CCGATGAGTGTGCTCCGTGGCGATGTGCACCGTATCACTATTGGCGCCGCAAGCAACATC
CAGGATGGTTCGGTGCTGCATGTCTCCCACGACAGCGCCTATCTGCCGGGCGGGCTGCCG
CTGTTGATCGGCGACCGGGTGACGGTGGGGCATCAGGCGATCCTGCATGCCTGCACGATT
GGCGATGGCTGCTTTATCGGCATGGGGGCAAGAATCCTTGATGGCGCGGTGCTCGAACCC
GGTGCCATGGTTGGTGCAGGCTCGCTGGTGCCGCCTGGCAAGCACCTCGAAGGGGGCTAT
CTGTGGGTCGGTTCGCCGGCGCGTCGGGTGCGCCCATTGAGCGAGCAGGAGCGGGAGTTT
CTGGACTACTCCGCGCAACACTATGTGCGGCTGGCCGGGCGGCATCGGCTGGGTAAGCCG
TAG
>HMHBLCGN_00304 Shikimate dehydrogenase (NADP(+))
ATGAGCGACCGCTACGCCGTCATCGGCAACCCCATCGAACACAGCAAGTCACCGCTGATC
CACGCCGCCTTCGCCAGACAGACCGGCGAAGCGATCGAATATGGCCGCCTGCTCGGCAGG
CTGGATGATTTCGAAGGCGATGCGAAGCGCTTTTTTACCGAGGGCGGGAAGGGACTCAAC
GTCACCGTGCCGTTCAAGGAGCAGGCCTGGCGCATGGCCGACGAACTGAGCCAGCGCGCC
CACACCGCCGGCGCGGTCAACACGCTGATCCGCCTGGAGAACAACCAGCTGCGTGGCGAC
AACACCGACGGTGTCGGCCTGGTGCGCGACCTGAGTCACAACCACAGCTTTGAATTGGCG
GACAGCCGAGTGCTGATCCTCGGTGCCGGCGGTGCAGCACGCGGGGTACTGCGGCCACTG
CTGGAAGCCAAACCGAAGCGCCTGATCATCGCCAACCGCACTGCCATCAAGGCCTACTCC
CTCGCCACAGGCGTGGCCGAACTGGGGCGGGTGGCCGGCTGCGGGTTGGACGAGCTGGAG
GGAATGGAGTTTGACCTGATCATCAACGGCACCGCCGCCGGGCTGCAGGGTTCAGTGCCA
CAGATCCCCGATAGCGTGCTGGCAAAGGGCGGCTGGTGCTACGACATGCTCTACAGCGAC
CAGGCCACTGCTTTCCAGCAGTGGGGTTACAACCACAAGGCGAGCCGCGCCCTGGATGGA
CTCGGCATGTTGGTGGAGCAGGCCGCCGAATCGTTCCGCCTGTGGCGCGGCATTCTGCCC
CACACCAAATCGGTGATCGCCCAGCTGAGAGGCTAG
>HMHBLCGN_00305 Delta-aminolevulinic acid dehydratase
ATGTCGAATTCAAGTAGCCGTTCGCCCTTTCCCGCCACCCGCATGCGCCGCATGCGCCGC
AGCGACTTCTCCCGCCGCATGATGCGCGAGAGCCACTTGAGCTCCGACGACTTCATCTAT
CCGGTATTCGTGCTCGAAGGCCAGGGCCAGCGTGAAGCGGTGCCCTCCATGCCCGGTGTG
AAGCGAATGAGCGTTGACCTGCTGATCGAAGAGGCAAAGACTATCTATGGGCTGGGCGTG
CCCGCGATGGCTCTGTTCCCTGTCACCCCTATGCAGGTGAAGACCGAGGATGCCCGCGAG
GCCTTCAATCCGGATGGCCTGGCACAACGGGCCGTGCGCGCACTCAAGGATGCCGTACCC
GATCTCGGCATCATCACCGACGTGGCGCTCGACCCCTTCACCACCCACGGTCAGGACGGC
CTGATCGATGCCTCCGGCTACGTACTCAACGACGAGACTAAGGAGGTGCTGGTAAAGCAG
GCCCTCTCCCACGCCGCCGCCGGTGCCGACGTGGTCGCCCCCTCCGACATGATGGACGGA
CGCATCGGCGATATCCGCACCGCTCTCGAGAGTGACGGTCATATCCACACCCGCATCCTC
GCCTACTCCGCCAAATATGCCTCCAGCTTCTACGGCCCGTTCCGCGACGCAGTCGGCTCC
GCCGCTAACCTTGGCGGCGGCAACAAATACAGTTATCAGCAGGATCCGGCCAACAGCAAC
GAAGCGCTGCACGAGGTCGCCCTCGACCTGCAGGAGGGCGCCGACATGGTGATGGTAAAG
CCAGGCATGCCCTATCTCGACATCGTCCGACGTATCAAGGATGAGTTCATGGTGCCCACC
TTCGCCTATCAGGTGAGCGGCGAATACGCGATGCTCAAGGCCGCCGCGCAGAACGGCTGG
CTCGACGAACAGGCGGTGGTGATGGAATCGCTGCTCTGCATCAAACGCGCCGGCGCCGAC
GGCATCCTCACCTACTTCGCCAGACAGGCGGCCGAGTGGCTCAACGCCTGA
>HMHBLCGN_00306 Thioredoxin C-1
ATGCAGAAGCCGCACAAATCTCCCTATATCTACGATGTCGAAGAGGCCACCTTTGAGCAG
AAGGTGATCGATGCCTCCAATGAACAACCGGTGATGGTCGATTTCTGGGCCGAGTGGTGT
GCCCCCTGTATCTCGCTGGCACCGGCGCTGGAGCGGGTCATCGATGAGTTCGAAGGCGTG
GTGCGCCTTGGCAAGGTGGAGGTGGATGACAATATGCGCCTGGCGGGCCGCTTTCGTCTG
CGGGGTTTCCCGACGGTGATTTTGTTCCATCACGGGGAAGAGTTGGGGCGCTTTCACGGC
TCACGGGCGAGCCACTGGCTGCGACAGTGGATTGAGGAGCACTTGGGCGACTATCTGGCG
CAGCACAGTGCCTGA
>HMHBLCGN_00307 Threonylcarbamoyl-AMP synthase
ATGCCAAACTCCAAGCCGACCTTGCCCGCTAATCCATCCATCCATCCCTGGCGGTTACGT
CAAGCCGCCAGGGTGATCCTTGGTGGCGGTATTCTCGCCTATCCAACCGAATCGGTTTTC
GGACTCGGCTGCGACCCGCTCAATCCCCAGGCGGTATTCCGCTTGCTGCGCCTGAAGCAG
CGGCCAGTCAGCAAGGGACTGATACTCATCGCCTCCGACTTCAATCAACTGCAGCCCTTC
ATCGACCAACTGCCATCGCAACAACTAGAGCCGGTAATACAGAGCTGGCCCGGCCCCCAC
ACCTGGGTGTTGCCCGCGGCCCCAACACTGCCATTCTGGCTGCGCGGCGATCACTCGGGC
ATCGCGGTGCGGGTAACCAACCATCCGTTGGCGGCGGCTCTCTGCCGCGCCAGCGGTCGT
CCACTCGTCTCGACCAGCGCCAATCGCAGTAACCATCCACCTGCACGCAATGCGCTACAG
GTGCGTCTGTGCTGTGGCGGGGAGATCGACATGATTCTACATGGCGCCACCCAGGGGCTC
GCCCAGCCCACATCAATCCGTGACGCACTGACCGGAATCATCCTGAGATCTTGA
>HMHBLCGN_00308 N5-carboxyaminoimidazole ribonucleotide mutase
ATGAACAAGCCCTTTGTAGCCGTACTAATGGGATCCGATTCGGACCTGCCCGTTATGCAA
TCCACCCTGGACGTGCTTCGCGCCCTGGCGATCCCCTATGAAGTGAAGATCACCTCCGCA
CACCGCACTCCCGATACCACCCACACTTACGTGAAGGACGCCGATCAGCGCGGCTGCGCC
GTGTTCATCGCCGCCGCGGGCCTCGCCGCCCATCTCGCGGGTGCGGTTTCCGCCGCAACC
CTGAAGCCGGTCATTGGCGTCCCGCTCGACGCTGGTCCGCTAAAGGGCATGGATTCACTA
CTCTCCACCGTGCAGATGCCTGGCGGCATCCCCGTCGCAACCGTTGCCATAGGCAAGGCC
GGCGCAAAAAATGCTGCCTATCTCGCCTCTCAGATCATGGCGCTGGGCGATACCGAGCTG
GCAACACGCATTCGTGCCGAACGCGAAGCCAACGCCAAAGGCGTGATCGAAAAGGATGCC
AAACTCCAAGCCGACCTTGCCCGCTAA
>HMHBLCGN_00309 hypothetical protein
ATGGTACATTTTCGGCGCATGCTGGGGGGCTTCATTCTTGTCATGAGTGTCATGGCAGAG
GTGATGGCGTCTGGAGTCGAGTACAGCAAGGAAGAGATGGCGTGGCTGAAAGCACACCCT
CAGTTGCGGGTCGGCATCATCAATACTAACTCGCCGATCCTCTACCTTGGTGAGGCTAAC
CAGCCGCGGGGCGTGGCGGCAGACTATCTTCGCTTTGTCGCCGAGAAGGCGGGGGCTGGG
CTGAAGGTGGTGCGCTTCAATGAGGTTTCGGCGATGGAGCGCGCACTCAAGGATGGAGAG
ATCGATATGGTCGGTGCCACCACCTGGTCGGTGGATAGGGCGTCGAGCATGCGCTTCACC
CAACCCTATCTCTCGATTCCGGGAGCGATCTACACCAGAAAAAACGGCCCACTACTGACC
CCTACTGAGATGGATGGGCGTGCGGTGGCCGTTGTACGCGGCGGTTTTTGGAGTCGTTGG
GTCAACGAGCGCTACCCAAATATCCGGCGGGTTGAGGTGTCTGGTGCTCTGGCTGGCTTG
CAGAGCGTCAACAATGGTTTGGTCGACGCTTATCTCGGAGATATCGCCTCGTCGCGCTAT
CATCTCAAGCGTCAGGGGATTGACCGGCTGCAGGAGTATGGCGCGATCGGTGGTCTGTTG
AATCTGGTGATGGCGGTCGACAGCAACCAGGCCCTGGTGGCTTCGATTCTCGAGAAAAGC
ATTGCGCTGATCACGCCAGAAGAGCACGCCAGCATCCGTCGGCGCTGGTCCAACATCGGC
GAGGCGCCAAGCCTCACAGATAACGAAACGGTGCGGGGCGCATTGATTATTGTTCTGCTA
CTCGGCTGGTTTGTCGGGTGGTATCTGGCGTTCCGCTGGTTGGTCAAGCGCAAGGTTTCG
CGGCGCACCAAATCGATGAAGAACTCGCTGTTGCGTCGACGCAAGATCGAAAAGGAGATG
AAGCATGAGCGTGAGCAGCTGAAGACCCTGATTCGGCGCGCAAAACGGAAGATTCGGTCG
ATCCAGGGGCGGTTGAACCTGCTCTCTGAAGCGCTGCCTTTCGGCTTCTGGGAGTGGGAC
CTGAAACGCAATCGCTATCGCTGGGACAAGGGTATGTGCCGGCTTGCAGGGGAGCTGCCG
GGTACCTTCGGCGGCACCCCCCACGAAGTCCTCTCCAAAATTCATCCTGATGACCGAGAT
CGAGTAGTGGATCGGTTGACCCGGGCGATGTCGAAAAACGCGGTGAGTAGTCTTGAATAT
CGGCTGCTGCGTTCTGATGGTAGCGTGATCTGGGTCGTTAACCACTACCGCACAATCCGC
AACTCGCGGGGGTGCGTGGTGAAGCAGGCCGGTGTGACCTATCAGCTCTCTGAGCATCTC
CAGACCAAGCTGGAGCCCCAGCCCGAGCCGTCAGAACAGGTCAAGCCTGACGACCTGCAG
CCAAAGATCGGGCCGCGGCCGACGCAGAAACCGCAGCTGGTCAAGGATGAGCCTGTCACC
AGTCAGGAAGAGGGGCAGGCACCGGAAGGCACTACGAACGCTGGTGTGGGTTCTGCCTAT
CAGGGGCTTTAG
>HMHBLCGN_00310 Intermembrane phospholipid transport system binding protein MlaC
ATGAGGTGGACACTCTACTCTCTGCTGTTTCTGTTAATCACGGCATCGGCGTCTGCTGAG
GAAGGGATCTCACCCACCGAACGGGTAACACTCTCCATGGATGCGGTGATGCAGGTGCTG
AATAACCCGAATCTCAACCGCGAGCAGCGGCGCTTGGCAGTGCGTGACGTCGTGCGCAGC
CATTTCGACTATCGGGTAATGTCGAGAATTATTCTGGCGATCAACTGGCGCAAGGCCACT
GACGAACAGCGGGATCGGTTTGAACGCTATTTCAGGGAGTTGATGGAAAATACCTACTTC
TCAGCGATCGATAACTATAGTGGGGAAGAGGTGCGCATCGGGCGGGAAAAACGCCAGGGA
AAGCGTGCGGTGGTGCAGACTATGCTGATCACAAAATCAAAGCAGATCCCCATCGATTTC
AAGCTGCTTTCCAAAAGCAATGATTGGGCTGTCTATGATGTGGTCATCGAGGGGGTCAGC
CTGATTAGCAACTATCGCGTCGAGTATCGGGGTCTGGTGAAACGAGAGGGCATGGAAGGG
CTCCTCTACAAGCTTGAACGCAAAGCACTTCAGCTAAAAAAGGGCGCAAAGACTGACTCC
GTCCGGCCCGCCTCATGA
>HMHBLCGN_00311 hypothetical protein
GTGCTGACCGGCTTCAGCCTGCTGGGCGAGGCGGGCATCCGCCTGGTCGATGGCCAGTTG
GTGTTTGAGCGCACCGCCACCAATGGGGTCGAGCACACCGGCCTGCTCAGCGAGCAGAGC
TATCGTGGCGACCTGGAGGTGATCCTGGAGTACGCCAGTCTCAGCCAGTTCTCCGAAAAC
GCCTATCAGCCGAACCTCATCCTGCGCCTCACCGACGATGGGTTCGACCAACAGACCCTC
AACGGCCGCCATGTCAGCGTCAAACACAAGATCCACTCGGGCATCCCCGGTTACACCTGG
TTCTACCAGTGGGATGACCAGGGCCAGAGTGTGGGCGCCAGCTTTCCGCAGCGCAGGACC
AGCGGCAAGCTGCGTCTGCTGCGCCGGGACGGGGTAGTCAGCGGCTACATCCTCGATCAG
AACGATCAGTGGCTGCAGATCAACCAGGCCGAGCCGGGCGCCTTCCTGCTGGAGGGGCCG
GCCCGGGTCAACGTCTATGTGGATGCCTACTACAACGACAGCTACCGCTACGTCTTCGAG
GGCCTGACTATTCGCCACGACGAGGATGGCGATGGCCTGTTGAACCAGGAGGAGGCGCTG
CTCGGCACCGATCCGGTCCAGGCCGACTCCGATGGCGATGGCCTGGGCGACCGCGCCGAC
CTGAGACCGCTGGATGCGGCCAGCCGCCGTGCCTATCCGCTGGGCAGCCTGTTTCCCAAT
CCGGCGCTGGATGTCTCGATCCATAAGGGCATTGACGGCCGACTGCTGATCCTGGTGAGA
AACGACCACCACAGCGAGCAGCTGTTCACCGCCCAGCTGCCAGGGCTGAGCGCCAACAGC
CCGGTCGAGGTAGTGTTTGAGCAGCGCAGCCTGCAGAGCCAGGCCGATAGCTTCAGCGAG
ACCCTGCCGGCCAACAGTCGCCGGGTCTATCGGCTCGATTACGATCTGGCCCCGCTGTTC
GATCCTGCTGACTTTGTCGAGATCGTGCAGCCGATGGCAGCGGGTGCTTGGAGCCTGGAT
CTGACTGGTCTGGCCCTCGACCTGGAACAGGGTGCGGGTCTGAGCTGGGCGGTCGAGTCA
GTCGATGACGCCAACCTGACTGCCAGCCTGGATGGTGCCCAGCTGACCCTGACCCCTCAG
GGGGCGGCCTGCGGCCTGACCCGCGTCCGTCTCAGTGTCAACGATGCGCAGGGTCGCAGC
AGCCAGATCGAGCTGCCGGTCCGTTTGACCGGCGCGCCAGGTGCGGAGCTGATCGCCAAC
GGCGGGATGGAGCAGTTCGATGCCGACCCGCTGCATATCCCCGGCTGGACCGACTTCCGC
TGGGAGGGTGATATCCAGCTCAACCACACCGACCTGGCCGCATTTGCCGGCGAGCGCTCG
GCGCTGATCCAGGGTTATGGCCCGGCCAAGGCGGCGATCTACCAGAACCTGAGCTTGCCC
GCCGGCACCTACCGGCTGCGGGCTAAGCTGGCCTCGGCGGATCTGCGTGAGGGGCTGTGG
GGCCAGACTAGCCTGCTCTACTTGGAGTTTGACAGCCGCGAGACCATCAGCCAGACCCTG
CTGGAAGGGGACAGCGACTGGCGCCAGATGGAGCTGGTGTTCCGGGTACCAGAAGCGGAT
CAGGTCACCCTCTACTTCTTCAACTACGGCCCCGGCAGCCTGTTTGTCGATGATGTCAGC
CTTAGCCTGGTGGAGGCCTGCGCCCAGCCGGAGGAGGGCTTCAGCCTGGACGAGACCAGC
CTCAAGCCCCTCGACTACAACCCGCCGGTCAGCTTTGAGGAGATCCTGCTGCACGGCTAC
TGTGACGATGAGGGTTTTGCCGGGCGCGAGGTCTGCCAGCGCCTGCAGGGTGTGGATATC
GACAGCCTCAAGCCGCAACATGCCGCTGCGCCGCGGCTGCTGGCCGACTTCGAGCAGGGC
AGCACGCCGCCCTTCATCCAGAGCGGTTGGGACTACACCGATCAGGCGCTCAATGGTGAA
CGCTCTGGCCTGCTGCAGCCGGGCCGCTACCTGGATGGCTGGAACGCCCAGGGTATCCCG
TCCGACTGGCGTGGCTACGACTGGCTGCGCTTCGAGGTCGACAACCCCTCGACGGAGCCG
CAGCGCTTCTATGTCGAGATCCGCGACGTAAAGTCCAACGACTACTGGTCGCGGGTCAAC
TGGTACACGGTGGCCGCGCCGGGGCGTTCCACCATCCATGTGCCGTTGCAGATCTTTGTC
GGCGAGAAGTCGGTGATCAGGGAGCGCCGCCGTCTCGACCTGGCAAACATCACCCGGCTG
GTGCTCTCCGCCGCGGATGCCGCTGTCGCCCTCACCATCGATGATGTGCGACTGGAGCCT
GAGCCTGCCTATAGCAACGACTTTCCACGTCTGATCAAGCTCGACGCCGGTAGTCTCGAA
AGTCCACTGTTCCACGAGTTCACGCCGCTCTACGCCTCCACCAGCTACCGTGCCCAGCGC
GGTTACGGCTTCTCCGCCGATGCGGAGATTAAACGTACCGAGGATCGCCGCCACCCGGAG
AACCTGCTGCGCGACTGGATCTCGCTCAACAGCGGCGGCCTCGACTTCGACCTACCGGAC
GGTGAATACCACGTCTGGATGGTGCTGGAGGACCCCGGCTACTGGGAGTACTACCCCAAC
TACGAACACCGGGCGGTCTACGCCGAGGGCGAGAAGGTTCTGGACGAACAGCCGACGGTG
GCCGATTTCTGGGCCAGATACTACCGTTACGACGACGCGGAGGATCTGCCCGGTGACGAC
ATCTGGCAGCGCTACATCCCGGCCCGCTACCAGCCATTGCAGTTCGATGTGCTGGTCAGC
GACGGCCAGCTCAACCTGCGCTTCGAGGGCAATGACAGCCCCTACACTCTGGCCCTCTCG
GCGTTGGTGATCTATCCGACCAGCGAGGCGGCCCGGGGCGAGGCCTTTCTCGCCGAGCTC
TGGCAGCAGCTGAAGCAGCAGTATGGCTACGAATATAAACAGGTTGCGCCACCTCTGCCG
CAACACGTCAAACCGACAGGCAACGCCCTGGATGGTGCGCTCTCTCTGTTCCAACGCAGC
TCGGCGCTGGATGTCTATGCTACCGACTGGCCAGATGCCGCGGAGCAGGTCGACGCACTC
AGCGTCTCTCTGGCCCAGGGCGAGTATGAGCCGCTGACGATCAGCCTGTATGCCCATCAG
GCTCAGCAGCTGACCGACGCGGTGCTGGAGCTACCGGGGGTGGAGGTGACGGCCAGCCAG
GTGCGCAACAAGCTCTCCCGGGTCACCCAGGATGGCTCGGTCTACACCAGCCGGCCGCGC
ATCCTCGACCCGCTGCAGCTGCCGCTGGAGCTGGCCGCCGGACAGTCGCGCCGCCTCTGG
TTCGATCTGCACGCCCCGGCAGAGCTCGCCCCAGGCACCATCGAGGGCAGCCTGCGCCTC
AGCTTCAGCAACGGCCAGAGCCAGGAGCTGCCGGTCGCGGTAGAGGTCCGCCCCTACAGT
CTGCCCGCTGCCGATGTGCCGCTGGGCTACTTGGGGCTGGCGCCCCAATACCCCGGTAGC
GTTTTCCCCGAGGTGGCGGCGAAGCAGGAGGCGGAGCTGCAGGCCTCGATCGCGCTGCTG
CACCGCTACGGCATGACCGGCGTCGATGGCGGCATCGGTGGCCCGCTGTTCAAGGGTTAC
AGCGATGGCCAGCCGGTGATCGACTTCAGCCAGGCCGACAAGACCATGGCGGCCCTGCAG
GGCCTCTACAGCGGCGAGATCAACAGCTACGGCGGCATCGGCATCCAAGGGCTCTCGACC
TACTCGACCCAGGATACCAGCGCCTATGGCAAACCCTATGTGGAGGTGCTGGCCGACCTG
CTGGCGGCGATCGAGTCCCACGGCGCGGCCAACAACTGGCTGTCGCTGATCCACACGGTT
GGTGACGAGCCTGCGGGTGAGGCGATCCAAGACTCATTGGCAGCCGCCCAGGCCTTCCAC
CAAGCCGACCCCCAGAGCCGCACCAGCGTCTTCTCCAGCCTCACCGATCCGGCCAGCGAT
CCCCGCGCCGCCTTCGCCGGGGTGGTCGATCGCATCTATGTCACCCACCACAGCGCCGCC
GGGCTGCAGCACATCGTCGATCAGGGCAGCGAGTGTGCCAGCTACAACCTGCGCAGCCGC
TACCACCGGGGCGTCTATCAGTACAAGCTGGCGCGGGAGTTCGGCTGCCGGGGCCACATG
CAGTTTATGTGGAGCTCGGTGCATGCCGACCCCTGGTATGACCTGGACGGTCGCGAAAGC
GAACAGGCCGCCGTCTTCACCCATGCCGACGGTAGCCTGCGCCACACTCTGGAGCTGGAG
CGCTACCGTGAAGCGGTGGACGACTATCGCTACCTGCTGAAGCTGGAGCAGCAGATCGCC
GCCAGTGATGACTCGGCCGCCAAGACAGAGGCCCAGGCCTGGCTGCAGGCGACCCTCGAT
GCGATGGAGGTCGGCCACGACCGGCCCCACGCCTGGAGCGAGGCAGAACTGGACGGGCTG
CGTCAGCAGGCCGCGGCACATATCGAACACCTGCTGCCGGATTATGATGCCGATGGCATC
CCGGACGCCCTCGATGCCGACGACGACAACGACACCCTGCCCGATGATTGGGAGCGCCGC
TACGGCCTCAATCCCCTGGATGCCAGCGATGCCACCAGTGATGCCGACGGTGACGGCTTC
TCCAATCGGGTCGAGTTCCAGGCCAATAGTGACCCCACCGACCCCAGCTCCACCCCGACT
GGAGAGCATCGCCTCGGCACCGTGCTCACCGATGTGCGCGACTGGAGCGGCCAGCGCCCC
TTCATCGATCTGTTCAAGCTAGCGCGCCCCTGGTTCACCCAGTGCGACTACTGGGTGAAC
AATCCCGACCCCGGCTGCACCGCCGATACCGCCTGGTATACTGGCGAAAACGCGCTGCTG
GATCTGGACGAGAACGGCTGGGTGCGCTCCGTACCCACCCCCGGGGCGGACCCCGTTTAC
ACCTCCGTGGCCACCTACTGGGACGTGCCGCGCCAGTTCCCCGCCGGGCGCTATCTGCTG
CTCTACGACGGTGAGGGGACCCTAGAGTACCTGGGCGGGATGCGCCTGATCGAGGAGGAG
TCGACACCGGGACGGCATGTGGTGATGCTGGACCGGGCCGACGGTGGCTTCCACCTGCGC
ATCCGCGCCAGCGACCCTAATGGCACTGGCGACTACATCCGCAACATGCGCCTCATCCCC
GAGGCCTTCGAGTCGGTCGACCCCCTGCCGCTGTTCAACCCGGAGTTCCTGGAGCGCACG
CGCCCCTTCCAGGTGCTGAACTTCAAATACTGGATGCGCATCGACGGCACCCCCCCCGCC
ACCTGGGCCGAGCGCCCGCTGATGGACAGTTTGAGCTACGCCGGGGAGGAGGGCGTGCCC
GCCGAGGTGATGGTGGCGCTGGCCGACGCGGCGGACGCCGCCCCCTGGTTCAACATGCCC
CACAACGCCGATGACGACTATGTGCGCCAGTTCGCCACCCTGGTGCGGGACCGGCTGCGG
CCCAATCTACCGGTCTATCTGGAGTACGCCCACAACTTCATGTTCAGCGCCAACGGGGGC
TGGATCGAGGAGCAGGGCAAGGCAGCCTGGCCCGAGGCCAGCGAGAGCGACCTGCAGAAG
CGCTTCTACTGGTACGGCAAGCGCGCCGCCGAGATGTGCGACATCTGGAAATCGGTCTGG
GCCGGGTCGGCGGGGCGGGTCCACTGCGTGGTGGAGAGCCAGATCGGCAATAGCTGGATC
AGCGAGCAGATCCTGGAGTGCCCCCTGTGGGAGGGCGCCCCCTGCGCCGGCCACGGCCTC
GACGCCCTCGCCATCACCCCCCAGTTCGGCAGCTACCTGGGGATCACCACCCACGAGCAG
CAGGTGGAGGCCTGGACCCAAGAGGCCGACGGCGGCCTAACCAGCCTCTTCCGCGAGGTG
CACGAGGGGGGGCTGATCCAGGATGGCCCACCCGGCGGCGCCCTGGCCGCGGTGATGGAG
GACGTGGGGGCGCAGAAGGCGGTGGCCGACCGCTACGGGATGGCGCTAGTGGGCTCGCGC
GGCGGCGAACACATCGCCGGTAACGGCGCGGTGATCTACAACGAACCCATCACCCAGCTC
TTCATCGCCGCCAACCGCGACCCACGCATGGGGCGCGCCTACACCGACCTGCTGGACGGC
TGGGCGGCGCGCGGCGGTGGCCTCTTCATGCACCAGAAGGACATAGGCGCCTTTAGTCAG
TACGGTAGTTGGTCGGCCCTGGAGAACCTCTCCGACACCCATTCGCCCAAGTACGACGCC
CTGCTGGGCTACCTCAACGGCACCCCCTATGAGTCGGTGGTCTCCCTCGATCTCTCCGCC
GGCGAGATCAGCGAACAGGGGGGGGCGGCCGCGCTGCGGGTCAACCTGGACCGCCCCTAC
GAGAGTGATGTCACCGTTCAGCTCGGCCTCCAGGGGGGCGCCCAGGAGGGGAGCGACTAC
ACCCTGGCGAGCCACACTGTCACCCTGCCCACCGGCCAGACCTCGGCCAGCGTGACCCTC
ACCGCCCTGGACGACGACCAGATCGAGGGGCGCGAGAACATCCAGATCACCATCGTCAGC
GTGAGCGCCGGGCTGCGCCCCATCAGCCAATCCCTGCGCCTGGAGATCTTCGACGAGGAT
GTGGATGGCGACGCCATGGCCGACGACTGGGAGCGCCACTTCGGCCTCAACCCCAACGAT
CCCAACGACGCCCACCAGGACCCGGACGGCGACGGGGTAGATAACCTGGCCGAGTTCATC
GGTCGCACCGACCCCACCCGCGACCAGGGGCCACCACCGCGCCTGGGCGGCAACCTGGGC
GGCATCGTCGACTGGACCAGCCAGTCCCCCTTCATCGACCTTTTCAAAATGTCGCGCGAA
TGGCTCACCCAATGCGACTTCTGGGCCAATGAGCCCGAGCCCGATTGCAGCGCGGAGAAC
TCATGGGATACCGGAGAGCAGGCGCTGCTGGACCTGGACGAACACGGCTGGGTGCGCTCC
ATGCCGGCCCCGGCGGACGCCCCCATCTTCACCCGCGTCACCACCTACTGGGCCTTCTAT
CCCCAGTTCCCCGGCGGCCGTTATGTGGTGCTCTATGACGGCGCCGGGACCATGAGCTAT
GGCCTGGGGGCGCACAAGATCGATGCGGAGTCGAGCCCAGGCCGCCACCTGGTGGTGTTT
GATCCGGGCGAGTCGGCGACCCTCACCATCTCCGCCACCGACCCCGAGGGCACGGGCGAC
TACATCCGCAACATCCGTATCATCCCCGAGGCGTTGGCCGAGGAGCTGGCCGCCAGTGGC
GAGCCGGTGCCGCTGTTCAAGCCCGCCTTCCTGGAGAAGACCCGCCCCTACCAGGTGCTG
CGCTTCATGGACATGATGCGCACCAACAACTCCCCCCTGGGGCGGTGGGCCGACCGGCCG
GAGCCGCTGGATGCCCGCTACACCACCGACTACGGGGTACCCCTGGAGGTGATGACCGAG
CTCTCCAATACCCTCCAGCGCCCCCCCTGGTTCACTCTGCCGCACCAGGCCGACGACGAC
TTCGTGCGCCAATTTGCGCGCCTGGCCAAGGAGCAGCTCGACCCCACCCTGCAGGTCTAC
CTGGAGTACTCCAACGAGGTGTGGAACGGCCAGTTCGAGCAGTCCGGCTGGGTGCGCTCC
CAAGGTGAGGCACTCTGGCCCGACGCGGTAGCCGACGGTCACACCAAGCTGCTCAACTGG
TTCGGCAAGCGCACCGCCGAGATCTGCCACCTCTGGAAGCAGGTGTGGGGCAACGACGCC
TATCGCGTCACCTGCGTCATGGGGGCCCAGGCGGCCTGGAGCCGGGTCGCCGAGCAGGCT
CTGGAGTGCCCCCTCTGGGACGAAGGCCCCTGCATCGACCACGGCATCGACGCCCTCGCC
ATCGCCCCCTACATCGACAACCTGGGGCTGGCCCGCTACGAGGCCGAGGTAGAGGCCTGG
ACCCAGGAGGCCGACGGCGGCCTGACCAGGCTCTTCAACCAACTGGAGCAGGGCGGCGAG
CTGAGCGATGGCCCCCCCGGTGGGCAACTGGCGGCCACCTTCTCGGCCATCGACACCCAT
ATCGCCCTAGCGGCCCAGTACGGCCTGCCCCTCTACAGCTATGAGGGGGGGCAGCACCTG
GTGGGGGTGTTGGGGCTGGAGAACAACCAGGCCCTCACCGATCTCTTCATCGCCGCTAAC
CGCGATCCGCGCATGGGCACTCTCTACGACCGCTACCTGGCGGGATGGGAGGCCCGTGGT
GGGGCGCTGTTCATGAACTTCAGCGACATTGGCCGCCCCAGCAAGTGGGGCAGTTGGGGG
GCACTGGAGTATCTGGAGCAGGAGAGCTCGCCCAAGTACGCGGCGCTGATGCGTTATCTG
GGCATCGCCAACGACGGCGATGGCGTCCCCAACGAGAGTAGCGGCACGGACGCTGCTGGC
AACGACATCCTCTCCGATACCTGGTAG
>HMHBLCGN_00312 Cyclic di-GMP phosphodiesterase PdeB
ATGTCCTCCTTCGGTTACCTGAAAAACCTGCCGGTGGATTTCCTCAAGATCGATGGCTCC
TTCGTGCGCGAGATGCTGGATGACCCGATCAATCTGGCGATGGTGAAGTCGATCAATGAC
ATCGCCCAGGTACTGGGCAAGCAGACCATCGCCGAGTTTGTCGAGAGCGATGCGATCAGA
GAGCAGCTGGCCAGTATGGGTGTCGATTTTGTGCAGGGCTATGCGATCTCGAGGCCTGAG
CCCCTACCGGATCAACACTGA
>HMHBLCGN_00313 hypothetical protein
ATGAGAAAGGCCCTGTTGTTTATGTCGCTGTTTTCCCTGACTCTGTTGGCCCAGGCTGCG
GAACAGCGTTTCATCAGTATCGGTACCGGTGGGCTGACCGGGGTCTACTATCCGGCGGGG
GGCGCCATCTGCCGCCTGATCAACCGCAACCGGCGCAGCCATGGCATTCGCTGTGCCGTG
GAGTCTACCGGCGGTTCCATCTTCAATCTCAACACCCTGGCGAATCGCGAGCTCGATTTT
GCTATCGCCCAGTCCGATTGGCAGCTGCACGCCTACCAGGGTAGCTCCAAGTTCAAGGCC
AAGGGTCCGAATAAAGATCTGCGCGCAGTCTTCGCGATCCACAGCGAGCCCTTTACCGTG
GTCGCCAGGACTGACAGCGGGGTCAAGACGCTGGCCGACCTGAAGGGTAAACGGGTCAAC
GTCGGCAACCCCGGCTCGGGTCAGCGCGGTACCCTGGAGGAACTGATGGTGCTGCTCGGC
TGGAGCATGGACGATTTCAAGCTGGCCGCCGAGCTGAAGGCCTCGGAGCAGTCCCGCGCG
CTCTGTGATAACAAGATCGATGTGATGATCTTTATGGCAGGTCACCCCAATGCGGCGATC
AAGGAGGCGACCACCGCCTGTGACGCACGACTGGTGCAGGTGGAGGGGGCTGCGGTGCAG
CGGCTGATCGACTCGCTCTCTTACTACGCGCCGGCCACCATCCCGGCTGGGATGTACCGC
GGTAACGACTTCGACGCCCATACCTTTGGTTCCAAGGCGACTTTGGTGAGCCGCGCCGAT
GTGGATGACGAAGTGGTCTACCAGCTGGTAAAAGCGGTGTTCGAAAATCTCGAGGCGATG
CGCGGATTGCATCCCGCCTTTGCCCATCTCACCCCGCAGTCGATGCTGCAGGGCAACTCC
GCCCCCTACCATCCCGGGGCGCTGCGCTACTATCGTGAAGCCGGGTTGATAGAGTAG
>HMHBLCGN_00314 hypothetical protein
GTGGGTGCCTCACCGATCCCCTTCGCGCTCGGCTTTGGCGTCTTCAACGACACCGAGGTG
CGCTCGATCCACCTCGCCTTTGCGATCTTTCTCGCCTACCTCTCGTTTCCACCCCAACGA
GGCAGGATCAGCCATCAGATCCCGCTGCTCGATTGGCTGCTGGCCCTGGTGGGGGCCTTC
TGTGCCGGCTATCTTTTCCTCTTTCATCACTCTCTGGCAGAGCGTGCTGGTGATCCCAGC
CTGCTCGATGTGACGCTCGCGGTGATCGGGGTAGTGTTGCTGCTGGAGGCGACTCGTCGC
GCCCTCGGCTGGCCGCTGGCGATCGTCGCCGTGCTGTTTCTTGGTTACAGTTTTTCCGGT
CCCTGGCTGCCCGATTTGCTGGCCCACAAGGGCCACTCGCTGACGCGGGTTGCCTCCCAC
CAGTGGCTCTCCAGCGAGGGGGTGTTCGGTGTTGCGCTGGGGGTCTCGGCGGGGTTTGTG
TTTCTATTTGTGCTGTTTGGCAGCCTGCTGGAGCAGGCCGGTGGCGGCCACTACTTCATC
CGTGTCGCCTTTGCCCTGGTGGGCCATATGCGTGGCGGCCCTGCCAAGGCTGCGGTGCTC
GCTTCCGGGTTGACCGGCATGGTCTCCGGCTCCTCCATCGCCAATGTGGTGACCACCGGC
ACCTTCACCATCCCGCTGATGAAAAAGGTGGGGTTCAGCGGTGAGAAGGCGGGGGCGATC
GAGGTGGCGGCTTCCACCAACGGCCAAATAATGCCGCCGGTGATGGGGGCGGCGGCCTTC
CTGATGGTGGAGTACCTCAATATCAGCTATGTGGAGGTGATCCGCCACGCTGCGCTACCG
GCACTGTTGAGCTATCTGGCGCTGATCTATCTGGTACATCTGGAGGCGGTGAAGGCGGGT
ATGCAGGGCGAGATGCGGCCGGTGCGCCGTCTCAGTGCCCGCCTGCTGGGGGCGGGGTTG
ATGCTGTCCGGTACGCTGCTGTTTTTTCTGCTCGCCTACTGGCTGGTGGAGGGCATCGCT
AGCCTGTTAGGTGCGGCCGCCTTCTGGGGGGTGGCGCTGCTGGTGATGGGGCTCTATGTG
GCGCTGATCTACTGCGAGGTGCGTTGTGATCTGCGCCGTGAGTCGGGGCTGGATGAGGTG
ATGAGCGTTGGCCGGGCGCTGTTGGGTGGGTTGCACTTTCTACTGCCGATCGTGGTGTTG
GTTTGGTGTCTGATGCTGTTGCGGCTGTCGCCGGCCAGCGCGGTCTTCTACGCGATTTGC
CTGATGCTGCTGATCCAGCTCAGCCAGGAGGGGCTGCGGGCGCTGTTTGCCCGGCGCAAT
CTGTCGGCGGCGCTACGCCACGGTGGGCTCTCGTTGATTCGTGGGTTGGAGAATGGCGCG
CGCAACATGATCGGCATCGGAGTTGCCACCGCCACTGCCGGTATCGTGGTGGGCACGGTG
AGCCTGACCGGGATCGGACAGGTGCTGGCGGAGCTGATCGAGAGTCTCTCTTTCGGTTCG
GTCTTCTTCATGCTGCTGCTCACCGCGCTGGTTTGCATGGTGCTCGGTATGGGCTTGCCC
ACCACCGCCAACTACATCGTCGTCTCGACTCTGATGGCGCCGGTGATCGTGCAGCTCTCC
GCCGCCCACGGGCTGGAGATCCCACTGCTGGCGGTGCATATGTTTGTCTTCTACTTCGGC
ATACTTGCCGATGACACGCCGCCGGTGGGGCTGGCGGCCTACGCCGCGGCGGGGATCTCC
CGGGCCGACCCGATCCGCACCGGGCTGCAGTCGTTCTACTACGATATTCGCACTGCGGTG
TTGCCGTTCATGTTCATCTTTAACACCGAGCTGCTGCTGATCGGGGTTGATTCCATCGGC
CACCTGCTGGTTGTGTTTAGCTCAGCGTTGGCGGCGATGTTGCTGTTCGTCTCTGCCACC
CAGGGTTGGCTGCTGGCGCGTAACCGCTGGTGGGAGAGTCTGCTGCTGTTGCTGATCGCC
TTCTCCCTGTTTCGTCCCGATTACTGGCGGGATTGGCTCTATCCACCGGACCAGTTGCAG
CCTGCCTCGCAGATTGCGGAGCAATTGCGTTCCACTACCCCGGGTGATTCACTGCGGCTG
CAGGTGGAAGTGGAGCAGGAGAGCGGCCGGCTGGTAATGCGTGAACTGACCCTGATGGTG
CCGGATCTGCCGGTGGCGGAGCGTCTGCAGGGTATGGGTTTCGTCACCGAGGCTGAGGGC
GACAGTCTGCGAGTAATCGATATCGGCTTCATGAGCCCGGCGGAAAACCTCGGCCTGGAG
CCGGGCTATACTCGTCGCATTGTCGGTTACCATGAAAGCCTGCAGCAGCCGTCGCACTGG
TGGTTTGTGCTACCGCCGCTGCTGCTGTTGGGCGCTCTCCTGTTGGGGCAGCGGCGACGT
ATGAACAATAATCGGGAAGGAGAAGGAAGATGA
>HMHBLCGN_00315 hypothetical protein
ATGAGAGTGATTCTGGCGTGGATGATCCTGCTGATGCCGCTGCTGGCAAGCGCTGGGGGA
GAGGCACCCGCGGCAGCGGGAGCCGTGCAGATCTATAAGTCGGACGAGGCCTATGAGGAT
GTCATCGACAACATCAAGATGGCGATTGAGGAACGCGGCATGTTGGTCAGTGGCACCCTG
CATGTGAGCGATATGCTGAATCGTACCGGCCCCGATCTGGGCTACAAGGATGTCTTCAAA
AAGGCCGAGTCGGTGGAGTTCTGCAGCGCGGTGATCTCCCACAAGATGACCCAGGTGACG
CCGGAGAACCTGGTGATCTGCCCCTTCACCATTGCTGTTTATATTAAGGCCGCTGAACCT
GAACAGGTCTATGTGGCGTTCCGCCGACAGTATCTGGCGGGAGATTCGGGCAAGGTGACC
CAGGAGATCTTTGAACTGCTCGATGGCATCGTCAAAGACTCGATCGAGTAG
>HMHBLCGN_00316 hypothetical protein
ATGAAAAAGCTGGGGATTGCGCTGGGTCTGGTGTCGCTGTTTGTGATTGCGGTGCTACTC
ATCGGTTTGATCCTGCTGATGAACACCGACTTCAATCGTCTCAAGCCCTGGCTCGCCGCC
CAGCTGAGTGAGGCGAGCGGGCGCGAACTGGTGATCGCTGGGGATCTTGAACTGCAACTC
TCCCTCGAACCCCGTCTCAAGCTGCAACAGGTCAGCCTTGCCAATGCCCCCTGGGGAAGC
AGGCAGCCGATGCTGCAGCTAGAGCATCTGGAACTGCAACTGCAGTTGCTGCCATTGTTG
AAGCGCCGTCTGGTGGTGGATCGGATTGAGCTGGCTGGCCTGGATCTGCTGCTGGAGACC
GACCCGGATGGGCAGGCCAACTGGCAGTTTGGCAAACCGGCGAAGAGTCGTCCCGCCGAC
TCCCGCAGCGGCAGGCCGTTATTGCCGGTGGTGCGTCTGGCACAGATCGAACGGGTCAGA
GTCAGCTACCGGGATGGCGCCAGCGGCGAAATCGCCACCACCACCATCGATCATCTCCAA
CTCGGCGCAAACTCGGACCAGACCCTGTTGGAGCTGGATGGCAAGGGCGCCATCAACCAG
CAGGCCTACAGTCTCTCCGGCAGGGTGGGGATGCCGAATGTACTGGCCAGCGCCCCCTTG
CCGGTCGACCTGAAACTCGACCTGCCGGGGCTCGTCCTGGATCTGCAGGGCCAGATTCAG
AACGCGCTGACGGGCAAGGGGATTAAGATCGCCTTCAGCCTGGATCTGCCCAACCCGGCG
CAGGCTCTGGCATCAGCCGCCAGCATGCTGCCGGCATTGAAATCTGTCGGGCCAATACCG
CATCAGCCGATGCGGCTCAGCGGCCAATTCAGGGACCAAGCGGATGGCTATCTCATCGAG
CAGCTCAACTGGAGCCTGGGTGACAACAACCTCACCGGCCGCTTGGCATTCACGCCTGGC
GGCAAGCAGCCGCGTTTTGATCTGGCGCTCAGATCGACCCTGTTGGATCTGGATCAGTTG
CTGCATCCCCAGGCAGAGGGTGAGGCGCGGAAAACCGCGCTGCCCCAGCCAGTGGCTGCG
CAGGCGCAGTCGTCGGATCATCTGTTTGATCTCAGACTCTCCGATGAGCCCCTGCCGCTG
GCGATGTTGCAGGCGTTCGACGCCCGGCTAAGCTTCCAGGGCCAGCGGATCATCACCCAG
GGACTGAGCATCGAGGCGCTGGCACTGGAACTCTCGTTACAAGCCGGCAGGCTGGAGCTG
AAACCCCTCTCGCTGAAGCTGGCGGAGGGTCAGATCGAGGCTGACCTGACCCTCGACAGC
ACTAAATCCACACCGGCCCTGGGAATACAGCTGACGGCGGAGCAGCTCGACCTGGCAATC
TTGGCTCGCGCCTTGGGCGTGGAGCAGATCAGTCAGGGCAGGCTGGATCTGATTATCGAC
CTGCGGGGCAGAGGTAGATCGCCCCGTGCCCTGTTGCAGCAGCTGCAGGGCGACAGCCAT
CTCGAGCTGAAGCAGCTAGCGCTGCAGCTCAAAAATCCGCAGCGCAAATCGCTGCTTCCA
CTGCGGCTCGAACATCTGCGGATGGGGTTCGATGCTGCCAAAGGGCCGCTGGCGTACCAG
CTGGTCGGCAGCTATGGGGAGGATCCTTTTAGCGCGGACGGCCAGATCGGTTCCCTGGCT
GAACTGTTGTTGAGTCGGCCGACCCCGCTACAGATCAACGCTGCGGCGTTGGATGCGGCG
CTCTCGATAGAGGGTATGGTCAAGATTCCGCTGACGGCCAAAGAGGTCGAGCTGCAGCTT
GGCCTGGATGCGCCCCATCCGGATAGAACCGTCAAGGCGCTGGCTGCGTGGGTGCCGGCG
CTCAAAGAGGCCGGGCCGATACCCGCTCTGCCGCTGAAAATTTCGGGCCAGCTGAAAGCG
CAGCAGGATCGCTATAGCCTGGATGAGATGCTGCTGACTCTGGGCAATAGCGACCTCTCC
GGCTGGTTGGTGTTGAGCCTCGAGGGTGAGCGCCCGGCAGTGGAGGCGGAGCTGGCCTCC
AATCTGCTGGACATCGATGCGATCTTTCCACCACCGCCGCAAATACAGACACCGGTTCAG
AAGGCTCAGAGGGAGTCGAGCGAGATTCTGGAGGTGGATTCGTCGGGGGAGAAGGCAGCA
GAGCCAGCGGCACCGGCGTTCCTCTTCTCTAAAGAGCCCCTGCCGTTGGAGAGCCTCAAG
TTGGCTGATCTGGAGCTTGTCTATCGGGCGAAACAGATCAGCGGCCGTGGCCATGTAGCC
AAAGATCTCGAGCTTCAGCTCTCGCTGAAGGATGGCATCCTGCAGCTGAAGCCGCTGCAG
GGCCTCTTTTCTGGGGGCAGGATGAGCAGTCATCTCAGGCTTGACAGCCGCCCCTTGTTG
CCCCGTTTGGAAACAGATCTGCAGATTAGCCAGCTCGACTATGGGGCGTTGCTGGCGGGA
CCGGGAGAGGCGCCGCAGTTTGCCGGCAAGGCTGATCTGGATCTGCAACTGCGAGGCTCG
GGAGATTCTGTGCATGAGCTGATGGCGGGGGCGGATGGTGAGGCCCGTCTAGTGATCAGT
GATGGGCGCTATTCGAGCGGGGCGATCGGTTTCCTCGCTACCGATCTGCAGGCGCTGTTG
CCGTCGCCCGATGATAAAGAGGGCCAGCCGATCAACTGCGGTGTGGTCCATTTCGATATC
GTAAAGGGCCAGGCGGATGCCCGGGCCATCGTCTTCGATACCGGTGCCTTGTCGCTGATC
GGCACCGGTAAGATCGATCTGGGCAGAGAGCAGCTGGATCTGCGTCTGGACCCGCGGGCG
AAGAATATCAGTGTGATGAAGCTGACCCTGGTGCCGCTCAGTGTTGGGGGCACGCTGGCG
CATCCGACGATTACCCCCAAGGTGGCGGGAACACTGAAGACCACCGCCACCACCCTGACC
GCGCTAGCCACCGGCGGAACCTCCCTGCTGGTGGAGGCGCTGGCGGAGAAGGTGGTGGAT
CAGATCGATGAGACCGACTACTGCACTATGGCGTTGAACGGCAAGCGGGTTGAGCCCGCG
TTTCTCGGCACCGTCAAAAAGGAGAGTGGGGATTAA
>HMHBLCGN_00317 hypothetical protein
ATGGACAAGGAAAAGCGCGCACAACTCGCCGAACAGGCCTATGCGAAGGCGACTCAATAT
GAACTGGATTATGGCTGCTGCCCTCAGTGTGTGTTGGCCACGGTGCAGGAGACCATTGGC
ATCATCAGTGACGAGACGATCAAGGCGAGTCATGGCCTCTCTGGCGGTGGAGGTCTGATG
GGGCAGGGCGCCTGCGGTGCGCTCACCGGTGGCCTGATGGCGCTCAGCGCCAAGCGCGGG
CGGGATCGGGATAAACTCGACCGGGGGCGAGGCATCGGCAACTTTCGCAAGGGTCGGGAA
CTGGTCGAGCGCTTCCGCGAGGAGTTCGGCGGCATCACCTGTGAAGAGTTGCAGCAACGC
TTCACCGGCCGCACCTATGACCTGTGGGATGCAACGGAATACAAAGCCTTTGCCGATGCA
CGCGGTGAGCAGTGTGCCCGCGCTACTGGTGTGGTCACCAAATGGGTGGTGGAGATGATC
TGA
>HMHBLCGN_00318 CRISPR-associated endoribonuclease Cas2
ATGATGGTACTCATCACCTATGATGTTCGCACCGAAACCCCAGATGGCCCCCGTCGCTTG
CGCCGGGTTGCCAAGGCTTGTCAGGATTATGGCCAGCGGGTCCAATACTCCGTCTTCGAA
TGTCTGGTGGACCCGGCCCAGTGGGTGCAGCTCAAACAGCGCTTGATCGAAGAGATCGAT
ACCGACCAGGACAGCCTGCGCTTCTACTATCTCGGTGCCAACTGGAAAAGGCGGGTGGAA
CATATCGGCGCCAAAGCCGGCTATGATCCAGAAGGCCCCCTGATCATCTGA
>HMHBLCGN_00319 CRISPR-associated endonuclease Cas1
ATGAAAAAACTGCTCAATACTCTCTATGTCACCACCCAGGGCGCGTGGCTGGCCCGCGAA
CGGGAGAATGTGCTGGTGCGGATCGAACAGGAGACCCGCCTGCGGTTGCCGATCCACACC
CTGGGCGCCATCGTCTGCTTTGGTCAGGTTTCTGCCAGTGCGCCGTTGATGGGGCTCTGC
GCTGAACGTGGGGTGGGCTTGGCCTTTCTTACCAAGCGCGGGCGATTTCTGGCGCGGGTG
CATGGGCCAGTTTCGGGCAACGTGCTGCTGCGTCGAGAACAGTATCGCCAGGCTGATGAT
GATGCAGCCACGGCTCGTATTGTCTCGGTGCTGGTCGCCACCAAGATCGCCAACAGTCGG
ACTGTCTTACAGCGCGCCTTGCGTGATCGTCCAGATGGTGAGGGTGTCGCAGGGTTGCAG
GCAGCGGTGACGCATCTGGCCAGCTTACAGCGCAGTGTAGTGGGGCGGGGTGATGGCCTC
GACAGCCTGCGTGGCACCGAAGGCGCTGCAGCCCGCGCCTATTTTGGTGTCTTCGATGAT
CTGATAACCCATTCCGATCCGGCCTTTCGTTTCGATGGGCGCAGCCGGCGGCCGCCCCTC
GATCCGCTCAATGCGTTGCTATCGTTCCTCTACACCCTGTTGCGCCATGACATAGCCTCC
GCGCTGGAGGTGGTTGGTCTTGATCCGGCCGTTGGCTACCTGCACCGTGATCGACCGGGG
CGCCCTGGTCTTGCCCTCGACCTGATGGAGGAGTTGCGCGCCTTTCTTGTCGATCGACTG
GTGCTTAGCCTGATCAACCGGCGTCAACTCAAACCGGCAGGCTTCACAACCAGTGAGGAT
GGGGCGGTGATGATGAACGATGAGACCCGCAAGGCGGTGCTGGTCGCTTACCAGGAGAGA
AAGGCCGATCGGTTGCGCCACCCCTTTCTGGATGAGGAGCTTGAGATTGGTCTGATTCCC
CATATCCAGGCGCGCCTTTTCGCCCGCTATCTACGTGGTGACCTCGATGCCTATCCCGCC
TTCATCTGGCGCTGA
>HMHBLCGN_00320 hypothetical protein
GTGCGTGATACGGATATCGACCTGCTGCCCCTCTCGGCCTTACAACACCTGGCCTACTGC
CCGCGCCAGTGTGCCCTGATCCACCTGGAGCAGAGCTGGCAGGAGAACCGCTTCACCGCT
GAGGGGCAGATCCTGCACCAGCGTGCCAACAGCGGTGAGGCGGAGAGCCGGGGTGATCTG
CATATTGCCCGTTCGTTGCGTCTCCACTCCCGCCAGTTGGGGCTGAGCGGGATCGCTGAT
GTGGTGGAGTTTCATCAGGCGGAGGAGGGGGCGAGGCTAGCGGGTCGGAAGGGGTATTGG
CGGCCCTATCCCGTGGAATATAAGCGGGGGCGGCGCAAGCGCGATGACTGGGACCGTATC
CAGCTCTGTGCCCAGGCGCTCTGCCTTGAAGAGATGTTTGACACACCGGTTTCAGAAGGG
GCGATGTTCTACGGCAAGGCGCGCCGCCGGGAGCGGGTGCCAATCGATGCGCCGTTGCGG
GAGCAGACTGCGGCACTCGCTGAGCAGCTGCACACCCTCTGGTCCGCCAGAAAGACCCCA
CCCCCTGAGCCCGGCCCCAAGTGTGACCACTGTTCGCTGGTTGAGCTCTGTATGCCCCGG
CATGGCTCGGCCAGCGTCTATCTGCAACGGATGCTCGATCTGCCATGA
>HMHBLCGN_00321 hypothetical protein
ATGAGCAGTCTGACCAAAAAAATAGATTTTGCCGTGATCTTCACTGTCAAAAATGCCAAT
CCTAATGGCGATCCACTCAATGGTAATCGACCCAGAACCGACTATGAGGGGTATGGCGAG
ATCACCGATGTCTGTCTCAAACGCAAGATCCGTGACCGCCTCCAGAGTGATGGACAGGCA
ATCTTTGTGCAGTCGGATGAGAAGAAGACGGATGGAATGCCCAGCCTGAAGGCAAGAGCT
GAATCGGATGAACATGGATTAGGGAAGGATAGCTTTAACGTAAAAAAAACCACCCCTGAT
GAGACTGCGCGTCGCGCATGTGAAAAGTGGCTCGACGTGCGTACCTTTGGACAACTGTTT
GCTTTCAAGAGCGATGCCAAGGACGGAGTTTCGATCCCCATTCGTGGCCCGGTATCGATT
CAGTCCGCCTTTAGTGTGGAACCCGTCAGTATCACTAGCACCCAGATCACTAAAAGTGTG
AGTGGAGAAGGGGATGGCAGCAAGAAATCCTCCGACACCATGGGTATGAAACATCGCGTC
GATAGTGCCACTTATGTCGTCTACGGTAGCATGAATCCACAACTGGCCGAGCGCACAGGC
TTCAGTACTGAAGATGCTGAGGCCATCAAGACGGTACTACCACGCCTGTTTGAAGGGGAT
GCCTCCTCCGCCCGGCCCGAAGGGTCGATGGCTGTAGAGAAGCTGATCTGGTGGCAACAT
AACTGCAAATCGGGTCAATACTCATCGGCAAAGGTACATCGCACCTTGCAAGTCAATTCC
GATGCCAGTTATCAGTTGACCAATCTGGAGGGACTGGTTCCCGAGGAGATCGACGGCTTT
TGA
>HMHBLCGN_00322 hypothetical protein
ATGAGCTGGATGGCGAAGTTGTATGAGACTTACGAGGCGGCCATGCAGCTGGATCTGGAT
GGTGATGCCAAGCTGATGCCCATTAGCCACACCATACAGAATGCCCACATCAAGATAGTG
ATCGATGGGGAAGGAAACTTTTTACGTGCCGAGGTACTGGAGAAGATCCCCATAATTATA
CCGGCCACTGAGGCATCTGCCGGAAGAAGTGGAACCAAACCTCCTCCCCATCCTTTGGCA
GATAAACTGCAATATGTTGCCAAGGATTATCCAAAATTTGGAGGAAAAAAATGGTTTGAT
TTTGATAGCTATCAACAACTGCTCTGTGAGTGGTGTGAGTCTGAGTATTCACACCCGAAG
TCACAAGCCGTCTACCGTTATATCTCCCAAGGAGAGGTTATTAAAGATTTGATCGAGGCG
GCTGTGCTCTTTGTTGATGAAGAGGGCTTGCTGCTTGAGCAGTGGGAAGGAGAAGGAGAG
ATACCAAAAATATTCAAGGTTCTTCCGAAGACAAAAAAATTGACCGACCAGGGGACTGCC
TTAGTGACATGGAGTGTTGAGATTGCAGGAGATGCGCATGCAAATACTTGCGATGATCAG
TCACTTCAGCAGAGTTGGATTAACTATGAAACCTCCCGAGGTGGTTTGGAAGGCCTCTGT
TTTATCAGTGGAGAGCGGCAATCAGTGGCGTATAGTCATCCAGCAAAGCTCCGCCACTCA
GGTGACAACGCCAAACTGATTTCAGCCAATGACCTGACTGGCTTTACTTTTCGTGGGCGG
TTTACCGATACAAAAAAGAGTATTGAGCAGCAGGGTAACCAAGCAGCCAGCATCGGCTTT
ATGCCGACCCAAAAGGCCCACAATGCACTGCGTTGGTTGATCGCGCGTCAAGGATTTCAT
AACGGAGAGCAAAGGTATGTGACATGGGCAGTATCGGGCAAGCCGATCCCCAAGCCGACT
GAGAGTAGCTGGAATTTGATGAGTGAAGAGCTGGTGCTTGAGGATGAGCTACCTCTATCG
GAGGCTGATAATGCGCCAGACCATACACGCAACCTTGGCGCAGCCTTCGCGGGCCAACTC
AACAAGTACATGGCAGGTTATCGGGCCAGGTTGAATCCCACGGAAGATATCGTAGTGATG
GGGATCGACTCTGCCACGCCAGGCCGGATGAGTGTGATCTACTACCGGGAACTGATCGCC
AGTGAGTTCCTTGATCGATTAACCCGTTGGCATTCCGAGTTTGCCTGGCATCAGCGCCAT
AAAAGAGAGCTTCCCGCATCGGGAAATCGAAAGCCAAAGACAGAGACCATCTGGCCCATC
TGCTCTCCTGCACCCAGAAATATCGCAGAGACTGCCTATGGGGTCACTCTGACGGATGAA
CTGAAAAAAAGTGTCGTGGAGCGCATCATGCCCTGCATCATCGATGCGGCACCATTTCCA
CATGATCTACTGGATAGCTGTGTTCGCCGTGTCAGCAATCGGGTCAGTTACAAGTCCGAC
GATTTCTGGCGTTGGCAGCAGGATCTGGGTATCACCTGTGCCCTCTATCGCGGCTATTTC
ATGCGCCATCCAAAACCAAATCTGAGAAAGGAGTACTCCATGTCATTAGAAGAGAACAAT
CACAGTCGTGATTACCTGTATGGCCGGCTATTGGCGATTGCTGAATGTATCGAAGAGATT
GCGCTTTCGGTAGGAGGCGAGAATCGCACCACCACGGTAGCTCGGCTGATGCAGCGGTTT
GCCGACCGTCCCTATAGCACCTGGCGCAATATTGAGTTGGCACTACTCCCCTATATGCAG
CGACTACAGGTATCCAGAACCGAATTTTTGGTAGATATCAAAAGGGAGCTGGATCGTGTA
TTGGCTGCCTTTGCAACCGATGACTTTACCAGTGAAAGGCCATTATCAGGTGAGTTCCTG
CTGGCCTACCATTGCCAGCGGCTGGAATTTCCCAATAAGCAAACCCAATCAGATTCAAAC
AAGGAGAGCAACTAA
>HMHBLCGN_00323 CRISPR pre-crRNA endoribonuclease Cas5d
TTGGATAACAAGATCAGTTTCAAGGTTCATGGCCGTTATGCGCTATTTACCGATCCCATC
ACTCGGGTTGGGGGAGAGAAGTGCTCCTATCACCTGCCCACCTATGAGGCCATCAAGGGC
ATCATCAAGTCGATCTACTGGAAGCCAACCCTGATCTGGGTAGTGGATCGGGTGCGGGTA
GTGAAACCGCTCAGAACCCAGACCAAGGGGATGAAGCCGATTCGTTATCATAAATCGGGC
AACGACCTCTCTATCTACACCTTCCTGCATGACGTGGAGTATCAGGTTGAAGCCCACTTT
GAGTGGAACCGCCACCGTCCCGAACTGGAGGTTGACCGTATAGCCCCAAAGCATTTGGCG
ATTGCCAAACGGATGATCGAGAAAGGGGGGAGACAAGATATCTTTCTCGGCACCCGCGAT
TGCCAGGGATATGTGGAGCCATGTGAGTTTGGTGAAGGAGTGGGAGCCTATGATGAGATT
GATGAATTGGGATTTGGCCTAATGTTTCACGGTTTCGACTATCCAGACGAGACCGGCAAA
GATGAGTTGCATGGTCGTTTTTGGCACGCCACCATGAGACGTGGTGTTATCGACTATCCC
GCGCCATCACAATGTGATGTGCGGCGCTTTATTCGCCCCATGCAGGCAAAGACCTTTGTA
TTAAATGAATCTCACAAGGGGGTTGAGCAAGAGGAGTTGGAACGATGA
>HMHBLCGN_00324 hypothetical protein
TTGAGCGGGTTGCCGTATTTGCCGGAAGACATTCATACAAATATGCCTGACGGAAGAACC
AATCATATCATTGAGAGTTGGCAGAATAATTCGATGGATAATAGCCATTCTAACCACAGT
CATATCATTGCTCACCGACGCAGCAGCGATGGAAAACTCCAGTTATTAGAGACGCACTTG
GAAGAAACTGCTGCCATCGCTGCCAGTATCACCGCGAAGATCGGGCTGTCCGAAGTAGGA
GAGTTATTAGGGCTGCTGCACGATGTCGGCAAGTACAGCGCCAAGTTTCAGGGGTATATC
CAGTCGGCAACCGGAATGATTGATCCTGATGCCGATTACTTTTCTGACTTTAGAACTCAA
AAAGGGAAGATCGACCACTCAACTGCCGGAGCGCAGTGGGTGTGGCAGCGGCTGGGGCGC
TATGGGGATCGGGGCAGATTTTGTGCCCAGATATTGGCAACCTGCCTTGCGTCACATCAT
AGTGGGTTGATCGACTGCCTGAAGCCGGAAGGGGAGGATGGGTTTAAGCGCCGTATCGAC
AAACCCGACCAGGATACTCATCTGAGTGAATGTCAGAGTAAGGCCGCCACCGACTATCTC
AAGCACTTAGAACGCTTGGCAGATAGACCGCTGCTGATGGCAATGCTTGGCAAGTTACAA
CAATTAGGAGCAGGTAAGCAGCACGGGCAATCGATCTCTGAGACCATCAAACACTTCTAT
GTTGGCATGTTTACCCGCTTTCTGTTCAGCGCCCTGATTGATGCAGACCGTATCAACAGT
GCCGACTTCGAACATCCTGAGAACCAAGGATTACGCAACAACGCCCCCATCGAATGGGAG
GTTGCCATCAACCGCACGGAGGCGGCGTTGAATGAATTACCCGTTCGCAACCGGATCGAT
GAGATCAGGCGGGATATCTCCGACCGTTGTCGTCAACGTGCAGAGGAGCCACAGGGCATC
TACAGCCTCACCGTACCGACCGGCGGCGGCAAGACCTACGCCAGCCTCCGCTATGCGCTG
CACCACGCCAAAACCCATAAACTGGACCGGATCATCTATGTGATCCCCTACACCTCCATC
ATTGAACAGAATGCCGAGGCGATTCGTGAGCTAATTGAGTGTGGTAGTGATGCGCGTCCC
TGGGTTCTGGAACATCACTCCAATCTGGAACCCGAGCAGCAGACATGGCACAGCAAACTG
GCTGCCGAAAACTGGGATGCGCCAATCGTGCTGACGACCATGGTGCAGTTCCTGGAAGCC
CTGTTCAGTGGCGGTACCCGTGGGGCGCGCCGCATGCACCAGCTTGCCAACAGCGTTATT
GTCTTCGACGAGATCCAAACCCTGCCGGTCAACTGCACCCACCTATTCTGTAATGCAATT
AACTTCCTGACCACCTATACCCGCACCACCGCCCTGCTTTGTACCGCCACCCAGCCGCTA
CTCAATCAGCTGCGTACCCCCGAAAAGGGGGGGCTGTCGATACCGCCGGAAAATGAGCTG
GCCGGTGATCTTTCACAACTGTTTGCGGAGTTAAAACGGGTTGATATCAGCAATCGGGTG
AGAGACAAGGGCTGGAGCGCCGAAGAGATCAGGGATCTCATTCTAGAACAGTTTTCCGAA
CAGGGTAACTGTCTGGTGATCGTCAATACCAAGGGGTGGGCAAAACGGCTCTACCAACTG
TGCCGTGAGCAGATAAGTGATACCGATACACTCTTTCACCTCAGCACTCACCAGTGTCCT
GCCCATCGTAAGGAGCTACTAGGCAAGATCAGAAAACGGCTCGATGATGACAAGCCAGTG
GTCTGTATCAGTACCCAGTTGATGGAGGCAGGGGTCGATGTCGATTTTGCCAGTGTGATC
CGATTTCTGGCTGGGCTCGACTCTGTTGCCCAGTCTGCCGGTCGCTGTAATCGCAACGGC
AGGTTGAAGTCGGCAACGGTTCATGTCATCAACCCCGCTGATGAGCCAATCAACAGGATG
GCTGATATCAAGGAGGGACGCGATCAGGCACTGAGGATATTTAATGAATTCAGTAACGAT
GAGCTGCTCACCCCGCCGGTGATGAGCCAATATTTTTACTACTACTTCTTCAGTCGTGAC
AAGGTAATGTCCTATCCGCTGACATCCAGGCAAGCGGGGCAACAGGAAAGTCTGCTTAAC
CTGTTGGCTGACAATAAAAATAACAGTATGGGTGGGCGATTAATAAGGTTAAATCAATCC
TTCATGACAGCGGGTAAGGCTTTCAAGGCCATTGATGCCCCGACAGAAGCGATCATTGTC
CCCTATGGTGAAGGGGAACTGCTTATCGCTGCTTTGTGCGGTGTCTCAATCGAATACGAC
CCCAGAGAGTATTATCGACTGTTGAAAGCGGCACAGAAATATAGTGTCAACCTCTTTCCC
AATGTTTTACAGAAACTGAGGGAGCAGGAGGCCATTCATGAGATACAGCCAGGTGAAGGG
ATCTTCTATCTGGACGAGCGGTATTACAGCGAAGCATTTGGGGTGGCAACCGAAGAGGTT
GCAGTACTCGGATTTTTGAATGTTTAA
>HMHBLCGN_00325 hypothetical protein
TTGGATAGCGCCATCAACCGGGTGCTCAGCACCGCTGATCGTTCAGTACGCCGCTCGGTG
AGCGAGGTCAACGTGAACAGCCTGATGCTCAGCCAGGCTCAGGCGGCCTTGGCCGCCGCC
CAGGCGATCGACCCGAACATCCCGCTGGGCGATCTGCTGAGCCTGCTGAGCGGGCTGCAG
GATGGCACTGCGGGCAATACCGGCGAGGCACTCAGCAACGCCGGGGTCGACAGCTCGCTG
AGCAACGGCCTAGATCAGACCATTTCCATCGTCGCTAACAGCAACAACAGCGGTGTCGAG
CAGGTCAATCAGGTGGCCAGCGGTAGTTTGAGCGGTAGTAACAGTTCCAACACCAGTAGC
GAGTCAACTGGCAGCAGCACCGGTTCCAACAGTAGTGAAACCACCGCTGGCAACAGTAAC
GCTGGAAGTGATATCAACAGTAGTGGTGGTGGCAGTTCGGCTGGCGGAAGCGAGGTTGCT
TTCGCCAGCACCTCGACTGGAGGTGGCGTCACATCAAGCGGGGGTGGTGGCAGTACCACG
GCTGGTGGCTCTTCAGGTAATGCCCCCACTGGTGGTTCATCCGGTGAGAGCGGCAGCAGC
ACGAGCAGTGGCTCATCCGGGGGCGGTGCCGGCTCTTCGGCTGGAAACAGCGGTGAGACC
TTGTATGTTGATATACAGCTGTCCGGCGACTGCGCTAGCTATTCGATCGCCAAACGCAAC
TGCTCCGGCAGTGATGGCGATGCTTACCCCAGTATCCGCGATGCCATTGCCGTTGCCCAG
GTTGGCCAGACAGTCTTGGTGCGCAGTGGTATCTACCCTGTTGCCTCCTCCGATGAGGTG
GTTATCGACGTACAGGGGCTGACCCTGGCGGGGTATGGCGATGAGCGCCCGGTGATAGAG
GGTGCAGGGTTTCCCTATGATGCCCAGTCCAATGAGCGCACCACACTACTGCGCATCGCC
GCCGATGATGTCACAGTGCGCCAGTTCGAGATCCGTGAGTGTCCCTACGAGTGTGCCGGT
TTCAACAAGGATGTGAGCGGCGCCCTGGTGGAAGAGATCTACGCCCATCACGGCTGGTAC
TCCCTGTTTCGCATCCGCGGCAGCCACAATACCCTGCGCTACTCTGAGTTTGCTCACAGC
GCCCATGGTGGCGGTGTAATGATTCGGCCGGATGATCAGTCGGTACCGATTAACGAGAAC
CTGGTCTATAGGGTCATCTCCCACCACAACGGTAGGTATTCAGATGGTCGTAAGTCCCCT
GAGGTGCCGGGTGATCCTGGCGGCGGTGGTAACTCAGACGGCATGGGGGCATCCAAGTTT
TGCTCCGACAATCTCTCAAGCAACGTCTGTCGCCGCAACAAGGTGGTGGAGGTGATCGTC
TGGCACAATGCGGACGACGGCTTCGACTTCTCTATGTCAGAGTCGCTCTACCAGGGCCTG
ATCTCCTTCGACAACGGTCCGGCGGGACAGCGCAACTATAAGATCTTGCGTGGTGAAGAC
CAGGCAGATAACGCCAATACCTATCTCGGTTGTGTCTCGCTGGGTACCGGCAGCCCGGAG
CACTGCTCGCCCAATGAGTGTCCTTTGCGGGGCTTTGAACTGCGGGGTGCGGCCAATGCC
TATCATATCCTGGCGACGGGAGCGGGCAGCCACAATTTCATGGGGGCCTCGGCAACGGGT
GAGGTGGTCAACAGTGTGGCCTGGGGCGATAGTGATTTTACCTACGGCAGCAATATGAGC
CACCAGGCCAACTCTGAGGTCTCGGGGGGGCTCTCTCGATTCGTGCCCAACCTGGATCTG
CCGGAAGGCATCAGCATCCGCGAACGCTGGGCCTACATGCACAACCAGTTCCGCAGCGCC
TTCACACCCCCAGCCGGTTCAGCTCTGATCGATGCCGGTGTCCATCTCTCCGCTATCCAC
TGTCCCGAACCGGGGCCTGGCGATGGGGAGTGCCGCGAGTGGAGCGGTCAGGCACCCGAT
ATTGGCGCCTTTGAATCCGGTCTGTAG
>HMHBLCGN_00326 Glutamate racemase
ATGGATCCAACCCGCCCCATCGGTATCTTCGACTCCGGTATCGGTGGTCTCTCCGTATTG
CGCCACATCCGCGAACAGCTCCCCGCTGAGGATCTGTTCTACGTCAGCGACAGCGGCCAC
CTCCCCTACGGTGCCAAAGGCTCCGATTTTGTTGCCCAGCGCGCCCAGCAGATCACCCGC
TTTCTCATCGCACAGGGCGCCAAGACGATCGTCATCGCCTGCAACACCGCCACCGCCGCT
GCGGTGGCCAGTCTACGCCAGCAACACACGCTACCGATCATCGGCATGGAACCTGGTCTG
AAACCAGGGATCGCTGCCAGCCGCAATGGCGTGGTGGGAATACTCGCCACCGAGGGCACT
CTCGGCAGCGCCAAGTTCCGCGACTTGCTAAGGCGCCACGGAGAGGGTGCAAGGGTGATC
ATCCGCCCCTGTCACGGCTGGGTCAGGCAGGTTGAATCCACAGACCTCAGCGGACCACGG
GCACTCAAGGTGGTTGCGGAGGAGATCCAACCGTTGATCGATCAAGGGGTCGATAGCCTG
GTGCTCGGCTGTACCCACTTCCCTTTTCTGCACCAGGCGATCCGCCAAATGGTGCCTGCC
AAAACACACATCATCGACACCGGCCCGGCGGTGGCCAAAGAGCTGAAACGACGTCTTGTG
GAACAGGGGCTGCTGAGACGCAGCACTGAGGGCGAGGTGCGCTGTTGGTGCAGCGGCGAG
ATTGCACAAACCAAGTATCAGGTCGAGCGGCTCTGGCGGCCGGGCTGCCCCGTACTGCCA
TTGCCGGTAGAGTGA
>HMHBLCGN_00327 hypothetical protein
ATGAAACTCTCCCTCGGTCCCGTACTCTACTTCTGGTCCCGCGACGATCTGTTCACCTTC
TACGAGGAGGTGACGGAGATGCCGGTGGATATTGTCTATCTCGGCGAGACGGTCTGCTCC
AAACGGCGCAGCCTTAGCACCGCTGATTGGATCGAACTCGGCGAGCGGCTGAGCCAGGCC
GGCAAACAGGTGGTGCTCTCCACCCTGGCGCTGCTCGAGGCAGAGTCGGAGATGAAGACC
CTGCGACGCATCTGCGACAACGGCCAGTTCATGGTCGAGGCCAATGATATTGGCGCAGTG
CAGCTGCTATCGAGCGCCGGCCTGCCGTTTGTCACCGGACCGCTGGTCAATATCTACAAC
CCCCGCACTCTCAACCTGCTGGCGAAACAGGGGCTGAAGCGCTGGAGTCTGCCACTGGAG
CTCTCCCGTGAGACTCTGAAGCAGATGCAGGCGGAGCGGCCGGAGGGGGTCGAGACCGAG
GTCTTCGCCTTCGGCCGCCTGCCGCTGACCCTCTCGGCGCGCTGCTTCACCGCCCGCTCC
CACAACCTACCGAAAGACGACTGCGACCTGAAGTGCATCGACTACCCGGACGGCCGCCTG
CTCTCCACCCAGGAGAGCGAACCCTTCCTGGTGCTCAACGGCATCCAGACCCTCTCCGCG
CTCAGTTGTGATCTGCTGCCGGAGGTCCCGGCCATGCAACAACTCGGGGTGGATGTGCTG
CGCATCAGCCCACAGTACCGCCACACCGGTCGCATCGTCGATGCCTTCAGCAAGGCCATC
GCCGGTGAGACAGCCGCCAACCTGGCTGCGCTGACCCCGCTCGGTACCTGTGACGGTTAC
TGGCAGGGTGAGGCCGGCATCCACAACAGCCTGAAAGCAGCCCGGCAGGTCTAG
>HMHBLCGN_00328 putative protease YhbU
ATGGAACTGGTCTGCCCGGCAGGTAATCTGCCCTCCCTGAAGGCCGCTGTCGACAACGGA
GCCGATGCGGTCTATATCGGCCTGCGCGACGACACCAACGCACGCCACTTCCCCGGCCTC
AATTTCAACCAGAAGCGCGCCAGCGATGGCATCGCCTATGCGCGGCGCAAAGGGGTACGG
GTGTTCATGGCGATCAACACCTACCCGCGCCCGGATGGCTGGCAACGCTGGCAGCAGGCG
GTGGACAGCGCCGCTGATCTGGGTGTCGATGCGCTGATCTGCGCCGATATCGGCGTACTC
GACTACGCCTCCAGCCGTTGGCCCGATCTCAATCTGCACCTCTCAGTGCAGGCCTCTAGC
ACCAACTACGAGGCGTTGCGTTTCTATCACGACCACTTCGGCATCAAGCGGGCGGTGCTG
CCGCGGGTGCTGTCGCTGCCCCAGGTCAAGCACGTAGTCGACAACAGCCCGGTGGGAATC
GAGGTGTTCGGCTTCGGCAGCCTCTGCGTGATGGTGGAGGGGCGCTGTATCCTCTCCTCC
TACGTCACCGGCGAGTCGCCCAACACCCAGGGCGCCTGCTCCCCGGCCAAGTATGTGGAG
TGGAAGGATGGCCCGCAGGGGATGGAGTCACGCCTCAACGGCGTGCTCACCGACCGCTAC
CAAGAAGGTGAGCAGGCGGGCTACCCGACCATCTGCAAGGGACGTTTCGAGGTCGGCGAC
AATACCTTCTACGCGATCGAGGAGCCGACCTCGCTCAACACCCTGGAGCTACTGCCTGAG
CTGATGGCCGCCGGAGTGGAGGCGATCAAGATCGAGGGCCGGCAACGCAGCCCAGCCTAT
GTGGCCCAGGTGGCGCAAGTATGGCGTCAGGCGATCGACAGCTGCCAGCGCGATCCTGAA
ACCTACCAGGCAAACCCGGCCTGGAACGCCACCCTCGGCAACGTCTCCGAAGGCACGCAG
ACCACCCTCGGCCCCTACCACCGCCCCTGGCAGTAA
>HMHBLCGN_00329 hypothetical protein
ATGACCCTGGCACAGCAGGCCCCAACCTTCGGCCAATATCTGCTCCAGCGTTACGGTGAG
CGGGTCCACAAGGTCGCCATCGACGCCGCCTTCACCTGTCCCAACCGAGACGGCAGCAAG
GGTATCGGCGGCTGCACCTTCTGCAACAATGTCTCCTTCAGTCCGAACGGTCGCCAGCCC
AAGTCGATCGCAGAACAGATCGCAGCGGGGCGGCGGGTGGTCCGCAAACGCACCGGGGCG
AAAAAATACCTCGCCTACTTCCAGGCCTACACCAACACTTATGGCGATCTGCAGCAGCTA
AAGTCCCTCTACGACAGTGCCCTGGCCGAGCCCGACGTGATCGGTCTGTCGGTGGGTACC
CGCCCCGACTGCGTGCCACCGGCGGTACTCGATCTGCTGGCCGGCTACCAGGCGCAAGGC
TATGAGATCTGGCTGGAGCTGGGGCTACAGTCCGCCTTCGATACCACGCTGCAGCGAGTC
AACCGAGGCCACGGTTTTGCTGAATACCAGGAGAGCGCCAGCGCGGCCAGGGCACGGGGA
CTAAAGCTCTGCACCCATCTGATCGCCGGTCTGCCTGGAGAGCAGGCGAGCCACTGCCAC
GAGTCCCTGCGGCAGGTGCTGGAGGTCGGCACCGATGGCCTCAAGCTGCACCCGCTGCAT
GTGGTCAAGGGCACCCAGCTGGCCAACCAGTGGCGACGCGGCGAGTACACGCCGCTCACC
CTGGAGAATTACATCCAGATCGCTGCCGACCTGGTGGAGATGGCGCCAGCCGGGGTAGTC
TGGCACCGCCTCACCGGCACCGCCTCCCGGGATATCCTGCTGGCACCGGAGTGGTGCGCT
GAGAAGTGGCGGGTGCTCAACGGCATCGAGCAGGAACTGCGCCGGCGGCGCACCGACCGC
AAGGTGGCATAA
>HMHBLCGN_00330 hypothetical protein
GTGCCGCAACAGATCGCCTACCAGATCAACAACAGACTCTATCTCAGTATCACCGACCGC
TGCACCCTGGAGTGCGCTTTCTGCCCAAAGACCCAAGGCAACATGCAGGTCAAAGGCTAC
GACCTGACACCAGATCACCGCCCTGAGGCCGAAGAGATCATCGCCGCCATCGATGACCCA
AAGGCTTACGATGAGGTGGTGTTCTGCGGTTTTGGTGAACCAACACTGCGCCTCAACGTG
CTGCTGAAGGTGGCTCGTAACATTAAATCGCGGGGTGGCCGGGTACGGGTTAACACCGAC
GGGCTTGCCAATCTTGTGCACAAAAACGACACTCTGCCAGCGCTGAGCGAGTGCGTCGAT
GCCATCTCGGTATCGATGAACGGCCAGAACGAAGAAGTCTACGAACGCCACTGCCGCCCC
AACCTGCCCGGCTCGTTTGAGGCGATGCTCAAGTTCATCGAGGACGCCAAGGCTCACATC
CCCCAAGTCACCGCCACCGCAGTAAACGGTTTGGAGGGGCTCGACATCGACGCCTGCCGA
AAGCGGGCCGAGGCGCTTGGGGTGGAATTTCGCCAACGCGAGCTGGACCGGGTCGGCTAA
>HMHBLCGN_00331 hypothetical protein
ATGTCCGATGCGCTCAACAGTTGGCTCACCCGACTCGCCAACAAACCTCTGCCCGCACTG
CAACGCACCCTGACACGGGTCCGCGATCTGCTGAATAAGCCAAACGCAAGCCACAGCACC
TTTGCTGCTGTGGTGCAGTACGACCCGGGCTTCAGCCTCTACCTGTTCCAGCAACTCAAC
CGGCAACCCAACAGACCCAGAGAACCGATCTGCAACATCCATAACGCCCTGCCGCTGATC
GGCATGGGCCTGCTGGAGCGGGCTGTGATCGAGCTCACTCCGCTCGAATCACAACTCAAA
GGCCCGGCAAGACGCGGATTGCTCGGCTGTTACAGCCGCGCTGCCCATGCGGCGATCTAT
GCCGAGAGCATCGCACAGCGCCAGGGACAGAGACACCCCAAGGATTTTGCCACCGCCGCC
CTGCTCCACGAGCTCGCCGAGATGTCACTCTGGTTGGCAGCCCCGGAGCAACTCAGAGAT
ATGGGGCAGGCAATCTCCCGCGGGGATGGCCGGGAAGATGCTGCGCTGGAGACCTTTGGT
TTCACTCTGGAGGCACTTAACCTGGCCTTGGGTGGCCGCTGGGAACTACCCGAGTTAGTG
CAAGAGTCGCAGAGGCTGTTTAACAGTTTCCAGCCCAAGGCACTAAGCGTGATGCTGTGT
ATCGCCCTGGCCCGCAGCAGTGCAGAGAGCTGGAGCGGAGAGGAGACCCAGGAGAATATC
GAGCTACTGGGGGAATTTCTGAATATCCCTGAAGCGAAGGCCCAGGCCCTAAGCCACCAG
ATAGCGGTCGCGGCAGCCCATGAACTCTACACGCTACCACTCCCGCTAACGGCTTTCAGT
CTGGCCAGGGCCGTTGCAACTGCGGCAAGCAGACCAGCCAAAGCTCAGCACCCAACACCC
AAACAGCCCCCCCGGTTGAAGCAAACAGGCATTGAAGCGACCAAGCCAGCTCCAACACCC
CAAGCCGTAAAGAGAGCCCCGCCGCCGGCCGCACCACGCACAACACCACCCACCCCGCCT
GCCAAACCGACCCCTACAAAGCCCGCCAAGGCACGCCCCAACCCCCTGCAAACCATCATC
GCCGACAGCATGCGGGAGCTGAAACAGCGCCATGGCATGCAACGGATCATGTTCTCCATG
CTCACCCCCGACCGCAAACAGCTGAAGGCACGTTTTGTGATCGAAACCGGCCAGCAGCCC
TCGCTGAAAGACTTTCAAGCGCCGCTGACCCAGACCAACATCTTTACTCTGCTACTGCAG
AAACCACAGCCACTCTGGCTCAGGCCCGACAACATGACCAAATACCTGCCGCTGATCCCG
GAACAAGCAATCAGTGTACTGGGTGGCAGAGAGTGCCTAATGATGTCGATCTTCTTCGGC
GACAAACCGATCGGGGTACTCTACGCCGACAAGGGCTCAGAGAAGAGCAGCCTGAGCGTG
GAGCAGTTCGCCAACTTCAAGGCACTCGGTATCCGCTCGATGAAACAGTTGCGTAGGTGA
>HMHBLCGN_00332 hypothetical protein
ATGGGCGAAGCTGGCGGTCATGAAATCGATCGTCTTCACCGCGCGCAGCGAGACTACGTA
TTCGTAGCGGCGCGCATCGCCCACCACGCCCACCGACTTGACCGGCAGGAACACCGCAAA
CGCCTGACTCACCTCGTCGTAGAGGTTGTGCTTGCGCAGCTCCTCGATGTAGATGTGATC
CGCCTGACGCAGGATGTCAGCATACGCCTTCTTCACCTCGCCGAGGATGCGCACCCCCAG
TCCCGGCCCTGGGAAGGGGTGGCGATAGATCATCTCGGAGGGCAGACCGAGCTCGACACC
GATCTTGCGCACTTCATCCTTGAACAGCTCGCGCAACGGCTCCACCAGCTTCAGCTTCAT
GTAGTCGGGCAGGCCACCCACATTGTGGTGTGA
>HMHBLCGN_00333 hypothetical protein
GTGGGCCTTACCGGAGGCGGCGCCGGCGGACTCGATCACGTCGGGGTAGATGGTGCCCTG
GGCGAGGAAGGCCACATCTTCCAGCCGGCTCGCCTCCTCCTCGAAGATGTCGATGAAGAG
GTTGCCGATGATCTTGCGTTTCTGCTCCGGGTCCGAGACCCCCTTCAACGCCTTGAGGAA
GCGATCCTCCGCATCGACCCGGATCACCCGCACCCCCATGTGTTCGGCAAACGTCGCCAT
CACCTGATCACCTTCATGGAGCCGCAACAGGCCATTGTCGACGAAGACACAGGTCAGCTG
ATCGCCGATCGCCCGGTGCAGCAGGGCCGCCACCACTGA
>HMHBLCGN_00334 hypothetical protein
TTGGGCATCCCCCACCTGCTCGCGCACCTGGGTGATGCTCTCTTCGATGATCTGACCCGG
GGTCCAGAGCGCCTCACAACCACAGATCTGGAACAGGAAGTGATCGAGGATGCGCTTGCC
CTGGCGGGTGTGGGTCACCTCCGGGTGGAACTGGATGCCGTAGAAACCACGCTCTTCATC
GGCCATCCCCGCCAGCGGCGCATTGTCGGTCTCGCAGATCACATGGAAGCCGGGTGGCAG
CGCCTCGACCCGATCGCCGTGGCTCATCCAGACATCGAGCAGGCCATAGCCCTGTTCATT
GGTATGGTCCTCGATATCCTTCAACAGCTTGGAGTGGCCGTGGGCGCGCACCTGAGCATA
GCCGTATTCGTGCTTGTCGGAGGCTGCCACCTTACCCCCCAGCTGTGCCGCCATGGTCTG
CATGCCGTAGCAGATGCCCAGCACCGGCACCCCCAGCTCAAACACTTGCTGCGGCGCGCG
CGGCGCCTCGTCGGCAGTCACCGTCTCCGGTCCGCCAGAGAGGATCACCCCGCTGGGCTT
GTGCTCCAGCCCCATACCCGCATTATCGTAGGGAAAGATCTCGCAGTAGACCCCCGATTC
GCGCACCCGGCGGGCGATCAGCTGGGTGTATTGGGAGCCAAAATCAAGAATCAGGATGCG
ATGGGCGTGGATGTCAGTGGTCATGTTTTTTCCAGTCGTTTAAACCAGAAAGGCACCAAG
CTACAGGGCGTTTTCTACCGAAAACCCGAGCCTCGTGCCTCTCTGGATCGATCCAGTATC
GTAGGTCCGGCTTTAGCCGGAGATGTCCGCCTGAAGGCGGACCTACAGTCAATCAGTCCC
GACGGTAGTTGGGCGCTTCTTTGGTAA
>HMHBLCGN_00335 Inosine-5'-monophosphate dehydrogenase
ATGCCCCGCCTGACCCACTCCGATGCGGAAGCGAAGACTATGCGTGTAATCGAGGATGCC
CTCACATTTGATGATGTCTTGTTGGTGCCGGCCCACTCTACGGTGTTGCCCAACGATGTC
GATCTGCGGACCAAACTGACCCGCGATATCAACCTCAATATCCCGCTGGTCTCAGCTGCC
ATGGATACGGTCACCGAATCCCGTTTCGCCATCGCGCTGGCGCTGGAGGGCGGTATTGGC
ATCGTTCACAAGAACATGACCCCGGAAGAGCAGGCCCAACAGGTCGCCAACGTCAAAAAG
TATGAGGCGGGAGTAATCCGCAGCCCGATCACGGTGGCGCCCAATATCAGCATCGGCGAG
GTGGTGGAGCTGACCAGTGCGCACAACATCTCCGGTGTGCCGGTGGTGGATGGCGACAAG
CTGGTGGGTATAGTTACCGGACGCGATCTGCGTTTCGAGACCAAGATGGACGATCCGGTG
CGCAACATTATGACCCGCAAGGATAAGCTGGTCACCGTCAACGAGGGCGCCGATCGTGAC
GAGGTGTTGCAGCTGCTGCACAAATACCGCATCGAGAAGGTGCTGGTGGTGAACGGTGAG
TTCAAGCTGCGTGGCATGATCACGGTGAAGGATATCCAGAAGGCGAAGGATAACCCCAAC
GCCTGCCGCGACGATCAGGAGCGACTGCGGGTTGGCGCCGCGGTCGGCGTTGGCGCGGGC
ACCGAGGAGCGGGTCGAGCGGCTGGCCGAGGCCGGTGTCGATGTGATCGTGGTGGATACC
GCCCACGGCCACTCCCAGGGGGTGCTCGACCGGGTCGCTTGGGTCAAGAAACACTATCCC
GAGGTGCAGGTGATCGGCGGTAATATCGCCACTGCCGAGGCGGCCCAGGCGCTGGTGGAT
GCCGGTGCGGATGCGGTCAAGGTGGGGATTGGCCCAGGCTCGATCTGTACCACCCGCATT
GTCGCTGGTGTCGGCGTGCCCCAGGTGACGGCAGTCTCCAACGTGGCGAAGCAGCTGGAG
GACAGCGGCGTGCCGCTGATCGCCGATGGCGGGCTGCGCTACTCCGGCGATATCGCCAAG
GTGTTGGCGTCAGGCGCCTACTCGGTGATGGTTGGTGGCATGTTCGCCGGCACTGACGAG
TCGCCCGGCGAGGTGGAGATCTTCCAGGGACGCTCCTACAAGTCCTATCGCGGCATGGGC
TCGCTGGGCGCGATGTCCGGCAAGCAGGGCTCCAGCGATCGCTACTTCCAGGAGAGCACC
GACAAGGAGAAGCTGGTGCCCGAGGGTATCGAAGGGCGCGTCCCCTACAAGGGCTCGGTG
ACCAACATAATCTACCAGCTGGTGGGTGGTATCCGCTCCAGCATGGGGTACACCGGCTGT
GCGAATCTCGATGAGATGCGCACCAAGCCGCGCTTTGTGCGAGTTACTGGCGCCGGCATG
ACCGAGTCCCATGTGCACGATGTGACCATTACCAAAGAAGCGCCCAACTACCGTCGGGAC
TGA
>HMHBLCGN_00336 Sensor histidine kinase RcsC
ATGCCCACACACGCAAACCACCCCATACTGACGAGATTGCACAACAGCGATGAACTGCAA
TCATCCGTGGTACGGCTGCTGGCCTGGGTGATGATGGCGAGCGTGCTCATCATCGGCAGA
TGGCGCGAGCTATTTCCCTTTGCCTGGGAGGATTTCATCCTCTTTTTTGGCATTCATCTC
GCCTGGTTCATCGGGCTGCTGCTGCATACCATATGGACACCCCAAGCGAACCCCAGACGG
CAGTTGCACGCCGCACTTGCGGATGTCAGCGGCACCTCCTTCTGCATCTATCTCAGCGGC
AACCCCTTCAGCCCTTTTTTCCTCATCTACCTCTGGTCATTCGTCTCCCAAGGCACCCGC
TACGGCACCCACAATCTGCTCTTCTCCTGCGCCGCCAGTGTCATCGGCTACAGCTTGGTG
GTCATCCTAATGGACGGCTGGTCGCAGCATTTTCTCTACACCCTGTTCCTGCTGGTTGGC
CTGATCATCCTGCCACTCTATCAGTTTATGTTGCTGCGCCGGCTACACTTCTCACGTCAG
ACCGCCGAGGCTGCCAGCCGCGCCCGCGGCAACTTCCTCGCGGTCATGACCCACGAACTG
CGCACCCCGCTCTCCAGTATCATCGGCCTCTCCCGGCTGCTCGGCGCGACCCGGCTCAAC
CGCGAACAGCGCGGCTACATCAGCTCCATCAGCTCCTCCGCCGACACCTTGGCGGCATTG
ATCGGCGACATCCTCGACTTCTCCAAGATCGACGCCAACAAGCTGGAGCTGCACCCCTCG
GCGTTCGATCTCCGCAGCTGCGTCATCGACGTCTGCAGCGGCCTCGGCACCAGCGCTGCC
AGCAAGGGGGTGGAGCTGGTCTGCCGCATCGACGCCAATGTACCGAACGAGATCCTCGCC
GACGAACTGCGCTTTCGCCAGATCCTCTACAATCTGATCGGCAATGCGGTCAAATTTACC
CCCTCTGGCCATATAACCGTCACACTGACGCTGCATAACGATGAACAGCACTATCTGCAG
CTCGAGGTGCAAGATACCGGCATCGGCATCGACAAAGAGAAGCGCAACCGGATCTTCGAC
GAATTCTGGCAGTCGGACTCCTCCCGTACCCGCGAGTACCGCGGTACCGGCCTCGGCACC
ACCATCGCACGGGATCTGACAAAGATGATGGGCGGTGAGATCGGTTTCGGCAGCGAGACC
AGCAGGGGCAGCTGCTTCTGGTTGAAGCTACCCTGCCTGAGAGAGATACCGGACGACCCA
CCCGGCCCTCCAGAGGCGCTACAGGGGGTTACCGTCGCCATCTCCGAGCCCTCGCCAGAG
AGCCGCAATGTACTGGTCGACTACTGCTGCCAGGCTGGCATTCAGGTGATCCTGCTGGAT
CATTACGACAATCGCCAGATCGATCCAGACTCCGGCTTCAACGGCAATCCAGTAGACCTG
CTGCTGGTGGCAGAATCCCCTGCCACCGATGACACCCAGGAACGCGCCGAACGGCTCCTC
AACTATCTGGGAAAGAGCGCGCCAGTACTGTTTTTGACCTTCACCCACGCGATCAGCAGC
GACAACCACAACCTCAACCTGCGCAAGCCGATCAACCCGGTCGATCTGTGGCATGCCATC
GAACAGCTGATCGACGACCAGCCCCTGGACGAAGACTCGAAATTCGCCCTGGAGAGCGGC
TTTGTACCGCTACTGGAGGCCACCCGCGAGACCCACGTGCTGGTGGCTGAGGATGACAGC
ATCAGCTTTCAGCTGATCAATACCATGCTGACGAAGGCCGGCTACCGGGTAAAGCGTGCG
CAGGACGGCAAACAAGCCCTCGACCTGAGCCGTTCCAGCGGCTTCGATCTCGCCCTGGTG
GACGTTCGCATGCCGCACATGGACGGCATCGAATTCACCCGCATCTACCGCAGCCGGGAG
AAGCCTGGCACCCGCTTACCGATCATCGCCCTCTCCGCCAACACCGCTGAAGAGGTCAAG
CAGGAGTGCCTCGACGCAGGCATGGACGCCTACCTGCTGAAACCGGTCGACACCGAGAAG
CTCAACGCCCTGCTGCGCCACTTTCTCATCGATACCGCCAAAAAAGTGGCGCTGCAACGG
CCGCGCAACCAATGA
>HMHBLCGN_00337 Exodeoxyribonuclease 7 large subunit
ATGAACAGCCAACTTAAGCCCAACCGGGATATCTACTCCATCTCCCGCCTGGTGCGGGAA
AGCCGCGCGGTCATCGAGGGCAGCTTCCCGCTGCTCTGGGTGGAGGGCGAGATCTCCAAC
CTGGCGCGCCCCGCCTCTGGCCACATCTACTTCACCCTGAAGGACCAGGTGGCCCAGGTA
CGCTGCGCGATGTTCCGTATCAAGCGCCAGCGGCTTCGCTTCCAGCCGCAAAACGGCCAG
CAGGTGCTGGTGCGCGCCCGGGTCAGCCTCTATGAGGCGCGCGGCGAGTTCCAGCTCAAC
ATCGAACATATGGAGCCCGCCGGCGAAGGCGCGCTGCGTCAGGCGTTCGACCGGCTCAAG
GCGAAGCTCGCCGCCGAGGGGCTGTTCGATAGCGAGCACAAGCAACCGCTGCCCAGGCTG
CCCCGCCAGATCGGCCTGATCACCTCCCCCTCCGGCGCCGCCCTGCGCGACCTGCTGACG
GTACTGGCGCGACGCTTCCCGGCGATCCCGCTGCTGATCCACCCGGTGCAGGTGCAGGGC
GACACGGCAGCACAGCAGATCGTACAGATGCTGCAGCTGGCCAACCGGCAGCAGCGCTGC
GATCTACTGATCCTGGCGCGCGGCGGCGGCTCCCTGGAGGATCTGCAGCCGTTCAACGAT
GAGCGTGTGGCGCGCGCCATCTTCGACTCGCAGATCCCGCTGATCACCGGCATCGGCCAC
GAGATCGACTTCACCATCGCCGACTTTGTCGCCGATCAGCGCGCCGCCACCCCCTCCGCC
GCCGCCGAACTGGCCAGCCCCGAGCAGGTCGAGCTGCGCAGCCGCCTCAACAGCCTCCAG
CAACAACTCCAGACACGGCTGCGCCACATCACTACCAGCCATACAGAGCGGCTGAGACAA
CTCAGCGCACGCCTGCAGCGGCAGCACCCGCAGCAGCATCTGAGCCAGCTCAGCCAGCGC
CTGGACGAACTGCGGCTGCGACTGCGCCAACAACAGACCCGCCAACTCGACAGTGCCCGA
CTCAACCTGGCGCATCTGCAACAGCGCCTGCAGCCACAGAGCCCGCTGCAGCGCCTGGTG
CGATTTGAACAACGGATGGAGAAGCTGGCGGAACGCCTGCAACAGAGCCAGGGACGACAA
CTGAGCCGCGCCCAGCTGGCCCTCAGCTATCTACAACAGCGGCTGCAGAGCGCCTCACCA
GCGCATCAGCTGGCACCGTTAGACGAAAGACATCACCATTTGCAGCAGCGGCTGCAACAG
GCGATGGAGAGCCGACTCGAACAGGCCCAGGGACGGTTGGCCCAGTTCGCCCGGGATCTG
CACAACCTCAGTCCGCTTACCACCCTGGAGCGGGGTTTCGCCATTGTCAGCAGTGAAGAC
GGGACGATCCTGCGGGATGCCGCCAAGGTCACTGTCGGCGATCAGATAGAGACCAGGCTG
GCCCGCGGCAGGCTGCGCTGCCGGGTTCTCGAATCAGGCGAGTAG
>HMHBLCGN_00338 hypothetical protein
ATGTGGCAGCGGGAGCTGCGCAGCCGCTACAAAGAGCTGGAGCTAGAGGTGGTGGGGCTG
GTGATTGAGCAGCTGATCGGCGAGCTGGCCAGTAAATATGCCGAACAGCATGAGCTGCTG
AGCTACTTTGAGCGCCTGCACCGGGATCTTCTGCAGCAGATTGAACTGTTCAGCGGGACC
GATGAGGAGAGGGAGTCCCCTCCAGGAGCGGATGCCCCCCGCTTCAATCGCTACAAGGTC
AACCTGCTGGTGGACAATCGGGATGGCCCGGCGGTGCCGATCCTGCACGAGACCAATCCG
ACCTACCAGAACCTGCTCGGGCGGATCGAGCATATGGCGCGCCTCGGCACCATTGCTACC
GACTTCACCCTGATCAAAGCGGGTGCGCTGCACCGCGCCAACGACGGTTTTCTGCTGCTG
GAGGCAGAGAAACTGCTCGCCAACCCCTACGCCTGGGAGGCGCTGAAGCGCACCCTGAAA
TCCCGCGAGATCCGCATCGAATCCCTGGAGCGCCAGCTCAGCTTGGTCAGTACCACCAGT
CTGGAGCCGGAGCCTATTCCCATCGACCTGAAGGTGATCCTGATCGGCGACCGCCACATC
TACCATCTGCTGAAAGCCTATGATGCTGAGTTCAGTCAGCTGTTCAGGGTGGTGGCCGAC
TTTGCCGAGACTCTGCCGCGACAGCCGGGCAACGATCAGCGATTTCTGCGGCTGGTGGCT
ACTCTGCAGCAGCGTGAGGGGTTGCGGCCGATCGAGCGTATGGCGGCAGCGCGGATAGTG
GAGTGGGCGGCGCGCCGCGCCGGCGACGGTGCTCGGCTTTCGCTGCACATGGGCAGTCTG
GTTGATCTGCTGCAGGAGGCTGACTATTGGAGCGCCAGGGAGCAAAAAGAACAGATCGGC
GTGGCGCAGCTGGAGCATGCTATCGAGCATCAGCAGAGACGTGTTGGTCAGCTACAGGAG
CGTATGCAGCAGGAGATCCTCGACGGCATCCTGATGATCGATACCGACGGCATTCAGCTG
GGCCGGGTCAATGGCCTGTCGGTGATCCAGGTGGGGGATTACAGCTTCGGTATGCCGAAC
CGCATCAGCGCCACCGCGCGCATCGGCAGTGGCGAGGTGATCGACATCGAACGCGAGGTC
GATATGGGCGGGCCGATTCACAGCAAGGGGGTGTTCATTCTCTCCGCCTACCTCAACCGC
CGCTACGCTCGCTATCAGCCGCTATCGGTCTCGGCGACCCTGGTGTTCGAGCAGAACTAC
GGTGAGGTGGAGGGTGACAGCGCCTCCGCCGGCGAGCTCTGTGCGCTGCTCTCAGCGCTC
GGCGATCTGCCGCTGAAGCAGTCCCTGGCGATCACCGGTTCGGTCAATCAGCATGGTGAG
ATGCAGCCGATCGGCGGGGTCTGTGAGAAGATCGAGGGCTTCTTCGATATTTGCCAGGCG
CGCGGTCTGGACGGCAGCCATGGAGTGATCATCCCGCAGGTCAATCTGCCCGATCTGATG
TTGAAAAAGAGCCTGCGCGAGGCCGCTGCTGAGGGCCTGTTTTCTATCTATGTGGTGCGC
CATGTGGAGCAGGCGATGGAGCTCTTCACCGGGATGCTGGCGGGGGTGGCGGATGAGCAG
GGGGTCTACCCTAAGCAGACCGTCAACGGCAAGGTGCAGGTACGGCTGGCGGAGTGGTTT
GCGCTGCGCCTGCAGCTCTCCGGTGGGCAGGGCTGA
>HMHBLCGN_00339 hypothetical protein
ATGGTAAAAGTACAGCGAATCGTGCTAGATGTCCTCAAACCGCATTCACCCAATGGGCTT
GAGTTTTCCACGCAACTGGCAAAAAAATGCCCCGACTGCTGGTTTAACTTTAAAGTGGTC
GAAGTGGATGAAAAAACGGAGACCGTAATTCTTGTTGTCGAGTCAGAAAATATCCCCTAT
GACGATGTGTCTGATGCGATTACATCAATGGGTGGATCCATTCACAGTATCGATGAAGTA
GAAGTCATCAGCATGGGTGATTCAGCGGATTCATCAACGCAGACCGATGTTTAA
>HMHBLCGN_00340 hypothetical protein
ATGTTTAAACGATTTCAGCTGCTATTTAGCATTTCACAATCTAATCTTATCGTGCGACGC
TACTTTGTAGTGAATGGTTTCGATGGTGCACTCACCATGCTGGGTTTATTGATGGGGTTT
CATGTCAGCAATAATGTAATTCTATCCGTGGTTATTACTGCCTGCATGGGTACGGCAATT
GCGCTGGCGGTAAGTGGAATCAGTAGCGCCTATATCAGCGAATCAGCGGAGAAGAGACAG
GAACTAAGGGAACTTGAAGATGCCATGATTGCGGACTTGCAGCAATCGGCCCATGGTCAG
GCAGCCCGTCTCATGCCCTTTATTGTTGCCGTGGTCAATGGCATGTCACCTTTCATTTTT
GCATTGATAATTATGACCCCGCTGGGAGTGGCGCATCGGTATCCGTGGCTTATCAGTTAC
CCTCTTGAAACTGCCGCCACGGTTGCTTTTATATTGATTTTCTTTCTGGGAGTATTCATA
GGAAAAATTAGTGGTGGCTTCTGGCTATGGGCTGGCTTGCGAGCCTTGTTGATTGCATTG
ATTACTAGTTTATTGATCTATATTGTAGGTCTTGTATAA
>HMHBLCGN_00341 hypothetical protein
ATGGAGGGGGGCAGGCCGTTGGGCATACCGACGGTTGCAGGCCGCATAGCCCAAATGGTC
GTCAAACAGCGAATAGAACCGGAACTGGAGAAGCACTTTCACCCAAGCTCTATGGATACA
GTCCGGACAGATCCGCCATGGAGGCGCTCGAACGGGCGCGTCAGCGGTGCAGGAAACGGT
CCTGGGTCCTGGGTCCTGGGTCCTGGGTCCTGGGTCCTGGGTCCTGGGTCCTGGGTCCTG
GGTCCTGGGTCCTGGGTCCTGGATATGGACATCAAAGGGCTCTTTAATGACATCGACCAC
GATCTTCTCATGCGTGCAGTTCGCAAACATGTGAAGAACAAGTGGGAGATACTCTATATT
GAACGCTGGCTGAAAGCACCGTATTCTATACATGGGTAG
>HMHBLCGN_00342 hypothetical protein
ATGAGGCGAGAGTCTCACGTGAAGGCCTTTGGGAAAAATTCCCGTGGCTACTCGACCCTC
AAGATCCCTGCTACCCCTCTCTTCCTCCATACCCAGGGTACTTCCTGTCCGATTCCAGCA
CTTGATGGATTCCTCGATGCTGGGATGCTTGGGCAAGAACAGTTGGATTTCCCATCCTTC
ACCTAA
>HMHBLCGN_00343 hypothetical protein
ATGAAAACACATGTTCATAAAAAAATCTCTCGATACTCAGTTAATCTTTTGCCGACAGGG
TTACAATATTTTTTTGCGCAACAAATCAATGGCAGTTCGGCTATAGATTTGGTTGTTAAT
GGCTCCTACCTTGAAGATACAAGCATAGGTCCCTTGGGTATTCCAAAAAATCATGGCCCG
AATGCAGCATCGACTCTCCTTAGCTATGTTAGAAGTGGAGTAATCCCTTGGGTAGAACAT
TTCTGGAATCACGATTTTGATGATTACGGATTAGAGTTCGATGGCATGAAATTCTATTCA
GCGCCTCACAGAGCAGATCGCTATTGGGATGAGCATGTAATCAATAAGTGGATATCGGGC
GATAAAGAGCAAGCGATGGAGAATCTGGGGCGTGTCGTGCACTTGCTGGCTGATATGGGA
GTACCCGCTCATGTGCATAATGACCCCCACATGGGTCTGCTTGATTATTTTGATGATGAT
GACTTTGAGGACTATGTGGGGGAAACATTCAAGAAAGGCCACCTCCCTGAACAATGGAAT
ATCAACTTAAACCGAGACAAGATTGCCTTTAATTCAAGCTGGGACCTCCTTGATTACTTT
AAGAATTTTGCGGAGACCACTCAACTTTACGATAGTGATGATGTCGATGGTTTTGGCACG
GGACAGCCATTTCGGTGGTACAGTTTTCTTGAGAGCACGGATCCACATAGGGATGAACTT
TTTGATCTGACTGATTATGCCTGCAACGCAATTGCAATGAATCTATTGCCAATCAACTAC
TCATTTACCGCAGGCCTCTATCTCAAGTTCCTATACGATATTAAGTTTGATCCCGATAAA
GATATCCCACCAGTTAAAACAGAGCCAGTCCCTCACTACTTGGTTGACTTAAAACTTTAT
AAAATCACCGTGCATAATGATAAAGACAATTGGGGCAGCGGCGAGATATTTATTAAAACT
AAATATGGCTCTAGTCTTGAAACATATGGCCAGTATAATGTGGATAGTGGTGATTCAAAA
AATATAAACATCCAATTGCCAAACCGGATATTTAAAGCTGGGGACACGCTGACTGGTGCT
TTTGAAATCTATGATGATGACACAACGACCACTGAAAGTATGGGCGCGGTTACGCTTCAT
GAGCCAGAGACATTTTGGCTTAGTGGGATTGGAGAAGAGTTCACGTTTTCTAGGAAATCA
GATAACGGCGCCTGTACACTCCATTTTAAAATAAAATTATTTGAGATCCCTGAAGAAGAG
AACAGAAGATATTCAGAAATAGAGAACAGTCTTTTTGAAGTTAGTGCCTATTTAAAAAAG
ATCAAGATCCATGATGATGAAGATTGGGCGGCTGATGGAGAGATTAACATTGAGGTAGAC
TTTGAAAATCATAAAAAACAGTTTGGCACCTATTCATTAGGTGATGGAGATAGCAAGACT
ATTAACGAGCTTATTACTAGCAAAATACTGCCTGGGACAGAAGATATAAACCTGAAAATT
ACAGTGTTTGATGAAGATGTTACTGAAAATGAAAGCTTAGGTAAAATTGATCTCGACATT
GCCAGTACAGAATGGATCGACTTTAATGGCTCTAAAACTATTACCAAAAAATCCACAAAT
GGCGACTGCACTGTTACAGTAGAGATTAATGTCAATAAAATTGAATTTTCCTATGAGAAA
GAAAACTTTCAAGAATTTATAGAACAAACACAATTGGATTCAGACTCACTAAAAAAAGCG
ATGTTTCCAATTGAGGTTATCGAAGAGATATTTCCACCATTGGTATTTAGTGGTAAGCGC
TACACCAAACTCCACCACAAACACTGCCACCACGTAAAACGGATTAAAAAAGGCAACAAA
CAGAAAGTTTACATGTTCATGGAAGAACTGCCCAGGCGAACTGAGCAATTACGTGAAGAT
ATCAGAGCGAACAACTCACTCCCCCACCTGAATCTGCTAAGGAAATTTGAAAATCATAGG
ATATGTAAAACTTGTGAAAAACTACAACAAAAAGAGAAAAAATATTAA
>HMHBLCGN_00344 hypothetical protein
GTGAAAAACTACAACAAAAAGAGAAAAAATATTAAGTATGACTCACGCAGGGTCATTCTC
TACGGGATAGCGGGGCTATTGGAGCATCAGATACAGGCCCACTATATAAAAAAACTGGCG
CCCTACCCGTATAATGAGATCGGAATGTTCATCTCATTTGTTGATGCCATTGACATTACC
GGCAAGACGACTACTGCCGATGCTTTGCTCACCCAGCGTACTCTGGTCAGTTAA
>HMHBLCGN_00345 hypothetical protein
ATGAAACAGCCATTGCAAATCACCTTCCGTGATATTCCTCATTCTGATGCGGTGGAAGCA
TATATTCGAGAAAAGGCCGCCAAGTTAGACCAGTTTTATGATCACATCATGGCATGTCGT
GTTGTGCTGGAAGTGCCACATGGGCACCATCATAAAGGCAAGCTGTATTACGTCAGGGTG
GATTTAACCGTGCCGGATGGTGAATTGGTAGCCAGTCGCGCGCCCAAGGAACATCATGCT
CACGAAGATGCTTATGTGGCAATTCGTGATGCCTTCGATGCCGCTCGACGACAACTTCAG
GACTATGCCAGAAAACAGCGCAATAAGGTCAAAAGACACGAGCCTCCGCTACATGGCAGG
ATATCCAAACTGGTACCGCTGGAAGATTTTGGCAAGATCGAGTCATCAGATGGAAAAGAG
ATCTATTTTCATCGCAACAGCGTTGTGGATGCAGATTTTGATTCCCTGGCGATTGGCAAT
GATGTGAGGTATGTGGAAGAGGCCGGGGATGAAGGTCCTCAGGCCTCTACCGTATACATC
ATTGGCAAGCATCACATCGTTGATTGA
>HMHBLCGN_00346 hypothetical protein
ATGAAAGATAGTGAGTGCGTGGAATTTCTGCAGTGGGCACTCCCCCGTCTGCATATGCGC
TGGGCAGGGTTTCGCAAAATACGCAGCCGTGTGTGCAAACGTGTTCAGCGGCGGATCAAT
CAGTTGCAGTTTGAAAGCATCTCTACTTATCAGGAGTATTTGCGGAAACATCCCGAGGAG
TGGCAGAAACTTGACGAATTATGTCGAGTAACTATTTCCCGCTTCTATCGGGACAAGATG
GTTTTCAGCTTGCTTGAGCTGGAAGTTCTCCCGGTTCTTGCAGGGCAGGCACTTTCCTGC
GATGAAGACGTGCTTCACATCTGGAGCGCCGGTTGCGCCTCGGGTGAAGAACCCTACACG
TTGATGCTGGTATGGGATTTATCCCTTCAATTGCGATTCCCACGGCTGCGCATGCATATC
CTGGCAACCGATACTGATTCCGTATTACTCAAACGGGCGGAGCAGGCCTGCTATACTTTT
AGCAGCGTGAAGAATCTTCCTGCGGCCTGGCGGGAAACCGCATTCCTCGATACTGCCGGG
GTGTACTGTCTGGATCCTGTCTATAAGCGAAGCGTGGATTTTCAATGCGAGGATATCCGT
GAAGCCTTACCCGATGGCCCATTTGATTTAATTTTATGTCGCAATCTGGTCTTTACCTAT
TTTGATCCTGAACTCCAGACAATAATCAGGGACCGGATGTGGGACAGGTTAAAACCTGGT
GGCGCTTTGGTAACAGGGGTACACGAAGTACTACAGGAAGGTAAGCAGGATTTTGAAATA
TGGTCAGCACGATTGGGTATCTATCGGAAGGGCAGGACAAACACACGCAATATGCTGCGT
TTTTAA
>HMHBLCGN_00347 Xanthine phosphoribosyltransferase
ATGCCAAGGACAATGCGCTGTGAACTGATCTCATGGTCAGAGGTACAACGACTATGCCAA
CGACTGGCGACTTTAATCAGGGAATCTGGCTACCGGCCAGATATTGTAATCGCTATCGGA
CGCGGCGGTTATGTGCCAGCCAGGCTGGTGTGCGATTACCTGGATATCATGGCGCTAACC
AGTATCAAGGTTGAACACTACCTGTCTGGTTCTGACAAACAGAAACAAGCCATTATCCGC
TATCCGCTTCATACCGACATCAAGCGCCAGCGTGTCTTGCTCGTTGATGATGTCAATGAC
AGTGGCGATACCCTGCAAGTTGCCACCAAGCATTTACAAACATTCCAACCCGATGAATTT
CGTACTGCCGTAATGCATCATAAAATCACTACTACCTCTGCTGTGGATTACTACGCCAGA
AAGGTTATTAAATGGCGCTGGTTGATCTATCCATGGGCGATGATCGAAGACATTGGCGAA
TTTCTACGACGCCTGTCGCCACCACCTCGGACGCTGATGGAGGCCCAGAAGCGCCTTGCA
GAGCAGTTCGGCATTGAAATATCGCAACAACGCCTTAAAGTTATTTATGAGATGGTGACG
TCAGAACCGAATGGCAATTGCTCAAGCTGA
>HMHBLCGN_00348 hypothetical protein
ATGCAGAGAACCACTGAAGCGATCCAAATTAGTCCCAGACTCTCTCTCACCCTGGGTGTT
TGGGTGGTGACAGCGCATCTGGTCGCAACCTGGGCTGTGTTGCTGCTGATCGAAGTTACA
CTCTGGCTGAAGCTGCTGATGTTGGGGATGCTGGCGCTCTCATTTGTGATCGAGACCAGG
CGCCACATCTTTCACAGAGGCGCTGCCTCGATCCGCGAGGCTAGGTGGATATCGGATGGA
AAGTGGCGCCTGCAGCTGCGTGATGGCAGTTCGATCGAGGCAGAACTGCTCCCTTCCAGT
TTCGTCAAACCCTGGTTGGTAGTGCTGCACTTTCGCTGTGTGGGAGTGCCACGCCGCCGG
TCGCTGGTGTTGCTGGCTGACTCGCTGGATCGCGCTGCCGCACGCCGTCTGCGAGTTCGC
CTGCTGCAGGGCAGGGCGCGTCAGGAGAGTGTTCTGGGAAAGTAG
>HMHBLCGN_00349 hypothetical protein
ATGGACGATAGTGCAGAGTTCAATCGTCTGCGTTGGCAGTGTCGGCGCGGCATGCTGGAA
CTCGACCTGCTGCTGATGGGGTTTCTGGATCAGCATTACCGGCAACTGGATCAAGCGCAA
CTCGATGGCTTTGACCGGCTGTTGCGCCACCCCGATCAGTCGCTGCAGGCCTGGTTGCTC
CAGGGAGGGGATGGGATTCCCGAAGAGCTTGTGTCGATCATCAGTTTTCTTCGGCAGGGA
AGCCAGCAGGATGCAGAGAACCACTGA
>HMHBLCGN_00350 hypothetical protein
ATGAGTACGCATAATGAAGAGTGGCACGATGCACGGATCTCGCAGCTCTATCGTGCAGGC
AGTCGGGAGGAGCCGCCAGAACAGCTCGACCGAATGATTCGTGCACATGCGCATCGAGTG
GTGGCCAGACACAGACGCCCGTTGCTCATGGGTGGGCTAGCCACCGCGGCGGTGGTGATG
CTCAGTCTTGGGCTGATCCTGAAGTCTCTCGATCAAGCACCACTGCAGGAGGCGCTAGAT
CTTGTTCCCGCAGAGACAGAATCAGCTGTGATGAGCGGGTGGGAGCCTGCTGAGCGAAAG
CGGTTTAAATCCTCAGCACCGTCTTCGCCCAGACCGTCTATGCTGCCGGAACAAGCAGAG
GAAGAGGATCCGTTTGAGGATCTGTTCCGCGACACGCAGTCAGACGCAGGGATGAGCATA
CAGCAGGCAGATATCTCTGATTGTTTGAGCATCCACTATCCAGCATCCCCTGATGAGTCT
GTTTGGCAGCAGGCATTGAGAATGCAGTTGCAGGCGGCGGATAGTCGCGCTGCCGAATGC
CTGAGGCAGGCGTTTTTTAACCGATTTGGCCGGGAGTTGCCGCCACATAACGGGGAAGAG
GGGAGCGATGGACGATAG
>HMHBLCGN_00351 hypothetical protein
GTGATCGATGCCCGTAATCAGTGGCGCAGCGAGCAGGGGTTTAGTCCCTGGTTCTATCGC
ATCGCCCACAATCGCTTGGTCGATCATTGGCGCAGCCGGCGGCCCGCTGAGTCGTTTGAG
TCGACAGATGAAGTGGTAACGCTCGATCAGCGCTGGCCTGACGGCTGGCTGTTGATCCGC
CAATGCGTGGAGCGCCTGTTCACGTTGTTGGGAGGGCTGAGTGAGACGCAGCGCAGCGCC
TTTCTGCTGAAAGAGGAGGCGGGGCTAAGCCTGCAGCAGATCGCCATAGTCACTGGAACC
GGTCGGGAGACAGTGAAGAGTCGGCTGCGCTACGCTCTGCGTCGGTTACGCGCCGGCCTG
GAGGGGTGCGATGAGTACGCATAA
>HMHBLCGN_00352 Toxin HigB-1
ATGATTAAAAGCTTCAAGTGCAAGCAGACCCAGGCGCTCTATGAGGGGCAATGCCCCCGG
CAGTTCCGGGCCTTTCGCGCACAGGCGGAACGCAAGTTGCAGATGCTCGACTGCGCGGTC
GAACTGGCGGATTTGCGCTTGCCGCCCGGCAACCGGCTGGAGAAGCTCAGTGACGACCGG
CAGGGTCAATACAGCATCCGCATCAATCAGCAGTGGCGCATCTGCTTTTCCTGGACGGAC
GCGCCGTGCGATGTGGAGATCACCGATTATCACTAG
>HMHBLCGN_00353 putative HTH-type transcriptional regulator YbaQ
ATGAACCAGATGAGACCAATTCACCCCGGCGAGATTCTCCGCGAGGAGTACCTGGAGCCG
TTGGGCATGAGCGCCAATGCGCTGGCCACCGCGCTGCGGGTCTCCGCGCCACGGATCAAT
GACGTGGTGCGGGAGCGGCGCGGCATTACGGTGGATACCGCGCTGCGGCTGGCCCGCTAT
TTCAACACCACGCCAATGTACTGGATGAACCTTCAGGCCGCCTATGAGCTGAAGGCGGCC
CGGCGGAAGCAGGACGAGATCGAGCGTGAGGTGCTGCCGTTGCAGAGGGCTTCTTGA
>HMHBLCGN_00354 hypothetical protein
ATGCCCAAGCCGCAGGTGCTATTTTCTGTCTCGGTGCAGGCGCCCCGGCATGGCGCTAAC
CTGCAGCGCCGGGTGTTTGAGGATGAGCAGCTGCACAATGTGGATCAGTGGCGGAAGTTT
GGCCCGGTGTTTCAGCCCAGTGCGTTCAATCGGATGGTGAGTATCCTGGAGCGCAGTGCT
GACCTTGGGGCCCGGCATGCGGTCAATTTTGTTGGGCTGGCCTGGCGTGAGGGCAAGCTG
GTGGTGAATGAAGGACCGGACTGCTATTTCACGAATCCGCAGCAGCAGTGCCCCTACCAT
AACCTGACCTTTCACTCGGGCTCGAAAGAGGATGCACGACAGGTCATCAACGCCTACCAG
GCCACCTTTAAGCACAATGCGGCCCTGCAGCTGCTGGTGTGGGGTTTGGGTGCACATCTG
AAGGCGCTGCTGGGGTTCTGGCCGCACATGATCATGCAGGCCGACAAGGGCTCGGGTAAA
TCGACCCTGATCAAACGGCTGGAACGGACTCTCACCTTCACTATGTTCTCTGGGCAGTCG
CTTGAGACTGTGTTCCGTATCGTTACCTCTATCTCTTCTACCTCGCATCCAGTGGGCTGG
GAGGAGATCTCGGCGCGCAGACAGCAGACGATTGATGCCGCGGTGAACCTATTGCAGGAG
AGCTACCAGTACACCATCAACCGACGTAATTCGGAGATGACTGAGTACATCCTCTCGGCG
CCGGTGCTGATGGCCGGTGAGGATGTGCCGGTGCGCTCCTTGCTGGGTAAGGTGGTGCGG
GCCAGCTTGAAGCCGGGAGCCAAGGGCACGCTGATGCGCGAGTCGTTGCCCCGGTTCCCG
ATGCTGCAGTGGCTGCAGTTCCTCGCAAAACACTACGACCGCAGCCAGATTCAGGAGATC
TATGGGCGCTATCGCAAGCGCTGTCTGGATCTTTCCCGTGCCTCTGGTGACGACGATGGC
GCGGTGCGCATGGCGGGTAACTATGCGGCGGTGCTGATGGCCTGGCGGCTGCTGTGTGAG
TTTGCTGGGGTGGAGGAGTCTCAGGGCGACTTTCCTCAGGATGTGCTGCATGAGATGAAT
GAGCACATCTCAGAGACCAGCCAGGACCGGGAGCCGTGGGTGTGGATCATGGAGATCGCG
CTGTCGGAGATCGATCGGGGTGAGTTTCGCTATCCGCATATGTTTGACTCGGTGCAGGAC
GACGAGCGCGTCGATGTGGAGTGCCTGTTGGTGCGCACCAGCAATATCATGGACCACATC
GCCCATTCACCGGCGCTGCGGGACCGCTGGAATGCCTTGCCGGTGAAGTCCGACCGGGTG
TTCAAGCGCCAGCTGCGCCAGGCCGGGGTTATTGTGGCCGAGAATAAGGAGCGGGTGATC
AACAGTCGGCGGGTGAGCAACCTGGTGGCTGTCGATCTGGATGCCTTGGTCCGCTACGGG
CTGTCGGTGGGCTGGAAGGAAACGGCGCCAGTGTGA
>HMHBLCGN_00355 hypothetical protein
GTGGGCTATGGCGGCCCGGCGGCGGCCTTCATTGTGCGCACTCTCAACCCTGGCCATGTG
AAGGCGGTGGATATGCGCTATCTGGACCCGTCACTGAATGGTGAGGTGAAGACTCAAACC
ATCGGCGAGAAGTTCGGCCATATCTGGACGGCTGACCTGCGGGCGCTGAAGGCGGCGCGG
CGGGTGTTTGTGGTGGAGTCCGCCATCAATGCGCTGTCGATCGATAGCTGTAGCCTGCCT
GGCACTGCCACGGTGGCATCCCGTGGCACCGGCAATGTGGATAACATCGACTGGCGTTTC
CTCCAGGGCAAGGAGGTTATCGTGGCGATGGACAATGACGCGCCCAACGAGCGCACCGGC
TATTGCCCTGGGCAGAAGTCGGCCTGGTCGGTCTATGAGCAGCTGACGGGGCTGAATATC
TCGGCGATGCTGCTGGATCAGTCGGAGTGGGATGACGCTGGCTGGAATGATCTGAACGAC
GTGCTGCAGGATGTGGGCGCATCGGGCCTCAAGATCGAGCTGAACAGGCTGGAGCACTGG
GCCATTCCAGGGATGATCGGGGATGCCGAGCGGCAGAAGGGGCGGTCCCGTTTGTTCCTG
CCATCTTATGACTTCGCGCACTACTGGAAATACCGGGTCAAGCCGGATTTCACCACCTAT
GTGAGTAAGGTGGAGAAGGATGATGAGGCGGGGGATGACAAGCTGACAATGCAGGATCTG
TGCGGGTTCCGTGTTGCTGGCATTAGCCGGGTGACGGTCGCCAGTGCGCTCTCGACCATG
ACCGGGGAAGTCGATGCCCAAGCCGCAGGTGCTATTTTCTGTCTCGGTGCAGGCGCCCCG
GCATGGCGCTAA
>HMHBLCGN_00356 hypothetical protein
ATGGCTTCAACTGAAGAACTCAAACAGCGTATCGATCTCTATGACCTGGCCGCTAAGCTG
GGTCTGGAGCGCCCCCAGAGCCGGGGCAACTACAAGAGCCCTCGGCACCCAGACAAGAGC
CCGTCGCTGTCGATCTTCGCCGACGGCACCCGCTGGAAAGATCACTCTTGTGATGATGCG
GCCGGCACCTGCATCGACCTAGTGATGTATGTGGAAGAGTGCCCGGTGGATGAGGCGATC
CGCCGGCTGCATGAGATTTACGGTATTCCTCTGGATCGCCCCGATGCGCCCAGGCGCGAG
CTGTCGTTTGAGGAGAATGTGGCTGGCCGCTGTCTGGCTCAGGCGATCAGGTGA
>HMHBLCGN_00357 hypothetical protein
ATGAAGAAGGTCAACCTGTCTCGGATCCCCAGAGAGCGCAAGCGTGAAGCCTGGGAGAAG
CTGCAGCGTGACTATCCCGCCCAGGCTGAGCTGGTTGAAAGCGAGTTTGTGCAGGAGATG
GCGCAGGCCTTTGATGGGGAGATTGTTATTTATCTGCCGGAGGCGGGTGACAACTTAACA
AGGTAA
>HMHBLCGN_00358 hypothetical protein
ATGTTCGATGTGACGATGGTGGGTTTGTATTTGATGCTCTGCGCAGCGGTTCTGCACTGG
TGTCAGATGACGATCCCAAGGGCGGTGGATGTTCTGATCGGCGACAGCCTCTTCATGGTG
TTTATGAGTGTTCTGCTGTTCCCGCTGGCGGTGTTGCTGTTGGTGCTGATCCACAGATGC
CAGCAAGGGGAGCAGGCCGACGCGCCGCAGGGCGAATGA
>HMHBLCGN_00359 Tyrosine recombinase XerC
ATGAACCGGCGGGTGTTTGAGCGCTACCTGAAAGAGGGCGAAGAGCGGCAGCTGTTCCAG
ACGGTGAATCAGTTCAAGAGCGTGCTGGCCCGGCGGGACTACGCCTGGATGCGCTTCATG
CGCCAGACCGGTATTCGAGTCGAGACCATGGCGGGTCTGAGCGTGGGGGATGCCACGGCG
GCGCTGCGGGATCGTTACCTGATCTTGCGCCCCGAGATCACCAAGCGGAGCCAGGGCGGC
AAGGTGTTTCTGACCAATAAGGCGCGGCGGGCGCTGCGCGATCTGCTGCAGATCCGGCGG
GAGATGGGCTACCCGGAGAGTGCGGATCTGCCTCTAGTCTACTCCCGGAAACACAAGCGG
ATGAGCATCAGGAGCTATCAGGACCGGATGCGCCACTGGTGCCGAGCCGCTGGTTTGGAA
GTGAAGGCGTCTCCGCACTGGTTCCGCCACACCTTGGCCAAGCGGTTGATGAAGAACTCG
ACCGCTAAAGATCCCCGCGGTGTGGTGCAGGGTGCGCTGAACCAGCGTGACCCTCGCTCA
ACGGCGGTTTATACGCTGCCGGATCGTGAAGACATTGAAGACGCCATGGAAGAGGTCTCG
TGA
>HMHBLCGN_00360 hypothetical protein
ATGGAAATCATCATCAATCATCGTGAGCTGGCAGCCTCCACATGCATTCCAGAGAGCATG
AAGGAGACGCTGGCGGTGGCGCTTCAGTATTGCCTGAAGGTGGCTGTATCACAGGACACG
TCAGGTGCTCGCGTGGTCGCCCAGGGGCTGCTGTCGGCCTACAACGGGCAGCGCTTCCGG
TTCGATGTATCGGATCTGGCCCTGCTGGATGCGGTGCTCTGTGAAAACCTGCTGGACGTG
TTCCGGCTGCGCCACCTGGGGCGTGAACCGCACATGCTGATCCTCAACGGTGGGGCTGTG
TTTGAGCATCTTGCGTTGGTGTGGGGCCTTGAGGGCCAGCGGGGTGAGTCATGA
>HMHBLCGN_00361 hypothetical protein
ATGATTCGTCTGCTTCGTGCCGGTGTTTTTGCCGCTTCCGGCGATCGCCGGAGGCTGTGG
CTGGAGATCGGCCAGCCCCTGATTATTGGCCCCCAGTTGGTGCTGACGGCGTTGGAGAAC
ATTCAGGACGGCGAGCGGGAGCTGGTGATCCGCATCGAGTCCCCTACGACTGCGTTTGAG
TCGGTTGTTCCGGCGGGGGCGGTGGTGAGCTGCAACGGCTGGGCCAGCCTCTGGGTAGTG
CCCAGGGCGGTCGAGCAGGGTGCCTCCGGGGCTTCCCGGCGGGTGTTTCTTGAGTTTGTT
CGCACAACCCGCTCTCTTAAGTGGGCGAGTNGAATCAATACGGAGATCAGAGAATGGAAA
TCATCATCAATCATCGTGAGCTGGCAGCCTCCACATGCATTCCAGAGAGCATGA
>HMHBLCGN_00362 hypothetical protein
ATGTCGGTGCCTGACTTTCTGGCCAAGCATGGTATTCGCCGGGTTGAAGACAATATTCCG
TCCGGGCATCAGCTGCGGGTTGGCACTTCGGTTTTTTTCCTGCTCTTTAAAGACGAATTG
ATGTCGGCCTGCACGGTAAGCAGTGAAGCCGCTGCGCCGGTACAGGCTCCCATCGCCGTG
GAGCCTGACCCGGATGAGCTGGAGCTGTTGGCCGCAATGGAGACCATCGCGCGGATCCAG
AAGAAGAGGAGGGAAGGGCGATGA
>HMHBLCGN_00363 hypothetical protein
ATGCACGCAGAACGATACTTGCTTGATGTGCCGCAAACCATCCAGCTGCTGGAGCTGTTG
GGCGGCGGTGTTCCCAGCTGGATGACTGTCCCAGGCTTGCCCGATCAATTGCCGTTTGTG
CCGGGGCGGCATGGGGCGGCGATGGATCTGGCTGTCGATGTGATGCCACCGGCCGTGGTG
GCGTCGATTCGGGCGGCGGCAGCACCGGATCAGGATGCTGTTGATGATGCCTTGCCGCCA
GCGTTGACGTTAAAGGTGGCGGTGTTTCTGTCGGCACGTGGTGTACTGCGGGAGGTCGGC
CATGTCGGTGCCTGA
>HMHBLCGN_00364 hypothetical protein
GTGTTACGGGAAATACCATCCCACTGGACGCCGGTGCAGGAGGCTGCCTGGCGGACCGTC
CACGAGTTTCGGAAGGGAATGAAGGGCGGCGCCGAGGCGCTGGGCCCAATGCTCGGCAAG
AGTGCTGGCACCCTGTCGAATGAGGTCAATCCTGAGTCATCCAGCCACAAGCTGGGGCTG
GAGGATGCCATCACCCTGCAGTTGATGGCGCAGGATTACCGCCTGCTGCACGCCTTCAGC
CACACCTTGCACCACATCTCTATCCAATTGCCGGATGCAGAGCCGGTCGGGGATGTGGAG
CTGCTCGATAAGTTCAGCGCCTGGCAGGCAAAGATGGGCTGTACCTGTGAGGTGATCCAC
CAGTCTTTGGCCGATCATCGGGTCACGCTGACTGAGGCCCGGGCGATCAAGACCGCGGGC
TATCGGCACATTCAGGCCTTCCTTGAATTTCTTTCACGTATCGAACAACTAGCGGAGGCG
GAAGATGCACGCAGAACGATACTTGCTTGA
>HMHBLCGN_00365 hypothetical protein
ATGGACTTGCCACAACAACTCTACAACGAGGCCTTTGGCCCTGGTGTTTATCGCACCCCG
CGCAGCCGCGCCTACGAGGAGGGGGTGATGTCGGCCTTGGTCTATCGCTTTAATGGCGAG
CGCATGTCGCGGCCCTATGAGGTCGGCACTGCCGAAGCCGATGCCTGGTTCGCCGGAACC
CGTGAAGGGCATCGGCGCTGGCGAGATTGGCAGGAGAAACAGGCGGCAGCCGCCTGA
>HMHBLCGN_00366 hypothetical protein
ATGAAAAACATCCAGCGACCCAAAACCTTGTTTGTGGACCCAGCTATTCACAAACGCCTC
AAACTGCTGGCGGCGGAGAGAGGTACCTCTGTGAAAGATCTGGTCGAGGCCTTTGTTCAA
GCGGGGCTGGAACAAGCAGAACAGAAAAATGCGGCTTGA
>HMHBLCGN_00367 hypothetical protein
ATGCCATCTGCTCATAACGATTTCTTATCAAAAATTAATTTTCTATCAGGCGGGCGTTAT
ATCACCCCGTGGCTTGAGTCCACCGGACTGACAAAAGCAACCATCAATGCGCTTCGCAAT
GCAGGGCGCACACCGTCATCTGACGTACTCCGCGCAATCTCACGCACCGAAAACGCCTCA
TTGATCTGGCTAACTGAAGGCAAGGGCGCACCGTTCTACGTCGCCTATGCCCTCTCAGAC
GAGGATGGTGCCGAGCTGCTGGATGCCCTGTGTGAAGGGGATGGCTGGGTGATTGCAATA
GTCACTGGCGAACACAGCGAGGGCTTCACCCTTCTGCTGGCACAGCACAGTCACTTTGAA
ATAAAGGGAAGACGCGTAGATTTCACCCAGGTCGAGATCATCGCCGGCCACCTGGGAAAA
GCCACCCTGGAACGGGCAGCCCAGGCAACAGAAACCGGCAGCCGCCTCTACACGCTAAAA
ATCACAGATGAACAATACGAGCGCCTCGAACGAGGCGCCATGGGAAACTACGAACTCATC
GGCTGGAGAAAAGAAGAAGGCCTATTCGCCAATGCTCAAGCCTGGCAAGAAACCGATACC
CTCGACCAATTCACCCCCACCGCCGACACAGAAGACCACCTCACAAAACAAGAAAAGCGC
CTGCTGAAAATCTTCCGTAGGTTCAGCGATGAAGACAAAAAACGCCTACTGGCAATCGCC
GAAAGCCTTCAGCTTTAG
>HMHBLCGN_00368 hypothetical protein
ATGCACCTATATACTGCGGAACACGATCTACTTGTCAGTCACAATGTTAAAGATTCTGCA
CAAGAACTAGATAGCGTGCTTAAATACTTGGATAAGGCCGATCAGGTCGCTAAAAAGCCG
ATACAGAAAGAAATTAACGATTTAAATACAAAAATAAATCTATTAAAGGAGCAGGTAAAA
CAAAGTCATGAGGCGTGGAAAGATAATGATGAAATTTTATATCTCAACCAGGCGAAAAAG
AGCCTAGCAAAGGCCAAAGACAAGGCGTCGCCGCAAACTAAATTGCGAATTGAGTTAATT
GAAGCCGATATTCAAACATTACGGGCAGATATTGAAAGAAGAAACATTAAGAATAACTAT
GAATCTTGCATGGCAACGTTGAGGGGTATTATAAACGAATTATAA
>HMHBLCGN_00369 hypothetical protein
ATGAGCGATCTCCAGCCGAGGCGGCTGCTCAAGCTCCCCTTCGTCGGCCTGCAACTGGCC
GAGGATCAGGCTGAACAGGCTCGATTTGCCGCAGCCGTTACCGCCGGTGATGCCAATCTT
CCAGCCAGCATGCAGGGTGAATTGGGCGTCGGCGAACAGCAGTTTGCTGCCGCGGCGCAG
CGTCAGATGGTCGAATCGCAACATGGCGCGGAGTGTACCAGTGCCTCGGGTTAA
>HMHBLCGN_00370 Competence protein ComM
ATGTCACTGGCCATCCTCTATTGCCGCGCCCAGGTTGGCATCCAGGCCCCTCTGGTCACC
GTCGAGGTCCATCTGGCCAACGGCCTGCCCGCACTCTCCATCGTCGGCCTGCCCGAGATG
GCTGTGCGTGAAAGCAAGGAGCGAGTGCGTGGCGCACTGCTCAACAGCGGCTTCGAGTTC
CCGGCGCGGCGCATCACCATCAACCTAGCCCCCGCCGACCTGCCCAAGGAGGGCGGCCGC
TTCGACCTGCCGATCGCGCTCGGCATCCTTGCCGCCTCCGGGCAACTCCCGAAAAACATT
CTGCAAGAGTATGAGTTTCTCGGCGAACTAGCCCTCTCCGGCGAGCTGCGGCCAGTTCGC
GGCACACTGCCCGCAGCCATCGCCGCCAGATCGGCACAGCATCAGCTGATCCTGCCGCGC
ACCAACCTGCCTGAGGCACAGCTGGTGGAGGGGCTGCAAGCCTTCCCTGCCGAGCATCTG
CTGGCAGTCTGCAACCATCTCACAGGGACACAGCCGCTCGCTTCAGATAAGCCTGACGCA
CCACCGACCACCATCGAACCGACAAACCCCGATCTCGCCGAGGTGATCGGCCAACCGCAG
GCCAAACGCGCCCTGGAGATTGCCGCCGCCGGCAACCACTCACTGCTGTTTATCGGACCA
CCCGGCACCGGCAAATCGATGCTCGCCAGCCGCCTGGCTGGCATCCTGCCGCCACTCTCC
GAGGCCGAGGCACTGGAAACCGCCGCGCTGCACTCCATCAGTGGCAACGAACCTGATCCA
CGCAACTGGCGCCAGCGTCCATTTCGCAGCCCCCATCACACCGCCTCCGCGGTGGCCCTG
GTAGGCGGCGGCAGCAACCCCAAACCAGGCGAGATCTCACTGGCCCACAACGGCGTGCTG
TTCCTCGACGAGCTGCCGGAATTCGAGCGCCGGGTATTGGAGGTGCTTCGCGAACCCATT
GAGAGCGGCCAGATCACCATCTCCCGCGCCGCCCGCCAAGCCAGCTTCCCCTCCCGCTTC
CAGCTGGTTGCCGCCATGAACCCCTGCCCCTGCGGCCATCTCGGGGATGGCTCCGATCGC
TGCCACTGCAGCGCAGAACAGATCAGCCGCTACCGCGCCCGCATCTCCGGGCCACTGCTC
GACCGCATTGACCTGCAGCTGGAGGTGCCCCGCCCCGACCCGCGTCTGCTACTCCAGCGC
CATAGCGATGGCGAAGAGAGTAGCCTGCAGGTACGCCAGCGAGTCGAGCAGTGCCGCCGA
CGTCAACTCGATCGTCAGGGCACCACCAACAGCCGACTGGCCGGCCGTCAGCTCGAGCGC
CACACAGCCCCGGATCCGGCCGGCCATCAGCTGCTGCTGCGCGCGATGCAGCGTCTCGGC
TTCTCGATGCGTGCCTACCATCGCATTCTCAAAGTGGCCCGCACCATTGCCGACCTCAAT
CAGGCGGATCAGATCGGCGTCAACCACATCAGTGAGGCGATCACCCTGCGGCGCCTCGAC
CGTCGCGATACAGCTGCCGTTTAA
>HMHBLCGN_00371 Ubiquinone biosynthesis accessory factor UbiK
ATGTTCGATCCTAAACTTATCGATGAGCTGGCTGAACGCCTCGCCGGCAGCGTCCCTGGA
GGGATTCAGCTCCTGCAGGCGGACCTGCAGAAGAATCTTCGCACCACCCTAGAGGCGGGG
CTGACCCGCATGAATCTGGTCACCCGCGAGGAGTTTGACGTACAGCGCGCAGTATTGACA
CGCACCCGCGAGAAACTGAGCCGGCTGGAAGCTGAGATCAGGGAGCTGGAAGCGCAGATC
GCCAAGCGCAGCTAG
>HMHBLCGN_00372 hypothetical protein
ATGAAGATGAAAAAACTAGCCCTGGCATGCAGTGTTGCGATGATTGCTGCTTCCACCCAG
ACCCTGGCTGAGACGGAAGTCAGCATGAATGTCGGTGCCACCAGCAACTACATCTGGCGC
GGTATGACCCAGACCTCTGACGGCGCCGCCGTCTCCGGTGGCCTGGATGCAGGCTTCGAT
AGCGGCATCTACCTGGGCACTTGGGCCTCTAATGTCACCGATGGTTTTGAGCTCGACTTC
TATGGTGGTTTTGCCGGTGAGGCGGGTGATTTCGGTTACGATCTGGGCGCTATCTACTAC
ATGTATAAAGATGATGCGGATGCGGATTTTGCTGAGGTCTACGCCAACGCCAGCTTCATG
TTTGTGAACGCCGGCCTGGCCTACACTGTCTCCGCCGACAACGATCCCTCTGAAGGCGAT
CTCTACTACTTCGTCGGTGCCAGCTTCGATCTGCCCCAGGATTTCTCGATCGGCGGCACT
ATCGGTGTCTACGACTACGATGCCGCCGGCAGTGATGACCTGACCCACTATCAGATCGAC
CTCTCCAAGAGCGCCGGTGACTATGGCGACGTGACCTTCACCCTCTCCGATACCGACGCC
ACCGCTGGTGCCGATAAGGATATGCGTGCGCTGGTCTCCTTGGAGCAAATCCTTCTAAAG
CCCCGGTTCAACACAATCAAGGGTGGAGCGCAGCTGCTGCTCCACCCATTGAGGAGAAAA
CAGCATGAAAATGATTTCTGCAATCATCAAGCCCTTCAAGCTCGATGA
>HMHBLCGN_00373 Nitrogen regulatory protein P-II
ATGAAAATGATTTCTGCAATCATCAAGCCCTTCAAGCTCGATGATGTCCGTGAGGCGCTC
TCCGATATAGGCGTCACCGGTATCACTGTGACCGAGGTAAAGGGCTTCGGTCGCCAGAAG
GGCCATACCGAACTCTATCGTGGCGCCGAGTATGTCGTCGATTTTCTGCCCAAGATCAAG
GTCGAGATTGCGGTGGATGACGGTGTTGTCGATCAGGTACTGGAGGCGATCTCCGGAGCG
GCCAAGACCGGCAAGATCGGTGACGGCAAGATCTTTGTGATGCCACTGGAACAGGCAGTG
CGAGTGCGTACTGGCGAGACCGGTAGCGAAGCGCTCTAA
>HMHBLCGN_00374 Ammonia channel
GTGGAAGCGATCACACAGCTTAGTTATGCGCTCGATACCTTCTATTTTCTGGTATCTGGT
GCACTTGTAATGTGGATGGCAGCAGGCTTCGCCATGCTTGAGGCCGGCCTGGTGCGGGCC
AAGAATACTGCCGAGATCCTGACCAAAAACATCACCCTGTTCGCTATTGCCTGCATCATG
TACATGCTGGTGGGCTACGGCATCATGTATCCGGATGGCGGCAACGGTTTTATCCCGGCG
CTTGATCTGGGATTTATGTTCGGCGGTGACAACAGTGTCGATGATGTGCTGAAGAGCAAC
GGCGAGACTTACTACTCGGGCATGTCCGACTTCTTCTTTCAGGTGGTATTCGTCGCCACC
GCCATGTCGATCGTCTCCGGTGCGGTGGCGGAGCGCATGAAGTTGTGGGCCTTTCTTGCC
TTTTCGGTAGTGATGACCGGCTTTATCTACCCACTGCAGGGTTACTGGAAGTGGGGTGGC
GGTTTCCTGGATGCCGCTGGCTTCAGTGACTTCGCAGGTTCCGGCGTGGTGCATCTGTGC
GGCGCTGCTGCGGCTTTGGCCGGGGTGCTGCTGCTGGGCGCACGTAAGGGTAAGTACACG
GCCGATGGGCGGGTCAACGCCATTCCGGGTGCCAACATGCCGATGGCGACCCTGGGTACC
TTCATCCTGTGGCTAGGCTGGTTCGGCTTTAATGGTGGCTCTGAGCTGAAGCTCTCCAAC
ATCGAAGAGGCGAATGCGGTGGCTATGGTCTTCGTCAACACCAACGCTGCCGCTGCCGGT
GGTGTGATTGCCGCGCTGCTGACTGCACGTGCACTGTTCGGCAAGGCCGATCTGACCATG
ACGCTCAACGGCGCGCTGGCCGGTCTGGTGGCGATCACCGCTGAACCGCTGACTCCGACT
CCGCTGCTGGCGACCATCGTCGGCGCAGTCGGCGGCGTGCTGGTAGTCTTCTCCATCATT
TTCATGGACAAGCTGAAGATCGACGATCCGGTGGGTGCCATCTCGGTACACGGTGTGGTC
GGTATGTGGGGCCTGCTCGCGGTAGTGCTCTCTAACCCTGATGCGACCCTGGGGGCTCAG
TTGTTAGGCCTGGGCACCATCTTCGCCTGGACCTTCGGCGCCTCTTTCATCGTCTGGCTG
ATCATCAAGCTTGTGATGGGAATCCGTGTCAGTGAGGAGGAGGAGTACGAAGGCGTGGAT
ATCGGCGAGTGTGGTCTGGAGGCCTACCCCGAGTTCACTGGCTCACACGGCGCGGGTCGC
TGA
>HMHBLCGN_00375 Diguanylate cyclase VdcA
ATGAACAAAATATCACCTTGTCAAATTCTCGACCCTATCGAGACCGCCCAGAACCGCAAC
CGGGCAGCGATGGAACTCCTGCAACAGCACCAGATTCCGCCCAGCCCGGTCTGCTACGCT
GTGGCCTACGAATACGTAGCACAACGGACTCCAACCCTGAATCAGGCACTTGATCAACAT
CTCGAAAAGCATGGCAGCCTCAATCCCCACCTGCTCAGGGAGTTCTTCGAGACGCACTTC
GAGGGCGGCACTGAACTACAGCTTGACGATCACATCGCCAGCCTGCATGACACCCTCTAT
AAGGTGCTGGAAGGAGTTTCCAGCGCCTGTCATGGCATCAGCGACTTTGGCCGGCTACTT
GAAGGGCAGATGGAGTCACTACAGGGGCAGACCGACCTTGGCAGCGTTCGTCGCATCGCC
GACACTCTACTGCAGGCCACCAACCAGGCGATCTCCAATAACCAAAAGATACAGGACAAC
CTAGCGTCAGCCGAACGCAATACCACAGAGCTGCGGAATCAGGTCGAACAGCTACGGGAG
GAGGCACACCGGGACAGCCTGACCGGTCTCTATAACAAGAAGGTCCTCAATCAACGCCTT
AGCCAGTGCATTGAAAGCAGCATCGAGAGCCAGACAACGCTGTCAGTACTGATGCTCGAC
ATCGATCACTTCAAGCATTTCAACGACAGCTTCGGTCACCTGATCGGTGACGAGGTAATC
CGGCGCGTCGCTCAGACATTGCAACAGAGGGCGCGGAAGAATGACATCGCCGCCCGTTAT
GGCGGTGAAGAGTTCACCCTGGTGTTACCCAATACCTCACTTGAGGATGCGATCAAGGTG
GCGGAGATGATACGAAGCACAGTCGGCAAACTGGTGCTGGTGAGAAAGAGCACCAAGGAG
AAGCTACCCGGCATCACTATCTCGGTGGGCGTTGCCAGCCTACACCCGGAGGACTCCATA
GAGACTCTACTGGAACGTGCCGACCAAGCGCTCTACTACGCCAAAAACCACGGTCGTAAC
TGCACCATTTCCGAATCGCTGCTTATCACCGAGACTGACAGCAACAACCAGAAGATCGCT
TACTGA
>HMHBLCGN_00376 Polyamine aminopropyltransferase
ATGGCCGACAACGAACAGTGGTTTACCGAAAAGTGTGAAGAGGGCGGCAACGCCTTCGGC
CTGCGCATCAAGGGCAAGCTGCACGAAGAGCAGTCCCGCTACCAGAAGATCGAGGTCTAC
GAGACTACCGACTGGGGCAACCTGATGGTGCTCGACGGCTACACCATGGTCAGCAGCCTC
GACAACTTCCTCTACCATGAGATGATGGTCCACCCAGCTCTCTTCATCCATCCGGCGCCA
CAGCGGGTGGCAATCATCGGCGGCGGCGACTGCGGCACCCTGCGCGAGGTGCTGAAGCAT
CCGGAGGTGGAGCAGGTCACCCAGATCGATATCGACGAGCGGGTAACCCGGGTCTCCGAG
CAATTCTTTCCGGAGCTGTGTGAGTCCAACCAGGATCCGCGTGCCGAGCTGCTGTTCATC
GACGGCATCGAGTGGATGCAGCAAGCAAAAGCTGGCTCACTCGACATCATCATCGTCGAC
TCCACCGACCCAATCGGCCCCGGCGAGGTACTCTTTTCAGCTGACTTCTACCGCGCCTGC
CAGCGCGCCTTGGCGGATGGCGGCCTGATGATCCAGCAGAGCGAGTCACCGTTGATCCAC
CAACTGATCATCCAGCGCATGTACCGCAATCTACACGACAGCGGCTTCAGCGACGTCAAG
AGCCTGTTCTTTCCCCAGCCGATATACCCGAGCGGTTGGTGGAGCGCCACTTTGGGACGC
AAGGGGGCGGCGATCGAGGGCTTCCGCGAACAGGATGTGGCACAGCGCAGCTTCGAGACC
CGTTACTACAACAGCGATATCCACCGCGCCGCCTTCGCCGTTCCCGAATTTTTCCGCAAA
ATACTCGAGCCACAGAGCTGA
>HMHBLCGN_00377 hypothetical protein
ATGTCCGTCAGTGAATACGACTCGGACTATATTCACGAACAGCTGAGCCCCCTCAGCACG
ATTCAGGTTCGCCGTATGTTTGGCGACGCAGGCGCCTATTGCGATGGTCTGTTCTGCGCC
ATCCTCGAGGAGGATAGCCTCTACCTGAAGGCCGATGACGCCAGCAGTGAGCATTTCCGC
CAGGTAGGTCAGTCGTCCTTCAGCTACCAGCGCAAGGATGGCAAGCAGATCAGCATGAAA
TTTTATTCACCCCGGTAG
>HMHBLCGN_00378 tRNA pseudouridine synthase C
ATGGGGCCATTAGAGATTATCTACCAGGACCAGGCAATCGTTGCGATCAACAAGCCCGCG
GGGTTGCTGGTGCATCCCAGTCTCGTGGATCGGTACGAGACCCGTTCGGCGATGAAGCTG
TTGCGCGACCAGTTGGGGCGCTGGGTCTACCCGGTGCATCGGCTCGATAAGCCGACCTCC
GGGGTGCTGCTGTTTGCCCTCAACTCAGAGGTGGCACAGCGGCTCGGTGAGCAGTTCGAG
GGGCGGGGTGTGGAAAAACGCTATCTGGCGGTGGTGCGTGGCCACCCCGATCAGCAGGAG
GTGATCGACTACCCGCTGAAAGAGCTGCTTGACAAGATGACCGATCGGCGCGCCCGCCAG
AACAAACCAGCCCAGCCGGCCGTAACTCGCTACCGGTGTCTCGCCACTGCCGAGCTACCC
TACCGGGTTGATCGCTACCCGAGCAGTCGCTACGCGTTGCTTGAGCTCTGCCCAGAGACC
GGCCGCAAGCATCAGATTCGCCGCCACATGAAGCATATTTTCCACCCGATCATCGGTGAC
ACCAGCTACGGCAAATCGCGCCACAATCGGCTCTTTGAACGGCTGTTTGATTGCCGCCGG
CTGCTGCTGATGGCGGTGACACTGTGCTTTCGCCATCCGCTGAGCGACGTCCCGATGCGC
CTGACCTCCGAACTCGACCCGCCCTTCACTCGGGTAGTGCATGGTATGGCCTGGAGCGAG
GTCCTGGCAGAAAGGCTGATGGCTGCTGATGGCGACAAATAA
>HMHBLCGN_00379 Regulator of RpoS
TTGGCTGAGCGGCCGGAACGCTTTTTTATCGCGGTGCTCGATCTGAATCTTCCCGATGCG
GCGGATGGGGAGGTAGTCGATTATGTCAGCCAGTTTGATATCCCGATCATCGTGCTCACT
GGCAACCTGGATACGTCGGCGCGCCAGCGGATGCGCCAGGATCATTTGGTCGACTATGTG
CTGAAACGCAATGCCAGCGAGATCGACTACGTCTGCAATCTGGTGAGGCAGATTCGCGAT
AACTACCGGCGCAAGGTGCTGGTGGTGGACGATTCCCGTTCTTTCAGGCTCTATCTGAGA
GGATTGCTGAGCGTACATAAATATCAGCTGCTGGAGGCGGCCAATGGCAAACAGGCGTTA
CAGCAGCTGAAGGCGAATCCCGATACGGTGCTGGTGATTAGCGACTACAACATGCCAGGA
ATGGACGGGGCGGAGCTGATCGAGATCATCCGCCGTGATCATCGCCGGGAAGAGCTTGCC
ATTATCGGTATCTCTGATCGAACTAAAGCGCAGGTCAGCGCCCGCCTGCTCAAGGCGGGA
GCCAATGACTTCATTACCAAGCCATTTGAAGTGGAGGAGTTCTACTGCCGGGTGATGCAG
AGTGTCGACATGATTGCCCGGGTGTGCCAGATCCGTAATGCAGCTAGGCGGGACTTTCTC
ACCGGTGTCTACAACCGCTCCTACCTCTATGAGCAGGGTGAGGAGATGTATGCCCGGGCC
AAAAAGTCTGCTGCCGGGCTAGCGGTGGCGATGGTCGATGCTGACCATTTCAAGCGGATC
AATGACCGATATGGTCACCAGGCAGGGGATGCTGCCCTGGTGGCGATTGCCAACAGTTTG
CAGCAGAGCCTGGGTGAGGCGTGTGTGGTTGGTCGCTATGGGGGGGAGGAGTTTGTCTGC
CTCCTCCCCGGTGCATCTGAGAGCCTGGCGATGCAGCAGTTTGAACGGGTTCGCGCGGGA
ATCGAAGCTCTGTCGATTCAGAACGGGGGCGACAGTTTCCAGGTGACCGTCAGCATCGGT
GTCACGCTCGATCCCGGTGAGAGCCTGGAGCAGATGATTACCAGGGCCGACCAGGGGCTC
TATCAGGCGAAGGCGGCTGGCAGGAATCGTGTCGAACTGAACTGA
>HMHBLCGN_00380 Inner membrane protein YqaA
ATGCTGGCGATTGAAGGGCTGATCGAGCCAACCAGCTGGCCGGCGATCCTGGGCGTCAGC
TTCCTCTCCTCCACCCTGCTCCCCGGCGGTTCCGAGGTGGCGCTGCTGTATGCCGCCAGC
GAACAGCCTGAATCCCACGTCTCGCTCTGGCTGGCGGCGAGCATCGGTAACACCCTGGGC
GGACTGAGCAGCTGGCTGATCGGCTGGTGGCTAGCGCGCCGTTTTCCCCAGGTCGGATTG
AAAAAGCCCGAGCAGCAACGCGCGCTACAGCGCATCGCCCGCCATGGCAGCCCACTGCTG
CTTTTCTCTTGGCTGCCGGTGGTTGGTGACCCGCTCTGTCTGGCTGCAGGCTGGAGTGGC
GTCCGGCTGCTACCGGCGATGTTCTTTATCGCCACCGGCAAGGCGCTACGTTATGGGGTA
TTGCTGGCGCTGCTACCAGTGTGA
>HMHBLCGN_00381 Ribosomal RNA large subunit methyltransferase K
GTGAACAATCTCGATGCCTTCACCAACCGCCTGCGCAAAAACCAGCGCCACTGGCGTAAG
TGGGCGCGCCGGCGCGGCATCAGCTGCTACCGCATCTATGATCGTGACATCCCGGAGTTT
CCCCTGGCGATCGACTGGTACGAAGGTCATCTGCACGCCCAGCTGTTCGCCCGCAAAGGG
ATCGAAGAGCCGAGCGAGAGTGAGGAGCGAGCCATTGCCGACGCCCTCAGCAGCGTCATG
GAGGTTCCCGCCGATCGACTCGCCTTCAAGACCCGCCGGCGCCAGCGGGGCTTAACCCAG
TATCAGAAGACCGGTCGACAGGGCAGACCTATGATCGTGCAGGAGGCCGGCCTGCGCTTT
GAGGTGGACCTGCACAGCTACCTCGATACCGGCCTGTTTCTCGACCACCGCACCACCCGT
TCGATGGTGCGCGAACAGGCCGCCGGCAAACGCTTTCTCAACCTATTCGCCTACACCGGC
AGCTTCAGCGTCTATGCCGCCGCCGGCGGGGCCGAGGCAAGCCTCACGGTGGATCTCTCC
AACACCTATCAGGAGTGGAGCCAGCGCAATCTGCAGCTGAACGGCTTTGGCTACCCCCGC
CACCGGCTGCAGCGGGCCGATGTATTTGAGTTTCTAATCCAAGCGGAGAGAAAGCGGGAG
CGCTTCGACCTGATCGTGCTCGATCCACCCAGCTTCTCCAATTCAAAACGGATGCAGGAG
GTGCTCGATGTGCAGCGCGATCACGCACGCCTGATCGAGGGCTGCATGGCCCTGCTCAAC
CACGGCGGGGAGCTGATCTTCTCCAACAACCGGCGCCGCTTTCGCCTTGACGAATCAATC
GAGCAGACCTTCGACTGCAGCGAGATCACCCGGCAGACCCTGCCGGAGGATTTTCACCGC
CATCCGGCCCATCGATGCTGGCGATTGAAGGGCTGA
>HMHBLCGN_00382 hypothetical protein
ATGAACGCAGGGCGGATGCTGTTTATTGGCGCCATCAGCGGCCTGCTGACCGTAGTGCTG
GGAGCCTTCGGCGCTCACGGATTGGAGGGGGCGGTGCCGGCCACGCATCTAGAGTGGTGG
CAGAAGGCGGTTCACTACCAGGGGCTGCACAGCCTGGCACTGCTGGCCGGCGGTCTGCTG
GCGCTGCAGCTGCCAAACAACCGCTGGATCGCCTCCAGCGGCTGGCTGTTTCTCACCGGC
ATGCTGCTGTTCTGCGGCAGCCTCTATCTGCTGACCCTGACCGGGCAACGCAGCCTCGGC
ATGATCACCCCAATCGGCGGCAGCGCCTTCATCGCTGGCTGGTTCTGCCTCGCGATGGCG
GCCAGAGGCATCAACCGGTGA
>HMHBLCGN_00383 hypothetical protein
ATGAGTAAGGCCGGCGGTCCGCTGACCGGGCTCGCCTCGGTGATCCGGCCGATGATCAAC
GGCGAGCGGGAGCCGGAGCGACTCTGCAAGCACCTCGACGACACCACCGGGCAGCTGGTG
CAGGGTATTCTCAAAGAGTTGAACACACTGGAACAGCAATGA
>HMHBLCGN_00384 hypothetical protein
ATGGACCACAAACAACAGATCCTCGCCATGCACGCCCGCTTTATAAATGAGGTGGTTAAG
TGCAGCCAGAACCCAGAGCGCCAGGCCGAGCTGGAGCAGCACCTCAAGCAGGCGGAGGAG
AACGGCTGGACCGCCCTGGTCAGCGCCGTGCGGCAGATGCTCAAGGGGCGTCGCGATGCC
GAACTACTTAACAGCCTCGACGAAGAGGACCAGACTATCGCCGAGTCGATCCTGCTAGGA
ATGCAGAACCCCGCCACCCTGCCCGACCCGGACGCCAAACCCGATCCCGCCATGGCCGCC
CCAGGGGCTAGCCTCGATGATCCACACCGCCGCCAGCGGCAATCCCCAGGCACTGCAGCT
GATCTCCGAGATGGCCGAACAGATGAGTAA
>HMHBLCGN_00385 hypothetical protein
ATGGCGGCCCGCATCGGCATCGGCGTGGTGATGGAGGAACTGCAGGGTGAGCCTATCCTG
CTCCACGCCCTGCCCACTCTGCTGCGCCTGAGCGAATCGCAGCATGCCAACCTGCGCGCC
GACGCCGCCCACTATCTCGGCCTCTGCGGCACCAATGCAGCCCGCCCACGACTGCAGGAG
CTGCTCGACGACGAACACCCGGATGTCCGCGAGATCGCTGCGGACTCCCTGCAAGAGATC
GACTAA
>HMHBLCGN_00386 hypothetical protein
ATGGCCAGATCCGCACCCGATGCGCTGCTGTTGATCGCCCCCGGCTGCGCCCACTGCCCC
AGCGTGCTGCAGGAGCTCTCGGCCCTCGTCAAAGAGGGAAAACTGGGCCGCCTGGAGGTG
GTCAACATCGTCGAACACCCGGAAGTGGCCCAGCAGGTCGGCACCCGCAGCGTGCCCTGG
ACCCGCATCGGGCCCTTCGAGCTCGAGGGCAACCAGAGCCAAGGGGAGCTGGAACGCTGG
ACCGGACATGCCGCCAACGACACAGGCGTGGCAGACTACTTCAGCCACCTGCTGGAGACG
CAACGACCGCACCGGGTCACCGAGATGGTCCATGCGGAGCCGCAACAGCTCGATAGCCTG
CTAGCTCTGCTGGAGTCGGAAGGAGCTACCGATGGCGGCCCGCATCGGCATCGGCGTGGT
GATGGAGGAACTGCAGGGTGA
>HMHBLCGN_00387 Zinc-binding GTPase YeiR
GTGGCGCTTCGAAATATCCCTACCAATCTGATTCTCGGTTTTCTTGGTGTCGGCAAGACC
ACCGCGATCTGCCATTTGTTGGCGCATCGCCCTGACGGTGAGCGTTGGGCGGTGTTGGTG
AATGAGTTTGGCCAGGTCGGTGTCGATGGTGCTCTGCTGGAGCAGCAGGGGGTGGCGGTG
GCCGAGGTGGCGGGAGGGTGCATCTGTTGTGTCGCAGGGGCGGCGATGCAGGTGGGGCTT
AACCGTCTGATCCGTGAGGCGCGACCTGACCGGTTGCTAATCGAGCCCACCGGGCTGGGT
CATCCGCAGCAGATTCTGCAGTCATTGCTACGGCCACCTTTTGACGAGCTGCTTGAGTTG
CGGGCGACGCTCGGGCTGGTGGATGCGCGAAAGCTCACAGATCCCCGTTATACCACCCAT
GAGACCTTTATCGATCAGTTGCAGCTGGCGGATCTGCTGCTGGCAAACAAGGCGGATCTT
TATGATGAGGCGGCGCGGGAGGCTTTTGTTGCCCTGGTGAGAGCGGCGACGCCGCCAAAG
GCGCTGAGTGCGTGGCTAGAGTTTGGTCGTGTCAGTCCGCTCTGGCTTGGTCTCCCCCGC
GTTATAGATCGGAATCGGCGATCTTCCCGGGCAGATGGGCAGCCAGCAAATGTCGTGGAG
GCTGCCACTGATCGGTGTGCTGCAGCGGCAGAGGCTGGCTGGTTTTTTCTCGAGGGTGTC
GGGGATGGCTTCTACAGTGGCGGTTGGCGGATCCCCCGCCCGACAATGTTTTGCTCGCGT
GGCGCTGGAGCGTCTCTGCCGCCAGCCCGGAGTGGAGCGAATCAAAGGCGTGATGCACAC
GGATGCAGGATGGCTGGAGCTCAATGCCGCTGA
>HMHBLCGN_00388 Adenylylsulfate reductase subunit beta
ATGCCAACATTTGTGCGTACTGAAAAGTGTGATGGCTGCAAGGGTCAGGACAGGACCGCT
TGCATGTACATCTGCCCGCATGACCTCATGAAGCTGGACAAAGACGGTTCCGAGACCGGT
CACGCCATGAAGTCTTTCAACCAGGAGCCCGAACAGTGCTGGGAGTGCTACTCCTGCATC
AAGATCTGCCCCCAGCAGGCCATCGAGGCACGTCCCTACGCTGACATCGTTCCGATGGGT
GGTCTGTGCAGCCCCTGCGCGGTACCGATTCCATCATGTGGACCATCAAGTTCCGCAACG
GCACCATGA
>HMHBLCGN_00389 hypothetical protein
ATGTGGACCATCAAGTTCCGCAACGGCACCATGAAGCGCTTCAAGTTCCCGATCCGCACC
ACCCCTGAGGGTTCCATCGACCCTTATGGTAATACGCCCGCAGCCGATATGGCCAAGATC
GCTGAGCCTGGTTTCTTCAACCACAATCAGCAGAATGGCTACCGCGCTGGCGATCCCAGC
GAGCTGATTTGCAAGTAA
>HMHBLCGN_00390 Adenylylsulfate reductase subunit alpha
ATGGCTGAATTCGGTAATCCGGACGTCATCGAAGAAGAAGTAGACATCCTCATCATCGGC
GGTGGTATGGCTGCTTGCGGTACCGCTTACGAGATTGGTCCCTGGATCGAAGCTGCTGGC
GGCGGCATCACGGTCAAGCTGGTCGATAAGGCTGCCATGGATCGTTCCGGTGCTGTGGCG
CAGGGTTTGTCCGCTATCAACACCTATATTGGTCCTGATCAGGATCCTGCGGACTACGCT
CGCATGGTCTCCAACGACCTGATGGGCATCACCCGTGACGATCTGGCCTACGATCTGGGT
CGCCACGTTGATGAATCCGTTCACCTGTTCGAAGAGTGGGGTCTGCCGATCTGGAAGACC
GACGAGAACGGTGAGCGTTATGACGGCTCCAAGGGCATGACCTCACTGAAGGACGGCGGC
AAGCCCGTACGCTCTGGTAAGTGGCAGATCATGATCAACGGCGAATCCTACAAGTGGATC
GTCGCTGAGGCCGCCAAGAAAGCACTGGGCATGGACAACATCCAGGAGCGTATCTTCATC
GTTAAGCTGGTTAACGATAAGAACGATCCGAACCGTATCGCCGGTGCTGTCGGTTTCTCC
GTGCGTGAGCACAAACTGTATGTTTACAAGTTCAAGGCTTGCCTGCTGGTTGCCGGTGGC
TGCGTAAACATCTTCCGTCCCCGCTCCGTGGGTGAGGGTCAGGGTCGTGCCTGGTACCCC
GTATGGAACGCTGGTTCCACCTACACCATGGCTGCTGAGGCTGGTGCCGAGCTGACCCTG
ATGGAAAATCGCTTCGTACCGACCCGTTTCAAAGACGGTTACGGTCCTGTTGGCGCATGG
TTCCTGCTGTTCAAGTCCAAGGCCACCAACGCTTATGGCGAAGTGTACATGGATCGCAAC
AAGGAGATGCTGGACGACTATCCTCCTTACGGCCAGGCTGCCGTTCCTGCATCCTGCCTG
CGTAACCACCTGATGCTGAAGGAGATGAAGGAAGGTCGCGGTCCCATCTGGATGGACACC
GTTACCGCCCTCGCCAACCTGCGTGAGACTCTGTCTCCCCGCGAGGTTAAGCATCTGGAA
GCAGAGGCATGGGAAGACTTCCTCGACATGTGTATCGGCCAGTGCGGTATCTGGGCTGGT
GAGAACATCGAGCCTGAGAAGAAGAACTCCGAGCTGATGCCCACCGAACCCTACCTGCTG
GGTTCTCACTCCGGTTGCTGCGGCATCTGGGTTTCCGGTCCTGACGATGTGGGCGCGCCC
ACCGACGAGGCGATGGACGGCGTTCCCGAGCACCTGCCGAAGGGCTGGAACTGGGGCTAC
CGTGGCATGACCACCGTTCAGGGTCTGTTCACCGCTGCTGACGGCGTTGGCGCCTCTGGC
CACAAGTTCTCCTCCGGCTCCCACGCCGAGGGTCGCATGTGTGCCAAGTCCATGGTCAAG
TTCGTGATGGACAACAAGGACCACAAGCCTGAGCTGGACACCAGCGTTGACGAGCTGATC
GAAGAGATCTACCGTCCGGTGCGTAACTTCCTGGAGCACAAGGACTACTCCACCGCTATC
GACGTGAACCCCAACTACATCACGCCGAAAATGCTGCAGTTCCGCCTGCAGAAGCTGATG
GATGAGTATGTTGCTGGTGTTGCTACCTACTACACCACCAATGCCAACATGCTGGAAGTT
GCCGAGCACAAGCTGGCCGAGCTGAAGGAAGACGCTCTGAAGATGCGTGCGAAAGACCTC
CACGAGCTGCTGCGTGCTTGGGAGAACTATCACCGCATCCTGACCGCTGAAGCTCACATG
AAACACATCCAGTTCCGTGAGGAGAGCCGTTATCCTGGCTTCTACTACCGCATGGACAAA
AACTTCGTTGACGAAGAAAACTGGAAGTGCTTTGTGAACTCCATCTACGACAAAGAGACC
AAGACCTTCAAGTGCTTCAAACGCGCTCACGTCGATCTGGTCGATAAGTCTAAGCTGTTC
AAGTAA
>HMHBLCGN_00391 hypothetical protein
ATGAGCGAACAATTCGACATTCCCTTTAAAAGTGACTTGGTGCCGACCGTTATGGAGCCT
GGCAGCAAGCTTAAATTCCGCTGTTACAAGGGCATCTCCTGTTTCAATGCCTGCTGCAAA
AGTGCAGATATTCAGCTCACGCCCTATGACATCCTGCGCCTGAAAGATAATCTGGGTATG
AGCGTCACCGATTTCCTGAAGAACCACACGGTTCCCTTTGAGATGGATAAGGACGGTATC
CCCGGTATCAAACTGCGTACCGATAATGATGGTGCCTGCCTGTTTGTCACGGATGAGGGC
TGCAGTGTCTACAATGATCGTCCCACCGCCTGTCGTTACTATCCGGTAGGCCATATGGCG
ATTCGTGAGGCGGGCGCAACCGAAGATGAGGCGCGATACTTTTTGGTCAAGGAGGATCAC
TGCAAAGGTCATGAAGAAGATCGGGAAATCAGCGTCACTGACTACCGAAAGGAGCAGCAG
GTCGAGCAGTACGACCAGATTAATCGTGAATGGATGCAGCTGATTCTGAAGAAGAAATCG
GCAGGGCCTTCAATTGGACGACCTTCCGATACCAGCCTGCAATTCTTCTTCATGTGTTGC
TACGACATGGACCGGTTTCGTCGCTTTGTGCTGAGTGATTCCTTCAAGGCCTCCTACGAT
ATGGATGACGCTTTCTACGCGACTGTGGAGAAAGAGGATCTGGCGCTGATGAGTTTTGGC
ATCCGTTTGCTGAAACAGATCCTGTTTGGCGACGAGACCATCGCGGTCAAACCGGGAGCA
GAGGAGAAGCGCCTCAAGGAGCGTCGTGAGATTCTTGAAATGCGTCGTAAGGCCGAGATC
GAGATCCATCGGCAGAAAGAGGAGCAGCAGAAAAAGGACGTACTCTCCTGA
>HMHBLCGN_00392 CRISPR-associated endoribonuclease Cas2
ATGCTGGTCATCGTCACTGAAGCCATCCCGCCCCGACTGCGCGGACGCCTCGGCGTCTGG
CTGGTGGAAGTGCGCGCCGGCGTCTACGTCGGCAACCCCTCCGCCCGGCTGCGTGACTTC
ATCTGGGAACAGGTGGAAGAAGGACTCGAGAACGGGAACGCCATCATGGCCTGGAGCACC
AACACCGAATCGGGCTACGACTTCAAAACCCTTGGTACGAACCGCAGAATCCCCGTCGAC
TTCGACGGCATCCGCCTGGTCGCCTTTCTTCCCGAAAAGGAAGAAACAAATGCTCTTTAA
>HMHBLCGN_00393 CRISPR-associated endonuclease Cas1
ATGCTGCCGCCACTCAAACCCATCGCCATGAAGGAACGGATCTCCATGCTCTTCATCGAA
TACGGTGAGATCGACGTACTCGACGGCGCCTTCGTCGTCATCGACAAGACCGGCGTCCGC
ACCCAGATCCCGGTCGGCAGCATCGCCTGCCTGATGCTCGAACCCGGCACCCGGGTCTCC
CACCGCGCTGCCGCACTCGCTGCCCGGGTCGGCACCCTGCTGGTCTGGGTCGGCGAGGCG
GGTGTTCGGCTCTACGCCTCCGGCCAGCCCGGCGGGGCGCGCTCCGACCGGCTGCTCTAC
CAGGCCAAACTCGCCCTGGACGAAAAGGCCCGGCTCAAGGTGGTGCGCAAAATGTACGCC
ATGCGCTTCGACGAAGAGCCTCCGGCAAAACGCAGCGTCGATCAGCTACGCGGCATCGAA
GGGGCACGGGTCCGCAAAACCTACAAACTGCTCGCCCAGCGTCACGGCGTGGCCTGGAAA
GGGCGCAGCTACGACCCCAGCCAGTGGGACAAGAGCGACCTGCCCAACCTCTGCCTCAGC
GCCGCCACCGCCTGCCTCTACGGCATCACCGAGGCCGCCGTGCTGGCCGCCGGCTACGCC
CCGGCGGTGGGTTTCATCCACACCGGCAAGCCCCTCTCCTTCGTCTACGACATCGCCGAC
ATATTCAAATTCGACAGCGTGGTGCCCATCGCCTTCCAGATCGCCGCCCGCGCCCCCGCC
CAGCCGGAACGTCAGGTCCGCCTCGCCTGCCGCGACCACTTCCGCCAGAGCAAACTCCTC
GGCAAGATCATCCCGGCCATCGAAGAGATACTCACCGCCGGCGAACTCGAGATGCCAAAA
CCGGCGCCGGACACCCAGCCCGTCGCCATCCCCGAAGAGAAAGGCCTGGGCGATGCTGGT
CATCGTCACTGA
>HMHBLCGN_00394 hypothetical protein
ATGATCTTAATAATCCGCAAGGAAGCGGAGCAAGACATCTCTTCCGCAATACACTGGTAC
AACCAACAGCAGATTGGCGTAGGTGACTCACTCCTCACCGAGATCTATCGACTATTTGAG
CAGATCATCGAAAACCCACGGATCTTTCCCGAGGTACGCGCAGGCATTCATAGAGCGCTA
ACCCATCGTTTTCCATATGCGGTTTATTACCAGCCAACTGCAAACAAAACCACTGTCCAT
GCCGTACTGCACCAGAAACGTTCTCCGTTAGGCTGGAGCGACCAATAA
>HMHBLCGN_00395 hypothetical protein
ATGACCTCCAATACCATGAGCAAAATCACCCAAGCCGATATTGATGCCATGCCGATCGAC
ACTAAGCTGGCGCTTGTCGAAGCCATCTGGGATTCAATTGCCACCTCACCAGAAGCAGTA
CCCGTACCACAATGGCACAAAGATATATTGGATAGACGTCTGGCTGACGAGAACGCCGAA
ACAGACTCTTGGGAAAACGTAAAAAAACGACTTGGCAAACAATGA
>HMHBLCGN_00396 CRISPR system Cascade subunit CasE
ATGCGCCTCGCCCGGCAGTTTGACAACTCATCTACCTACCGGGAACACCAGCTCATCTGG
CAGCTCTTCCCCCGCGATCCAAACGCCGAGCGCGACTTTCTGTTTCGTGCCGAAAAAAGG
AACGGAACCCAGCGCTACCTGCTACTCTCGCAACGCCAGCCGGAGGCCGACCCGGCGATC
TGGCAGGTCGAGACAAAAACGTACCGCCCCAGACTCCACAGCGGCCAGCGGCTCGCCTTT
CAGCTACGCGCCAACCCGGTTGTCACACGCAAAAACGCACAGGGACGATCAAGCCGCCAC
GACATCATCATGGACGCAAAAAAACAGATCAGCTGGAGCACACTTCCTGCCGCCGAGCGT
CCCCACTTGCCGACGCTGATCCAGCAGGCAGGTGAGCGCTGGTTGGCCGAACGACTCGCC
CGCCATGGGGCCAATCTCGAAGCGGTGCGGGTCGACGGCTACCAACCCCAGAGCAGCCAC
AAGAAGGGGGCCAAAAAACCGATCACCCATAGCAGCCTGGATTTCGAGGGCACCCTGCAG
GTGGAAGACCCCGAGCCATTCACCCAACTGCTCTATACCGGTCTTGGCCCCGCCAAGGCC
TTCGGCTGCGGCTTATTGCTCGTCCGCCGCCTCTAG
>HMHBLCGN_00397 hypothetical protein
ATGGCCGACTACCTGCTCTTCCGTCTCTACGGCCCGATGGCCGCCTGGGGCGACACCGCA
GTGGGCGAGTTCCGCCCCAGCCACGGCCACCCCACCCGCACCGGGGTGCTCGGGCTGGTC
GCTGCCGCATTGGGCATCACCCGGGATAACGAGGCACAGCTGCTGGCACTCGACCGGGGC
TGCCGCATCGCCGTGCGCCTCGACGCCCCCGGTGAACTGCTGCGCGATTACCACACCACC
CAGGTGCCACCGCAGCAGCGCAAGGGACGTCACTACACCCGCCGGGACGAACTCAACGCC
GACAAGCTGCACACCATCCTCTCCCAGCGCGACTACCGCACCGACACCGCCGCCAGCATC
GCCCTGAGCCTGGGCACAGACGCCAAGATCAGTCTCGACAGGATCAAACACGCTCTGCAA
CGTCCAGCCCTGCCCCTCTACCTAGGCCGGAAGTCCTGTCCTCTGGCACTGCCGCTCGCC
CCGGAAATCATCATCGCTGACAGCCTCAGCAGCGCTTTCGCTGCCTACCCCGACAGCCTC
GCCCAGCTCAATGAGATTACCCAGGAGAGCCGCGCCTACGGTGATGGCCTCCCCCGCCCA
GATCTGATCCGTTTTTTCTGGGAAGAGAGCGAACCCACCCCCGGCATGCAGACAGAGATG
ATCTACCACGCCGCGACTGCCTACGCAGCCGCAGACGCTGGCAGTTCGATCCACGCAATG
AATGTTATGCCGCGCAACCCGTCAAGGAGGACAATAGCTAATGTTCATCAGCCAAATCCG
CCTGCGGCCAGACACCGACCCAATGCGCCTCGCCCGGCAGTTTGA
>HMHBLCGN_00398 CRISPR system Cascade subunit CasC
ATGACTCAATTCGTACAGCTCCACCTGCTCACCTCTTACCCACCCGCCAACCTCAACCGG
GACGACCTGGGCCGCCCCAAAACCGCCATGATGGGCGGCGCCAACCGGCTGCGGGTCTCA
TCTCAGAGCCTGAAGCGGGCCTGGCGCACTTCCGACAGCTTCGAGCAGGCGCTCAAGGAC
CACCTTGGCACTCGCACCAAGGAGATGGGGCCAAAAATCTACCAATCGCTGATCGACAAA
GACGTGTCTGGAAAAAAGGCGATGGATTGGGCCAAACAGATCGCCGGTCAATTCGGCAAG
CTGAAGAGCCTCTCAAAAAAGGAGCTGGAAGCCGTCAAGCAGATGGAAGAGCCTGAGAAA
ACCGCCAAGCTAATGGTTGAACTGGAGATCGAACAACTCGCCCACTTCAGTCCTGAGGAG
CTGGCCGCCATCGACGCCCTGGTGGACGAACTGGCCGCCTCCGGCGAGGCCCCCACCCAG
GAACGGCTCGCCCTGCTGCGGGAGCGTCACACCGCCGCCGACATCGCCCTGTTCGGCCGC
ATGCTCGCCTCCAGCCCCAAATACAACACCGAGGCCGCCGCCCAGGTGGCCCACGCCATC
AGCGTGCACAAGGTCACGGTAGAGGACGACTTCTTCACCGCGGTGGACGACCTGAACAAC
GGCGAAGAGGACATGGGGGCCGGCCACATGGGCGAGACCGAGTTCGCCGCCGGACTCTTC
TATCAATACATCTGCATCGACCGGGATTTGCTCAGAAAGAACCTCTCCGGCGATACGGAG
CTGGCGGACAAGACTCTCGACGCACTGATCCGAGCCGCCGCCACCGTCGCCCCCTGCGGC
AAGCAGAACAGCTTCGCCTCCCGGGCACGAGCCTCCTACATCCTCTGCGAACGGGGCGAG
GCCCAGCCCCGCTCCCTCTCCGTCGCCTTCCTCAAACCGGTGGCCGGTCAGGATCTGCTC
ACCAACGCCATCGACGCCCTGGAACAGACCCGGGAGCGGATGGACGCGGTCTACGGCGAT
GGTATCGAGAACCCGGCGCGCCTCAATGCCCGGACCGGCGAGGGGAGCCTCGACGCCATC
ATCGCCTGCGCCACCGGAGAGTAG
>HMHBLCGN_00399 hypothetical protein
ATGAGCCTCACCCTGAACAAGGAGTCACACACCACCGAGATCCTCATCCAATGGTGGCAG
GGACTGGAGAACAACAAAGGCACAAGGGCGGAACTGCGCCGCTGCACCAGCCCCGATAAA
GTGATGTTCCAGCCCGCCTTCCAGCGCCTCTGCCAGCGACTGAAACCAGAGCCACAGGAA
CAGCGCCAACTCGCCAGCGTGGTCGGTCTGCTGGCCCATGTGCGGTACACCACCGGGCAG
AAGCTCGCTTATCAAATGGCGGGCAACCCACCTGTCGTCAGCGAACTGCGCTTCCGCCGC
CTGCTGCAACGGGACCGGACCGACCTCTACGGCGCCATGATCCGCATCCTGCGCATGCTC
GACCACAGGGCCAACCTGCCCGACCTGATCAGCTCGGTCTTCTACTGGGGCGACAAGGTC
AGAAAAGACTGGGCCTTCGACTACTTTCCCAACACCCCAGAAAAAGCCGCAGGCTGA
>HMHBLCGN_00400 hypothetical protein
ATGGGCTTGGGCGATACGACGCGGGTTGACTGCCTCGAAGTCGCCCCGGCTGGTCCAGTA
GTCGAACAGGTCGAGCGCGGCCTTTTTCAGTTCCCCGTGCCAGACCTCCAGCAGCGCCTT
GCCATCCTTCCCTGCTTTCAGTTGCTGTTTGAGCTGTTGCAGATGGGCATAGAAGGCACT
TTCGGTGTGGCTGAAGAAGGCTTCGGTTAG
>HMHBLCGN_00401 hypothetical protein
ATGAACCTGATCGACGACCCCTGGATACCCATCCGCCGCGCCAGCGGCAGGGAAGAACTG
ATCGCCCCCTGGCAGATCACCGACTCGGCCGACCCGATCATCGCCCTCGCCGCCCCCCGC
CCCGACTTCAACGGTGCCCTGCTGCAATTCCTGATCGGGATGCTGCAGACTGCCTACCCA
CCAGAAAGCGACGACAAGTGGGAGCAATGGCTGGAAAACCCGCCCTCACCGGCCAGCCTC
AAACAACACTTCGAACCATTCGCCGATTCTTTCAATTTGATGGGGGATAGCCCTCTCTTC
ATGCAGGCTTTCGAGCCGTTGAATGGCGATGAGAAACCCATTGCCAACCTGCTGATCGAC
GCCCCGGGCGCACAGACTCTGAAACAAAACGCCGACCACTTCATCAAGCGCGGTGGCATT
GAAAAAATCTGCCCCTGCTGTGCCGCCACCGCCCTCTTTACGCTACAGACCAATGCTCCC
GCCGGCGGCGCAGGACACCGCACCTCCCTGCGCGGCGGCGGCCCGCTGAGCACACTGATT
GCCCTTGACCCTGCCGGCAGCCAGCTCGACAACACCCTCTGGCGGGCCTGCTGGCTCAAC
GTACTAGAAAAAAGTGTGATTGGTGGGCTTGGAGACGGTCCCCCAAAGAAACCGGAGGCC
ACCTTCCCCTGGCTCGCCGCCACCCGCACCAGCGAGGCAAAGACAGGCCAGAACACCACC
CCGCTGGATGGGCACCCGCTGCAGATGTACTGGGGCATGCCGCGCCGGATACATCTCAAA
TGGCACACCACCGAGGATGGTCGTTGCGATCTCTGTGACCGGGCATCGAACCAACTGGTC
AGCAACTACGTTACACAAAACTACGGCATCAACTACAGCGGCGCCTGGATCCATCCCCTC
AGCCCCCACATTGCCAACAAGGAGGGGGGTCTACTGCCGCAACACGCCCAACCCGGCGGA
CTCAGCTACCGCCACTGGCTCGGTCTGGTCAGCAAACAGGAAAATCGACAACCGGCACAG
GTGGTCAGCACCTTTCTCTCTTACCGGAAACTGCCTCAGGAACAATTTCGCCTGCACACC
TTCGGCTACGACATGGACAACATGAAGGCCCGCTGCTGGTACGAAACCACTTTCCCCCTC
TACCCGCTCGATGATGCCATCCGCGAAACTTTCACCCAGCGCACCAAACAGCTGATAGAG
GCCGCGACCGATACTGCCGGCNCACCCGCAGCTGCATCAAAGAGGCTTGGTTCAAGCGCC
CCGGTGAAGCCAAGGGGGACACTGCTTTTCTAA
>HMHBLCGN_00402 CRISPR-associated endonuclease/helicase Cas3
ATGGAAGCGAATACGAGTTACCACCACTACTGGGGCAAGACGGGAGAGAAGGAGAGCCGG
GCCTGCCACCTGTTGCCCTACCATTGTCTGGATGTGGCGGCGGTGGGCCAGCGGTTACTG
GAGCAGCATCAGCCGATCCGACGATCACTCTGCCGCCTCACCGGACTCGGCGAAGATGAA
CTAATCCGCTGGACGGTATTTTTTCTCGCCCTCCACGACATCGGCAAGTTCGCCACCAGC
TTCCAGCAACTACGGCCCGACCTCGCCCCCAACCACCAGCCCACCAAGGGCTACAGCCGG
CACCACGACACCCTCGGCTACGACATCTGGAAATCACGGCTGAAACCCAGGCTTCAGGAA
CAGGGCGTGCTGCCCCACCGACGGCGCGGCCAGATCCCCGCCGACTACTGGATGCTGGCG
GTCACCGGCCACCACGGCCAGCCACCGGAACTAACTGAATGGCTGCAGATCGACCACTTC
ACCCCCGCCGATGAGCAGGCGCTGCTGGCCTTCGCCGATGATGCCCGTCAACTGCTGCTG
CCCGACGCCCTCCGCTTTCCCGACCTCACCACCGACCGCATGAAGGCCGCCTCCTGGTGG
CTAGCGGGGTTCGCCGTACTCTGCGACTGGATCGGCTCCAACGCCGACTTTTTCCCCTAC
CACCCGGAGCCGCAGTCCCTCGACGACTACTGGAACCGAGCGCTGGACCAGGCGGAGCAG
GCCATCGCTCACAGCGAGCTGATCCCCGCCACCCCCAGCGACCGCCTGGGGCTAGAACAG
CTCATCCCCAACACCCCCAACCCGCAGGCCACACCCCTGCAACAGAAGGTGAACGAACTG
ACGTTGGCGGACGGCCCACAACTCTTCATCCTCGAAGACGTTACCGGCGCCGGCAAGACT
GAGGCGGCCCTGCTGCTCGCCCACCGGCTGATGAGCAGAGGCAGTGCCAATGGCATCTAC
TTCGGCCTGCCCACCATGGCCACCGCCAACGCCATGTATGACCGCCTCGGCGACAGCTAC
CGCCAACTCTACGGCGAAGCCAGCACCCCCTCCCTGGTGCTGGCCCACAGCGCCCGCAAT
CTCTCGACGCGGTTCCGCCAATCGCTAATCCCGGAAACCCAGCACCCCGAGAGCAGCCAC
CACCGCGATGACCCACCCCCCGCCTCCACCCACTGCGGCCAGTGGCTCGCCGACCACCGC
AAGAAGGCCCTGCTGGCGGAGATCGGCGTCGGCACCATCGACCAGGCCCTGCTCGGCATC
CTCCCCAGCCGCCACCAGTCCCTACGCCTGCTGGGGCTGCTCGGCAAGGTGTTGCTGGTG
GACGAGGTCCACGCCTGCGACGCCTACATGCAGCAACTGCTCTGCCGCCTGCTCACCGCC
CAGGCGATGGCCGGCGGCAGCGCCATCCTACTCTCCGCCACCCTGCCCCAGCGGCAGCGC
CAGGCACTGATCAACGCCTTCGCCGACGGCCTGCAACAGCCCCACCCTGAACCCAAGCAA
ACTGCCTACCCCCTGCTCAGCCACTACAACGGCGAACAGATCCGAGAATATCCCCTCGCC
ACCCGCCCCAGTGTGCGGCGGCGTGTGGTGGTCGAATGCGTCCACGAGATCGACGCCATC
ACCGCCATCCTGAAAGAGGTCGTCGCCAACGGTGAGTGCGCCTGCTGGATCCGCAACAGC
GTGGCCGATGCACGGGAGGCCTGGCAACAGCTCAAAGCCGATCACCCCGAGTGGCAGATC
GAACTCTTCCACGCCCGCTTCGCCCTAGACGACCGGCTCAACATCGAACAGCAGGTGGTG
GCCCGCTTCGGCCCTAACAGTGACGAAGAGGCGCGCCGGGGTCGCCTCCTCATCGCCACT
CAGGTCGTGGAGCAGTCCCTCGACCTTGACTTCGACCGACTCATCAGCGACCTGGCCCCC
ATTGACCTGCTGATCCAGCGGGCAGGCCGCCTCCACCGCCACAGCCGCGACCCCCAGGGT
AACCGCATCGACGGTGACGACCGACGCGGCCAGCCCACCCTCACCCTCCACACGCCCGAG
TGGACGGAGACGCCCGGCAGCGACTGGTTCAAGGCGACCTTCCCTCGAGTCGCCCCCATC
TACCCCGACCACGGTCAGCTCTGGCTCGGCATGAAACGGCTGCATGAACGGGGCGGCTTC
GCCATGCCGGAAGATGCCCGGGGGCTGATCGAAGGGGTCTATGGCAACGAGGCTGAACCC
CCCGAGGGATTACTGGCGGTCAGCTTGGGAGCCGAAGGCGACGACAAAGCCGCCGCCAGC
TTCGCCATTCAAAACGCCCTCAACCTCCCATCCGGCTACTCACGGGAAGATGCCTGGAAC
TGGATCGACGACGCCAAGACCCCCACCCGTCTCGGCGAGGAGAGCACCACCGTCTGGCTC
GCTCGCTGGCGGGAGAGGCGGCTCGAACCCTGGTGCGACGAGGGCGACTTCCGCTGGCAA
CGCAGCAGTCTCAGCCTGCGCAGCGCGCTTATATCAGAATCAATACCGAATGATGAAATC
ACGCAGTCGGCTATCGACGCCTGTCTGGAGAGCCTGCCCGCCAAGGGCAAGTGGGGGGTT
CTGCTGCCGCTGATTGAACAATCCCTCGGTCAGTGGCAGGGTATTGTGCAGGACGCAAAG
GGCGACACATCCGCCCTCTACTACAACCCGGAAACCGGCCTTACCACCGCACGGGAACAA
CAGGCCATGGAGGACAAGGAATGA
>HMHBLCGN_00403 N-acetyl-alpha-D-glucosaminyl L-malate deacetylase 1
ATGTCGAATGTAGTGCTGGCGGTGGTGGCCCATCCGGATGATGAGGTATTGGGTTGCGGT
GGGGCGCTGGCGCGGCATGCGGCGGAGGGGGATCGGGTGCATATCCTGATTCTTGGTGAG
GGGGCCACTGCGCGCGATCCGCAGCGCGACCCTCAGGCCCGGGCGGTGGATATCGAACGG
TTGCAGCAGTCGGCGAGACGCGCGTCAGAGATTCTTGGCGCCGAGCCCCCCGAGTTTGCC
GGTCTGCCGGATAACCGGTTCGACGGCATGGAGCTGCTCGATATCACCAAGCGGGTCGAA
GCAGTGGTGTTTGAGTTGGCGCCAGGTATCGTCTATACCCACTTCGTCAATGATCTCAAC
ATTGATCATCGCCTGACTCACCATGCAGTGCTGGCGGCCTGTCGGCCGATGCCGGGGCGT
TCGGTGCGACGGCTGCTGGCGTTCGAGGTCTGCTCCAGTACCGAGCTTTCACCCAGCGAT
GCGCCGGCCTTCCGGCCTAACCACTTTGTCGCGATTGACGGCTATCTGCAGCGGAAACTG
GAGGCGCTCTCTGTCTACGACGCGGAAATGCATCCGTTTCCGCATGTCCGGTCGCCTCGG
GCGCTGGAGGCGCTTGCTCACCTACGCGGCGCCCAGGTGGGGGTGGTGGCGGCTGAGGCG
TTTGAACTGGTGCGGGAGATCCGTTGA
>HMHBLCGN_00404 hypothetical protein
ATGAAAAGGGAACAGGCAATTTCAGAGATGGTGCGGCGCTGCGCCAACGCAAAGGGTCAT
CAAGACTTTTCCATCAGTATGGCGCAACAGTTCGCCATCCATCAGTACCGCGGTGGAATC
TCCGCCTTCAGGGCAATCCAGTTGGGCTTGGGCTCCCTTGACGGCCACTGTCAGATAAAA
CACCACAAACAGGCAATCGGCGGCTAA
>HMHBLCGN_00405 hypothetical protein
ATGGATAGTCAAAAAAACATCGGATTTGATCGTGTCAGAGAGCCACTCTGGCGGAAATTT
GTCGGTGAGGAGCCGGCCTGCCGGGTGGAGTTGATGCCGGGCGGGGTGATCCGGCTGGGC
CTCTCCGATGCTCCCTCAGCCTTTGAGTCGAGCGATCCGCGGGCGTTGCTCGAGTGGCTT
AAGGCCTGTGCACCTCAATGGCAACAGCTCGAGCTGGTCGACCGGGGGGCGAATGATTGG
CTGAGCACCCTGAGAAAAATTGTGGGCGGGTTGGCCGAGGGCACGCGTATCTGTCTCGAC
ATCCCATCTGCAGATAGCTGTAACCTTATCTATGGTGCGGACCAGCCGGTTTCCGGTGAG
TTAGGGCGGAAGTTGCAGGCGCTGACCCGGCAGGGCCTGACCCTACTCGACGGGCGTCCC
TTTTTGCAGTTCGACTCCGCAACGGTGACGCGGCTGATCTGTGAGGCGCCGCCGAGCGAG
GCACATCGCACCACGCCGCGGCTCTGGCAGCGGGCGCTCTCCTGGGTGGGCAACGATAGA
CTGATGCAGGAGTTTCTGCAGCTGCTGCAGGAGGATCTGTTCGCCAGCCTGCCGCCGGAG
TATTGCGACCGCTTCTGGGTGCGGCTGGAGAGAGTTGCTGGGAAGTCTGCTGACAACCAG
ATTCAATCGCAATGGCAGCAACAACGTACGGCACTTGATGGTGGCCTCAATCTGGCCGCC
CTGGTGTCGCTCAATCCGCAGCTGGATGAGGCCTGGCTGGAACGCTTCAACGGTTATCTG
AGCGATCTGCGTTGCGCGCTACTGTGGCATCGATTGAGTTTTCTGTTGGCGCATCTGCCG
GGCTGTGATCTGAGTGGCCTGCTCAACAGTGACTCGCAACGCATCCTGCAGCGATGGCGT
GAGATGGGGGAGCTGGATGCCACCACCACCGAGATCTGCCGTAGCTGGCATCAGCTGCCG
GAGGTCAGGGAGGCGCTGGAGTTTGAGGGCATCAACTTTGGTGATGTGCGCGAGTACGAC
AACTTTGCCAGCTTCCAGGAAAACTATCAGCTGCTGCGCCGGGAGGAGAGCCAGTGA
>HMHBLCGN_00406 Trans-aconitate 2-methyltransferase
GTGAGCGGTCCGGCCATTGTTTGCATGCTCTGGGATAAGAACCATGCGGCCCTGTATGAG
TACGTGCGGCGGCGTCCCTGCACCGTGATCACGGTTCGCGGCAACTGTCTGCCTGAGCTG
CAGCGGGGGATTGAGGCGGCCGGAGGCAGCCTGCTTGCGGTGGAGGATGCGCTGACCCAG
GAGGAGTTTCTGCAGCTCGATGAGGAGTCGAAGCAGCGCGCGCAGCTGGTGGCGCAGGGG
CTCGATTGTGATCAGTGGAAGGGGTTTTGTGAGGCACAGGGAGTGCATCCGGCGCGGGTC
AACGAGCTGCTGACTGGCGGCATGAAGGGGTATTTGCATCGTTGCATGATCGGTGTCAAG
GCCCTCGACCGGCTGCGTGAGCGTTACCAGCTGGAGCTGATGCTGGTCAACGAGGAGTAC
ACTGGCAGCGCCAAGCTGTTCGTCAAGTGGGCCAAGGCTCGCGGGGTGCCGGTGCTGCAT
CTGCTGCATGGCACCGGGCTGGCCAAATCTTACAACGTGCACGACTGCGTGAATGCGGAT
TGTTACGCGGTGGGCTCGGACTACAGCAAGGAGGGATTGCTTGATCTGGGAGCACCCGAT
TCGATCCTCAAAGTCACCGGCTTTCCTGCCTGGGACCACTATCGGGAGCTCGCGCAGCAG
CGTGTCTCGATTCGCAGTCAGCTAGCAAAGCACTACCGGCTCGATCCGCAGCGGCGTTGG
GTGGGCTACTTCACCACTTGGGCCTCCACCACCACCGCCTATGCTGAGCACAGTGAGTAT
AAGCTGCTGATTGCCGGCATCTTTCTCGCCTGTGTGCAGCTCTGGGCCAAGGGGATCGAC
TTTCAGTTGATTATCAAGGATCGGGAGTCGAACGAGCGCTTTGGTCAGAAATTGACAGCG
GAAGTGGCCAGAGCCCTGGGCATCCCGGCGGATGCCTACCGTTACATCACCGAGAATACC
GAGGGGCTGACGGTGGCTTCTGATGTGGTGGTCTCTTCCGGTTCCAACCTCTCCATTGAA
GCGGGCATCGCGGGCATTCCGGCGATCAACCTGCTTAGCCCTTCCCAATGGCTGTTGGGG
CCGCCCTATCCCGATGTGGGGATGAAGGAGGCGCGGGTGGAGAGCCTTGCGGGGGTGTTG
GAAACCTGTCTGCAAGGCGAGTCCAGCCAGCTGCAGCCGCTAGCGCGTTTCGCCGGCCCC
AACGGGGATGGCCACTGCTTCGAACGGGTGGCGGAGCTGATGCTGAGAATGGCACAGGGC
GAGGCGGTGGTGGAGATAGGGGAGTTAGGCGTGACAGACCAACAGATGCAGAAAAAGCCG
ACTGTGATTGAAATTCCCGCGGAGGAACCGGTTGAGGTGCAAAAGCCGACGCCACTCTGG
CAGCAGGATGGCGAGAACAGTTCGCTACACGGCAGCTACTATGAAAACCCACGCGGCGAC
CTGTTCAACCTGTTTGCCCATCCGCCGCGTATCGTGCTGGAGTTGGGTTGCGGCACCGGT
GCCACCGGCCAAGCCATCAAACAGCGCTACCCGGACGCGCTGGTGATGGGATTTGAGCTC
AATAAACAGGCGGCGGCGATCGCCCGTGAGCGGCTCGACTGGGTGGTACAGGGCAATATT
GAGCAGATGGACCTGGCCTCCGCCGGTTTTCGTCCGGCCAGCATCGACACCTTCATCGCC
GCCGATGTGCTGGAACACCTCTACAACCCCTGGCTGATGCTGCACAAGCTGCGTCCCTTC
CTCACTGACGATGCCCAGGTGATCGCCAGCATCCCCAACTCGCGCAACGCCGGGTTGCTG
CGTGAGCTGGCCGGCGGTAGCTGGACCTATCGGGATGAGGGGCTGCTCGACTGGACCCAC
ATCCGCTTCTTCACCCGTCAGGAGATCGAAAAGCTCTTCAGCGAGACCGGCTACCGTATC
GCCTGCTGGGAGAGTCGCTGGGATGGGGTGACGCCTGATCTCGATTTTGAAGACGAACAG
CGCCGGGATGTAGATCTGGGCAATATGGTGTTGAAGAATCTCAGTCGGGAGGAGTGGCAG
CAGTTTCGCGCCCTGCAGTTCGTGGTGCGGGCGGAACCGCTGCCGCTGGCTGGACCTGAG
GCAGTTGCCACGCCGGCGGAGGGAGAGGCAGCATCGCCGCTTACGGCGACGACACCTGAG
ACAGCGTATGAACCAGCCGCCCTGTTGGAGCGGGTGGAGGCACCGATGGGTGCGGAGTCA
GAGCTCCTGCGGCAGGAGACGGATGATAGTCAGTCTGAGGCCCCGTTGCTGGCGGATCAG
CGTCTGCAGATTGCCTTTTTCGTGCAGGATGGTGAACGGGATGTCTGCTGGAAGATCCGC
GTGCGTGAGCCGTTTAGTTACATGGCCGATCTGATCGAGCCGATCTGGGCGACGCATAAC
CCGAAGGGGGTCTGTGAGGTGGACGAATCGGCCATCGAGCGCGCTGATGTGATCGTGGTG
CAGCGCCACTTTCCCCGCCCGGAACACAGTGGGGTGCTGGATCGGATGTTGCGGTCGGGC
AAGCCGGTCTACTATGAGACCGATGATCTCTTCACCAAGGTGCCGGAGGGACACGATGCC
TTCGGCATCGGCCTGGAGACTCGCGCCCATGTGCTCGATTTCATTGGCAAGGCGAGCGGG
CTGATTGTCTCCACCGAGGCGCTGAAGGAGGCCTATCTCCCCTACAACAAGAACATTAGT
GTGCTGCCGACGGTGCATCCGGCGGCGCTGATTCCGACGCAGGCACCGCCGCTGCGTGAC
CAAGAGCCGGTGACTATCGGTTATGTTGGCACTGTGACCCATCTGGCCGATCTGCGGATG
ATCGAGCCGGCGCTGCTGCGTATCCACAAAAAGTACGGCAAGCGGGTGCGCTTTGTATTC
GTCGGCTGTGTCACCCCCAAGCTGGAGCGGCTGGCCGATCGAGTGGAGCGCTTTTCTAGC
CTGGAAGAGTATCTGGCGAAACTGCCGGAGTTGGGGCTGGATATCGGCCTGGCGCCGCTG
CAGGAGAACGACTTCAATCGGGTTAAGAGCAACATCAAATGGATCGAATATACCGCAGCC
GGTGCGGTGGGGGTCTACTCCAATCTCACTCCCTATCTCAGTGTACAGGATGGCCGCGGC
GGTTTTGTGGTGCCAAATACCGAGGATGCCTGGCGTGAAGCGATTGAGAACCTGATCAAC
GACCCTCATTTGCGTCATCGCATGCTGTTGAGCGCACGTGAGCGAGTGCTGCAGGAATGT
ACCGTAGAGGCGCAGATCGAAAACTATCGGGAGGTCTACAGTTCACTGCTGGAGCGCGAT
CTGAATGCGACCTTTCATGCTGACATGAATCAGTGCTACGCGGAGTGGGTGGAGAAGCAT
CAGCTGACCGAAAGCCAGGCCCAGTACCACGCGGAGCGCATGATGACCGAGTGGCGGGTG
AATCCTGGTTTTCATCTGCTGCTGCCCTTTCAGAAGGGCGAAGAGGCGGCGCTTGCCGAT
ACTCTGGATAGTCTGTCACAGCAGCTCTACTCCGGCTGGGGCCTGAGTGTGGTTTCACAG
CAGCCCTCACCCGGTGGGTTTTTCGATGAGCTGGATATGGTCGAGTGGGTGCAGGTGGAG
GGGAATCTGATGCAAGGCATCAATGCGGTGCTGTCCGACTCCAGCACCGATTGGGTGGCG
CTGATCGCCGCCGGTGACAGGCTCGCCCCGGATGCGCTGATCTCCTGCGGCGACTACATC
AATCTCCATCCCCAGGCGGAACTGCTCTACATAGATGAGGATTGGCTCGACGACAACGGC
CAGCGCTACAACCCGCTATTCAAGCCGGAATTCAACCTGGAGTTGCTGCGTTCCATGCCC
TATCTGGGGGCCTTTCTGCCGGTGCGTCGCGAGCTGTTGCAGTCGTTGGGTGGTTATGCC
GTGGAGCCGGGCGTGGCGCAGTACGATCTGGCGCTGAAGCTGGCGGAGCGGGCGGACGCA
GAGACCCTGCTGCATATCCCCAAGGTGCTGCTGCACCGTCAGGATCGCTACCAGCTGGCA
CGGGATGAGGCGGCGGTGGTGGAGGCGCGTTGTCAGGTGCTGCTGGCACATCTGCAACGC
TGTGATATCGATGCCAAGGTGCAGAATGGCATCAGCTTCGGCACCTTTTTTGTCGACTAT
CCGCTGCTGAGCGAGCCGCTGGTCTCGATCATTCTGCCGTTCCGCGACTTGGAGGGGATC
ACCAAACCGGCGATCAATACTCTGCTGGAGACGAGCAGCTATGCCAACTTCGAGCTGCTG
CTGGTAGACAACGGCAGCCGTGAGCCGAGCCTGCTGGAGTTTGTCCGGCAGCTGGAGCGA
AATGATTCTCGGGTGCGGCTGCTGCACGACGATGCCCCCTTCAACTACTCAGCGATCTGC
AACCGGGCGGCGCAGCAGGCCCAGGGAGATTACCTGTTGTTCCTTGATAGCGACACCATG
GTAGTGCTCAGCAACTGGCTGGAGCGGCTGCTGGCGCAGGCGCTGCGACCGCAGGTTGGG
GTGGTCGGGCCGCGCCTGATCTACACCAGTGAGCGGATCGAGAGCGCCGGGCTGGTGCTC
GGCATGGGCGGAGATGCCGGCTCACCCTTCGTCGGCATCTCGATGCATGAAGATGGCTAC
ATGGGGCGGCTGCAGGTGGCCCAGGAGTACTCGGCGGTGAGTGGTTCTTGTCTGCTGATC
CGGCATGAGCTGTTCGATCAGGTGGGCGGCCTGGATGAGCAGCACTTTGGCGTGCGTTAC
AGCGATGTGGACCTCTGTCTGAAGGTGAAGGCGGCCGGTTACAAGGTGATCTGGACGCCG
TTTGCCAGTCTGGTGCACTTTGGACGGCAGACGATCCACAGCTATGCCGACAATAGCTTT
GTCAAGATGGTGGCGCGCAGCCAGGAGGCGCTGGTGTCGCGCCACCTGCCGGCGCTGGCC
AATGATCCGGCCTTCAACCCCAATCTGAGCCTGCTGCACAAAGAGGTCCAGCCCGAGACC
GAGATGGATGTGACCTGGGAAGCGGCATTTCACCCCAGGCCCAGGGTCTGGGCCTATCCG
GTCAACTCCGGTGGTGGCGGTGAGTATCGGGTGCGAGCGCCGTTGCGGGCGCTGGAGCAG
GCGGCGCTGGCGCAGATTTCGCTACTGCCCAATTCTGAGGGGCGGGAACGCACCCGGGTG
CCGAGCCTGCCTGAGATGGCCCGCGCTGCGCCGGACAGCCTGTTTGTGCTGCACGGCATC
AACGATCTGATGATCCGCTGGTTGGATCTCTACCGGAAGTACACCGATACCTTTCTGGTC
TTTAGTCTCGATGACAACCTGTTTCACCTGCCGCAGAAGGGCGGGCAGAAGAACCGTTTG
CCCAGCGATATGCGGAAGCGGGTGCGGCGGGCGCTGAAGCACTGTCATCGGCTGATCGTC
ACCACCGAGCCGTTGAGGGAAGTCTATCAGGACTTTATCGAGGATATTTGGGTGATGCCG
AACCGGTTGGAGACGCAGCGCTGGGGCAGTCTGGAGTCGAAGCGTGGCCAGGGTAAAAAG
CCACGGGTAGGGTGGGCCGGTGCCGCCCAGCACCGGGGGGATCTGGAGCTGATCCGGCCG
GTAATGGAGGCGTTGCAGGACGAGGTGGAATGGGTCTTTATGGGAATGTGCCCGACTCCG
CTGCGGCCGCTGGTGGATGAGTACCACGACGGGGTGCCATTCGTCGACTATCCGCAGAAG
CTCGCCAGCCTGAATCTGGATCTGGCGATTGCTCCGCTGGAGCACAATAAATTCAATGAG
GGCAAGAGCAACCTGCGGCTGCTTGAGTATGGGGCCCTTGGTTGGCCGGTAATCTGTTCT
GATGTGGAGCCCTATCGCAATAGTCCGGCAACCTGTCTACCCAATAAGCCGGGAGCCTGG
GAGAAGGCGATTCGCGAACGTATCCACGAGCCGGATGCTCTGGCTGACGAGGGCGACCGG
ATGCGGGCCTGGGTGCGGGAGAATCATATGTTGGAAGATCACCTGGAGGAGTGGATGCAG
GCGCTGTTCTCTGATGAGGTGTTGCGCTAA
>HMHBLCGN_00407 hypothetical protein
ATGCCACTGGTCGTAATCGTCACCCGTGATGTAAAAGATCGGTTTCGTGGCTTTCTAGCT
TCAGTGATGCTCGAAGTGGCACCAACTGTCTACATCTCACCCCGGATGAATCAAGGCGTG
CGTTCGCGCACCTGGAAGGTATTATCCGATTGGCACAACACCGAACCACGAGGCAGCGTA
GTCATGGTCTGGCGTGATGCAAACGAAACTGGAGGAGTCGGCATCGCCACACTGGGCTCA
CCGCCACGTGAACTCATAGAGATTGACGGGCTATGGTTGGCGCGTCGAAAGACGTGA
>HMHBLCGN_00408 CRISPR-associated endonuclease Cas1
ATGCTAAAGGGACGGTTGGGGCTCGAAACAGCCCGCATCCCCCACGCAGACCGACACGGC
CTGATCTGGCTGGAACGTGGAGAACTCTGTGTCATAGATGGTTGCCTGAACTTCTTGACC
GGCAAGGATTCACTGACGCCCAACAGCATTCAGGTACCCCACCAGGCCGTGTCGATGATT
CTGCTTGGCCCCGGTAGTACCGTGACGCACGACGCCCTGCGCCTGTTGGCGCGCCACGGC
ACATTGATGGCCGCAGTAGGGAAGGATGGAGTGCGTTCCTATACCGCAATGCCGCTATTG
CCAGACCGCTCCGATATCGCCCGGCGACAGGCCGAATTGTGGGGCAGTCCGCGGCGCCGC
ATCAGCGTCGCACGTCACATGTATGCCCTGCGTCTTGGCGAGGTACTGCCACACCGTGAC
CTGGATACCCTGCGCGGCATCGAGGGCGCTCGTGTCAAAGCTACCTACCGATTGATGGCG
GAGAGATACGGTATCGAATGGAAAGGCCGGCGATATGATCGAAGCAATCCCAGTGCTGCC
GACATACCCAATCAGGCGATAAATCATGCCGCCACCGCAGTGCAGGCAGCAGCAGCCATC
GCCGTCCAGTCAGTCGCCGCAATTCCCCAGCTTGGCTTCATCCACGAAGATTCTGGACAG
TCATTCGTGCTCGACATCGCCGATCTGTTCCGAGACTCGGTGACCTTACAAATAGCCTTT
GCTGCAGCCAAGAAATCAGAGGCAGACAGCCAGACCATCGACCGCCTGGTACGGCGTGAA
GCGGCCACTGTGTTTCGAAAACAGCGCGTGATCCCATCGATGATTGACAGCATAAAAAAA
GTCATACGCATGGAGGAATAA
>HMHBLCGN_00409 hypothetical protein
ATGAGTCTTCAAGTGATGCAGTGTCATCCCGACCCCATAGCATTGGCAGCATGGGCCACC
CGCCAGGGGCTGCTCTCGCCTGATGGTGACTACGGCTACGCCTTGCATGCACTACTCAGA
GCAGCTTTTGGCAAACAAGCCCCAAAACCATTTCGTTATCTGGGCGGGCGACAGGGGCTA
CTAGCCTATACCGACAGCACGGCCGAAACTCTTCAGGAAAGTACCAGCTTGGCTACACCG
GATGTAGCGAGGGCATTGGGACTGGAGAGTCTGGACACTCGCAAGTTTCCTTCCGCATGG
CGGGAGGGACAACGGCTAGGCTTTGAAGTCCGTATCCGTCCGGTGGTCCGGACCAGGGAT
GGCCGTGAACGGGATGCCTATCTGCATGCTGTGGAGCCAACCGAGCCGGACAGCGGCCCA
AGACGGGAAGCGGTCTACGCCGATTGGCTGACGAAACAGCTTGGAGCAGATGGTGCCGCC
CAGCTACTCAATGGGCGTATGGATGCCTTTCGTCTGTGCCGCGTCATACGCCGCGCCCAT
GACGGCAACAATGGCAAACGAAAAACAAAAAGCTTCAATGGGCCGGATGCGCTGTTCAAG
GGCGAACTGGCAGTAACCGATGGTGAAGCCTTCAGTCATCTGGTAACACGCGGTATCGGG
CGGCATCGCACCTTCGGTTTCGGCATGCTTCTGCTCAAGCCAGCCAACTCATGCTAA
>HMHBLCGN_00410 hypothetical protein
ATGGTGGCCTTTGGCGGAGAGACCATCGACAATTATGGGGTGATCCGAGATTTCCCCGCC
TTGTCGATGGTGACAGGACTGCTGGCAAATGCACTGGGTTGGCGCCGCGAGGACGCTGAT
CTGCATAATCGACTGCAGAATCGTCTGGTACTCGGGGCAAGGCGTGAATCCATCGGTAAT
CGGTTGAGGGATTACCAGACCGCACTGTTGTTTGAGAACGATCAGGTTTGGACAACAGTG
GGAGTACCAGAAGGCCGGGCCAAAAGTCCGAGTTATTCCAAACTAGCCGACGGACGCAAG
GCACTGACATTGCAGCGCTACCGCGACTATCACGCCAACCTCTCCACCCTCATCGCCCTG
CGCCTCGAACCCGCCGACGAGGCACCTACTTTGGGCGACCTGGCCCATGCCCTCGATCAC
CCGGCCCGTCCCCTCTTTATCGGGCGTAAACCCTGCCTTCCCAGCCGAAGAATCTTTGCC
GGATGGCAGGATGGACGCAACATCTTGCAAGTCCTTCAAAGCACTGCTTGTCTTGATTCT
AGTGCTGGAAACTTGCAAATGCAGTGGCCCGACGGAGAAGGAGAACTGCAGGGCGACCGC
AAGCTCGATTTATGTGACGAACGCAACTGGACCAGTGGTGTGCACGGCGGTTGGCGACCA
GTACGTAAAGGAACCTTTAAGCCGGGCGAGGTACAGATATGA
>HMHBLCGN_00411 CRISPR system Cascade subunit CasC
ATGAATGCAGAACCCCGTTTTATCCAGATCCACACCCTGCACACCTACCCAGCAGCACTG
CTCAACCGGGATGACGCCGGCCTGGCCAAGCGCCTGCCACTGGGCAACGCCGTACGTACC
CGCATATCTTCCCAGTGTTTGAAGCGCCACTGGCGCATGACCGATGACCGGTTCGCATTG
TCGGCACTCGACATACCCATGGCGATACGATCCAGGAGCACCTTGGACGAAATTCGCAAA
CGTATCATCAAGAACGGAGTTGCAGATGATCTGGCCCAAGCAGCTGCTGAGGCGCTGCGC
GAAGGAAAGTTGCTGGATAACGGCGGTAAAACGAAAAAGGGCGAGGAGGCCCTGAAAACC
GGGCAGGCCGTGCTGATGGGTACGGCCGAGATCAACTATCTGGTCAAGCGTTGCACGGAA
CTGGCAGAAGCGGATGAGAACGAAGAGACCCTCAAGAAAGCGGTACTCGCAATGCTGAAG
GGTGAAAAGAAAAACATCGCCGCCCTCAAGCACGGTAGCGGCCTCGAATCCGCCCTGTTC
GGCCGCATGGTCACCTCCGACGTATTGGCCAGTCGCGATGCATCCATCTATGTCTCCCAC
GCCTTCACCGTACACGAGGCCCAGGTAGAAAACGACTACTTCACCGTAGTTGATGACCTA
TTGCGAGAGACTGGAGAACTCGGATCAGCCGGTATCTTCGACACTGAACTCGCTTCCGGT
CTCTATTACGGCTATGTGGTAGTCGATGTACGCCAACTAGTGGAGAACTTGGAAGGTATC
AATGCCAAGGACTGCTTCACCGAATCCACACCAGCCGAGCGCCGCGAGCTGAGCGCACAG
GTTGTGCAGCACCTGCTGCACCTGATCGCCACCGTCAGCCCTGGCGCCAAACGCGGCTCC
ACCGCACCTTTCGACTGGGCCAAGTTCATGCTGGTGGAAGCCGGAGACTGGCAACCGTGC
AGTCTTGCCGGGGCTTTCCATGACGCGCTCTCCCTGACAGACAGTGGTGCGGGCACAATC
AGGGAGGGGGCAGTCCAGCGAATGGATCGGGAAATCGCAGCCATGGACGAGGCCTATGGG
TCAAACTTGGCTCGCCGCTTTCTGTCACTCGACCCGGTAACGATTTCCGGAGCGGAACGC
ACCAACCTGGCTGGACTGGGCGAGTGGGCCTCTGAAATTATCCGGCAGGGGGCTTGCTGA
>HMHBLCGN_00412 hypothetical protein
ATGACCACGCATGATGCAGAACCGCGTGAACAGACGCCCAAACAAGAGGGGAAACCAACA
AACCCCATTACCCGGCTGGCCCGGATCATCGGCCAAGCCGCAAGATTCTCTGGCGATGCG
CATGGGCTCGATAACGGTGAGCGTGCAGCGCTGGCACGCCTCGACCCGGATGGCGACCTG
CGCCCACATCAGATTGCCGCTCTGACCCGAGCCCTGATCTATGCCGGGCTGGAACCCGAA
GGCTGGCGACCGGAAACCTGGCGCCGCTGGGCCTTGATTGCCCACGGCATGGCGCTTGCC
GGACACGATGGCAACCAAAGCCTGGGACAGCAACTTTCCACAGCGAAAGTTGCGGAGTCG
CGGGTAAACCGGCTGCTAACTGCCAGAGGCGATGCCTTCCGCCAATTACTCCCCCGTCTA
TTGCGCCTGCTTGCATCTAAGGAAGTCGCAGCCAACTGGTATGAATTCGGCAGGCTAATA
CTTCAGGAAGGCAAAGACGAACAGAAAGCGGAAGAAATCCGCATGAAGATCGCCAGTCAC
TACTTTTCGGCCGAAGCGAAGGCCAACAAACCAGAAACCGCTTGA
>HMHBLCGN_00413 hypothetical protein
ATGACCTGCCGCTACTCCTTACTCAATGAACCGTTGATCCGCACCCGGCTTGCCGCGGAC
GGCAGCCCGGCCCGCTATACCCTGCCGGGACTCTTCGTCGCCCTGGCCGGCGATACAATA
CGCGACTTCCCCGCCCTGCGCCCCCACCAACGCCACCCCTGGCACGCCTTTCTGGTTCAG
CTTGCCGCTATGGCGTTGCATAAAGCGGGGCAGTCACAGCCGTTTGCCAGTGAGGCGGAT
TGGAAAGCGGCGCTGCTAGCGCTGACACCAGACTACCCGGATGGCGAAGCTTGGTGCCTG
ATAGCACCACATAACAAACCTGCATTTATGCAAGCACCAGTGCCAGACGGAAATATCAGC
GAATGGGGCAATACGACTCCCACATCAACACCGGACCTTCTGGACATCCTGGTAACGTCT
AAGAACCACGACCTAAAACAGGAACGTATTCGCACTGCCTATCCCGATGATTGGCTTTTT
GCCCTAATCAGCCTGCAAACCGCAGCCCCATTTCCAGGCCGCGGTAACTACGGCGTTGCT
CGCATGAACGGCGGATCGTCCAGCAGGCCCGGTCTTGGCATCGACCCACCAGGTGGTCCT
GGACGCCGCTGGTGGCGGGATGTTCGCATAGCCCTCGCTGAACGTATCACTATGGCAGAT
GATTTCGGATATGCAGCGGAGGAAGGTGTCAGTTTACTATGGCTGGCACCATGGGATGGC
AAAAGCGCCTACTCCTTTACTGCCCTCGACCCATTCTTCATCGAAATCAGCAGACGTATC
CGGCTCGTAGCAGATGACGAACTAATCAAGGCACTTAGAACAACAAGCACCGGGCCACGT
ATCGCCAAGGAAGAGTCAAAAAGCCGCAAGGGAAACACTGGTGACCTGTGGACACCGATA
GAGATTGCAGCGGGTAAATCCTTGGGTGTCTCTGGTACAGGCTTTCATTATAAGCGCATG
GTCGAACTGCTTTTCGGTCCCAACTATAAAAAACCACCAGCTCAAATTATTGCCCAAGGA
GATGATACCGAAGGCCTGACAGTCATTGCTCGTGCCATCGCAGGTGGGCAAAGTACCACT
GATGGCTATCACGAGCGGCGTATCCCAATATCCCCAAAGGTACGTCAACGATTAATGGTG
CGAGATACCGACGAACTCGCTGCAACCGCAACACAGCGGGTGCAGGATATCGCCAAAATG
CGTGGACTGCTGTGGACCGCGACGGCAACCTTGTTTGACAACGGAGCAGCAAAAGATAAG
TTCTCCGATAGCGCGAAAGATAAGGCGAACATATTTTCCAAGCCCTTCGAGCAAGCCGAG
GACGCCCGTTTCTTCGACGAACTAAACGCAGAGATTGAGTCTGACGATCCAGATAAAGTC
CGCCTGGGCTGGCACCTTTCCATGGCCGAGCGCGCCGAAACCGTCCTGAGAAATGCTTTC
CATGCCGGCCCTCGCAGTAGTGAGCAGCGCTACCGCGCCCGCGCTGCGGCCTTATCTCGA
TTCCATGGAGGACTGCGCAGTGGAAATGTATTACCCAGCCTCACCCAGCACTACCGTGAA
CAATAA
>HMHBLCGN_00414 CRISPR-associated endonuclease/helicase Cas3
ATGAAGGAGACCAGCCCAAACGCTTTTGGAAAACTCCAGCGGAATGAAGAAGGCATCATT
TCCGCGTGGCATACGCTAACAGACCACCAAACAGACGTTGCTGCCTGTTTCGAACATCTC
TGTCGATGTCACAACATTCGGCGTGCTTTGGAGACAACTGCAGAGCAAAAACTGCAACCG
CGAGATATCTCCCGTCTCTCAGCACTGGTCTTTCTGCACGATCTCGGTAAAGCCAACAGC
GGCTTTCAAGCTAAGCGCTGGACGCGAGACAAGTTGCCCCAGGAGTGGCCTCTGCCGGCG
GGACATGGCATTGAGGCGAGCAAGATTTTTAGTGCGGATGTACCTACATCGCTCGCCGAA
AGGCTACCGATTGAAGCGATGGACAGTTGGGGTGAAGCTGTTCTTTCATTACTGATTGCC
AGCATCAGCCACCACGGGCGACCCATCGACTTCGAAAGCACTTCAAACTGGAACCCTGCA
ATCTGGAAGCCGGTAACTGATTGCAACGGCAACATCATTTACGATCCCGAATCAGTGCTA
CAGCAAATCGGTGAGCTCATGGTTGCGCTCTATCCCAATGCCTTCGAGCCCGCCGGAAAC
GACTTACCGGATACCCCGGCCTTTGGCCATCTCTTTGCGGGGTTAGTGCAACTGGCCGAC
TGGATAAGTTCCGACACCGACTTCTTCCCCTACGCAAAAGAGAATGAGCAGCGTACCGAG
ACAGCGCCACGCTATGCCGCCGCTGCCATCACCGCCCTCGGGCTGGACACGGAAAACTGG
CGCGATCAGATCAATGCCCTATCACCTGAGTTTGCACATGTCTTCCAGGTACCATCACCC
TACCCCATTCAGAAGGCAATGGATGACCCAGACCTAGGGCCACTGGTGATTCTGGAATCA
GAGACAGGCAGCGGCAAAACCGAGGCCGCCATCTGGCGCTACCTGCACCTGTTTCGCACT
GGGCAGGTAGACAGTCTCTATTTCGCCCTTCCCACTCGAGTCTCTGCCACTCAAGCCTAT
CAGCGTATCAAAAGTGCAATTAATCGCATCTGGTCCACAGATGCTCCTGTTACAGTGCGC
GCCTTGCCGGGCTATGCCAGCGCAGATGGGCAGGACATTAAAATCTTGCCAGACTTCAAA
GTGCAGTGGCCTGATGACCCCGGTGATGTAGAGGCCCAGCGCCGCTGGGCCGCAGAATCA
CCCAAACGCTTCCTAGCTGCACCGATTGCCGTCGGCACCATCGATCAGGCACTGCTCGGG
GCACTGCAAGTACGCCACGCTCATCTCCGCCATGCTCTACTGTCGCGTAGCTTGCTGGTG
GTGGACGAAGTACATGCCTCCGATCCCTACATGACGGCATTGTTGGAACGCCTACTCAAG
GCCCATCTAGATTGTGGCGGGCACGCACTGTTGCTCTCCGCTACCCTGGGCTCCAGCGCC
CGTGATCGCTATCTGGCGCTGGCGCCACAGAGGGAAAAGCCCGCCGCTACCACAACGAAT
TATGACAGTGCCTGCACCATACACTATCCGGCCATATCCGATTTCTCAGACATCCGGCCC
ATTGCATCCGCCGCACCTGAAAAGACCATTTCATGGACCTTACATGACTGCATGGATGAT
CCCGAGCAGATTGCCAGGATGGCGCTAGATGCAGCAGGTGAAGGCGCAAAAGTCCTGGTG
ATCCGCAACACAGTACCGGCTGCCATAGCGGTGCTGCGGGCGCTGGAAGAGAGCAATCCT
GATCCTGCCTGGCTGTTCAACGTTAATGGTATCAACACACTGCACCACAGTCGTTTTAGC
CGCCAGGATCGCCCTATTCTGGACAAAGCAATCCAGGAGCAGCTCGGCAAAACAGGAAAA
CCTGGTCCACGCATCGTGGTCGGCACTCAGACGCTTGAACAGAGCCTGGATCTGGATGCC
GACCTACTGATCACCGATCTATGCCCAATGGACGTGCTGCTGCAACGGGTAGGCCGCCTG
CACCGCCACCATCGATCACAAAATGAACGCCCGGAGAGATTCCAAACGGCTCAGGCATGG
GTGCTAACACCACCCGGCCACAATCTCACACCGATGCTGAAGAGATCCAGGCATGGGCTG
GGGCGATTTCGAAATGGCGGTGGGATCTATGATGACCTGCGAATCATCGAGGCCACACGC
CGTCTTATCGACAAACATCTGGTAGTCAACATTCCCGAAAAGAACCGCTACCTGGTTGAA
ACCGCAACCCATTCGGAGCAGCTGACTGCGATCCAGGATGAACTCGGCGAGCCCTGGCAA
ACACTTGCACAGCAGGTCGAAGGTGATACTGGGGCGCAGAACGTGATTGCGCGCCTCCAT
GCTCTGAACTTCAATGAGGTTTTCGGGGAACGTAAAGACAATCTCTTTCCCAATGACGTC
AAGATCGGCGCCCGACTGGGAGCGGAAGACAGACTTTTGCAGTTTGATCCAGCGCTGCCA
GGCCCATTCGGCGCCCCCCTGAAGCAGTTGCCGGTGAGACACTTTCTCGTTCCAGATGGA
CTGGATCTCGATGCGCAACCCAATCAAATCGTTCAACAAGATGGACTGATCGAATTTACC
CTAGGTACCACCCGCTACCGGTATGGCCGTCTCGGATTGGAACGGCTAACGGATGATTGA
>HMHBLCGN_00415 hypothetical protein
ATGAAACATTCGTTCTGGAGCATTCTTTTCAACACAGTGCTCGTGATCTGCCACGTACTC
ACGGGACTCTTTTTTCTCTACACCCTAGAAGACCGTCACCACCACGTAGGACTTTTGGTA
ACTGCACTCTATAGCTGCATGCTGTTCGCCCTCTGGTGGGAACTTAGGGGCAAAAACCTC
CCACCGAAAGTCACCGCCGACCGCCTAGCCAGAGCGACACTGAATGTGAAAGCACGGCGC
TCGACACCCCAGCCTGTCTATCTGGAGAAGGACGAACCAGCCTCACCCGCCCCCATCCAA
ACCACACATCACACTCCCCAACCCTCCATCCTTATGAGCCTGGCGTGGGCGTTCTTTCTT
GGCTGGTCGATTGGAGGTAATAATGAGAAGGATGGTACTTAA
>HMHBLCGN_00416 hypothetical protein
ATGAATGACTTTGTCGAAAAGGCCCGAGCCTATGCCACTCAGGCCCATGCGCGCATCGAT
CAACGCCGCAAATATTCCAACCAGCCCTATGACGAGCACCTGAAACGGGTTGCTGAATTG
GTGGAAGAGGTCAGCGATGATCCGCAGATGATCGCGGCCGCCTGGTTGCACGATACGGTG
GAGGATACACCCGCCACGCATCGTGATATCGAACGTGAGTTTGGTGCCGGGGTGGCGCAA
CTGGTGGATGAGCTGACCGATGTGAGCCGCCCCGGTGACGGCAACCGGGCGCTGCGCAAG
GCTCTAGATCGGGAACATATCGCGCGTGCCTCGGTGTCGGCGAAGACAGTCAAACTGGCC
GACCTGATCGACAACTGCCGCGATATTTGTCGGCATGACCCGCGTTTTGCCCGGGTCTAT
CTGGCTGAGATGGAGGCGCTGCTGCGAGTTCTGCAGGAGAGTAATGAGACCCTGTTGAAA
CGCGCCCACAAGGTATGGAACCGTTGCCGGGAACGGCTTGGCGCGGAGAAGGAGGCGTCT
CGCCATGAGTCTGAGATGTTTGCGCGTCACACTCAGAATGCTAGTTTTGACCAGTGGCGG
GCGCTTCGCCTCTTCACCGAGTCTTTCAGCGCCAGTGACATTGCCGAGCCGCTCGGTTCT
TTCGACAGCGATACCTCGGCGATCAAGGCCCACGAGATCATGCTTTCGAAGGGATGGTCG
GTCGCCGGCCTGCGCGAAGATGGGGTGGTAGAGGGGTATATCCTGCGGGATGACCTGCAG
CGTGGTTACTGCGGTGACTACCGCCGCAGTTTTTCGCGGGGACAGCTGGTGCGGGGTGAT
GCGCCACTCTCGGACGTGATCTATGTGCTGACCCGCCACGCCTCCTGTTTCGTAAATATC
ATCGGCGGTACCTCGGGCATCATCATCCGTGAGCATATCCAGAAACCGATCGTGCGCATG
TGGCTGTTCGGCATGATCACCATCATCGAGATCAACCTGGTGAAGCGCATCGAAGAGAGC
TACCCGGATGAGTCGTGGCAGTCACAGCTCAACGATGGCCGTCTCGACAAGGCCAGAGAG
ATGCAGCAGGAGCGGCAGCGGCGCGGCCAGATCTCTCGTCTGATCGATTGCCTGCAGTTC
TCTGACAAGGCACAGATCCTGATCAAGGATGAGGTGCAGCTGGCCTGGATGGGCTTCGAT
TCGAGGCGGGTGGCAAAAAAGGCCCTCAGAGATCTGGAGTCGTTGCGCAACAATCTGGCC
CACTCCCAGGATATCGTCTCCCACGACTGGCCACAGATCGCCCGCATGACTCAGCGCATC
GAGTTTCTGATGGGATTCGGGGAGGAGTGA
>HMHBLCGN_00417 hypothetical protein
GTGGCTGTAATTGAGCGAATTCTATTTGGCACCACCCTGACGATGAGCCTGCCGCTGCTG
GCGGCACAGCTACCGGAGGAGCGGGCGGATGCCATGTACCACCGCTACGACGGTGGCGGA
GTGACGATCAGCGGTCCATCGATCCTGGCGCGCAAGCAGTTCGGCGAAAGCATTTCCGTC
TCCGCCAACTACTATGTGGACGCCATCTCCAGCGCCTCCATCGATGTGGTGACCAGCGCT
AGCCCCTACAGCGAGGAGCGTACCGAGACCAGCGCCTCGATCGACTATCTGCACGGCAAC
TCACTGATGAACCTCGGCTATACCAACAGCGAGGAGAGCGACTACAGCGCCGACACCTTC
CACTTCAGCATCAGTCAGGAGATGTTCGGCGATCTCACCAACGTCACCCTCGGTTACAGC
CGAGGCAGCGACCAGGTGCGGCGCAACGGCGACCCCGGCTTCAGCGAGGATATCACCCGC
AACAGCTTCACCCTGGGGCTGAGTCAGGTGGTCTCGGCCAACACCCTGTTCGCCCTCACC
TGGGAGACCATCGCCGACCAGGGCTATCTCAACAACCCCTACCGCTCGGTACGCTACCTC
GACCCGGCCAACCCGCAGGGCTACAGCTACGAGCCCGAGATCTATCCCAACACCCGCACC
AGCAACGCACTGGCGGCACGACTGCGCTACCATCTGCCCTACCGGGCGGCGCTCTCCGGG
GAGTACCGCTTCTTTACCGACACCTGGGGCATCAACGCCCACAACGCCGAGCTGGGCTAT
ACCCAGCCAATCCAGGACCGTTGGACCTTCGACCTCAGCTATCGCTACTACACTCAGAGC
GCGGCGGATTTCTACAGCGACCTGTTTCCGCTCGCCCAAGCGCAGAACTACATGGCACGG
GACAAGGAGCTGAGCAGCTTCAGCAGCCACTCGGTGGGACTGGGGGTGAGTTACAAACTG
CTTCGTGACGACTGGAAGCTGGTCGACAGCGCCACTCTCAACTTCTCCTACAACTTCCTC
TTCTTCGACTATCAGGACTTCCGTGACCTCAGCCAACCGGGGCCGGTGGGCGAAGAGCCG
CTCTACGACTTCTCCGCCAATGTGCTGCGACTCTACCTCTCGATCTGGTATTGA
>HMHBLCGN_00418 hypothetical protein
ATGCGAACGATGATTCTGTCGACCCTGGCACTAGCGCTGCTGGCAGGCTGCACGGTGGAA
CCCTGGGTCAAACCCTACGAACGGGCCAGGCTGGCCGACCCGATTATGCAGTTCAGCCGC
AACCCGGTGGCCAACAATTATATGCAGCATGTCTATCAGGCGCGCGAGGCGGCGCGCGGG
GCCGAGGGCGGCCAGGGAGGCGGTTGTGGCTGTAATTGA
>HMHBLCGN_00419 Thiol-disulfide oxidoreductase ResA
ATGAAACAACCCAACAGAATCTCCCATCAGCTGATACTGCTGGCCCTGCTGCTGTTTATC
AGCCCGGTGCGGGCGGCTCAACCGACCCCCGACTTCACCCTGAAGCGCCTCAGCGGCGAG
AACCTGCGCCTTAGCGAACTGCGCGGCGAGGTGGTGATGATCAACTTCTGGGCCAGCTGG
TGCGGCCCTTGCCGGCAGGAGATGCCACTGCTGGAGGCGCTCTATCAGCGCTACCGGCCC
CTCGGTTTCACCCTGCTCGGGGTCAATGTCGAACAGGAGAGCACCAAGGCACGCAAGCTG
GCGAAGGAGCTGGGAGTGAGCTTTCCGATCCTGTTCGACAGTGACAACCAGGTCAGCAAA
AACTATGAGGTGGCGGCGATGCCCACCACCCTGCTAATCGATCGGGACGGCAATCAGCGC
TTCATTCACCAAGGCTATCAGCCCGGTTACGAAGAGGCCTATCAGGAGCAGATCCGGCTG
CTGGTGGGGGAGTAG
>HMHBLCGN_00420 hypothetical protein
ATGGAAATTAGGCGTCGCTTTCTTCTTCTGATCACCGGGCTGCTCTGCTGGCAACCTGTG
AGCCTGCTGGGCGCGGAGCCGATAATCGAGCCCGATCTGCCGCGCCGCGAAATCGTCGAG
CCGGCCATCGACACCGAAGACTTCGAGATCGGCCTGTTCGCCGGCGCCCTCAGCATCGAG
GACTTCGGCACCAACCCAGTCTATGGAGTGCGCCTCAACTACCACCTCACTGAGGACTTC
TTCCTCGAGGCAGGCCTCGCCAGCTCACGGGCTAGCAAAACCAGCTACGAGCTGCTCAGC
GGCGGCGCCCAACTGCTCACCAACAGCGAGCGCAACTTCACCTACTATAACCTTTCAGTG
GGCTACAACCTGCTGCCTGGGGAGGTCTTCATCGGTCGTGACCGGGCCTTCAACAGCCAG
CTCTATCTGATCGGCGGGGCCGGCAGCACCACCTTCGCCGGCGACGACCACTTCAGCATC
AACCTCGGCCTCGGCTACCGGCTGCTGCTCAGCGACAGCTTCGCACTACATCTTGACCTG
CGTGACCAGCTGTTCAGCAGCGATCTGTTGGGGGAGGAGAAGACCACCCACAACATCGAG
CTGAGCGGCGGGCTGAGCATCTTCTTTTAG
>HMHBLCGN_00421 hypothetical protein
ATGCCCTCTCACCGCTGCAATCGCTCACTACTCTGGCTGCTGCTGTGGCTGCTCTGTCTG
CCAGCAGCGGCTGAGCAGCAGTATCGCCAAGTAGAGATCAGTGCGCCGTTTATCGAACTG
CAGACCGGCCCGGGACGCGCCTTCCCCGCTTTCCATGCTGTGGCGCGGGGCGAACGGGTG
GAGATCCTGATGCGCCGCACCGACTGGTTCAAGCTGCGCACCCGCAAAGGAGTGGAGGGC
TGGGTCCATTTGCAGCAGCTCAGTGGCAACCTGGACAGCCTGGGTGAGCCACTGCACCTG
GATACGCTGCGTCTAGCCGACTTCCGTCAGCGCCGCTGGGAGGCTGGGCTGCTCGGTGGT
TATCTGGAGGGTGCGGCACTGCTCAGCGGCTATGGCGGCTTCGCCTTCTCACCGAACCTG
TCGGCAGAACTGTCGCTCTCCCACGCCCTCGGCGACTTCTCCAGTCAGCTGATGGCGGAC
ATCAACCTGCTCGCCCAACCCTTTCCGGAGTGGCCAGTCTCGCCTTTCTTCACCATAGGC
ACCGGCCTGATCCACACCCGCCCACACAGCACCTTGGTGCAGAGCGAGGATCGCACCGAT
CAGACCGCCAACGTCGGTCTGGGCGCGAAGTTCTATCTAGGACGCCGCTTCATGCTGCGC
GGCGAATACAAACACCGACTGGTATTCACCAGCCGTGACGACAACGAGGAGTACTCGGAA
TGGAAATTAGGCGTCGCTTTCTTCTTCTGA
>HMHBLCGN_00422 hypothetical protein
ATGCGCGAGATCCTCGGCTACGTCCCCATCGAACCCGACGGCTCGGTGAGTATCCGGGTG
CCCGCTGACACCCCCTTCAGCTTCAGCCTGCTTGACCGGGCAGGGCGGCGTGTCGGCCCA
CGCCACGACCACTGGCTGCAGCTGCGCCCCGGCGAGAGCCTGGAGTGCCATGGCTGCCAC
GATCCGGCCAGCCCTGTGCCCCATGCCCGTCAGGATGCCCTGCCAGCAGCGCTCAACTCC
GGCGCACTAGGCGATGGCCTGCCGTTTCCCAACAGCGACCCGGCGATCTGGGCCAATCAG
GGCGAGACCATGGCCCAGGCACGGGGCCGGATCAGCTGCCAGAGCGACTGCGCCGCCATC
ACCCCCAGCGTCGATCTGCAATTCGAGGACCATTGGACCGACCCCGCAGTGCAGCCAAAA
GACCCCGTCTTCAGCTACCGCTACACTGATCTAACCAGCCCGGCCCCGGCCAGCAAGGCC
TGCCAGCAGCGCTGGTCTCGCCTCTGCCGCAGCGTGATCCACTATGAGACGCATATCCAT
CCGCTTTGGAGCCTGCCCCGCCAGCGGCTCGACGCTCAGGGACAGCTCATCGAAGACCAG
ACCTGCAGCCGCTGCCACGCCACCACCGACGACAACAGTGCACTGCAACTGCCCGCCGCC
CAGCTCGACCTGAGCGACGGCCCCTCGGATGCCGAGCCGGATCACTTCAAGGCCTACCGG
GAGCTGCTGTTCCCCGACAACGCCCAGGAGATCCGCGACGGGCTGCTGCAGGACCAGCAG
CTAGCGGCCACCGACGAGCTCGGCAACCCTCTGTTCGAGACCGATGGTGAGGGCAACCCG
ATCCTCGACGAGGCAGGCCAGCCGATCCCGCTACTGGTGTCGGTAGCCGCCCCCGGCCCT
TCGATGCGCGCCGGCTCCGCCCTGGGCAGCTATTTTTTTGACAGGTTCGCCGCTGGCGGC
TCCCACGCCGATTATCTGAGCCCAGCCGAGCTACGACTGCTGTCGGAGTGGCTCGACATC
GGCGCCCAGTACTGGAACAACCCGTTCGACATCCCGCGCGATGAGTGA
>HMHBLCGN_00423 hypothetical protein
ATGTACTACTTCGCCTGCCTGAATCGCAGCCTTGCCGGCCTGCTGGCACTGATGCTGCTC
GCCGGCTGTGGCGGGGAGGGCCAGGCCCCCGATCCGGTGGTGGTCGACTACCCGCTCGCC
TACATCAAACGGCCTGCCGAGGCTATCGAGCAGGAGGATGTGCGCCGACTCATCACCTTC
AGCGCTGGCGCCGATCTCTATCTGCGCGAGCGCGCCTCACCCAGCGCAGCGGAGATCAGC
CTCACCCACAACATCACTGGCGGGCTGGGCGACGTGCGCGATCTGCAGCCCTCCTACGAT
GGCGAACGGCTGCTATTCTCTTTGCGCCTGCCACAGATCGAAGGTGCGGAGGTGGCCGAC
CAGCCAAGCTGGAACATCTGGGAGTACAGTCGCGCCGACCACAGCCTGCGGCGCATCATC
CCCTCCGACACCCTGGCCGAAGCGGGCCACGACATCGCCCCCCACTACCTGCCGGACGGG
CGGATCCTGTTCAGCTCCAGCCGCCAGAAGAGCGCCAAGGCGCTGCTACTTGACGAGGGC
AAGCCGCAATACCCGGCACTCAACGAGGCACGCCAGGAGCCAATCTTCGTGCTGCATCTG
ATGAACGCCGACGGCAGCAACATCCAGCAGATCTCCTTCAACCAGAGTCACGATCTCGAC
CCCACGGTACTGAGCGACGGCCGAGTCGTGTTCAGCCGCTGGCAGCGTAGCAGCGGCGAT
GCGATCAATCTCTATCAGATGAACCCGGACGGCACTGAGCTGCAGCTGCTCTACGGCGCC
AACAGCCACGCCACCGGCACAAACGGCGCAGCGGTGCAGTTCCTGCGCCCCCGCGAGCTG
CCTGACGGTGGTCTGCTGACACTGCTGAAGCCGTTCAATGGACTGAATGGCGGCGGCGAC
CTGGTGCGCATCGACATCGACAACTTCATCGAGCACGACCGCCCCCTTATAGGCGGCGAG
GCCGCGCCGGGCACTGCCCAGCCGCCTGCTACCGTCAACCTGGTACGCACCGACAACGCC
CCCTCACCGGGCGGACGCTACCGCGACGCCTTCCCGCTCTGGGACGGCACCGACCGGCTG
TTGTTGAGCTGGAACCAGTGCCGACTACGCATCGGCGAGCACACCCTGCCCTGCACAGAG
GAAAATCTGGCCGATCCTCAGGCAGAGGAGGCCCCTCCGCTCTACGGCCTCTACGTCTAC
GACCCAACCGAGGCAACTCAACAACCACTGCTCACCCCACAGGAGGGGGTGATCTATGAA
GAGATGGTGGCGCTACAGGTGCGCACCCCACCGACGATCATCTTCGACAAGGCTGCCGGG
GTCGGGCTGGACGGCGAGATGGTCGATGCCGGGGTCGGCCTGCTGCAGATCCGCAGCGTC
TACGATCTGGACGGCCAGGACAGTGCCGAACCCGACCTCACAACCCTGGCCGATCCGACT
CAGACCAGACCGGACCAGCGCCCACTGCGCTTCCTGCGCCTCTACAAGCCGGTGGCCCTG
CCCGAGCGCAATCTGCTGGTGATCTCCCAACAGCGCCTTCGGCCGTAA
>HMHBLCGN_00424 hypothetical protein
ATGAACAGAATTTTGGATTTGATGGGCGGTTGGCGACCAGCCATCGCTGATCTGTTGCTG
GGGGGGATGCTGATCGGTCTGATCCTCTCCCCGCCGTTCTTGCAGGCGGGGGTGAAGGAG
CAAGCGCGGCGTATCCACGACCGGCTCGCCGGCGTGCCGCCGCAGGCATCGGTGCTGGCA
CAGATGGAGACGCAGATCAGCGCCAATAACGATCCGCTGGCAGCCGCCTATCTGGCGATG
GAGCATCCGGCCTTCTACGACGTGACCCTGAAGAACTTCGCTGCCCCCTGGACCAACGAA
GAGCAGAGCCTGTTCGTGCCGCTCAACGATTACAGCGCCACGGTGATCGGCATGGTGCGG
GACGAGGTGCCGTTCAATCAGCTGCTCTCGGCCGATCTGCTCTATCAGGGCGACCCGGCA
CTGGGCCTGCCGCCCTACTCACCCGCCAACAACGATCACTACGAGGCCCTGGAGACGAGC
GGTGTGCCGCTCAAGGATGCGCTGGTCGCCGCCCCCCAGTCGGATCTCAACGGTTTGCCC
GCTACCGCCACCGCTGGTGTCATCACCAGTCGGCAAGCGGCCCGGGCGTTTTTTATCGCT
GGCACCAACCGGGCGATGTTCCGCTTTACTCTGCTCAACCATCTCTGTCTCGATCTGGAG
CAGGTCAAGGACACCAGCCGCGCCGCGGACCGTGTCCGCCAGGATATCCCCCGCAGCCCC
GGCGGTGACAGCCGCCTGTTCCTCAACAACTGTGTCGGCTGCCACGCCGGTATGGACCCG
CTGGTGCAGGCCTACGCCTACTACGACTACGACGAGGCCGCCGGGCGGCTGCTCTACACC
CCCGACCAGGTGCGTCCCAAATACCTGATCAACGCCGACAACTTCAAACCGGGCTATGTG
ACCCCGGACGACCAGTGGGACAACTACTGGCGCGCCGGCCCCAACGCCTTGCTCGGCTGG
GACTCGGCCCTGCCGGGTAGCGGCAACGGCGCCAAATCCCTCGGTGTGGAGCTGGCCAAC
AGTCAGGCCTTCGCCAGTTGCCAGGCGAAGAAGGTCTTCAAGGCGGTCTGCCTGCGCGAG
CCGGTGGACAGCGCCGACCACGCCCAGATAGCTGCTATGAGCGACTCCTTCCGGGCCAAT
AACTACAGCCTGAAACGGCTCTTCGCCGAGTCGGCGGTCTACTGCCGGGGGGAGTGA
>HMHBLCGN_00425 hypothetical protein
ATGGCTAGTAAGCAGCGGATAGAGGGTGGCGCCGAACAACGTTGGGTCGTCTGGCAGGAT
ACGCGAATCACCTACCGTCTTGAGCGGCGGCGCCTTGAGTTCGATCTGGCGCCCATCACC
GATGCTGGTGCTGTCGGCCCAGGCATCGAGATAGGCGGTGATCACCGCGGCACAGGCGGC
ATCGCTGTCGAGCCAGCAATTGTGGCCAGCACCGACCTTGCTAACCAGGCGCGAGTCGGC
GGTGGCGCTAAGATCGACCAGCGGATTGGCCGCGCTGTAGGCGAGATTGACATCATCATC
CCGCACGAACTGGGGCGACTGCCCGCCGACACTATGGCAGGCGCCACAGCGGTTGGTGGC
ACGCAGCGGTTCCCAGAGGTGGAGGCGAAACGCCTGAGCATCGTCGGTGCGCGCTGCCGG
GCCACTGTAGCCGTCCTGCGCCGGAGCCTGGGTCTGCAGATTGGCGGTAGTGCTGACCCC
CTCCATGCAACCACCCAGCAGCAGGCCAGCGAGTAG
>HMHBLCGN_00426 Type II secretion system protein F
ATGCAGAGCTACGACTACCGCGCCATCGACCCCCAGGGCAGGATCCACAAGGGCCGGATC
AGCGCCGCCAACGAGCTGGATCTCGACCTGCGGGTACGCAAGATGCACCTGGAGCTGCTC
TCCCACCGGCGCAGCCGCAACCACGGGCGCAAACGCTTTGGCCTGGGCGGTAACCGGCGC
CGCCTGCTGATCGACTTTGTCTTCTCCCTGGAACAGCTGGTGCGCGCCGGGGTGCCGCTG
CTGGAGGGGATCCACGATGTGCGTGACAGCCTTGCCGCCTCCTACTTCAAGGATGTGCTG
GGCAATGTCATCGACGCCATCGAGGGCGGCAGCACCCTCTCCCAGGCACTCGAGCTGCAC
CCGGAGCTGTTCGACCGAGTGTTTATCAGCCTGATCCGGGTCGGCGAGGAGTCGGGGCGC
CTCGACACCCTACTCGAGCAGATCACCGAGTCGCTCAAGTGGCAGGATGAACTCGCCTCC
CACGCCAAAAAGATCATGATCTATCCGCTGATCCTCGGCAGCGTGCTGCTCGGCGTGACC
GGCTTTATGATGGGCTATCTGGTACCCCGCCTGGTGCCCTTCATCCGTGAGATCGGCGGT
GAACTGCCGCCCCACACGCAAGCACTGATCGCCACCTCCGATTTCATCATCGCCAACTGG
CCGTTTCTGCTTGGGCTGCTGCTCGGGCTGCCACTGGCGGTGCGCCTAGCCCGTCGCCTG
AACCGCCGCTTCGACTATCTGCTCTCCCTGCTGTCACTGCGCTTCTGGCTATTCGGCCCG
CTCAACCTGAAGATCAAGCTGGGACGCTTGGCACAGAGCTTCTCGCTGATGTACAGCTCC
GGCATCTCGGTACTGGAGGCGATGCAGCTGAGCGAGTCGCTGGTACAGAACCGGGTGCTG
GAGGAGAAGCTGCGCGGTGCCCGACAGCAGATCGCCGAGGGGGTCGGCATCGCCGAAAGC
TACAAACGCATGGATCTCTTCCCGCCACTGGTGGTGCGCATGTTGCGGGTTGGCGAGAGC
AGCGGCGCGCTCGACAAGGCACTGGATAACGTCAGCTACTTCTACACCCGCGACATCCGC
GAGACCATCGCCAAGATCGAACCGGCGATCTCCCCGGCGCTGACCATCGCGATGGCGGCG
ATCATGGGCTGGGTGATGGTCAGTGTGCTCGGCCCGATCTACGACACCATCGCCAAGATA
GGATGA
>HMHBLCGN_00427 Type II secretion system protein E
ATGACCGGCCACCAGGTCTACTCCACCCTGCACACCAACTCCGCCGCCCGCTCGATCCCG
CGCCTGCTCGACATCGGCGTCACCCCCCAGGTAATGACGGGCAACATGATCGGTATCGTC
GCCCAGCGGCTGATCCGGCGCCTCTGCGAGCATTGCAAGGAGGGCTACCAACCCAGCGAG
ATAGAGCAGCGACTGCTCGGCATCAGCAGCGATAAGGCGGTGCAGATCCACCGCGCCACG
GGCTGCAACAAGTGCAACAACACCGGCTACAAGGGACGCCTGGCACTGATGGAGGTACTG
CGCTTCGACGATGGGATCGATGACTTGGTCGCAGCCAGCGCCTCCTACCGTGAGGTGGAG
CGCTACGCCATCGGTCACGGCTTTATTCCCCTGGCCGAGGACGGTATCCGCCGTGTTCTC
GAAGGCGTCACCAGCCTCGACGAACTGTCCCGCGTTGCCGACCTCACCAAGCGGCTGGAG
TGA
>HMHBLCGN_00428 hypothetical protein
ATGGTAACGGCCGCCAACCAGCCGAAAAAACAGGCCAAGCCTCTCGGCATCCAGCTGGTC
GAACAGGGGCTGGTGACCACCGATCAGGTGGAGATCGCCCTCAAGGAGCAAAAACACCGC
GGCGAGCCTCTCGGACAGATCCTGATCTCCCTCGGCTTCATCTCCGAGGCGGTGCTCACC
GAGGTGATCGGCGAGATCTTTGGCGAGCGCAGTGTCGATCTCTCGAGCATCATCCCCGAC
GCCGAGGCGCTGGCGCTGATCGACCGCGAGACCGCGCTGCGCAACCGGGTGCTGCCGATC
ACTCTGGACCAGGAGAACGGCACACTCACCCTGGCGATGGAGGACCCCAACAACCTGGTG
GTGCTCGATCGGCTGCGGGTACAGATCCCCCGTCAGCTGCGCATCACCCCGATGATCGCC
GGCAAGCGCGAGATACTACTCGCCATCGACCAGTTCTACGGCCACGAGCTGTCGGTGGAC
GGCATCCTGCGCGAGATCGAGACCGGCACGGTGGACTACGAGGCACTGGCCGAGGAGGCG
CAGGAGTATGAACACCCGTTGGTGCGGCTGGTGGATGCGATCATCGCCGACGCGGTGAAA
CGCGGGGCCTCAGACATCCACTTCAACCCGGAAGAGAAGTTCCTGCGGCTACGCTACCGT
ATCGACGGCGTGCTGCACCAGATCCGCAGCCTGCACAAGGATTTCTGGTCGCCGATCAGC
GTGCGCCTGAAGGTGATATCGGGGATGAACATCGCTGAGACCCGCGCCCCCCAGGACGGC
CGCATCTCGATGACCATCCGTGGCCACCGCATCGACTTCCGAGTCTCCGCCCAGCCCACC
ACCCACGGCGAAAACTTTGTGCTACGTATCCTCGACCGGGCCAAGGGCATAGTACCGCTG
GACAAGCTCGGCTTGCGCCACGACAGCCACACCACGCTGAAACTGATGATGGCCCGCCCG
GAAGGGATCATCCTGGTCACCGGCCCCACCGGCTCGGGCAAAACCACCACCCTCTACTCG
ATGCTCAATCATCTCAACTCCCCGGAGGTCAACATCATGACCCTGGAAGATCCGGTGGAG
TACCCGATCAGCATGATCCGCCAGACCTCGGTCAACGAGGTGGCGCGGATGGACTTCGCC
TCCGGCATCCGTTCGCTGATGCGCCAGGACCCAGACATCATCCTGGTCGGCGAGATCCGC
GACCAGGACACCGCCGAGATGGCATCAGGGCCGCGATGA
>HMHBLCGN_00429 Beta-barrel assembly-enhancing protease
GTGAAACCAACCAATCTCATCGGCAGCAGCAGCCCCGAGAGCGCCACACTCCAGCCCAAT
AAGACCAGCCCCACTCCACCCGCCATCCAACAGAAAATAGAGGAGGATCCGGGGTTTGGT
CTGCCCAGCCGCATCATCATCAAACGCACTCAGCGACGCACAGCACACCGCTCACCGGCA
GCTTCCGCCTACCAGGCTCTACAGCAAGGCCAAACAAAACAGGCCGAGAGACTCTACCGC
AAGCTGCTGCAGAAAGAGCCGCACAACCGCGATGCCCTGCTCGGACTGGCCGCACTGGCC
CTGCAGTGGGGAGACCTGGAGAGCGCCGAGGCCCACTACCAGCAGCTGCTGCGCCACGAT
CCCCACGACGCCGATGTGCTGGCCGCACTGGCCCTGCTGGAACCACGCAGCAGAGACCCG
GGCCTGGAGCTACGTCTGCGCCGGCTCGCTGAACAGCAGCCCGACAACCCACGCCTGCAC
TTTGCCCTGGCCAGCCGTCACGCCGCCCGGCAGGAGTGGCGGCGCGCCCAGCAGGCCTAT
TTCGACGCCTGGAGCCGCAGCCGCGACAACCCCGACTATGCTTTCAATCTCGCGGTCGCC
CTCGATCATCTGGGAAAAATAACCCACGCAGCCAACTACTACCGCAAGGCACTCGAACTG
GCACGCAGCCGACCGGCCAGTTTCACCAACGCCGCCGCACAACAGCGTCTGACACAGATC
GATCCGGCAGGAGTGCTGCCATGGTAA
>HMHBLCGN_00430 hypothetical protein
GTGCCCCATGCGGTACCCAAATCCGAGCCACTGGTGCTGGATCTAGAGCCCACCGAGCAG
ACTCAGCTCCCGCCAGCCGCTCCCCCCGAAGACGACCTTGCTAACGCCCTTGCCGATCGG
CTCGACCATGGCAGCGATGAGCTGATACTGCCCCAACCGCCAGAGATCAACATCGAGCCT
GAAGAGAACAAGCAGATCGAGCCCCCCGAAACCAGGCCAGCTGATGAGGCGCCGGCCGAA
AAAAAGGAGACCACCGAACCACTCGATCCACAAAGCCTGCAGCAGTTGATGCAGGGCTGC
CGGCGCAATCGCCAGCATCGCCATCTCTGGCTGATACTCATCGCGATGCTGGTGATTGGC
TTGCAGATAGCCGCAGGCTACTGGTACTACCTGCAGCAGTCGCTGATTAGCAACGAGGTT
CGAACCTTTTCCCCCACGCTGACCGAACCTCTCCAGGATAATCCTCTGAGCAACGCCGCG
CTCACCCCCCCTTGCCGACGAACCGCCAATTAG
>HMHBLCGN_00431 Type 3 secretion system secretin
GTGCAAACCACTGATCTGACACCGAAACCACAGCCTGCAGGCATCCTCCTGGCGGTCTGC
CTGCTACTGGTAGGCTGCGGCCCGACTCGGGCACCAACCCCATCCACTGGACACCTGCTG
CCGAAACCAACACCGGCCCAGCCGGGCGCGGCGATCCCACCGCCGGTCACCCGCCCTGCA
CTGCTGCCAGAACCCCGCGCAGAGGCGCCACTGGAGAGCTACACCGTGGTGGTCAGCGAC
GTGCCCCTGCGCGAGCTGCTGTTCACCCTGGCGCGGGATGCTGGTCTTAACCTTGACATC
GACAACAACATCACCGGCAACATCACCCTCAACGCAGTTGACCAGACTCTACCGCGCATC
CTCGACCGCATCACCCGCCTCAGCGCGGTGCGCTATGAGATAGACGACGATGTGCTGCGG
GTGATGCAAGACACTCCCTTCCTGCGCAGCTATATCGTTGACTATGTCAACCTGTCGCGT
CAGAGCAGCAACACTATCCAGATCTCCACCAAGGTGGCCAGCAAGGTGGCCGGGGGCGAG
GGCGGTGAAGGCGAAGGCAATACCTCCAACACCCAGCTCAAGGGAGAGGTGAGCAATCGA
TTCTGGCAGAGCCTGTTCGTCAACCTCACCGCCATCATCGGAGATAAAAATCCATCCGGC
GGCAGCGGTAGCGAATCCGGGGGCGTCAGCCTCGGCTCACCCAACATCATCATCAACGCT
GAAACCGGCATGATTGCGGTGCGCACAACCGCCAAGAAGCACCAGGAAATCGAGCGCTTC
CTGACCCAGGTACTCGACAGCGCCAGACGACAGGTGCTGATTGAGGTCACCATCGCCGAG
GTGGTACTGAGCGACCACTTCCAGGCCGGCGTCGACTGGAGCCTGATCGGCAGCGACATC
GGCATCAACTCAGCGATGATCGGTCAGAACCTGCTGCAGGCGCCACTCGCCAGCCTCACT
CTCAGCGGCAATATCAATGGTGACCCGTTAAACCTCACCCTCAAGGCGCTGGAAAACTTC
GGCAAGGTCAAAGTGCTCTCCAGCCCCAAGATCATGACCCTCAACAACCAGCCGGCGGTG
CTGCGCGTCACTGACCAGCGGGTCTACATGATCACCGATGTGGAGGTGGAGGAGGACCAG
GAGACCAAGACCAAGACCCGCACCTTCGAAACCACGGTCAACACTGTGCCAGAGGGGCTG
GTGCTCACTGTCACCCCCTATGTGGATCAGTTCGACACCGTGATGCTCAACATCCGTCCC
ACCATCTCGCGCATCCTGGGCTTCGTCGAGATGCGCAACCAGGAGCTGGACGAGGCCAAT
GTGATCAACCGTGTGCCAGAGATCCAGTTGCGCGAGATGGAGACAGTGCTGCGTGTCAGT
AGCGGCGACTCGGCGATCATCGGCGGGCTGATGCAGGACGCCATCGACAACTCACAGAAC
AGCCTGCCCGGTGTCACATCGATACCACTGCTGGGGGATCTCTTCTCCTACCACGACAAA
CAGGTCTCAAAGACCGAACTGGTCGTCTTCATCCGCCCCACAGTGATCCACAAGGCGAGC
CTGCAGGACGACCTGACACCCTTCAGGACGATGACCCCAGACCTGCTGCCGGCTGCCGAC
CGTGAACCAGGTGAAGCCCTATGA
>HMHBLCGN_00432 hypothetical protein
GTGCACCGCTACAGCCAGGGACTGATCCGCCGGATCAACATCATCGCCGACAAAAGCCTG
CTGGCCGCCTACTCCGAAGGCAGCTCCCAGCTGCGCCACCACCACATCCGACTCGCCGCA
CAGGAGTCGGGGCTACTGCATGGCACGCCGCGCTGGCTCTATGCCGCCGCCAGTCTGCTG
CTCGGGTTGACTGGCCTAACCCTCTCCCAGGCAGAACGGGTACCATACCCTGCCGCTCAG
CCACCCTCCCCGGTTGTCGCCGCGACACCATCGGAACAGACCGTCTCAGTCGCACCAGAG
CCGGCAGGCACCACACTCACAGAAGCTGCCCTTCCGGCGACATCAAAGAGATCCAGAGAC
AGCGACGAATTAATCAACCGCCGACTGCGGGCCACCCGCCAGCTGCTCACCGACGACAGC
GCCGGGGGCTACAGCATCCAGCTGCTTACCACTCAGCAGAAGCCGGTCTATCTAAAAAAC
TTTTTCGCCGAGCACGGCGAGCAACTCGATCCTGAGCAGGTCTTTATCTACCCCCTGCAC
TCCAAAGGAAGCGACTATTTCATCGTGCTCTATGGCCACTATGCCGACCCCAAACTGGCT
GACAGCGCACTCAATGCACTGCCAACTGCCCTCACCAAGGGCCGACCTTACATACGCTCC
CTGCGCCGTATGCGCGACGAAGCGCAACCCTGGCAGGGATAA
>HMHBLCGN_00433 hypothetical protein
ATGCACATCCTCGCTGCTCAGGGGGGGCAGTTCGAGGCTGTAGGTGATGCGCTCTCTGAG
CTGGCGGATCTCTGGGTCGGCCAGCTTGCGGTCGAGTTCGGGCTGGCCGAACAGCACCAT
CTGCAGCAGTTTGTGGTCGCGGGTCTCCAGGTTGCTGAGCAGGCGGATCTGCTCCAGGGT
CTGTAG
>HMHBLCGN_00434 DNA-binding transcriptional regulator NtrC
ATGGCGAAATCACAGACGATGCCAACCGACTCTGCCAACCAGGCCCCCAGATCACGGCCC
GCCCTGTTACTGGTGGATGATGACCCCGCGATCGCGGAGGCCCTCGGCTTTCTGCTGCGC
AAGGAGTACCAGGTGCATCTAGCATCGAACCGGGCCGAGGTTACCCGGCTGCTCAGCCAG
CACCCGGCAAACCTGAAACTGGCACTGATCGATCTGGGACTGCCGCCAACCCCCCACCGA
CCGGATCAGGGGTTCGCCATCATCGGCGACCTGCTGCAATTCGACGCCAGCATCCGCATC
CTGATCCTTTCTGGCCAATCCCAGGAGGACAACATCCGCCACGCCTTCAGCCTCGGTGCA
GCAGATTTCTTCCCCAAACCCTGTGAGCCACAGCTGCTGAAGGCCGGCCTCAAACGCCAG
CTGATGCTCGCCGAACTCGAAACCCATTCACCAACTAGCGGCATGGCACATGGCCTAATC
GGCACCAGCGAGGCAATGCAGGGCCTGCGCGGGCAGATCGCCCAGTTCGCCCCGAGCGAA
TTCCCGGTACTGATCTCCGGCGAATCGGGGACCGGCAAAGAGCTGGTGGCACGCGCCCTG
CACCAGGCCGCTGAGCGGCGTGAGCAACCCTACTTGGCGCTCAACTGTGCCGCCTTCTCC
CCTGACCTGCTGGAAGCTCAGCTGTTCGGACACGCCAGAGGCGCCTTCACCGGTGCGCAG
CAGGGCAAGAAGGGCTTCTTCGAGGAGGCCAAAAGCGGCACCCTGTTCCTCGATGAAATC
GGCGAGATGCCACTCAGCCTGCAGGCCAAACTGCTACGAGTACTTGAAGATGGCGAATAC
TATCGGATCGGCGAGACTAGCCCGCGCCACTCCCAGGCCCGCATCATCGCCGCCAGCAAC
CGCAATCTGAAACAGGCGGTTGAGCGGGATCGCTTCCGCGCCGATCTCTACCACCGTCTC
TGCGTACTCACTATCGAAGTGCCACCATTGCGTCAGCGCAGCGACGACCGCAACGAGCTG
CTGGTTCACTTCATCAACAAATTCGCAGACTCGATCCACTCTTTCCGCCTCTCGGCCGAA
GCACAGGCGCTGTGGCGCAGCTACCCTTTCCCCGGCAACGTGCGCGAACTACGCAACATT
GTTATCCGGCTCGGCACCAAACACCCGGATGGGCTGGTGGGAGCAACTGCACTGCGCCAA
GAGATCGACCCACAAGGCACTCCATCGATCGAGTCAGCGGCGATAGATCACCAGGATGCC
CCAACCAGCCTGCTTCAGCGCGAAGGATTTGAACTCGACCGATATCTAAACCAGCTGGAA
CAGCACTATATCCAGGCCGCCCTGGAGATGGCCGGCGGCAGCCTCAGCAAGGCTGCGCGG
CTGCTGCATATCAACCGCACCACCCTCTACAGCAAGGTCAAAAAGCTTGAAAAAGCGGAG
CAGGCCCATGTACCTGAAACAGTTCGGCCTCACTCGTAA
>HMHBLCGN_00435 hypothetical protein
ATGATTGACTATACAGTCGAACTCCCGTCACCGGAGGCGCATCTCTATCAGGTCAGCATC
CATATCCCGGATCCTGAACCGCACGGTGTAACCTTTTCTCTGCCGGCTTGGATCCGTGGC
AGCTACATGATCCGGGATTTCTCACGACATATCATTATTATCGACGCTGAGGACAGCACG
GGTCCGCTTGCGATAAAAAAACTGGACAAGCAGACATGGCGATGCGAGCCGGCCAGTGGC
GATCTGACAATCCGTTATCAGGTCTACGCTTGGGATCTGTCAGTGCGAGGTGCTCACATG
GATACCACGCATGCCTACTTCAATGGTGCTGCCCTGTTCCTGGCTGTGCACGGTAAGCAG
CAAGAGCCACTGACTCTCACCATCAACCGGCCAGCAGGAGAGCGCTATGAATCATGGCGG
GTCGCCGCGGCAATGCGATCGCAGGGTGCCGATGAGCAGGGGTTTGGCTGCTATCTATTG
CAGAATTACGAAGAGCTGATCGATCAGCCTGTTGAGATCGGTGTGCACGACGCTTTTGAT
TTTGCAGTGGCCGGCAAGCCGCATCGCTTTGTCGTGGCGGGCAGACACAGCGCAGACCTG
AACCGTCTGAAGAGCGACCTGACCCGAATCTGCAGCCAGCAAGTTGCGTTGTTTGGCGAA
CTCCCCCTCAACGACTATCTCTTCCTGCTTAGCGTGGTCGGAGAGGGCTATGGCGGGCTT
GAGCACCAAAACTCCACTAGCCTGTTGGCCAGCCGCAAGGATCTGCCAGGGCGATACGAA
ACGGAACCGAGCAAGAACTATCGGCGTTTGCTGGGGCTCTGCAGCCATGAATACTTTCAT
CTGTGGAATGTTAAACGCATCACCCCTGCGGTGTTCCTCGAGAACGACACGAGCGCGGAA
GTCCACACGCGACAGATGTGGGTGTTTGAAGGCATCACCTCCTACTATGATGATCTGATG
CTGCTGAAAAGCGGCTGCATTAAGCGTAAAGACTATTTTGAACTGCTGGCCGAAACTGTC
ACTCGGGTGATGCGCGGCCGCGGGCGTCTGAAACAGACTCTGGAAGAGTCGAGCTTCGAT
GCCTGGACCAAATTCTACAAACAAGACGAGAATGCCCCGAACGCGATTGTCAGCTACTAC
GCCAAGGGTGCCCTGTTCGCACTGCTGCTTGATCTACGGATGCGACTAGAAAGTGATGGC
GCCAGCTCTCTTGACCACGTCATGCAGGTGATGTGGCACCGCTACGGCAAGCCGGGTATC
GGGGTGCCCGAGAGGGGATTCGAGCAAGTGGCGATGGAGGTGACAGGGCTGGATCTAGCG
CCGCTGTTTGAGCTTGGCCTGCGCACTACCCAAGAACTGCCCCTGCAGGAGTCGCTGGCG
GCGTTTGGTGTACAGATGCGCCTACGTCCCGCCTCCGGCCCGGAGGACAACGGTGGCGTA
GTGACTGATGAGCAAGTGGCAGATGCAAAGCCGCGTTCGGTACTGGGTGCCCGCATCAAA
GGGCAGGATGCCGGCGAGCAGGTTGTGCAAGTGTATGAGGGTGGTGCAGCGATGGCCGCG
GGGATCGCCGCCGGTGACTTGATCGTGGCGGTTGATGGGCTGCGGGTCCGGCAGGGGGAG
ATCGAAAAACGCATCGCCGTCCTGCCGCCAGGTGAGGCGGTGCCGGTGCATGCCTTTCGA
CGAGATGAGCTGATGCAATTTGAGCTTGTGCCGCAAGTGGCGCCAGCCGATACCTGCGAA
TTCTATCTGCCAGAGGCGATCCCGCCAGCACAGCAGGCGCGGCGCGACGCCTGGTTAAGG
AGCCTCTGA
>HMHBLCGN_00436 hypothetical protein
ATGTATCTGGACGAGCAGAATTGTGCGGCCAAATTTTTCGATGCAAGGCAGAAATCGCAG
GTAATAGTCGGACTATTGCCGAGACTTTTAACGCAGCAGCGGGAAATTTGGGCCATAAGG
CTGCCGTTCATGATTCGTTCAGAGGCTCCTTAA
>HMHBLCGN_00437 Bifunctional ligase/repressor BirA
GTGGTGATGCCGACTAGGATCAGACTGCTACAATTGCTGGCCGACGGGCGCTTTCACTCC
GGTGAATCGCTGGCCGTAGCGCTGGGGGTCAGCCGGGCTGCTATCTGGAAGCAAGTCCGC
CAGCTGCGTGATGCGTTCGGCCAGGATGTTCATGCAGTGCGCGGCAGGGGCTATCGACTC
GCCCGACCGCTGGACCTGCTCGATAGCGAACGGATCAGTGCACAGTTCAGCGACGAAACC
GGGGCGCAGATCAGCGTAATCCATCTCCATCAGAGCCTGGATTCCACCAACAGCTGGTTG
ATGGAACAGGCCCGCAAGGGGGCAGCGAATGGTACCGTCTGTCTGGCCGAGCAGCAGTCG
GCCGGGCGCGGTCGGCATGGTCGCCGCTGGATCTCACCCTACGGTAGCAACGTCTATCTC
TCGCTGCTGTGGCGCTTTGAGCTGGCGCCGATGCGTCTCAGCGGACTGAGCCTGGCCGCC
GGTATCGCTGTGCTGCGCACGCTGCGCGAGTTTGGAGCTGTCGAGGCAGGTCTAAAGTGG
CCCAACGACATCCTCTGGCAGCAGAAAAAGCTCGCTGGTCTGCTGCTCGAGGTGTCGGGG
GAGTCAGAAGGGCCCGCCCAAGTGGTGCTCGGGGTGGGATTGAATACCCATATGGACGAG
CAGGGGGCGGTCATCGATCAGCCCTGGACCGATCTCCGTTCAATCGCCGGCGTCAGGCCC
CACACCCGCAATGAGTTGGTCGCGAGCCTGATCGAGAACCTGGTCAGGGTGGCGAATCTT
TATGCAAGCGAGGGGCTGCAGCCGCTCATGCAGGAGTGGCACGATGCTGATCTGATGCTG
GGCAGACAGGTTGTTGTCCGCAATGCGCGGGGCGCGATCCAGGGCCAGCACCGGGGAATC
GATGAAAATGGTGCGCTACTGCTGGCGGTGGAGGGAGATATCCGCAGCTTTCATGCCGGC
GAAGTCAGTCTCCGCTCTGAGGGATCCTGA
>HMHBLCGN_00438 Type III pantothenate kinase
GTGGAGTTGCTCGTCGATATTGGAAACACCTCGTTTCGCTGGAGTACAGTGGCGGGCCTG
GCGGACGGCTCGGTCAGCAGTCAACAGCACCTGGGTGAGCTCACACCACTGCTCGATGCC
CAATGGCGGCAGCTGGCAGCGCCTGCAGCAGTTTGGGTAAGCTGTGTCGCAGGTGAGGCG
GTGCGGTGTGAGCTGCGTGACTGGTGCACAAAGCACTGGGGACTGAAGCCCGATTTCCTG
CGCGCCCAGGCAGCCCAGGGCGGGGTGAAGAGTGGCTATCGACAGCCGGAAACCCTGGGG
GTCGACCGTTTTCTTGCATTGCAAGCTGCAAAGTCGCTTTCTGTGACCCCCGTCATTGTC
GTAGACTGTGGCACGGCAACCACGATCGATGCTCTGGGTCGGGATGGTACACATCATGGC
GGGTTGATCCTGCCGGGGCTGGAGATGGCAGTCCAGGCCCTGATCCGAGGCACCGACATT
CCGCCGCCGTCTTCACTCGAGGTCGATGGCTTGTTCGGGGCTGATAGCGGTTCCGGAATT
GCTGCTGGTGCGCTGTTTTCGACAGTTGCCCTGATAGAGCGGGCATACGCTGAACTGGAG
GCCCGCAGCGGTGAGACGCCGCGCTGCCTACTGACCGGCGGGGGCGCGCTACGAGTAAGA
GAGTGGATTAGGATAGCAACGCGGTATGAACCGCATCTTGTGTTGATGGGAATAGTAATC
GCAACAGATCGGAGCAGCCGATGA
>HMHBLCGN_00439 hypothetical protein
ATGACAAGGTGGCTGTTTTTTATACTGCTTCTGGCCAATATTGGTGCGCTGATCTGGGGC
TATCCACGCATGGTCAGCGACCCGGCCCCCGAGCGCGGGGCAGCCGCGCTGGGTAATCTA
AAGCTGCTCAGTGAGCTACAGGAGGTTACTGAGCCGGAAACAGGTCGGCCCGCCGAGTCC
CTTGACCCGCCGGCAGAACTGCTGCCGGAGAGTGAGCCTTCTGAACTGGCAGCGGTAGAC
AAAGATGAAGAGGTGGAGGAGGCGCAGCCACCAGTTGTGACGGTAGAGTCGGAACCGCTG
GCTGAGGAGGCTGCGCCTTCGCCTGTCGCTGAGCAGCAGGTCCCTGTTGCTCCAGAGACG
CCTACACTGGCGGCGCCCGCGCCTGAGCAGAAAACGCCAAAGACCCCACCGGCTCCACCG
CCGCCCGCCCGTGTCTGCATGAGCGTCGGTCCACTGGATCTGCAATCAGAGGCGGAAAAG
CTGCGTCTGCAGCTACTGGCGAAGGGCGTGAAGGCCACGCATAGGTCAGAATCCGTGCAG
GAACAGGCGGGCTTCTGGGTGCTGATCCCGCCGCAGAAAAGTCGTGAAAAGGCGGCCGAG
CTGGTCGAACGCCTCAAGCTGGCGGGCATTACGGACCTGTGGCGCTTCACTAGCGGAGAA
CTGGCCCATGCCATCTCACTGGGGCTCTTCCGCTCCATGGATCGTGCGGTAATCAGACGC
AAGGCAGTGGTGGCAAAAGGCTTTGCAGCTGAGGTTCGGCCGCGTTTCCGTGAGAAGAGC
CGACACTGGCTCGACTTCTCCTTCCAAGGCGAGCCGCCTCTGCCTGCAGAGGCATGGGCA
GCTCTGCTGCAGGAGTATGAGGACGCCAAGCAGGGCCCACGCCCTTGCGACAAACAGGCC
GGGTAG
>HMHBLCGN_00440 DNA-directed RNA polymerase subunit omega
ATGGCTCGCGTCACAGTAGAAGATTGTCTGGATTACGTGGATAACCGTTTCGATTTGGTG
CTGGTGGCGACCAAGCGGGCTCGCCAGCTGGAGCATGGGGTGGAACCGTTGTTGCCCTGG
GAGAACGACAAACCGACCGTGATGGCGCTGCGCGAGATCGCCGACGGTCTGATCGCCGGC
CAGGATTTGGAGCAGCCAGAGGATGAAGCGATGGTGGTGGACGCGACCATCTCCGCACTA
GACGCCTCCTTGCTGGGGCAGTAA
>HMHBLCGN_00441 Guanosine-3',5'-bis(diphosphate) 3'-pyrophosphohydrolase
ATGAGCAACCCCCTTGGACCCACCAAACCACTGACCCCATCCGATCAGGAGGTTCCCCGC
TTCCTGATCAGTGACCTCTGCGTCTACCTGGAAAACTATCTCAAGCAGGCGCAGATCCGC
GAAGTCTACCGGGCCTATCTGTTTGGCGCTGAAGCCCACTCCGGGCAGCATCGCAAGACC
GGCGAACCCTACATCTACCACCCTGTCGCTGTGGCGCGAATCCTTGCCGAGATGCGCATG
GATCATAAGTGCCTGATGGCGGCGATCCTGCACGATGTGATCGAGGATACCGATACCGCT
CGGGAGCAACTCGTCGAGACCTTCGATGAGGAGATCGCATCGCTGGTCGATGGCGTCTCG
AAGCTCTCGAAGATCGACTTCCAGTCCCAGGTGGAGGCGCAGGCGGCGAGCCTGCGCAAG
ATGCTGCTGGCGATGACCCAGGATATCCGGGTGATCATGATCAAGCTGGCGGACCGGCTG
CACAATATGCGCACCCTGGGGGTGATGCGTCCCGGCAAGGCCCGCCGTATCGCCCGCGAG
ACCCTCGATATCTATGCGCCGATTGCCAACCGGCTCGGCATCAATAGTGTCCGTCTGGAG
CTGCAAGAGCTGGGTTTTCACGCCCACTGGCCGATGCGCTACCGGGCCTTGACGCAGGCG
GTGGCGGAGGCCCGTGGCCACCACAAGGAGCTGGTATCGAATGTGGAGGTGGCGTTGCGT
AGCCGGCTGGAGCAGGATGAACTGGGGGGGCGGGTCAGCGGCCGGGAGAAGCATCTCTAC
AGTATCTACCGCAAGATGGCGCAGAAGAAGCTGAGCTTCCACGAGGTGGTAGATGTGTTT
GCCTTCCGCATCATCGTCGACAAGGTGGATACCTGCTACCGGGTGCTCGGCGCGGTGCAC
AATCTCTACAAGCCGATGCCGGGGCGCTTCAAGGACTATATCGCCATCCCCAAAGCGAAC
GGTTATCAGTCGCTGCATACGGTGCTGTTTGGCCCCCAGGGCATCCCGATCGAGATCCAG
ATTCGCACCGAGGAGATGGAGCGTCTGGCCGAGTCAGGCATTGCCGCCCACTGGAAATAC
AAGAGCGATGACGGTGGCGGCCACTGGGCCCAGTCGCGTGCATCCGACTGGCTCACCAAC
CTGCTGGAGATGCAGCAGGGGGTGGGTGACTCGGTGGAGTTTCTCGAGCACGTCAAGGTC
GATCTGTTTCCCGATGAGGTCTATGTGTTCACTCCGCGTGGTCGCATCATGGTGTTGCCG
CAGGGGGCAACGGTGGTGGATTTTGCCTACGCGCTGCACACTGACCTGGGTAATACTTGC
GTGGCGGCGCGTATCGACCGTCGTCTGGTGCCGTTGCGCAGTCATCTGCGCAACGGGCAG
ACGGTGGAGATCATCAACTCCGAAGGGGCCAGCCCGAGCCCCGCCTGGCTCAACTTTGTG
GTGACCAGTAAGGCACGCATCAACATTCGCGCCTTCCTGCGCAATCTGCAGGGGCAGGAG
GCGGTGGAGCTGGGGCGGCGTCTGCTGGAGCGGGAGCTGCAGAGCTTCTCGCTGAATCTC
TATGAGCTGGAGCAGAAGCACATCGACGCGCTGCTGGAGGAGTACCGGCTCGACGATCTG
GATGAATTACTGGCGGAGGTGGCGTTGGGCAACCGGATGCCGGTGCTGATCGCGCGGCGT
CTGGTGGGGGATGATGTGCCGGCCGATGGGACTCCGGAGAAGACCGAGAAGTCGGCTGGC
CCGCTAGCGATCAAGGGCACCGAAGGGATGGTGGTGAAGTATGCTAAGTGTTGCCGGCCG
ATTCCGGGGGATGCGATCGTTGGTGTGTTCAATCCCGGTAAGGGCATCGTGGTGCATCGC
CAGGGTTGCCCCAATCTGGGTGAGTATGCCAAGCATGGCCACAAATGGATCGACGCCGAG
TGGGAGCCTGAGGTGGACGGTGACTTCTCCACCGAGATCCGGGTTGAGGCAGGCAACCGG
CGTGGTGTGCTAGCGACGGTGGCCGCGACCATCTCAGAGGAGGGCTCGAACATTGAGAAT
GTGCTTTCCGAGGAGCGCGATGGCCTCTCCACGACCCTGACCTTTGTCATCACCGTGCGT
AACCGCCGCCATCTGGCGCGGATCATGCGGCGGGTCAAGACACTCTCTTCGGTGCTGAAG
ATCAACCGGCAGAATATCTGA
>HMHBLCGN_00442 hypothetical protein
ATGACAGAGAACATTGTTCAGGTTGCTTCACAGCATGTCACCGACGTTCAGGATATCAAT
AAAAACCTGGTGGAGAAGACCCTGTGCATGCGCTGTCTCGCCAATCTCTCGCAGGTCAAA
TCCCGGCTGCTGGTTGAGACTATCCATGACATGAACAACAGCCGCCAAGAGCTGGCTGAT
CTCTCAACCGACCTGGCGAAACACGCCAAACAGGCGGAGGAGCAGAGACAGGTCATCGAA
CGGCAGAGGCAACGGCTGGAAGAACAGAACACGGCACTCGAATTTGAGCGGGACCTACTC
GAACTGAAGGTTGCAGAGCGCACCGAGGCATTTGAAAAACTGGCCCACTACGACTCATTG
ACCAACCTTCCCAACCGTTTTCTCTTCAATGACCGGTTGAAACATGCCCTGGCCCGTGCC
GGTCGGGAAAAAAGCAAAGTCGGCCTATTGCTTATCGGCGGCGTCGGCTGCAACGATGTG
CAGGGCTATCTCTACAGCAAGCCGCCCCCCTGCAACCAGTTTCAGCTTAACTATCCAGGC
CCCGCATAA
>HMHBLCGN_00443 2-iminobutanoate/2-iminopropanoate deaminase
ATGAGCCGTGAGATCATCCGCACCGATCAGGCACCGCAAGCCATTGGTACATACTCCCAG
GCCGTCAAGTGCGGTACCACTGTCTATCTGTCGGGTCAGATCCCGCTGCTGCCTGAGACC
ATGGAAATGGTGGAGGGAGAGATCGAGCAGCAGATCCGTCGCGTCTTCGATAATCTGCAG
GCGGTAGCCCGTGCCGCGGGTGGCAGCCTGGCGGATGTGGTCAAACTGAATGTCTTTCTC
ACTGATCTCGGTAACTTCCCGGTGGTTAATCAGGTGATGGCCGAATATTTTAGCGAACCC
TATCCGGCACGGGCGGCGATCGGCGTGGCGGGACTGCCGAAGGATGCGGGGGTTGAGATG
GATGCGGTGATGGAGCTGCAGGGTTGA
>HMHBLCGN_00444 hypothetical protein
ATGAGATTGATAGGTCGGTCTTTTCTATTAGGCGCTGTTGCCGCGCTCGTTCTGAGCCTG
GCCCTGCCGTCGGCAGCCTTTGCCGGCAAGCGATATGTGTTCAGTGGTGGCCCCGCCGGT
GGCACCTTTCAGGTGGTGGCGAATGCGGTGCAGGTCTATGGGCCGGTGAAGAAGAACTCG
GCCTACAAGGTCAAGGCCCAGTCTTCGGCCGGTTCGGTAGAGAACCTGCGCAAGGTCAAT
AAGGGGCGCGCCCACTTTGGCGTGGTCTATTCGGGGCATGTCTATCTCGGGCGAGAAGGA
CGCCTGAAAAATGACAAGAAAAAATATGAGGATGTCCTAGCGGTCTCTTACCTCTATGGC
GCCCCGGCTCAGCTGGTGGTGCGCAAGGGTTCCGGGATCAAGAGCGTAAAGGATCTGGTG
GGCAAGAAGGTGGGGGTGGGTAATGCCGGCTCGGGCGCCTTTGCCAACTGCGAACTCTTC
TTCTCCCACATGGATGTTTGGGACAAGATCAAGCGCAACGCCATGGGCTACAATGATGCG
GCTCAGGCATTTGGCAATAAGCAGTTGGATGCCTTCTGGCTGTTCACCGCCTTCCCCAGT
GGCGCGGTAATCATGGCGGCACAGACCAATGATATCGATCTGATTGATCTGCAGGCCGAT
GCCAACGTGAGCGGTTTCTTCAAGCGTTACCCCTACTTCTCCGAGCTGTCGGTACCCGCC
GGCACCTATCGGGGTGTGGACCACGAGGCCCCGTCGTTTCAGGATTCAGCGCTGTGGGTG
GCCAACGCCAAGGTGCCCGATGATGTGGTCTATGACATGTTGTCAAAGATCTATACCGAT
GAGGGCCTAGCCCACATGCGCAGCCAGAAGAAGACCTTCAAGGAGATGAGTATCAAGACC
GGCGTCAACGGTATTGTGACGCCCATGCACCCCGGTGCGATCCGCTTCTGGAAAGAGAAG
GGATTGCTCTGA
>HMHBLCGN_00445 hypothetical protein
ATGGCCGAGTCCATGGTGCCCCTGATCTCCGACCCCTTGACCTCGAACCGAGGATATTAC
CCGATTTTGACAATCGATCACCTCAACTCTACATTGCGGCGATGA
>HMHBLCGN_00446 Inner membrane transport permease YadH
ATGAATCGTTGGCAACGCTATCGCACCGCCTACTGGACCATCCTGGTCAAGGAGGTACTG
CGCTTCAGCCGCATCTGGGTGCAGACAGTGCTGCCGCCGGCGATCACTACCAGCCTCTAC
TTTGTCATCTTCGGCACCCTGATCGGCGCGCGCATCGGCGAGATGGATGGCTTCCGCTAT
ATCGACTTCATCGTGCCCGGGCTGATCCTGATGACGGTGATCCAGAACTCCTACTCGAAT
GTGGTCTCCTCCTTCTACAGCGCAAAGTATCAGCGTTACGTCGATGAGCTGATGATCGCG
CCTGTGCCCCATTGGGTGGTGCTGGCGGGTTATGTCAGTGGCGGGGTGGCGCGGGGGCTA
GTGGTGGGGGTGGTGGTGACCCTGGTGTCGCTGTTCTTCAGCGATCTGCAGATCCACAGC
TATGGGTTGACCCTGCTGGTGGTTCTGTTGACCGCGCTGCTGTTTGCCTTGGCGGGCTTT
ATCAACGCGGTGTTCGCCAACAGCTTTGACGATATCTCGATCGTGCCGACCTTTGTGCTG
ACCCCGCTCACCTATCTCGGTGGGGTCTTCTACTCGGTGGCGCTGCTGCCTGAGTTCTGG
CGTGATCTTTCGCTGGCCAATCCGGTGCTCTACATGGTCAACGCCTTTCGCTACGGCCTG
CTGGGCACCTCAGATATTCAGATCGGCACGGCGTTGGCGATCATCCTGCTGTTTATTGTG
GTGCTGGCCGCCTTCTCGCTGGAGTTGTTGCGGCGTGGGGTGGGGATCAAGAGTTGA
>HMHBLCGN_00447 putative ABC transporter ATP-binding protein YadG
ATGACCGCACTCTCTATCCAGCAACTCCATAAGACTTATCGCAACGGCTTCGAGGCCCTC
AAGGGTGTCGATCTGGAGGTGGAACGGGGGGACTTTTTCGCCCTGCTTGGCCCTAACGGG
GCGGGTAAGTCCACCGCCATCGGTATCATCGCCTCGCTGGTGAACAAGAGCCGCGGGCGG
GTGGCAGTGTTCGGCCACGATCTTGATAGGGATCCGGAGGCGGCCAAGCAGTGCATCGGC
CTGGTGCCTCAGGAGTTCAACTTCAATGTCTGGGAGCCGGCGGTGGAGATCCTGGTCAAT
CAGGCGGGTTACTACGGGGTGCCTCGGCGCGAGGCGTTCCGTCGTGCCGAGCGCTATCTG
AAACAGCTCGATCTGTGGGAGAAACGAACCAGCCAGGCGCGCGAGCTCTCCGGCGGCATG
AAGCGCCGCCTGATGATTGCCCGTGCCCTGATCCACCAGCCCCGGCTGCTGATCCTGGAT
GAGCCCACCGCCGGGGTCGATATCGAGATCCGCCGTTCGATGTGGGCGTTCCTGCAGGAG
ATCAACAGTCAGGGCACCACCATCATCCTCACCACCCACTATCTGGAGGAGGCGGAGCAG
CTTTGCCGCAATGTCGCCATCATCAACCAGGGTCGCATCGTCGAGCGCTCCAGCGTCGAC
CAGTTGCTACGTGAGCTGCGCACCGAGACCTTTGTGCTCAATCTGCGTGACAAGCTGGCA
CAGCTGCCGGAGCTGGGCGGCTTTGTGTTGCGTCACCTGGACGAGTGCACTCTGGAGGTG
GAGGTGAGCCGCGAGCAGACCATCAACGGTCTGTTCGAGGCGCTGTCGCGCCACGGTATC
GAGGTGACCAGCATGCGTAACAAGCAGAACCGGCTGGAACAACTCTTTATCGATATGGTG
AATCAGGACCGGGCAAACGGGGTGGGCTCATGA
>HMHBLCGN_00448 hypothetical protein
ATGAACGCCGATCGCGACACCCGCCGACTGATCCTGAAGAGCGCCCGGGATTTGATCTAC
TCCCGCAGCTACTCCGAGGTGGGAGTGGCGGCGATCTGCGAGCGCGCCGGGATCAAAAAG
GGCAGCTTCTACCACTTCTTCCCCTCCAAACGCGACCTGACCCTGGCGGTGATCGACGAG
TTCTTCGTTGAACTCAAACAGCAGATCTTCAACAGGCCTTTGCCACCGATCTGCCACCAC
TACAGCGCCTGCTGCGGCTGGTGGAGCTTGGTTATCTGTTCCAGAAAGAGATCGCCCAGA
CTCTCGGCCAGACCCTAG
>HMHBLCGN_00449 hypothetical protein
GTGGAGCTTGGTTATCTGTTCCAGAAAGAGATCGCCCAGACTCTCGGCCAGACCCTAGGC
TGCCCGTTCGGCAACCTAGCCGCAGAGATGAGCACCCAGGATGAGCCTATCCGGCAGAAG
GTCGAGCGGGTCTTCGAGATGATGGAGGGGCGTCTGGCAGAGACCCTGCAGGCGGCCGAG
GCACACGGGGATATCAAAGATGTCGATATACCCGCCACCGCCCGGCGATGCTCGCCTACA
TCGAGGGCATCATGCTGA
>HMHBLCGN_00450 hypothetical protein
ATGCTCGCCTACATCGAGGGCATCATGCTGATGGCGAAGACCCGCAACGATCCCCAAGTG
ATCCGCCAGCTCGGCCCGGCGATGGCCGAGATCCGTATCCGCAAAACGGTTTAA
>HMHBLCGN_00451 hypothetical protein
ATGAACAACTTGAACCCCCTACCCTTGGATGAGAATGGCGACCTCAACGCCTGGTTCGAC
CAGCGTTTTGAGGAGAAGATGGCGCAGCGTGAGGCGGCCCACACTCCGTCGATGACCATC
ATCGCCACCAAGGGCACCCTCGACATGGCCTACCCCCCCTTCATCCTCGCCTCCAGCGCC
GCCGCCCTCGGCTGGGATGTCGCGATTTTCTTCACCTTCTACGGCCTATCGCTGTTGAAA
CGCGACCTTGATCTGCAGGTTACCCCGCTCGGCAATCCGGCGATGCCGATGATCATGCCC
AAGGGCTCGGGCTGGCTCTCTGGCAGGCAGATCCAGCTGCCCACCAGCGTGATGGCCAAC
CTGCCCGGCTTTCAGCGGATGGCGAGCCAGATGATGAAAAAGGGGATGGCACAGAAGGGG
GTCGCCTCCATCGAAGAGCTGCGCGAACTCAGTATCGAGGCGGAGGTGAAGATGATCGCC
TGCCAGATGACTGTCGAGCTGTTCGACTGGCAGCGCACCGACTTTATCGACGAGATCGAC
GACTGGGTGGGGGCCGCCAGCTTCCTGCCCATTGCACAGAAGGCTGACGTCAATCTGTTT
GTTTAA
>HMHBLCGN_00452 hypothetical protein
ATGTCACTCATCATCCCCCCCGAACAGAACGATGGCATCGTCGCCGAGGTCTATAACGAG
ATCCAGCAGATGCACGATGTCAGCCAGGAGCAGATCGAGACGATGAAGCAAGGCCCGGCC
CAGGCACCTCTGGATGCAAAGGAGCCGACGCTGCTGCAGTGTGTACTAAAGGCAGTCGGC
GACTCCAATTCAATCGCCGCAGAGGATATCAAACAGCTGAAGACAGCCGGCTGCAGCGAG
TGGGAGATCTTCGATGCGCTCGCCCACGGCTCACGCCAGGTGAGCCAGCGACATCATGTT
GAATGCGTTCTGGGTGGAGGCGGATCTGCATTAGCTCTCTCCGCCTGCGGCACGAACCAG
TCCACCCGGGATCTTCGCGCCGCGAGCGGCACTTCCTACCGCAGACGCTGGCCGACCTCC
TGCCACAACACCTCATAG
>HMHBLCGN_00453 Sporulation initiation inhibitor protein Soj
ATGAAGATTATCGGTGTATACAACATCAAGGGCGGCGTCGGTAAGACTGCCACCGCGGTC
AATCTCGCCTATCTCTGCGCCCGGGCAGGCTACCGTACTCTGATTTGGGACCTCGATCCC
CAGGCTGCCGCTACCTTCTACTTTCGTATCAAACCGAAGGTTAAGGGTGGCGGCAAGGGG
CTGCTGAATGGGCGGGTCGAGCTGGACCGGGTGGTCAAGGGGACTGATTTTGAAAACCTC
GACTTGCTGCCGGCAGACTTCTCCTACCGCAACATGGACCTCAAGCTGGAGGAGGCGAAG
AAGCCGACCAAGCAGTTGTTGCGGTTGTTGAGACCGCTCTCGGAGGAGTATGACTACATC
TTTCTGGACTGCCCGCCGAGTATCTCGCTGGTGTCGGAGAACATCTTCCGTGCTGCCGAT
GGCCTGCTGCTGCCGCTGATCCCCACCACACTCTCCCTGCGCACCTTCAAACAGCTGCTC
GACTTCCTCGAGGGGCACCGCATCGCCGGGTTTGAACTGATGCCCTTCTTCTCCATGGTC
GACCGACGCAAACGCATGCACCTGGATGTGATGCAGAGCCTGCCCGACGCCCATGGCGAG
CTGCTGAAGAGCGTCATCCCCTACGCCTCGGATGTGGAGCGCATGGGCATCTACCGCATG
CCGGTGGCCGAGTTTGCCCACCGATCCCCCGCTGCCAAGGCCTATGAGGTGTTGTGGCAG
GAGGTCGGCCAGCGTCTGCGGTAG
>HMHBLCGN_00454 hypothetical protein
ATGGTCGGCCACCCTATCCAGTATGCACTTCCCCAAGAGATGGACCTGGAGATGCTAAGG
AGAGAGCTGGAGCGGTCGTTTCGCTTTTTCGATGTGGGCAGGCGCCAACAGAGCCTGGAG
TATCTGGAGAGTTTCGACTGGCGCATCTGGCAGGTGGATAGCGAGCTGTTGTTGCAGGAC
GATGGTGCATGCAAACGCCTCTGGTGCTTTGATCGCAACAACGACGATATTAGCGGTGGT
GTGGAGGTCGCCGGCGCCCCGGTATTCGCCGCAGACTTGCCTGCGGACGAGGCGTTCGAG
CCACTCCGGCGTGCCCTGGCGATGCGGGCATTGCTACCGATCGTCAAGGTGGAGCGTGAG
ATGCAACACTTGCGGTTACTTAACCGCGAAGAGAAGACGGTGTTGCGTCTTGCTTTGGTC
AGTGAGCGGTTTCGCTCCGTCCAACCCAGACAGGAGGGTGATCTGGGGCACAGCGTGATG
CTCTCGCCGGTCAGGGGCTACGATAAATATCTGAGCCGGGTAGAGAATCTGCTTTCCGAA
CTGGGGCTAAAGACTTCACCGTTGAGCCGTTTTTTGCCCGCCCTTGAGGGTATTGGCCGA
CGGCCAATGGACTACTCCTCGAAGCTCAACTACCAGCTGGATCCAGCCCAGGAGGCCGAC
AGCGCCACCCGACAGATTCTGCTGGGTCTGCTCGACACTATCGAAGCCAACGTCGACGGC
ACCCGCGCCGATATCGACTCAGAGTTTCTGCACGACCTACGGGTGGCGGTGCGGCGCACC
CGCTCTGCGTTGAGCCAGATCAAGGGGGTGTTCGATCCAGAGGTGCTGGAGCCGTTCAAA
AATGGTTTCGCCTGGGTTGGTCAGATCACCGGTGAGACCCGCGACCTGGATGTCTATCTG
CTGAAGTTTTCCGGCTACCGGCAGAGCCTGCCAGCGCTGCTGCGTAACGATCTTGACCCC
TTTCACAGCTACTTGCTCGAACGCCAGAAGCAGGCGCAAAAGGCGATGGTGCGTAAGCTC
AACTCGCCACACTTCCGCACGCTACTGAAAGATTGGCGGGCCTGGTTGGAGATGCCCCTG
GCGGCGTCGTTGCAGGGGCCAATGGCAAGCCAGCCGATTCCCGAAGTGGCGAATCAGCGC
ATCCGCAAGATCTATCGTCGGGTGCTCAAAGATGGCCTTGCGATCACCGAGCAGTCTGAG
CCGGAAGCGCTGCACGATTTGCGCAAGCAGTGCAAGAAGCTGCGCTATCTGATGGAGTTT
TTCCGCAGCCTCTACCCAAATGCAGAGATCAAACATCTGATCAAGGCGCTGAAGATATTG
CTCGACAACCTGGGGGATTTTCAGGATCTGCAGGTGCAGGCAGAGAGTCTGGAGCAGATG
GGTCAGCAGATGCTGCAGGAGGGTGCCTCCGCCACCACCCTGATGGCGATGGGGATCCTG
GTGGGGGATCTACTACAGCGCCAGCAGTCGCAGCGGGAGCAGTTTGCCGCGCTGTTTGCC
GACTTCTCCAGCCAGGCTAACCAGAGCGCCTTTGCGCAGTTGTTGAAGGGGTGA
>HMHBLCGN_00455 Bifunctional protein FolD protein
ATGAGTGCACAGATCCTCGACGGCAAGGTCATCTCGAGCGAGATCAAACAGGAGATCAAG
AGCAAGGTTGAGACCCGTCTTGCTCAGGGATTGCGGCGCCCAGGCCTCGCGGTCGTACTG
GTGGGGGAAAACCCCGCCTCCCAGGTCTACGTGCGCAGCAAACGCCGCTCCTGCGAAGAG
GTGGGCTTCTACTCTGAACTACACGAGCTCGCTGGTGACACCAGCCAGGGAGAGCTGCTC
AACCTGATCGACAGCCTCAACGCAAAAGAGGCCATCGATGGCATTCTGGTACAGCTGCCG
CTGCCCGAGCAGATCGATGAAGAAGCGGTCATCGAACGCATCCTGCCGACCAAGGACGTG
GATGGTTTCCATCCCTACAATGTCGGCCGCCTGAGTCTGCGCATGCCGATCCTGCGCCCC
TGCACCCCAAAGGGGGTGATGACCATGTTGGCGCGCACCGGTGTCGATCTGGTGGGCAAG
GACGCGGTGATTATCGGCCAGTCCAACATCGTCGGCCGGCCGATGGCGCTAGAGCTGCTG
GCAGCACGCTGCACCATCACCGTCTGCCACAGCAAGACGAAAGACCTGGAAGGAAAGTGC
CGCAACGCCGATATTGTGGTCGCCGGCGTTGGTCGCGCCAACTTTGTTCAGGGGGATTGG
ATCAAGCCGGGCGCCATCGTGATCGATGTCGGCATCAACCGGCTGGAGAGCGGCAAACTC
TGCGGCGACGTGGACTTTGAGGCCTGTAAGGCTAAAGCTGCCTGGATCACGCCAGTTCCC
GGCGGTGTCGGCCCGATGACCATCGCCACCCTGCTGGAGAATACCTTGCAGGCAGCGGAA
CTGCACAGCAACGTTTAA
>HMHBLCGN_00456 hypothetical protein
ATGAAAGCGACACGCAGACTCTTGACCGCTGCCGCAGTGGCCGCGTTGACCGCAGTGCCG
GCAACCTCAGCTGAGGCATGGTGGGGTTGGGGCCCCGGTAGTTGGTGGGATGGTGATGGT
TGGGGAGGCTTCAGCTTCTCCTTTGGTTTTCACGGAAGCGGATGGGGCCACGGCTATTAT
GATCCCTGGTACTACGGCTATTCGCCCTACTATTATGGCCATCCCTACTACGGTTATCCT
TCCTATCCGTTCTATTCACCGCCGGCGCTGCCCGAAACGCCACAGAGCGATTCCCTGGCT
TCCAAATAG
>HMHBLCGN_00457 PPi-type phosphoenolpyruvate carboxykinase
ATGACACAGCCGGATAACTTTCTTGCTAACTACGAGCCGCTTACTGGCGAATCGCTTGCC
GCGGTGGTCGACAATGTGCTGACGCTGTGCAACTTCACCGACCCGATGCGCAAACTGCTG
CAGTCGGCCAGTGATGACGGCGCGGGCTATGTAGTCTCCTCCGCCCATCCGCGTCTGGTG
GATGGCAAGCCGAGTAAAAATCCGCGCTATCTGCAGACCCGACCTGATCTGTCGAATCCG
CTACAGTCCTATGTGGCGGAGATCGGCGCCCGCTTTCATCGCAAACTACCGCTCGACAAG
CCGCTCTGCCATCCGGTGGATGCGGTGCTTTGCGGGCGACGCAACAATCCGCCGGAGCCG
GGCATCCGCGCGCTGGCGGTCTACAATCCGATCCACTACCAGGAGCTGCCCGAACTCTTC
ATGGACTTCATCTGCAGCCTCACTGGCAAGTCGCCCTCCACCACCGGGGCAGGTAGCGAA
GGGGCACTCACCAAGGGGCCGTTCAATGCGCTGCGCGCTACCGCAGACCTCAACAATGCG
TTGGTCTCTTTCATCCTCACCGGCTATGCGGGCTTCTCTAGCTCGGCAGGCTACATCGGC
CCCGATGTGCGGGTGGATCACGATATCAGCCTGCTGATCCCGGAGGTCTGGGCGAGGCTC
TCCGAGGAGGAGCGGGATCCGCAGTTTCTGATCGAGAAGGGCTATCTCGAGCCGTTGGAG
GATTTTGATTACGAAGGCGAGCGGGTGCTGGCAAGCCGTCTCGGTTACCGCATCACCGAC
CGCTTTGTGCATGGTTTCCTTGGCAAGATCTTTGACAATCCCAATGCGGTCTTCACCGAG
GCAATCCTGAAGCCGGAGAGCCAGGGCATGGCGGTGTTTGTCGATGGTGTCAACAACATC
GTCGAGGCGCAGCAACGGGTTGCCCGGCAGTATCTGGATGATGGCAGCATTGAAGAGGCC
TGCCCGCCGTTGAAGGCGCTGCTCTACATCATGGCGACCGGTGAATACCAGGGGAAAAGC
GCCCATGATCCGGCGATCCGCCAGATGTTCAGTCGCGACTACCTGCTGGCGTCCGACTGG
TATCGGGGCCGTCTGAAGGAGAAGCAGGCCCGCGAGAGCGTATTGTGGCAACGTAATGTG
AGCTACCTGGAGGAGTTCCTCGACAAGCCTGGCTATGCCGACGAAGCGGAACGGCTGGCT
ATCGAGCAGCGGCTCGAGGTCGCCCGAGAGCGATTGCTGGCAGTGCAGGAAGAGGATTAC
CTTAACAGTCTGGTGGGCACCTTGGGTGCCGATCCGCTGGCGCCGCCTGCTGAGGCTGTT
TGA
>HMHBLCGN_00458 PPi-type phosphoenolpyruvate carboxykinase
GTGGACGATCTGCAGGCGGACCTTGACCGGGTAGAGGTGATCTTTTCACGCGACTACTCA
CAGCGCTTCAAACCTGGCTTTGAACATGAAGATCGGAATCCCAGCCGCAAGCCGCTCAAT
CCCGAGCGCAGTCTGGGTTCGGTAATCAAGCTGCTGACCCCATCGCCCAGCTATACCGAC
GAATACAACGAGTGGTTGTCGTTGATTCCGCCGCGCATCCTCGCGCTGGTATTTATGATC
AAGCGCTTCTACCTCAACTCATGGGGCAGTAACTGGCGCCGTAATATCACCGTGGATGAG
ATCGACGGTGCTGCGGGTCACGAGGTCAAGATGTTCGATCGCCAGATCATCGGCTCCTAT
TTGCGGGTCGGTTTTGACGAGGGCGACAAGTGGCGTCTGTTCAAGGTGCGCCAGGATTTC
ATCGCCGCCGACAAGGTGCAGATGGAGGACGACATCAGCGCCTCAGTGGTGGTCTCCGCG
GCAGCGCTGGAGGGGTGTCCGGAGACGATCAACACCAAGCGCAGCGTCAAGCTGGTGAAG
AACTGCGAGTATCGCCTGTTCCAGCGGCCGGACGATGCGATCCACCCCGGCTTCGACAAG
CAGACGAGCTGGACATGA
>HMHBLCGN_00459 Dihydroorotase
ATGAAGATAACCATCCACCGTCCCGACGACTGGCACCTCCATCTGCGTGATGACGCGGCG
ATGACCTCTGTCCTGGCCCATTCGGCCAAACAGTTTGCCCGTGCCATCATCATGCCTAAC
CTCAAACTGCCAGTAGCCAATACCGATACCGCTCAGGCCTACCGACAACGAATCCTCTCC
GCCCTGCCAGAGGGGAGCCATTTCGAGCCTCTGATGACACTCTATATGACCGATAACCTC
GGTCCCGATGAGGTCGCCCGCGCCAAGACCTCCGGTTTTGTGCATGCGGTAAAGCTCTAT
CCGGCCGGCGCCACTACCAATTCGGACGCCGGTGTCACCAATATCGAACGTATCTATCCC
ACTCTGGAGGCAATGCAGCAGCACGATCTGCCGCTGCTGATTCATGGCGAGGCAACCCAC
CCGGAGGTCGACACCTTCGACCGTGAAGCCGTCTTTCTCGATCAACAGTTGGCGCCGCTT
GTGGAGAGGTTCCCTGAGCTACGCCTAGTACTCGAGCACATCACAACCCAGGAGGGCGTG
GAGTTTGTTAAACAGGCTTCCGGACGGGTTGCGGGTACCATCACCGCCCACCACCTGCTC
TACAATCGCACGGCGATCTTCACTGGCGGCATTCGTCCTCACCTCTACTGCCTGCCGATC
CTTAAAAGGGAGAGACACCGACAGGCACTGGTCGATGCTGCCACCAGCGGCGATCCACGC
TTCTTTCTGGGTACCGACAGCGCTCCCCATCCGGTTCACGCCAAAGAGTGCGCCTGCGGC
TGCGCCGGTTGCTACACCGCCCACGCCGCCATCGAACTCTATGCAGAGGCCTTCGACCGC
GCCGGCGCGCTGGACAAGCTGGAGGGGTTTGCCAGCCACTTCGGGCCGGACTTTTACGGA
CTGCCAAGGAACAGAGACAGCATCACGCTGGAGAAAAGCGCCTGGGATGTACCGACCAGT
TACGCCTTTGGCAGTGACCGGGTAATCCCGCTGCGTGCCGGGGAGAAGATTGAATGGCGA
ATCGTCAGTGATTAA
>HMHBLCGN_00460 Intermembrane phospholipid transport system lipoprotein MlaA
ATGATGAGTCGCTTTTTTTTGCAGAGTGGCGCTGTGAGTGTGTTGGTGCTGGTCTGCCTG
GGGATGATCTCCGGTTGTGCCAGTGTGCCTGCTGAACAGGCTCATCCGTCCGATCCACTT
GAATCGTTCAATCGTGGCAGCGATCGTTTCAATAGGGACTTTGATGAGGCTATCGGCAAG
CCGGTGGCCAAAGGGTACCGTCGGGTGTTGCCCGATCCGTTTGATCGGGGTTTCACCAAC
TTCTTCGAGAATCTGACCGACGTCAATTCAGCTGCCAATAATCTGCTGCAGGCGAAACCC
AAACAGGCGGCCTCTGATGTGGGGCGGTTCTGCGTCAACACCACCATTGGTCTGCTCGGT
TTCTTCGATGTGGCCAGCGATATGGGGCTGCAGCGCTATCGGGAGGATTTCGGCCAGACG
CTTGGTCATTGGGGTTACGAGGAGTCCGCTTATTTTGTCATTCCGATCCTTGGGCCGAGT
ACGGTGCGGGATGCTGCAGGGCGAGTGGTGGATCTGTTTATCAATCCGCTCTACTTCACG
CAGGAAGGGCTGCGTTGGAGCTTGTTGGTGGTCAAGCTGATCGACATCAGGGCAGACCTG
CTGGAAACGGTCGAAGCAGTGGATGAGGCGGCGCTGGACCGCTATGTCTTTGTGCGAGAG
TCCTATCTACAGAAACGCCGCTACGATATCTTTGATGGCGATCCTCCGTTGGAGGACGAC
CTGTTCGATGAGTTCTTCGATGAAGATCTTAATCAGACTCCATAG
>HMHBLCGN_00461 Ribonuclease T
ATGAACGAACCGATATACAACCCCATCATCGCCGACCGCTTCCGCGGCTACCTGCCGATT
GTGGTCGACGTGGAGACCGGCGGCTTTGACGCCAAGCAGGATGCCCTGCTGGAGATCGCC
GCAACCACCCTCCTGCTCGACGAGGCCGGCCTGTTACAACTGGGTGAGACCCATGCCTGC
CATGTCGAACCCTTTCCCAATTCCAATATCGACCCCAAGGCGCTCGCCTTTAACGGCATC
GATCCGTACCACCCGTTTCGCGATGCACTACCGGAGCGGGAGGCACTAAAAAAGATCTTT
GAGCCAATTCGCAAGGCAGTGAAGGCGAGCGGCTGCAAGCGTGCCATTCTGGTCGGGCAC
AATGCCTTTTTTGACTTAGGTTTTATCAATGCCGCAGTGGAACGCAGCAACTACAAACGC
AATCCGTTCCACCCTTTCAGTACCTTTGACACGGTCAGCCTGGCCGGTCTCGCCTACGGA
CAGACGGTGCTGGCACGGGCTGCCCAGTGCGCCGGGCTGGAGTGGGACAGCAACGAGGCC
CACTCCGCGATCTACGATACCGAACAGACCGCGCGCCTATTCTGCACCATCGTCAACCGC
TGGCAGGAGCTGAGCCCCGCCAACCCCTGGGATCAGCCAATGCAAAAAAGCGAGGCCCCA
TTGCAGACCAACAACAGAGCCTGA
>HMHBLCGN_00462 Glutaredoxin 4
ATGGACGTGTTGGATCGAATTCGTGAACAGGTGGAAGGCAATCCGGTTGTCATCTACATG
AAAGGCACCCCCCAGTTCCCCATGTGCGGCTTCTCCTCCCGTGCGGCGGAGGCGCTGAAG
GCATGCGGCGCGCCTTTCTCCTACGTCAATGTGCTGGCCGATCAGGAGATTTTTGAGAAC
CTGCCACGCTACGCGGATTGGCCGACCTTCCCCCAGATCTATGTGGATGGTGAACTGGTG
GGCGGCTGCGATATCACCCTGGAACTGCAAGCTAGCGGCGAGCTGAAAACCATGATGGAG
AAGGCCGTGGCGAAGTCGGAGGCTGCCGGCAAGTCCGAATAG
>HMHBLCGN_00463 Asparagine synthetase [glutamine-hydrolyzing] 1
ATGTGTGGTATCTGCGGCGAATTGCGCTTTGATGGTGAGCCGGCGGAGCTGGCCGTGATC
CAGCGCATGAGCGTCCGACTGGTGCGTCGCGGTCCTGACCACGCCGGTCGCTTCAGTGAC
GGTCCGCTCGCCTTTGGGCATCGCCGCCTCGCCATTATCGACCTCTCCGAGCAGGCCAAC
CAGCCGATGTTCGATCCGCAGCTCGGGCTGGTGCTGGTCTTCAACGGCGCCATCTACAAT
TATCGGGCGCTGCGCGAGACGCTGATCGCCAAGGGTTACTGCTTCTTCTCTACTGGCGAT
ACGGAGGTGATCCTCAAGGCGTGGCACGCCTGGGGCGAGGCCAGTGTTGAGCGGCTGGAG
GGGATGTTCGCCTTCGCCATTTGGGATCAGCAGCAGCGCCGGCTGACTCTGGTGCGCGAC
CGGCTCGGCATCAAACCATTCTACTATACGCTCGATCAACGCGGTCTGCGTTTCGCCTCC
AATACCCAGGCACTGCTGGTGGCAGGTGGCGTCGACACCTCCATCGATCCACTGGCGCTG
CACTATCAGTTCACCTTGCATGGGGTGGTGCCGGCGCCACACACCATCTTCAACGGCATC
CGCAAGCTGGCGCCGGGCCACGTGATGCGGGTGAGCGAGGCGGGCGCCGGTCCGCAGTAC
GCCTATTGGTCCTATCCTGTGGATCGTCCGGCCGTGCCACGCAGTGAGGGCGAGTGGCTG
GAGGTGATCGAGGTGGCGCTGCGCCAGGCGGTGCGCCGACGCAGCCAGGTGGCTGATGTG
CCGGTGGCAGTGTTGCTCTCCGGTGGCCTCGATTCGAGTCTGTTGGTAGCGTTGCTGGGG
GAGGCGGGGGTCAGCGATCTGCATACCTTTACTATCGGCTTTGAGGATCAGCCGGAGGAG
CAGGGTAACGAGTTCGAGTATTCCGATGCGGTGGCGGAGCACTGCGCCACCCGCCATCAG
CGGTTTCTGGTCTCTGATGCCGAGGTGCTGCGGCGTCTGCCGGAGGCAGTGGAGCAGATG
GCGGAGCCGATGTTCGGCCAGGATGCTGTGGCCTTCTACCTGCTGGCGGAGCAGGTTGCC
AAACAGTTCAAGGTGGTGCAGTCGGGGCAGGGGGCAGACGAGGTATTCGGCGGCTATGCA
TGGTACCCGCGGATGTTGGCGGATAGTCATGGTGATCCAGTGGCGCGTTTTGCCCGCCAC
TATTTCGATCGGGATCATGGGGAGTACCTGCGCCTGATCACTCCGCGGCTGGCCGGGGCC
GACCACAGCCGGGCGCTGATTGGCGACTATCTACAAGACGTCGCTGATGAGGACTTTATG
CAGGCGGTGCTGCGCATGGATCAGACTATGCTGCTGGTCGATGATCCACTGAAGCGGGTC
GACAACATGACCATGGCCTGGGGGCTGGAGGCGCGGGTGCCGTTTCTTGATCAGCAACTG
CTGGAGCTGATGGCGGCCTGCCCGGCGGAGCTGAAGCTGCGTGAGGCTGGCAAGTATCCG
CTCAAGGCGGTTGCCCGGGGGCGGTTGCCCGACTCTGTCATCGATCGTCCCAAGGGCTAT
TTCCCGCTGCCGGCGCTGAAGTATGTGCGGGGAGAGTTTCTGACGTTTGTGCGCGATATC
CTTGATTCATCGGTGGCGTGTGAGCGCGGTCTGTTCCAGCGAAAATATGTTGAGATGCTG
CTGGCGGCGCCGCAGATGCACCACACTCGCCTCTGGGGCAGCAAAATCTGGCAGCTGGCG
GTGTTTGAGCTGTGGCTGCAGCGGCAGGGCGTGTAG
>HMHBLCGN_00464 Acetophenone carboxylase delta subunit
ATGGACCCGGTTGAACTGAATATCTTCGCCTCGCGTCTGGAGGCGGTCTGCGATGAGATG
GGGGCGGTGCTGCGTAATGCCGCCTTTTCGCCCAACATCCGCGACCGTCTCGACTACTCC
TGTGCGGTGTTCGACGCTCAGGGGGAGCTCTGCGCCCAGGCGGCCCACATCCCGGTCCAC
CTCGGTAGCATGGCCTTTGCGATGGCCGGAATCGTCTCGAGTCTGGAGTGGCAGGCTGGC
GATATGGTAGTCCTCAACGACCCCTATCTTGGCGGCACCCATCTGCCGGATGTGACCCTG
ATCGCGCCGCTCTTTGCCGACGGTGAGCTGACTGCTTTTGTGGTGAACCGCGCTCATCAT
GCGGATATCGGCGCCGAATCCCCAGGTTCGATGCCGCTCTCCAGCTCTCTGGAACAGGAG
GGGCGGGTGATCCCCCCCGATTATCTGCTGCGCGGCGGTGAGCTGAATCAGCGACTCTAC
CGCAGCTTGGTCGAGGAGAACCGGAACCCGCAGGAGTCGGCCGGCGATTTTGCCGCCCAG
ATCAGCGCCAACCGCAGCGGTGTGGAGCGACTGAGTCTGATGATCGACGAGTGGGGGCGG
GCGGGCTTCCTGAGCGGCCTGCAGGCGCTCAACGATTATGCCGAGAAGCTGGCGCTGAAT
GCTATCGCCGCGCTGCCCGACGGCGCCTACCGCTTTGAAGATCTGATGGACGATGATGGT
CAGGGTAGCCTCGATATCCCGATCCGGGTCTGTCTGACGATGCGTGGCGGGCGGGTGACG
GTTGATTTCAACGGTACCGCCGGGCAGGTGGCCGGTAACATCAACGCGCCGCTCTCGGTG
GCCGCGGCGGCAGTCTTCTACGCCTTCCGCTGCTTGATGCCGCCTCAGACCCCCGCCTGC
GCCGGCACCTTCCGGCCGATCAGTCTCAACGCCCCGGTGGGTTGTCTGCTCAATGCGCAG
CGCCCGGCGGCGGTGGCGGCGGGTAATGTGGAGACCAGCACCCGGGTGGTGGATGTGGTG
CTGGGGGCGCTGGCCCAGGTGGTGCCGGAGCTGATCCCGGCCGCCAGCCACGGCAGCATG
AACAACCTGGCGATGGGCAGCGATACGCCGGGCCGCCGTTGGGACTACTACGAGACCATC
GGCGGTGGCATGGGAGCGGGTTGCCGGAGCCCTGGTCAGAGTGGGGTGCAGACGCATATG
ACCAACACTCTCAACACCCCCATCGAGGTGGTGGAGGGCCGCTTTCCACTGCGCATCCGA
CGTTATGAGCTGCGTCGTGGCTCCGGTGGTGCAGGACGGCATGGCGGTGGTGACGGACTG
CGGCGGGAGTTCGAATTCCTCGCCCCGGTCCAGGTCTCACTGCTCACTGAGCGACGCCGA
[truncated: 2,868,503 more chars]
