# Supplementary material for: The complete and closed genome of the facultative generalist Candidatus Endoriftia persephone from deep‐sea hydrothermal vents
Source: Mol Ecol Resour. 2022 Jun 30;22(8):3106–23. doi: 10.1111/1755-0998.13668 (PMC9796809; doi:10.1111/1755-0998.13668)
Supplement: Supplementary file 4 — Data S1 Zip file containing annotation/intermediary files, as well as in‐house bioinformatic scripts used in this manuscript. [file MEN-22-3106-s004.zip › Supplementary_File1/02-Endoriftia-public-available-drafts/Gardebrecht_Tevnia_jerichonana_endosym.ffn]

>DMJIHGIA_00001 hypothetical protein
TTGTCCAGTGGTTCGCTGACGCTGACGATGAAGGTCTCGCTGTCGTTGAGCTGCCCGTCA
CTGACATTCACCGTGATGCTGTGGTCACCCAAGTCACCCACGCCGGGAGTCAAGGTGAGG
ATCGCCGTGCCGTCGCCATTGTCGCTCATGCTGGCGAAGGCCGGCAGGGCGGAGCTGGAG
AAGCTCAACGGATCGCCATTGGCATCACTGGCAGAGATCAACAGCGCCGCGCTGTCACCC
ACCAGCAGTGCCTGGTCGCCGATGGACGCCAGCTGTGGTGCATCATTAGGCGGTCCATCG
TTGGCCACCGTGAATGTGGTCTCGAAGCTCAGTTGA
>DMJIHGIA_00002 hypothetical protein
ATGCTAGAGTTCAAAGTCATGTTGCGCAGTATACGCGCTGCAATAACGTTGCGTAACCCA
TGCATCGAATTGATTAATTTGAATGCATCAATGTCACTGTTGCAGTCCGTCTATGTAATC
CAAATCCATGTAAAAATGCTGGAGTCTGCAGCATTAAGGGGAACATATTTGTGTGCACAT
GCAAGACTGGATGGAGAGGCAAAGTGTGCTTAA
>DMJIHGIA_00003 hypothetical protein
TTGCGTTTCAAACATCCAGGCGAGACAGAGAGCGAGCTGATCGAGACACCAATCCTGGCC
AGCCAGATCGTCCAGGATCTCTCCAGCAGCAGTGACGACTTCCGCTTCGCTGCCGCTGTT
GCCGCCTTCGGTCAGTCGTTACGTGGCGGGAAATACCTCAAGGATATGGGGTACGATGAA
ATGATTGAACTGGCGCGGGGTGCCCGTGGTAATGACCCGGATGGAGAGCGTGTAGAATTT
GTCCGTTTGCTCGGTCTGGCGCGGGATTTGTCACCTATGAAACCGCAGGCCAACTTTGAA
CAGACAGCCGTCGTACAATGA
>DMJIHGIA_00004 hypothetical protein
GTGCTCCCCGCCATCCACCGCCAGGGCTTTTACGGCAAGGTCACCGCCGGCCAGCAGATT
GCCCTGCGCAACCAGAAGATCAAGCTGATCGAGAAGTTAGTGACCAAGGATGCCTTCATC
TACGAGTCCGTGCTCACCAGCCTGCGCAACGTCTGCAACCAGCTCGGTGAGCCCATGCCT
AACCCAGCGCTGTTGGGCCAGGATCGCCGCCAGTTGAGTATGGAGGTGTGA
>DMJIHGIA_00005 hypothetical protein
GTGCGCCAGGATGACAACACCCTCATTCAGGAGGCCAGGGACTATGCGGCCGGGATCTAC
ACGCTCTTCTCCAATATGTCAGACGGCCCTGTCGAGGCGCTGGAGCCCTCTGCCATGATG
TTGATGCTCAACCCGATCATCGACCGCCTCGATCAGGCGTTGCAGGGGGTAGCCTCTCCT
GTCAGATTAACAGGCACTGAGTAG
>DMJIHGIA_00007 hypothetical protein
ATGATTAATCAAGTAGAGATGGCAGACAACAAAAGAAAGCACGGAGAGAGCTGGCAACTA
ATCAACACAATCACTGGACGAAAGTCATCCAAGCGAGGAATTCAAAAGGGAAGCACGAAA
GAGGAACGAGTAAACAAATGGTTCGAACACTTCAGCAACCTCCTCGGCAAGGAACCTGTA
TTACTAGAAGATCCCCCTGAAGAAGATCTAGCAAAAGTCCTAAATGACATTCATATAAAC
GACGACGACTTTACACTCGATGAATTGAAAGTAGCCAAATACAACCTTCGCGAAGGAAAA
CATCCGGGCCTGACAACATCCAGCCAGAAGTTCTGA
>DMJIHGIA_00008 hypothetical protein
GTGCTCACAAATTACCGCCCAATATCCAACATCTCGTTTGTGGCGAAGACGACTGAGCGT
TTCGTTGCACAACAGGTACAACATTTCATGGAGGAGAACGGCATCTATGGGATATATCAA
AGTGCGTACCGTGCGCACCATAGTGCGGAAACCGCACTCGTGCGGATACACAACGACATC
GCCCATTCGATTGACAATCGCCGGAGTGTGCTCCTCGTGCTACTCGATCTAAGTGCGGCC
TTCGACACCATCGACCATACAATACTGCTGCGACGGCTGTCTGGATACGGGTTATCTGGG
GACGTTCTCGCCTGGCTAACATCTTACTTGTGTGATCGGACATATGTCGTGCGAGTAAAG
AGTGGCGTGTCGGAAACAAACATCATAACTACAGGAGTGCCACAAGGGACAGTCCTTGGA
CCGCTACTGTTCAACGCGTACATCGCACCACTGAAGACACTTTTACAAAAAGCAGAATAT
TCGCCACCACCTATACGCAGACGACACCCAACTGTACAACACTTTCCCACCAACCGACCA
CGCACAAGCCCTCGCGGTATGGAAGCCTGCTTACAAGACGCGAAAGCATGA
>DMJIHGIA_00009 hypothetical protein
ATGGCCATTCTAGATTTCACTAAAGCTTTTGACAAAGTTCCACATAAAAGACTAAACTAC
AAACTTAAGTACTATGGCATTACAGGCCCAATATCATCATGGTTAGAAAGCTTCCTTACA
GAAAGAACCCAACAAGTTGTAATAAATGGATCAACATCAGAACCAACTCAAGTCACTTCT
GGGGTACCGCAGGGAACTGTATGGGCCCCCTACTTTTCTTACTTTATATAA
>DMJIHGIA_00010 16S ribosomal RNA (partial)
GGGGGCATTCGTATTACGGCGTTAGAGGTGAAATTCTTGGATCGCCGTAAGACGAACTAC
AGCGAAAGCATTTGCCAAGAACGTTTTCATTAATCAAGAACGAAAGTCAGAGGCTCGAAG
ACGATCAGATACCGTCGTAGTTCTGACCATAAACGATGTCGATTAGCGATCCGCCGGTGT
TGTTTCCATGACTCGGCGGGCAGCTTCCGGGAAACCAAAATCTTTGGATTCCGGGGGAAG
TATGGTTGCAAATCTGAAACTTAAAGGAATTGACGGAAGGGCACCACCAGGAGTGGAGCC
TGCGGCTTAATTTGACTCAACCGGGAAAACTCACCCGGCCCGGACACTGTAAGGATTGAC
AGATTGAGAGCTCTTTCTTGATTCGGTGGTTGGTGGTGCATGGCCGTTCTTAGTTGGTGG
AGCGATTTGTCTGGTTAATTCCGATAACGAACGAGACTCTAGCCTATTAAATAGTCCGCG
TCGTTCCTCGTGAGCGCGCGCCGACTTCTTAGAGGGACAAGTGGCGTTTAGCCACACGAG
ATTGAGCAATAACAGGTCTGTGATGCCCTTAGATGTCCGGGGCCGCACGCGCGCTACACT
GAAGGAATCAGCGTGTGTTCGCCCTGGTCCGGAAGGATCGGGTAACCCGTTGAACCTCCT
TCGTGCTAGGGATTGGGGCTTGTAATTCTTCCCCATGAACGAGGAATTCCCAGTAAGCGC
GAGTCATAAGCTCGCGTTGATTACGTCCCTGCCCTTTGTACACACCG
>DMJIHGIA_00011 IS66 family transposase IS1313
ATGCCGCGGATCTATCTGCACCGGGAGCCTGTGGACTTCCGCAAGAGCTTCCGCGGGCTG
GCCGCGATCGTCGAGCAGGAACTGGAGCACAACCCCTTCGAGGGTGCGCTGTATGCCTTC
AGCAACCGGCAGTGGGACAAGATCAAGCTGCTGTACTGGGAAGACAATGGCTTCGTGCTC
TACTGCAAGAGCCTGGCCGAGGAGCGGTTCCATTGGCCTGCCTCGGGAGACGAGGTGGTG
CCCCTGGATGGCCAGCAGATCAACTGGCTGCTCGACGGTTATGATCTTGCCGCCATGAAA
GGCCATCGAAAGCTGCATTACGAGGCGACTTTCTGA
>DMJIHGIA_00012 hypothetical protein
ATGGTGACCAACTTAACGAACCTAGCGAACAACTGCACAGATGGAAGGAATACTTCATGG
AACAATTTAATAATACACCCCCGACTCCTGACATCCGTCTGCAAACAGAGGCCGCTAATG
CCGTTCCCGACGCCACAATCGATACCGGCCTCCAACATCAGACGAAATCGAAACAGCAAT
CAAAAACTAAAGAACAACCGTGCTGCGGGCATCTGTGGAATAAGGGCAGAACTCCTGAAA
TATGGCGGAAATGCAATCATAACCTGGCTGCTCACCCTCTTCACTCTTGTTAGGGAACGC
TGTTCTATCCCCGCCGACTGGACACTCGCCATCATCCTCCCACTCTGGAAAGGCAAGGCT
CAAAGTCAGACTGCACCAAGTACCGCGGTATCTCTCTGCTATCGGTTCCTGCTAAAGTGT
TCGCGCACATCTGCTTGTCACGCATAA
>DMJIHGIA_00013 hypothetical protein
GTGGCGGTGTTGAAGAGGTTGGCAGCAAGGACACAGCCCTGTCGTACACCTGATGAAATG
GTGAATGGTTCTGTGAGACTGCCGTTTACGCGTACCATACTTTTCGTAGAGGTGTACAGC
ATTGTGATGATGTCAATAATTTTCTGTGGTGTACCGATTATTTTTAGGATGTTCCAAAGA
GATTCACGGTCCAGAGAGTCGAATGCAGCTTTTAGATCTATGTATGCAGCGAATAGGGAC
TCTCTGTATTCAATCCTGCGTTCTGCGAGGAGGCGTAGAGAGATGATGCGATCAAGCGTC
GAGCGACATGGAGTGAAACCACTTTGTTGGGGCGTTGTTTCCGGAGCAGGAGTGTTTTAT
GCGTGA
>DMJIHGIA_00014 hypothetical protein
TTGAGCTCTTTTGTTATTCCTGCAATTGTTAAGGATAAGATTACTATCGCAGATAGTTCA
TTTATTCAAACGTTAGTAATAATTCAGTTACCATTTTGGAGAAGCCAGGCAATTCTTACT
AAGATTAAAACATCTCCAATTCGGTTTGTAAGGGCTGTAAATATCCCGGCTGCGAGGGAT
TTTGGGTTTTGGTAA
>DMJIHGIA_00015 hypothetical protein
ATGATGAATGAATCATTGAATCTCGGTTATCATTCATCAGTTCGTTTTAATTTGGTCAAA
GACACGCTTGAAAGTGCTAAGGCTTCTGGTGGGGGTCGCGTTCGGTGA
>DMJIHGIA_00016 hypothetical protein
ATGAGGGATTTTAGGTCTGTTTGGCGTATGCAGATTAAGCTGGTAATGACAGCACCTCAG
AGTGCTAGGGGGGTGATTACGGAGGAGAATTGTTTATTTACTTGGGTAAAAATTAGGGAT
ATTCGTATTAATCCATATGTGCCTAATTTTAGTAAAACACCTGCTAGAATTATTGATCCT
GCTACTGGTGCTTCTACATGA
>DMJIHGIA_00017 hypothetical protein
ATGTTTAAGAAGAAGGATGAGTTTAGAGGAGGAAGGAAGTTTGATGAGGAAGCGGTTGCT
CCATGTTGGGTGGCAGCAAATATAAAAAGGGAATAG
>DMJIHGIA_00018 hypothetical protein
GTGACGACCACCTTCATCCTTGCTCAGCACGTACACCTCACACTCGAAGTGGGTGTGCGG
GGTGATGGTACCCGGGTGCGCCAGCACCTGGCCGCGCTCAACATCTTCACGCTTGGTGCC
ACGCAGCAGCACACCCACGTTGTCGCCGGCCTCTCCCTGATCCAGCAGCTTACGGAACAT
CTCAACGCCGGTGCAGGTAGTTTTCGCGGTCTCTTTGATTCCGACGATCTCAACCTCTTC
ACCCACCTTGATCACGCCGCGCTCAACACGACCGGTTACCACGGTGCCTCGACCAGAGAT
GGAGAAGACGTCTTCGATGGGCATCAGAAAGGCGCCGTCAATCGCACGCTCCGGCTCAGG
GATGTAAGTATCCAGCGCCTCGACCAGCTTGGCAATGGAGCCAGCGCCGATATCGGACTC
GTCACCTTCCAGCGCCTTCAGCGCGGAACCAATGATCACAGGAGTGTCATCGCCGGGGAA
ATCGTAGCTGTCCAGCAGCTCACGAATCTCCATCTCAACTAG
>DMJIHGIA_00019 hypothetical protein
ATGGTCACCATTGGCGATATCCGCCTCGATGCTCTCCGGATCGACCCCATCCAGATAGGG
CTCCCAGCTGATCAGCGGCACATTGCCATTGTTCCAGATATTGGGCAGTTGGTAGGTCAC
CAGATTGTTGCGCTGCGACTCGCCAAAACTGGTAAAGAGAGTCACCACCGCATGCTGTTT
GTTGTTCTGCCAGGCTTCCATAGCCTGCAAGTCCGGAATCGCCCAGCCCTGATTACCGTG
GTAGACGCCCAGCAATGTAGTGCCACTCGCCCCCTGCCCTGGAAATACCGTGGCATCCAA
TGGACTAGTGGCGGCATAGAACTCGCTCAGGTTGTAAAAGCCATCACCATCCGCATCGAG
ACCGGCATCTGCGGCATACAATGGATCCAAACCATATTGGAGCTCCCATAG
>DMJIHGIA_00020 hypothetical protein
TTGGCGGCGGCCGAGAGCCGCCCGGGAATCCTGTTGCCGCTCTATAGCTATCCGAGCCAC
TGGGATGCCGCTAGCTACCTCTGGGATGATGTGGCCGCCGCACAGAGCCGGGTCGATATC
ACCGCGATCATCAATCCGGCCAACGGTCCCGGCACAACCCCGACCAGCCTGGGCACACCA
AACGCAGACTATCAGATCGGACTGGCCGAACTACGCGACGCTGGGGTGCGCATCATCGGC
TACGTGCCCACCTGCTGGGCCAATTCAGTCGCTTCGGCAGGCTGTTACAACAGCCGCACC
CTGGACGATATAAAGCGCGATATCCTCAGCTATGCGCAGAACTTCGACATCCACGGCATC
TTCTTCGATGAGGCGGCAACAGGCGCAGAACAAGCCGCCATCTATCAAGATCTGACCGCC
TATGCCCGTGGGCTTGGGCTGAACTTCATTGTGGCCAACCCTGGCACGGCGACCGATCAG
GCCTATGTGACGGGTGACAATGGTGTCGATAATGCGGTGACCTTTGAGTCAGATTATGCG
CACTGGCTCAGTGCAAGCCAGCCGAGCGACTGGACCCAGACAGCGGCGCCAGGGCAGACC
ACTGCACTGATCTATGATGTGCCGGATGCGGCGCAGATGCAGGCGATGGCTAACCGGGCC
GTGCAGTGGAACTTCGGCTATCTCTACATCACCGATGACAGCCTGGACAACCCCTGGGAC
AGCCTGCCCAGCTATTGGAACGATCTGGTCGACACCCTCAGTGGCCTGCAGGCGGGGGAT
GACTACGATGGCGATGGGATGCTCAATGCCGAGGATTCCTGTCCGCTGGTCAGCAATATT
GGGGACATCGACTCAGATGGCGATGGCCTGGGGGATCTCTGCGATGCAGGCCCATAA
>DMJIHGIA_00021 hypothetical protein
GTGATACTCGGTGGTACGCAGGGCATGGGTGATACCCTCGACACTGTCCACAATGGGGCA
CGCAAAGTCGTAGGTTGGGTAGACTCTGGCAAAAACACACAGCAAAGAGTTAAAGACTTG
TTACAACCAGACTCACTGTCTGAAGTCACTGTAAGGCTGGGGCAACAATAA
>DMJIHGIA_00022 hypothetical protein
GTGTGTCCCGGCGGACAGGCTGCCGAGGTTGAGCTCAACCTGCTGCCAACCGGTGGTCTC
GTCCGGGCCGCCGTTACCGTTGCCACTGATCTGGTCGATGTGGTCGTTGGGCGAGACGCC
GATCAGCACGCCGTCGAGGCTGATCAGGATCTGGCTGAGCTCATTGTCTTCGTAGAACGG
GCTCTGGGTCAGGTTGTAGCGGAAGCTGAGGGTGACCTCGCTGAGGCCGCCGAGTTCAAA
GTCACGCTGCCAACCGCCGGACATGCCGAAGATGTCGTCGCCGTTGATGCCGCCCAGCAC
CACTTCGAGACCGCCGCCGCTAAAACCGCCAGCGGGCTGGTGGCTGCCGTCGGCGAAGCC
CGGGGCGCTGGTGCCGCGATAGGCGTCGTCGACATAGCTGAAGCCGTCCGAGTCGCTGTC
GAAGCCGGTCTCGATCAGGGTGGTGTTTTGCGTGATGGTGACCGTCGCGCTGGCGCTGAT
GCCACCGTCATCGGCCAGGACGGTGAACGGGCCACCGGCGCTGCTGGCGGTGAACCGGCC
GGTCTGGTCGATGGTCCCGCCGCCGCTGACGCTCCACACCGGGCTGGTGGCGATGGCGTT
GCCGTACTGGTCGAGGCCGCTGGCGCTGAACTGCTGGCTGGTGCCGACGCTGAGCGCGGC
GCTGCTCGGGTTCAGGCTGAGGCTGGTCAGCACCGGCAGTGCGCCGGTGGTCGCCTCGGC
AGCCTCGCCGGGCGCACTCTCGTTGCCCGCCGCATCGTAGGCGGTCACGCTGTAGCTGTA
GGTCGTCTCGGGATCGAGGCCGCTATCACTGTAGCTGGTGGTGGTTGCGGTGGCGATCTC
GGTCTCGTCGCGGAAGATCCGATAGCCGGTGACGCCGACGTTGTCGGTCGCTGCCGACCA
GCTCAGATTGATGGTGGCGGGACCGTTCGCGCTGGCGCTGAGGCCGGTGGGGGTCCCGGG
CGCCTCGGTGTCGGGCACATCACTGACGCTGATCGTCACGCTGGCGCTGCCGGTGCCGCC
CTGGTCGTCGGTGACGGTCAGGGTCGCCGTGTAGCTGCCGGGGCTGGTGTAGCTGTGGCT
CGGGTTGGCCTCACTCGCGCTGCTGCCATCGCCGAAGCGCCAGCTGTAGCTCTGGATGCT
GCCGTCGGCATCAGTTGA
>DMJIHGIA_00023 hypothetical protein
ATGCCATCCCCCATGTCTCGGAAAGCCTCATCGAGCATTGCTGATAGGAAGATGGAGAAG
AGCGTTGGTGCCAGTACACAACCTTGCTTGACCCCATTTGTGACACTGAACGATTCCGAG
ACCTCCCCTCCAACACTAACATTCGCCATCATTCCAGTATGTAGTGCCTCGATCATTGTT
GTGAACTTCTCTGGGCAGCCATACTTCCTCAGTAGCTGCCATAGCCCGGTCCTCCCAACT
GTATCGAACGCCTTGCTGAAGTCGACAAATACCATGTACAGTGGTCGGTCCTGCTCAATG
CACTTTTCTTGTAGTTGTCGTAGACAAAATATCATATCCACGGTGCTCCGGTTACCTCTG
AAGCCACATTGTGTCTCCGGAACTACCTCTGGAGTTATGTGGGTAGATAATCTGTTGAGG
AGGATCCTAGCGAAGATCTTGCCTGCTATGGAAAGCAGAGAGATTCCTCTATAG
>DMJIHGIA_00024 hypothetical protein
ATGGATGGAAAGCACAGACAAAGACTTCAAAATAAGAAAAGCTCTTGCCTGGAGTGCCTG
TCACAAACTAAGAAAGATATGGTCGTCAACACTCTCAAAAAGGATAAAAATCAGACTGTT
TGTTGCTACCGTCGAATCAGTTCTTCTATATGGTGCGGAAACGTGGACAATAACACAAAC
TATGAAAAAAGCAACTTGATGGATGTTATACTAGAATGCTACGGATGGCCCTTAATGTAT
CATGGACACAACACATAA
>DMJIHGIA_00025 hypothetical protein
ATGTATCTGTGGACCCAGGAGAGCTGGGTTTGCCTGGCCGTCGTGATCGACCTGTATTCT
CGCCGTGTGGTGTGCTGGGCGATGGATTGGCGGATGAAGAAAGCCCGGGTGATCCTGGCC
TTGATGATGGCGATCAATCTCAGACAGCCGCTACCCGGCCTGAACGAAGTGTCCTGA
>DMJIHGIA_00026 hypothetical protein
ATGGCCAATAAACTGATTCAACGGCTTAAGGTTAACTTCAAAATGCTCTTCTGTTCAAGC
AAGGACCGCTCCATCAGGACGAGCATTGCGACTCTGACTCCGAAACGCATGGGCTGGGCC
AATTACTTCCGCCATACGGGAGTGAAAGGGGTCTTCGAGAAACTGGACGGCTAG
>DMJIHGIA_00027 putative NTE family protein
ATGAATATTGGTTTAGCCCTTGGAGGTGGCTCTTCTCGTGGATGGTCACATATAGGTGTT
ATTAGCGCACTGGCTGATCAGGGAATTGTGCTCGATATTGTTTGTGGTACTTCCATAGGC
TCATTAGTTGGTGCATCTTATGTATCAAATAACCTTGAGAAGTTGGAAGAATGGGCGTGC
TCACTGACCAAGTTTGGGACCGCTAGGTTTTTTGAAATTAACACATCACTGAATGGTTTC
GTTAATACAAAAAGGCTGCACCATTTTTTAAATGAATATGTGGCTAGTGATAATTCAGTA
ATAGAGGATCTTGATAAACAATATGCCACTGTGGCAACAGATTTAGAATCTGGCAGAGAG
GTGTGGTTTACGAAAGGTTCAGTGTTAGAGGCAGTTTGGTCATCCATTTCACTACCTGGC
CTCTTTCCGGCAATTAAAAACAATAATAAGTGGCTTGTAGATGGCGGATTAGTCAATCCA
GTTCCTGTTTCAGTCTGTCGAGCATTAGGTGCAGATATTGTTATAGCAGTAAATTTAAAT
GGTGATATTGTTGGGAAACATTTTCAAAAACCAAAAGATAAAATAAAACAAGATACGGGT
GTTGTAGACAAAATCACCGATTTAGTCACAGAATATACAGCTTCGGTATTTTCAACAACA
AAAGTTGAAGATAAACCACCGAGCTTGTTTGAAGCTATCGCTGGCTCAGTCAATATTACG
CAGGACAGAATTACAAGGAGTCGCATGGCTGGAGACCCTCCAGATATTTTACTTTCTCCA
AAGCTGTCACATATTGGTCTATTGGAGTTTTATCGAGCAAATGAAGCTATAAATGAGGGA
AAAGAATGTGTCCAAAGAATGCTGCCAGAAATACAGTACGTATTAAGTATGGCCTAA
>DMJIHGIA_00028 hypothetical protein
GTGGATATTGGAAGCTTAAAAGAGAAATTATTTATACTTAATAATCTAGCCTTGTCAGGC
GAATTGTTTTCGGTGCGTTATTTTATCGGAGAGAGTGAACTCCAGAGGCATTATTCCGAT
TTAGACTACCATCACTTTACAAAGTCAATTGTGAGTAATTATGCAATCGAACTTGCCGTT
AAGTTGAGAAATGCCGCGGAAATGCTGCAAGAAAGAGGTATATCATACGTAAATGATAAA
AACATTATGTGTTACGGAGCTGGGCAGCATGCTTTCTCTAAAAAGAAAGAGCGTGATCTT
TTTTGGGTTTGCAACAAAATAATACATGCCAAAATATTTAGAATAGATACGGTTGGATCA
AGAAAATATAAAGGTAATTTTAAATGGTGGGGCGGTGATTTAACGTTGGCTGGAACATTG
ATGGGTAAGAAGCAGACTCCGTGGGAGTTTTTCTTTTCAATACAGAGCTGGTGTGAATCG
GCGATAATATTCATTAATTCATGCGAAGCATCTTTGTGTTCTATAAACGAGCAGTCTGAA
GATCGTGCAACATACAGCTAA
>DMJIHGIA_00029 hypothetical protein
ATGAAAGAAAGCATGTGCAAACTAGGAATCATATTGCTTCTTCTGTTACTCGCCTCATTT
GCGGTATCGTCAGCAGAGCCACTAGAAACTATTCTTGCTGTCTCTCCAGATAAGGCGGTA
GAAAATGCCTTGGCTCGAGGTGATAAGAGCTTAATTAAGGTGCCTAGTTGTTTTGAAATG
GTCCCTGGTTATATGGGAGGCCCACCAATCCACCGTGCAAAACTTATATGGGGGTCGTGC
GAAGAGTTATTTGGAAAAGAAAATTATAAAAAATAA
>DMJIHGIA_00030 hypothetical protein
ATGTACATATGGGTCAGACCGGATTGGCCAGATTTCACTTGGATTGATGCAAGCCTCTCC
AAGCTGCTCGCGCACGTATCAAGAGAACAGGGTCGGCTGCTGGGTAAAATGGAGGCGCTG
GGCTTTGACCTGCGCAATGAAGCCCATCTTCGCACCCTGACAGAGGACGTGGTCAAATCC
AGCGAAATCGAAGGTGAGAAGCTGGAACCCGATCAGGTCAGATCATCCATAGCGCGGCGG
CTCGGTATGGATGTTGGCGGGCTTGTCCCTGTTGACCGCGATGTCGAAGGCGTGGTCGAG
ATGATGCTGGATGCGACGGGCAACTATGCAGAAGCCCTGACCGAGGAGAGATTGTTCGCC
TGGCATGCCTCGCTGTTTCCAACGGGCCGAAGCGGAATGACCAAAATCCGGGTGGGTAAC
TGGCGTGACGACAGTGACGGCCCTATGCAGGTTGTTTCAGGTCCGATTGGCAGGGAAAAA
GTCCACTATCAAGCTCCACCGGCAGATCGTGTACCCGATGAAATGGCGAAATTCCTGCAC
TGGTTTGAACAACCTGGGGATACGGACCCACTGCTCATCGCGGGGTTAGCACATTTATGG
TTCGTTACCATCCACCCATTTGATGATGGCAATGGGCGTATTGCCCGTGCGTTAGCGGAT
ATGGCGCTTGCTCGTTCGGAGAAAACCGGCCAGCGCTTCTACAGCATGTCGGCACAAATC
CGCCGTGAGCACAAAGAGTATTACGATACGCTGGAATGGACACAGAAAGGCGAACTCGAT
GTGACGCGGTGGCAGGACTGGTTTCTGAACTGCCTGCTCCGTGCCATCGAGGGGGCGCAG
GAGACATTAAGCGCCGTACTACAAAAGGCACGATTCTGGGAACGCTTTGCCAAAGAGCCT
TTGAATGAACGGCAAATCAAAATTCTGAACAGGTTGCTGGATGGCTTTGAAGGCAAGCTC
ACCACATCGAAATGGGCAAAGATCGCCAAGTGCTCACAAGACACAGCCTACCGCGACATA
CTCGACCTGATGGATCGGGGCGCATTACGAAAAGACCCCGGCGGCGGGCGCAGCACTAGC
TATTCATTGAGCACTGAATGA
>DMJIHGIA_00031 IS1182 family transposase ISMac1
ATGGCTCGTTACAAGGACTACAATTATGATCAAATGAAAATGATCCCGGTCTCCTTTGAG
CGTCAGATCCTGCCGGGCAGTTTTGAATATTCCCTCGCTTACCTGATCGATAATGAACTG
GATTTATCCGCTTTCGATCAATACTACTGCAATGATGAAAACGGTCGCCCGGCCTATGAT
CCAAGGGTGCTGTTGAAGATCATCATTCTGGCCTATTCCAAAGGGATTACCAGCAGCCGC
CGGATCGAACGGCTGTGCCGTGAGAACATCATCTTCATGGCGCTGTCGGCGGACCTGCAA
CCCGATCACAGTACACTGGCAGATTTTGTCTCACGTTCCCCCGAGGCCGTTGCTGATCTG
TTCAGTCAGATTGTCCTGATGTGTGATCAGCTGGGACTGATCGGCAAAGAGATGTTCGCC
ATAGATGGCTGCAAACTACCCTCCAATGCCTCAAAGGAGTGGAGCGGCACCCATACGGAG
TTAAAGAAAAAGCGGCAGAAAATCGATCGTGCGGTAAGGCGCATGCTGCAACGCCATTGT
GAGCAGGACAGCGCAGAGCAATCCCCCGGCATCCAGAGGCATGATGAAGCCGAACAGATC
AAGAAACTGCGCGCCGTCTCGCGCAAGATCAAACGCTTTCTGGATACCGAGCCGGAGCGC
ACAGGGGTGAGTGGACGGGAGGTCAAAAGCAATATAACCGACAACGAAAGCGCCAAGATT
AAGACCAGCCATGGCGTGATACAGGGCTACACCGGAGTGGCAGCGGTCGACAGCAAAAAC
CAGGTTGTCATATACGCCGAAGCGTTTTGGCAGGGCCAGGAGCATGGACTGCTTAAACCT
GTTATCGAAGGCATCAGAGATACCTTCAATGACAGCAAATCGAAAAGCACCCTGAAAAAG
ACAAAAATCACTGCCGACTCCGGCTACCATAACCGCGAGATGCTCGAATACCTCGAAGCC
GAAGGCGTCGATGCCTATATCGCCGATACGGGCTTCCGCTCACGCGATCCGCGCTTCAAG
GATCATAAGGAACCCAGGGAGAGAAACAGACGCAAGGATAAAGAACGCTTTACGCGGAGT
GAATTCATCATTGATCGAAAAAAGCGGACCTGCCGCTGCCCTGCGGGACATGCCCTGTGG
CTCAAGGCGAAGCGGGCCCGCATAGGTCATCATCTGTTCATGCAGTTTCAGGCCTATGAA
AAGGACTGTAATAATTGCGGACTGAGGAAGCGCTGCCTCAGAAATGAACAACAGCACACC
CCGCGACAGATCAATGTTGCACTAGACATTACCCAGGAGCAGAAGGCGGGAGTTATCGAA
CGGATGAAGCGCAAGATTGACAGCCCAGAGGGACGACATATCTACAGTCAGCGGTTGGGT
ACTGTAGAACCGGTGTTTGGTCACATCACCGATGCCGTTGGCATCAAGCGATTCAGTCTC
CGAAGCAAGCGCAAGGTGGATGGGCAGTGGAAATTGATGATGATGTTACATAACATCCTG
AAGATTCACCGATATGGATGGGAATGGGCGTAA
>DMJIHGIA_00032 hypothetical protein
ATGCAATCAATGTTTGCTGATGCCAGTTTTCGCGATTCTCTAGACAAAATTCTTTCCAGC
TATCCTGTTGATATTCTAGAAAATAGTGAAGATAAATTGGTTAACGAAGTAATTGCCGTC
TCCAAGTTGATCGCGGAAGAGGCAGTTAAACGAAGCGGAAGAACATTATCTAAGCTCACT
GATGATGAGATGTATACTTGTATGCTAATCGCATTCGTGGCATCCGATCATGTTTCAAGA
CTCGCTGAAGTAAGCTTTGAGGTTGTGAGCACAGTTGCATGTGCTGTTCTAGCTGTGCAT
AGAAGTCCCGAAGAAATAGGGCAATTAACTAATGAAGTAATTAATGGTCATAACCAAATG
GCTAGCGACCCAAGTCAAGTCAAAGCTCTCCAAGCTATTGGAAATCAGGTATCAAAGTTT
TTCTCTACTGCCGATGAGACTTATTTGAACAAACTAGCCGAACTATATACTTTACTGGTA
AAGCATTTAAGCTAA
>DMJIHGIA_00033 hypothetical protein
ATGTCTGAGAGCAAAAACCAAGACAACGGAGATGTCAAAGCGCTGAAAGTAGCGGCGCCA
CGGTTCTGCCAGGATTGCGGGTTGTCATTGGTCATGCTTGATACCTGGTGTACTAGTCGT
GCTTGTCCCGATTGTGGCAAAGAGGTCTATTTCATCCGTCCAGGTGAAGACGGAGGAATA
AAGGTAGAAGCCGGAGAAAAATTCCACGTTCCTCAGTTGACGATGTCGTTAGACCCCACC
GCTGGGATGCAGTTTACTCGGTATGGGCTTCAAGGATTTTTGAAGCAACTTTTCTTGGAG
CAGAAGATTTCCTCTGAGGCAGAACTCGTTAGGCATTATAAGGATACGGAGCGCAGGCTC
GATGCCGATTTGAATGGCTTGGATTGTATTAGTCATTGCGATCTCGAAACCGCCGAGGGA
GTAGAGGAAGCGGTAAAAATACTGCAATCAAATGGGTTGATCGAGCATCAATTCAATCTC
CTACGATCCGGCTTGCTGAGAGAGGCATACACCGCAGTTGAGGAAGGTGATGCACCACGG
GCAGCATTGGCGGCACACCAAGCCAATGTTTTCAAAGAGTACTCCTTATTGGAGCACCAT
CACTTGAAAGAAATCCTGTGGCTTGGCTACAGATGCTATCAAGACATGGTGAAGAATGAA
GGCTTAACGGAAAACGCGGCGAAAGAGCAGAAGCTAATGAATGGTGTGGTCAAGAAGCTC
CGCGAATATGGTGACGAGTTTCTTTATGCTCTTAGTCACGATGGTCGAGAAATTGGCCCA
CGAGTTTCTGTATCCGGAGTTGCAGAGAAGAGCCTCAAAGCTCTCATAGAACACGAGCTT
CAGCATCGTGAACAAGAACGCGCAGAAATCCACGCCAAGGAAGAACTCAAAATCAAAAAG
ATGGCAAACAGTATCAAGCTTTGGGGCTTCCTCTTTACGCTTGCTAATGCTCTCATACTC
GCGCAGTATAAGGATTGGCTGGGATAA
>DMJIHGIA_00034 Nitric oxide reductase subunit C
ATGGGCCAGCTGCCCAATCGCGATAACCGCGCCGCCCTCGAAGGCGAGCTCGGTCCGCAG
ATCGCCATGGGCAAGGCGCTCTGGGAGAAGAACGACTGCATTGGCTGTCACACGCTGCTG
GGGGAGGGCGCCTACTTTGCGCCTGAGCTGGGTAACGTCTATCAACGCTTTGGTAATTCG
ACCGATGCGATCAAAGGCTTTATCGCCAGTCGTCCCAAGGACGGTATTCCCGGTCGCCGC
AGCATGCCGCAGTTCAACTTCAGTGATGAAGAGCTGTCTGCCCTGGCTGAATTCCTGAAG
TATGCGTCTGGAATCAATACCGCCGGCTGGCCGCCGAATATCCAGGGTTAA
>DMJIHGIA_00035 Nitric oxide reductase subunit B
ATGAAGTATCAATCACAATCGGTTGCGAAGCTCTATTTTATCGCGGCCATCGCGCTGTTT
GCAGCGCAGATTCTGTTTGGCCTGATCATGGGTCTGCAGTATGTCGTCGGTGACTTTCTG
TTTCCGGAGATTCCGTTCAACGTGGCCCGCATGGTCCACACTAACGCCCTCATCGTGTGG
ATGCTGATGGCCTTCATGGGCGCCGCCTACTATCTGGTGCCGGAAGAGGCGGAGACGGAA
CTGTTTGCGCCCTGGCTGGCGACGCTGATGTTCTGGATCTTCCTGGTGGCCGCGGGCCTG
ACGGTAGCCGGCTACCTGCTGGTGCCCTACTCGACCCTGGCGGATCTGACCATGAACGAG
TTGCTGCCCACCATGGGACGTGAGTTCCTGGAGCAGCCGACGATCACCAAGATTGGCATC
GTCATTGTCGCACTGGCCTTCCTCTTCAACATCGGCATGACCATCCTCAAGGGTCGCAAG
ACCGTGGTCAATCTGGTGCTGATGATGGGTCTGACCGGTCTGGCCGTGTTCTTCCTGTTC
GCCTTCTACAATCCCGTCAACCTGGTGCTGGATAAGTTCTTCTGGTGGTGGGTTGTGCAT
CTGTGGGTTGAGGGCGTGTGGGAGCTGATCCTCGGTTCCATCCTCGCCTTTGTGCTGATC
AAGACCACCGGCGTCGATCGCGAGGTGATCGAGAAGTGGCTCTACATCATCATCGCGATG
GTTCTGATCACCGGCATCATCGGCACCGGCCATCATTTCTACTGGATCGGTACCCCCGAG
TACTGGCAGTGGTGGGGTTCAATCTTCTCCGCGATGGAGCCGATTCCCTTCTTCATGATG
ACGGTATTTGCCTTCAACATGGTTAACAAGCGGCGTCGTGAGCACCCCAACAAGGCAGCC
GTGTTGTGGGCGTTGGGTACTGCAGTGATGGCGTTCCTCGGTGCTGGCGTGTGGGGCTTC
CTGCACACTCTGTCGCCGGTGAACTACTACACTCACGGTACGCAGATCACCGCAGCGCAT
GGTCACATGGCCTTCTACGGCGCCTACGTGATGATTAACCTGACCATGATCTCCTACGCC
ATGCCGCTGCTGCGTGGGCGGAATGCGGCCAACCCGGCCAAATCGCAGATACTGGAGATG
TGGTCGTTCTGGCTGATGACGATCTCGATGGTGTTCATCACGCTGTTCCTGACCGGCGCG
GGCATCCTGCAGGCCTACCTGCAGCGGATGGGCGACAACCCGCTGCCGTTCATGGCGGTG
CAGGATAAGATCGAGCTCTTCTACTGGCTGCGTGAGGTCGCCGGCCTGGTCTTCCTGGTC
GGTCTGGTGATCTACATCGCCAGCTTCTTCGTGGGTCAGGATGAGCCGGAGGCGGTGGTC
GCCGACTGA
>DMJIHGIA_00036 hypothetical protein
GTGGAAAAGATAGATTATAAAAAAGAATTCAAGCATCTATACAAGCCGTCAGCTAAAAAA
GTTGAAGTTGTAGATGTGCCAACAATGAATTTTCTTATGATTGATGGAGAGGGTGATCCC
AATACATCAAAATCATTCCAAGATGCCATTGAGGTTTTATATCCTCTTTCATATACGCTG
AAATTCACGGTTAAAAAGGAAAGATAG
>DMJIHGIA_00037 hypothetical protein
ATGTCTTCTTTCAGTGTAGGCAATAAAGATGAATGGAAATGGACACTTATGATAATGCAG
CCTGACCTTATTACAAAAGAAATGGTTCAGGAGGCAATAGAACAAGTGAAAACAAAGAAA
GACCCTGTATCTTTGCCCCTAGTAAGGTTTGAGTTCTTTGATGAAGGTAAGGCAGCACAA
ATAATGCATATAGGTCCATTCTCTGAGGAAGGGCCGACTATAGAAAAAGTACACTCATTT
ATTGAAGAAAATGGAAGCCAGAGAAGAGGCAGGCATCACGAGATATATTTGAGTGATATT
AGGCGTGCGGCCCCTGAAAAATGGAAAACAATTATCAGGCAGCCAATGTCATGA
>DMJIHGIA_00038 hypothetical protein
GTGATCCGGTTAGACTCGGTAGTTCAAGGATATCTAAGCCTTAGTGCTACAAATAAGAGT
ATTCTTATGTGGTCGCATTATGCACAGAATCATGAAGGGTTTGTTATAGGCTTTAGACGT
GAGCATGAGTATTTTAACTACGGTCTAATGAAGGTTAAATATAAAGATAAAAGGCCCTTC
CTTGACCCAACACAGCCTAAACAGGATGCCAGTCTTTTTTACACAAAAAGTACTGATTGG
AAATATGAAGAAGAGTATCGGAAATCTATAGGGTTTGTAACACCTATTGAACTGGAAAAC
GGTAATACGCTATTGCCATTTCCAGAGGAGCCGCCAGACGTTGGTGACGAGTCACTTCAT
GCTATAAGGTTATTCGATTTTCCAAAAGATTGCGTGTCATCCATTATTGTCGGATGGAAG
TCCAGTCCCAAGCTGCTTTCTGAAATTGAAAAAAATCTTAAAAGGCATCAATTAGAAAGT
GTTGCTATATATAGTGCGACGCCTCACAAGTTCCGGTACGAAATGGAAGTGCATGAAATA
TAA
>DMJIHGIA_00039 hypothetical protein
ATGATTTCGAAAGATATTAGAAGATACACTGACCTACCATCAGTCCTTTACATGCTGAGA
AATAAGAAGTTAACCCTGCTGGACCCTTCAAGCTGGGACGACAAAAATGATTCTTATTTT
CTAGAGGTCTATAAAAAAAGAAAGAAGCTCTCATCTGTTTATGCACTTTGTTTCACCGAG
AAAAATGAGACGTACCATCACTGGAGTGTATTTTGTTCTAGAGAAAATGGCGTTTGTGTC
GTATTTGACAGAGATAAGTTAATTGGGCATCTCAACCAACAAGCGGGAATTACCTGTGGG
CCGGTTAATTACAGAACAATTGGTGATACTGGTTGGCCAGATTTAGAGATAGATGATTTA
CCGTTTTTAAAGCGGTGGGCATTCAGGGATGAGTCGGAATTCCGAGCTGTTTACTCTGGA
GATGCTGAATCAGAAGAAACAAAAGACATCTCATTACCTCTTTCTTGCATTAAAAAGATA
TCGGTTAATCCTTGGGTCCCAGATCAGCTATTTTCTGCCATAAAAGAAACAATTAAGGAA
ATTGAAGGCTGCAGATCTCTTGCTATTGGAAAATCTCAACTTATAAACAATAAGAGCTGG
AAGCGTTACGGAAACATAATTGCATAA
>DMJIHGIA_00040 hypothetical protein
ATGGAAGAAATTGAGATGAAAGCAAAAAAGGAGTTTGATATTTCTTCTTCTGAGCTTTCA
AAAAGTTCACCTATGAAGTCCTTAGATAATTTTTATCAAAGACTTGATGAAATTATTGCC
AAGACACTAAATGAATCTCAAAATGGGATAGCTTGTGGAAAAGGATGTATATACTGTTGT
TACTATAAAGTAGAGGCCAAACCTGTTGAAATATTTAAAATAGTTCAGTTCGTAAAAAAA
CGGTTCAAGCCTGAACAGATACAGGCAGCGCTGAAACAAGCCAATAAAAATGTAATAGAA
GCTAAGCCACTCACTTATAAAGAGCATTTAGCCACCAATCAGCAATGTCCATTTTTAGTA
GATGGTGAGTGCTCAATATACAAAGTAAGGCCATCGAAGTGCAGGAATTTTCATGCTATA
AATGTTGAATTATGTAAAGAGTCATATGAAAAACCAACGGATTTAAGCATCCCTAATAGT
TATCATGAGCTGCTTCATATGCGTACCAATGGAGCGACTCTTGGGTTTGAAAAAGCTGTA
GAGGTAAATGGGTTTGACTCAACTACATATGATTTAAACAGTGCATTAATAGAAGCATTC
AGGAATCCAAGCCTTCTAAAGCGTTATGGAAAAGGAAAACGTGCATTCATAAAGGCAAAA
AAAGTTGAGTTACCAGAGTAA
>DMJIHGIA_00041 hypothetical protein
ATGGTCGATGACAAAGATATAGAGCTCCTGTCCTATTACCTTGCGGCTCATGAAAATAAG
GCAACAGCAGCAGAAGTGAAGCAACACTTGGGATATAAATCCATAGGTGATGTCAATCTG
CATGTTGTCAGGCTGGCAAAAAAGGTTGCTAGTGAATTTTCATACCAGCCCACGATTAGA
AAAAATGGACAAAAAAGGTGGTGGCCCTGTTTATTTGAAGGGGAAGATACAAAGCATGGC
TTTGTGTGGACATTAAGAGGTGAAATTAAAGAATGGTTTCTATCAAACTACACAGAACAA
GTATTTTATAAAAAAGTAAAAGCATCGCTTGATGGTAATAGTAAAGAAAGGAATCAGAGG
TTATTAAAGGCAGAAAAGAAACCCAAAAGAATAGAAAAAAAGGTATGGGATTTCATAAGA
AACCCTGATGTGGTAGCCGAAGTATTATATTTAGCAAACGGTATATGCCAAGCATGCAAA
TGCAAAGCGCCATTTCTCAGAAAATCTGATGGCACACCATATTTAGAGGTACATCATAAA
ATTCCGCTTTCACAGGGTGGCGAAGATACAGTGAAGAATTCAATAGCTTTGTGCCCAAAC
TGCCATAGGAGAAAACATTTTGGCTAA
>DMJIHGIA_00042 hypothetical protein
ATGAAAATTTACATCGCGCTTGCAACGTTAGCCATTTGCTCATTTTTCGTTGCGTATACT
TTGCCAACAGATGAGATGCTAAAAGGCATTTACGCTTCTCCTGGTCTGTTGGCACTTTTT
GGCGTGCTTTACCAGGTACTGCGCGATCAAAGTGCGCATGAACGAAACCTAGAAATCCAA
AAGCGCCAGCAAGTATTCAATATTGGTGCCACATCCCACATGGCGAATGTCGCGTTTGAT
AAGCATGTGGAGTTCTGTGAGAAATATATGCAAGAGGTACACGAAACGGTGTCAACGCTG
TTTCGTGAAGGGCCAACGGATAAAGCACTAAGCCATGCAGGGAATTTCCATACTCTCAGG
CAAGAATATGCAGCTTGGTTAACGGATGATATCAACGAAAACCTTTTTCCATTCGAGCAG
GCCCTAAGAAGCCTCGGAGCTGGAGAGCATTTCATTCGCCAAACTACTGGGGCTCCACAA
TATCAAGAACAACGTTCGAAGCACATCGATAAAGTTTACAAGGACTTTTCGAAAATCTTA
ACCATCGAGGAAGGCGCAGAGCCAGATCCAGTTGTAGCTACTGAGGTAGTTAAAAAGAAG
GTGCGGGATATCCTCGATATTGAACAGCTTGTGCAATTAAGAAAGCGCCTGATCGAAGAG
GCCAACAATGCAATCAACACATAA
>DMJIHGIA_00043 hypothetical protein
ATGCCCATAATAATCAGAACAGCTTTCAATAATCAGGAATGGAGCGGTCATTGCCAACAA
GCGGACCGAGACCGAAGACTGTTTCAATGCAAAAATGACGTTGTTAAGACGGGATATAAA
ATAAATAAAAAAGGCGTATGCCAAGCTACTTGCTGGGAATCAACATTATGTGAGAAATAT
TGGTGGCAAAGTGCTGTAGGCGAGTTCAGCGATAGGGCCGAAGGAAAAGCATATTTTGTC
TATAGAGATACCGACAGTACATTAGTATTGTGGGGGCGTTCAACAATCACGGAAAGAGAC
GGCAGCTTCATTTACTTCAAGAAATTCAAACCGCTTGACGAACATAAAAAAATCAAAGGT
ATTACCTATAAAGAACTTGAAAGCATTGGTGTACCAAGCTGGGGGGCTGGAACGTTTAGG
TACATTAATGAGAAAACAGCAAGTGTGCTAGACGCAATAATAAAAGAAGGTAGTTACTAT
TTCGACGATCCGGCAGAGCCATTCTCTGATATTGAAGGCAGAAGAAATCTTAAAAAACAT
TTGAAGCTAGAAAGGTCATCACGCTTAGTTAAGGAGTTCAAAGCTTCACTATCCAATTAC
AAATGTGAAGTATGTAAATTCGATTTCGGTGAGAAATATGGTCAGTTAGGTTACGGCTTT
ATCGAGGCGCATCACAATAAACCATTAGCCTCATTAAAACGACAAACTGTAACAACCATT
AATGATTTGTCAGCGGTGTGTTCAAACTGCCATAGAATGCTACATAGAAGTAATCCGCCA
ATTGGTATCAAAGAGTTGGCGCAACTAATCGAAGAAAATAGCTAA
>DMJIHGIA_00044 hypothetical protein
GTGGCCACCAATTATCAGGCTGTGCTCACCCGTGGGCAGGCTGCCGAGGTTGATCTCGAC
GCTCTGCCAGCCGGTAGTCTCATCGGGACCGCCATTGCCGTTGCCGGCGATCTGGGCGAT
GAAGTCGTCGCTTGA
>DMJIHGIA_00045 hypothetical protein
GTGTGGACTCTGGCTCAGCTGATAGCGGAAGGAGAGCACCAGTTCAGTGGGCACCCCCAG
GCTGAAGTTGCGCTGCCAACCACCGGACATGCCGACGATGTCCCTGCTATCTATCCCACC
CAGGATGACCTGGAGCGCACCCCCGGAGAAGCCCTGATCGGCGCTCCAGCTGCCATCGGC
ATAGCCAGGCTGGGTGGTGCCGCGGAAGGCATCATCCAGATAGGTGAAGCCGCTGGCATC
ACCATCAAAGTGGGTATCGATGATGTTAGATGGCAGTGCCACACTGACCGAGGCGGTGGC
AGAGAGTGCGCCATTCACGGCGGTGATGGTAAACGGACCACCGACACTAGTAGCACTGAA
CAGGCCGCTCTGGCTGATGCTCCCTCCCCCGCTCACCGACCAGACCGGTGCAACCAAGAT
CGGATTGCCGTACTGATCCTCGCCAGTGGCGGTGAACTGCTGGCTACCACCGACCTCGAC
CTGGGCCGCAGATGGAGTCAAGTTGAGGCTGCTCAGCACCGCTGCATCCAGGGTGGTGGC
AGAGTCTGCGCTGCTGCGACTACTCTCGTTGCCAGCCGCGTCATAGGCACTGACCGCGTA
GGAGTAGCTGGTGGAAGCATCCAGACTGCTATCCTGGAAACTGGTCGCCGTGGTGGTAGC
AATCTCACTACCGTCGCGGAAGATACGGTAACCAGTCACTGCGACATTGTCGCTCGCAGC
CTGCCAGCTGAGATCGATAGTCGTGGTGCCAGTGGCGTTCGCCAGTAG
>DMJIHGIA_00046 hypothetical protein
GTGGCTTGGGTCGGCCTCGCTGGAGCTGCTGCCGTCACCGAAACCCCAGCTCCAGGCGGC
GATCACGCCATCGGGGTCGCTGGAGTTGCTGCCGGTGAAGTTGGCGCTAAACGGCACCAC
ACCGCTGTTCTGATCCACCGTTGCAACTGCATTAGGGGCGATATTGAGCACGCCCGAGGC
ACGCATCAACAGATCGTCGATCAGGATCCGGGTGCTCTCGTTGGTAGCGGTTTTTAG
>DMJIHGIA_00047 hypothetical protein
GTGTGGACTGAAAGCCAGGCGGTTCCCGCCTTTGCGCGCCAGACTGGTATGGCCTGTAAT
TCTTGTCACTTCCAGGGTAGTTATCCGGCGCTCAATCAATTTGGCCGTTCATTCAAAGCG
GCTGGATATACTCAATCAGGTGCGCAGGAATTGGTGGAGGATGATAATTTGTCTCTACCA
GCCGTTCTTAATGCCTCGTTGATTACCAAGTTTCGCTATCAGAAAACGAATGGAGACAAT
GCGAGGTTGATAGAAAGCGGTGCGACCATCGAAGGCAAAGAGGGTGCCTATGCAACCAAT
GTGGGTGAGCTCCAGCTACCTGACGAGGCCGCCCTGTTTCTGGGAGGCCGAGTAAGTGAA
AACATTGGTTTTCTAACCGAACTCTCCTTGCACGGCACAGAAGGCAGTAATTTCCTCTCC
TTTAAAATGCCGTTCAACTTCAAGGCAGGCGAAGATACTGACCTGCTGGTTGTCCCGTTC
ATAACGGACGCCTTGGGTGCAGGGTTTGGCCTTGAGTTGCTGAATACGGGAGCATTGCGC
AGTCAGCGAGTGGGAGAGGATCGCAAGTCATTGATGGCGCAGCAATATCTTGGCCTTGGG
TATGGGGCTGCAGAAGGTATCACATTTGCAGCCGTGAAGGAGTCTGGCTTCCTCAATGTG
ACATTTTGGTCCCCCGATTGGAGCAATTTCAGTCCAGAGGGTCTGGCCACCTATGTTCGT
GGGGCGCTGACGCCTCAATTGGGTGACTGGGATTCTGGACTTGGATTCCAATACTATTTC
GGTAAGTCAAAGAATGACACTGGCGGTAATATCATTGAAGAGAAAGATATAAAGGGATGG
TCTATTGATGGCCAATTGCAGGGCGAATTTCTGGGTAAGCCATTAGGCGCTTATGCTGCA
TATGGGAGTGTTCCTAGTAATTCGCATTTCAATGCTAGCGCAAACAGGAAAACGGCATGG
TCCATCCATGGCCAATATGGTGTGATACCAAATAAGGCGACAATTATACTTGGGTATCGA
CATGCGGATACGGGTGCTGATACCGACAATGCAGTGACAATAGGTGGCACCTACAATTTT
GCGCAAAATGTACAGTTGCAACTCAACCACGTACTACGGAGCGGGAGTAAATATGACACT
CCGCAGGATGCGGGCGATCAGCAAACAACCTTGATGCTGTTCAGCGGATTCTGA
>DMJIHGIA_00048 hypothetical protein
ATGAATAATGGGCTATTTGTCCTGGTTGCATGCTTGCCCATAGTGGTTATTTCCGGGTGC
TCATCCTTGGGTGAACGCCCGGGAATGCTTGACATTACTTCCGAGCCTACGGGGGCGGAG
GTGTATGTCATGAACACAAGAGTGGGCGTTACCCCGCTCATTCTAGAGCAAGGCAAGGTC
TTTCCGATTGTCTATCCACGGGAGAAACACCCGCTGTACGGTACGGTTGAAGTGCGCAAG
GTTGGGTGTGCCACACAGCGGCTGCGAGTGGGAACACAAGAGATCGCTAAGGGGGTTCAC
GCCAGATTGGAATGTAACGAAGTGGAACCCTCGATTATGCCTTCTGATTATCAGCCGAAG
TTGCCAGAATCTACTGCAATACAACAATCTGGCAAAACGGTTGAAAAAGCCTCCCCTTTT
TTGAAATGCGGTTGCGTCGTGTTATTGAGCTGCGAGAAAAGGGTTTGA
>DMJIHGIA_00049 Cytochrome c-551
ATGCTACTGGCTTTTTCAGTTAGTGCTGTCATCGGCTTGGGTGTGGCGCCGTCTGCAGCG
CTGGCGGATGGAGCTGCATTGGCAAAGAAATATAATTGCCTGGTGTGCCACAGTGTGGAT
AAAAAACGGGTTGGTCCCGCATACAAGGCAGTGGCGGCTAGATATGAAGGAGATCCGAGT
GCGGTAGCTGATCTTGTTGAAAAAATTAAAAAAGGCGGCAAGGGCGCCTGGGGTTCGGTC
CCCATGCCTCCCAACAAGAAAGTTACGGACGAGGTAGCAACGACTATACTGGACTGGGTT
CTCGGATTGAACACTGGCACGGTCGTAGCTGCCAATGTGCCGGACTGA
>DMJIHGIA_00050 hypothetical protein
ATGGCTAAAGTCGACGAGCTCGGAGAGCTGCTGGGGTGGCGCGCCCATCGCCTCGACGGT
GGGTCTGCCTCCCTTGGCGAGGCGTTTGATCAGGGCATGGCCGCGGGCATCCTGTTGCCA
GCGTCGCCACTCACCCTGATAGCCGGAGAAGCTGGCCGTCGGCAGAGGCGGAACTGCAGT
GGCATCTACATAGACCCCGTCGTCGCGCAGTTCGGCGGGAAAGGTGGCGATGCGGTCGTG
GGGGTTGTAAGGGGATACGCCGGTTTCCAGGTCAAAGTTCCACTGATGCAGTGGGCAGAT
CGCCTCGCCGTTCTGCACCCGACCACGGGACATCTGCCCCTCCCGGTGCGGACAGCGGTC
GTCGAGGGCGTAGATCCGGCCCTGATCGAGAAACAGCGCCAGTGGACGGCCGTTGACCAC
CACCCGGTGGCCCTCGCCCTCACACAGTTGCTGGAGATCACAAACACGTGTTGGTTGCTT
CATCCTGCTCTCCTCCATGGTGATGCCGGATGTGGCAATACCATTTAG
>DMJIHGIA_00051 Ribosomal protein L11 methyltransferase
ATGCCCTGGCTGCAACTCTCCATCGAGACTGACGAGGATCGCGCACCGCTGCTGGAGCTG
GTTTTCGAGGGCCTCGGTGCGCTCTCCGTCACGCTGGGTGACGCCGGCAACCAACCGCTG
CTGGAACCCAAACCCGGCGAGGAGCAGCTCTGGCATGCTACCCGCGTCACCGCCCTGTTT
GAGGCCGAGCGGAACATCGACGAACTACGCGCCGCCCTCAACCAAGCACTCGCCGCTGAT
GTCAGCCTCAACTTGAACATCGAGCGCCTCGAAGACCAGGTCTGGGAGCGGACCTGGCTG
GAGCACTTCAAGCCGATGCAATTCGGCCAGCGACTATGGATCTGTCCGGATGGACAGCAG
GTGACGGCAAGCGATGCCGTGCTGGTCAAGCTCGACCCCGGCCTCGCCTTCGGCACCGGC
ACCCACCCCACCACCGCGCTCTGCCTGGAATGGCTGGAGGGGCAGGATCTGCGCGGCAAA
CGCATCATCGACTATGGCTGCGGCTCGGGCATTCTGGCCATCGCCGCGCTGCTGCTGGGG
GCGGAACGCGCCATCGCGGTGGACTACGATCCCCAAGCGCTGGAGGCAACCCAGGCCAAC
GCCGAGAAAAACGGCGTCGCCGGGCGGCTGGAGATCTGCCTACCAGAACAGACCCCGCAA
ACCGAAAACGACCTGTTGCTGGCCAACATCCTTGCCGGACCGCTGATCGAACTCGCATCC
ACACTGATGCAACTGATCCAGCCCGGCGCACCCTTTGCCCTCTCCGGCATACTGCAGGAG
CAGGCGGAACAGGTTAGCGCCGCCTATCGCCCATTCGCCGAGATGCAACCAGCGCAGCAA
CAGGCGGAGTGGATACGCCTGGGTGGCACTAAAATCTAA
>DMJIHGIA_00052 Biotin carboxylase
ATGATAGACAAGATCGTTATCGCCAACCGGGGGGAGATCGCGCTGCGAATCCTGCGCGCC
TGCAAAGAGCTCGGCATCAAGACTGTCGCCGTCCACTCTGAAGCCGACCGGGACCTGAAA
CACGTGCTACTGGCGGATGAGTCGGTCTGCATCGGCCCGGCCCCATCGGCCGACAGCTAT
CTCAACATCCCCGCCCTGATCAGCGCCGCCGAAGTCACCGACTCGATGGCGATTCACCCC
GGCTACGGCTTCCTCTCGGAGAACGCTGACTTTGCCGAGCGGGTGGAGAACTCCGGCTTC
ATCTTCATCGGCCCGAAGGCGGAGACCATCCGCACCATGGGCGACAAGGTGGCCGCCATC
GAGGCGATGAAGAAGGCCGGTGTGCCTACAGTACCCGGCTCCGACGGCCCAATCGATGGT
AACGCCAAGCGCACCAAAGAGATCGCCCAGCGGATCGGCTATCCGGTGATCATCAAGGCC
GCTGGCGGCGGCGGTGGTCGCGGCATGCGGGTGGTTCACTCCGAAGCCAGCCTGCTCAAC
TCGGTGGCGATGACCAAGGCCGAGGCGGAAGCGGCCTTCGGCAACGGCACGGTCTACATG
GAGAAGTACCTGGAGAACCCGCGTCACGTAGAGTTCCAGGTACTGGCCGACACTCACGGC
AACGCAGTGCACCTGGGCGAACGCGACTGTTCCATGCAGCGGCGCCATCAGAAGGTGGTG
GAAGAGGCCCCAGCCCCCGGCATCACCCCGGAACAGCGCGCCAAAGTGGGTGGACGCTGC
GCCGAGGCCTGCCGCCAGATCGGTTATCGCGGTGCCGGCACCTTTGAGTTTCTCTACGAG
AACGACGAGTTCTATTTCATCGAAATGAACACTCGCGTACAGGTTGAACACCCGGTCACC
GAAATGGTCACCGGTATCGACATCCTGCGAGAACAGATCATGATCGCCGCCGGTGAGCCC
CTCAGCTTCACGCAGGAGGATGTGACCCTGCGCGGCCACGCGGTGGAATGCCGTATCAAC
GCCGAAGATCCGAAAAACTTCATGCCCAGCCCCGGCACCATCACCCAGCTGCATGTTCCG
GGCGGCATGGGGGTGCGCGTCGAGAGCCACATCTACAATGGCTACCGGGTGCCGCCCCAC
TACGACTCGATGATCGGCAAGCTGATCACCCACGGTGACACTCGTGAATCCGCCATCGCG
CGGATGCGCATCGCCCTGGCCGAGATGGTGATTGGCGGCATCAAGTGCAACATCCCGCTG
CAGCAGGAGATCATGAAGGACGCCGCCTTCCAGGCTGGCGGCGCCAACATCCACTACCTG
GAAGAAAAACTGGGACTCTGA
>DMJIHGIA_00053 Biotin carboxyl carrier protein of acetyl-CoA carboxylase
ATGGTCGGTACCTTCTACCGTGCCCCCTCGCCGGGCAGCAAATCGTTCGTCGAGGAGGGC
CAGAGCGTTGCCGTTGGTGACACCCTCTGCATCATCGAGGCGATGAAGATCCTCAACCAG
ATCGAATCCGACAAGGCGGGCGTGGTGAAGAAGATCCTGGTGGATAACGGCCAGCCGGTC
GAATACAACGAACCCCTGTTCATCATCGACTGA
>DMJIHGIA_00054 hypothetical protein
ATGCTTTGTGATAATGGGATATGGAAAAAAACCGATATATATTCTGGTGAAACTTATGAC
CTGGATAAAACCTATTTGAATATAATAAAGCCAGCAGTTGAAGAATCTGGCTTGGACTGT
GTTAGAGGTGATGAAATTCAAGATTCTGGGTTAATAGATAAAAATATGTATGCACTTTTG
CTTCAGGCAGAATTAGTAATTGCAGATATAACTACTTACAATCCCAACGCTATTTATGAA
TTAGGAGTTAGGCATGCTGCTCGACCATTTTCAACAATTATTATAAAAGAGACTCACGAT
TCAATTCCATTCGATTTGAATCACAACAAGATTTTCCACTATGAACATATGGGAGATGAT
ATTGGGGCGACAGAGGCACAAAGATGTGTAAAAGACTTAAAATTATTAATTGAAAGTGTA
GTAAATAATGAAGAAACAGATAGTCCATTTTTTCAATATATTTCTTCAATTAAACCATAT
GTTTTACCCAGAGAAGAATTCAATTACATAATACAAGAATTAGCAGACAAGGAGAAACAT
ATCTTTGCAATTGTTGAAAAAGCAAAAAATGAAATGGCTTCAAGTAATTTTATTGAAGCA
AAGAAATTTTGGTTAAAAGCACTTAACAAAGTTGAAAACGAACCTTATTTTATTCAGCAA
TATGCTCTTTCAACCTATAAGAGTAAAGAGCCTTCCGAACGAACAGCATTGCAGGACGCT
CTCAATATTATTTTCAAACTTGAACCCGATAGCACAAACGATCCTGAAACATTGGGGTTA
ACTGGAGCAATTTATAAAAGGTTGTGGTTATTAGATAAAGACGTGGAATATTTAAACCGT
GCTATTGATTATTATCGCAAAGGGTTTCAAATAAATAATGATTATTACACAGGTGAGAAT
TATGCACTATGTTTAGATTTTAAGGCGTTATCAGAAAGCAATGATGATGAAAAAATATAT
TACAAAGTTGAAGCAAAAAAAACTCGTGAGAAAATAATTTTTCTTATAGAAGAAATGTTA
GAGCAGGATAATTTTGAACAAAGGAATGATTTAAAATGGATTTATGCTACATATTCGATT
TGTTTGCTTGCTCTAGGAAAAGAGCGCGAAGAATATGAAAAATTATTCTATTCGAAACTT
GAAGCCGATTGGGAGAGAGAGACATATGAATCATCAAAGAAGCACATTATTAAATTAAAT
AAATAG
>DMJIHGIA_00055 hypothetical protein
ATGGCAAAAACCTATAATGTATTCATTAGTCATTCTTGGGTACATATTGACGATTTAAAA
AAATTACGAACACTTCTTAATAATAGAGGCTATTTTGATGTTGAATTTGAAGAAGCCTCA
CCTGATGAACCAATTGATTCTGAAAACGCGGAATACATCAAAACAAGATTGCGTGAAAAA
ATCAGAAATGCCAATATTGTATTGGGTATTGCAGGAATTTATGCTTCTCACAGCGATTGG
ATTGAATGGGAATTAGATACGGCAATAAAAAACGATATTCCAATTGTGGGTGTCATACCA
AGAGGGCAAGAAAGAATATCTCAAGTAGTTTATTCTAGGTCGAAAGAAGATGTAAGATGG
AATACAGAAAGTATTGTTGCTGCTATAAGAAAATGGGCTAATTAG
>DMJIHGIA_00056 hypothetical protein
ATGAACATGGATACATTTCTTGAATTACTAAAGTTAGGAATAGTTGGCCTTATTGCCGGT
TTATTTTCGGCCTATATTGCAACTCGTGAACACCGCAATAAAAAATGGTGGGAACTGAGA
GTTGTAGCATATCAATCTGTAATTGAAGCACTGTTAGATTTAACGCACTACTATAATCGG
AAATATAAGGCAGAAATGGAGAATCGAGAGCTAAGTAAAGAATACGAAGCTGAGTTAGAT
AAATTCTGGGATGAAAGTTATCATAAAATCAGGAAGGCTTCAGACAGCGGTGTATTTCTA
TTTTCTAATGAAGTAAATCAAGCTTTAAAGGAATTTGTTGATCTAAAAAATATAGATCAT
CATACTTACTTTGAGTATTTAGATAGCAATCTATCTGTAGCAGAAAAATGCCTAAAAACA
GTTGTCTCATCAGCTAATAAAGATCTTAGAGTTAAAGATACATGGTTATAA
>DMJIHGIA_00057 hypothetical protein
ATGCTGAGATTGGTCGTACTTGTTTTGTCAGTGATTGTTTCATCGCAAATATATGCAGGA
AAAGGATCGGTTGTCGATGAATTAAAGAGTCAAAACGTTTCAATGTTCGATTTGGGGATT
GCCAGAGCAAATCTTGTCCTAATGCTTATGGGGCGTGACTACAAAGGGGAGCATATAGGG
GATACTAAATTTGATTACTCATCTATCAATTTAATCGGTGATAAAAAGGGTATTAGGCTG
GATATTGAAGGGCTAGGTAAATCAAAATATATTGGCAAGAAACAATGCCTGGCTGCAAAA
AGTGTTATCGAAAATGAGCAACGGTTAATGAAGATATTGAAGCTTGCATGGCCGTCAATG
ACTAATGATAAGTATATGGAGCTTTTGAAAACCATCAGTATCAGAGTAAAGCTGATCGCT
AAGGAAAATAATGATTTTACTAAAGAGTGTTGA
>DMJIHGIA_00058 Antitoxin YefM
ATGAAAGCCCTTAGCTATACTGCTGCCCGCTCGAACCTAGCCAAAACTATGGAAAGCATA
TGTGATGACCACGAACCTGTTGTTATTACTAGGAAAAATGAACGATCGGTTGTCATGCTC
TCACTTGAAGATTATGAATCTCTAGAGGAAACAGCATACCTTCTTCGTAGCCCCAAGAAC
ATGAAGAGGCTTATCGAATCTATTTCTCAAATTGAGAATGGCAATGGAAAACCAAGAGAA
TTAAGCGAATGA
>DMJIHGIA_00059 Toxin YoeB
ATGAACCTCATTTTTGCCGATCATGCCTGGGATGACTACCTATATTGGCAAAAGGTCGAT
AAAAAAATGATTAAGCGCATCAACTCACTAATAAAAGATATTCAACGCTCACCTTTCGAG
GGCATCGGTAAACCAGAGCCACTTAAGCATGCCTTATCCGGCTACTGGTCTAGGCGGATA
AATGATGAACACAGAATCATTTACAAAGTTGACTCTGAATCCGTTCATATTGCTCAACTT
AGATACCACTACTAA
>DMJIHGIA_00060 hypothetical protein
TTGGGCTGGGAAATAATATCAGGTGCCGTTATCGCTCTATTAGCCGTTCTAGACTCACGT
CGTGAGAATGAACAGAATAGAGTCAATGAATCTCTACAAGCATTAGGTGATGCATATTAT
TCCACGGTTACTTACTACGACACCGACTTTACAAACAGCAGCGCTAAACGACACGAGCAG
TTGCTGTTAGCGCAAAAATGGGACAGAGTCGCGAATCTAACTAGACAATTCGACAGCAAT
ATCGCAAGCCGCTTCAGCCTTAAAAGTCGTTTTTGGCAAGACGGTGAGGCGTGGAGTAGC
TCTAAAATTAAAGGCGCAAAAATAAGCTTAGAAAATATTAGAAGAGATGTAAGATTTTTA
CTTATACCTAAACAGAAAAAAGGCTAA
>DMJIHGIA_00061 hypothetical protein
ATGCCTAGAGAATTAATAGAAATAGCAAATAGAGTTCGCGAAAAAAATGAAGATCTGCCT
GAACATGTTATTCGAAGAAAGGTGAGAGATACTTGTGATCGTATGAAAAGGCGATACGGG
AAAGTAACACAAGGCGCAGTAGACGCTGAACAAGGCGCTGCACACGGATAA
>DMJIHGIA_00062 hypothetical protein
ATGCGACAAAATGAACCAGTATCAGAGCTAGGTTATGAGCACTGGTGGCTTACAATTGAT
AGCTTAGCTTGGAAAATCAGAAATAAACTCAAAGAAGAGTTTGAACGTCCACCTTCATCC
CCATTAATGTCATTGGGTTTTTTAGCTAATAGCCTGTCTTTTGGTCCTTCTAGGAAAAAT
TTTAGTAGAAATCAAGAACAATTACTTCCTCTTTTTTTGAGGCTGATGCATCAGAATATA
TGCCTAGAGAATTAA
>DMJIHGIA_00063 hypothetical protein
ATGAATAGAAAATTATTTGAGTTGGCTTTAGACAAAACAAGATCGTCAGATTGGGAATAT
TTCGAAGAGCTTAGTTCTGGCTTTCTAGCGTCAGAGTTTACATCTCTTAGGACTATGGCA
TCTCCAAATGGTGATGGAGGACGAGACTCTGAATTATTTTCGTCGGATGGGGCTACATAT
GTAGCTGTTCAATATTCAGTGGCTAAAGACTTTGATCCCAAAGTGATGAGGACTATAAAG
TGGCTTGAAGAAAATTTCGATCAAATAAGAGTTTTGATCTATTGTACAAACCAACAAATT
GGTGCGAAAGGCGATGCATTAAAACAAAAATGTATCGGCAAGGGGGTTTCATTAGATATA
CGTGATAAAAGTTGGTTTTTGGAAAGGTATGAACTAGATGATAATAAATATAGTTGTGCT
TCTCAGCTAGTTGATGTCATTGCAAGGCCATTTTTGGAGTCTGAGTCAATAATTGAGAAA
TCTAGACCTGCATTAACTTCAATAGAATCTAAAGTAGCCCTAACTTATTTAGGTATGCAG
TGGGAAGATGAGAATACTGATAAAGGGTTAACGAAGGTAGCTTTTGAATCACTTGTCAGA
GCAGCCTTAAGGAATACAAGTTCAGAGAATAGAATGGCGCGTATAGAAGTGCATAAAAAC
GTTGTTGAATTTATACCATCAAGTGACCCAGCTGAGATTGAGAAGTGTGTTAATTCTGCA
CTCAATAAGCTAAACAAAAAAGTTATACGGCATTGGATTAAAGAAGATGAATTCTGTCTT
ACTTATGAAGAGGTAAATCGAATACAAGAACGAGTTGCAGAGACTGAATGCGAAGAAGTA
GAGTTTTCTAATGAAGTTGAGAGGTTGGTTGGAAATGAGAGGGAGGACAGCGACCACATA
AATGATGAAAACATTCAGGAAATTTCGAATAGGATATTGAGGATTATTGATCACTATTTA
ATTAAATCTGGAGAATCATTTGCCTCTTCTGTACTGCATGGTGATATTTGCTTAAATGAT
CATAATACGCTGAATAATTGTATCTTCTTAGATATAAATGACTTCCCATCATCGGAGAGC
TATCTTGTTCATTTTCCTGATATTGCTTTAAATGTAATAGCAAGATTATTAAGCTCTGAC
TTATCTGCGGTTAAAACACATCTAAAAAAGATATCCGATACATATACCCTTTATTCATTT
TTACGAGAAACACCTGACGTTCAGAAAGTAACTAAAAAAATATTTAGTCACGGTAAAATT
TGGTTGGATACAACTATCGTATTGTCTTTATTAGTTGAAACATTCTATAGAGATGAGCAA
CACAAAAAATATTCGGATATTGCCCACTCTTTAATAGAAAGTGGCGTTGAGTTATGCGTT
ACGGATGGGGTAGTTAGAGAAGTATTGCAACATATTAATATTTCGTTAACTTGCTCAAGA
AGAAGTTTAAGTCAGTGGAACGGAAGAATCCCTTTTTTGTATTATCATTATGTTGAGCAG
GGGTACTAG
>DMJIHGIA_00064 hypothetical protein
GTGATTGAGGGGGCATTGAGAACAGAAAGGGTATTTATGGGCGATTCCATTTTGCGAAAG
ACAGACAAGACACTAAACAAGGGAGAAGATGTTGTTGTTTGTCTTCCGGGAGCAAGGATA
GAGCATGTGACGGAACGGATAGAGACCACACTGGGGCATGGCCAAGGAGGATCTGTGTTA
GTACATGTGGGAACGAACAATGCAGACAGAGAGGGGACAACTAGGATAGTACAGAGATAT
AGACAGTTGGTAGAGAAACTGAAGAAGACAAGAGTTGGGCAGATTATGCTCTCGGGAATC
TTGCCAGTACTGGGAGGAAGAGGTGCAGCATATCGCAACTGTAAGAGGATGGCAATTAAC
GCTCTAGTTAAACAGATGTGTGAAGAAGAAGGAGTGGGTTTCATAGATTTGTGGGGATAT
TTTGTTGGGAAAGAAGATATGTACATGAGAGATGGTCTCCATCTAAGTGGAAAAGGTGCC
GCAGTGTTCTCGAGAACCTGCTTCGCTCGATGGACAAGGGAACATACTGCAACTATTTAA
>DMJIHGIA_00065 hypothetical protein
ATGGTAGATGATGTTGACCCTCACATAATAGGTATAACTGAATCATGGGCCATCAGCGAT
ATATCAGACGCCGAATTAGGAATGACAGGATATGCAATGTTTAGGAAAGACAGAAAGGAA
GAAGGGGAGGTGGAGTTATTTTATATATTAAAGAATCCATCCAGGCATATGAAATACACT
TAG
>DMJIHGIA_00066 hypothetical protein
GTGTATCGCAGTCCAAACATAAGTATAGAAGAGAATGAGAGAATACAAAATGCGATAAAA
GAAGTCAGTAAACGGGACTGTGTTATTATGGGGGATTTTAATCATGGGCACATACAGTGG
AAATCTCTACAGAGTACAGGGAGTGAGGATCAACATTTTTTGAATTTAGTACAAGATAGT
TTCCTTTTTCAACATGTGCTAGAACCTACCAGGGGAGAGAACGTGTTAGATATAGTTTTG
ACCTCACAGAAGGAATTTGTTGATAATGTCAAGATATGTGAGCCACTTGGATGTAGTGAT
CACAACCAGATACATTTTATCATTAAGGTAAAAGGAGAACAGAATCGTAAAATACGATAC
AGGAACAATTTTCACAAAGGTAGATATAAGGATATGAGGAAATATTTAGCAAAGATAGAC
TGGAATAAAACAATGAAAAACAAGACGGCAACAGAATGTTGGACAATCTTAAAGAGTGAA
ATTGACTGCATAGTCGATAAATTTGTTCCCTTGAAAAACAGGGTAAACGCTCAAAGAAGA
AACACTTATCTAAAGAAGCCATTAGAAAAATAA
>DMJIHGIA_00067 hypothetical protein
ATGGCCATTTACAAAGAAGCTCTTAACCAAGCTACAGCTGAAATTAGAAATTCAAAGAGA
AACTATGAACACAAATTAGCCTTTAATATAAAACATGACAGCAAGAGTTTCTATGCGTAT
GTTCGAAGTAAGCAGAAAGTTCAGGACAAGGTCGGTCCTCTAGAGGGTAGTGATGGAAAC
ATAATAACAGAGGGGTTTTTAATGGCAGAAAACCTGAATGAGTACTTTAGCTCAGTGTTT
ACCAGGGAAGATATCAGTACATTGCCTGTACCAGAAACAAAGTTCGAGGGGAGTGAGACA
GACTATTTAGGACAACTAATTGTAACCCCCAAAATGGTAGCTACGAAAATAAGGGATATG
AAGGATAATAAATCACCTGGAGTTGATGGGATTCCTCCCAAATTACTATTGGAAATCGTG
GAACAAATTAGCATACCGCTTGCAACAGTGTTTAATTTGTCATTAAAGGAGGGCGTAGTT
CCTTTAGAATGGAAAGAAGCAAACATCATACCATTATTTAAAAAAGGTTCGAGAAACAAG
TCAGAGAACTACAGACCAGTGAGTTTAACATCAGTGATTTGGTAA
>DMJIHGIA_00068 hypothetical protein
ATGTTGTGTTTTTTGGAAGATGTCACAAAGTGGGTAGATGAGGGATCACCAGTAGATATA
ATCTACTTAGATTTTAAAAAAGCTTTTGACAAAGTACCACATCAACGATTACTTCTTAAA
CTGAAGGCTCATGGCATAGGAATCACATGA
>DMJIHGIA_00069 hypothetical protein
ATGATCAACTGGATAGAAAAATGGCTAAATGACAGAAGACAAAGAGTTGTAGTTGATGGA
GAGGTTTCAAATTGGAAATCGGTTTTGAGTGGAGTACCACAGGGATCAGTATTGGGACCT
ATTTTATTCTTGATTATATATCAATGA
>DMJIHGIA_00070 hypothetical protein
GTGTTGAAGTTTGCAGATGATACAAAAGTGTATAGAAAAATAGCAAGTGATGCAGACAGA
CAGCATTTACAAGATGACCTTAACAAATTGACTGTCTGGTCTGAGAAGTGGCAAATGCTG
TTTAACTTTGGGAAGTGTAAATGCCTCCACACAGGATATGGGAACAAGGACGCACATTAT
TCAATGGATGGTAGTGTACTAAATTCTACCATAAAAGAAAAGGACCTAGGGTTAACTGTT
AGTGCTGATATGAAGGTAACAGAACAGTGTGGAATTGCAGCAGCAAAGGGAAACCAAATT
CTTGGATTAATTAGGCGAAATATAGTGTATAAGGAAAAAGAATTAATCATACCGCTGTAC
AAAACAATAGTTAGGCCTCATTTAGAATATTGTATACAAGCTTGGAGGCCTTATCGCAAG
AAGGATATTGATATACTAGAAAGAGTACAAAGGAGAGCAACCAAAATGATACGAAAACTT
GAGGGATATTAG
>DMJIHGIA_00071 hypothetical protein
TTGAGGGATATTAGTTACGAAATGCGTCTAAAGGAATGTGGTTTAACCACACTAGAAACC
AGGAGATTGAGAGGTGATCAGATAGAAGTGTTTAAGATAATGAATGGGTATGAAAATATT
GACAGAAATATTTTTTTCTCGACTAAGGAAGAGAGAAGGACAAGAGGACATGGAGTTACA
TTAGCAAAGAAACAGTGTAGACTGGATATGAGAAAATTTTCATTTTCACAAAGAACAGTA
AATGAATGGAACAGATTACCAGCTGATTGTGTAGGTGCTAGTAGTGTTAATATGTTTAAA
AATAAAATCGACGTATACCTCAAAAAGGCGGGATACACTTAG
>DMJIHGIA_00072 hypothetical protein
TTGAAGATCGATTATATAGAGGTAAAAAAATTCAGATCAATTGATCAATGCCGCATTACA
TTTAATTCTGTAAATGCCATTGTTGGCCAAAATAACAGTGGTAAATCTGCTGTCATAAGA
GCAATGAACGCATTTTTTAATCCAGAAACGGAAATTGAATATTTCTATCAAGGAAAGCAT
AGTTACACAAACAACTCTACCCCAAGAATAACATTAGGCTTCTCTGATGTTTCAGGTACT
GATAATCTAGATAGATATTCTAAAAATAATGAACTGGAAGTTCAGTTTAGCTTTACAAAT
AAAAATAAAATCACATACAAATACAAAAATAATAATGCATATTCTGTCGCTCCTGATGGC
TTAATAGATGACATTAAAAAGAAGATTGCATTTGTTTACATCCCACCAAACAGAAGCCCA
GAACAGCTACGGTGGGAAGAAAATACATTGATAAAAGAGCTTATAGAAGAATATCTTAAA
ATTGAGACTAAAAAGAGAGACACACTTACTCCAAAATTTAAAAGTGCTGCAAATTACTTG
GAGTCAGGTGCGCTTAAGAAAATATCAAGAGATGTTGAGAGCTATTACTCTCTTCGGCAT
AAATTCAACTTCTCACTAAATTTTGACAGACATGCTAATTTTTTGTCCTTTATAAATGGA
ATTCAAATGCATGTTAATGAACTTGGCGTCAACCATCATCTGGATGATTGTGGGACAGGG
CTTCAAAGCTTAACAATTATTGCATTTCACCGGGTGTTAGCAAATCTAAGGCATAGAAAT
ATAGTTTTAGGGCTTGAGGAACCAGAAACTAATCTTCATCCACAAGCACAGAGAGAATTA
ATAAACTCAATAATTGAGGACTCAGAGAAAAGTGGAATTGCTCAAATAGTAATAACGACT
CATTCAACCGTAATTATCGACAATATTGAACATGAGAGAATTTCACTCGTTAGGAAAATA
CCGGATGATAGAAGAGGGTTTAAGTCAAAGTTGTTTAAACTTAACGATACATTCTTTCAT
GATCATGGGCTCGAAGAATTCAAATACTATCAGTTTCATTTGTATCGTAATAGTGACTTT
TTTTATGCAAACTATGTGATATTGGTAGAAAGTAAAAACGATGCTGAGGTCATTAAGCAT
TTGGCTAGAAGGGAGTCAATCAACTTAGATTTGTATGGGATAAGTATAATAAACATAGAT
GGTGTTAAAAATCTTGCTTATCCATTGTATATAGTTAGAGACTTGGGTATACCATACCTT
GCAATTCTTGATAAAGACTACTTCCTACCATACCTGAATGATAAATTGGATTTAAGTAGA
AATGTTCAAGGCCTTCCCAAGTACAGGGCAGAGTATAAGAACAATAATCTCCTCGAAGAA
CTTATTGAAACACAAAGAGCACGAGATCAGATTTTATCTAAACTAAATAGCAATCATACG
GCGGCTATGGATCTTCTTTTGAGGTATAAGTTAATATGTATGAATTATAATCTAGAAATG
GATTTATTATGCTCTGACAAAGCTGTTGAATTGATGTCCCAATATTTGGGGCTGACGGAA
GAGCAAAGTAATCGAAAGTTTTTGTTAGAAGAGCGCAAGAAAACAATTAAGGCTATTGAC
TCAATGCTCTATGTATTAGAACGATTGGATAATAGAAACCTGCCTAATTCATACAAAAAA
TAA
>DMJIHGIA_00073 hypothetical protein
ATGATCGGAATCTTGTTGTGCATTTATCAACAACCATATGCAAATGATTTATATAAATGC
CCAATATCAATTAAGAATGAAACCACAGTATATTGCGTATCAACATTACAGCTTCTTTCG
TCTCCAGGTGATTATCACAATAAATTAGTCAGAGTAACTGGCTTTCTAAATCTTGAATTC
GAAGGCAATGCACTTTATCTTCATAAAGAAGATTATGATCAAATGATATTAGAGAATTCA
ATATGGATTGATAGGTCAGGCATTAAACAACCTTATTTTAATAAGGAATATGCAATAATT
GAAGGCAGGTACTTAGCAGGCAAGCGAGGCCACTTTGGCATGTTCTCTGGCGCCATAACT
GAAATTACAAGAATTCAAAAAAGTCTTTCTCGTACTGAGATAGAGAGTATGCACAGTGGC
AAGTAA
>DMJIHGIA_00074 hypothetical protein
ATGGCGTCACAGTCGCTCACCAAGTTCTATAGGAACATCTCTGATGTCCATAAGCTTGCT
GAAGCGCACAGCAAACTAAATCCGGGTGGTTTAGGCCGCCGATCACTTGGCCATATCACC
CGTAGCGGAGTGGTTATGCTTTGTGCTGCGTGGGAAGTATACTTTGAAGATATTGTTACG
GAAGCTGTGCGGCATATAACTGGAGCGTTAGATACCCCTTCGCAATTACCACCTTCTGTT
CAGAAAAAATTAAGCTCTCAAGTTAAAGCTGACTCACATGAGCTAAAACCTCTTGAATTG
GCAGGGGAAGGTTGGAAAGAACTCTTACTCCACTACGCTAGAAAAGAAGCATCAAGTATT
AATACACCAAAAAGTCATGTACTTGAGTTATATGCCAAGCATTTTATCGGTACCGACGGT
ATTTCATCCGCTTGGCATGTCGGCCCGGATCGAGTTAATCATATCGTATCAATCAGGGGC
GAAATTGCGCATCGAGGACGTGATGCCGAATACATACCTATTCTTGATTTAAAGCTCTAT
ACCAAAGAAATTGTGCGCACTGCTGTTGAAACGGACAATCATATATGCTTGCACATCAAA
TCAGCTACAGGAGCAAAAAGCCAGCCATGGCGACGAAAAACTGTCCCAGAGTAA
>DMJIHGIA_00075 hypothetical protein
ATGCACAAGTACCTTTGTATTTTATTGTTGATGGTATTGCTATCTGTATCAAATGCATAT
GCAGGGTTTGGAAGTTATGATAATCCTTATAGCACTGATAGTGTAATAGCCCCAATTCAA
ATCAAGGGTGAGGGATTATTTAATTTAGTAATTTCGATTCAATTTCTTAATGAGCCATAT
GAAAAGAAGCCCTATGAATCAGATGAATATAAAAAATTTATTAAAAGGCTAAATATAGAA
TGGAGTGGTGTAGCATTATCGCAAGCCCTACAAGCCAAAGAGCAAAATATTAATGATCTA
GATATATTAAAATCTAATATAGAAGCAGAGATAAATAAGTTAGCCAACAAACTTAAAAGT
AAATATTCATTAAATAGTAATGTAGAAGTTGTCTTTTCTCTATCGAGGTTTTATCTTCTA
AAGCCAAGAGATAACTAA
>DMJIHGIA_00076 hypothetical protein
ATGTGGAGAGCTGGGCAGCTTGGCTACGGCTTCGCTACAGCGGCGACCAGCGAACCGCAA
CCGGCCGCACCGGCCCCGCAGCCGGCCCAACCGATCGTCCAGGGGCAGAAGCTGGAGCGG
GTCGCCCCCAGGGAGACCGACTACCAGACATTGCTCGTGGCCGCCCTGATGCTGTTTTTT
GTTGCTGGATATCTCTACCTGTTGGCATGGCCGGTGCGCACACCGGCCACCGTCGCGTCA
CTCGCCGGCTCGCCCTGCAGCGTGGCAACCCGATGA
>DMJIHGIA_00077 Na(+)/H(+) antiporter NhaA
ATGCAACGTCCCAAGCTTCCGTTGCTGCCCCGTCGCGGGCGCGTCTTCCAGGCCCCCTGG
GAGCGCGCCTTCGATCGGGTCATCACCCCCTTCGAGGCGTTTATCCACCGCCAGACCACC
AGCGGACTGCTGCTCATGGGGGCCGCGCTGTTGGCCCTGGTGGCGGCCAACAGTCCCTGG
GCGGGAAGCTATCAGCACCTTATCCATACGGTCATAGGTGTCGACGTGGGTGGCTGGCGG
TTGGAGAAATCGTTGCAGCACTGGATCAACGATGGGTTGATGGTGCTGTTCTTTTTCGTC
GTCGGCCTGGAACTGAAACGGGAGGTGCTGGTCGGCGAACTGGCCGAATTGCGCCAGGCG
GTGTTGCCCATATTTGCCGCCATCGGTGGCATGCTGGTGCCGGCATTGATCTACTTCGCC
CTCAACCCCGAGGGTGACGCCGCCCGCGGATGGGGCATCCCCATGGCCACCGATATCGCT
TTCGCCATCGGTGTGCTGGTGCTGCTCGGCCGCCGGATACCCAAGGCGTTGATCACCTTC
CTGGTGGCGCTGGCCATCGCCGACGATCTGGGCGCCGTGGTGGTGATCGCGCTCTTCTAC
ACCGACACGCTGGTCTGGGAGGCCCTGATCGCCGCGGCCGCGCTCTTGGCGCTCCTGGTG
GTCCTCAACCGTGCCGGTGTGCGCCGCACCAGCCCCTACCTGTTGGTCGGGGTGCTACTC
TGGCTGGCGCTGCTCAAGTCCGGTGTCCACGCCACACTCGCCGGGGTATTCACGGCGCTG
ACCATCCCGGCATTCCCGAAATACGATCCAGTCCGGTTCAGCGACTCGGTACGGGAGTTG
ATCGGTCGTTTTGACGCCAGCTACCGACCGGGTGAGAACATCATGACCAACGTACAGATG
CGGGCCATAGTCCAGGCGCTGGAGAACGGTGTGCGCCGGGTGGAGACGCCGCTACAGCGC
CTTGAGCACGAACTGCACCTGCCGGTAGCGCTGCTGGTGATCCCGCTGTTTGCGCTGGCC
AATGCCGGCATCCCCCTGGATCTGGCCGGCATGACCACCACCCTGACCCATCCGGTCACC
CTCGGCGTGATGTTGGGGCTGGTGTTGGGCAAATTCCTGGGCATCGCCGGGATGAGCTGG
CTGGCGATCCGGCTTGGTGTCGGCAGCCTGCCGGCCGGGACCCGCTTCAGCCAGATCGTC
GGTGTGGGGCTGTTGGGCGGGATCGGGTTCACGATGTCCCTGTTCATCGCCGAGCTAGGT
TTTGTCGGTCAACCGCAAGCATTGCTGATGGCTAAGACCGGCATCTTGGCCGCATCGGTG
GTCGCCGGTGTGGCAGGCTGCGCCTGGCTGTGGTGGGTGAGTCATCGGGTTGCCACGCTG
CAGGGCGAGCCGGCGAGTGACGCGACGGTGGCCGGTGTGCGCACCGGCCATGCCAACAGG
TAG
>DMJIHGIA_00078 Modulator of FtsH protease YccA
ATGAGTCGATTCGCTACCGCTGTCGCCCGACCGCAAGGCGCGGTCCTGGCGACCAACAAG
GTCATCCGCAACACCTACATGCTACTGTCGATGACCCTGGTGTTCAGTGCCGCCACCGCC
GGCGTTTCGGTGCTGTTCAATCTGCCCCATCCGGGATTCATCATCACCTTGGTCGGCTAC
TTCGGCCTGCTGTTCCTGACCAGCAAGTTCCGCGACAGCGCCCTGGGGCTGGTCTGCGTC
TTTGCCCTGACTGGTTTCATGGGGATCACTCTCGGGCCAATCATCAACACCTATCTCGGG
TTACCCAACGGTCCTGAACTGGTCATGACCGCACTCGGTTCGACCGGCGCCATCTTTCTC
GGCCTGTCCGGGTATGCGTTGACCAGCCGCAAAGATTTCAGCTTCATGGGCGACTTTCTG
ATGGCCGGCATCCTGGTTGCCTTTCTGGCTGGTCTCGGTGCCATGCTGTTTGAGCTGCCG
GGGCTGTCGCTCGCCGTCTCGGCGCTGTTCGTGCTGCTGATGTCCGGGCTGATCCTGTGG
GAGACCAGCAACATCATCCACGGCGGTGAGACCAACTACATCATGGCGACCGTCACCCTC
TATGTCTCCATCTACAACCTGTTCACCAGCCTGCTGCATCTGCTAGGGGCGTTCGGCGGT
GACGAATAG
>DMJIHGIA_00079 Ribosome hibernation promoting factor
ATGCACATCGAAATCCAATCACGGGATCAGCCCCTCGACACCGCGCTGCGCGCGCACATC
GAACGTCGGCTCGGCTTTGCACTCGGCCGATTCTCGAATCGGATCAACCGGGTCGAGGTG
ACCCTGAGTAATCTCAATGGTCCGCGTGGCGGTGTTGATCAGCACTGTCAGATCCGCGTG
GCGGCCGGGCGGCTGCCGACTCTGGTGGTGGAGGAGACCGCGGCCGAGCTGGGGGCGGCC
ATCGACCGTGCCGTCGATCGCTGTGGACGCAACCTGGCGCGCCAGGTCAGCCGTGAACGC
AATTTTTCCCGTGATGCATGGCCGGTTGGCGATGCGTCATCCATCTGA
>DMJIHGIA_00080 Transcriptional activator protein NhaR
GTGAAACACCTGAACTACAAACATTTGCACTACTTCTGGATCGTCGCCCGCGAAGGCGGC
GTGGTTCGGGCCAGCGAACTGCTGAACTTGACACCGCAGACCATCAGCGGCCAGTTACGC
CAGCTCGAAGAAGCTGTGGGTACGCTACTATTCTCGCGCAGCGGTCGCAACTTGGTACTC
ACCGAGACCGGCCGACTGGTGCAGAGTTACGCAGAGGAGATATTCGCCCTGGGGGCAGAG
TTGGGCGAAGTGCTGCGTGGCCAACCGACCGGCCGACCGGTGCAGTTCACCGTCGGTATC
GTTGACGTAGTGCCCAAGCTGATTGCCTACGAGCTGCTAGCACCGGCCTACCAGCTTCCC
GAACCGGTGCGCATCGTCTGCCAGGAGGGCAAGTTGGAGCAACTGTTGGCAGATCTGGCC
GTACACAAGCTGGATCTGGTGCTGGCCGACAGTCCGCTGGGGCCGACCATGAACGTGCGT
GCCTTCAACCACCTGCTGGGCGAATCCGGTATGACTTTTTTCGCGGCCAGGGAACTCGCC
AGCCGTTACGGCCCCGGTTTTCCCTGCTCTCTGGACAGCGCCCCGATACTGCTACCGTCC
CGAGCCAGCGCCGTGCGCGGTGCCCTCACCCAGTGGATGGATGAACTCGGCATACAGCCG
GTGGTAGTCGGCGAATTCGACGACAGTGCCCTACTCAAGGCCTTCGGTCAGGCTGGAGTC
GGGGTGTTCTGTGTCCCGCAAGCAATTGAGCACGAAGTGGAGCGGCAGTATCACGTAGTG
CCGCTCGGCCGCACCGACGTGGTGCGTGAGCGCTTCTACGCCATCTCACCGGAACGGCGG
CTCAAACACCCGGCGGTGGTGGCGGTGAGTACCGCGGCACGGGAGCGGGTCTTTCACGAC
ATGGGCTGA
>DMJIHGIA_00081 Ornithine lipid N-methyltransferase
ATGAAGCCAGTTAATTCCCTAATAAATGGCCGGTTCGCCTTCTTTCAGGAATTTCTGAAA
CATCCTCTTCAGGTTGGGTCGATCATTCCCAGCTCTCGTTTCCTTGAGCGGCGTATTTTG
GAGGCCGCCGCGATCACTTCAGCTAAGACTATCGTAGAGCTGGGTTCCGGCACAGGAGGT
ACAACTCGAGCGATACTGCGCGCGATGCCGCAGCATGCCAAGCTCTTGAGCATAGAAATT
AACTCGCATTTCCACTCCTTGGTTAGCAGCATTGAGGACGACCGACTCATTGCACACTTG
GGTAACGCGTGCGGGCTGAAGGAAATCATTTCGAAGTATGGACTAGGTGCTCCGGAGGCC
GTAATTTCTGGTATTCCCTTTTCCACTATGAACCATAGTGAAGGATCTCAAGTTATCGAG
GCGATTTCATCTCTGCTCGCCCCAAACGGACGCTTCGTGGCGTATCAGGTAAGCAAGCGT
GTCGCCTCCCTGTGTCGGCCCTTTTTAGGATCAGAGCAGATTATGGTGGAACTTCTCAAC
ATCCCGCCAATGCGTGTCTACAAGTGGGAGAAGAGCAGTACCTAA
>DMJIHGIA_00082 hypothetical protein
ATGGATTCATCGACAGTCTTCCTGCTAGCGGCCGATACAATCCTGCTGCTCCACATGCTA
ATCGTCGCCTTTATTGTGATTGGTTTGGTTCTTATATTCATCGGTAAGGCTCGTGCATGG
TCTTGGATCCGCAATCCTTGGTTTAGGTTAATGCATCTTGTAGTGATTGGTGTGGTCGTC
ATTCAGTCGTGGCTTGGCGTTATATGTCCGCTCACTACAATTGAAATGGCGCTACGTTCA
CGGGGCAGCGATACCATATATTCCAGTTCCTTCATGTCATACTGGATAGAAAATATTTTG
TACTATCAAGCGCCACCATGGGTCTTTGCCATATGTTATATGATATTCGGTGCTGTAGCC
TGTGCTAGTTGGTTTTGGATCCGTCCGCGAGGTTTTACTAAATCTACAAGCCACCATGCC
ACCTAA
>DMJIHGIA_00083 IS110 family transposase ISCps7
TTGCCTGTCGTTGTCGCCAATCCACTTCAGGTCCGACGCTATGCCGGTGCGATCGGCCTG
TTGGCCAAGACCGATGCGTTCGATGCTCGCCTTATCGCTGACTTCGACGCCATCGTAAAA
CTGCCTGTGCGACAACTGGTCGACACAAAGAGTCGTGAGATCAAGGATTTGCTGGTGCGG
CGCCGGCAACTGGTCGCGATGGCCACGATGGAGAAGAATCGCCTCACCATCATGCCGAAA
GCCCTGTTGCCTGATATCCACCGCCATCTTCAGCACCTCAACCGGCAGATCGAAAAAATC
GATGCCACGCTCGAAGCCGCTGTCAGGGCGGCGCCTGAGTGGGCCAAGACCCGAGAGATT
CTGCTTTCTGTGCCAGTGGTGGGGCCAACCACTCTGTATACCCTGCTCGCTGACCTGCCA
GAGCTGGGTAGACTTAAGCCAAAGCAGATAGCTGCCTTGACTGGCGTTGCCCCTTTCAAC
CGTGACAGCGGGCGTTTGCGTGGCAAGCGTCGTATCCGCGGTGGCAGAGCCAGTGTGCGA
ACTGTGCTCTACATGGGCGTCCTGTCCTCGATTCAGTGTAATCCCATTCTACGGCGTTTT
TATAACCGCCTGGTTGCCCAAGGCAAGCATAAAAAGGTCGCCATCACGGCCTGCATCCGA
AAGCTGATCGTTATCCTCAACGCCATGGTCCGGGACCAACAGAAATGGAATGAAAATATG
GATTAA
>DMJIHGIA_00084 Carbonic anhydrase 2
TTGCGGTTGAAAAAACTAAATCATCTGTTTGACAACAATTTGGCATGGGCAACATCAATC
AAAGAGAAAGATCCAGAGTTTTTCACGCGCTTATCAAAGCAGCAGGCCCCCGAGTACCTG
TGGATTGGCTGTTCAGATAGTCGAGTCCCAGCCAATCAAATAACAGGTTTACAACCTGGC
GAGGTATTTGTTCATCGTAATATTGCAAATGTTGTCGTTCATACAGATTTAAATTGTCTG
TCCGTAATACAGTTTGCTGTTGAGGTGCTAAAGGTCAAGCATATTATTATTTGCGGCCAC
TATGGGTGTGGTGGTGTAAAGGCGGCGCTGGAAAATCACGAGCATGGACTTATCGATAAT
TGGTTGCGTCATATTAAGGATGTCATACGCTTCAATTCTGGACAATTTGATGGGCTTGAG
CATAACGAGAAGTTAGATTTGCTCTGTGAGCTCAATGTAAGAGAGCAAGTTACAAACATT
TGTAATACAACTATTGTCCAGAATGCATGGAAACAAGGAAAAGAGCTTTCTATTCATGGT
TGGATTTACAGTATTGAAAATGGGATTCTTAAAGATTTAAGTGCCTGCGTTACATCAAAA
GACGTATAA
>DMJIHGIA_00085 hypothetical protein
ATGAGTAACTTAAAAGAATCTGGTTATAAAGTACTGGCAATAGTTGAAGATATAGGTTTA
TTAATTATTGCTTTATCAACAGTAATTGCTATTGGTTTTGAAGTTATACAAATGTTTGAA
GCCATGAAAGTGACACTGGCAGATCTTTTGTTACTTTTTATATATCTTGAAGTTTTAACA
ATGATTGGTATATACCTTAAAACAGGACAGCTACCTGTCCGTGTTCCACTTTATATTGCT
ATAGTAGCGATAGCACGATATGTGATTCTTGACATGAAGAACCTTGATACACTAAGAATG
CTTGGTCTCGCAGGTGCTGTACTCCTTATTTCTATATCTATATTAGCTATTAGATATGGT
CATAATAAGTTTCCATATAATGATAAAAAAGACAGCTAA
>DMJIHGIA_00086 Carbonic anhydrase
TTGAAACGGACAATTGTTTTCGTTTGCGCAATGGTGGCATCTGGCAGTGTGTTTTCTGAG
GGTAAATCACATTGGGGATATTCAGGCCATGAAGGGCCGAATCATTGGGCATCTTTGAGT
GCTGACAATTTTGCTTGTTCTGGGAAAAACCAGTCACCGATCAATTTGTCTGGTTTTATT
GAATCTGAACTTATACCTATTGCATTTAATTATAGTAATGGTGGCTATGAAATCCTAAAT
AACGGTCATACTGTTCAGGTTAATTATAAAAAAGGCAGCAGTATTAAAATCGACGGAACC
ACATTTAATTTATTACAGTTCCATTTTCACGCGCCTAGTGAAAACCATATCAACGGGCAT
TCCTATCCTTTGGAAGCACATCTTGTTCACGCAGACAATAACGGGAATTTGGCTGTCGTC
GCAGTCATGTTTAAAGAAGGTGCGGCAAACAAAGGTTTAACAAAAGCTTGGGCAATGATG
CCAAAATATGAAGGAGATAAGCATTTATTGTCCGCAATGGTCCCTGTCGATGATATTCTG
CCGAAAGAACGTGATTACTATCGGTTTAACGGCTCTTTGACTACTCCACCATGCTCTGAA
GGTGTGCGTTGGCTGGTAATGAAACAAGAAGTCACTGCATCAGAAGAACAAATCAATGCA
TTCAAGCATGTGCTGCATGAACCAAATAATAGGCCATTGCAAGCCATCAATGCCCGGGCC
ATACTAAAATAA
>DMJIHGIA_00087 Succinate dehydrogenase flavoprotein subunit
ATGGCGATGGCGTTGCGTGCCGGCATCCCGCTGCAGGATATGGAGTTTTTCCAGTTCCAT
CCCACCGGCATTGCCGGCAAGGGAATGTTGATCACCGAGGGCGCGCGCGGCGAGGGCGGT
TATCTGATCAACGCCGAGGGTGAGCGTTTCATGGAGCGCTATGCTCCCAGCGCCAGGGAC
CTGGCGAGTCGTGACGTGGTCAGCCGCTCCATCGCCACTGAGATCCGCGAGGGACGCGGC
TGCGGGCCGGACAAGGATCATGTGCTGCTCAAAGTCGACCATCTGGGAGAGGCAGTGGTG
GCGAAGCGGCTGCCGGGCATTCGCGACACCTGCCGTACCTTCCTGCACATTGACCCCGCC
TCTGAACCGATCCCGGTGTTTCCCACCGCCCACTATGTGATGGGCGGCATCCCCAGCAAC
CGCTTCGGCGAGGTGGTGGTGCCGGTAGGGGAGGGGCCGGAGGAGGCGATCCCCGGGCTC
TATGCCGCGGGAGAGTGCGCCTGTGTCTCGATTCACGGCGCCAACCGGCTGGGCGGCAAC
TCGCTGCTCGATATCCTGGTGTTTGGCCGCGCCGCCGGCAACCGCATCATCGACTATCTG
AAACAGAACCGTTTCCACCGCCCGATGAGCGAGAGCAGTCTGGAAGCAGCGATGGCACGG
CTGCAACGCTGGGACCAGGCGGGTGATGGTGAGCGTGTCGACCAGCTCAGCAGCGATCTC
AAACGGGTGATGGAGAGCCACTGCGGTGTGTTCAGGACCGAACAGGTGATGCACGAAGGG
ATCGAGGCGCTGCAACAGCTGCGCAGGCGTATGGCCGAGGTGCGACTGCACGACAGCAGC
AAGGTTTTTAACACCGCCCGGGTGGAGGCGCTGGAGCTGGAGAATCTGATGGATATCGCG
ATGGCCACCATGATGGCGGCCGAGGCGCGCCAGGAGAGCCGCGGCGCCCACTCCCGGGTT
GACTACCCGGAGCGGGACGATACCAACTGGCTGAAGCACAGCCTCTACTTCCTGCAGGAT
GACCAGCTTGAGTTCAAGCCGGTCCGAACCAAACCCCTATCGGTGGAGAGCTTTCCGCCG
AAGCCGCGTGTCTACTGA
>DMJIHGIA_00088 Succinate dehydrogenase iron-sulfur subunit
ATGCGATTCAGAATCTACCGCTACAACCCGGAGCAGGATCAGGCCCCCTACATGCAGGAG
TACCAGCTGGAGGAGGTCGCTCCGGGCATGATGCTGCGCGATGCACTGCTGCGGCTCAAG
GCAGAGGATGAGTCTCTGACCTTCCGCCACTCCTGCGGCGAAGGGGTGTGCGGTTCCGAC
GGCATGAACATCAACGGCCGCAACGGTCTGGCTTGCATCACCCCGCTGACCGGGCTGAAG
GAGCCAGTGGAGGTGCGCCCCTTCCCGGGCATGCCGGTGATCCGTGACCTAGTGGTGGAT
ATGGCGGCCTTCTACAAGCAGTACCGCATGGTCAAGCCCTACCTGATCCGCAACGAGCCG
ATACCGGAAGTGGAGGTGCTGCAGTCGCCTGCAGAGCGCGAGCGGCTCGACGGGCTCTAC
GAATGCATCCTCTGCGGTTGCTGCTCCACCGCCTGCCCCTCGTTCTGGTGGAATCCCGAT
AAATTCCTCGGCCCGGCAGCACTGCTACAGTCCTGGCGCTTTCTTGCCGACAGCCGCGAC
CAAGCGGAGGTCGATCGGCTCGATGGGCTCGAAGGCCCCTACAAGTTGTTTCGCTGCCAC
ACCATCATGAATTGTGTCGATGTCTGTCCCAAAAGACTCAATCCGACCCGCGCGATTGGC
CTGATCCGGGAACTGATGCTGAAGCGATCGGTTTAG
>DMJIHGIA_00089 hypothetical protein
ATGGATTTTGAATGGGTCGCTATCGCGCTGGGAGATGTTGCCTGGATATCCCTGGCTTTT
TTTCTAGGCTTCCTGGCAAGACTGATTGGTCTGCCGCCGTTGGTGGGTTTCCTGGCAACC
GGTTTCGTGCTCAATTATCTGGGTATCGCAAGCGGAGAGATGCTGGAAAAGCTTGCTGAT
CTGGGCATCACTCTGCTGCTGTTCACCGTTGGCCTGAAGCTGAACCTGAAGGTATTGATA
AGGCCGCAGGTCTGGTTAGTGACGGTGCTGCATATCTCAATCATCATTGCCCTCTTTGGC
GCGGTTATATTTAGTCTGGCCTTGATGAGTGCGCCACTCTTCTCCGGCCTGGATCTCAAG
CTTTCGCTGATGCTTGCCTTTGCATTGAGCTTCTCCAGCACCGTTTTTGTGGTCAAGTCG
CTGGAAGAGAAAGGGGAGATTAAGTCCCTGCATGGACGGATCGCTATCGGCATCCTGGTT
ATGCAGGACCTGGCTGCGGTCATCTTTCTGGCAGCATCGGCAGGGAAGTTCCCTTCACTC
TGGGCGCTACTGCTGTTTCTACTTATTCCGTTACGACCACTGTTACACCATCTGCTGCAA
AAACCGGCCATGGTGAACTGTTGA
>DMJIHGIA_00090 Glutathione-regulated potassium-efflux system protein KefC
TTGATTCTGTACGGCCTGGTTCTGGCCCTGGGCGGAGCCGAACTCTTTGAGCTGGTTGGA
GTGAAGGACGATCTGGGGGCGCTCGTCATGGGGGTGTTGATCTCTACCCACCCCAAGTCA
AAGGAAATGGCCAAGTCGATGCTGGGTTTCAAGGACCTGTTCCTGCTGGGCTTCTTCCTC
GCTATCGGCATGTCAGGCCAGCTCTCGCTGGAGGCGTTGATTATCGGTGGCTTGCTTGTA
CCCTTTGTCTTCGCTAAATCAGCGCTCTTTTTTGCTCTGATGACCCGTTTCAAACTGCGG
GCACGGACTTCCTTGTTAGCGACACTGAGCCTGACCAACTACAGTGAATTCGGCTTGATC
GTTGCCGCGATTGGCGTAACCAATGGTTGGCTGGATAGCGAGTGGTTGGTCGTTATCGCT
ATCGCACTCTCCCTCTCCTATGTTTTAGCAGCGCCATTAAACAGCATAGATAACAAAATT
TACGGTCAATTCAGAAGTTTCTGGATGAGGTTTCAACGCAAAGAGAGGCTTCCGGATGAC
ATGCTGTTGGATACGCTCGGTGCAACCATCGCTATCTTTGGCATGGGCAGAGTTGGCAGC
GGTGCTTACGACAAGATGCGTGCACTGCATGGTGAGACTGTAGTTGGCATCGACTTTGAT
GCCGAGTTGACCAAAAGACACCAGTCGGTGGGACGCAATGTTCTGCATGGTGACCCGAGC
GATGCGGACTTCTGGGACAAGATAGAGCAAGACCACAGTATCGAACTCGTCATGCTGGCG
CTGCCAAATCTGGCAGCCAACCTGGATGCCCTGGAACAGCTGCGGGAGATCTCTTTCCCC
GGACGTATTGCCGCGACGGCAAGGTATCCGGATGATGAGGAGGAATTACGCCAGTCCGGT
GCAACCGCTGTGTTTAACATCTACACGGAAGCAGGTGCCGGATTTGCTGATCACGTTGAG
GTGCAAAACCAAGTCTGA
>DMJIHGIA_00091 hypothetical protein
ATGAAAAAACTGATCGAAAAAGAGTATGTCGCTCCATGGGAAAAGGCCTTTGACCCTGTG
TTAACACCCCTCGATGCATTTATTCATCGCCAGACCACCAGTGGTGTACTGCTCATGCTG
TGTGCGATTGCGGCGCTCACTGCTTTACCCTCCATGCTTAGGATTTTTTGA
>DMJIHGIA_00092 hypothetical protein
ATGGCCAAAACCGGGATGATTTTTGCCTCTTTTCTTGCCGGGATTTCAGGGTTCCTCTGG
CTGTTTTTCACCTATGAGATAGTGCTGAGGGATCAATGA
>DMJIHGIA_00093 hypothetical protein
ATGGTCGTTGTAGTTGCCACCGCCAAAGCCGAGGGTGGTGAGGGCGATGCCTGCCTGGCG
CTGCTGCTTGATCAGGTCGATCAACGCCTGATGGTTGACCGTGCCGACGTTGAAGTCACC
GTCGGTGGCCAGGATGACCCGGTTGATGCCGCCCTCAATAAACGCCTCACGGGCCTTCGC
GTAGGCGAGCCGGATCCCCGCACCACCGTTGGTTGA
>DMJIHGIA_00094 hypothetical protein
TTGGGTGGCGCTGTTGCCGGCGGCATCGCTGACCGTATAGGTCAGGGTGTAGTCTCCTGG
AGTATTGCTGTCCACCGCGCCGCTGACCGTGATGCTGGCCGAGACATCGCCGTCGAAATT
GTCGTTGGCGCTGGCACCCGGGTCGGAAAAGGCGGCGCCAACGGCCAGGCTAAAGGGATT
GGCTCCGCTCAGGGTGATCACCGGGGCGGCAGCGGAGGAGACCTCCACGGTGCGCGTCGC
GCTGGCCGGGTTACCGGCTGTGTCGGAGACGCTATAGGTCAGGGTGTAGCTACCGGCGGT
GGTGCGGTCGACCGTGCCACTCATCACAATATTGGCGCTGACATCGCCATCCACATTGTC
ATTGGCGCTGGCGCCCGGATCGCTATAGGCCGCCGGCCCCGCCTCCAGGGTCAGAGGGTT
GTCTCCGGAGAGGGTGATCACCGGGGGCGTTGA
>DMJIHGIA_00095 hypothetical protein
ATGTTGACCGAGAAGATCAAGCGACCATACTACCCATTGGCGCTCATTGCAGCGGCCCTG
CTGTCAGGCTGTGTTGAGGAAGTGGTAGACAATCATACAATGACCACGGCCGCTGCCGGT
GACGATACCGATCCCCCCATCATCACCCTGCTGGGCGCCAATGCCCTCACTGTTGAGGCG
GGAACCGTCTACACTGATTCTGGCGCCAGCGCCAACGATGCGAAAGATGGCGATATCAGC
GCCAACATCATGCAAAGCGGCGTGGTTGACACTTCCGCTCCCGGCAGTTACATCCTCACG
TATAATGTTTCGGATGCCGCCGGTAATGCTGCTACCGCAGTGACTCGGAGCGTGCTGGTA
GCCGATACGACCCCCCCGGCCATCAGCCTCATTGGCAGTAGCCCGCAGACCGTCATCCTC
GGCGCAAGCTATAGCGATCAGGGTGCGACTGCCAACGATTCTTTCGATGGCGATATCTCG
GCCAGCATCGTTGCCACAGGCAGCGTCAATACCGGTGTCGTCGGCAGCTACACTCTGACC
TACAACGTTGTGGATAGCGCCGGCAACGCCGCTACCGCGATCACCCGCACGGTCAACGTG
GTCGCCGTGACGCTCCCCGCAGACGTCACCCCCCGGTCATCACCCTGA
>DMJIHGIA_00096 hypothetical protein
ATGATTGATCTGGGAGCCGGGGCGTGCCAGATTATTACTGGTGTTGCGCCAACCGATGCT
GCGCCCCCTTGCACAATTTCTGGGAATTGGAAAGCAAAGTATCGTACGGCCAAGGCAGTG
AAGACTGCTTTCGCGGATGGGCAGCAGCCCCATACCCCACACCATTCAGGAACCTTGTCC
ACAAATTTTGACATTGGACATGGGGCTGGATGCCGGGCAGAAGTTAGTGTTCGATCACAT
GGTGCATCGGTTGCGGGATAG
>DMJIHGIA_00097 hypothetical protein
ATGCGTAAGTATTGCTGCATCATGGGTGTGTGTTTTGCCTTTTTTGGCCTGGTTTGTGGT
GCGGAGCTGCTCTGTATTTTATCCATCGATTCCGGTGTTTGTGGGCAGTCTGGAATGTGT
ATGGTGGATCATACCCTCTCTCGCCTTGGCGAGAGGATGTTTGAGAGAAATCTATGCGGG
AGGTGGGTGACAAAGGGGCCTGTTTGCCCCTTTCAGATTGTGCGTAACTTGTTTTGCTCG
GGACTATTTCGGCGCCAGCATCTGGTCGACGATGTGCTCGCACTCGATCCAGTCATCCAT
CTCGTGGCCCGCTTCGAAGTTGCGATTCTCGGCCCGGTAGTAGGCCATGGTGGCGATCAT
CTCGTAGCGCTCGCGGGGGCTGACCTCGGGATGAGGTGTGGCGGCTTGTTGGGACGCTAC
TCTGGCCACCCTCTTTTTCCTGACCGGGCCCTTTGGGCTGGCGGCCTTGTTCGTCGCTTT
CTTCTTGCTGACCTTCTTTTTCACCACCTTCTTCTTGGCCTTTTTCATCTTCTCGTCGTC
TTTGCCGGATCTCTTGTTCACGTCCTTTGCCCTTTATTTACCGCTGAAATACCTTCGGCA
TTCTAG
>DMJIHGIA_00098 hypothetical protein
GTGGGGCAGGGCGCTACGCTGGGTCTCCGCCACGTATTGCAGCAGGCAGCCGGCGGCGGC
CAGCGCCAGCGGCTGGTCGTTGCAGCCGAAGCCGCCCAGGTCGCGGGTGCCGAACTGGCG
GGTCAGCAGCTGCTCGGCGGATGCCAGGTCGAAGTGCCAGGCGGGTCGGTGGGTGATGCC
GCGTTTCAGACCGAGCCGCTCGGCGATCGGGTTATCCTCTTCCAGCAGTAG
>DMJIHGIA_00099 hypothetical protein
GTGCAGAATGTTGGCGGTCTCCTCCATCTCCACCATGAAGGTGGAGCGTCCCCCCGCCAG
ATCGTCGGAGGCGCCGATGCGCGAGAAGATGCGGTCGATCGGCCCGATGCGCAGCGCGCT
GGCTGGCACAAAACTGCCGCAGTAGGCGAGCAGGGCGATGATCGCGATCTGCCGCATGAA
GGTCGACTTGCCGCCCATGTTGGGTCCGGTGATGATGAGGATGCGGCGCTGCTCGTCCAG
CTCGATGCTGTTGGCGATAAACGGCTCGTGGCTGACCTGTTCCACCACCGGGTGACGGCC
ATCGCTGATCTGCATGCCGGATTCGTCGCTGAGTTCAGGGCGGCAGAGGTTGAGGCTCTC
GGCGCGCTCCGCCAGATTGCAGAGAATATCCAGGCTGGCGAGCCCTTCGGCGCACTGCTG
CAATGCAGCTAG
>DMJIHGIA_00100 hypothetical protein
ATGTCTATCTTACCCCTATCCCTGCTGACGATACTGCTCCTCCCAACCGTCCCCAGCGCA
CTGGCGGACGACAACCGGCCCGACATCAACAGCTTGAACCGCCAAGTCAGCGAACTACTC
GCAGCAGGTCAGCGTCTACGCGAGCAGAACCTGGCAGCCAGGCAGCGCCTACAAACACTC
TCACAAGATCTCCAGGAGGGGTGGCGCCGTAATCAGATACTGGATCAACAGATCCAAGAG
CAGAGTCGCCTCTACAACGAAACCGCCCTCTCCAGCCCCGAAATCCAGGCAGTTCAGACA
GATAGATAA
>DMJIHGIA_00101 Methylated-DNA--protein-cysteine methyltransferase
ATGGCGGATAGGCCCGACTATCAAGCGGTAATTGATGCCGCTTGTTGTCGTTTTGGCGTG
CGCATGCGGGGGCATGAGCTCTTGTCCATCGATTTCCTGCCGCGAACCTGGCTCCTGATG
GATGCGACAGAGAGGAACGTCTCTGCGATTGTCCAACAGATCGAGGCCTATCTGGTTGAT
CCGCAACAGTCGATTAGCTGCCGTCGTTTTTCGCAGGGCACACCCTTTCAGCAGCGGGTG
TGGCAGCGCCTGCGCCAGATCCCGCCGGGTTCCACCCTTACCTATGGTGCATTGGCGGCT
GAGTTGGGAACCAGCCCCAGGGCAGTGGGCAATGCTTGTCGTGCCAACCCCTGTCCATTG
GTGGTGCCCTGCCATCGGGTGGTAGCCGCCACTGGGCTGGGGGGGTTTGCCGGCAGGCGG
AGTGGGACAAAACTGGCGATAAAGGCCTGGCTGCTACGGCATGAGGGGGCATTGTGA
>DMJIHGIA_00102 Tyrosine recombinase XerD
GTGAGTGAAGCGGTGGTGGAGCAGGCGCTGATCGAGGCGTTTGCCGATGCGCTTTGGATG
GAGCGGGGACTCAGCCAGAATACCCTGGTCGCCTACCAGAGCGATCTGTCGAAGCTCTCG
CTGTGGCTGCAGCGCCAACGCGGCAAAAGATTGCTCGAGGCGGGACAGAAGGATCTGTTG
GGCTATTTGGCGGTGCTGGCGCAGCAGGGTCGCCAGGCCCGCTCCAGTGCCCGGCTGCTC
TCTTGTATGCGCCAGTTTTACCAATATGCGGTGCGGGAGAGTCTGCTCAGCGCCGACCCC
AGTGCGCAGATCGAATCGCCGAAACTGCCTCGCCCGTTACCGGGCACCCTCACTGAGCGC
GAGGTTGAGCAGCTATTGGCGGCCCCCGACGTGGGCGATCCTCAGGGGGTTCGTGATAGG
ACCATGCTGGAGCTGCTGTATGCTACCGGCCTGCGGGTCTCGGAGCTGATCGATCTGCGC
CCAGAGCAGATCAGTCTGAGCCAGGGCGTGGTACGGGTCATCGGTAAGGGCGACAAGGAG
CGGCTGGTGCCGATGGGGGATGAAGCTCAGTCGTGGATCGAGCGTTTTCTGCGCGGACCG
CGCCAGGCGATCCTGGGTCAGCGGGTCTGTATCCACCTGTTTCCTACTCGACGCGGCAGC
GGCATGACCCGACAGGCATTCTGGTATCTGATCAAGCGCCATGCCCGGCAGGCGGACATC
GACAAACCAATCTCACCCCATACCCTGCGCCACGCCTTTGCCACCCATCTGCTGAATCAC
GGTGCAGATCTGCGCGTGGTGCAGCTGCTGCTTGGCCACAGCGATCTCTCCACCACCCAG
ATCTATACTCATGTGGCGCGGCAGCGGTTGAAAGCTCTCCATGCCAAACACCATCCGCGA
GCCTGA
>DMJIHGIA_00103 hypothetical protein
ATGTCTTCATTCGATATTGTCTCTGAGGTGGATCTGCAGGAGGTCCGTAACGCCGTGGAT
CAGGCCAATCGGGAGGTCAGCACCCGATTCGACTTCAAAAAGGTGGATGCCAGTTTCGAA
CAGAATGACTCCGAGATCACACTACGCGCCGAGCAGGAGTTTCAGCTGCAGCAGATGCGG
GATATCCTGCGGCAAAAACTGGTCAAACGGAACGTTGATGTGGGCTGCATGGAGATCCGG
GAGCCGGAGACTAGCCTCAACGCCGCTCGCCAGCTGGTGATCATCCGCCAGGGCATAGAT
ACCGATACCGCGCGCAAGATAGTCAAGGCGATCAAGGCCACCAAGATCAAGGTGCAGGCG
CAGATCCAGGGTGAGCAGGTGCGGGTGAACGGCAAGAAGCGGGACGACCTGCAGCAGATT
ATCGCCACGCTCAGAGAGGCGGACTACGGGCTGCCTCTACAGTTTCAAAACTTCAGGGAT
TAA
>DMJIHGIA_00104 Thiol:disulfide interchange protein DsbC
ATGCAATATTATCGTTTGCGAAATCGCCTCAGGCGGGTTGCGGCACCACTACTGGGTGGG
ATGCTGCTATTTTCCGGGCTGGTGGTTGCCGCTGACAGGGCGGAGATCGAGCTGGTCAGG
CAGGGGGTCGGCAAACTGCTGGGAGGGGAGACGCCCGACAGTATCCAGCCTTCGGTGATA
CAGGGGGTCTACGAGGTGATGATCGGGCCGCGTCTGGTCTACGTCAGCGCCGATGGAAAA
TATCTGCTCAATGGCAAGCTGTTCGATATCGAGACCCGCGAGGATCTGACTACCCCCAAG
GTTGCCAAAGCGAAGGCGCGGGCGATTGAGGCGGTGGGTGAAGAGAATATGGTGATCTTT
GCGCCAGAGAAGTTTGAGCACACGGTGACGGTGTTCACCGACATCGATTGCGGCTACTGC
CGCAAGCTGCACAGTGAGATAGGCCAGTACAATGATCTTGGCATCCGCGTGCGCTACATG
ATGTTCCCACGTGCCGGGGTGGGCAGTAGCTCCTTCGACAAGGCGGTCGCTGTCTGGTGT
GCCGACGACCGTCAGAAGGCGATGACGCTCTCGAAAGCGGGCAAACAGGTTGAGCAAAAA
AAGTGTGAAAACCCGATCATCCAGCACATGGAACTGGGGCAACTGCTGGGCGTGACCGGT
ACCCCCGCGATCTTCTTTGACGATGGCGAACTGCTACCGGGCTATGTGCCTGCAAAGCGC
ATGCTCTCCTATTTGAAGGCGAAACAATCCCAGTAG
>DMJIHGIA_00105 Protein phosphatase PrpC
ATGCGTACTGATACGGGAGTGGTACGCCAACGCAATGAGGATGCGGTGGGAGCAGATCCT
GATGCTGGCATCGTTATCCTCGCGGATGGTATGGGCGGCGCCAATGCCGGCGATGTGGCG
AGCAACCTGGCGGTCAACCTGCTGCTCAACCGGCTGCTGGATACTCCCGGTGTCGCCAGT
GGTCCGGTGGATTGTGATCAGTTGCGCCTGACGGTCCAGGAGGTCAACTCCGCGATCTAT
TCAGCGGCCCAGGAGATGCCCGAGTGCAAGGGTATGGGCACCACCCTGGTGTTGGGCATG
TTTCGTGGAAACGATCTGATCTACGGCCATGTGGGTGACTCCCGTCTCTACCGCTTACGC
GGAGGGGAGCTGGAGATGCTGACCCGTGACCACTCACTGGTCGAGGAGCTGGTTGCTCAG
GAGGTCTTCTCCTCCACCGAAGAGGCGCGCAGGTCAGGGGTGCCGGGCAGCGTGCTCTCA
CGTGCCTATGGCATCTTCCCCTATGTCGAGGTGGATCTGGAGAAGACACGCCTGGAGACG
GGCGATCTCTACCTGCTCTGCACCGACGGACTGAACGGTATGCTAAGCTCGAACGAGATT
CACGAATATTTGATGGCAGGCGATGAAGATCTGGAACAGACGGCCGATCAGCTGATAGAG
GCCGCCTGTGAGAAGGGTGGCATGGATAATGTCTCTGTCATCCTTGTCAGAGTTTGGGAC
GACAAGGAGGCCGAGCTTCTGCAGCAATAG
>DMJIHGIA_00106 hypothetical protein
ATGGAAAAACTCGTGATGATCGATAAAGGAAGGGTCTTGAGAGAGGTCGATCTCAGTGGT
AAGCGGGTGATGATTGGAAGGGATCCGATGAGTGATGTCTGCCTCAATGACACCTCGGTC
AGCCGCCACCACGCCGCGGTGGTGCGCATCTTCAACGAATATTTTCTGGAAGACCTGCGT
AGTACCAACGGCACCAAACTCAACGGCCACGAGATCCGCAAACACTTCCTCAAGCATGGC
GACCGAATCAACTTGGGCGTCTTTGAGTTTGAATTTCAGGTGGGCGAGGACAGAGCACAA
GAGCCTGAGCTGGATCGAACTGTGGTGCTTCATCCGGCGGATCAACGCCGCCCAGCCACT
GTGGAAAAAACAGCGCATCAAGCGCTAGCGGCGCATGTACTCTATCTGGATGGTCCTGAA
CGAGGCAAGCAGCAGGCATTGCAGGATCAGTTCTTTACCATCGGCAAGCCGGGCAGCGAT
CTGGCGCTGATCAACCGCCGCCACCGCAACTATGTGCTGCTCAAGCTGGCTGGCGATACC
CTTCCCAGAGTGAATGGCACGCTGGTGCGAGCGGGTGGCCATGAACTCCAGGATGGTGAC
CTGGTCGAGTTTGCCGAACACCGGCTGCGCTTCTTCGCCTCTCCGGTGAACTCGGGCGCC
GCCTGA
>DMJIHGIA_00107 Dodecin
GTGAGTGAGCATATCTACAAGATGATCGAGATTGTTGGTTCATCCAGCGAGAGCAGTGAC
GATGCGGTACGCAATGCAATCAAGCGTGCGGCAAAGTCGATCCATAACATGAACTGGTTT
GAGGTGGTGGAGAGCCGCGGTCATATTCAGGATGGTGAAGTGGCCCACTGGCAGGTCACC
CTGAAGATCGGCTTCCGACTCGAAGATGAGTAG
>DMJIHGIA_00108 DNA mismatch repair protein MutS
GTGCATCTCGACGCGGTGGAGCATGGCGACTCCATCGTCTTCCTGCATGCGGTCAGGGAG
GGGCCGGCGAATCAGAGCTATGGACTGCAGGTGGCAGCACTGGCGGGGGTGCCGAAAGCG
GTGATCCAGCGCGCGCGACAGCGCCTGGAGGAGCTGGAACAGGCGGCCCAGCAGCACGCC
GATCAGCAGCAGAACCAGCTGCCGCTATTGTTTCAGGAGACACCACAGAATTCAGTCGTC
GAACAGGCGCTGCTGGAGATCAATCCAGACAACCTCACCCCCAGGCAGGCGCTGGAGCAA
ATCTACCGACTGAAGACACTCTGTCAGACGTGA
>DMJIHGIA_00109 5S ribosomal RNA
TGGCGGCCATAGCGAGTTGGTACCACCCGATCCCATCCCGAACTCGGAAGTGAAACGACT
TAGCGCCGATGATAGTGTGGGGTCTCCCCATGTGAAAGTAGGTCACTGCCA
>DMJIHGIA_00110 23S ribosomal RNA
TCAAGTGAGTAAGCGCATACGGTGGATGCCTAGGCGGCAGAAGGCGATGAAGGACGTGGT
AGGCTGCGATAAGCCTCGGGGAGTTGTCAAACTAGCTTTGATCCGAGGATTTCCGAATGG
GGGAACCCACCTCTTAGGAGGTATCTGCATCTGAATACATAGGGTGTAGAGGCGAACCCG
GGGAACTGAAACATCTAAGTACCCGGAGGAAAAGAAATCAACCGAGATTCCCTTAGTAGC
GGCGAGCGAACGGGGATTAGCCCTTAAGCGATAGAGTGGTTAGTGGAACGGTCTGGAAAG
TCCGGCGATACAGGGTGATAGCCCCGTACACGAAAGCCTATTTATCGTGAAATCGAGTAG
GGCGGGACACGTGATATCCTGTCTGAACATGGGGGGACCATCCTCCAAGGCTAAATACTC
TCTGCCGACCGATAGTGAACCAGTACCGTGAGGGAAAGGCGAAAAGAACCCCGTTGAGGG
GAGTGAAATAGAACCTGAAACCGTATGCGTACAAGCAGTGGGAGCCCCTTCGGGGGTGAC
TGCGTACCTTTTGTATAATGGGTCAGCGACTTACTTCTCAGTGGCAAGGTTAACCGTATA
GGGGAGCCGTAGGGAAACCGAGTCTTAATAGGGCGCCATAGTCGCTGGGAGTAGACCCGA
AACCGGGCGATCTACCCATGGCCAGGGTGAAGGTGCGGTAACACGCGCTGGAGGCCCGAA
CCCACTTACGTTGAAAAGTGAGGGGATGAGCTGTGGGTAGGAGTGAAAGGCTAATCAAGC
CCGGAGATAGCTGGTTCTCCTCGAAAGCTATTTAGGTAGCGCCTCGCGTCTCACTCCAGG
GGGTAGAGCACTGTTTCGGCTAGGGGGCCATCCCGGCTTACCAAACCGATGCAAACTCCG
AATACCTGGAAGTGCAATCGCGGGAGACACACGGCGGGTGCTAACGTCCGTCGTGGAAAG
GGAAACAACCCAGACCGCCAGCTAAGGTCCCTAAATCACAACTCAGTGGGAAACGATGTG
GGAAGGCATAGACAGCTAGGAGGTTGGCTTAGAAGCAGCCATCCTTTAAAGAAAGCGTAA
TAGCTCACTAGTCGAGTCGGCCTGCGCGGAAGATTTAACGGGGCTTAAGTTGTGTACCGA
AGCTGCGGATGCGTGTTTACACGCATGGTAGAGGAGCGTTCTGTAAGCCTGCGAAGGTGT
GTTGTAAAGCATGCTGGAGGTATCAGAAGTGCGAATGCTGACATGAGTAACGATAATGCG
GGTGAGAGGCCCGCACGCCGAAAGCCCAAGGTTTCCTGCGCAACGCTAATCGGCGCAGGG
TTAGCCGGCCCCTAAGGCGAGGCCGAAAGGCGTAGTCGATGGGAATCAGGTTAATATTCC
TGAGCCTGCAGGTGGTGACGAATTCCGGTAGTTACTGTATCGCGTTGGTTGTCGATATGG
TGGCGTAGGAGTTCCAGGAAATAGCCCCTGCATATAGACCGTACCCCAAACCGACACAGG
TGGGCAGGATGAGTATTCCAAGGCGCTTGAGAGAACTCTGGTGAAGGAACTAGGCAAAAT
GGTACCGTAACTTCGGGAGAAGGTACGCCCCTCGTAGTGCAAGCTATGGGGGGCCGCAGA
GACCAGGTGGCTGCGACTGTTTATTAAAAACATAGCACTCTGCAAACTCGAAAGAGGACG
TATAGGGTGTGACGCCTGCCCGGTGCCGGAAGGTTAATTGATGGGGTTAGCGCAAGCGAA
GCTCTTGATCGAAGCCCCGGTAAACGGCGGCCGTAACTATAACGGTCCTAAGGTAGCGAA
ATTCCTTGTCGGGTAAGTTCCGACCTGCACGAATGGCGTAACGATGGCCACACTGTCTCC
ACCAGAGACTCAGTGAAATTGAACTCGCTGTTAAGATGCAGTGTACCCGCGGCTAGACGG
AAAGACCCCGTGAACCTTTACTACAGCTTTGCACTGGACTTTGAGCCTACTTGTGTAGGA
TAGGTGGGAGGCTTTGAAACCGGAACGCCAGTTTCGGTGGAGCCAACCTTGAAATACCAC
CCTGGTATGTTTGAAGTTCTAACCTAGACCCGTTATCCGGGTTGGGGACAGTGTATGGTG
GGTAGTTTGACTGGGGCGGTCTCCTCCCAAAGAGTAACGGAGGAGCACGAAGGTACCCTC
AGCGCGGTCGGACATCGCGCAATGAGTGCAAAGGCATAAGGGTGCTTGACTGCGAGACAG
ACACGTCGAGCAGGTACGAAAGTAGGTCTTAGTGATCCGGTGGTTCTGTATGGAAGGGCC
ATCGCTCAACGGATAAAAGGTACTCCGGGGATAACAGGCTGATACCGCCCAAGAGTTCAT
ATCGACGGCGGTGTTTGGCACCTCGATGTCGGCTCATCACATCCTGGGGCTGAAGTCGGT
CCCAAGGGTATGGCTGTTCGCCATTTAAAGTGGTACGCGAGCTGGGTTTAGAACGTCGTG
AGACAGTTCGGTCCCTATCTGCCGTGGGCGTTCGAGATTTGAGGGAAGCTGCTCCTAGTA
CGAGAGGACCGGAGTGGACGTATCTCTGGTGTTCCGGTTGTCACGCCAGTGGCATTGCCG
GGTAGCTACATACGGACAGGATAACCGCTGAAAGCATCTAAGCGGGAAGCCCCTCCCAAG
ATTAGATCTCGCTGGACCCTTGAGGTCCCTGAAGGTCCGTTAAAGACTATGACGTTGATA
GGCTGGGTGTGGAAGCGCAGTAATGTGTGAAGCTAACCAGTACTAATTGACCGTGAGGCT
TGACCA
>DMJIHGIA_00111 tRNA-Ala(tgc)
GGGGCCATAGCTCAGCTGGGAGAGCGCCTGCCTTGCACGCAGGAGGTCGGCGGTTCGATC
CCGCCTGGCTCCACCA
>DMJIHGIA_00112 tRNA-Ile(gat)
GGGTCTGTAGCTCAGTTGGTTAGAGCGCACCCCTGATAAGGGTGAGGTCGGAGGTTCAAA
TCCTCCCAGACCCACCA
>DMJIHGIA_00113 16S ribosomal RNA
TGAAGAGTTTGATCCTGGCTCAGATTGAACGCTGGCGGTATGCTTAACACATGCAAGTCG
AACGGTAACGCGGAGAGCTTGCTCTCTGGCGACGAGTGGCGGACGGGTGAGTAACGCGTA
GGAATCTGCCCAGTAGTGGGGGACAACTCGGAGAAATCCGAGCTAATACCGCATACGCCC
TACGGGGGAAAGCGGGGGATCTTCGGACCTCGCGCTATTGGATGAGCCTGCGTTGGATTA
GCTAGTTGGTGGGGTAATGGCCTACCAAGGCGACGATCCATAGCTGGTCTGAGAGGACGA
TCAGCCACACTGGGACTGAGACACGGCCCAGACTCCTACGGGAGGCAGCAGTGGGGAATA
TTGGACAATGGGCGAAAGCCTGATCCAGCAATACCGCGTGTGTGAAGAAGGCCTGCGGGT
TGTAAAGCACTTTCAATTGGGAAGAAAAGCCTGAGGATAATACCCTTGGGTCTTGACGTT
ACCTTTAGAAGAAGCACCGGCTAACTCCGTGCCAGCAGCCGCGGTAATACGGAGGGTGCG
AGCGTTAATCGGAATTACTGGGCGTAAAGCGCGCGTAGGCGGCTTGTTAAGTCAGATGTG
AAAGCCCTGGGCTCAACCTGGGAACTGCATTTGATACTGGCAGGCTAGAGTATGGTAGAG
GGAAGTGGAATTCCGGGTGTAGCGGTGAAATGCGTAGATATCCGGAGGAACATCAGTGGC
GAAGGCGACTTCCTGGACCAATACTGACGCTGAGGTGCGAAAGCGTGGGTAGCAAACAGG
ATTAGATACCCTGGTAGTCCACGCCGTAAACGATGTCAACTAGCCGTTGGGCTCATTATA
AGGGCTTAGTGGCGCAGCTAACGCGATAAGTTGACCGCCTGGGGAGTACGGCCGCAAGGT
TAAAACTCAAAGGAATTGACGGGGGCCCGCACAAGCGGTGGAGCATGTGGTTTAATTCGA
TGCAACGCGAAGAACCTTACCAGCCCTTGACATCCTCGGAACTTTCTAGAGATAGATTGG
TGCCTTCGGGAGCCGAGTGACAGGTGCTGCATGGCTGTCGTCAGCTCGTGTCGTGAGATG
TTGGGTTAAGTCCCGTAACGAGCGCAACCCTTGCCCTTAGTTGCCAGCACGTAATGGTGG
GAACTCTAAGGGGACTGCCGGTGACAAACCGGAGGAAGGTGGGGATGACGTCAAGTCATC
ATGGCCCTTATGGGCTGGGCTACACACGTGCTACAATGGCCGGTACAGAGGGCTGCAAAC
CCGCGAGGGGGAGCCAATCTCAGAAAACCGGTCGTAGTCCGGATCGCAGTCTGCAACTCG
ACTGCGTGAAGTCGGAATCGCTAGTAATCGCGGATCAGCATGCCGCGGTGAATACGTTCC
CGGGCCTTGTACACACCGCCCGTCACACCATGGGAGTGGGTTGCAAAAGAAGTGGGTAGC
TTAACCTTCGGGAGGGCGCTCACCACTTTGTGATTCATGACTGGGGTGAAGTCGTAACAA
GGTAGCCCTAGGGGAACCTGGGGCTGGATCACCTCCTTT
>DMJIHGIA_00114 hypothetical protein
GTGGCGGCGATCCTCGGTACGTTTAATCTCCGCATCGGCGGAGAAGCCGTAACCGCGCTG
GGCACGGTAGCTGGTGGAGGCGTAGAGCGGCGTGAACTCGTGGAACAGTGGACTTTCGAG
ACTACCGGCGTCGAGCTTGATCAGACGTGGAAAGTCGTTGCTATAGGCAGGCTCAGGCTC
CAGTCGCACATCATCGATGGTGAGGGCGACAGCGGCATCCGCGGCGGAGAGCACCAGCCG
GGTGATGTTTGCCAGGTCGAGACGGCGGCGCTCCCTGATCACCGACTTCTCGCCGACAAA
GATCTGCAACGGCACATGGATGGTGGAACGCCCCGGCGCGGCCACCGTGTACCAGTTGAC
CCGCGACCAGTAGTCGTTGGACTTTACGTCGCGGATCTCGACATAGAAGCGCTGCGGCTC
CGTCGAGGGGTTGTCGACCTCGAAGCGCAGCCAGTCGTAACCACGCCAGTCGGACGGGAT
ACCCTGGGCGTTCCAGCCATCCAGGTAGCGGCCCGGCTGCAGCAGGCCAGAGCGTTCACC
ATTGAGCGCCTGATCGGTGTAGTCCCAACCGCTCTGGATGAAGGGCGGCGTGCTGCCCTG
CTCGAAGTCGGCCAGCAGCCGCGGCGCAGCGGCATGTTGCGGCTTGAGGCTGTCGATATC
CACACCCTGCAGGCGCTGGCAGACCTCGCGCCCGGCAAAACCCTCATCGTCACAGTAGCC
GTGCAGCAGGATCTCCTCAAAGCTGACCGGCGGGTTGTAGTCGAGGGGCTTGAGGCTGGT
CTCGTCCAGGCTGAAGCCCTCCTCCGGCTGGGCGCAGGCCTCCACCAGGCTAAGGCTGAC
ATCATCGACAAACAGGCTGCCGGGGCCGTAGTTGAAGAAGTAGAGGGTGACCTGATCCGC
TTCTGGTACCCGGAACACCAGCTCCATCTGGCGCCAGTCGCTGTCCCCTTCCAGCAGGGT
CTGGCTGATGGTCTCGCGGCTGTCAAACTCCAAGTAGAGCAGGCTAGTCTGGCCCCACAG
CCCCTCACGCAGATCCGCCGAGGCCAGCTTGGCCCGCAGCCGGTAGGTGCCGGCGGGCAA
GCTCAGGTTCTGGTAGATCGCCGCCTTGGCCGGGCCATAACCCTGGATCAGCGCCGAGCG
CTCGCCGGCAAATGCGGCCAGGTCGGTGTGGTTGAGCTGGATATCACCCTCCCAGCGGAA
GTCGGTCCAGCCGGGGATATGCAGCGGGTCGGCATCGAACTGCTCCATCCCGCCGTTGGC
GATCAGCTCCGCACCTGGCGCGCCGGTCAAACGGACCGGCAGCTCGATCTGGCTGCTGCG
ACCCTGCGCATCGCTGACACTGAGACGGACGCGGGTCAGGCCGCAGGCCGCCCCCTGAGG
GGTCAGGGTCAGCTGGGCACCATCCAGGCTGGCAGTCAGGTTGGCGTCATCGACTGA
>DMJIHGIA_00115 hypothetical protein
ATGGGCATACAGGCTGATCGTCAGCGGCTCATACTCGCCCTGGGCCAGAGAGACGCTGAG
TGCGTCGACCTGCTCCGCGGCATCTGGCCAGTCGGTAGCATAGACATCCAGCGCCGAGCT
GCGTTGGAACAGAGAGAGCGCACCATCCAGGGCGTTGCCTATCGGTTTGACGTGTTGCGG
CAGAGGTGGCGCAACCTGTTTATATTCGTAGCCATACTGCTGCTTCAGCTGCTGCCAGAG
CTCGGCGAGAAAGGCCTCGCCCCGGGCCGCCTCGCTGGTCGGATAGATCACCAACGCCGA
GAGGGCCAGAGTGTAGGGGCTGTCGTTGCCCTCGAAGCGCAGGTTGAGCTGGCCGTCGCT
GACCAGCACATCGAACTGCAATGGCTGGTAGCGGGCCGGGATGTAGCGCTGCCAGATGTC
GTCACCGGGCAGATCCTCCGCGTCGTCGTAACGGTAGTATCTGGCCCAGAAATCGGCCAC
CGTCGGCTGTTCGTCCAGAACCTTCTCGCCCTCGGCGTAGACCGCCCGGTGTTCGTAGTT
GGGGTAGTACTCCCAGTAGCCGGGGTCCTCCAGCACCATCCAGACGTGGTATTCACCGTC
CGGTAG
>DMJIHGIA_00116 hypothetical protein
TTGGATGCCGATGCCGCCGTAGCTGTTGATCTCGCCGCTGTAGAGGCCCTGCAGGGCCGC
CATGGTCTTGTCGGCCTGGCTGAAGTCGATCACCGGCTGGCCATCGCTGTAACCCTTGAA
CAGCGGGCCACCGATGCCGCCATCGACGCCGGTCATGCCGTAGCGGTGCAGCAGCGCGAT
CGAGGCCTGCAGCTCCGCCTCCTGCTTCGCCGCCACCTCGGGGAAAACGCTACCGGGGTA
TTGGGGCGCCAGCCCCAAGTAGCCCAGCGGCACATCGGCAGCGGGCAGACTGTAGGGGCG
GACCTCTACCGCGACCGGCAGCTCCTGGCTCTGGCCGTTGCTGAAGCTGAGGCGCAGGCT
GCCCTCGATGGTGCCTGGGGCGAGCTCTGCCGGGGCGTGCAGATCGAACCAGAGGCGGCG
CGACTGTCCGGCGGCCAGCTCCAGCGGCAGCTGCAGCGGGTCGAGGATGCGCGGCCGGCT
GGTGTAGACCGAGCCATCCTGGGTGACCCGGGAGAGCTTGTTGCGCACCTGGCTGGCCGT
CACCTCCACCCCCGGTAG
>DMJIHGIA_00117 hypothetical protein
ATGCTCTCCAGTCGGGGTGGAGCTGGGGTCGGTGGGGTCACTATTGGCCTGGAACTCGAC
CCGATTGGAGAAGCCGTCACCGTCGGCATCACTGGTGGCATCGCTGGCATCCAGGGGATT
GAGGCCGTAGCGGCGCTCCCAATCATCGGGCAGGGTGTCGTTGTCGTCGTCGGCATCGAG
GGCGTCCGGGATGCCATCGGCATCATAATCCGGCAGCAGGTGTTCGATATGTGCCGCGGC
CTGCTGACGCAGCCCGTCCAGTTCTGCCTCGCTCCAGGCGTGGGGCCGGTCGTGGCCGAC
CTCCATCGCATCGAGGGTCGCCTGCAGCCAGGCCTGGGCCTCTGTCTTGGCGGCCGAGTC
ATCACTGGCGGCGATCTGCTGCTCCAGCTTCAGCAGGTAGCGATAGTCGTCCACCGCTTC
ACGGTAGCGCTCCAGCTCCAGAGTGTGGCGCAGGCTACCGTCGGCATGGGTGAAGACGGC
GGCCTGTTCGCTTTCGCGACCGTCCAGGTCATACCAGGGGTCGGCATGCACCGAGCTCCA
CATAAACTGCATGTGGCCCCGGCAGCCGAACTCCCGCGCCAGCTTGTACTGATAGACGCC
CCGGTGGTAGCGGCTGCGCAGGTTGTAGCTGGCACACTCGCTGCCCTGATCGACGATGTG
CTGCAGCCCGGCGGCGCTGTGGTGGGTGACATAGATGCGATCGACCACCCCGGCGAAGGC
GGCGCGGGGATCGCTGGCCGGATCGGTGAGGCTGGAGAAGACGCTGGTGCGGCTCTGGGG
GTCGGCTTGGTGGAAGGCCTGGGCGGCTGCCAATGA
>DMJIHGIA_00118 hypothetical protein
GTGGGGCATGTTGAACCAGGGGGCGGCGTCCGCCGCGTCGGCCAGCGCCACCATCACCTC
GGCGGGCACGCCCTCCTCCCCGGCGTAGCTCAAACTGTCCATCAGCGGGCGCTCGGCCCA
GGTGGCGGGGGGGGTGCCGTCGATGCGCATCCAGTATTTGAAGTTCAGCACCTGGAAGGG
GCGCGTGCGCTCCAGGAACTCCGGGTTGAACAGCGGCAGGGGGTCGACCGACTCGAAGGC
CTCGGGGATGAGGCGCATGTTGCGGATGTAGTCGCCAGTGCCATTAGGGTCGCTGGCGCG
GATGCGCAGGTGGAAGCCACCGTCGGCCCGGTCCAGCATCACCACATGCCGTCCCGGTGT
CGACTCCTCCTCGATCAGGCGCATCCCGCCCAGGTACTCTAG
>DMJIHGIA_00119 hypothetical protein
TTGGGTCCAGGCCTCCACCTGCTGCTCGTGGGTGGTGATCCCCAGGTAGCTGCCGAACTG
GGGGGTGATGGCGAGGGCGTCGAGGCCGTGGCCGGCGCAGGGGGCGCCCTCCCACAGGGG
GCACTCCAGGATCTGCTCGCTGATCCAGCTATTGCCGATCTGGCTCTCCACCACGCAGTG
GACCCGCCCCGCCGACCCGGCCCAGACCGATTTCCAGATGTCGCACATCTCGGCGGCGCG
CTTGCCGTACCAGTAGAAGCGCTTCTGCAGGTAGCTCTCGCTGGCCTCGGGCCAGGCTGC
CTTGCCCTGCTCCTCGATCCAGCCCCCGTTGGCGCTGAACATGAAGTTGTGGGCGTACTC
CAGATAGACCGGTAG
>DMJIHGIA_00120 hypothetical protein
ATGGGTGTCGGAGAGGTTCTCCAGGGCCGACCAACTACCGTACTGACTAAAGGCGCCTAT
GTCCTTCTGGTGCATGAAGAGGCCACCGCCGCGCGCCGCCCAGCCGTCCAGCAGGTCGGT
GTAGGCGCGCCCCATGCGTGGGTCGCGGTTGGCGGCGATGAAGAGCTGGGTGATGGGTTC
GTTGTAGATCACCGCGCCGTTACCGGCGATGTGTTCGCCGCCGCGCGAGCCCACTAG
>DMJIHGIA_00121 hypothetical protein
ATGATCTTAGATTGCTCTTCCCCTGAATCAGCTAAAAAGTCACTATGTAAAATATTTGAT
GTCACAGAGCCGGAATTCTTGACATTAATAAGATCAGTAAAGCCATATGATAGCGATTTC
CAGCCCCCACAAGATGTTATCTACGATCAAACCTGTGAACAATTTGGAGCACCCAGTTCC
ACGCTAAAAGTTGCTTGGTTCCACGGCACAAGAGTAGAAGACCATAACTCATTTTATAAA
CATGGAATTCTACCTAAGACCGCTGCAATAAAATTCATAGAACCCAGACTTAAGGAATTG
GCAGTAGATCTCGAACATTCAGGAAATAATCCATTTTCAACTTCACTTATGGGCAAGCAA
GGCGAACATGATGAGGGGCCATTTGCATTTTTGATAAAGGATGTGGCCATTCATGCACCA
GGAGCACATCATAGTTACGTTAATGCACCTGAAATGGTCGAAGATATTGCGGGCACATTA
CTTGGTGAGAACTTTGCTCAATTAGTTGCTAGTTACCAGAAAATTACTACGTCATATGTA
GTCACTTTTATTGCTGACTCCAAGGGGTATGAAATACCTTATGCGTTATGGTATCTGAAG
CTTATAGAGGATGGAGAATCGGAAATCGAGGCAGCTAACGCTGCAAATACCTGTTTCTGT
GGAGATGGAAGCATTATTTCACCCGAGCAAATACAAAATGTCGAGCATATATAA
>DMJIHGIA_00122 hypothetical protein
ATGACTATTCCTGATTCTGTATTGGAAGAAATTCGAGCGAGGGCTAAAGAATCCTGGCCT
GACGACAAGGACATGCGGGAATATTCTGTAAAAGAGGAAATCGATGGTTATCGACAATTT
CAATCGATTGATTTCACGGGTATTACAGAAAAACAAAAAGAACAAATCATCGAATCTGCA
CAAGAAATGTACGAAGGCTGGGATGAAGTAGCGTCAGAAATAGAAGACGAAATTGAAGCA
CTGAAAGAGTTAAAGGAATACGAGCATCCCAATATCGCAAAAGAATTGCTCAATCAGTGG
AGGAAAGAGGCTGAAGAAGAAAACGAAAGGTACTTCAGACTTCAACTTGAAGAAATAGAG
AAAAGAGTACGGCAACACGAATCTATCAAAAACACTAGAAGAGAGATTGATCCATTAAAG
CAGATACTAATCGAACTAGAAGATATAGTTGGTAACGAGTGTTACAACGGCAATATACAG
AATTATAGTAGTTGGGGTGAACTTGAGAGCGAAGGTCGCTCTTTTCGTTATCCAGTCAAA
TTCTTTGATGGGAAAAAAGAGCACAAAAAATGGAACGTCACTAAAGATATTCCAAGCGAA
GAACTGATAACCGGATACTATCCGTTTGGGGCTAATGAGTTAAACATCTATCGCGCCCTG
CATAAAGTATTAAAACATCTTGAGAAGAATTATGGCTTTAAGCTACCAAAAACATAA
>DMJIHGIA_00123 Very short patch repair protein
ATGCAGGAAACAGCAGAACAACGTAGCCGTATCATGCGGTGTGTAAAAAGTAAGGATACA
AAACCTGAATTAGTTGTACGAAAAATTTCTCATTCATTAGGTTACCGTCATCGCCTCTAT
CGAAAAGATCTTCCCGGCAAACCGGACCTAGTTTATCCTTCACGAAAGAAAATTATATTT
GTGCATGGTTGCTTTTGGCATGGGCATAAGTGCAAAAGAGGGGATAGATTACCTAAAAGT
AATCGTGAATACTGGGTAAAAAAGATCAAGTCCAATATGGAAAGGGATAAACTTCATATT
GAAGAGCTGAATAATCAAGGGTGGTCTGTATTAATTGTATGGGAGTGTGAAGTGAAAAAT
CTACAGGTCCTAACACAGAAAATAGCAGAGTTCATTGATGGATGA
>DMJIHGIA_00124 hypothetical protein
ATGAGTGTTATACCGTGTGAGCAGAACAAGGATCTTCGAGAAAAAATTAAAGAATATGCG
GAAACTTTAAAAACAGAAGCTCACACGCTCGGAAGCCACGGGTTAACAGAGGCCGAATTT
TATAATAGCGGTCTTTTTCGCGGGGCGATTGAGCGAATCCGTGGACAGTTTTCTGCAACG
ATGCGCGAGAAAAGAGAATTCGTTAAACACATCCTAAATTATATGCAAGACCGTGGCTAC
ATCGCGGACTGGGAATCCGCTGGGGAAGCAAATCGCCACGATTATTCCGTCAGTCTTAAC
TCTGGAAAGACAGCAATAATTGAACTGAAAGGCTGTCTTGATGGTAATAATACCAATATT
TTTGAGCGCCCACCACACGCCAACGAATTTGTTGTTTGGAGTGTTTGCACTAACACAGGT
GCAGATCCGAGGCACAATGCTTGGTCAGGAATACATACTCGCCTAGGTGCAGAGATTATA
TTTAGAGAACAGCGAGTAGATGGTGTTATCATATGGGATATGGTTTGCGGCACTATCGGT
CGGCCATGTCCAAAGATAGTAGATGGCAACAGGCAGCCAACAAATGTTGGTCCATTTACA
CTTCCCCCTCCATGCATTTACCTACTTCCACCAACAATACCAAGCCCGCGAAACAATCCG
CACCCACCAGCACAATCAATTAATGATGTAGAAATCCTAACGGCATTTCATAGTTGCTTT
GGAGGGAAAAACGAGGAATTGTTCACGGTTACCTTCGACGTCAGCTACCGGGGTACAGAT
ACCGTTCGAACAACAACGATTGAGCAAAACGGTGTTTTGATGAAACAGTCGGAGCCAACT
GCTATCCGGCGAGCCTAA
>DMJIHGIA_00125 Modification methylase HpaII
ATGGCCCGTGCTGGTCTGGGCGACCGGTGGGAGTGTCTTCTTGCAAATGATTTTGATCAT
AAGAAATGTGCTACATACAGCATTAATTGGGGTGGAGAGCAACTTAAGCCAGGTGATGTC
CGTCTATTAAAACCCAGCGATCTCCCTGGAAATGCTGATTTAGTATGGGCGTCATTTCCT
TGTCAGGACTTGTCGATCGCTGGAGGTGGTGCTGGACTCAAAGGTGAGCGTTCAGGTACA
TTCTGGCCCTTCTGGAAACTTATAAAATCTATAGCAAATGAGGGGCGGGCACCAAGTGTT
ATTGTCCTTGAGAATGTCGCTGGAGCGGTTACTTCACATGGTGGAAAAGACTTTTCAGCA
ATTTGCAAGGCACTGACGGACGAGGGTTATAGGGTTGGGGCGGTCATTGTTGATGCTGCT
CTGTTCGTTCCCCAGTCTAGGCCTAGGCTGTTTATAATTGCTGTTCGATCTGATATAAAA
ATCCCGAAAGAGATTGTTGGTGATAATCCTATGCCTATGTGGCATACCCGTTCTCTCAAG
GTGGCGTATAGTAAACTGACAGCAAGGATAAAGGAGAATTGGATATGGTGGCATTTTGAT
GCGCCAGCAGAGAGAACAATAACCTTGTCTGATATCATAGAAGAAAACCCATCGGGGGTT
ATGTGGCACACAAAAGAACAAACATCTCAGCTCATAAACATGATGAGCGATCTAAATTTA
GAAAAATTACAGAAAGCTAAGCGGCTTGGGCGTAGAGTGGTCGGTACTGTCTATAAGAGA
ACTAGGCGAGATGTAGCAGGGATAAAGGTTCAGCGCGCAGAAGTGAGGTTCGATGACGTT
GCTGGTTGCCTCAGAACTCCAGCGGGGGGCTCTAGCAGGCAGTTGATTATAGTAGTTGAT
GGCAGCAAAGTAAGATCGCGCCTAATTTCAAGTCGTGAGACGGCTAGACTTATGGGGCTG
CCTGACAGTTACATTCTTCCAGAACGCTATAATGAAGCTTACCACCTTACTGGTGATGGC
GTTGTGGTTCCTGTGGTTCGGCACCTTGCTGAGAGGATTATTGAGCCAATAATCAAAAAG
CAAATTCGGGCAAGCAAGGAGGCCGCATGA
>DMJIHGIA_00126 hypothetical protein
GTGTATCCAAATGGTGGAATAATGACAAAATCGGCTGCACTTCGGATTAGGATAGAACCC
TCACTACATCGACAGTTTATCACGACTTGCAAGGCGCAGGATGTGAAAGCATCTCAGGTG
CTAAGGGATTTTATGCGCCAGTTTGTAGCTCAAAACGCTGAAGGAAAGCAAATTCAACTG
CTCAAGGAGGATAAAAAGTGA
>DMJIHGIA_00127 L-lysine 2,3-aminomutase
TTGAGTAATCTTGATAAACTGAAGAAAATAGATTGGAAAAGCGTTGATTGGCAGAGTGAG
CTGAAGCAGAACATAAACTCTATCGACTCATTGAAACATTACATTGACTTGTCAGAAGAT
GAGGAGGAGATGCTGCGGGAAGTAGTAGGTCAGCATCCAATGAATATTCCTCGATATTAC
TTGAGCTTGCTCAATGAATATGACACCAATGATCCCATCCGAAAATTGGCACTCCCCAGT
GAAGATGAACTGATTGTGGCTGGCTCTATGGGAGAAACAACTAAAGATCCCTATGGTGAT
GATAAACATAATAAGGGAAATGGTGTTCTACATAAATACCCTTATTCTGCACTGATAGTA
GCAACAGATTATTGCTCTATGTATTGCAGGCATTGTTTTAGGAAAGCCATTGTTGGGCTA
CCTAACGATAAAACGGTTGAGAATTTCCAGCGTGCAGCAACCTATATTCGTGAGCACAAA
GAGATAACTAACGTAATTATATCTGGAGGCGACCCCCTTCTAATAAACACGCGAAGGATC
AAAAAGATACTAGAAAGTCTAGTAGATATTGATCATGTTAATTACGTTCGTATAGGCACA
AGAACACCCGTTGTTTATCCTATGCGATTCTTTGATGACGATCTTCTGAAGTGTTTTGAA
GAGTTTAATAAGCATAAGACCCTTTATCTTCCTACACATTTTAATCACGCCAATGAGATT
ACCAATATAGCTAAGGAAGCTGTATTGCGTATACGTCAAACTGGAGTCACTGTTAATAAT
CAGGCTGTACTTTTAGAGGGTGTTAACGACAGTGCTAGTGATATTGAGAATTTGATGAAT
GGTCTAGTTACTATTGGCGTAAACCCTTACTATCTATATCAGTGCATGCCCGTTTCAAGG
GTAAGACACCATTTTCAGGTTCCTCTGAAAAAGGGAATCGATATTGTTGATGAAGCCAAG
TTGCGGCTTGATGGGTATGCAAAACGATTTAAATTTATTATGGGTCATGACATTGGAAAG
ATTGAAATATGCGGGCGAATTAGCGATAAGTTGATCTTGAAACAAATTCATTCGAGACCA
GAAGAGCCTGAAAATGCTAGCCGCATGATGGTAATGGCCTTAGATGATAAGGTAGGCTGG
TTAGATGATATGCGTGAAATTAGTTTATAG
>DMJIHGIA_00128 hypothetical protein
ATGGCTTTTACTGCAATGGAAGCTTTTGTAAATGAGGTTATTCCAGATGATTTTAAATAT
CACACACATAGGAAAAGTGAAATTATTATTGAGGAAATGGATAAAACCCAGATAGAAAGG
TGGCTTTCTATAGAAGAAAAATTTTCTACTGTTTTACCTGAAATATTACAAACGCCATCT
CCCAAAAAATTGCGGTGCTGGCAGGGATTTAAAAAATTAAAGAAAATTCGAGATAGAATA
ATTCATATGAAGGCGGCGGATAGAAAATCATCCGGGCCGGAAACACCCACGCTTTGGCAT
GAGTTATTTAATGTTGAGCCGCTATTTTCTCAAGCAAAAGATATAATTGATTATTTTGTT
AAGTCTATGGAGTCAAAGCCAAGATGGCATGGGGAGTATAAATGA
>DMJIHGIA_00129 hypothetical protein
ATGGCAGCGGTGCTGCCGGGTTGGACGCGGCCAGGGATGGCGGCGGCCTACAACGGGCCG
ATATTGATCACCCTGCATGCCGGTGGCGGTTGGGACCAGAGTTCCTTCTGTGATCCGCGG
GAGGACAGTGCGGTGAATCGTTGGGCGGCCAGCGCGCCGGCCGGGCGCGCCGGTAATCTG
CGTTATGCCCCGTTCGCCGAGAATGCCGAGTTTTTTCAGCGCCACCACCAGCGGATGTTG
GTGATCAATGGTATCGATCTGCAGAGCAACGGCCACGGGGCGGCGGAGCGCAATCGCAGC
ACTGGCCAGCTGATGACCGGCTATCCAAGCCTCAATGAGCTGCTGGCGGGGGTCCACGGC
CAGGGGATGCCGATGCCGTTTGTGCGCGCCAGCGGTTTTTCCGAGACCGCCGGGGTGATG
CCCTTCACTGGGCTGCCGGATGAGTCGTTGTTGCGCACCATGGCCGATCCGAACTGGCGG
GATGCCAACCGGACCTTCCACAAGCCCTCCGATATCGCCATCGTGCGGCGCTTTCAGCTG
GAGCGGTTGCAGGCGCAACGGCAGCGTCCAGACAACCTGCCGCGTTGGCAGGGCAAGCTG
GATGAACTCTATAGCGCCCGTAGTGGTAGCGGTGGTCTGGCCCGTCTCGCCGACGTGATG
CCGGCGAGCCTCGACACCACCGACCTGAAGGGTGACCGGAGCAGCCTGGTGCGCGACATG
CACCTGTTTCTGGTGATGGCGGCGGCCGGCATGAGCGTCACCGGGGTCTTCAGCAGTGGC
GGTTTCGACACCCACGGAAACCATGACAACAACCAGGCGGCGGCCCTGCTGCGGTTGACC
CGTGGCCTCGACTACCTCTGGAGCAAGGCGGAACAGATCGGACTGGCCAACCGCCTGCTG
GTGCATGTCACCTCGGATGTGGGGCGCACCCCCAGCTACAACAGCAACAACGGCAAGGAC
CACTGGTCGGCGGGCAGCGAGCTGCTGATGAGGCAAGGGGTCGGCTGGACCGACCGGATC
GTCGGCGCGGGCGGCCCACGCCATGAGAAACTGGCCATCGATCCACGCACCCTGCAGATC
GACAGCGCCGGCATGCTGCTCCAGCCGCGCCACATCCAGAGTGAGCTGCGCAAACTGTTG
GGTATCGACCAGCACCCCCTGGCCCGGCGCTTTCCGCTGCGGGCCGAGCCGGTCGGCCTG
TTCGACCCGAATCGCTCCACCGGGATTCAGGTGTGA
>DMJIHGIA_00130 hypothetical protein
GTGCGTCAACTGACCCAGGGCAAACACCGGGTCCGAGTGGAGCACTTTGACGGTTGGGGC
GGTGCCGTACTGAAGGTCAACTGGCAGCCGATCGATGACTGTTCCCCGCTGCCGGTAGGG
GCGTTCTGCGCCGAATACTACAACCAGGGTGACCTGAAGGGGCCGCTGGCAGATATCCGC
CAGGAGCCGAAGATCGACTTCGACTGGGGCGGTGGCAAGCCGCTAGGGGTGAAGGGGCGT
GACCACTTTTCGGCGCGCTGGAGTGGTGCATTCGACCTGCCGGCGGGTGAGTACAGCTTC
ACCAGCCGCACCGATGACGGGGTGCGGCTGTGGGTCGATGACCAGCTGCTGATCGATGCC
TGGCGGCCGATGGCGCCGACCGAGTATAGCCAGCGAGTTTTTCTCGACCAGGGACGCCAC
CAGATCCGGATGGACTATTTCGAGGTCGGAGGCGGTGCCGTAGCCCAGCTGGTCTGGCAG
GCGGACCAGAGCGGTGCGCCCCAGGCGCCGGCAGGGCTGGAGATCACCGAGCAGGGCCAT
CAGGGGGTGACCCTGGCGTGGCAGCCCCACGACCTGATTGGGCGCTACCATGTCTATCGC
GATGGCCGGCTACTGGGTAGTGTCGATGCTAATGACTATTGCGATACCCAGGTCGAGGTT
GGTCAGGCCTACCGCTATGCGGTGAAGGCGGTCTGGCCCAACGGCACCGAGTCTCCCGCC
AGCCAGGTTGAATTGACGGTGCCGGACACCATCCCCCCCGGCGTGCCGGGGGCGTTGCAA
GTGACAGCACGGAGCAACGACAGCATCGCCCTCAGCTGGGGCGCGGCGAGTGACAATATC
GCGGTGACTGGCTATCGGCTGCTGCGCAATGGCGAGCCGGTGGCGACGGTCAACGCGACC
CGCTTCACCGATCAGGGTCTGCAGAGCTTCAGCCACTACAGCTATCAGGTGATCGCCCTG
GATGCGGCGGGCAATGCCTCGCCACCGACCGCCGCGCTCACCGTCACCACCGATGACGGC
ACCCCACCTTCGGTCCCGACCGGGCTGAGTGTACAGCCCACTGATGCCACCTCGATGCAA
CTGAGCTGGCAGGCCGCAACCGACAACGTTGGGGTCAGTGGCTATCAGGTGCTGCGCGAT
GGCAAGCTGATCGCCAGGGTGGCCAGCACCAGCTACAGCGACCAGGGGCTGGCGGGCAGC
AGCCGCTACCGCTATCAGATCCGGGCGCTGGATGCGGCGGGCAACCTCTCCAGTGCAAGT
CAGGTGGTGGAGGTGCGCACCGGTGACACCGAGGCCCCGACCACCCCCTCCAGCCTGCGC
GCCGAGCTGCTGGGCAACCAGAGCGTGCGCCTCAGTTGGGGGGTCTCGCGGGACAACCAG
GCGGTGAGCGGCTATCGGGTGATCCGCGACGGCCGCCTGATAGCCACCGCGATGCAGACC
GAATACACCGACAGCTCCGCCGAGGCGGGCCTCAGCTACAGCTATCAGGTCAAGGCGATC
GATGCAGCGGGTAACCTCTCCGCGGCTTCGAACCCGGCCGATGTCAGCCTGGCCGCGGCC
TGCGCCGCCACCGAGTCGTTCTTCGTGCGCGAGGTCGCCCCCCATCTGGAGCGCTGCGCC
AGCTGTCACAACCCCGGCGGTCTCGCCCATATGACCCGCTTCGTGCTCCATCAGGGGACC
GATGCGGCGAGCCGTAACCAGAAGGTGGTGGTGGATGCCGCCAACCAGCTGGGTGGCGCG
ACGCTGCTGGAGAAGAGTATCGGCACGCGTCCCCACGGCGGCGGTGCGCCGTTTGGTGAT
GCCCAGAGCCTCGCCTATCGCAACCTGGCGGAGTTCCTGCGCCAGCTGGACGATCCGGCC
GCCTGCGGCGGTTCGGCGCCGACTGTTGGCGATATCCCGGTGGCGGCGTTGGTGGGCAAC
TGCGCCATCTGCCATGGCAGTGACGGCGTCAGCGGTGGCCCGGCGATGCCGGCCATCGCC
GGGTTCGATCGTGGCTACTTCGTGCGGGTGATGAACGACTACCAGAGCGGCCGCCGCCAC
GCCAGCATGATGGATCGGGTCGCCAAGGGCTACTCGGCGGATCAGATCGCGGCGATGGCC
GACTACTTCGCCGCGCTGCCGCAGAGCCAGATCAGCCAGTCGGTCGATGCCAACCTGCAG
CAGCTTGGTCAGCGTCTGCACCAGGGCGAGTGCGAGAGTTGTCATACCAACAGCGGCCGC
GACAACGGTCTGACCGGGGTGCGTCTGGCGGGTCAATGGCGTCCCTATCTGGAGGCGGTG
TTGAGCGACTATCTGGCGGATCGCAGTCAGGCCCCCACGGCGATGCGCGGTGGTCTCGAC
CAGGCGCATCGTGTCGATCCCCAGGCGGTTCAGGCGTTGGCCCACTTCTATGCCGGTCAG
GCGGCCGATACCCAAGGCCCGGACCAGCCGGTCGATCTCGCCCTGGCGGCCACCACCAAC
GACTCGCTGACCCTGACCTGGACCGACGCTGACGACAACTGGCAGGTGACCGGCTACGAG
ATCTACCGTGATGGCCAGTTGATCGCCACGACCCGCTGGAACAGCTTCACCGATACCGGT
CTGCAACAGGGTAGCTACCGCTACCAGATCCTGGCGCTGGATGCGGCGGGCAACCGTTCG
AGTCGCTCCGGCAGCCTGAACCTGACCCTGCAGCGCGACGCCAGCGCCCCCGATGGGGTC
CGTCTGCTCGATCCCCAGGCGACCCTACGCAAGGCGAGCCTGCTGTTGTTGAACCGGATA
CCCACGGCGGCGGAGCGGGCGGCGGTAGACTCCGACGAGACTCTGCGCCAGACCCTGCGG
GGGATGATGGCGGGGGACGCGCTGCATGGCTTTGCCGAGCGGGCGGGGTTTGAACGCTTC
CTCAGTAACGGGGCCGCCGGGCTCTACGGGAGTCGGGGCCTGAGTCGTGACGACTATCCA
GCGCTGACCGGGTTGAGCCGGACGGAGCGTGGCCAGTTGCACGATGCGGTGCGCCACCAG
CCGGTCCATCTGCTGAGCTATATCGTCGATAACGAGCGCCCCTGGAGCGAGATCGTCACC
GCCGACTACACCATGGCCAATCCGATCATCGGCCGGGTGATGGGGGCCGAGCCGATCTCT
GGCAGTTTTGCGGGCGAGGATCAGTTCGTGCCGGCACGTCAGGCGCGGATCTCGGCACGC
ATCGACAAGCCCTTCCCCCACGCCGGAGTGTTGACCACCCATGCCTGGCTGTCGCGCTTC
CCGACCACCGACACCAACCGCAACCGCCACCGTTCGAAGTCGGTCTTCAAGCAGTTCCTC
GGTATCGATATCGAGGCCCTGGGGCAGCGCCCGTTGGACGACAGCAACAACGGTGACTTC
CTGGTGCCGACCCTGGAGAGTCCCGCCTGTCTGGTCTGTCATACCTCGATGGACCCGGTG
GCAGGTGCCTTCCAGAGCTGGGGCACGGCGGCCCGCTACCAGCAGAACTTCAATGGTAGC
CAGGGCGACCGGGACTCCCTGCCGCGGGCCTATAAGTCGGCGGATTTTCCACCCGACCAC
AACGGCCTGCCCTGGTATCGTCCTGGCGATGCTTGGTACCGTGATGCCCTGCCTGCCGGT
TATGGCGACCAAGTGATGCCGGGGGGGCATCGCGGCTACGGGGCCGCGACCGAGGTGACC
GACAATCTGCTGCAGAACCCTGGTGCGGAGCAGGATGTCGAGGGCTGGGTGGTCGATCAG
GGGGTGCTGCTGGCCAGTCAGGCGGCGGGTTGTGGCACCATCCCCGCGCCCTATAACGGC
AGCCAGCTGTTTATGCTCGGTGGCTGTGGTGTGAGCGAGCGCCAGACCCTGGTCCACCAG
GATCTCAGCGTGGCCCGCCACGCGGCGGCCATCGACGCCGGTCAGGTGCAGGCGATCTAC
GGCGCCCAGCTGCGCGACAAGGGGTGGTCTGATCGTCCCGAGGTCTATCTGGAGTTCCTC
GACGCCCAAGGTGGGTCGATCGGTGTCAGCAACCGGTTGCGCAACCAGCGTCCCTACTGG
CGGCGCTATACCGAGACGGTGACCCTGCCCAGGGGCACCCGCACTATCCGCTATTGGATG
GCCGGGCTGCGCCGTTCGGGGAGTGTCTCGGATGTCTATATCGACGCCACTCAGCTGCGT
CTGCAACTGCCGGCGGTGAATAGCCGCGAGGCGGGGGTGAACGGTAGCCTGCAGTGGCTG
GGATGGCATCTGGTGGCGGACCCCCGCTTTGCCAAGGGTGGCGTCCACTTCTGGTATCGC
GCCCTGTTCAAGCGTGACCCGCTGAGCGCGCCGATGAGCAGCACGGTGGATGACTACGCC
ACCCGGTTGGCCGCCTACAACCAACAGGACCGGTTGCTGGAGGAGATCGCCGGCCAGTTC
GTTCGCGATCAGGGTCATGGCCCCTTCAACGTCAAGGATCTGCTGGTCGAGCTGGTGCTC
AGTCCGCTGTTCCGCGCCGCATCCGCCGATGGGCTGGATGCGCAGAGCCGCGCCGAACTG
CACGATCTGGGGATGGCGCGGCTGCTGACCCCGGAGGAGCTGAACCACAAGCTGCTGAGC
CTGACCGGCGAGGATTGGTACTACTTCCGCGATGGCAATGCCTGGCGTACCCAGCAGGGC
AAGTTCTATGGTGGTTTCGATGGCGGCAGCCTGTTGAGCCAGCCGAACAGCCAGATCAAC
AGCCTGATGGCGACCATCCCGGAACGGATGGCGATGGAGCTGAGTTGCAACATCGTGCGC
CACGACTTCGCCCGACCGGTGGCGGAGCGGCTGCTGTTTGGCGCGGTGGAGGCCGCCGAC
ACCCCCGATCTGGATCAGCTGAGCGGCAACAATCTGTTGGTCAATCCGGGGGCGGAGCAG
GGGATGGTCGGTTGGACCCTGGCCCAGGGTACGGTACAGGTCTGGCGTAACGGTGAGCGG
ATCGGCGGTTGCCGTGGTCCCGGCACCGATGCCGGCGAGAGCTACTTTGTCGTTGGTGGT
ATCTGCTCTGGGCAGAGCGCCATCGGCGAGGCCTATCAGGAGGTCGATCTCAGCGCCCAG
GCTGGGACCATCGACCAGGGTGGGGGCCGGGTGCTGTTTGGCGCACGTCTGCGTCCCTGG
TCGCGCAACAACGATCGCCCTGAGGTCTTCGTCAGCTTCCATGCCGCCGATGGCAGTCAG
CTGGCCGAGAGCCCCCATCTGATCGGTGAGCAGAGCCGCTGGCAGCAACAGAGCCGGTTC
GTTGCGGTACCGGTGGGAACCCGCCGGGTGCGTTTCCATCTGCTGGGGGTGCGCACCAAT
ACGAGCCAGGCCAACAACGACGCCTATATCGATGATGCCTACCTGCAGTGGGTGGCGCCG
GGAGACGGTTTTATGGGGGCGGGTGAGCAGCATATCCGCCAGGCGATCCAACACCTGCAC
AGCCATCTGCTGGGCGAGCCGTTGCCACTGGATGATCCTGAGATCGATCGTACCTTCCAG
CTCTTCCAGGCGATCTGGGGCGACCGGGAGAACGTCTCCGACTCGCTGAGTTGTTCCCTT
AACAACCGCTGGCAGGATCCTTACTACACCAAACGGGCCTGGGCGATGGTTGTGCTCTAC
CTATTGGGTGATGCACGTTTTCTCTATGAGTGA
>DMJIHGIA_00131 hypothetical protein
ATGGACAAGCCCCCTCCCGCCGCCCAACGCCGCCGCCGACGCCGACGCAAAATCCTGTTG
CGACTGCTCATCCTCTGGATCATCACCATCGTCGCCTGGCAACTGCTGCGCCCCCACTTC
AGCGAGCAGGAACGGCAGATCCGCAGTCAGCTGCGCCACACTATCGAGCAGCGCTTTCCG
CAACAGGCTGCCGAGGCAAACGCACACTACGGCCTGAAACCCTTCCCCGCCGGGCGTCCG
CTCAATCTATCCCGCCCCCAGGTAGTGTTGATCCACGGTCTCGATGACCCAGGCAAGATC
TGGATGAATCTGGCGCCGACACTGGCCAAAACAGGCTTCAGCATCTGGCTGATGAACTAT
CCGGACGACCAGCCGATCAGCGACTCAGCCGAGCTGTTTCACCAACAGCTGCAGTGGCTG
CAACAGCAGGGCGTCAGCTCGATCACCATCATCGCCCACAGCATGGGCGGACTAGTCAGC
CGTGATCTGCTGAGTCGTCCCGAGTGGCTGACAGACAAGAATATCCCTCAGGTCAGCCAG
CTGATCCTGGTCGGCACCCCCAACCAGGGCTCAGAGCTGGCACGGCTGCGCTTCTTTGCC
GAGCTGCGCGACCAGTTTGCCGAGATCCCCAACGGCGAGTTCGGCTGGCTCAACGCGATC
TTCGACGGTGCTGGCGAGGCGGGCCTCGACCTGACTCCCGGCAGTCCGTTTCTTACTCAG
CTGAACAGCCGCCCAGCACCCCCCGACACCCGCATAATGGTGATCGCCGGCCAACTCGGC
CAGATCGATAAACAGCGTCTGCAGACCGCCATTGCAAACCACCGGGAGACCCTGCCCGAA
GGCACAGAGGTGGCCCTGCTGCAGCTGTTCGAGCAGATCGAAGCGGCGCTGGCGATCCTC
GGCGATGGCCTGGTCAGCCTCAACTCCGCCCGCCTGCCCGGAGCGGAGTTCCACACCGTC
AGCGGCACTCACCTCTCGATCATCCGCAACATCTCCACCGAGAGCCAACGCGTACCACCG
GCGATCCCGCTGATCCTACAGCTGCTCACCCCCACTGTTGAAGAAGCGATAAAAGAGCCG
TGA
>DMJIHGIA_00132 Alpha-2-macroglobulin
ATGTGGGGTCATCACCACCCGCTCTCGAAACCCTTGTCCCTGCTGCTGCTCGGCCTCTGG
CTAGTGGCGGCCAGCCTGCCACTGCAGGCTGCTGAAGCGCTGCAGGTACTCGACGTCTCG
GAACGCGCCATCGAGGGCAAGAACCAGATCTGTGCCCTGTTCAGCCAGCCCCTCGACCCC
AGCACCAATATCCAGCCCTACTTCAATCTCACCACCGATCAGGGCTTGGTGGAGGGGGCC
TGGGTGCTCTCGAAGGATGGCCGACGCGCCTGCTTCCCCGACACCGAACCAGAGACCGAC
TACCGCCTGACCATCTACCGCAAACTGCAGGCAGCGAATGGATCACAACTGGCGCAGAAC
CACCCCGCCAGCCTGAAGACCCGGCAGCTGCAGCCCGCCGCCAGCTTCGATAGCCAGGGT
TCGCTGCTGCTGCCTCACAAGGGCAGCGGCCTGCCGATCGTCGCGGTCAACGTGGATGCG
GTCGACATCACCTTCCACCGGGTACGCGAGGCGAGCCTACTGGAAGTCTGGCGGCAGCTG
CAGTCGCGCTACCGTTACAGCCTGTTCGAGAAGCTCGCCGACTGGACCGAGCTGGTCCAC
AGCGGCCGCTTCACCCTGGATCTGCCGCGCAACACCCGCGCCCGCCGCAGCATCGACATC
AGCGCCCAGCCGGCCCTGGCTGAGCCCGGCCTCTATCTAGCACTGATGAAACCCGCCGGC
AGCTACACCAGCTATCCCGAGACCGCCTACTTCACCATCACCGACATCGGCCTGCACGCG
CGCCGCTACAATAACCAGCTCGACATCTACAGCTACTCCCTAGGCAAGGCGCAGCCGCTG
GCCGGCGTCACCCTGGAGGCACTCGACCGCAAAGGCAACCTGATCGCCACCAGCCGCACC
TCGCCGGAGGGGCTGGCCAGCTTCAGCCACGCTCTCGACCAGATCGAGCTGATCCGTGCC
CACAAGGAGGCCCAGCTGACCCTGCTCGCGCTCAACAGACCGGCCCTTGACCTCTCCGAT
TTCGACCTAGGTGAGCAGCCCGACCAAGCCCAGCAGCTCTTCATCTATAGCGAGCGCGAC
CTCTACCGCCCCGGCGAAACGATCCACTTCAACGGCCTGCTACGCGACCGGGACGGCCGC
TTCGACAACGCCCCTGTGCTGAAGGCGACCATCCGCGGCCCGGATGATCAGGAGGTCAAA
CGCCTGCGTTGGCGTTCAGATGCCCTGGCAGGTTACTACCAGCAGGCATTTCACATCCCC
ACCAGCGCCAAGACCGGTCGCTGGCAGCTGCAGGTGGAAAAGCCCGACGGCGAGCCCGCC
CGCTACAGCTTCCAGGTGGAGGAGTTCCTGCCAGAACGAATGAAACTGGACCTCTCGGCC
GCAACTGACAAGTCTACCAGCCCGGCAGAACCGATAGAGATCAAGGTACAAGGAGACTAC
CTCTACGGCGCACCCGCTGCCGGCAACCGCCTCAGCAGCCAGCTCGAGCTCGCCCTCTGG
CGCGACCCCATCGCCACCCTGCCCGGCTTCCAGTTCGGTGATCAGGACGAGCAGCAACAC
AACCAGCGTTTTGAGCTGGAGGATCTGCAGCTCGACGCCAGCGGCCAAGCCCGGCTGCAG
ATTCCCTCGCGCTGGGCAGATAGCCGCTCACCGCTGCGCCTGTCACTCACCGCCAGCCTG
TTCGAGTCAGGAGGCCGACCAGTGAGCCGCCGCCACGACCAGCTGATCTGGCCCACGGGT
GGAGTGATCGGCATTCGCCCGCCCTTCGACAAAGAACAGAATCCTCCGGCCGACAGCCGC
CTCACATTCGAGATCGTGATGGCCGACGCCGACGGCCGGCTGCTCGCCGCCCAAGGCCTG
GAGGCGACCCTGATCCGCGAGGAGCGCCAATACTTCTGGGAGTACTCCAGCGACCGCGGC
TGGTATTCGGAGTTCACCGAGCAGGCCTATCCGGTCCTCAATACCACACTGGATCTGGCG
GAAGGCGAGCATGGCAAGCTGGAACTGCCGGTGGAGTGGGGCCGCTACCGGCTGGAGATC
AGCGACCCAGCCAGCGGCCGCCGATCGAGCCTGCGCTTCACTGCTGGAGAGACCTGGTAC
CACGACTGGCAACAGAGCCAACAGAGCGGCCAGGCAACACGCCCCGACAAGGTCAGCCTG
GCGCTGGACCAGGCCGCCTACCGCCCCGGCGACACGGCCCAGCTGCGCATCGTGCCACCC
CACGACGGCCAGGGCCTGGTGCTGGTGGAGAGCAGTGAGCGCCCACTCTGGTCAGCCAGC
CTGCCGTTACGCAAGGCCGGCAGCCAGATCGAGATCCCCATCGACCCGACCTGGCAGCGC
CACGACCTCTACATCTCGGTGCTGGCGCTGCGCCCGGCGGCAACCGACCAGCAGCTGATC
ACGCCCAATCGCGCCATTGGCCTGCTGCACCTGCCCCTGGAGCGCAGCGAACGGCGGCTT
GAGGTCAGCATCCAAAGCCCCGACAAGGTGGAGCCCAACCGGCCCCTGACGGTCCGCCTC
AAGGCCCAAGGCATCGACAACAGCCAGCCGCTCCACGCCACCCTGGCAGCGGTGGATGTC
GGGGTGCTCAATATCACCGACTTCGCCACCCCCGATCCTTTTGCTGGCTTGTTCCAGCGG
CGCCGCTTCCAGGTCGAGAGCCGGGATGTCCATGGCCGGCTGATCGAACTCAACCGCTAC
CCACTGGCCCGGCAACGCTTTGGCGGCGACGGCATGGGCGGCAACGCCAAGATGCCCCGC
AGCGAGGTAAAGATCATCTCACTGTTCAACGGCCCTGTTTCATTGAATGCCCAGGGCGAG
GCACAGATCGAGCTGCAGCTGCCCGACTTCAACGGCACGCTGCGGCTGATGGCGGTGGCC
TTCGGTGAGGATCGCTTCGGCAGCGGCGAGCGGGAGATCCAGGTCGCCGCACCGGTCGTC
ACCCAGCTGGCGCTGCCGCGTTTTCTCGCCAGCGGCGACCAGAGCAACCTGGCGCTGGAC
CTGCACAACACCACCGACACCGAACAACCATTGAGCCTGCAGCTACAGGCCACAGCCCCG
CTCATCCTCAACGCTGAGCTCGAGAGACTGCTGCTGGCCGCCGGCGAGAAGCGGACCCTT
CGCTACCCTCTGCAGGCGGGCGACCGATTCGGCCTGGCGCAGATCCACCTGGCGGTTGAG
GGCAAGCAGATCGAACCATTCCAGCGCCACTGGCAGCTGACGGTACAGCCCGCCTGGCCT
GCGATTCGGGAGTGCCGTTCCCTGACCATGGAGCCGGGCGAGCACGCCCCCCTGCCGCTG
CCCGCTCTGAGCGCCTTCAGCCCGGCCACAGTGGTCGCCCGGCTGAGCCTCGACAACCGC
ATCACACTGCAGATCGAGGATCAGGTCGAGGCACTGCTGCGCTACCCCTACGGCTGTCTC
GAACAGACCACCAGCAGCGCCTGGCCCTGGCTACACGCCAACGAGCAGAACCTGCGCCGC
TTCGGCCTCGATCCTGAGCAGCTCAATAAACGCCAGCAGAATTTGGAGCAGGCGTTCGAA
CGGCTGCAGGCGCAGCAGCGCGGCAGCGGTGGCTTCGGCCTGTGGGACAATCACAGCCCG
GAGGAGCACTGGCTCACCGCCTATGTAGCAGACTTTCTGCTCAGCGCCCAGGCGATGGGC
CTTGCAGTGGAGCCAGAGTTTCTGCGACGGGTGGTAGAACGCCTGGAGCAGTATCTGAAG
CAGTCCCGCATGCTCATCGAGCGCCACAGCGATGCCCCCGACCACTACCGCCTCGCCTAC
CGCGCCTACGCCGGTTACGTGCTATCGCGCATCAACCGCGCCAATCTTGGCCACCTGCGC
AGCCTCTGGCGCAGCCAGGCGCAGTACGCCAGATCGGGCTTGCCGCTGATCCACCTCGGC
CTCGCCCTGAAAAACCAGGGGGACCACAAGAACGGTGCCGCAGCGATCACCCGCGGGCTG
GAGATCGGTGCGCCGAAACCCGGCGCCTATCTGGGCGACTACGGTTCGCCGCTGCGCGAC
CAAGCGTTAATGATCAGCCTGCTCGCCGATGCCAAAATCCATGACAAGCCGGTGATCGGG
ATGACCCGGACCCTGCGCGATCAGCTCTTGTCCCGCCAATACCTCAGCACCCAGGAGCGC
AACGCACTGTTCCTCGCCGCACTGGCGCTGCAACGGCCCGACGACAACCCTTGGCAGGCG
GGCCTGCGTATTGGTGAAGAGCTACTGGAACTGGTGCAGTCGGGCGCATACCAGATCAGT
CTGGAGATCGATCAGCTCAGCGCCGGCATAACCCTGGAGAATCGGAGCGACGCTCCCCTG
ATCAGCGACCTGCTGCTGAGCGGCTATCCCAACCAGCCACCGAAACCTGTCTCACAAGGT
ATCAGCGTGGCACGCAGCCACTACTCCCGCGATGGCAAGCCGATCGACCTCAAGCAGATC
AAAACCGGCGAGCTGGTGCTGGTCCACCTGCAGCTCGATGCTGAGCAGCGCATCCCCGAC
GCGCTGTTGGTGGAGCTGCTGCCCGCCGGGCTGGAGCTGGAGAACCAGAACCTGAAACAT
GCAATCCAACTGGACCAGATCAAGATCGACAACAGGCCGGTGAGCGAGCTGATGCTGCAG
TCGCAGATCGTGCACAGGGAGTATCGCGATGATCGCTTTGTCGCCGCCCTCAATCTACGC
AAAGGCCGGTCGAGCCACCTCTTCTACCTGGCCCGCGCGGTCACTCCCGGCCGCTACCAG
GTACCGCCAACCCTGGTGGAGGATATGTACCGCCCAGAGCTGCGCGCGATCGGTGAGTCG
GGTGGCCTACTCGAGGTGGTCGACGCACCATGA
>DMJIHGIA_00133 hypothetical protein
ATGGACCGCCCCCTTGAGAGCCGGCAGGGTGGCGCGCCCCGGATTGTAGCCCGGCTCCGG
TGGGGTATTGAGGATGTCCCCCAAGATGCCGGCCTGCTGGAAATCCTGCCAGAGCTGCAC
CAGCCGCAGGATCGGCCCGCTGACACGCCCGGCGAGCATGTTGAAGGCAATCAGCTGGCC
CACGCTGAGCTCGTTCTTCATCACCAGAGTGGCACCAATCCAGAGGATCAACACGGTGGT
GACCTTGTTGATCAGGCCAGCGCTCTGACCAGCGATATTGCCCAGGTTGGCCGCCCGGAA
GCTGGCGCTGACATAGGCGGCAAGCTGCTCCTCCCAGCGGCGTTGCATCTGCGGCTCTAC
CGCCATCGCCTTGAGCGTCTCAACACTGCTCACCGACTCCACCAGAAAGGCCTGGTTCTC
TGCACCCCGGGCGAACTTCTCGTTGAGCCGGCTGCGCAGTATTGGGGTGACAAAGAGCGA
CAGCAGCAGATAGAAAGGGATCGCCCCCAGCACCACCCAGATCAGGGTCGGGCTGTAGCT
GTACATCACCACAAAGAAGACCAGGGTGAAAAAGAGGTCGATCACCACCGTCAAGCCCGA
TCCGGTAATGAAGTCACGGATCGTCTCCAACTCCCGTACCCGGGCCACCGAATCCCCCAC
CCGACGGGCCTGGAAATAGCCCAGCGGCAGACGCAGCAGGTGGTCAAAGAGGCGGGCGTC
GAGGCTCACGTCGATGCGGTTGGTTGTATGCGAAAAGAGGCAGGTGCGCAAACCACCCAA
CACTACCTCGAAGACCGACACCGCCAGCAGGCCGATGGCGAGCACATCCAGGGTGGTCAT
GCCCCGATGCACCAGCACCTTGTCGATCACCACCTGAAAAAAGAGCGGCGTGATCAGGGC
GAAAAGCTGCAGGAAGAAGGAGGCCAGCAGCACCTCGCTCAGCAGCCGGCGGTATTTAAC
GATGGCGGGGATGAACCAGCTGAAATCAAAGCGGCTGCCCTGGCCCGGCAACAGCGAGCG
TTTAGTGATGAGAATCAGCTCACCGCACCAGGCGGCCTCGAAGATCTCTCTGGGCAGGGT
CAGCGGGCGGCTCTCCAGTGGATCCTGGATCAGCAGCCTCTCCGTCTCTCCCTCATAGCC
GGCGATGATGAAATAGTGGCCGTCGTTGTGACGGGCGATGGCGGGCAGTGCGGTCTTGGC
CAGCCGCTGCCAATTACTCTGGATCGCCCGTGA
>DMJIHGIA_00134 hypothetical protein
ATGGCTAAAAGAAAAAAGAAGGGTTTCCGTTTTCCGTTTGGTCTGCTGTTTCTGCTGCTA
TTGCTGGCGATCCCGCTGCTGATGCTCGGCAGCCTCAGCTCGATCAGCGAAGATCTGCCG
CTGGTGGGCGAAACCCAGCGCATGAACACCGATGCGGCGGTGCGGGCCAAAACCAAGCTA
AGCGACCTGCGCAAGAAGCTCAAGTCCGAGGCGCAGACTGAGACCATCGTCCTCAGCGAG
AAGGATCTCAACGGCATGCTGGCGGTGGCAGCTCGCGCTATTCACCGGCTGCACGGCGAG
GCCAATGTGACCCCAGTAGAGGCGCAGCTGCGCTTCACCCTGGATCTGCCGGAGAATCCT
TTTGGCAGGTTCATCAACATCCGGGCGGGGGTGGTGCCATCAGACTACGGTCTGCACCTG
GCACCGGTCTATGTAGGCCAGACCGAGATTCCCGGCCCCCTCGCCCTGAAGCTGGTCGAG
ACCCTGCTGCAGGCGATGATGAAGGACGAACAGAGCAGCGCGATCCTGCAGGCGATCCAG
TCGGTGGACATCCAGGGCGATCGCGTCACCGCAGTGTTCCAGCCCCTGCCCAATCTGAAG
CAGTGGCTCAAGCCGACCTTCCGCCAGGTCGCCCAGCAGCGCGCCGGCGTCAGCCCGGAG
CGACTGCGCTTCTACTTCGCCAAGCTCTGCGAACTCGACCAACTCTATCCCCACGCCATC
GACACCTCCGCCACCGCCTACATCGCACCGCTGTTTGAGATTGCCAACAAACGCACTGCT
GCTGGCGCCAGTGCAGTGAAGGAGAACCGAGCGGCGCTGCAGGCGCTGGGGATCTTTCTC
GGCAGCCCGAGATTTGAGCGGGCCCTCGGCCACTACCGCACCGGCGAGCTGACCGAGTGC
CGTGAGCGCAGCAAAAATGTGGTACTGGCCGGCCGTCACGACATGGTGCAGCACGTTTTC
ATCTCCTCTACCATGCAGATGCTGGGCGACAGCGAGATCAGCTTCGCCATCGGTGAGTTC
AAGGAGGTCTACGACACCCGCGGCAAGGACTACGGCCTGAGCTTCAGCGACATCGCCGCC
AACCGGGCTGGCGTGCGACTGGCGGAGCAGCTGCTCAACCCCGCCAGTGCGGCACGGGCG
CAGGCGGTGCTGGCCCGGGCCGAGCAGGAGGCGGCGTTCTTCCTCAAGGTCTCTGATCTG
CCGGACGAGATGCCGCAACGGGAGTTCGAACGCCGCTTCGGCAGCGTCGATGACCCGCGT
TACCACGCCATGCTGAAGAAGATCGACGAGCGGCTGGATCGACTACCGGCGTTTCAGTAG
>DMJIHGIA_00135 hypothetical protein
ATGAATCCGTTACTCATATTCCTACTGCTGTTTGTTGGCATCCCACTGGTCGAGCTCTAC
TTTCTGATCCAGGTCGGCTCGCAGATAGGCGCCTTTGCCACCATCTTTCTCACCCTGCTG
ACCGCCCTGATCGGCGGTGCGATGGTGCGTCTGCAGGGCTTTTCGACGCTGATGCGGGTG
CGTGGGGCGATGGAGCGTGGCGAGGTGCCCGCGATCGAGATGATGGAGGGGGCGGTGCTG
CTGGTGTGCGGTGTACTGCTGCTGTTGCCTGGTTTTGTCACCGACTTTGTCGGCTTCATC
TTTCTGGTGCCGCAGTTGCGCCGCTGGTTGATCAGCAGTGGGCTGCAAGGGGCCGGGGTG
ATGCGGCCGGTGCAGCGCAAACCCCACTCCCCACCCGGTCATCAACGCACCATCGAAGGC
GAATGCCGGCGCGAGGATGACCGGGAGGATGACTGA
>DMJIHGIA_00136 Divalent-cation tolerance protein CutA
ATGTCGACATCGGTGCTTCTCAGCCTCTGCAGCGTACCCGACCGGGAGACCGGCCTGCGT
CTAGCGCAACAGCTGGTGGAGCAGCGGCTTGCCGCCTGCGTCAGCCTCAGCGCGCCAGTC
ACCTCCATCTATCGATGGCAGGGCAAACTGGAAACGGCAGAGGAGCTGCAGATGTTGATC
AAAACAACAACCAAGCAGTACCCAGCAATGGAAGCTGCAATCCGGGCATCACATCCCTAT
GAACTTCCAGAGATCATCGCAGTCCCTGTAGAAAGCGGGCTCGATGACTATCTCAACTGG
GTGGAGCAATGCACAACAATAGAATAA
>DMJIHGIA_00137 Thiol:disulfide interchange protein DsbD
ATGCACAACAATAGAATAACGACCTTCCTCATCATCACCCTGCTGGGGCTGCTGCTCGCC
CCCTTTGCTTGGGCTGAAGACGAACTACTGATGCCGGATCAGGCATTTCAGATCAGCGCC
CGCAGCGACGGCCCCGACACCCTGCTGGTAGAGTGGCAGATCGCCGACGGCTACTACATG
TACCGCGACAAGCTCCGCTTCAGCAGCGACGCGGTGGGCATCGAGCTGGGCGAGCCGGAA
CTCTCCGAAGCGAAGATTAAGCAGGACGAATTCTTCGGCGAGGTGGCGATCTACCGGGGC
CACGCTAGCGCACGCATCCCGATCAAGCGCGACCCAGGCGCCCCTGAAACCATCACCCTG
GAGGCCCGCTCCCAGGGCTGCGCCGATCTCGGCATCTGTTTCCCGCCCCATTCCCAGGAG
ATCAAGCTGGCGCTGGCGCCACAGCCTGCCGTAGCGCAGCAGGCTTCACCCGCGCCGCTT
CCCCTACTCGGCGAAACTGCCGCCACTGCCCCCCTGTTTGCCAACGATGAGGGTGGCGAA
CTGCTGCCGCCCGAAGAGGCCTACAAACTCGCAGCCATCGTCGAGGATGGCCGCCGGCTG
CGCCTTCGCTGGGAGATCGCCCCAGGCACCTATCTCTACCACGACAAGATCAAACTGGCG
CTGATCGAGGCGGACGGTGTCGCCCTCGGCGACTATCAGCTGCCCGAGCCTGAGATCAAG
AAAGACTCACCCACCCCAGACGGGACGATCGGCGATGTAGCGGTCTATCACGACCAGATC
GAACTGCTGCTGCCGCTCACGCGCAGCAACACCGAGGCCACCGAGATCGTGCTGGAAGCG
AGCTACCAGGGCTGCGCCGAGATCGGCGTCTGCTATCCGCCGCAGCGTCGCGAATTCACC
CTGGCCCTGCCGGGAATAAGCAAGGCTGCAGCAGCGGAGACCGCACCTGCAGAGGTCACG
CCTGCCGCGACACCGGCAGCTGCCGAGAGCAGCATCCCACTCTCTGAGGTCGATCAGATC
ACCGCCACCCTGGCTGGCGGCAGCTCCCTGCTGGTGATCGGGCTCTTTTTCGTGATGGGG
CTGGGGCTGGCGTTTACCCCCTGCATCTTCCCGATGATCCCGATCCTCTCTGGCATTATC
GCCGGCCATGGCGGCACGATCACCACCCGCAAGGCCTTCACCCTCTCTCTGGTCTATGTG
CTGGCAATGGCCCTCACTTACACCCTAGCCGGGGTACTGGCCGGGCTGTTCGGCGAGAAC
CTGCAGGTCGCCTTCCAAAACCCCTGGGTCCTCGCCACCTTCGCCCTGGTGTTCGTCCTG
CTGGCGCTCTCCATGTTCGGCTTTTACGAACTGCAGCTGCCCAGCAGCCTGCAGAGCCGC
CTTTCAGAGATCAGCAACAAGCAGCGGGGGGGCTCACTGGCCGGGGTCGCGATAATGGGC
TTTCTCTCCGCACTAATTGTCGGGCCCTGCGTGGCGCCGCCGCTGGCCGGCGCGCTGATC
TACATCGGTCAGACCGGCGATGCCCTGCTTGGCGGTCTGGCCCTATTTGCCCTGAGCATG
GGCATGGGCGCACCGCTGATCGCCATCGGCACCTCCGCCGGCAAGCTGCTGCCCAGGGCC
GGCCGCTGGATGGATACGGTCAAGGCGGTGTTCGGCGTCGCCATGTTGGGTGTTGCCATC
TTCATGCTGGAGCGCATCATCCCCGCTGACATCGCGATGTTCCTGTGGGGCATGCTGCTG
GTGGTCTCTGCCATCTACATGGGTGCACTGCGCCATCTGGAGATCGAGGCCGGCGGCTGG
CAGAAATTATGGAAGGGGCTTGGCATGGTGCTGCTGATCTACGGCGCACTGCTGCTGATA
GGTGCCGCGGCGGGTGGTAAAGATACCCTGCAGCCACTGCGTGGACTGGTAGCGTCCGGT
GGCGCGGCTGCCGGCCATACCGAGGAGCTCAGATTTAAGCGCATCAAGAGCCTGGCCGAC
CTGCAGCGAGAGGTGGCCCAGGCAAGTGCCGCAGGCAGGCCGGTGATGCTCGATTTCTAC
GCCGACTGGTGCATCTCCTGCAAGGAGATGGAGAAGTACACCTTCGCCGACCCCAAGGTC
ATCGCCGCGCTCGACGGTGTGCTGCTGCTACAGGCTGACGTCACCGCCAACGACGCGACG
GACCAGGCACTGCTGCAGGGCCACTTCGGCCTGCCCGGACCGCCGGCAATCATCTTCTAC
GGCAGCAATGGCACAGAGCGCAAACGCTTCCGAGTCGTCGGATTCAAAAGCGCCGATGAG
TTCGCCACCCACGTCGCCGAGGCGATCCGCTGA
>DMJIHGIA_00138 hypothetical protein
ATGGTTGGCATCACCCTCGACCTGCCTCAGCCGGCCAGGGAGCGCGCCCAGGAGCTGGCG
ATCAACTATCCGCTGCTGCTCGGCGGCAGGTCAGAGATCGCCCTGGCACGCGGGCTCGGC
AACCGTTTTCAGGGGCTGCCCTTCACCGCATTGTTCGACCGTGCCGGTAGGCTAGTCTTC
TCTCACTATGGCGAGCTGGCAGAAGAGCGACTGCATGAAGTGATCATGCCACTACTCTAG
>DMJIHGIA_00139 3-dehydroquinate dehydratase 1
ATGGCGACCATTCTGGTACTGAACGGCCCTAACCTGAACCTTCTCGGCACCCGCGAGCCG
GAGATCTATGGTCACGATACCCTGGAAGATATCCGCCAGCACCTGGAGCAACTGACCGAG
GCCCAGGGCCATCGGCTGCGCTTCCATCAGAGCAACGCCGAGCACGAACTGATAGAGTTG
ATCCACCAGGCGCGTAGCGCGGGGGTCGGCTTCATTATCATCAACCCGGGCGCCTTCACC
CATACCAGCATCGCGCTGCGGGATGCCTTTGCCGGGGTCGCAATCCCCTTCATCGAAGTG
CATCTCTCCAACGTCCATGCGCGGGAACCCTTCCGTGCACACTCCTACCTATCCGATATC
GCCGTCGGCGTGATTACCGGGCTTGGCGCCCAGGGCTACGAACTTGCCCTGCAGGCAGCC
AGCCGATTGCTTGCGGCAGACAACAACTGA
>DMJIHGIA_00140 hypothetical protein
GTGCGCCGACTCTTCTTTCTGATGCCGAACCTGGAGTCCTGCCGCCAAGTGGTTGCGGAA
CTCGAAGATGAGGGGGTGCCAGAGCATCATCTGCATGCCATCGCCAGTCTCGATCAGTCC
CTTGATGGGCTACCGGAGGCTGGAGTGCTGCAGAAGACCGAGCTGGCTCACGGTCTGGAG
TGGGGTGCCGGATTGGGCGGAGTCGCCGGCATGCTCGGCGGTCTGTTGGCGGTGAGTTTT
CCGCCGGCTGGACTGGTGTTGGGTGGCGGTGCCCTGCTGGTAGGGGCGGCGGCTGGCGCC
GGTTTTGGCGCAGTGGTTTCGGCGCTGCTCTCCAGTCACGAACACAATCACGATCTGGAT
GCCTTTCAGCGGGCCATCGAAGCAGGAGAGATCCTGTTGATGGTGGATATCCCCAGGCAA
CGTGTCGACAAGATCAGGGAGCTGATACTCAACCATCACCCCGAGGCACACATCGGGGTT
GCCAAGCTCCCCGCTTGA
>DMJIHGIA_00141 DNA replication and repair protein RecF
ATGATCATCCACGCTATCTCCGCCAGAAACGTACTCAAATATGCCAGCCTTGAGCTGAAG
GACCTGCCGGCCAACGGTCTGATCGCGATCACCGGGTCCAACGAATCGGGTAAGAGCACG
ATCGGTGAGACAGTCTGTTTCGCCCTGTTCGGACGCACCTTCTCCCTCGAAAGCGACGAT
CTCGGCAAGGTCATCCGCTGGGGGCAGACGCACTGTTCGGCAGAACTGGAGTTTAGCGTA
AAAGATGGCGTGCGCTACCGCATCTCGCGTTTTCTCGATGACAAGGGCAACCACAGCGCG
CGGTTGAAGCGGGCCGAGGCGGGCGACGATGAAGAACCGCTGGCGCTGGGAATGGAGGCG
GTTGCCGACCGACTCTACGGACTGATCGGCTACGAATACGACGAGTTCATCGAATCCTTC
TATCTTGCCCAGCGCGAGATCACCACGCCTCACCCACACAGCCACGCGCTCAAGACCATG
GCCGGCCTGGTGACCCTGGAATATTGTGTCGAAAGCTTCAACAGTGACATCGAGCAGGGG
GCGGTGCTGGTCAAAGAGACCGGCGAGGAGATAGCACAGCTTCAGGAGCAGATCGACGAA
GTCGGGCTTGACCGTGCTGTCCTCCCCGGCCTGGAACTGCATCGCAGCGAACTGCTGCAA
CAGGTGGAGCAGCGCAACCAGGCACTTGAATCCCTCGACCAGGCATCCATCGAGTACCAG
GAGGCCTATACCCAACGACAAAAGGCCATCGGCAGTCGTGGTCGGGCCGGTTTTCTGCGT
CTATTGTCGCTGCTCGCAGCGCTACTCGCCGGAGGCCTCTGGTGGCTGCTGGTGCAGCAG
CCTGAACTGGCAATCTCACAACAGATTGCTGAGTTGATCGCCAGTAACAGTCCGCTGCAC
GATACCGGGATGATGGCCTATGCCCACTACGTCGGCGTCGGTTTTGCGCTGCTGTTTCTG
CTCTTTTGGGTGCGTCGCAGCAGTCTGAACAGACGCATCCAGTCACTGCAACAGGCGGCG
GAGGTACTCTCCGATAAGCTGCACGGGCTCGATGATTTGCCCCTTTTGAGCAGACTGACG
GACGCGCATGAAGAAGGGGATCCCGCTATCCCAGCGATTGAGCCGGGGGATAGAGAGTCT
CTTGCTCGGCGGGTGCGTGGATTCGAGGCGGATATCGCCGAGGCGCGCGACGGGGTTGCT
GTAGAGCAGGCCCAGCTACGCAGCGAGATCGAGCTGGCCCAGCTCGATATTCAGCGGCTC
GATACAGATATCGCCGCTGAGCAGGAGCGTCTCGACAAGGCTGATGGGCTGGAGTCGATC
CGCGAGAGTCTGCAGGTAAAGGTCGAGGATAATCAGCGCAATATGGACCTTTGCGAGTTG
GCCAATGGGCTGCTCTCCGGCGCGATTCGCGAGGTCTCCTATCATTTCAATCTCAAGCTT
CGCCAGCTGGTGGGCAAGAGCCTGCCACTGTTCACTGAAAACCGCTACGAACACCTCAAG
ATCGACGATGATCTGACGGTGCGTGCTTTCTCCAGCGAGAAGGCCGACTTCATGGACCTG
GATGAGATCTCCAGTGGCACCCAGCGGCAGATTATGCTGGCGGTGCGGTTGGCGCTCTCC
CAGGAGTTGGTCGAGCGGGCGGTGGGCGCGGAGCAGTTCCTGTTCCTCGACGAGCCCTTC
GCCTTCTTCGATCAGCGCCGTACCCGCAGTGCGATGACGGTGCTGCCGACGGTGAGCAAC
GACCTGACCCAAATCTGGATCATCGGTCAGGAGTTTCCAAAGGATGTGCATTTTGACCTG
CACATCGAGTGCGACAGGGAGTTTCAGACTATCCCGGCTGCGGCCGAATGA
>DMJIHGIA_00142 hypothetical protein
ATGTCCTTGCCCGATCAGATGGACGCGCTCGAGCGCGGTGATCATGGCAACTCCACCAAG
GAGTTTTTGGCCTACTGTGAAGCGGAGCGAGAGCGCCGCATCAACTCCGGCAAGGAGTTT
GATGAAGAGAGTTTCAACCAAGCGATGGATCTGGTGCTGCGCAAACTTAAGGTGCTGGAA
GAGGAGGGCTGGACATGA
>DMJIHGIA_00143 hypothetical protein
ATGTACGAACGACTCTTTCAGTGGGTTCTGACAAACAAATATCTGGTGGTCCTGCTCACC
CTGCTGTCTCTCCTGCTGCTCGGTGCGGGGGTTCGACAGCTTGAGTTCAGCAACGACTAC
CGGATGTTTTTCAGCGAGGATAATCCGCAGCTGCAGGCCTTCGAGAAGCTGCAGAACACC
TACGCAAAAAATGACAACGTACTGTTTGTAGTCACCCCGACAGATGGCCGGGTCTTCTCC
CGTGAGACCCTGGCGGCGGTGCAGGAACTGACCACCCAGGCCTGGCAGATCCCCTACTCG
CTGCGGGTCGATTCGATCACCAACTTTCAACATACCTTTGCCGAGGGCGACGACCTGGTG
GTGGAGGATCTGGTGCTCGATGCAGCAAACCTCTCCGATGCAGCGCTCGAGCAGAAGCGT
CAGATTGCAGTCAGCGATCCGCTGCTGGTAAACCGGCTGATCTCCCCCAGCGCCCATGTC
ACCGGCGTCAACGTCACCATCCAGCTGCCCGGCAAGAAGCTCTCAGAGGTGCCGGAGGTG
GCGCAGGCGGCTGAGGTGCTGAAGCAGGAGATCGAGGCAAAATTTCCCGACATCCGCATC
GATCTCACCGGCATGGTGATCATGAACAACGCCTTTCCAACCGCCTCGAAAAACGATGTC
AAACAACTCTATCCGCTGATGTTTGGGGTGGTCATTATCACCCTGGTGCTGATGCTCCAT
TCCGTACCGGGCACCCTCTCGACCCTGCTAGTGATCCTCTTTACCATCATCGGTACCATG
GGGCTGACCGGCTGGATCGGCATCCGCATGTCGCCTCCCACCACCGCAGTGCCGGTGGTC
ATCATGACCCTGGCAATCGCCGACTGCGTGCATATCCTGGTCAATTTCTTGCACGGCATG
CGCGAGGGGATGGAGAAACGCGCCGCGCTACTGGAGAGCCTGCGCATCAACCTCGGACCG
ATATTTCTCACCTCGCTGACCACCGCCATCGGCTTCATGAGCCTCAATTTCAGCGATGCG
CCGCCGTTCCGCGACCTCGGCAACATGGCGGCAATGGGCGTGACACTCGCCTTTCTGCTC
TCGATTACACTGCTGCCGGCGATGGTGATGATCCTGCCAACCCGGGCAGTTCGTCAGGAG
ACCCGCGGTGGGGTTGCGATGCTGAAATTGGCGGAGTTCGTCATCCGCCACAAGCAGATG
CTGCTGTGGCTGATGGGTGGCCTGGTCCTGCTGCTGATCTCGCAGATCCCCAACAACCGG
CTCGATGACCGCTTTGTACGCTACTTCGACGAATCGATCGAGTTCCGCGCCGCCACCGAC
TACACTGTTGAAAACCTCACCGGCATCTACCTGATCGAGTACTCCCTCGACTCGGGGGAG
AACGGCGGCGTCAGCGACCCAACTTTTCTGCGCCGGGTGGAGGCCTTCGCCGACTGGTAT
CGCGCCCAGCCCGAGGTGCTGCACGTCAACACCATCACCGACATCATGAAGCGCCTCAAC
CGCAACATGCACGGGGATGACGACAGCTGGTACCGGTTGCCCGAGCAGCGCGATCTCTCC
GCCCAGTATCTACTGCTGTACGAGTTCTCACTGCCGTTCGGCCTCGACCTGAACAACCAA
ATCAACGTCAAAAAATCGGCCACCCGCTTCAGCGTCACCCTGCAGAGCATCTCCACCCAG
GAGTTGCTGGATCTAGAGGCACGGGCCCAGCAGTGGTTGACAGAAAACGCCCCCGAGATG
CAGAGCGACGGCGCCAGTCCCACCATGATGTTTGCCCACATCGGCAACCGCAACATCAAG
GCGATGCTAAAGGGCACCACCATCGCCCTGGTGCTGATCTCTGCGATCCTGATCATCGCG
CTACGCTCGCTGCGCATTGGCGTCCTCAGCCTGCTGCCCAACCTGGTGCCGATCGGCATG
GCCTTCGGCCTCTGGGGGATGATGGTGGGCGAAGTGGGGCTGGCGCTGTCGGTGGTCAGC
GGCATGACCCTCGGTATAGTGGTCGACGACACGGTGCACTTTCTCAGCAAGTTTCTGCGC
GCCCGCCGCGAGAAGGGCATGAACAGCGAGGATGCAGTGCGCCATGCCTTCGCCACCGTC
GGCACCGCCCTGTGGGTGACCTCGCTGGTGCTGATGATCGGCTTCTCCATCCTCGCCCTC
TCCCACTTCAAGCTGAACTCCGGCATGGGGCTGCTGACCGCGATCACCATCGGCCTCGCC
CTGCTCGCCGATTTTTTCTTTCTCCCCCCTTTATTGATGCTATTTGGAGGTAAAAAAACC
ATGAAGCGCTCGATACTCCTGCTGCTACCACTACTGGTGATACCGCTAAGCGGTTTTGCC
CTGACCCCGGAGCAGCAGGGCCTGGAGATCGCCACTGAGGTCGATCGACGGGATACCGGC
TTTCACGACTTCCGCGCCGACATGACGATGCTACTGCGCAACCGTCACGGCGAGGAGAGT
CTGCGCCACATGAGCACCAAAGTGCTGGAGGTGGATGGCGATGGCGACAAGACTCTGATC
ATCTTCGACCGCCCGCGGGACGTCAAAGGCACTGCCCTACTCACCTACTCCCACAAAACC
GGTCAGGATGACCAATGGCTCTACCTGCCAGCGCTGAAGCGGGTCAAACGGATCAACTCG
CGCAACAAGTCCGGCCCCTTCATGGGTAGCGAGTTTGCCTATGAAGACCTTGCCTCTCAG
GAGGTGGAAAAGTACAGCTACAAGTTCCTGCGGGAGGAGCGGCTCGGGGATATCGACACC
CTGGTCAACGAGCGTGATCCGGTGGATCCCAACTCTGGCTATACCCGTCAGGAGGTGTGG
ATCGACAAGGCACGCATGATCCCGCTCAAGATCGACTTCTACGACCGTAAAAACAGCCGG
CTAAAGACCTTAGAGTTCCGTGGTTATCAACAGTATCTGGGACAGTTTTGGCGCGCCGAC
GAGATGTTCATGCAGAACCACCAGACCGGTAAGAGCACCTTGCTGACCTGGCAGAAGTAC
CAGTTCCGCAGCGGCCTGAAGCCAAGTGACTTCGGTAAAAACAGCCTCAAGCGAGCGCGT
TGA
>DMJIHGIA_00144 hypothetical protein
ATGAATAAGATTTTTACCCTGATCACCAGCGCTCTTTTTATCAGCATGCTGGCAGGCTGT
GGCGGAGGCGGCTCCACCACAACCGATATTGCCTATGCCGGGAACGAGAGTCAGGCAACC
CTGGACACCTACAACGCCAAACCCATCGTCGAAGGCACCGTTGGCAACGCCCAAATAGGC
GCAGGCACCGGCACTGGCTTTGCTTCTCGCCAAGGCGACAGCGCTCCGCTCAACCTGAGC
GTCAGCCGCAGCCTGCTGAGGGGCCTGGAAGCAGCCAGACAGCAGCAGGTGATGCGCAGC
GAACGTCAGGCCCGCTCCGACGCGGCTACCGTTTTTTGTAAGAACGAAGAAGGCACAGAT
GAAGGCTCGATCAACTACAACCTCATTATCGACGACAGCACCAACGCGGTCTCGGGTGAC
TTCAACTTCATAGCCTGCAACCAGGACGGCATCGTCATCGATGGGCTACTCTCAATCACC
GGCACGGTCGATTTTTCTGGTAACTTCCAGCAGGTGGCGATGACCTTCAGCAGCCTGGCC
ACTAGTATCGGCAGCACCAGCGTCACCCTCAATGGCACTCTCGAAGCCAGCTACTCCGGC
AACCAGATCACCATCGTCATGAATGTAGCGATGCTCAACGATGGCACCGGGCAGGTCGAA
AAGGTCGAGAACTACCTCATCACCTACACCAACAACTACTCCTACGCCAGCCTGACTATC
TCCGGCCGTTACTACCATCCGGACTACGGTTTTGTGGAGATCACTACCCTCAGCCCCATC
CTGATCAACAACGGTGACGAATACCCCTCCTCAGGCATTATCCAGCTGGGCGGCGCCTTG
GGCACCATGGCCCGCGTCACCATCATCAGCAACACCCAATATTTCCTGGAAGTGGACACT
GATGGTGACGGCGCACTGGAAGTGCCGGGCAGCACCGAGAACTGGTAA
>DMJIHGIA_00145 CRISPR-associated endoribonuclease Cas2
ATGCTGGTCATCGTCACTGAAGCCATCCCGCCCCGACTGCGCGGACGCCTCGGCGTCTGG
CTGGTGGAAGTGCGCGCCGGCGTCTACGTCGGCAACCCCTCCGCCCGGCTGCGTGACTTC
ATCTGGGAACAGGTGGAAGAAGGACTCGAGAACGGGAACGCCATCATGGCCTGGAGCACC
AACACCGAATCGGGCTACGACTTCAAAACCCTTGGTACGAACCGCAGAATCCCCGTCGAC
TTCGACGGCATCCGCCTGGTCGCCTTTCTTCCCGAAAAGGAAGAAACAAATGCTCTTTAA
>DMJIHGIA_00146 CRISPR-associated endonuclease Cas1
ATGCTGCCGCCACTCAAACCCATCGCCATGAAGGAACGGATCTCCATGCTCTTCATCGAA
TACGGTGAGATCGACGTACTCGACGGCGCCTTCGTCGTCATCGACAAGACCGGCGTCCGC
ACCCAGATCCCGGTCGGCAGCATCGCCTGCCTGATGCTCGAACCCGGCACCCGGGTCTCC
CACCGCGCTGCCGCACTCGCTGCCCGGGTCGGCACCCTGCTGGTCTGGGTCGGCGAGGCG
GGTGTTCGGCTCTACGCCTCCGGCCAGCCCGGCGGGGCGCGCTCCGACCGGCTGCTCTAC
CAGGCCAAACTCGCCCTGGACGAAAAGGCCCGGCTCAAGGTGGTGCGCAAAATGTACGCC
ATGCGCTTCGACGAAGAGCCTCCGGCAAAACGCAGCGTCGATCAGCTACGCGGCATCGAA
GGGGCACGGGTCCGCAAAACCTACAAACTGCTCGCCCAGCGTCACGGCGTGGCCTGGAAA
GGGCGCAGCTACGACCCCAGCCAGTGGGACAAGAGCGACCTGCCCAACCTCTGCCTCAGC
GCCGCCACCGCCTGCCTCTACGGCATCACCGAGGCCGCCGTGCTGGCCGCCGGCTACGCC
CCGGCGGTGGGTTTCATCCACACCGGCAAGCCCCTCTCCTTCGTCTACGACATCGCCGAC
ATATTCAAATTCGACAGCGTGGTGCCCATCGCCTTCCAGATCGCCGCCCGCGCCCCCGCC
CAGCCGGAACGTCAGGTCCGCCTCGCCTGCCGCGACCACTTCCGCCAGAGCAAACTCCTC
GGCAAGATCATCCCGGCCATCGAAGAGATACTCACCGCCGGCGAACTCGAGATGCCAAAA
CCGGCGCCGGACACCCAGCCCGTCGCCATCCCCGAAGAGAAAGGCCTGGGCGATGCTGGT
CATCGTCACTGA
>DMJIHGIA_00147 hypothetical protein
ATGATCTTAATAATCCGCAAGGAAGCGGAGCAAGACATCTCTTCCGCAATACACTGGTAC
AACCAACAGCAGATTGGCGTAGGTGACTCACTCCTCACCGAGATCTATCGACTATTTGAG
CAGATCATCGAAAACCCACGGATCTTTCCCGAGGTACGCGCAGGCATTCATAGAGCGCTA
ACCCATCGTTTTCCATATGCGGTTTATTACCAGCCAACTGCAAACAAAACCACTGTCCAT
GCCGTACTGCACCAGAAACGTTCTCCGTTAGGCTGGAGCGACCAATAA
>DMJIHGIA_00148 CRISPR system Cascade subunit CasE
ATGTTCATCAGCCAAATCCGCCTGCGGCCAGACACCGACCCAATGCGCCTCGCCCGGCAG
TTTGACAACTCATCTACCTACCGGGAACACCAGCTCATCTGGCAGCTCTTCCCCCGCGAT
CCAAACGCCGAGCGCGACTTTCTGTTTCGTGCCGAAAAAAGGAACGGAACCCAGCGCTAC
CTGCTACTCTCGCAACGCCAGCCGGAGGCCGACCCGGCGATCTGGCAGGTCGAGACAAAA
ACGTACCGCCCCAGACTCCACAGCGGCCAGCGGCTCGCCTTTCAGCTACGCGCCAACCCG
GTTGTCACACGCAAAAACGCACAGGGACGATCAAGCCGCCACGACATCATCATGGACGCA
AAAAAACAGATCAGCTGGAGCACACTTCCTGCCGCCGAGCGTCCCCACTTGCCGACGCTG
ATCCAGCAGGCAGGTGAGCGCTGGTTGGCCGAACGACTCGCCCGCCATGGGGCCAATCTC
GAAGCGGTGCGGGTCGACGGCTACCAACCCCAGAGCAGCCACAAGAAGGGGGCCAAAAAA
CCGATCACCCATAGCAGCCTGGATTTCGAGGGCACCCTGCAGGTGGAAGACCCCGAGCCA
TTCACCCAACTGCTCTATACCGGTCTTGGCCCCGCCAAGGCCTTCGGCTGCGGCTTATTG
CTCGTCCGCCGCCTCTAG
>DMJIHGIA_00149 hypothetical protein
ATGGCCGACTACCTGCTCTTCCGTCTCTACGGCCCGATGGCCGCCTGGGGCGACACCGCA
GTGGGCGAGTTCCGCCCCAGCCACGGCCACCCCACCCGCACCGGGGTGCTCGGGCTGGTC
GCTGCCGCATTGGGCATCACCCGGGATAACGAGGCACAGCTGCTGGCACTCGACCGGGGC
TGCCGCATCGCCGTGCGCCTCGACGCCCCCGGTGAACTGCTGCGCGATTACCACACCACC
CAGGTGCCACCGCAGCAGCGCAAGGGACGTCACTACACCCGCCGGGACGAACTCAACGCC
GACAAGCTGCACACCATCCTCTCCCAGCGCGACTACCGCACCGACACCGCCGCCAGCATC
GCCCTGAGCCTGGGCACAGACGCCAAGATCAGTCTCGACAGGATCAAACACGCTCTGCAA
CGTCCAGCCCTGCCCCTCTACCTAGGCCGGAAGTCCTGTCCTCTGGCACTGCCGCTCGCC
CCGGAAATCATCATCGCTGACAGCCTCAGCAGCGCTTTCGCTGCCTACCCCGACAGCCTC
GCCCAGCTCAATGAGATTACCCAGGAGAGCCGCGCCTACGGTGATGGCCTCCCCCGCCCA
GATCTGATCCGTTTTTTCTGGGAAGAGAGCGAACCCACCCCCGGCATGCAGACAGAGATG
ATCTACCCACGCCGCGACTGCCTACGCAGCCGCAGACGCTGGCAGTTCGATCCACGCAAT
GAATGTTATGCCGCGCAACCCGTCAAGGAGGACAATAGCTAA
>DMJIHGIA_00150 CRISPR system Cascade subunit CasC
ATGACTCAATTCGTACAGCTCCACCTGCTCACCTCTTACCCACCCGCCAACCTCAACCGG
GACGACCTGGGCCGCCCCAAAACCGCCATGATGGGCGGCGCCAACCGGCTGCGGGTCTCA
TCTCAGAGCCTGAAGCGGGCCTGGCGCACTTCCGACAGCTTCGAGCAGGCGCTCAAGGAC
CACCTTGGCACTCGCACCAAGGAGATGGGGCCAAAAATCTACCAATCGCTGATCGACAAA
GACGTGTCTGGAAAAAAGGCGATGGATTGGGCCAAACAGATCGCCGGTCAATTCGGCAAG
CTGAAGAGCCTCTCAAAAAAGGAGCTGGAAGCCGTCAAGCAGATGGAAGAGCCTGAGAAA
ACCGCCAAGCTAATGGTTGAACTGGAGATCGAACAACTCGCCCACTTCAGTCCTGAGGAG
CTGGCCGCCATCGACGCCCTGGTGGACGAACTGGCCGCCTCCGGCGAGGCCCCCACCCAG
GAACGGCTCGCCCTGCTGCGGGAGCGTCACACCGCCGCCGACATCGCCCTGTTCGGCCGC
ATGCTCGCCTCCAGCCCCAAATACAACACCGAGGCCGCCGCCCAGGTGGCCCACGCCATC
AGCGTGCACAAGGTCACGGTAGAGGACGACTTCTTTACCGCGGTGGACGACCTGAACAAC
GGCGAAGAGGACATGGGGGCCGGCCACATGGGCGAGACCGAGTTCGCCGCCGGACTCTTC
TATCAATACATCTGCATCGACCGGGATTTGCTCAGAAAGAACCTCTCCGGCGATACGGAG
CTGGCGGACAAGACTCTCGACGCACTGATCCGAGCCGCCGCCACCGTCGCCCCCTGCGGC
AAGCAGAACAGCTTCGCCTCCCGGGCACGAGCCTCCTACATCCTCTGCGAACGGGGCGAG
GCCCAGCCCCGCTCCCTCTCCGTCGCCTTCCTCAAACCGGTGGCCGGTCAGGATCTGCTC
ACCAACGCCATCGACGCCCTGGAACAGACCCGGGAGCGGATGGACGCGGTCTACGGCGAT
GGTATCGAGAACCCGGCGCGCCTCAATGCCCGGACCGGCGAGGGGAGCCTCGACGCCATC
ATCGCCTGCGCCACCGGAGAGTAG
>DMJIHGIA_00151 hypothetical protein
ATGAGCCTCACCCTGAACAAGGAGTCACACACCACCGAGATCCTCATCCAATGGTGGCAG
GGACTGGAGAACAACAAAGGCACAAGGGCGGAACTGCGCCGCTGCACCAGCCCCGATAAA
GTGATGTTCCAGCCCGCCTTCCAACGCCTCTGCCAGCGACTGAAACCAGAGCCACAGGAA
CAGCGCCAACTCGCCAGCGTGGTCGGTCTGCTGGCCCATGTGCGGTACACCACCGGGCAG
AAGCTCGCTTATCAAATGGCGGGCAACCCACCTGTCGTCAGCGAACTGCGCTTCCGCCGC
CTGCTGCAACGGGACCGGACCGACCTCTACGGCGCCATGATCCGCATCCTGCGCATGCTC
GACCACAGGGCCAACCTGCCCGACCTGATCAGCTCGGTCTTCTACTGGGGCGACAAGGTC
AGAAAAGACTGGGCCTTCGACTACTTTCCCAACACCCCAGAAAAAGCCGCAGGCTGA
>DMJIHGIA_00152 hypothetical protein
ATGAACCTGATCGACGACCCCTGGATACCCATCCGCCGCGCCAGCGGCAGGGAAGAACTG
ATCGCCCCCTGGCAGATCACCGACTCGGCCGACCCGATCATCGCCCTCGCCGCCCCCCGC
CCCGACTTCAACGGTGCCCTGCTGCAATTCCTGATCGGGATGCTGCAGACTGCCTACCCA
CCAGAAAGCGACGACAAGTGGGAGCAATGGCTGGAAAACCCGCCCTCACCGGCCAGCCTC
AAACAACACTTCGAACCATTCGCCGATTCTTTCAATTTGATGGGGGATAGCCCTCTCTTC
ATGCAGGCTTTCGAGCCGTTGAATGGCGATGAGAAACCCATTGCCAACCTGCTGATCGAC
GCCCCGGGCGCACAGACTCTGAAACAAAACGCCGACCACTTCATCAAGCGCGGTGGCATT
GAAAAAATCTGCCCCTGCTGTGCCGCCACCGCCCTCTTTACGCTACAGACCAATGCTCCC
GCCGGCGGCGCAGGACACCGCACCTCCCTGCGCGGCGGCGGCCCGCTGAGCACACTGATT
GCCCTTGACCCTGCCGGCAGCCAGCTCGACAACACCCTCTGGCGGGCCTGCTGGCTCAAC
GTACTAGAAAAAAGCGTGATTGGTGGGCTTGGAGACGGTTTCCCAAAGAAACCGGAGGCC
ACCTTCCCCTGGCTCGCCGCCACCCGCACCAGCGAGGCAAAGACAGGCCAGGACACCACC
CCGCTGGATGGGCACCCGCTGCAGATGTACTGGGGCATGCCGCGCCGGATACATCTCAAA
TGGCACACCACCGAGGATGGTCGTTGCGATCTCTGTGACCGGGCATCGAACCAACTGGTC
AGCAACTACGTTACACAAAACTACGGCATCAACTACAGTGGCGCCTGGGTCCATCCCCTC
AGCCCCCACGTTGCCAACAAGGAGGGAGGACTACTGCCGCAACACGCCCAACCCGGCGGA
CTCAGCTACCGCCACTGGCTTGGTCTGGTCAGCAAACAGGAAAATCGACAACCGGCACAG
GTGGTCAGCACCTTTCTCTCTTACCGGAAACTGCCTGAGGAACAATTTCGCCTGCACACC
TTTGGCTACGACATGGACAACATGAAGGCCCGCTGCTGGTACGAAACCACCTTCCCCCTC
TACCCGCTCGATGATGCCATCCGCGAAACTTTCACCCAGCGCACCAAACAGCTGATAGAG
GCCGCGACCGATACTGCCGGCATCACCCGCAGCTGCATCAAAGAGGCTTGGTTCAAGCGC
CCCGGTGAAGCCAAGGGGGACACTGCTTTTCTAACCGAAGCCTTCTTCAGCCACACCGAA
AGTGCCTTCTATGCCCATCTGCAACAGCTCAAACAGCAACTGAAAGCAGGGAAGGATGGC
AAGGCGCTGCTGGAGGTCTGGCACGGGGAACTGAAAAAGGCCGCGCTCGACCTGTTCGAC
TACTGGACCAGCCGGGGCGACTTCGAGGCAGTCAACCCACGTCGTATCGCCCAAGCCCAT
CGAAAACTCAACAACTGGCTGCACGGCAAGAAACTGAGAACCCAGATTCTGGGCTTGCCA
AAGCACAAGGAGAAAGCCGCATGA
>DMJIHGIA_00153 hypothetical protein
ATGGCCGGCGGCAGCGCCATCCTACTCTCCGCCACCCTGCCCCAGCGGCAGCGCCAGGCA
CTGATCAACGCCTTCGCCGACGGCCTGCAACAGCCCCACCCTGAACCCAAGCAAACTGCC
TACCCCCTGCTCAGCCACTACAACGGCGAACAGATCCGAGAATATCCCCTCGCCACCCGC
CCCAGTGTGCGGCGGCGTGTGGTGGTCGAATGCGTCCACGAGATCGACGCCATCACCGCC
ATCCTGAAAGAGGTCGTCGCCAACGGTGAGTGCGCCTGCTGGATCCGCAACAGCGTGGCC
GATGCACGGGAGGCCTGGCAACAGCTCAAAGCCGATCACCCCGAGTGGCAGATCGAACTC
TTCCACGCCCGCTTCGCCCTAGACGACCGGCTCAACATCGAACAGCAGGTGGTGGCCCGC
TTCGGCCCTAACAGTGACGAAGAGGCGCGCCGGGGTCGCCTCCTCATCGCCACTCAGGTC
GTGGAGCAGTCCCTCGACCTTGACTTCGACCGACTCATCAGCGACCTGGCCCCCATTGAC
CTGCTGATCCAGCGGGCAGGCCGCCTCCACCGCCACAGCCGCGACCCCCAGGGTAACCGC
ATCGACGGTGACGACCGACGCGGCCAGCCCACCCTCACCCTCCACACGCCCGAGTGGACG
GAGACGCCCGGCAGCGACTGGTTCAAGGCGACCTTCCCTCGAGTCGCCCCCATCTACCCC
GACCACGGTCAGCTCTGGCTCGGCATGAAACGGCTGCATGAACGGGGCGGCTTCGCCATG
CCGGAAGATGCCCGGGGGCTGATCGAAGGGGTCTATGGCAACGAGGCTGAACCCCCCGAG
GGATTACTGGCGGTCAGCTTGGGAGCCGAAGGCAACGACAAAGCCGCCGCCAGCTTCGCC
ATTCAAAACGCCCTCAACCTCCCATCCGGCTACTCACGGGAAGATGCCTGGAACTGGATC
GACGACGCCAAGACCCCCACCCGTCTCGGCGAGGAGAGCACCACCGTCTGGCTCGCTCGC
TGGCGGGAGAGGCGGCTCGAACCCTGGTGCGACGAGGGCGACTTCCGCTGGCAACGCAGC
AGTCTCAGCCTGCGCAGCGCGCTTATATCAGAATCAATACCGAATGATGAAATCACGCAG
TCGGCTATCGACGCCTGTCTGGAGAGCCTGCCCGCCAAGGGCAAGTGGGGGGTTCTGCTG
CCGCTGATTGAACAATCCCTCGGTCAGTGGCAGGGTATTGTGCAGGACGCAAAGGGCGAC
ACATCCGCCCTCTACTACAACCCGGAAACCGGCCTTACCACCGCACGGGAACAACAGGCC
ATGGAGGACAAGGAATGA
>DMJIHGIA_00154 DNA polymerase III subunit delta
ATGCGTCTGCGCAACGATCAGCTGCCGGCCCAACTGAACAAGTCGCTGGCTCCGGTCTAT
CTGCTGAGCGGTGATGAGCCACTGCAATTGGGCGAGGCGGCGGATCAGGTGCGTCAGACG
GCTAGGTCTCAGGGCTTCAGTGAGCGTGAGTTGTTGGAGGTTGGCCCGGGTTTCGACTGG
AATCAGCTGCTTGAGGCGGGGCAGAGCCTCTCTCTGTTTGGCGATAAGCGGCTCCTCGAT
CTACGCCTGTCGAGTTCAAAGATCGGCACCCCAGGCTCCAAAGCGATCAGCGCCTATCTG
GCTGATCCCCCCCCCGACACCCTGCTGTTGATCACCGCCCCCAAGCTCGACCGAGCCCAG
CAGAATAGTAAGTGGGTAAAAGGGGTCGAGCGGCTGGGCGTGCTGGTGCTGATCTGGCCG
ATTGAAGGGCAGCGGCTGCTACCCTGGCTGGAGCGGCGCTTGCGGGATGTGGGGCTGACG
CCGGAGCCCGGTGTGGTGGAGATGCTGTCTGAGCGGATTGAGGGCAATCTGCTTGCCGCC
AAGCAGGAGATCGAGAAGCTGTTGCTGCTGCATGGTCCTGGGGTTGTGGATCAGGAGCAG
CTTGCCGAATCAGTGGCCGACAGTGCCCGCTTTGATGTGTTTGGCTTGGTGGATGCTCTG
CTTGCCAGAGAGGCGGGCCGTGGTCTGCGCATGCTGGAACACCTGCAGGCAGAGGGGGTG
GTGGCGCCGGTGGTGTTGTGGGCGCTGGCGCGGGAGATTCGGGCGTTGGCGGAGATGGCG
GCGATGGTCGAGCAGGGGCGTTCAGTCGATAGTGTGATGGCCGCACAACGCGTATGGGAG
AAGCGCAAGCCACTGATGCGCAAGGGACTGAAGCGACGGGCGGCAGTCTGGCGTCGGCTC
CTTATCGATTGCGCTGGTATCGACAGGGTGATCAAGGGGCTGGAAAAAAAGGATGCCTGG
CTGCGGTTGCAGGATGTGGCGCTGGGAATCGCTGGAGTGAATACCTCGGCGCTGAAATAG
>DMJIHGIA_00155 LPS-assembly lipoprotein LptE
ATGAAACGTCATTACCGGATTGTCCTGTGGGTAGTGCTTGTCTTGCTGCTGAGCGGCTGC
GGCTTCCATCTCAAGGGCTACCAGCAGGCAACGCCGAATCTGGATGGACTCTACATCCAG
GGGGATGCTGGCCGCACCAGCCTGGCAGCCATGCTGCGTCAGGAGCTGAGCGCCTCCGGT
GCGAAGCTGGCTGCCAGCGAAGCAGCGGCGAGACACCATCTGCAGGTGCTGAAGGATCAG
ATCGAGTACCGAGCCCTGTCGGTGGATGCCAACGGCAAAGCGCTGGAGTATGAGCTCAAA
CTGACAGTGGAGTACCAGGTGACTGCAGCAACAGGCGAGCAGCGGATCGAACCCCAGAGT
CTGCAGGTGCTGCGCCAGCTGATCTACAGCGGCACCGAAGAGCTGGGGCGACGCAATGAG
GCGGCGTTGGTGCAGCAGGAGATGCGGCGCAACCTGGCTGGACAGATCCTGCGCCATCTG
CAGGCCCGGCTCTAG
>DMJIHGIA_00156 Leucine--tRNA ligase
ATGCAGAAAAATTACGATCCCGCCGCGATCGAGGCGGCCGTCCAGTCCCACTGGGAGCGC
AAAAAGAGCTTCACCGTCAGTGAAGATCCGGCGAAGGAGAAGTTTTACTGTCTCTCCATG
TTCCCCTATCCGAGCGGCAAGTTGCATATGGGCCATGTGCGCAACTACACCATTGGCGAT
GTGATCGCCCGCTACCAGCGGATGCAGGGCAAGAACGTTCTGCAACCGATGGGCTGGGAC
GCCTTCGGCCTGCCGGCGGAGAACGCAGCGCGCAAGAACCGGGCGGCACCGGCGGCCTGG
ACCTACGACAATATCGACTACATGAAGGGCCAGCTGAAGCGTCTCGGCTTTGGCTACGAC
TGGGATCGCGAACTGGCCACCTGTAAGCCCGACTACTACAAATGGGAGCAGTGGCTCTTC
ACCGAGCTCTATAAAAAAGGTCTGGTCTACCGCAAGAACGCGGTAGTCAACTGGGATCCG
GTGGACCAGACGGTGCTCGCCAACGAGCAGGTGATCGACGGTCGCGGCTGGCGCTCCGGG
GCGCTGGTGGAACGCCGTGAGATCCCCCAGTGGTTCATCAAGATCACTGACTACGCCGAC
GAACTACTGGATGAGATCGACAACCTGGAAGGCTGGCCCGACCAAGTGCGTACCATGCAG
CGCAACTGGATCGGCCGCTCCTACGGCGTGAAGATGGAGTTCGGTATTGAGAGCGCCACC
TCTGACGAAACTCTCACCATCTTCACCACCCGCCCCGACACCCTCATGGGCGTTACCTAC
GTGGCGGTTGCTGGTGAGCACCCACTCGCACTGCAGGCCGCCGAAGGCAACCCAGAGCTG
ACCGCCTTCATCGACGAGTGCCGCCAGGGCGGCACCTCCGAGGCGGATCTGGAGACCATC
GAGAAAAAGGGCATGCCGCTCGGCATCAACGCCATCCACCCGGTGAGCGGCGAGCCGGTG
CCGATCTACGCGGCCAACTTCGTGCTGATGAGTTACGGTACAGGTGCCGTCATGGCCGTG
CCTGCCCACGATGAGCGTGACCACGCTTTCGCCCGCAAGTACGGCATCCCGATCAAGCAG
GTGATCCACCCTGCGGATGGTTCACAGGTCGATATTCAGGCCGCCGCCTACACCGACAAG
GGTGTACTCAAAGACTCTGGCCCCTTCAACGACCTTACTTCCGAGGCGGCCTTCGACGCC
ATCGCCGAGTGGCTGCAGGCGCGTGACAAGGGGGAGAAGACCAAGAACTTCCGCCTGCGC
GACTGGGGGGTCTCCCGCCAGCGCTACTGGGGCACGCCGATCCCGATGATCCACTGCGAG
AAGTGCGGTATTGTGCCGGTGCCTCTCGAGGATCTGCCGGTGGTTCTGCCGGAAGATATC
GTCTACGACGAGAACACCATTAACCCGATCAAGGCCGATGCCGAATTCGCCAAATGCAGC
TGCCCCGAATGCGGCGGCGCGGCGCGGCGCGAGACCGATACCTTCGATACCTTCATGGAG
TCGAGCTGGTACTACGCCCGTTACACTTGCCCCGGCGCCGAGACCATGCTCGACGAGCGG
GCCGACTATTGGCTGCCAGTCGACCACTATGTGGGCGGCATCGAACACGCGGTGCTGCAC
CTGCTCTACGCTCGCTTCTACCACAAGCTGCTCAGGGATGCGGGGCTGATAAATAGTAAC
GAGCCGTTCCGCAACCTGCTGACCCAGGGCATGGTGGTGGCTGACACCTACTACCGCGAC
GAAGCCAGCGGCGCCAAGCACTGGTACAACCCGGCAGAGGTCGAGGTGGAGCGAGACGAG
AAGGGGCGTCCACTCAGTGCGAAGTTTGCCGCTGACGGTCAGCCGGTGGAGATCGGCGGC
ATCGAGAAGATGTCGAAGTCGAAGAACAACGGTGTTGATCCGCAGACCCTAATCGACCGT
TACGGTGCTGACACGGTGCGTCTCTACACCATGTTCACCTCACCGCCAGACCAGTCTCTG
GAATGGAACGACGAGGGGGTGGAGGGCTCCTTTCGTTTTCTTAAACGCCTCTGGGCGCTG
GCACAAAAGGGATTGGAGTCGTTGGACGCTGAAGCGTCCAATGACTCCGATCTCGTGCTG
GGAGATGCACAGAAAGATGCCCGCCGCGAGCTGCACGAGACGCTGAAGAAGGCGCTCTAC
GACTTCGACCGACAGCAGTTCAACACGGTGGTCTCCGCCTGCATGACCATCGTCAACAGC
CTCTACAAGCTGGGCGACGAGGCGGTTGATCGGGTGGTGTTGCACGAAGGCCTCAGCATC
GTGCTGCGCCTGCTTGGCCCCATCGCCCCCCACATCTCCCACCACCTCTGGCGCGGATTG
GGTTACGGTGACGATATCCTCGCTGCCGGCTGGCCGCGGGTTGACGAGGCGGCGCTGAAG
CAGGAGAGCATTCAGTATGTGGTGCAGGTCAATGGCAAGGTGCGGGCGAAGATCCAGGTG
CCCGCCGATGCCGATAAGGCAGCTGTCGAGGTGGCTGCGATGGCCAATGACAACGTGCAG
AAGTTCATCGGCGAGGCGACGGTGCGCAAGGTGATCGTGGTGCCCAACAAGTTGGTGAAC
ATAGTTGCCAAGTGA
>DMJIHGIA_00157 hypothetical protein
ATGACAGATTCAGGTAACAAGGCCCCACTCGACCGGCTCACCGAGGCCTATGAGAAGATG
CTTGAACAGGTTCACGATGCCTACGAAGTCACTAGGGAGAGCGCCCTACCCGGACTCAAG
GAGTATCTGTCGGATGCCCGAGAGAAGGTGGTGGAACTGGGCGAACTGACCCGCGAGGAG
GCAGACAAGGTGGCTGGCTATATCGAACGGGACATCAAGGACGCAGCCCACTATCTGCAC
GATACTGGCGAGCAGATCTCCACCTGGTGGCGCTTCGATCTGCACCAAGTGGAAGAGCGG
ATCGCCGAGACGTTCAGCAAGGTCGCTGACCAGACCAGGCTGGAGTTGGGCAAACTGGCG
AAGCGGGCCGAACAGGCATCCACCTACCACACCGGCGAGATCACCGGCCCCGGTACCCTA
GTCTGCACCAACTGCGGCAAGCAGATGCACTTCCGCAAGGCGGGCCACATCCCACCCTGC
CCAGGCTGCCGCAGAACCGAGTTCAAGCGCTCAGAGGAATAG
>DMJIHGIA_00158 D-inositol-3-phosphate glycosyltransferase
ATGAAAAAACAGCTGCGCAGGATCGTTGCAACAGTCGTGCTCTTCCTCGTCTACTGGGCG
AGTGTGCTCTTCTCCAAGCTGATTCCACGGCGCGGTGGTGGTGGCTGGAAGCGCTCTGGC
AGGATCCTGGTGATCGGCACCTTTCATAACCCCAACTGGTTCCACGCCCACCTGACCCCG
CTCACTAAATCGGGAGTCGATGAGGTGGTGCTGATCACCGACGAGATGGTGGCGCCGATG
GACGGGGTCGTCTACGAATGCCCGCCGCAGTTGATGCAGAAGCTGCTGAGCCGTGCCGGC
GCCAAGTTTGTCTGGTCGATCGTCTGCGGTTTTCGTCACAGGCCTGACCTCTACATGGGC
TACCACATCTTCCCCTCCGCGATCATCGCCCTGATCGCGGCGCGCTTGTTCAATCGCCCC
GCTGGTTTTCAGGTCACCTCTGGTCCGCTGGAGCTGGAGGGCGGCGGCTGGAATGCCGAG
AATGTGGTGCTGACCGCACTCGGTGGGCCCTCCAAGTCGATCGAGAAGGCGGTGCACGCA
GCGACCCGTGAGTTTGATCTGGTGATCGTGCGCGGGCGTAAGGCGGAGGCCTATGTGCGT
GAGCTGGGTTACCAGCGACAGATGGCGATCATCACTGGCAGCATGGCGGCGCCGGCCGAC
AGCGTCGGTTTTGACGAGCGCGAAATCGATCTGATCTCAGTGGGCCGACTCTGCGAATAC
AAACGCCCTGACCGCTTTGTGCGGGTGGTGGCCAAGGTCGCACAGAACCACCCCGAGATG
CGGGTGGCGATGGTAGGCGATGGCCCTGATCGGGCCGAGTTGGAGGCGCTGGCTGATGAG
CTGGGGGTGCGTGAGCGCATCGACTTCATGGGCAAGCGCAGCGATGTCCCCGATCTGCTC
GCCAAGGCCAGGGTGTTCGGTCTTACCTCGCGCTGGGAGGGGCTGTCGATTGCGATGATC
GAGGCGATGATGTCGGGTGTGGTGCCGGTGGTGGGCGATGTGGGCGACCTGGCCGATCTG
GCCGACAGTGAGAACAACGGCTTTGTGGTCGATCCTGACGACATCGACGGCTACGCGAAA
CACATCGATGCGCTGCTCAGCGATGCTGAAATGTGGCAGCGATTTTCCAGCAACGCCCGC
CAGGCATCCATCGACTACTCCAGCGTGGATGCTGTGGCGGGCAAGTGGCAGCGTGAGTTC
GAGACCCTGATGCAGGCTACTACCCCAGCCAGCGAATAG
>DMJIHGIA_00159 hypothetical protein
ATGCTGGAAATCCCAGACATTACCGACACCGAACACTGGACCCTCGAGACCACCCTGAAA
GAGCGCTACGGCCACAAGGTGGAGATCCAGCTGGCCGACGCCGAGATCCGCCTAACTCCC
TCTGACAAGGAGCTCACCAGCTGCCCGGTGATCGTCTGGATCGAAGAGGGCTGCAACTTC
GTGGTGTTCAAGACTGGCGACCGCAAATACCGCTGCCAGTTCTTCTACCGCGGCTATCAG
CAGTACGGCACCGGCGTACACGAATACGACGACCTCACCGAATGCATCGTCTCGCTGCTG
CAGACCCAGGCCGACTACGAAGCCAAAGAGCGCGGCGACCTTAAATAA
>DMJIHGIA_00160 Pyrophosphate--fructose 6-phosphate 1-phosphotransferase
GTGGTTTTTGGCTCCTGCCGCTTCAAGCTGAAGAGCCTGGAAGACAACAAGCGCGAATAC
GAGCGTCTGATCGAGGTCTTCAAGGCCCACAACATCGGCTACTTCTTCTACAACGGTGGC
GGCGACTCCGCTGACACCTGCTACAAGGTCTCCCAGCTCTCCGAGAAGATGGGCTATCCG
GTGCAGGCGATCCATGTGCCGAAGACTGTCGACAACGACCTGCCGATCACCGACAACTGC
CCCGGCTTCGGCTCGGTGGCCAAGTACATCGCCGTCTCCACACTGGAGGCCTCCTACGAC
GTACGCTCGATGGCCGCCACCTCCACCAAGATCTTCGTCATCGAGGTGATGGGGCGTCAC
GCTGGCTGGATCGCCGCTGCCGGCGCCCTGGTCGAGGACTACGGTATTCCGGTCGTGACC
TTGTTCCCGGAGATCGAGTTCGACAAGGAGAAGTTCCTCGCCGCGGTCGACGCCAAGGTG
AAGGAACATGGCTACTGCACCGTCTGCGTCTCCGAGGGCGCACACTGGCCCGATGGCACC
TTCCTCGCCGAGCAGGGCACCCGCGACTCCTTCGGTCACGCCCAGCTAGGTGGCGCGGCG
CCGATCGTCGCCAACATGATCAAGGACGCCCTGGGCCACAAGTTCCACTGGGCGGTAGCC
GACTACCTGCAGCGTGCAGCACGTCACCTGGCCTCCGAGTCCGATGTCGCGCAGGCCTAC
GCCCTGGGCCAGGCCGCGGTCGAAAAGGCTCTGGAAGGCAAGAACTCGATCATGCCCACC
GTGGTACGTGAGTCTTCCTCTCCCTACAAGTGGAGCATCGGCGAGGCCCCCCTGAGCGAG
GTCGCCAACGTCGAGAAGATGATGCCGATGGACTTCATCTCCGAAGATGGCTTCGGTATC
ACCGACAAGTGCAAAGAGTACCTCTACCCGCTGATCAAGGGCGAGGCCTACCCCGAGTAT
GACGACAACGGCATGCCCAAGTACGTCACCATGAAGGGAGCTGCGGTACCGAAAAAGCTG
GCAGAGTTCGATCTGTAA
>DMJIHGIA_00161 hypothetical protein
ATGGATCTCTTTGGGTTAACTCGAGAATCTAAGATAGAACGGTCTGGAGTTAGGCAGGTA
TTTACACCTCATCAGCCAATTCAGTCACTCGACTTGTTTTTTGGAAGACAGGAGGTTGTG
AAAAAGATTATTGAGCATATAAACACCCCAGGCCAGCATGTACTGCTATATGGTGATAGA
GGAGTTGGAAAGAGCTCTCTAGCTAATATATCAACCCAGCTTCTTATTAAAAATCTCATA
CAAGGTAAGCTATTTACTAAGCGTTGTGATTCAAAAGACTCATTTGCATCAATAGTTGAG
CAACCATTAGCGGACCTTGGTGTTGAGGTAAATCTAACCTCCTATTCGAAAAGCCATAGA
CAAAGTGGAAAGGCAGGCCTCAGCATCCCAATCGCCAGTGCGGGCGTATCTAGCGATAGA
ACAGAGTCTAAGAACTATATGGTATCTCCATGCACTCCATCAAAAGTAGCCGACTTACTT
AAAGACAGTTCTGGATTGCTATATATTGATGAAGCTGACCAGATAGCCAGTGTAGAAGAC
AAAGTCTCATTGGCAGAACTAATTAAGCTATTAAGTGACCACGGATCAAAATTCAAAATA
TTCGTTGTCGGGATCGCACAAACTGGCGAGGATCTTACCGGTGCCCATCCATCGGCACAA
AGATGCCTGAAAGAAACAAAACTAAGGAAAATGGATGATAGAGAAATTCGGGAAATTATC
ACCGGCGGCTCAAAAAAGCTATTTATAACATTTGAAAACAACGTCATATCATCGATTGTT
AAACTTAGCTCTGGTTACCCACACTTTGCTCATCTGCTGTCATTAAAGTGCGCAGAAGAG
GCAATAGCAAAAGACAAGACGACTATAAGCAGGGATGACTTGGCTACAGCAATAAATTCA
GCAGTTCAAGATGCTGAAGGTACATTGTCAAGGAAATATGAGGCTGCTATTAGATCCCAT
TCTACAGACATGTATCGTATTGTGTTATTTGCAGCATCTCGACTAGGAAGAAGAGAGTTT
ACAGCGGCAATGTGGCGTTCAGAAATCCAGGAATTGACAGGTGATTGTGTTTTACAATCT
GAACTGAATAATTATCTAAACCGACTTGTGTCCGATGACGAATCATCAATCATAACTCGC
ATGGCAAAAGGGGTTTATAAATTCGTAGATCCAAGAATGCCAAGTTACGTGCGAATAGCA
AATAAGGATATTGCCCAACAATAA
>DMJIHGIA_00162 hypothetical protein
ATGAAAATCTACGGCTATAAAGATGAAGGTCTTGATATTGAGCAAATTGTCCCAGCAGAA
CTTGCCGAAATTACCTTAGTTGCAAGCCCTGATGAACTAAGAATGATTGCATCATTTTTA
AAAACAGCGGCTCAAGAAATGGAAAGAATGGGAGAAGCATATGATCATGAGCATCTCTCT
GATAAAAATGAACCTTATTTTGATAATTCACCACATTTTGTAGTTGCTCGTGAAGAGTAA
>DMJIHGIA_00163 hypothetical protein
ATGAATTGTATAAAATATAAAAATGGTAACCTTGTAAAAGTTGGTGCATTTGTGCGTGTA
ATATATATTGATGAATCAATTATTAAGACTTTAGCTGTAGAAGAAAATGAAGATGTAAAA
TCAATGCAAAATGAAGTCTTAGAAGTTTATGAGATTAATGAATATGGCCAGGCATGGGTA
GAGAAATATTGGGATCTAGGCAATGGCAAAACAGAGAGTCATAGTCTTGGTCTTTGTTCG
CATGAATTAGAGCTTGCAAGTAAATGCAGCTAA
>DMJIHGIA_00164 hypothetical protein
ATGGAACCGGTCTTTATTGATTTTCATATACATACGTCAGCTAACCCAGAGAATCTGAAT
GATTCTTATGACCTTGATACTCTGAAATCAAAAATTGAAGAAATAGCTAGTGGTTCCAGC
TATTTAATATCTCTTACTGATCACAATACCATCAACAAAACTGCGTACCTAGAAGCAATC
CAGAAAATTGAAAACATTCTTCTTGGTGTTGAATTACATGTAAGAAACTATGAAAGCGCC
TCCCCATATCATTGCCATATATTGTTCAACCTCGACAGAATCGAATCAGTTGTTATTGAT
AAGCTGAACGAAAAACTTAATGAACTATATCCTAAAAAAGTTGTTTCTAATAACGACCAT
ACCATCCCAAAACTAGAAGATATAATGAACTCATTTGATGAGTTCGAGTTCATTTTGCTA
CCACATGGAGGTCAAAATCACGCCACCTTTGATATATCAATTCCATCTGGGGTGCAGTTT
GACAAAACCCTTGAGAGGAGCGTCTATTACAATCATTTTGATGGTTTTACCGCGAGAAGT
AATAGAAGCCTGGAGAGAACACACGACTATTTTAGCCGCTTAGGTATAAAGGACTTTGTC
AACCTTGTTACCGCAACTGATAATTATAACCCTACTATCTATCCGAATTGTAAAGCAGGA
AGTGAGGCATCTGAATTTATTCCTACATGGATGTTAGCAAGTCCTACATTTGACGGGCTG
CGTATTTCCTTGTCTGAGTCCTCGCGCCTTAAGTATGGCGAAAAGCCTGATTCATGGGCT
GAGTGTATTCAACATGTTTCACTAAATAATGAGAATATTGATATTGATGCCAGTCTCACA
CCAGGGTTAAATGTTGTGATAGGCGGCTCTTCTAGTGGTAAATCGTTGTTTGTGGATTCG
GTATATAGAATGATTGTGGGAAGTATTGAAGGAAGTATTTATAAAAATACAAAGTATAGC
GTTCGAGATATGACTGTCCATAATCCCGCCGGACAGCATCCGCATTATTTGGATCAAAAC
TATATTAGCAAAATATGTGACCCTAAAAATGATGAATACAATATTGATGATATATCAATT
CTTAAGAGTGTATTTCCATCTGACAGAGATGAAAAGTTGGCAATTGCAAATGGGCTAGCT
GAGCTGGGTTCTCAATTAAATAGGCTTGTTCAATCAGTAAAAGAAATTGAAAGCCTTCAG
GATTCACTAAAAAGGATTCCAAAGTTATCACACCTGATCGTCACGGAAATAATTCAAGGT
AATCCTATACGCCCTATGCTGGCGGATGATAATGTTATTGAGTCAATAGAATATGCAGAA
GCTAAGTACATACGAGATATTCGAGACTTGGATAGAATTGATATATTTCTTTCGTCCAAC
CCTTTAGTGAAACACGACAGCACACTAGTTGATAAATTAAAAGAAGAGCTTTTAGAGGCG
CATAAAATTTCAAAGTTTGAGTATCGTGTTCGTAAAGTAATTAACGAGAAAAAGGAAGAG
ATAGATAACGCCCAAGAACATGAGAATCGAGAAATCGCAATAAAAAGACAGCAGTTTGAG
GAGTTATTGGATTCGATTAGAAAGTACATTAGGAACGAGCATGTATTTAGAGAGTCCCTT
AATGCGATATCGAAATTCAAGATCATAATTACTACCACAGAAATCGAGTCTATGGGGCAC
AAACTGTTCATAGATAATGAGTTTGAATTAACCAAAGAGAAATTTCTAGAAGTAATAAAT
CAAATGCTAAAGCCTGCTTTTTGCCTGACATCATTTGATAAAATTACACCAGAATCGTTA
TTTGAAAATAGATTCAGAAAAAAATCTCCAAAGGTTATCGATTATGATGACTTTGAGAGA
CGGGTGAAATCAAAATTCGAAGGGATGAATAAGAAAAAATACAGAATTATAACTAAAGAA
GGAAAGGACTTTGATAGCTTAAGTGCTGGTTGGAAGACCTCAGTAATATTGGACCTGATT
CTTGGGTGGGGTAGTGACAATGCACCACTTATAATTGATCAGCCAGAGGATAACCTTGCT
ACAGGATATATAAATCACGGACTCCTTAAGGCCATAAAGGAATGCAAAAGCAGGAAGCAA
ATTATACTTGTCTCACATAATGCGACAATCCCGATGCTTGGAGACGCTCAAAATATTGTC
ATGTGTAGAAATGATTGCAATAAAATATCCATCCGTTCTAATCCCTTGGAAGGAAAAATA
GAAGGGGTAGGCGTTGTGGATCTGATAGCTGAAACCACTGATGGTGGAAAGGCATCAATA
AAAAAGCGAGTAAAAAAATACAACCTTAAGAACTTTAGGGGGTCAAATGAAACTAGTATT
CAGTAA
>DMJIHGIA_00165 hypothetical protein
ATGAAACTAGTATTCAGTAAGGATGAAGCTCATCAGATTGTAGTATTTAATTGTTTTGAT
GGTGAGAAAAAGGAATTTTCATATGTTGATATGATTAAGGTGTTAATTCAATCGCAGCAT
CTAGAGGAGCCAGAAGTATCAGAAGGATTTTCTGAGGCAGAAGTCAATAGCATTAAGTCT
ATGGTTTCGTTTATCAACAAAGAAGTTTCGTTAATAGATCAAAGTAATGATGCAGAAAGC
TCATAA
>DMJIHGIA_00166 hypothetical protein
ATGGAACGATATAGCGATATAGATCGTGATTCTGGGGTCGTAGCATATGAAAATGGCACG
GACTATATTCGCGTGCAATTCAGTGATGGATCTATATATCTTTATACCAATCGAAGCGCT
GGACAGAAACACATTGAAGAGAGGAAAGCATTAGCATCTAGCGGAGACGGATTAAATGCC
TACATTAATGATCACGCAAGAAAATCATACGAAAGAAAAGAAAGATAA
>DMJIHGIA_00167 hypothetical protein
ATGGTAACACGTGAAGACATGATGGATTGGATAGTTGTCTGTTTAAAGTCTAGAGGAGGC
AAAGGGTGGCCCAAGGATGTTTCAAAGTACATTTGGGACAACTATGAATCCCAACTAAGA
GCTTCAGGTGATCTTCTTTATACTTGGCAGTACGATGTCAGGTGGGCTGCACAAAAGCTA
CGTAACAGTGGAGTTCTAAAGCCAGTTCATGGCCGTCGTGACCTACCATGGGAATTGGCG
TAA
>DMJIHGIA_00168 hypothetical protein
ATGAAAAAGAAAATAATTACAATTCTAGTTTTAACAATATCAGGGTGCGTATCCACTCCA
AAAGATCCTCAACGTTCTATGAGTGCTGAATACCATCAGATAAAAGAAAATACATTTCAA
CTTAAAGCAATTGCACCATTTCCTATTCTTCGAGAATATGCAATTTGCAAAGCTATAAAG
TTTGCCGAAATAAAAGATGTAAAAGAGGCTGCTATCGCTCCCCCTACTGAATGGGGAAAG
TCACAAGAAGTATTACCTAAGGGTTGGGGGGAGTTTAATACAACAGTTTATTTATCAAAA
CCCAAAGCCACAACAAATCCATTTCTAAACGTTAAAAAATTAGCCTCTATTTGTAGGAAA
AACTGGGAATGGTATCGATAA
>DMJIHGIA_00169 hypothetical protein
ATGTTGCTAGAGAAAATAGGTATGATTTCTTTGGTAAATGATCCCGATAAATTACCAACA
TCAAATGAAATCGATGAAAAGCATAGAGAATGGCGGCTTTCAATTATTTCCGAAGCTAAA
AAAATGGGCTTACTATTTACCCATGGTGTAGCTGCAAAACTAATAAATATGTATTTAAAA
ACTATTTTTGTGTGCGGGGGCTACAACTCTCATCAAAATGTAATTGCTTTGCATCCTCCT
ATTGATGCTGTGTTATTAAAATCACTTAGGTTGAATAATATTGGTGGGTATAAGACAGAG
TGGAGAAAAGCTGAAAAAGCAAAATGGTCTAAGTTTTCATCAGAAGAATACGAAAGTGTT
ATAAAGTACATCAAAGAGCACATGAATGAAGAACCTTTGTGGTTAATTGAAGAGTACTGG
CAAGGGTATCAATAA
>DMJIHGIA_00170 hypothetical protein
ATGTACATAGTGTTAGACAGTAATATATGGTTGTCTGAGCTGGGGCTTAATACAGCCAAA
GGAGCTGCAACCAGGTTTTACATAAAGCAAAAGCAAGCCAAGTTAGTGTTGCCGGAAATA
GTAAAGGAGGAAGTAGAACGGAATCTTTTTAACTCTCTTGTTGCGTATTCTAATGACATT
CAGAAAAACCATAGACAACTTCTTACGGTTTTTGGTCAATTAAAAGAGGTCGTACTTCCA
AGTGAGAATGATATTAGAACGAAGGCGAAAGGTTTATTTGATGAAGTGAAGGTTGAATTA
CATGAGATTCCTTTTACATTAGAAAGCGCGAGGTCATCTCTAAATAAAATAAATGATAAA
AAGCCTCCAAGTGACAAGAATCAGCAGTTTAAGGACGGAGTTATTTGGGCAGATTGCATG
AGTCTGCTTAATGAAGACGATGTATATTTGGTAACAGAGGATAAAGCGTTTTTTCGTGAT
AGAAATTATAAAAATGGTCTTGCAGGCAACCTCAGAGAGGAAGCAGATTCATTTCCAAAA
GAAATACGAATATACCCATCATTGTCTGGGTTATTAGAGGAGTTAAAGACAGATGTAAAT
ATTGACAATGATGCTTTGGTTTCTTGTTTTACTAAAACAATTGCGGATTCAATGAATTCC
ATTCTTGATCGCAATGGGTTTTCTATATCATCTGAAGCCACTGTAAATATTTCACCTTTT
GTAACTGAAGATCCAGATAAGATATACATCGAATTTGAAATCAGTTTTGAGTGCGCAGAT
ACAAGAGACGAAGTAAGGACGGATGGAATGCTTCTATTAAAAGGGGATGGATATTATATA
TCTGATAGAAAAGAATTTCATGAGCTCAGAAATAGAGGTGAAGAGTTGAGTTTTAATGAT
GGGAGCGAAGAGAGAAAAAATGTGAATCATGTAATTCTTGCAGGCTATATTGTTATAGGT
CATCGAGATGTGGAACACTCTATCAGATATAAAATTGACCAATAA
>DMJIHGIA_00171 hypothetical protein
ATGAAAAATTATACAGCCATCATGGTCGGAGGTATTTTATTGCTAATCATTTCTAATTCG
CTATTTGCCGAGGATAATAAATATATTGAAAAGACAGAAGATAGCATCCATACAATTGAA
TCAAATAAGCAATCAATAATTCAGCAGGCAAAAATATGCATCATAAAACACGTCAAAAAT
GATTCTGTTGTACTAATAGGCACTTCAAGTGGAGTGTCTGGCCTATTTGGCGTGGGTAAA
AGACGGGAGTCAACAACAGTGATTCCGCAAGGAGAGGTGGTTAAGTTTATAGATAAAGAA
TCCGGCATAATATTCGCAAATAGTCGTATCAACATTAAGGCAGATATGATTCAGTATTCT
GTCCAATCCACAATTAATCTCTATGCAAAAGATAATAAGTTTAAAATTGCACATACTGAA
ATAATGTATTTGCAAAAAGATGTTGGTTACGGTAGTCCAGACGAATATAAGAAGCTACCA
AAGAAAGGACATTGGGGTAGTTCTTTAGTAGAAACGGCAGTTAATGGTCTAAATTCTCTT
ACAAAAGAAATCGTGTCTTGTATTAAATCACCGGTTAGTACAGATTGGTAA
>DMJIHGIA_00172 hypothetical protein
ATGGATAAAACAGCTTATGTACTAATCGGTGTGGTTCTTGGTGTTTTTCTCAATGCCATT
AAAGAATGGTGGTTTAAGAAAGGTACGAACAAAAAAGAACTAGAATATTTGGCTATTCGT
ATTTCGTGCATTCTTGATACATTCGTAAACGGTTGTGCTGATGTGATAGCTGATGATGGT
CTTTGTTATGGTCAACCAGATAAAGATGGATATCGGTCAATACAAACTAAAACGCCAGAT
TTTGACCCTCTTTCAGTCGAAGTAGAGTGGAAATCGCTAAAAGCCGAAATCATGTATGAG
GTGCTTAACTTCCCTAACCAAATACAATCGGCAAATCATAAAATATCTGGTGCCTTTGAA
TATGCGGCATCGCCTCCAGATTACGAAGAGGGGTTTGAAGAGCGTCAATTGCAATATGCA
ACACTGGGGTTAAAAGCATATAAACTAGCTACGAAGCTCAGAACCATAGGAAATTTACCT
GCACAAGCAACACCCGGCAAAGATGAGTGGAATCCAATTCAATTTATGGAGCAAAAGATC
AAAGATATTGAAAAATTACAAAAAGAACGCTCATCACGAAATCAGGCTCTTATGCAAAAT
TTAAACACAAGCGCATAA
>DMJIHGIA_00173 hypothetical protein
ATGGACTACCGACAGTTATCTAATCTTCTTATTAAAGTCTCTGGAATCGTCATAGTTGTT
TTTGCAGTTACAGCGATACCTGGACATATAAATTCATTTTTGCATCAAGGCCAAGATACG
TTGGCTAAATTTGCTATGTGGGTAATATTTCCATTAATCGCCCCTGTTATTATCGGGTTA
TTAATGTGGTCATTTCCAGGAACTATTACAAATAGAGTATTCGATAAAAGTATAGAATCA
TCAGAATCAAATAGGGCGGCTGAAGAGATTGAACGAATAGCGGTTACTATACTTGGCCTT
ATCTTGTTGTTTTTTGCATTATCTGATCTGGCTTTCAATTTTACATATGTTTATTTTACA
AACAAAGAAAACGCTGGGGTTATAACATCATTCAGAATTAGTCCTGAAGATTGGGGCCAT
ATTGTAGGCACTATAGTAGAAATAGCTTTTGCGCTTACAATTTTACTAAAATCTAAAGGA
GTAATTCTATTAATTAAACGGTTGAGGGCGTAG
>DMJIHGIA_00174 hypothetical protein
ATGGGCCGCCACTTGCAACCCATTGAAATTATGGATGATGTCGGGCAAGGCCCGGCCTAT
ACCTGTGTCATGTTCAATTGCCGGGTTAATAACGGACGACAAACTCAGACCCATCGCATA
GATGGCCTATTTTTTCCAGGCACAAAAAAAGGCTCCATGGATATGAGAGCCCTTTTGAGT
CGGTCTTAA
>DMJIHGIA_00175 tRNA-Glu(ttc)
GTCCCCATCGTCTAGAGGCCTAGGACACCAGCCTTTCACGCTGGGTACAGGGGTTCGACT
CCCCTTGGGGACGCCA
>DMJIHGIA_00176 hypothetical protein
GTGGTAGAACGGTGCATCCTGGATGAGTACGAAGATCAGCGGCAGGCAGAGAGTGTGAGA
ATTCATCTACCAGGGATAGGTTCCTATCGGGGACGCTACGCCTATGCGGCGGTGATGGCC
TCTGTGATTCTGTTGTTGGCCGCGTTGCTGGCACTGTATGACGTCGAGCAGGGCAGCCAG
ACCTACATCAGAAATATCACCCAGCGTAACTCGACGGCCGAATTGTTGCGCGATGTACGC
TCCCATCTCGATCTGGTTGAGAATCGCCTGCAGCGTATCGTTATCGAACCGGTTCAAAAG
GATGTGCAGAAGCTGGAGCAGGCGCTCACACAGCTGAGTCTGCTGCTCAACCATCTGAAG
CAGCTGCTGGCGCAGGATGACAGTCGTGAGAGCCAGGCCATCGCCAATCAGCTGCAGGCG
GATCTCGATCGTTTGCACCGCTCTGGGATGGAGCTGGTCGGGCTCCGCACTGAGGTGGAA
CGCTGGTTTCCGGCAATACGCCAGATGCGGGAAGTGACCTATCCGCACAGCCAGGCGGCG
CTAAACCAGCTGGACATCCTGTTGGCCGAGGTTGATGAGGAGCTGTCTGCGGAGCAGCGC
CTACGAGTGGTGATGAGCGTGAGCACACTACGCCACTTCTGGTCTGCGATGGCTTCCGAG
TTGCGTCTGTTTGTGTCGAACCGATTTGGCGTCTTCGCCAGTGATGCCTCGGTTGGTATG
CGCTCCCGGTTCACCAATGTTATCTACTATGCCGAAGAGGTGAAGGCGCAGATCAATACC
CTGAAGGCGCTGCATGAAGAGGGGCTGTTGGGATTTCTCGGAGCAGAATCGATCGACGAG
GTGGAGTCTCGCTTTACAGGCTGGATGCGCGGCGCCTATCAGATCTCAGTGATGCTGGAG
GGTTCGGGGTGGCGGCGTGATGTGGTGATGCTACAGCAGACAATTGATCCGTTGCTGGAA
CAGATGCGGCAGCGCCTGCGGGTGATCAACTCCGATAGTGAAAACCAGTCAGCTGCCGAC
ATTACCCGTCTCACCAACATGGCGCGGCAGCTCACCCTGACGATGGGGGCGATGGCGCTG
TTCACCATCATTCTGGTTCTGCTCGCCTATATCTTTCTCAACCGAACACTGCTGAAACAG
ATCGCACGCACCGCGCTGGCGCTCAAGCAGGAGGCCCAGGGCAATCTGCGGATCGTCCCG
CCACCGGCGAAACTGTCGGAAATGCGGGATCTGGTGGAGGCATTCAATGAGATGCGACGC
CAGGTCCACATGCGGCAGAAGCATCTCGACCACATGGCCTACCATGATGCCCTGACCCGT
CTGCCTAACCGGGTGCTGTTCCGCGATCGCCTGGAGCACGCGCTGCAGATCGCAGTACGG
GATGGCCGGCGCATCGGTCTGATGTTCATGGATCTGGATCGCTTCAAGCAGGTCAACGAC
AGCCTGGGGCATCTGGTGGGCGATGAGTTGCTGAAGGTGGTGGCAGAGCGGCTGCAGCGG
GTGATCCGGGGCTCGGATACTGCGGCACGGCTCAGTGGCGATGAGTTTGCAGTGCTGGCA
GAGGGGATCAACGACAGAGCGGATATGATCCCGCTGGCAGACAAGGTGGTGCAGGCGTTG
GAGCAGCCGGTCTGCATCGATGAGCATGAACTGCGGATCTCGGTCTCGATCGGCATCGCT
ATCGCTCCCGAGGATGATCACCTGGCAGATGACCTGATCCGCGACGCCGATACGGCGATG
TATGCAGCGAAGAAGCAGCGCGGCTCGGCCTATCGCTATTTCGCTCAGGAAATGATCAGC
GAAGCAGCAGAGAGCTTGCAGCTGGAGAACGAGCTGCGGCAGGCGGTAGAGGCCGGCCAG
TTTCTGTTCCACTATCAGCCGGTGGTAAGCCTTTGGTCGGGCGAACTCTACTGCTGCGAG
GCGCTGTTGCGCTGGCGGCATCCGACAAAGGGTCTGCTGTCACCCGCGGTGTTCCTCGAT
ACTTTGGATGACACTGGTCTGATTGTCCGGGTGATCGACTCTTTGCTCGATTCGCTGGTA
GATCAGCAGAAGCTTCTAAGCCGTCTGGTGGGGCGGCCGGTTGCGCTGGCTCTTAATCTT
TCGCCCCGGCTGCTGAACGACCCTCCCTTCTGCCGCGGCCTGCTGAAACGGCTGCTTGAA
GGGCAATTCCAGACCGGCTCGCTGATACTGGAGCTCACCGAAGACACCCTCACCCATGAA
CTTGCAGAAGCCAATGAACTACTGCAGCAGTTGAAGAACCTGGGGGCCCGGGTCGCGTTG
GATGACTTCGGTGTTGGCCAGGCTTCGCTCAATCACCTGCGGCAGTTTCCCTTCGATTTG
GTGAAGATCGACCGGGATTTTATTCGCAATGTCATCAGCGACTCCAACGATGCCAGCCTG
GTTCAGGCGATCATTCATCTGGCTCACGCGTTTGACATGAAGGTGGTGGCAGAAGGTGTG
GAGACCAAGGGGCAGCTCGCGTTTGTGCAAAACCTGGGGTGTGATTTTATCCAGGGCTAT
CTGATCGGTATGCCGCTTTCTGCAGAGCAGGCGCAGGAGTGCGCTGCTGTCGATCAGGCG
AGCGGTGGCCTGTTTGAGCCCACGGAGTTTCTTGTCGACTAA
>DMJIHGIA_00177 hypothetical protein
ATGATAGTACAGGAGAACAAAGCGGAATTGCTGGCGTTCGCCGGTGAGTATGTGCTCGGC
ACCCTGCAGGGTGAGGCGCGTGATATGTTCGAACGGCAACTGGCCACGGATTTTGATCTG
CAGTCGGAGGTGGCAGACTGGGAACAGCGCCTCTCGCCTCTGGCAGCATCGATTGAGCCG
GTCGTACCGCCAGACAGCATCTGGCGTCGGATCGAGACGGATATCTCGCCGCATGAGTCA
CAGTCGCCCGGCTGGTGGGATAGTCTGAACTTCTGGCGTAATCTGGGCATGGTCGCCTCG
GGAGTCGTGTTGGGACTTACCCTGAGTCTGTTTGGCCTGCAGCAGGATGAAGGTGAATTG
CAGCGGGTGATGGTGGTGCTGAATGACCAGGCACAGACCGGCTGGCTAGTCGGTGCTGGT
GAGACAGGCAAGATGCTGCGGGTGAGTGCAGTCGAACCGACCCGCCTGCAACCGGGCAGG
GTTTGTCAGCTCTGGATGGAGACAGAAGATGGTCGCATGCTGTCGGTAGACGTGTTACCG
CACTCGGGGCGTCAGCAGATGAAGGTGCCCACGTTACTGCGGGCCAACAGCCGTTTCAAG
GTGAGTATCGAGGCGGCATCCGAGGCACCGGTGGCCAAACCCAGTGGCGAGTTCGTCTTC
GAAGGCGGCTTGACCCAGATCTGA
>DMJIHGIA_00178 ECF RNA polymerase sigma factor RpoE
ATGACCGCTCAGGTCGAAGATCCCGTCACCGCACAGCAAAAACGCAATGAGATGCTTGCC
AGACTGCTGGCCGCCACCTCGCTGAAAGATCGGCGTGCCTTCGCCGAACTCTACCAGCTG
AGTTCGGCGAAACTGTATGGAGTGGTACTGCGTATATTAGTAAGAGACGAATGGGCAGAG
GACTGTCTTCACGAGGCCTACATGAAGATCTGGAATGCTGCCGGCACTTATCGTCCCGAT
CGAGCGGCACCGATGACCTGGATGTCGACCATCGTACGCAATCAGGCACTGGATCTGTTG
CGTCGCCGTCGCCGCGAGGTGAGGCGCGCCGAGCCGGAGAACCGGAATGAAGAGGTGGAT
CCCGGCTTGCTGCCACAGGAACGGTTGCAGCAGAGTGAGGAGGGTCGGAGGCTGAACGAC
TGTCTGGAACAGTTGAAAGCGAATCAGCGACAGGTGATTGTGCTGGCCTACTTCAAGGGA
CTGACCCATGAGGAGCTTTCGCAGCAGACAGGAACGCCGTTGGGCACGGTAAAGACCTGG
ATTCGCCGCGGGCTGGATCAGCTGAAGAGGTGTCTTGAATCATGA
>DMJIHGIA_00179 hypothetical protein
GTGCTGTGGATGGTCTGCCTCTTGCTGTTGATCGGTTGTCAGTCGCAAAAACAGGATCCT
AGCGGCGCGCAGGTGTTCCCCGGCGGTGAGCTGAGTGCGCTACGTAGCGAGGCGCTGAAA
CTGATCAACGGTATGCTCGAGGAGGAGATGATCCCCGGCGTTAGTATCGCGCTGGTGGAT
CGCAGCGGCCCACTCTGGGTCGAGGGCTTTGGCTACGCCGATCAGCCGACGATGCGGCCG
GTGCAGGCGGATACCGTGTTTCGTGTTGGCTCGTTGACCAAAACACTGACCGCACTGGCG
GTGATGCAGCTACAGGAGGCAGGTCGCATCGATCTCGACCAGCCGTTTACAGAGCAGTTC
GAGGGTTTTTCGATTCGCAGCCGTGGTCCGGTTCAATCCTTTACCCCGCGTCAGATGCTG
AGTCACCGAAGCGGCCTGCCGAGCGATCTGCGCAAGGGGATGTATACCGCCACCCCCTTC
ACCCAGGTGGCGGCACTGCTGGAGGATGAGTACATCGCCTATCCCCCTAACCAGGTCTAC
AGTTACTCCAACCTGGGATACGATCTGTTGGGCCATCTGATTGCGCAGCGTTCCGGCAGT
ACCTATCAGACCTATCTGCAGCGCCATTTGTTTCAGCCGCTGCAGATGAGGCATAGCGGT
TTTGAACTGGATGAGGTGATGGAGCAGCGGCTTGCCGCTGGGCATCTGGACGGCCAGGTG
CGCCCCCAGCCGCCGTTGCGGGATACTCCCGCCCTGGGTCTTTACACTAGCGCTGCTGAC
ATGGCGCGGCTGCTGCACGCGCTATTGCGATCGGGGGATCCTGTCCTCTCAGCGCAGAGC
CTGCGGGAGATGTGGCGTGAGCAGACCGCAAGCGGGCAGATCGTTCGAGGTCCGAGTCCC
GGGCTGGGCTGGTTCATTGAGCAGGATCCGCTGATCGGCAAGGTGGTGCGTCACGGCGGC
AGCACCCTGCTGTTTGGCGCTGAGATCTCACTGCTGCCGGAGCGGGGATTGGGGGTGGTA
GTGTTGACCAATGGGGCAGATGGGAATCGCTATGCCCATAAGATCGCTGCCACCCTGCTG
ACCCTGACGTTGCAGTTGCGTGGCGAGTCGTTGGGGGTTGCGAAAACCTCGGAAGATACC
TCTACGGCTGGCGAGCCGAAGATCGTCTCTGGGGGGTATGCCACCGATCTGGGGCTGCTG
ACCATCGACCCCGAGCGCCCCAGGCTCTGCGCCTGCATCATCGAACGGGTGCTTGACATG
GTGCGTTTTGATGACGGCAGCTATGGGCTGACCCCGGAGAGTCGCGAGAGCCTACCGGCC
GCCTATCGTATCCTGGGTGAGATGCGGTTTCGCTCCCGCCGCTCGGGGGAACGGGATCTG
TTGATCGCCGAGCGCAATGAGCAGGAGTTCATCCTCGGCACACGGATCGACTCGAAGGCG
TGGACCGATGCCTGGCGTGAGCGCATCGGGCGCTACCGCACCATCAACCCCGATGGCAAC
TTCTCGATCCAGAACCTGCGCCTGAGTGAAGAGAGTGGCGTGATCTGTCTCCACTATGAG
GCGCCGCACCTGAGCGACGGCTCGATCCGTGTGCCGCTCAAGCCGGTCTCGGCCACCGAG
GCGATCGTCGAGGGTCTGGGACGGGGCAGCGGTGAGACGGTCAGTATCGTTGAGATCAAC
GGCAAGCAGTGCCTGAAGTTTTCCGGTTACATGAGTGAGCCGCTGGAAGAGTCGCCGTAG
>DMJIHGIA_00180 hypothetical protein
ATGAAAACATTGACTTTCACTGCCGCAATGATTCTTTCTACCGGTCTCTCTGCCGGGCAG
TTCAACAGCCCCTTCGAGGTAGGCAACCCGGATCTCTATCATGGCGTTGATGACTCCAGT
CAGCTGTCGACCGCAGTACAGCCTGGCATCGGCGACTCCTACGCCTATCCCTGGCTGGGT
AATGGTGGCTTCTCTGACACCAAGACGGTAGTGCAGCGGGGTACTAACGAGGCCTACGGT
AGTCATCTGCTCGATCTGGGGCATGAGATTGACTGGTAA
>DMJIHGIA_00181 Glutamate dehydrogenase
GTGGTTGAAGTACCCAGTGGCCTGACATTCCGCCAGAGCGTCGATCATATGGTCGACCGC
GCTCTGGAGATCATGGAACTCGACCCAGGCATTGCCAGAGCCATCAAGAGCTGCACCTCG
GTGTTGCAGGTAACCTTTCCGGTACAGCTACGTGAGCGTGTCGAGGTATTCACCGGCTGG
CGTGCGGTACACAGCATCCATCGTCTGCCGGCCAAGGGGGGGATACGCTTTTCTGAGTCG
GTGGACCAACCGGAGATCGAGGCGCTAGCGGCGCTGATGACCTACAAGTGCTCGATCGTC
GACGTACCGTTTGGCGGCTCCAAGGGCGGACTCTGCATCAACCCCGAAAATTACAGCCGC
GACGATCTGCAGGTGATCACCCGGCGTTTTGCCCGTGAGCTAGCGGAGAAGGGTTTTCTC
AGCCCCTCGACCAACGTACCAGCGCCGGACGTGGGCACCGGTCAGCGGGAGATGGCGTGG
ATCGCCGACACCTACAAACACCTCTACCCGGAAGACATCAACTACATCGCCTGCGTCACC
GGCAAGCCGATCGGCCACGGCGGCATCCGTGGCCGCACCGAGGCCACTGGCCGTGGCGTC
CAGTACGGCCTGCGCGAATTCTTCCGCCACCGGGAGGAGGTTAATGCCGCAGGGCTAGAC
GGCGATCTGGAGGGGAAGCGGATCGTGGTCCAGGGGCTAGGCAACGTGGGTTACCACGCC
GCCAAGCTCCTCTCCGAAGAGGATGGCGCGCAGGTCATCGCGATCATCAAACACGACGGG
GCCATCGTCAATCCCGAAGGCATCCATGTGGAAGAGGCCTACTATCACAAATGCTCCAAC
GGCAGCTTCAAGGGTTTCGCCGGAGCCGAGTTCGTAGAAGACGGTCAGAAGGTTCTGGAG
ATGGAGTGCGACATCCTGATCCCCGCCGCCGTCGAGGGCGTGATCAGCGAGGCCAACGCC
CCCAACATCCAGGCCAAACTGATCGCCGAGGCGGCCAACGGCCCGGTCACCTTCGAGGCC
GACCGCATCCTGCGCAGCCGCGGCATCGCCATCCTGCCCGATGCCTATCTGAACGCCGGT
GGTGTAGTGGTCTCCTACTTCGAATGGATTCGTAACCTCACCCACATGCGCTTTGGCCGC
ATGGAGCGCCGCTTCGACGAGATGCGTGGGCGCAACATCCTGCGCGCCCTGGAGGAGACT
ACTGAACGGCAGGTCCCCGACTGGATCCGCACCCAACTTGCCAAAGGGGCCAGCGAGATC
GACCTGGTCCACTCCGGGCTAGACGACAGCATGCGCACCGCGCTGCAGGAGATCATCGAG
ACTCGTCGCCGCAACAGCGCAATCGAAGACTACCGCACTGCCGCCTATATCATCGCCCTG
AACAAGCTGGCCCGCTCCTATCTCGACCTGGGGGTTTTCTAA
>DMJIHGIA_00182 putative ATP-dependent DNA helicase YoaA
ATGAGTGACCTCTCCGAGATCTTCGGCCCCGATGGCTGGCTCGCCCGCTGTATCGACGGC
TTCTCTCAACGCCCGCAGCAGCAAGAGATGGCGGAGGCAGTGGCAGCGGTGCTGGAGCGT
GGTGGCACTCTGATCTGCGAGGCGGGCACCGGTACCGGCAAGACCTTCGCCTATCTGGTG
CCGGCGCTGATGTCGGGGCGCAAGGTGATCGTCTCCACCGGCACCAAGAACCTGCAGGAT
CAACTGTTCCACCGCGATCTGCCACTGGTGCGCAAAAGTCTCGCCGTGCCGGTCGCGGTG
GCGCTGCTCAAAGGTCGCGCCAACTATCTCTGCCTGCACCGTATGGAGAGCGCCCTGTTC
GAGGACCACCACCTCACCCGGGAGCAGCGTGAGCAACTGCCGCGCATCCGCGAATGGTCG
AGCGCAACTGACAGCGGCGATATCGCCGAGATGCCAGAGGTTGGTGAGGATGCCTCGATC
TGGCCACTGGTCACCTCCACCACCGAGAATTGCCTCGGCACCGAGTGCCCCTCACACAGC
AAGTGTCACCTGGTGGAGGCACGCCGGCGGGCCCAGGAGGCGGACCTGGTGGTGATCAAC
CACCATCTGTTGTGTGCCGACATGGCACTCAAGGATGGTGGCTTCGGCGAGCTGCTGCCG
AGTGCCGACTGTTTTATCCTGGATGAGGCACATCAGCTGCCGGAGGTGGCGGGCAATTTC
TTTGGCATGAGCGTCAGCTCGCGCCAGCTGCTCGATTTGGTGCGCGATACTTTGGTCGAG
TATCACAAGGAGGCGGGGGATCTGCCCAAGCTGGAGGAGCAGGCGGAGCGACTGAAGAAG
TCGACCCGGGATCTGCGTCTCACCTTTGGCCTGGAGCCGCGGCGTGGCACCTGGAATGAG
ATCGACACAAATCCGACCATCCAGGCTGGGCTTGAGCGGCTGCGCAGTGAACTGGAAAAC
CTGGGCGGCATGCTGCAGGCGATGCAGGGGCGCGGCAAGGGGCTCGACAGCTGTGGTGAG
CGTTGTCTCGCCCTGGACGCTGGCCTCGATCAACTCTGCGATGGCAGTGACGAGGAGACG
ATCCGCTGGTTCGAGACCCAGCGGCAGGGCTTCCGCCTCAATACCACGCCGCTGGAGATT
GCCTCGATCTTCTGCTCCCGCATGGCCGATCAGCAAGCGGCCTGGATCTTCACCTCCGCG
ACCCTGGCGGTGGGGGGCAAGTTTGACCACTTCTCCCGTCAACTCGGGCTGGTGGATGCC
GAGACTCACTGCTGGAGCAGCCCCTTCGACTACCCGCATCAGTCGGTCTGGTATGTGCCG
AAGGGGTTGCCGGAGCCGAATCAGGCCGACTACAACCAGCGGGTGGCGGAGCTGACCATT
CCGATCCTGGAGGCGAGCCGGGGCCGGGCGTTTCTACTCTACACCAGCCATCGGGCGTTG
CAGGAGGCAGCGGACTATCTGCGGGAACGTATCGAATACCCGCTGTTGGTGCAGGGTAGT
GCGCCCCGTTCCGAGCTGGTGGAGCGCTTTCGGGAACTGGGCAACGCGGTGCTGCTCGGC
ACCTCCAGCTTCTGGGAGGGGGTCGACGTGCGTGGTGAGGCGCTCTCCTGCGTGGTGATC
GACAAGCTCCCCTTCGCCTCCCCTGGCGACCCGGTGCTGCAGGCGCGCATCGACGCGCTA
CGCAAGCGTGGCGGCAACCCGTTTATGGAGTTCCAGCTGCCGCAGGCGGCGATCGCCCTC
AAGCAGGGAGCGGGGCGGCTGATCCGTGACGAGAAAGACCGTGGCGTGCTGGTGGTGTGC
GACCCGCGCCTGCTCAGCAAGCCCTATGGCAAGGTCTTTATCCGCAGCCTGCCGCCGATG
ACCAAGACCCAGGACCTGGATGCTGTGCGGCGTTTTTTCGCGCTGGGCTAG
>DMJIHGIA_00183 hypothetical protein
TTGAGCGTTTACGCCGCCGACAAACTGATCGCCCAGGCGCGCCTGCTCGCCGCTGAATAC
CGTCGCACCATGGGCAAGCCGCTGCCGGGAATCAGCAGCGAGATCGCCGAGCACGATGCG
GTCAAGCTGCTGCGGCTGGAGCCGCGTCCGGAAGGGGCGAGCGGCTACGATGCGGTGGAC
CCGGCGCGGGACGGGCTGCGCATCCAGATCAAGTCACGCACCATCTTTGACGAGAGCAAG
TCCGGGCAGCGCGTCGGTCAGCTGAAGATGGATCAGGCGTGGGATGCGGTGGTGCTGGTG
CTCATGGATGAGGAGTATGAACCCTATGAGATCTACGAAGCGCAACGCAGCGATATCGAG
GCCTTTATCAATTCCTCCAGCAGTAGCCGCGCCAAGCGGGGTGCGATGTCGGTGGCGCGC
TTCAAAATCATCGCCCGTCTCGTCTGGACCCGCGAGGATGGTCTGGAACCCGAGGTCTGG
GATAACCAGGCTTGA
>DMJIHGIA_00184 Glutamate synthase [NADPH] large chain
ATGGCGAGCGGCTACTTCGGCTGGAATGAGCAGAATATCCTCCTCGCCGATGCGCTGGAG
ATCAAACTGGGGCAGTCGGCCAAACCCGGCCTGGGTGGCGAACTGCCCGGCGGCAAGGTC
ACGGGAGAGATCGCCCAGGTTAGAGGGCTCGCACCAGGCACCAGCGCCCACTCGCCGGCC
CGCTTTCCCGATATCGACAGCCTCACAGGGCTCGCCCGGCGAATCGAAGAGATTCGTGCC
CTGGATGGCGGCGAGCGCCCCATTGGTATCAAGTTTGCCGCCAACGATGTCACGGCAGAC
ACCCAGGCGGCGCTCTCGCTGCAACCCGACTTCATCACCATCGACGGTTTTGGCGGCGGC
ACCGGTGCCGCCCCTGTGCATGTGCGGGATCAATTCGGCATGCCACTGGTGAAAGCGCTG
CCGATTGCGCGGCAGCTGATCGATGCACACAATCGGCAACACCTGGAGCGCCCGGTCAGT
CTGATCGCCACTGGCGGCATCCGCACCCCCGATGAGATGTTCAAGGCGCTGGCGCTGGGC
GCCGATGCCTGTGCCCTAGCCACCGCGGCGCTGTTTGCTTTGGGCTGCGAATACTACCGC
GCTTGCGGCTCCAACGAGTGTCCGGTAGGCATCACCTCGCAGCAGACCGAACTGCGTCGT
CGTATCGATATCGACAAGGGGGCACAGCGGGTTGGCAACTTTCTCAATGGCAGCCGGGAG
ATCCTCGCCGGCTACCTGCGAATCATGGGCTATGACTCACTCCCGCAGCTGAGCCCGCAC
GACCTTATCCCTCTCTCCCTGGAAGCAGAGGCCATCCTCAACACCGACCGCGGCTAA
>DMJIHGIA_00185 hypothetical protein
ATGGAGAAAGCCAAAGTCGCAGCTTCCCAGCCGGTGAGTGTCGAGTTGGACGAGGGCAGA
GAATACTGGTGGTGTGCCTGCGGGCGCTCCCAAACCCAGCCGTTTTGCGACGGTTCCCAC
CAGGGAACGGGCATAAATCCGCTGGGTTTCAAGGCCGACAAGAGCGGCAAAGCCTGGCTC
TGTATGTGCAAACAGACGAAGACCCCGCCCTACTGCGATGGCAGTCACGCCTCGCTTGAA
GAATAG
>DMJIHGIA_00186 hypothetical protein
ATGTCCCAAACCGCTTCACTCAATCTGATCAGTCTGCTCGGACGACGCTCCCTCAACTAC
CTGCTCTATATCATCGATCTGGTAGTTTTCGTGATGGCGGTGATGCGCAGCTGGCGCAAC
CGCGGCGGGCTGTTCAACCGCGCCAGCCGCGCCGCCTCGATCACCCAGCTGATCTTCTCC
GGCATCGATGCCCTACCCACCATCACCATCCTCGCTCTGGCGGTGGGGCTGAGCGTCACC
ACCCAGCTGATCTTCGCCGCGCAGGTGTTTGGCCAGGAGGCCGATGTGGCCAGCCTGCTG
GCGAATCTGGTAGCGCTGGAGTTCGGCTCTCTGCTCACTGCCATCGTGATGATCGGCCGC
TCCGGCTCGGCCATCGCGGTCGACTTGGGCAACATGAGCCTCAACCGGGAGGTGGAGGGG
CTGGAGCTGCTTGGCATCGACGTGCACGCCTTTTTTGTCTCACCACGCCTGATCGGCATG
GTAATCGCACAGCTGGTGCTGGCGATCTACTTCTCCGCCTTCTCTCTGGTCACTGGCATC
ACCCTAGCAGCACTACTGGAGTCGACCTCCAACTTCAAATACCTGTTTGCTGTGGTATCC
GCCTTTGAACCCCTTGATCTGTTGTTGTTCTTCATCAAAAACCTGCTGTTCGGTCTGGTG
ATCGGCGCCAATGCCTGCCTGAAAGGGCTGAGTGTCGGCCAGTCGGTCACCCAGGTCCCA
CAGGTGACGCAGAAGGCGATCGTCAACTCCCTGGTGATGGTATTTGTGCTCGACGGAGTG
TTTGTGCTGATTCTGATATGA
>DMJIHGIA_00187 hypothetical protein
ATGAGCGACCAAGAGCCCTCAATAAGCGCCGACGAGCATCTGCTGATCAAGGCCCAGGCC
GCCTGTCCGAAGCATCAGCCGAACGGCGAACCCTGCCTGCCGCTGGATCTGCACATTCAT
CGCGGCGAACTGATCTTTCTGCTCGGCGAAGAGCCTGAGGCGCTGCGCGCCTATCTACGC
ATTCTGGCCGCGGTCGAGCCCATAAGCCGTGGCGAAATCCTGTTGGGAGATGCCATCGGC
GATGCGCCATTCTCCCTGCCCTGGCAGCAACTGCGCCAGAGCCTAGGCTATGTAGATCAC
GCCATCCCGCTGCTCTCGGTGCTCAGCGGCCTGGACAACCTGAAGCTGGCAGCCCACTAC
CACCAGCAGGACGACGAGCAAACCATCGCCCTGCGTGAGCAGGCCCTGCTCGGTGCCATG
CAGGGACAGATGGACCACAGCCTGCTGCCAGCCTATATGACACCGCTGCAGCAGCGTCAT
CTGAGCATCGCCCGGGCGCTGATGCTGTGCCCCAAGGCGCTCTTCGCCCACAACCCCTTC
TTCGGCCTGAGCCGGCCAGCCCGCCAGCGTTTGGCTGATTTCCTGCTGCAACGGGTGCCG
CAGCTGTTCCCTGAAATCTCCCTGATCATCTCCACCGACGACCCGGAACTGGTGCACCAT
TACGCCGGGCAGGTACTGTTTCACAGTCGCTCAGGATGGTTCTCATTTCACAACTGGGAG
GATTTTGTCTCCAGTCCTGAAGATGTCGTCCGCTATTACATTCATCAGCAGAGAGCACAG
CGCGACATCTTTAGTGAGGCTCAATGA
>DMJIHGIA_00188 hypothetical protein
ATGACCCCGGCACCGCAACATCAGCAGATACACTACATCCACCGCCTCAATTACACTCTG
CGGGAGCGGCTGGCCGGTCTGTTTGTGATGGTGGCGCTGGCCCTGTTGATCGGTCTGGTG
GTGGTACAGGGCAAGACCACCCACCTATTCGAGAACCGCATCACTTACCACACTTACCTG
CGTAACGCCCAGGGCATCGCCACCGACTCGCTGGTCAAGGTCTCTGGGATCGAGGTCGGC
CGGGTACAGTCGATCGGCATCGCCGCTGACAACCGCATCCACATCAGTTTTTTCGTCTAC
GAGGGGTTCCAGAACCTGATCCGGCAGGACTCCCGCGGTGCGCTGAGCAAGCTGGCCATC
ATCGGTACTGCGGTGATCGAGATCAGTGCCGGCTCGCCGCAACTACCGATGCTGCGCGAC
GGTTCCACCATCCTAATCGAGGAACCGATGAGCGCCGATGAACTGCTCAACGAGCTGACA
CCGATCATGGAGAAGGTGCGCCAGACCCTGGACGGCATCGCGCGGGTGGTCAGCGCCATC
GACCCGGCACAGATCGCCGCCACGGCTGAGGGGATCAACACCACCGTTGCCAACCTGCGA
GACCTCACCAATCAGGTCAACTCTGGCAAGGGGGTGCTCGGCCGTGCCATCTACGACCAG
CAGCTGGAGCACAGCTTTACCCGCACCGTGACGCACATGGAGCAGACCATGGCGCAGACC
CGTGATCGCGTCAGCGAACTCAAGCCAGTGCTAGAGAGCATGGTCGCCCTCTCCCAGGAG
ACCCAGAACATGACCCATCAGATGGATGGATTGATCGCCGACTCCCGCCAGCTGGTCGGC
CAGATGAACAGTTCCATGCAGACCATCAACATGGAGATCCAGCAACTGCCCGACCTGGTC
ACCCACCTGCAGCTGATGTTGCAGTCTACCGACCGCACCCTAGAGGGACTGCAGCGGGTT
TGGCCCGTCTCCTCGGCGATCCGTCCCACCGAGGAGGAGAAGATGATCGATGTCCATCCC
ATCATCGATTAG
>DMJIHGIA_00189 hypothetical protein
ATGTCCATCCCATCATCGATTAGCCTCTTCTGGCTCATTCTGCTCCTACTTGGGCTGGGC
GGCTGCGTCGGCACCCCCGACCTGCGCCCGGAAACGCAGATTCAGGGTGAACGTGAACTG
CAACGCGGCACTCGCGCCTACAATAACAATGACTACCGCACCGCCGCCCGCCAGTTCTCT
CAGGCACTCAAGCTCTACCGCAGCGTGGATGACCTGGATGGCATCGCCCAGAGTTCGATC
AACCTGATCGAAACTGCACTAGCAATCGGCAACTACCAGGCGGTCGAACAACGGCTGCTG
GAGCTAACCCGTCTGGTCGAGGCCGCCAACCTGCATCGCTACCGCGCACGCATCAACCTG
CTACGCGCCTCCCTCGCCTTCAAACAACAGCATCATGCCGACGCCATCGCGGCCCTCGAA
CCGATCCTGCCCAGCTTCAACGACAAACAACTGCTGAGCCAAAAACTCACAGACGAGTCG
ATGAGCGCACTCGCCAGCCGTGCCAGTATTGCCTGCGAGATCGACGCAGCCGACGCCCCG
CTGTGGCTGGAGCGGCTCGACAATGCGCTGGATGAGGAGTTCTTCAGGCGCCGCCCAGCC
TTGGAAGGGTTGTTGCACCGGCTGCGCGGAAAACTACAGCAGAGCGCCGGCCGCGAGACA
GAGGCACTGCTCCAGTATGGGCTTGCCCTCGACTTCTACCGCAAGGCCGGCGACCGGCGC
GGCATCGCCACCACACTGCACAGCCAAGCCCGTATCCACATCACCCAAGCCGCCTGGAAC
AAGACAGAGAGCCTGCTGCAGCGTGCGCTCTCGATACGGCTGTGGCTGACAGATCGCAGC
GGCACCCTGGCTGTGGTGGAGGATCTAATACGGCTCTACCAGCACACCGATCAGCAGGCG
AAGCTTGATGAGATGGAGGCCTGGCGCGGGCGCTTGCAGGCAGAGTAA
>DMJIHGIA_00190 tRNA-Phe(gaa)
GGCCAGGTAGCTCAGTCGGTAGAGCAGGGGACTGAAAATCCCCGTGTCGGCAGTTCGATT
CTGTCCCTGGCCACCA
>DMJIHGIA_00191 putative Fe(2+)-trafficking protein
ATGAGTCGTATAGTGCAATGCGTTAAATTGAAGCGGGAAGCGGAAGGGCTCGAGCGTCCA
ACCTATCCGGGTGAGCTAGGGCAACGGATCTTCGACAACGTCTCCAAAGAGGCCTGGCAG
GAGTGGCTGCGCTTTCAGACCATGCTGATCAATGAAAACCGCCTGAGCCCGGTCGACCCC
AAGGCGCGCAAATTTCTCGAACAGCAGATGGAGAATTTTTCTTTGGTGAAGGGACCGAGC
TGCCGCCCGAATTTGTTCCCCAAAAGTGAGCTGGTGGTAGCAGAAGAAAATCGCGGCTGG
CCTCTTGACTAA
>DMJIHGIA_00192 Adenine DNA glycosylase
ATGAATCCTTCTGAATTTTCCAAGCAAGTCATCGACTGGCAACAGCGTTGTGGGCGCAAT
GATCTGCCCTGGCAGGGCAGTGGCGATCCCTACCGGGTCTGGATCTCTGAGATCATGCTG
CAGCAGACTCAGGTGGCCAAGGTGATCCCCTATTTCAATCGTTTTATGGCGCGTTTTCCC
GATCTAGCCAGCCTGGCTGCTGCTGCCGAAGATGAAGTGTTGCACCTCTGGTCCGGGCTG
GGCTATTACGCTCGGGCACGTAATCTGCGTAAGGCGGCCGAGGTGTTGCAGGGGCATTTC
TCGGGCCGTTTTCCTGAGGCTATCGAGGCGCTGGAGAGTCTGCCGGGGATCGGCCGCTCC
ACCGCTGGGGCGATCCTCTCACTGGCCCTGGGACAGAGCCAGCCGATTCTCGATGGCAAT
GTCAAACGGGTGCTGGCGCGTCACTTCATGGTGGAGGGGTGGCCTGGTCGCAGTGCGGTG
GCAAAACGGCTCTGGGAGCTGACCCGGCAGCTCACCCCTCAGCAGGAGGCGGCGGCCTAC
AATCAGGGCATGATGGATCTGGGGGCGACCATCTGCACCCGTGGCATTCCCCGTTGTGAT
CTCTGCCCGCTGGGCGACAGCTGTCAGGCTCGTGAGCAGGGACGCCAGCTGGAGTTTCCC
GAACCACGCCCCACAAAGACCCTGCCGGTCCGCTCGACCCGTATGCTGCTGGTGCAGAAT
GGTGCTGGGCTTGTGTTGCTGGAGCGGCGTCCGCCAGTGGGTATCTGGGGCGGTCTCTGG
AGTCTTCCTGAGTGCCCGCCGGATACTGATTTGTCGGCCTGGTGTGAGGCGCATTTTCGC
GCCGAGCTGAAACAGATCCGCGAGTTGCCTGCGCGTCGCCACAGCTTCTCCCACTTCCAT
CTCGACATCACGCCACTCGAACTGCAGCTCAAATCCCCTGACAATTGTGTCATGGATGCT
GCCGCGCGGGTCTGGTATAACCCCGCGATGCCTGATGAACGGGGACTGGCTGCGCCGGTA
GCCCGAATCATCGAAGAGTCCAGCCAAGCGAGAGGAGAGAGCCGATGA
>DMJIHGIA_00193 hypothetical protein
ATGGGGAAGGTCTTGAAGATTGTTGGCGGACTAATTGGCCTAGTGGTGGTGTTGATCATC
GCTGCAGTGCTGGTGATACCGATGGTTGTGGATCCTAATGACTATAAACAGGAGATCATC
AGCCAGACGAAGTCCGCCACCGGCAGAGACCTGAAGATCGATGGTGATATCGGCCTGTCG
ATCTTTCCCTGGCTTGGGGTCGAGATTAACGGGCTGCATCTCAGTAACGCCAAGGGATTC
GGTGATACTCCCTTTGCCGAGGTCAGGCATCTCCAGGTGCGGGTCAATCTGATACCACTC
ATCTTTACCCAGTCATTGGAGATCGACAAAGTAAAGCTTGCCGGACTTAAGCTGAACCTG
GCAAAAAACAGTCAGGGTGTCAGCAACTGGGATGATATGACCGGGGGGCAGTCCGAAGAG
GCCTTGACCTCTGCTGAATCGGCGGGTGAGGGGCCTGCTGATACCACCGCCGGTGGCGGT
CTGCAGGGGCTGTCGATCGGTGGTGTGGCGATCTCTGATGCGCATATAGTGTGGGACGAT
CAGTCCACCGGCGAACATTTTGAAGTCAAGCAGCTGTTGCTGGAGACTGGCGCCATGGCT
CCCGGCCGGGCGGTGGATATGCGCCTCGCGCTTGGTCTCGACCGTGCCCAGCCGGCCCTG
CGTAGTGAGTTTGATCTGCGTGGCAGACTGATGGCCGACCCGGCGCAGGGCAGCTTCTCG
ATGGAGGCGCTTGAGGTACTGCTGAAGGTGAGCGGCGAAGGTCTGCCCAAAGCGGGGGTG
AAGGCAAAGCTCAGTGCCGATCTCTACTTCAATCAGGCACAAGATCTGCTGGAGGTGAAA
AATCTGCTGCTGAGCTCTGAAGATCTGCGCCTCAGTGGTGCGATCAATGGCCAGGCCATC
AGCAGTGCTCCACGCTTTGATGGCCAACTGAAACTGGCGCAGTTCAGCCCCCGCAACTGG
ATGCAGAAGTTTGAGCTGCCACTGCCACAGACGGCGGATCCTAGCGTGCTGGGCAAGCTG
GCGATGGCGCTTGTGTTCGAGACTCAGCCGCAGCGGATCGACCTGAAAAACTTTGAGATG
CAGCTCGATGAGAGCCAGATCAAGGGTAATTTTACTTTGATCGATCCAGCCTCGCCGGCC
TATCGATTCCACCTTGACCTGGATAAGATCGATGTTGACCGCTACCTGCCGCCGGCCGTA
GACAAGCCAGAGAAAAAGCCGGTTGCGAGCAGCAAAGACAGTGGTGATAAGCCGCTGTTT
CCGGTGGAGCTGCTGCGCAATCTCAAGTTGGATGGCACCCTGCGGGTCGGCAGCATCAAG
GCCAACAATATCCAGGCTGAGGCAATCAAGGTGGTGATCAAGAGCAAAGGCGGTCAGCTG
CATATCGACCAACAGGTGGGGCGTTTCTACAACGGTCAACTGAAAGGTGTGCTGGATCTG
AATGTGAAGGGCAAGCAACCGACGCTGAAGATCAAACAGAGCGCCAGCAAGATCCAGGCC
GGGCCTCTGGTGAAAGATTTGACGGGGCAGGATCGTTTCGATGGTGTCGGCGGCTTCAGC
GCTAATCTCAGTAGTCGTGGCCAGACCCTGACACAGCTCAAGCGTGGCCTCAACGGCAAT
CTCAAAATGGAGTTCCTCAATGGTGCGGTGAAGGGGGTCAACCTGGCAAAGATGTTGCGG
GATGCCAAGGCGCGACTCTCCGGCAAGAAACCGGCGAACTCAGTCGAGCCGGAGCAGACC
GACTTCTCTGAGCTGACCGCCAGCGCGGTGATCCGCAATGGTCTGCTCACTAACAAGGAT
CTGCTGGCCAAATCCCCCTTCCTGCGGGTAAACGGCTCCGGACGGGTCGATCTGGTCGGA
GAGAGCCTCGATTATGTGGTCAGGCCGGTAATTGTCAGCACCACCAAGGGGCAGGGCGGC
GAGGGGCTGGATGATCTGAAGGGAATTCCAGTGCCGGTCCACCTCAAGGGGCCCTGGTCC
AAGCTTGATTGGAATATCGATCTGGGCAAGGTGCTGGCCGAAAGCCAGAAGGCGAAGCTG
AAAGAGACGCTGAACAAGAAACTTGACGGCCAGCTCAAGGATAAGCTGCCGGGTGGGCTG
CAGGATAAACTTAAAGGGGGGCTGAAAGGCCTATTCTAA
>DMJIHGIA_00194 tRNA-Gly(ccc)
GCGGGTGTAGTTCAATGGTAGAACTTCAGCTTCCCAAGCTGACTACGTGGGTTCGATTCC
CATCACCCGCTCCA
>DMJIHGIA_00195 Long-chain-fatty-acid--CoA ligase FadD15
ATGTTTTCTGCGGGGGGGAGTGTGTTGCAGCAATGGAGTGAGGATCTTATTTCACCCGAG
GGGGCGGGCACCCTGGACGGCCTGTTTCTGCAGCGGGTGCGGCGCAGCCCGGAGGGAATA
GCCTATCAGGCTTTCGATCGAGAGGCGAAAGAGTGGTGGGGTTTGACATGGGCTGAGATG
GGCAGGGAGATCGCCCGTTGGCGCCAGGCGCTGCTGCAGGAGGGATTGGAGCCTGGAGAT
CGGGTGGCGATCCAGCTGCGCAACTGCCCCGAATGGGTGATGTTTGATCAGGCGGCGCTC
TCCCTGGGTTTGGTGACGGTGCCGCTCTACACTGACGACCGGGCCGATGCGGTCGCTTAC
ATCCTGCAGGATGCGGTGGTCAAGCTGCTGCTGGTACAGGATGCCGGACGCTGGCGGCGC
ATGGTATCGGCATTGCAGGGGGTGGAGACGCTGCAACGGGTGGTGGTGTTGGAGGGCGCT
GAGCAACTCCCTGAGTCGTCCCAGCATCAACGGGTTCGAGCCGCCGGGACCTGGCTGCCT
GAGAGTGGGCCAGCATTGCAGCCGCGTAGTGCAGACCCCCATAGCCTTGCCTCGATCGTC
TACACCTCCGGCACCACCGGGCGACCGAAAGGGGTGATGCTGAGCCACTGGAATATGTTG
TCGGTGGCACATGCTTCGCTGACGGTGGTCGACTGCTACCGGCAGGATCTGTTTCTCTCC
TTTCTGCCACTCTCCCACACCCTGGAACGGACCGCGGGTTACTATCTGCCGCTGATGGCC
GGTGCGACGGTAGCCTACGCCCGCTCGGTGACGCAACTGGCAGAAGATATGCAGTGCATC
CGTCCCACCGTGATCATCGCCGTGCCACGCATCTTCGAGCGGATCTATGCACGCCTGCAG
GAGCAGTTAAAACAGCGTTCGCTGCTGGCTCGGGGGCTATTCCGGCTGACCCTGCACTGC
GGCTTCATCCAGTTCGAACATCAGATGGGACGGCAGGGCTGGTCACCGAAGTTGCTGCTG
ATGCCATTGTTGCGGCGTCTGGTGGCCGACAAGGTGCTGGCGCGTCTGGGCGGACGGCTG
CGCGGGGCGATCAGCGGTGGCGCCGCGCTCTCCCCCGATGTGTCGCGTTTCATGCTGAGT
CTTGGTCTGCCGATCCTGCAGGGGTACGGCCTGACCGAAACCAGTCCGGTGATCAGTGTT
AATCCGATGGATAACGTCAAGGTTGACAGCGTTGGTGTACCGTTACGGGGGGTTGAGGTA
CGCATTGGTGAGAATGACGAGTTGCTGGTGAAGACTCCGGGCAGGATGCTCGGCTACTGG
AACAACCATGCCGCTACTGCGGAAATGATCGATGCTGAAGGTTGGCTGCATACCGGTGAT
CAGGTGCGCATCGACGAACAGCGCCACATCTACATCACTGGCCGTCTCAAGGATATTCTG
GTGCTCTCCAACGGCGAGAAGATCCCACCCAGCGATATGGAGATGGCGATCGCCCTCGAT
CCGCTGATCGAACAGGTGTTGGTGGTGGGTGAGGGCAAGCCCTATCTGGCCGCGCTGTTG
GTAGTGAATGCCGATCTGTGGGAGGGGCTGGCCCGGGAGTTCGGGCTCGACCCGGAGCAG
CCACAAAGTCTGGATGACGCTGCCCTGCAACAGGCCTTCATCCAGCGCATCCGCAGTGCG
CTGAAGGACTTTCCGGGCTACGCCAAGATTCGCCGGGTGGCGTTGCTGCTGGAGCCCTGG
AGCGTCGAGAATGGTCTGCTCACGCCGACGCTCAAGGTCAAGCGGCCCAAGGTGCTGGAG
CGCTATGCGGAACAGATGGCAGCGCTCTATAGCTCAGAGCACTAA
>DMJIHGIA_00196 hypothetical protein
ATGCAGATTTACGTAAACGGCGAGGAAAAGCAAATCCCCGACCAGACAGATATGGCGAAC
CTGGTTGAACTACTCTCACTGACCGGTCAGCGGATCGCGGTCGAGGTCAACGAAGAACTG
GTACCTCGCTCCGCTTTCGACGGCCACACCCTCAATGAGCAAGACCGTATCGAGATCATC
CACGCCGTCGGCGGGGGGTGA
>DMJIHGIA_00197 Thiazole synthase
ATGTCAAACGATACCCCAAAAGACAGCTTCAGCGTCGCCGGACGCGAATTCACCTCGCGC
CTGCTGGTCGGCACCGGCAAATACAAGGACATGGCGGAGACCCGTGCCGCCATCGACGCC
AGTGGCGCCGAGATCGTCACCATCGCGGTGCGTCGCACCAACCTCGGCCAGAACAAAGAC
GAGCCCAACATCCTCGAGGTGCTGCCGCCGAGCGAGTTCACCTATCTGCCCAACACCGCC
GGCTGCTACGATGCCAAGACCGCGGTACGCACCTGCCGTCTGGCACGCGAGCTGCTCGAT
GGCCACAACCTGGTCAAACTGGAGGTGCTGGGTGACGAAAAGACCCTCTTCCCCGACGTG
GTGCAGACCCTCAGCGCCGCCGAGGAGTTGATCAAGGACGGCTTCGACGTGATGGTCTAC
ACCAACGACGACCCGATCATGGCCAAGCGGCTGGAGGAGCTGGGCTGCTGCGCGGTGATG
CCGCTGGCCGCACCGATCGGTTCCGGGCTGGGCATCCGCAACCGCCTCAACATCCGCACC
ATTGTCGAGAACGCAAGGGTGCCAATCCTGGTAGACGCTGGCGTTGGCACCGCTTCCGAT
GCCGCAGTGGCGATGGAGCTGGGCTGCGACGGGGTGCTGATGAACACAGCCATCGCCGCT
GCGCAGGATCCGCTACTGATGGCCTCGGCGATGAAGAAGGGCATAGCAGCGGGCCGCGAG
GCCTATCTAGCTGGGCGTATGCCAGCCAAACGCTTCGCCTCTGCCTCCTCACCGCTGGAC
GGCCTGTTCTTCTAA
>DMJIHGIA_00198 tRNA (guanine-N(7)-)-methyltransferase
ATGTCCGAAACCAACGCCTTAAAGCACCGGCCGATTCGCAGCTATATCCTGCGTCAGGGA
CGCATGACCCAGGCCCAGCAACGCGCCTTCGATGAGCTGTGGCCGCACTACGGCTGCCAA
GCCCCTGATGGATTATTCGATTTCGACAAGCTGTTCGGCAACCAGCGACCGGTGATCCTT
GAGATCGGTTTCGGCAATGGCGATGCGCTGGCGCAAAATGCTGACCGAGAACCAGAGAAC
AACTTCCTTGGTGTTGAGGTACATGGCCCAGGTGTCGGCAGCCTGATGCTGAAGCTGGCT
GAGCAGGAGTCGCACAACGCCCGCATCCTGCGGGGCGACGCCATGCAGCTGCTGCGCCAG
CATATCCCTGCCGGTTCACTGACCGGAGTGCTGCTCTTCTTTCCCGACCCCTGGCCGAAG
AGGCGGCACCACAAGCGGCGCATCGTGCAGCCCGAGTTCGCCGAGTTAGTGCACAGGGCA
CTGCGTCCCGGCGGCTATCTGCATATGGCCACCGACTGGCAGAAATATGCTGAGCATATG
ATGAGCGTACTCTCCTCCACTGCGGGTTTTGCAAATGCTGCCGGCCCTGGCAACTTTTCC
CCACGCCCGGAGAATCGCACCCTGACCCGTTTCGAGCAACGTGGCCAGCGCCTCGGCCAT
GGCGTCTGGGATCTGATCTTCACACGCTGCGTCTGA
>DMJIHGIA_00199 putative iron export ATP-binding protein FetA
ATGTCGCTGCTCTCCCTGCACCGCTTCAGCACACCGCTGCTGCAGCCGTTCGATCTGCAG
CTGCAGGCCGGCGAGTGTGTCACCCTCAACGGACCTTCCGGCTGCGGCAAATCGATGCTG
CTGCGGGCCATCGCCGATCTCGATCCACATCAGGGCGAGATGGTTTTGGATGGATGCTCC
AGTAAATCGATGGAACCAACCGAGTGGCGCCGCCAAGTCGCCCTGCTACCGGCAGAGAGT
GCCTGGTGGGGCGAGCGGGTTCGCGATCATTTCGAATCACCTGGCCGTGCAACCCTCGAC
GCCCTGCAACTCCCCGCCGACTCTCCCGACTGGGGCGTATCACGCCTCTCCAGCGGTGAA
CGCCAGCGTCTGGCGCTGCTGCGCCTACTAGCCAATCACCCCAAAATCCTGCTGCTCGAC
GAGCCCACAGCAAACCTCGATCGAGAGAACACCCGACGGGTCGAGCGGCTGCTGGGCGAG
TGGCGTCAACAGCACCAGTGCAGCACCATCTGGATCACCCATGATCCTGAACAGCAGCAG
CGGGTGGGCAATCGCCACTATCAGATCAAACAGGGCTGCCTGGAGCTATTCACATGGAAC
TGA
>DMJIHGIA_00200 putative iron export permease protein FetB
ATGGAACTGATCAGCCTCACCCCTCTCGACCTCTCCATCGCCACAATCCTGGTGCTGCTC
ACTGCACTGCTTTCGCAGCGGCTTGCGCTGGGGATTGAGAGGCGGCTGCTGATTGCGGCA
GCTCGCACGGTGGTGCAGCTGTTGCTGCTCGGGCTGGTACTAAAGAGCCTGTTTGCCCAG
TCGGATCCACTCTTCATCGCTGCGCTGGCACTATTCATGCTGCTGGTGGCGGGATACGAG
GTGATGGCGCGCCAGCATCGCGGCTTTACCGGCATCTGGGGTATCGGCATCGGCACCCTG
TCGATGTTCATTTCCTCATTCAGCGTCACCCTGCTAGCGCTGACAGTGATCATCGGTGTC
GAGCCCTGGTACTCGGTGCAGTATCTGATCCCACTGCTCGGCATGCAGCTGGGCAACACC
ATGTCGGGGATTGCAGTCAGCCTCGACCGGCTGACCCAGACTGCTTGGGAGCAGCGCAGT
CAGATCGAGGCACGGCTGATGCTTGGCCACTCCTGGCAGGAGGCGATCGGAGAGATCCGC
CGTAACGCCTTGCGCGCCGGCATGATTCCGATTATCAATGCGATGGCGGCGGCCGGGGTG
GTGAGCCTGCCGGGGATGATGACCGGCCAGATCCTTGCTGGCAGTCCGCCGCTAGAGGCG
GCCAAGTATCAGATCCTGATCATGCTGCTGATCTCATCGGGGACCGGCTTCGGCGCGACC
CTGGCGGTATGGGCTGGCTCCCGGCGGCTGTTCGATGAGCGCCAGCGGCTGCGCCTTGGA
CGGCTCAGGGAGAGGATTTCGGAGAAGCACTAA
>DMJIHGIA_00201 Elongation factor G
GTGGCACGGAAAACTCCAATCGAGCGTTATCGCAATATTGGCATCATGGCGCACATTGAT
GCTGGTAAGACGACGACGACCGAGCGCGTCCTATACTACACCGGTGTTTCGCACAAGATC
GGTGAAGTGCATGATGGCGCGGCCACAATGGACTGGATGGAGCAGGAGCAGGAGCGCGGG
ATAACCATTACCTCTGCAGCCACTACCTGCTTCTGGCGCGGTATGGCTCGGCAGTTTGAT
GAGCACCGCATTAACATTATTGATACCCCTGGGCACGTTGATTTTACCATTGAGGTGGAG
CGCTCTTTAAGGGTGCTGGACGGCGCGGTGTTTGTGCTCTGCGCGGTCGGTGGGGTGGAG
CCGCAGTCAGAGACGGTCTGGCGGCAGGCGAATAAATACCACGTACCCCGGATGGCGTTC
GTCAACAAGATGGATCGCATGGGGGCAGACTTCTTTCGTGTCGTCGGGCAGCTTGGAAAG
CGTCTTGGCGCGAATCCGGTGCCGATCCAGGTGCCGATCGGGGTGGAAGAGGGCTTCGAA
GGTCTGGTCGACCTGATCAAGATGAAGTCGATCGTCTGGAGCGAGGATAACATGGGTGTG
GATTTCACCTATGCGGCGATTCCGGATGATCTCATCGATACCTGCAATGAGTGTCGCGAG
CGGATGGTTGAGGCGGCTGCCGAGGCCAACGAAGAGTTGACGGAGAGATACCTGGAGCAG
GGTGATCTCTCTGAAGCGGATGTCATTGAAGGGCTGCGACTGCGCACCCTAAGTCTGGAG
ATCGTTCCAGTCACGCTGGGGTCCGCATTCAAGAACAAAGGTGTTCAGGCGGTGCTCGAT
AAAGTAATCGAGTTGATGCCCTCGCCGCTCGACGTGCCAGCCATTCGTGGCGTGTTGGAT
GATGGCGAGACCGAGGAAGAGCGCCACGCATCGGATGATGAGCCGTTTGCGGCGCTGGCC
TTCAAAATTGCAACCGATCCCTTTGTTGGATCGCTGACCTTTTTCCGGGTCTATTCTGGG
GTGCTGAAGTCTGGTGATAGTGTCTTTAATCCGGTAAAGGGAAAGAAGGAACGCATCGGC
CGCATCCTGCAGATGCACGCCAACTCCCGTGAGGAGATAAAAGAGGTGCGCGCCGGCGAT
ATTGCGGCAGCAGTCGGCCTCAAGCAGGTTACCACGGGCGATACCCTGTGTGATCTCAAG
CAGGTGGTCACTCTCGAGTGCATGGAATTTCCTGAACCGGTGATCGCGGTGGCCGTGGAG
CCCCGCACCAAGGCAGACCAAGAGAAAATGGGTGTCGCGCTGTCGAAGCTGGCGCAGGAA
GATCCCTCGTTTCGCGTCTCCACTGATGAAGAGTCGGGCCAGACGATTATTGCCGGGATG
GGTGAGCTGCACCTCGATATCATCGTCGATCGCATGAAGCGCGAGTTCAAGGTCGAAGCG
AATGTTGGTGCGCCGCAGGTCGCTTATCGCGAAACCATTCGCAGTGCGGTCGAGCAGGAG
GGCAAGTTCGTGCGGCAGTCGGGCGGACGTGGGCAATATGGTCATGTCTATCTGCGTGTC
GAGCCGCGTGAGTCTGGTGCTGGCTACGAGTTTGTAAACGAGATCGTCGGTGGTTCGGTG
CCGCGTGAATACATTCCGGCCGTCGATAAAGGCGTGCAAGAGGCGATGGAGAATGGTGTA
ATAGCCGGCTATCCGATGGTCGACATCAAAGTCACCTTGTATGACGGATCCTACCACGAC
GTTGACTCCAGCGAGATGGCGTTTAAGATTGCCGGCTCGATGTGCCTGCGTGAGGCGGTG
CAAAATGCCAAGCCTGTACTGCTAGAGCCTGTCATGCAGGTCGAGGTGGTGACGCCGGAA
GAGTACATGGGTGATGTGATGGGCGATCTCAATAGTCGTCGTGGCATCGTTCATGGCATG
GAGGATGGGGGCGCCGGCAAACAGATCAAGGCCGAGGTGCCGTTGGGCGAGATGTTCGGT
TATGCGACCGACCTGCGCTCAGCCACCCAGGGGCGGGCGACCTACAGTATGGAATTCGCC
AAGTATGCAGAGGTGCCGGCTAACGTCGCCGACGCCGTGATTAAGAAACAGTAA
>DMJIHGIA_00202 30S ribosomal protein S7
ATGCCAAGAAGACGAGTAGCAGCCAAGCGCGAGACCCTTCCTGATCCGAAGTTCGGAAGT
GAACTGCTGGCGAAGTTCATCAACATGGTGATGGTTGATGGCAAGAAATCGGTCGCCGAG
AAGATTCTCTACGGCGCGCTCGATCAGATGTCTGAGAAGCGTGGTGGTGAGCCTCTGGAT
GTGCTGGAGATGGCGCTGGAGAATGTTCGTCCTGCGGTTGAGGTTAAGTCCCGCCGCGTT
GGTGGTGCGACCTATCAGGTTCCGGTGGAAGTGCGTCCGAGTCGACGTAATTCGCTGGCG
ATGCGTTGGCTGATCGATGCGGCACGCAAACGCTCTGAGAAGTCGATGGCTCGGCGTCTC
GCGGGGGAGTTGGTGGATGCTTCTGAAAATAAGGGTGCCGCGGTGAAGAAGCGCGATGAC
ACTCATCGTATGGCTGAGGCAAACAAGGCGTTCTCGCACTATCGCTGGTAA
>DMJIHGIA_00203 30S ribosomal protein S12
ATGGCGACGATTAACCAGCTGGTGCGTAAGCCCAGAAAACGGAAAGTCCAGAAGAGTAAT
GTGCCGGCCCTGGAGGCGTGTCCGCAGCGCCGTGGTGTGTGTACGCGTGTTTATACCACT
ACGCCAAAAAAGCCGAACTCGGCGTTGCGTAAGGTGGCTCGCGTACGCCTCACCAATGGC
TACGAGGTAACTACCTACATCGGTGGTGAGGGTCACAACCTGCAGGAGCACTCGGTGGTG
CTGATTCGTGGTGGTCGTGTTAAGGACCTTCCCGGTGTGCGTTATCACGTGGTGCGCGGC
AGTCTCGATACCTCCGGTGTTGAGAGTCGACGTCAGGGTCGTTCCAAGTATGGTGCCAAG
CGGCCCAAAAGCTAA
>DMJIHGIA_00204 DNA-directed RNA polymerase subunit beta'
TTGAAAGATCTTCTGAACATTCTGAAGCAGCAGGGGCAGACTGAGGAATTCGATGCAATT
CGCATCGGTTTGGCCTCCCCTGACATGATCCGGTCCTGGTCCTATGGCGAAGTAAAGAAG
CCAGAGACCATCAACTACCGCACCTTCAAGCCGGAGCGCGATGGCCTGTTTTGCGCCAAG
ATCTTCGGCCCGGTGAGTGACTATGAGTGCCTGTGCGGCAAGTACAAGCGTCTCAAGCAC
CGTGGCGTGGTGTGTGAGAAGTGCGGCGTTGAAGTGACCCTGGCCAAGGTGCGCCGCGAG
CGCATGGGCCACATCGAGCTGGCCAGTCCGGTGGCGCACATCTGGTTCCTCAAGTCGTTG
CCGTCGCGTATCGGCCTGCTGATGGACATGACGCTACGCGATATCGAGCGGGTGCTCTAC
TTTGAGTCGTTCGTCGTGGTTGACCCCGGCATGACGCCGCTGGAGCGCAGTCAGCTGCTA
ACCGATGAGCAGTATCTGGAGGCGCTTGAGGAGAACGGCGATGAATTTGATGCGCGCATG
GGCGCCGAGGCGGTCTATGAGCTGCTCAAGACCATCGACATCCCGGAGGAGATCAAGCGT
CTGCGGGAGGATATCGAGGGCACCAATTCCGAGACCAAGATCAAGAAGTTTACCAAGCGG
CTGAAGCTGCTGGAGTCGCTCAATCAGTCTGGCAATCGCCCCGAGTGGATGGTGATGACC
GTGCTGCCAGTGTTGCCGCCGGAGCTGCGTCCGCTGGTGCCGCTGGATGGTGGTCGGTTT
GCCACCTCCGATCTAAACGATCTCTACCGTCGGGTGATCAACCGCAACAATCGTCTGAAG
CGGCTGCTTGATCTGAATGCCCCCGATATCATCGTGCGCAACGAGAAGCGCATGTTGCAG
GAGTCGGTGGATGCGCTGCTCGACAACGGTCGCCGCGGACGCGCCATTACCGGCACCAAC
CGCCGTCCGCTGAAGTCGCTGGCCGACATGATCAAGGGCAAGCAGGGGCGCTTTCGTCAG
AATCTGTTGGGTAAACGTGTCGACTATTCCGGGCGTTCGGTCATCGTGGTCGGCCCGACC
CTCAAGCTGCATCAGTGCGGCCTGCCGAAGAAGATGGCGCTGGAACTATTCAAGCCGTTT
ATCTTCTCCAAGCTGCAGCTGCGTGGCCTGGCTACCACCATCAAGGCAGCGAAGAAGCTG
GTAGAGCGCGGCACCACCGAGGTCTGGGATATCCTCGAAGAGGTGATCCGCGAGCACCCG
GTGATGCTTAATCGCGCACCAACCTTGCACCGTCTCGGCATCCAGGCGTTTGAGCCGGTG
CTGGTGGAGGGTAAGGCGATCAACCTGCATCCGCTGGTTTGTACCGCCTTCAATGCTGAC
TTCGATGGCGACCAGATGGCGGTGCATGTGCCACTCTCGCTGGAGGCGCAGCTCGAGGCG
CGCAGCCTGATGATGGCGACCAACAACATCCTCTCTCCGGCCAACGGCGACCCGATCATC
GTGCCTTCTCAGGACGTGGTACTGGGGCTCTACTTCATGACCCGCGAGCGGGTCAACGCC
AAGGGCGAGGGCATGGCCTTCGCCGATATCGAAGAGGCCAAGCGTGCCTACGATGCTGGT
CAGGCCGACCTGCAGGCGCGGGTCAAGGTGCGTATCCGTGAGGTCGAGATCGGCGAGGAT
GGCAGTCGTCGTGAAAAATATTCGATCGTCGATAGCACGGTTGGTCGGGCTATCGTATTT
GAGATCGTGCCCGACGGGCTGCCCTTCTCGCTGGTGGATCAGCCGATGGGTAAGAAGGCG
ATCTCTAACCTGATCAATGCCTCCTATCGTCGCCTCGGTCTGAAAGACACCGTGGTGTTC
GCCGACCAGTTGATGTACATGGGTTTCCGTTTCGCAACTCGGGCCGCGGTCTCTTTCTGC
GCCAATGATATGGTGGTGCCGGAGGAGAAGAGCGAGATCCTGGCGCGGGCGGAGGAGGAG
GTCAAGGAGATCGAGAATCAGTACATCTCCGGTCTGGTGACCAACGGCGAGCGCTACAAC
AAGGTGGTGGATATCTGGTCCCACACCAATGACCAGGTGGCCAAGGCGATGATGGCCAAG
CTCGGCAAGCGGAAGGTCACCGATCATGAGGGCAACGAGGTTGAGCAGGACTCCTTCAAC
TCGGTCTACATGATGGCGGACTCTGGCGCGCGTGGTTCCGCTGCCCAGATTCGCCAGCTG
GCGGGTATGCGAGGCCTGATGGCCAAGCCCGACGGCTCGATCATTGAGACGCCGATCACC
GCCAACTTCCGTGAGGGGCTCGACGTACTGCAGTACTTCATCTCCACCCATGGCGCACGT
AAGGGTCTGGCCGACACCGCGCTGAAGACGGCTAACTCCGGTTACCTGACGCGTCGACTG
GTCGATGTGGCGCAGGACATGGTGGTGTTGGAGGAAGATTGCGGCACCGAAGAGGGGCTG
GTGATGCAGCCGATCATCGAAGGCGGTGATGTGGTCGAACCGTTGCGCGAGCGTATCCTC
GGACGCGTAACCGCCGTCGATCTCTACCGCCCCGGCAGCGATGAGCTGGTCTGCGAAGCT
GGCACACTGCTCGATGAGGAGTGGGTTGATACCCTGGAGCGGGTTGGTATTGACCAGGTA
GTGGTGCGTTCTGCCATCACCTGCAAGGCCCGGGTCGGTGTCTGTGCCCAGTGTTATGGT
CGAGATCTGGCGCGAGGTCACCGGGTGAATCAGGGTGAGGCGGTTGGTGTTATCGCTGCC
CAGTCGATCGGCGAGCCCGGCACCCAGCTAACCATGCGTACCTTCCATATCGGTGGCGCC
GCGTCACGTTCTGCGGCAGTCAACAATGTTCAGGTGAAGACCGGCGGTACTGTACGGCTG
CACAACATCAAGACGGTCAAGCATGCGGCAGGGCACTTGGTGGCGACATCACGCTCCGGT
GAGCTGACCGTGGTTGATGAGGTAGGGCGTGAGCGCGAGCGCTACAAGGTGCCCTACGGT
GCAACCCTGCAGGTGGCCGACGAGTCGCCGGTGGAAGGCGGTCAGATCGTCGCCAACTGG
GATCCGCATACTCACCCGGTTATTACCGAGGTGGAGGGCACCCTGGTGTTTGTCGACTTC
GTCGACGGCGTCACCGTGCAGAGTCAGGTGGACGATGTCACGGGCCTTAGCTCGCTGGTG
GTCATAGATCCAAAGCAGCGGCCTGCGGCGGGCAAGGATATCCGTCCGATGGTGAAACTG
GTTGATGCCGAAGGCAATGACCTGAATATCGCTGGCACCGACATCCCTGCCCACTACTTT
CTGCCGTCTGAGGCGATTATCGGTGTGCAGGATGGTGCCGCAGTGGGCGTTGGTGACGTG
TTGGCGCGTATTCCGCAGGAGTCATCCAAGACCCGTGATATCACGGGTGGTTTGCCGCGT
GTTGCAGATCTGTTCGAGGCGCGCAAGCCGAAGGATCAGGCGATCCTCGCCGAAGCTACC
GGTACCGTCAGTTTTGGTAAGGACACCAAGGGCAAGCAGCGTTTGGTGGTGACCGATTCG
GAAGGCGAACAGCATGAAGAGCTGATTCCGAAATGGCGGCACGTCAACGTGTTTGAAGGT
GAGCATGTGGTGAAGGGCGATGTGATCTCCGACGGCGAGCTCAATTCGCACGACATCCTG
CGCTTGAAGGGCGTAACTGACCTTGCCGAATATCTGGTCAAGGAGATTCAGGACGTCTAC
CGGCTGCAGGGCGTGAAGATCAACGACAAGCACATCGAAGTGATCATCCGCCAGATGCTG
CGTAAGGTCGAGGTCGTCAGTTCGGGCGACAGCAAATACCTCAAGGGCGAGCAGGTGGAA
AAGGCTTCTCTGTTGGAGGAGGCGGAGCAGCTGCGTAAAGATGGCAAGCATCCAGCGCTC
TATGAGCCGCTCCTGCTGGGCATCACCAAGGCTTCGCTGGCAACCGAGTCCTTCATCTCG
GCGGCCTCCTTCCAGGAGACCACGCGAGTGCTGACTGAGGCGGCGGTGCGTGGCTCCAGC
GATAGCCTTAATGGGCTTAAGGAGAACGTCATTGTTGGTCGTTTGATTCCGGCAGGTACC
GGCCTCTCCTATCACAAGGATCGCCGTCGTAAGCGGATGGAGGCGACGATGGAGGAGGAG
AGTAAGCCTGAGCTGGTGGTGGAAGAGGTGGAGCAGGCCTTTAAGGAGGCGCTGAACACC
CCGGAAGTGGAGTAA
>DMJIHGIA_00205 DNA-directed RNA polymerase subunit beta
ATGGCCTATTCTTTCACCGAGAAAAAGCGTATCCGCAAAGACTTCGGTAAGCGCACTAGT
ATTCTCGACGTCCCGTTTCTGCTTGCGACGCAGATCGAATCCTTCCGTGACTTTCTCCAG
CAGGGTGTACCGCTGGAAAAGCGTAAGGATGTTGGCTTGCATGCCGCTTTTAAATCAGTA
TTACCGATTGTCAGTTACTCTGGCAATGCAGTGCTGGAGTATGTGAACTACCGTTTGGGT
GAGCCGGTCTTCGATGTCCGCGAGTGTCAACTGCGCGGCACCACCTATGCTGCCCCTCTT
CGGGTTCTGGTTCGGCTGGTGATCTACGATAAGGAGGCACCGGCGGGTTCCAATGTGGTC
AAGGATATCCGCGAGCAAGAGGTCTACATGGGTGAAATGCCCCTGATGACCGACACGGGC
ACCTTTGTCATCAACGGAACCGAGCGGGTTATCGTCTCCCAGTTGCATCGTTCCCCGGGT
GTCTTCTTCGACCATGACAAGGGCAAGACCCACTCCTCGGGCAAGCTGCTGTTTTCCGCG
CGGGTGATTCCCTACCGTGGCTCCTGGCTCGACTTCGAGTTCGATCCAAAGGATAACGTG
TTTGTGCGCATCGATCGCCGTCGCAAGCTGCCTGCGACTGTTCTGTTGCGCGCGCTCGGT
TACGATACCGAGCAGATACTCGGGATGTTTTTCGAGACCGACACCTTCAGCCTGACCAAG
CGCACAGTGAAAGTTAATCTGGTGCCCGAACGGCTGCGCGGTGAGACTGTCTCCTTCGAC
ATCAAGGTGGGTGATGAGGTCATCGTGGAAGCGGGGCGTCGTATCACTGCACGTCATATC
CGCCAGCTAGATAAGGCTGGTGTCAGCAAGCTCGATGTGACTCGCGAATACATGGTCGGG
CGCACCCTGGCCCATAATGTGGTCGACAAGGAGACAGGTGAGCTGCTCGCCGACGCCAAT
ACTGAGATCACCGATGAGATGATGGATCTGCTGGTTGAGAAGGGCGTGAAGAAGATCCAG
ACCATCTTCACCAACGACCTCGATCACGGCCCTTTCATCTCCGATACTTTGCGTATTGAT
TCCACCAGTAACGAACTGGAGGCACAGGTGGAGATCTACCGGATGATGCGTCCGGGTGAG
CCGCCGACCAAAGAGGCGGCGCAGAATCTGTTCAATAATCTCTTTTTCACTGCCGAACGC
TACGATCTCTCCGCAGTAGGCCGCATGAAATTTAACCGTCGCCTGGGCCGCGAGGAGTCG
GTGGGTGAAGGCGTGTTGTCGAAAGAAGATATCAGCGATGTGCTGAAGGAGCTGATCAAC
ATCCGCAACGGTAATGGTGTGGTGGATGACATTGATCACCTCGGCAACCGCCGTATTCGT
TGTGTTGGCGAGATGGCGGAGAACCAGTTTCGTGTTGGCCTGGTGCGCGTTGAACGTGCA
GTCAAGGAGCGCCTGACCCAGGCGGAGTCGGAAGGCTTGATGCCGCAGGAGCTGATCAAT
GCCAAGCCGGTCTCGGCAGCGGTCAAAGAGTTCTTCGGTTCCAGCCAGCTCTCCCAGTTT
ATGGACCAGAATAACCCGCTCTCCGAGGTCACCCACAAAAGGCGTGTCTCGGCACTGGGT
CCGGGCGGCTTGGCCCGCGAGCGTGCCGGCTTCGAAGTTCGCGACGTGCACCCGACCCAC
TACGGCCGAGTCTGCCCGATCGAGACCCCGGAAGGCCCCAACATCGGTTTGATCAACTCG
TTGGCGGTCTATGCCCGAACCAATAAATACGGTTTTCTCGAGACCCCTTACCGCAAGGTG
GTGGGCGGCAAGGTGACTGATCAGATCGACTATCTCTCGGCTATCGAAGAGGGGCGTTAT
GTCATCGCTCAGGCCAGCGCATCGACCGATGCAGAGGGCAATCTGACCGATGATTTGGTC
TCTTCCCGTCATCAGAATGAGTTCACCCTCTCCGTTGCGGACAAGGTGCAGTACATCGAC
GTCTCGCCCAAGCAGATCGTCTCGGTGGCGGCCTCGATGATTCCGTTTCTGGAGCACGAT
GATGCCAACCGCGCCTTGATGGGGTCCAACATGCAGCGCCAGGCGGTGCCGACCCTGCGT
GCAGAAAAGCCCTTGGTGGGTACCGGTATGGAGCGCACTGTGGCGGTTGATTCCGGTGTG
ACCGTGGTGGCCAAGCGTGGCGGTGAGATTGAGACTGTCGATGCAGCGCGCATCGTGGTG
CGGGTCAATGATGACGAGACTGAGGCGGGTGAGTCGGGTGTCGACATTTACAACCTTACC
AAGTACACCCGCTCCAACCAGAACACCTGCATCAACCAACGGCCATTGGTGAAAGTGGGC
AACACGATCGCCCGCGGTGACGTGTTGGCCGACGGCCCCTCCACCGACATGGGCGAGCTG
GCTCTGGGCCAGAACCTGCGCGTCGCCTTCATGCCCTGGAACGGCTACAACTTCGAGGAC
TCGATCTTGATCTCCGAGCGGGTTGTCGAAGAGGATCGCTTTACCTCGATCCATATTGAA
GAGCTCACCTGCATGGCCCGCGACACCAAACTGGGCCCGGAGGAGATCACTGGTGATATC
CCCAATGTGGGCGAGGCGGCACTCTCCAAGCTGGATGAGTCGGGCATCGTCTACATCGGC
GCCGAGGTGAAAGAGGGTGACATCCTGGTCGGCAAGGTCACGCCCAAGGGCGAGAGCCAG
CTGACCCCGGAAGAGAAGCTGTTGCGGGCGATCTTTGGCGAGAAGGCCTCAGACGTGAAG
GACACCTCCCTGCGCGTCTCTTCCGGCGTGGTTGGTACGGTTATCGATGTGCAGGTCTTC
ACCCGTGACGGAGTGGAGAAGGACGCCCGCGCCCTGTCTATCGAAGAGATGGAAATGGCG
AGTGTGCGCAAGGATCTTGACGACCAGCTGCGTATCATGGAGGAGGATACCTTCCAGCGT
GTTGAGCGGATGCTGCTTGGCAAGATCGCCGAGGGTGGCCCGAACCAGCTCAAGGCGGGG
GCCAAGGTCACCAAGTCCTACCTCGCTGATCTGGATCGCGATAAGTGGTTGGAGATCCGT
CTGCGCAATGAAGAGGCGGTGGCGCAGCTTGAAGCGATCGCAGAACAGATCAAGGCGCAG
CGTGAGCTGTTCCGTGAAAAATTCGAGGAGAAGAAGCGCAAGCTCACTTCCGGCGATGAT
CTCGCTCCCGGCGTGCTGAAGATGGTCAAGGTCTATGTGGCACTGAAGCGCCGCATTCAG
CCCGGTGACAAGATGGCGGGGCGCCATGGTAACAAGGGTGTTATCTCTAACGTGGTGCCG
GTGGAGGATATGCCGTTCGATGAGCACGGCGAGCCGGTCGATATCGTGCTCAATCCGCTG
GGTGTGCCCTCGCGCATGAACGTTGGTCAGGTGCTGGAGACCCATCTCGGCTTCGCCGCC
AAAGGGGTCGGGCGCAAGATCGGCGCGATGCTGCAGGCCCAGGCGAAGGTCGCCGAGCTG
CGTGAGTTCCTCGATAAGGTCTACAACACCAGCGGCAAGCGTGAAGATCTCGACTCCCTC
ACCGATGAAGAGGTGGTGACGCTATGTGGCAACCTCCGCGAAGGCGTGCCGATGGCCACA
CCGGTCTTCGATGGTGCCCACGAGTCTGAGATCCACCACATGCTGGAGCTGGGCGGACTG
CCGCAGAGCGGTCAGCTGACCCTGTTCGATGGTCGTACCGGCGACGCCTTCGAGCGTCAG
GTCACGGTTGGTTACATGTACATGCTGAAGCTCAACCATCTGGTGGACGACAAGATGCAT
GCCCGCTCCACTGGTCCCTACAGCCTGGTTACTCAGCAGCCGCTGGGTGGTAAGGCGCAG
TTCGGTGGTCAGCGCTTCGGTGAGATGGAGGTCTGGGCGTTGGAAGCCTATGGCGCCGCC
TACACCCTGCAAGAGATGCTCACGGTCAAGTCCGACGACGTCAATGGCCGTACCCGCATG
TATAAGAATATTGTCGACGGCAATCATCAGATGGAAGCGGGAATGCCGGAATCGTTCAAT
GTGTTGGTCAAGGAGATCCGCTCCCTCGCCATTAACATTGAACTGGAACAGGACTAA
>DMJIHGIA_00206 50S ribosomal protein L7/L12
ATGGCCGTTTCTAAAGAAGAGATCCTAGAGGCTATTGCCGAGATGTCCGTGATGGACGTC
GTTTCGCTGATCGAAGCGATGGAAGAGAAGTTCGGCGTGACTGCTGCTGCCGCTGTTGCA
GCTGCCCCCGCTGCAGCTGGTGAAGCTGCCGCAGCCGAAGAGAAGACCGAGTTCGACGTG
GTGCTGACCGACTTCGGCGGCAACAAAATCGCTGTGATCAAGGCTGTGCGTGCTATGACC
GGTCTGGGTCTGAAGGAAGCAAAAGCAGCTGTAGAAGGCGTGCCTACCACGCTGAAGGAA
GCCGTCTCCAAGGAGGAGGCTGAAGAAGCAGTTAAGCAGATTGAAGAGGCAGGCGCCACG
GCAGAGATTAAATAA
>DMJIHGIA_00207 50S ribosomal protein L10
TTGGCACTCAATCTCGAGCAGAAAAAAGTCATCGTCGCCGAGGTCAATGACGTAGCAAAC
AGTGCCTTGTCCGCTGTTGCCGCAGAGTACCGGGGCCTGACCGTCGAAGAGATGACCGAG
TTGCGCAAACAGGCGCGCGACAATGGTGTTTACCTTCGCGTGGTCAAGAACAGTCTCGCA
AAGCGTGCAGTGGAAGGTACCGAATTCGAATGCATGCAGGAAGGTCTGACGGGTCCGTTA
GTCCTTGCCTTCTCGCAGGAGGATCCGGGTGCTGCAGCTCGCGTCATTAAGGACTTTGCC
AAGGAGCATGCGCGTCTTGAGGTGAAGCTGGTTTCCATCGGTGGTCAGTTGTTGGCTGCC
TCTGAGCTGGAGACCCTCGCCAAGATGCCGACCTACGACCAGGCTATCAGCATGCTGATG
GCGGTCATGAAGGCTCCGGTAGAGAAGCTGGCCCGCACCATGAAAGAGGTGCCCGGCAAG
CTGGTCCGGACTGTTGCGGCAATCAAGGACGCCAAAGAGGCGGCCTGA
>DMJIHGIA_00208 50S ribosomal protein L1
ATGGCAAAGTTAAGCAAGCGCGCGAAGATGATTCGTGAGAAGGTCGAGGCCGGCAGGCTC
TATGCTGCAGATGAGGCGTTCTCCCTGCTGCAAGAGGTCTCCTCGGTCAAGTTTAAAGAG
GCCGTCGATGTCAGCGTCAATCTGGGTGTCGATCCGCGTAAGTCCGACCAGGTAGTGCGT
GGTTCCACAGTGTTGCCCCATGGTACCGGTAAGACAGTGCGGGTTGCTGTATTTACCCAG
GGCGCCAATGCAGATGCCGCCAAAGAGGCGGGCGCCGATATTGTCGGTATGGAAGACCTG
GCAGAGCAGATTAAGGGCGGCATGATGGATTTCGATGTGGTGGTGGCCAGTCCCGACGCG
ATGCGCGTGGTCGGTCAGTTGGGTCAGATCCTCGGTCCGCGCGGTCTGATGCCAAACCCG
AAGGTTGGAACCGTGACCCCCAATGTTGCTGAGGCTGTGAACAATGCCAAGGCGGGTCAG
GTGCGTTACCGCACCGATAAAGCGGGAATCATCCACTGCACGATCGGCAAGGTAGATTTT
GATGGCGATAAGCTGAAGCAGAACCTTGAGGCACTGCTGGGTGACTTGGTGAAAGCTAAG
CCAAGCGCCGCCAAGGGTGTCTACATGAAGAAGATTACCGTCTCCTCGACCATGGGTCCG
GGGGTGACGGTGGACCAGGCCAGTCTGACTTTCTAA
>DMJIHGIA_00209 50S ribosomal protein L11
ATGGCTAAAAAAATCGAAGCTTATATCAAGCTTCAGGTTGCCGCAGGTGAGGCAAACCCG
AGTCCTCCGGTTGGTCCGGCTCTGGGCCAGCACGGCGTTAACATCATGGAGTTCTGTAAG
GCGTTTAACGCCAAGACTCAGTCCATGGAAAAGGGGATGCCGATCCCCGTGGTGATCACG
GTCTATAATGATCGTTCCTTTACCTTTATCACCAAAACGCCACCGGCATCCGTGCTGTTG
AAGAAGGCTGCAGGGCTCGCCAAAGGCAGCGCCACCCCGAATAGCGTCAAGGTTGGTAAG
GTGAATCGCGAGCAGCTTGAAGAGATCGCCAAGACCAAGATGCCCGATCTGACCGCAGCG
GATATGGATGCGGCCGTGCGTACCATCGCCGGTAGTGCCCGTGCGATGGGTCTTGATGTG
GAGGGGGTCTAA
>DMJIHGIA_00210 Transcription termination/antitermination protein NusG
ATGGCGATGCGTTGGTATGTGGTGCATGCCTATTCCGGGTTCGAAGCGCAGGTTCAGCGT
TCGCTGAAGGAGCGCGTCGCTCGTTTTGGAATGGAAGACAAGTTTGGCGAGGTTCTCGTG
CCCACCGAAGAGGTGGTGGAGATGCGCGCCGGGCAGCAGCGCAAGAGTGAGCGGAAGTTC
TTCCCGGGTTATGTGTTGGTACAGATGGAGATGACCGACGAGACCTGGCATCTGGTCAAA
GATGTGCCCAAGGTGCTTGGGTTTATTGGCGGTACCGGCGATCGCCCGGCGCCAATTACC
GACAAGGAAGCCGATGCGATTCTGCAGCGTGTGCAGGAGGGGGTCGAGAAGCCGCGTCCG
AAGGTGCTGTTTGAGCCGGGTGAGGTGGTGCGTGTTGTTGATGGTCCCTTCAATGATTTC
AGTGGCGTGGTTGAGGAAGTCGACTACGAAAAAAGCCGCCTCAAGGTTTCTGTTCTGATC
TTTGGGCGCTCCACTCCTGTGGATTTGGAGTTCGGGCAGGTCGAAAAGGGCTGA
>DMJIHGIA_00211 Protein translocase subunit SecE
TTGAATACGAACGCCAGTTCTCCTGCTGAAGGTTCTTCGTTAGATACGGTCAAGCTGCTG
CTGGCGGCTGGTCTTATCGTTGCGGCGATCCTTGGTTTTTACTATTTCGATGCCCATTCT
CAGTTGCTGCGTGTGCTTGGGATGCTGCTCGTGGTGGGGGTTGCGGTAGCGATCGCCTAT
CAGACTACGGTGGGGCGCACTGTCTGGCAGTTCGCCTCAGATTCCAAGGTCGAGGTTCGC
AGGGTGGTCTGGCCAAGTCGTCAGGAGACAGTGCAGACAACCCTGATCGTCTTCGTAATG
GTGCTGATTATGGGTTTTGTGCTCTGGATGTTTGACATGATGCTGGGTTGGGTGTTGCGC
ACCCTTACCGGAGGCTGA
>DMJIHGIA_00212 tRNA-Trp(cca)
AGGCCAGTGGCTCAATTGGTAGAGCAGCGGTCTCCAAAACCGCAGGTTGGGGGTTCGAGT
CCCTCCTGGCCTGCCA
>DMJIHGIA_00213 Beta-barrel assembly-enhancing protease
ATGTCGATTCGTGTAACCAGCATAGTGCTGACACTCATCCTGACTGGCTGCGCAAGCGGC
CCCGTGCCGCCGACCGGCGCGGCCACCACCACGCCCAGCGAACCCCCCACCCCTTCCGCC
CCAGCCCCCCAGCCCGGCGCGGCGAGACTCACTCCTGACCTCATTTACGACACCCTGGTA
GGAGAGATCGCCAACCAACGCGGTGACAGCCAGACTGCATTCCAGCATGCCTACCGGGCG
GCACTTCAGTCTCGAAACCCGGGAATGGCCCAACGCGCCAGCCGGCTTGCTCTGCTATCG
AATCAACACCAGAACACTGAGAAGGCCCTGACGCTCTGGATCGAACTCGAACCCAACTCA
CTCAAGGCGCATCAGATCGCCGCTCTGCTGCATGCAAAACACAACGCTGACTCGAAAACC
TTGTTTCACCTGAAGCGCGTTGCCGAACTGGCCAACCAACAGGGCAAATCCGGCTATCTG
CAGGCCGCCGCAATCGCAGAGAAGAGCAACACCCCCGGCAAGGCGCTTGCACTGATGCAG
CAGATCACCGCCGGACAACAACAGAATCCTGCAGCACTCTACGCCCTCGCAGTGACCGCG
AACCACGCTAAACGCCACGACATCGCCGAACAGCAGGTCCGCACCGCACTCAATCTCAAG
CCCGGCTGGCCACAGGCTCGGCTGCTACTGGCTCGCACCCTGATCCTGCAAGGCAATCCA
GATGCAGGGTTAGATGAACTCAAGGCAGCCGTTGCCGACAACCCATCGGACAAAAAGCTA
CGCACCACGCTGGCCCGCACCCTGCTGGAACAGAATCAGACCGAACAGGCCCGTGCACAC
TTCATCAAGCTCCATCAGCAGTCACCGGAGAACGCCGACATCGGCTACGCCTTGGGCGTG
CTTTCGACCCAGCTCAAACACTACGACGAGGCCAAGGAGTATTTCACCAGCCTCATCGAG
CACGGCCAGAAAAAAGACGACGCCCATTACTATCTGGGTTTGATCAACGAGATCCAGGAA
CAGCACGACAACGCCATCAGCCACTATCAACAGGTCAGCGGCGGCGGCAACCAAATTGAC
GCCCGCCTCCGCACCGCACGACTGCTGACCAACAAGGGCGAGATCAAACGCGCCCGCGAG
CTACTGCAACGACTGCGCCTGCGCACCCCGCAACATCAACTTCGGATCAACCTGATCGAG
GCGGAGCTGCTACGCAGCACCGGCGACTTTGCATCCGCGATGGGAATCTACGACAGCGCA
CTGAAAGCGGATCCTGATAACCTCGATCTACTCTACGCACGCGGCATCAATGCTGCCGAT
CTGGGTGCGATCGAACAGATGGAACAGGATCTGCGACGCATTCTCGACAAGGATCCCAAT
CACGCCGACGCCCTCAATGCGCTGGGCTATACCCTAGCTGACAAAACCAAACGCCTGCAC
GAGGCCAAGCGCTACATCGAACGCGCACTGGCGCTGCAGCCGGACAATCCGGCGATCCTC
GACAGTATCGGCTGGGTCGAGTACCGCATGGGCAATGTCGAGCAGGCGCGCCACCATCTC
GAACATGCCGCGCAACAGAGTAAGGACGCCGAGATAGCCGCCCACCTCGGCGAAGTACTC
TGGCAGCTTGGCCTGCATCGCGAAGCATTGCAGATCTGGCAGGAGGCAATGCAGCGGGAG
CCCCGCAACCGCTTCATCCGCCCAGTACGCAAGCGCCTTACCGGCAGCGAACAGGGACGC
CTCCCGCAGAGCAAATGA
>DMJIHGIA_00214 4-diphosphocytidyl-2-C-methyl-D-erythritol kinase
ATGAGCGCCAATGATTCCCAGGGCCTCTGGCCGGCGCCGGCCAAGCTGAACCTGATGCTG
CGCGTGGTGGGCCGGCGCGCCGATGGCTACCACGAACTGCAGACAGTATTTCAGTTTCTC
GACCTGGCCGACCAGCTGCACTTCACCCCCACCGATGACAGCGCCATCCGCCTGCGCACC
CCTCTCCCCGGCGTCGCTCCCGAGCACGACCTGACAGTCCGCGCCGCTCACCTGCTACAA
CAAACCAGTCAGTGCCGGCTTGGAGCAGAGATCCACATCGACAAGCGACTGCCGATGGGC
GGCGGCCTAGGCGGCGGCAGCTCCGATGCCGCCACCACCCTGGTTGCGCTCAACCGGCTA
TGGAACACCAACCTGTCACAACAGGAGCTGGCCCAGCTCGGCCTCTCGCTGGGGGCCGAT
GTCCCCATCTTCATCCACGGCCACGCCGCCTGGGCCGAGGGCATTGGCGAAACTCTCAGC
AACATGGAACTCAACTGCCCCTGGTATCTGATCGTGCATCCTGGGTGCCATGTCTCCACC
GCCGACGTCTTCAGTGCCGCCGATTTGACACGCAACTCACCCCACATCAAAATAGCCGAC
TTCCTGGGGGGCGACAGAGCGAACGACTGCCTCCCGGTGGTGGCAAAACGCCATCCACAG
GTCGCCGATGCGCTGGCCTGGCTGGGTGAGATCACAACCGCCCGCATGACAGGAACCGGC
GCCTGCATCTATGGCGAGTTTAACAGCCAGGCCGAGGCAGAGAGCGCATGCTCGCGGCTG
CCGGAACGATTTCAGGGTTTTGTCGCGCGGGGGCTCAACCGCTCCCCGCTGTTCGACAGG
ATCGATTCGAGTTAA
>DMJIHGIA_00215 tRNA-Gln(ttg)
TGGGGCGTCGCCAAGTGGCTAGGCACCGGGTTTTGATCCCGGCATACGTAGGTTCGAGTC
CTACCGCCCCAGCCA
>DMJIHGIA_00216 Ribose-phosphate pyrophosphokinase
ATGATGGTTTTTTCCGGAAACGCCAACCCAAGCCTCTCCAGCGAGATCGCCAGCCACCTG
AACATGCCGCTCGGCAAGGCCCAAATTGGGCGTTTCAGTGACGGCGAGGTAATGGCCGAG
ATCCAGGAGAACGTGCGCGGTCGGGACGTGTTTATCGTCCAGCCCACCTCAGCGCCAACC
AACGAAAACCTGATGGAACTGCTGGTGATGATCGACGCAATGCGTCTCTCATCGGCCAAT
CGCATCACCGCTGTCATCCCCTACTTCGGCTACGCCCGCCAGGATCGCCGCCCCCGCTCC
TCCCGGGTCCCGATCACCGCCCGCCTTGCCGCCAAGATGATCAGCACAGCCGGTGCCGAT
CGGGTGCTCACGGTCGATCTGCACGCAGATCAGATTCAGGGCTTTTTCGACATCCCGGTA
GACAACGTCTACGCCTCACCGATCCTGCTCAGCGATGTCTGGCGCCAGCGCCACCCGGAC
CTGATGGTAGTCTCCCCCGATGTCGGCGGCGTGGTGCGCGCCCGGGCGCTGGCCAAGCGA
CTCGACGACGCCGATCTGGCGATCATCGACAAACGCCGCCCACGCCCCAACGAGGCCAAG
GTGATGAACATCATCGGTGAAGTGGAGGGGCGCAGCTGTGTGCTGATCGACGACCTGGTC
GACACCGCCGGCACCCTCTGCCAAGCTGCCCAAGCCCTCAAGGAGCATGGTGCCGCTAAG
GTCGTCGCCTACTGCACACACCCGGTACTCTCCGGCCCGGCGGTAGACAACATCAGCAAC
TCGGTACTCGACGAGCTGGTGGTGACCAACACCATTCCGCTCTCGGATGCGGCCGCGGCC
TGCGACAGGATCCGTCAGGTCAGCATCGGCGAGCTGCTGGCCGAGACTATGCGCCGCATC
AGCGGCGAGGAGTCGGTCAGCTCACTGTTTGTCGACTGA
>DMJIHGIA_00217 50S ribosomal protein L25
ATGTCCGTCAGTTTTGAAATTACTGCACAGCCCAGGAGCGATACAGGGAAAGGTGCGAGC
CGCCGCCTGCGCCGCACCGGCATGGTCCCCGGCATCATCTACGGTGGCCACCAGGAACCC
TCCATGATCTCGCTGGCCCACAACGAGCTGATCCTGCACCTGGATCATGAGGCCTTCTAC
TCCCACATCCTCAACCTGAAGGTTGGTGACGCCACTGAGCAGGTGGTGCTGAAGGATCTG
CAGCGCCACCCAGCCAAGCCGTTCATCATGCACATCGACTTCCAGCGCATCAGCGCCGGC
GAGAAGATCCGCATGCAAGTGCCGCTGCACTTCACCAACCAAGAAACCGCACCCGGCACC
AAGGCGGGTGGCCAGGCCTCCCACATGCTCAGTGATGTGGAGATCACCTGCCTGCCGAAG
GATCTGCCCGAGTTCATCGAAGTCGACATGGGCGAGATGAACGTTGGCGATGCCATCCAC
CTCTCCGAGCTGAAACTGCCCGCAGGTGTGGAGCTGCCCTCCAGTGAGCATGAGGACACC
ATCGTGGTCAACATCCATAGCGGCCACGCCGCAGCTGACGAGGATGAGACTGAAGAGGGC
GCTGCAGAGTAA
>DMJIHGIA_00218 Peptidyl-tRNA hydrolase
ATGCCACCCATCAACGCCCACCCCATCAAACTCATCGCCGGACTCGGAAACCCGGGTGGC
GACTACGCTGAGACCCGTCACAACGCCGGCTTCTGGTTCGTCGAACAACTCGCCAGGCGC
TACAACGGCAGCTTTCGCGCTGAATCGCGCCACCATGGCCAGCTCTGCCGCATCAGCGTC
AGCGGACGTGACTGCCGGCTGTTGATGCCATCTACCTTCATGAATCGCAGCGGTCAGTCG
GTGTCGAGCCTTGCCAGCTATTTCAAGATCGCTCCTGAAGAGATCCTGGTCGCCCATGAC
GAACTCGATCTACCCACCGGCCAGGCCCGCCTCAAGCGCGGCGGCGGCCACGCCGGGCAT
AACGGTCTACGCGACATCATGAGCGCCATCGGCAGCCGTGACTTCCTGCGCCTACGCATC
GGCATCGACCGCCCCCAGCAGAAGGGACCGGTCACTAACTATGTGCTGGGGCGCCCCTCC
AAACAGCAGCGTAGCGAGATCGAGGATGCCATCGACAAGGCCGCTGACTGCCTCGAGCTC
CTGATTCAGGGCGAGTTGCCACAGGCGATGAACCGCCTCCACAGCAGCCGCTAG
>DMJIHGIA_00219 hypothetical protein
ATGACCTACAGCCGCATCCTGCTAACTGCACTTCTACTCCTTCTCTGCTGGCCGCTAGCT
GCAGAACAGAGCGACCCGGAGGCGATCGCGCTGCTGCAGAAGAGCGAGACACTGATGCGC
TCCAGCGGCACTATCGCCCAATATAAGCTCGAGATCATCCGCCCCGATTGGCAGCGCACC
ATGGAGTTTGTCAGCCACGACGACTATCCCAACAACCGTTTCCGCATGGAGATACTCTCG
CCACGCAAGACCAAGGGCACGGTATTTTTAAAGATCGGCGACCAGCTCTCGATGTTTCTC
CCTAAGTTACGCCGTCAGATCGCCATCTCCCCGGCGATGATGCACGATGCCTGGATGGGT
TCTGACTTCAACAACCAGGATCTGCTCGAAGCCAACTCGTTGATCGATGACTACACCCAC
CACATCACCGCACGCCAGGGTGAAGGCAAAACTGCGCTCATCACCATCACCTCCCAGCCC
AAACCCAACGCCAAGGTCAGCTGGAGCAAGCTGCAGCAGCAGATCCGCGGCGACGGCATC
CCGCTCTCCATCACCTACGGCTGCAATGACCCCACAGGCGGTCGGCAGCTAAAGTTTGAA
GCGGTGCAGAAACTTGGTGGCCGCAACATCCCCACCCGCATGATCATGCAGCCACAAGGC
CAGCCTGGCAGGCGCACCGTCATCACCATCAAATCAGCATCCTTCAACCAACCCCTGGAT
GAGGCGTTGTTTGCCCCACAGGCAAAGAAAAAATAG
>DMJIHGIA_00220 Macrolide export ATP-binding/permease protein MacB
ATGGGGAACACTGCAAGCTCGGCCAACCGACTGATTCTTGCTGTCGCACTGCGCAGCCTG
AGCGACAATCTGCGCCGCACCCTGCTCACGGTGGGAGCGATCGCAACCGGCCTCGCCTCG
TTGATCTTCCTCTGGGGCTTTAACGATGGCCTGCACCACAACATGTTGAAGAACTTTCAG
GAGTCGATCATCGGCAGCCTGCAGATCCACCGCCAAGGATTCTTTGAAAACCCCAAGCTC
TCACTCCATCTGCGCCATCCCGATCAGGTAACTCAAACCCTCAACCGACTCGGTGCGAAC
ACATGGAGCCCACGTCTAGAGAGCTTCGCCCTAGCCGCCTCCGACACCACCACCGAAGGG
GTGATGCTGATCGGCATGGACCCAGTGCACGAACCCCGCGTCACCAAGCTGAAAGAGCGC
ATCGGCGAGGGGCGTTTCCTACAGCCCGGCGATACGTTTGTCTGCATCCTCGGCGCCACC
ACCGCGCGCAATCTCAAGATCGGGCTTGGCGACTCCCTGGTGCTGCTCGGCTATGACCGC
TTTGGTGCGCTGGTGGCGGAGGAGTTCCGTCTGATTGGCATCATCACCAGCGGTGAGATG
GGGCTCGACCGTGGCATGGCGCTCACCAGCCTAAGCGCACTGCAGGAGATGCTCGACTTC
CCCGGTGGCGTTACAGACCTGGTGGTCAGGGTTCCGGAAGAGCGCCTCAATTCGCTGAAG
GCGGATCTTCTGCTGACACTAGCCGATCAGGACCTGGAGGTGATGGCCTGGAGCGACATG
TTTCCGGTGATGCAGGAGTGGATCACCCTGCACAACGGCTTCCTCTACCTGTTCCTCGGC
GTTGTGTTGTTCATTGTGCTGGCCGGTGAACTCAATACCCTGTTGCTGTCGATGCTTGAA
CGCACCCGCGAATTTGGTATATTCATGGCGATCGGCACCCAGCCCCGTCAACTCACCCTG
ATGATCCTCAGCGAGGCGCTGGCGATCGGCCTGCTTGGCATCTTCTGCGGCATTCTGCTC
GGTATTGCAATTGTGCTGCTCACCCAACACACCGGCATCGATCTGTCGCTGCTGCTGGGC
TCCACCACCCGCTTCTATGTCGACCCGCTGATCTACCCGAATCTCAACCTGCAACATCTC
GGCATCACCACCCTGGCAATCCTGCTCACCTCCCTGCTGGCGGGCATCTACCCCGCGCGG
CGAGTCAGCCGGCTGCAACCCGCCGAGGCGCTGCGCCATGTCTGA
>DMJIHGIA_00221 hypothetical protein
ATGTCTGACGCAACCAGGCTCCCCGCCCGCCTCTATCTGCAGCTGAGTCTGCGTAATCTC
TGGCGCAATCCGCGGCGCACCCTCATCACCCTCTCCGTGATGATCTTCGGTATCGCCACC
CTGACCCTGCTCGGCGCGCTCAACGATGGCTGGCTCGAGCAGATGCGCACCAACTTCATC
CTTAGTTTCACCGGCCATGTGCAGGTGCATGCACAGGGTTTCGAGGCATCGCAGAACCTG
GCTGATCACATCGAGCTGCCCGAGGAGGTGACTAGCCTGATGTCGAGCATCATCGAGATC
CAGAGCTGGACCCAGCGCATCCGCAGCTCCGGGCTAATCTCACGCGGCGGCAACAGTGCC
GGCGTGCAGATCATGGCCATCGACCCCGAACAGGAGACCTGGGTCACCCACATGCACGAA
TCTGTGGTGCAGGGGCGCTGGCTCAATCCAGGTATGGCCCACGATCTACTGCTTGGCGCA
ACCGTGGCACAGAATATCGGCGCAAAACTGGGCGATCGGGTGGTGCTGATGTCACAGACT
GCCAGCGGCAAGATGGTCTCAGAGATCTTCTTCCTGCGTGGCGTCATCGAGTCGGGCGCA
CCGCAAATCGACCGCACCCTGGCACTGATCCCGCTCGATTCGACGCAACTCTGGCTCGGC
ATGCCGGGAGTGGTCACCGACATCGTTATCCGCGCCCAGCAACACCAGGATACCGACCGC
ATCCGGCGCATCCTACGCCAGCTTCTCTCGGAGCAGGACTACGAAATCCTCACCTGGAAG
GCTCTCGATCCAATGGTCCGCCAGTGGCTCGACTTTAGTGATGCCTACGGGCTGGTAATC
ATCCTGGTCGTGGCACTGCTGGTGCTGGTGGAGATCCTCAACACCATGCTGATCGCCTTG
CATGAGCGGCAGAAGGAGCTGGCGATCATGCTTGCAGTGGGCACCCGTCGCCGGCAGATC
TTTGCCATGCTGCTGTTGGAGGCGGTAATGCTGATCCTGTTCGGTAGTCTGCTCGGTTAT
CTGGTCGGTGGCGCGGTGGTGTTTGCACTGGCCGATCAGGGAGTCGACCTCTCCGCCTAT
GCCAATGCCTTCCAGTTTTTCTATATGGACCCGGTCATCGTGCCGAACCTGAGCGCCGAG
AGCACCCGGCGTATCCTCGGCACCACCCTGATTGCTTCGCTGGTGGCCGGTATCTATCCC
GCCTGGCAGGCCACTCGCATCCAGCTCAGCCAATCTCTAAGAATCCAGTAA
>DMJIHGIA_00222 putative ABC transporter ATP-binding protein
ATGCAAGAAAACAAAAGCAACAACATCATCGAGGCCAAAGATATCTACAAGTGCTACTGG
GTCGGCACCATGCCCTATCCCGCCCTCAACGGTATCAACCTACACATCAAGCCCGGCGAG
TTTACGGTGCTGGCGGGACGCTCCGGTTCGGGCAAGAGCACCCTGCTCAACCTGATCGGC
GCACTGGAGTCTGCAGACCGGGGGCAGATTCTCATCGACGGAAAGAACATCCTTGCCCAA
CCCGAACAGCAGCGCAGCCAGTTCCGGCTGCGAAACATCGGCTTTGTGTTCCAGTCTTAC
AATCTGGTGCGGGTGCTCAGCGCGCGGGAGAATGTCGCCTATGTCTGTCAGCTGCAGGGC
AAGAGCCGCAAGCAGAGCGAGGCGATCGCCAACCACTGGCTGAACGAGGTCGGTATAGAG
CATCTTGGCTATCGCCGCCCGGACCAGCTCTCCGGCGGCCAACAACAGCGGGTTGCAGTT
GCCCGGGCGCTGGCCAGCGAACCTCGCATCGTACTGGCGGATGAGCCCACCGCGAATCTC
GACTCCAGCACCGGGCGGGATCTGATCCAGTTAATGCAGGGGCTGAATCAGAAGTTGGGT
ACGACCTTCCTGATCTCCTCCCACGATCCGGACGTAATACAGGCCGCCGGACGCCTGATT
AAGCTGGCCGATGGGCGGGTGGTGAATGCCGACCAACCACAGTCGAGCCAGCCTGTCAGT
ATCACCAGCGCCTGCCCGATGCAAAACTTGCCGCTGCGGGAGCGCCTGCGCGGCTTCTTC
CGCAAAAAAAACAACCGGGCAACAAAAAAACGGCAGCGCCCAATTGGACGCCGCCGTTCC
TGA
>DMJIHGIA_00223 Fumarate and nitrate reduction regulatory protein
ATGAAAAAAAACATAACGACCAGTGAAGGAGGCGGGGATGGTCAGGCAGCATCGCCGCAA
GGACAAGCCGCTCAGCATCAATCTGAATTGGATTGTTCTAAGTGTGAAGCAAGGTATCGC
TGCCTGGGGGAGGGACTCAGTGAAGAGCAGCTGCTGGGGCTACGTAAGATTACTCGTACC
CTGGGTCCTTTCCAGCCCGGAGAGGCCATCTTCAGGGTAGAGGGCAAATTCAAGTCCTTG
TTTGTCATTCAGTCGGGTGCTGCCAAGATCGAAACCGCTTCTTTCGAGGGTGCGAAATTG
GTGGATGGTTTCTTTTTTCGGGGCGACCTGGTGGGCCTGGAGTCGATCGGTGCCCAGCAA
TATGGCCACGATGCCATCGCATTGGAGCGGACTCTGGTTTGTGAACTCCCTTTTAATCAG
CTTGAGTCGCTTTGTTCGTTTGTGCCGAGGCTACAACGGAAGCTATTGATCATTCTGGGG
CAGAAGATTCGCTACACGAACGAGACCATCGTGCATGGGCGCTATGTGAGTGGTGAAAAG
CGTCTGCTATTTTTTCTGCAGATGCTTTGCGAAAAGAAGATTATTAAGAAAAATGACAAT
ACAGGCAGCGTGGATCTGCCCATGTCAAAAGGAGATATCGCCAGTTATCTGGGTTTGCGA
CCTGAATCCCTTAGCCGGGTGCTGACCAAGCTCCAGAGTGACGGCATTATTCGAAACCAT
ACAAAGAAGATAGAGTTTCTAGATATCAAGGCAATCCTGCAGCAAGTGTGCAGGTAA
>DMJIHGIA_00224 Phosphomethylpyrimidine synthase
ATGAGCGCCATCCCAGAAGATTTCATCAAAAAGACCGCCAACCTCTCCGAAGAGGTGACC
CGTCCCTTCTTCAAGTCGAAGAAGATCTATGTCGAGGGTTCGCGCCCCGATATCCGCGTG
CCGATGCGCGAGATCGAGCAGGATCCCACCGCCGCCAGTTTCGGTGCGGAAGAGAACCCG
CCGATCACCGTCTACGACACCTCTGGTCCTTTTACCGACCCGGAGCAGAAGATCGACCTG
ATGAAGGGCATGCCCGACCTGCGCTCTGGCTGGATCGATGAGCGGAATGACACCGAACAG
CTGAAGGGCCCCAGCTCTGAATACGGTCGTGCCCGCCAGGGCGACCCGGAACTGGCCGGT
CTGCGCTTCGAGCACATTCGCGCCCCGCGTCGTGCCAAGCCGGGCCAGAACGTCACCCAG
ATGCACTACGCCCGCCAGGGCATCATCACTCCGGAGATGGAGTTCGTGTCGATCCGCGAG
AACTGCCGTCTGCAGGAGATGAAGGCCGATCCACGCTACGCCAAACTGCTACGCCAGCAT
GCCGGTGAGCCGATGGGCGCGCAGATCCCTGATGAGATTACCCCGGAGTTTGTGCGCTCT
GAGATCGCCGCCGGGCGTGCCATCATTCCCGCCAACATCAACCACCCGGAGATGGAGCCG
ATGATCATTGGTCGCAACTTCCGGGTGAAGATCAATACCAACATCGGTAACAGCGCCGTC
AGCTCGTCCATCGACGAGGAGGTGGAGAAGATGGCCTGGTCCGCCCGTTGGGGCGGCGAT
ACCCTGATGGACCTTTCCACTGGCAAAAACATCCACGAGACCCGTGAGTGGATCCTGCGC
AATAGCCCCATGCCGATCGGCACCGTGCCCATCTATCAGGCACTGGAGAAGGTCAACGGC
AAGTCCGAGGATCTCACCTGGGAGATCATGCGCGATACCCTGATCGAGCAGGCAGAGCAG
GGCGTCGACTACTTCACCATTCATGCTGGCGTGCTGTTGCGTCACGTGCCGCTGACGGCT
GATCGCGTCACCGGTATCGTCTCCCGTGGCGGCTCGATCCTCGCCAAGTGGTGTCTGGCC
CATCATGAGGAGAATTTTCTCTACACCCACTTCGAAGATATCTGCGAGATCATGAAGGCC
TACGACGTCGCCTTCTCTCTGGGTGACGGCCTGCGACCCGGCTGCCTGGCTGATGCTAAC
GACGCCGCCCAGTTCGGTGAGCTGGAGGCCCTGGGGGAGCTCACAAAGATCGCCTGGAAA
CATGACGTGCAGGTGATGATCGAAGGCCCTGGCCATGTGCCGATGCAGATGATCAAAAAA
ACATGGACAAGGAGTTGGCCGACTGTTTCGAGGCGCCGTTTTATACCCTCGGCCCACTGG
TCACCGATATCTCCCCCGGCTACGATCACTTCAGCTCAGGCATCGGTGCGGCACAGATCG
GTTGGTATGGCACCGCTATGCTCTGCTACGTCACGCCCAAGGAACATCTGGGCCTGCCGA
ATAAAGAAGACGTGCGGGAAGGCATCATTACCTACAAGGTTGCGGCCCACGCCGCCGACC
TGGCTAAGGGTTTTCCCGGCGTCCAGCTACAGGACAACGCTATGTCCAAGGCGCGCTTCG
AGTTCCGCTGGGAGGATCAGTTCGCCCTCGGCCTCGATCCGGAAAAGGCTCGCGACTTCC
ATGACGAGACCATGCCCCACGACTCCCACAAGGTGGCGCATTTCTGCTCCATGTGCGGCC
CCCATTTCTGCTCTATGA
>DMJIHGIA_00225 TPP
ACAACCAGCTAGGGGCGCCTGATTTTCAGGCTGAGAGAGACCCTTACCACCTGATCCGGT
TAATGCCGGCGTAGGGAAGCTGAACGCACCGACA
>DMJIHGIA_00226 Protein-L-isoaspartate O-methyltransferase
ATGATCGAGAGCAGTATCGAACGGGCCCGCTTCAATATGATCGAGCAGCAGATCCGGCCC
TGGGAGGTCCTCTCCCCGGCGGCACTGGAGACCCTGCAGACGCTACCCCGCGAGGCTTTT
GCGCCGGCGGCCTACCGCGGCCTGGCATTTGCCGATTGCGAGATCCCGCTCGGCCACGGC
GAGACGATGCTCTTCCCGCGCATCGAAGGCAAGGCGCTGCAGTCGCTCGATATCCAGCCC
TCTGATCTGGTCTATGAGGTCGGCACCGGCAGCGGTTTTCTCACCGCCTGTCTGGCGAAG
CTCGCGCGGCAGGTGGTCAGCATCGACATCCATCCCGACTTCACCGAGCAGGCAGCCGCC
CGCCTCGACGAGATGGGCATCCACAACGTCTCGCTGAGCACCGGCAATGCGCTGCAGACC
CCGTCGATCAAAGGTCCGTTTGACGCCATCCTGGTCTCCGGCTCGGTCCCCACCAGTGAG
CAGGCAGAGATCTTCCGCTCCCAGCTGAAGCCCGGCGGACGTTTGTTTATCGCGGTCGGT
GAGGCACCGGTAATGGAGCTGCTGCTAATTACCCGAGAATCGGAGCGCGCGTTCCGTGAA
GAGGCTATCCTCGAGACTGAACTGAAGGCGTTGCAGGGAGCCGCGCCAGCGAAGTCATTT
GAGTTCTGA
>DMJIHGIA_00227 hypothetical protein
ATGAATCTGCACAAAGTAAGACTACCGCTTGCCCATGCAAAAAGCTCCCAGTTGCTGATC
ATCAATGTGCAGGAGAAGCTGGCGAAGGCGATGTACACGCCGCATCGCGAGCAGATGCTA
ATCAACATCAACCGCCTGAGCCAGGCGGCCCGGATACTGGAGATCCCAGTGGTGCTCTCG
GAGCACTACGCCAAGGGCCTTGGACGCACCCTGCCTGAGATCACCCAGCACCTTGCCCCC
GAGGTGGATGCCAAAGACAGGCTCGCCTTCTCCTGCTGCACCGCCCCCGGCTTCGAGGAA
GAGCTTGAGCGCGCCGAAGAGCGTAAGCAGATCATCATCGTTGGCCTGGAATCCCACATC
TGTGTGCTGCAGACGGCATCCGGCCTGCAGCAGTGGGGGTATCAGGTATTTGTGGTGGAA
GACGCTATCGCCTCCCGCTCATCCAATAACCGCCGCAACGCCATCGAACGCTTGCGTGGC
GGCGAGGTCATCATCAGCAATGCGGAATCGGTCGCCTATGAGTGGCTAAGTGACGCCGGC
CACGCCCACTTCAAAGAGGTCACACAACTTTTTCGTTAG
>DMJIHGIA_00228 3-deoxy-D-manno-octulosonic acid transferase
ATGCGCGGCCTCTACACCTTGCTGGTCTATCTGCTGCTGCCGCTGGTGGTGCTGCGGCTC
TTCTGGCGCAGCCTGCGCGCGCCGGCCTACCGGCAGCGCTGGCTGGAGCGGTTTGGTTCA
CTGCCGCTGGCCCTGCAGCAGGATTCGATCTGGCTGCATGCGGTCTCGGTGGGCGAGGTG
CAGGCCGCCCAGCCGCTGATCCGTGAGCTGCTGCTGCGCTATCCGCAGATGCCGCTGGTG
GTCACTACCACCACCCCCACCGGTGCCAGGCGGGTTGATGAGCTGTTTGGCGGTGAGGTG
CACCACCTCTATGCCCCACTGGATGTGCCGCTGGTGGTGCGGCGTTTTTTCCGTGCCCTG
CGACCGCGTATCCTGATCCTGATGGAGACCGAGATTTGGCCCAATCTGCTGCATGAGTGT
CAGCGGCGGGGAGTGCCTTCACTGCTGGCGAATGCGCGTCTCTCGGCTCGTTCGGCGCGC
CGCTATCAGCGGCTGGCTGGTCTGACTCGGCAGACCCTGCAGCGGATCGATCTGATTGCC
GCCCAGGGTGAGCGGGACGCAGAACGCTTCATCGGCCTGGGTGCTATCTCCGAGCGGTTG
CTGGTGAGCGGCAGTGTCAAGTTTGATCTGCGCCTGCCGGCGAGCCTGCGTGAGCAGGTC
GATGTGCTGCGCCGCGAGTGGGGGCAGGAGCGACCGGTATGGATCGCTGCCAGCACCCAC
GAGGGTGAGGAGGGACCGATCCTTGAGGCCCACGCGCAGGTTCGTGAGCGTCTGCCGAAT
GCGCTGCTGGTGCTGGTGCCGCGTCATCCGGAACGTTTCGAGCGGGTCGCCGAGCTGGTG
AGTGTCAGTCGGATGGCGATGGTGCGCCGCTCGCAGCAGCGTCCCTGCAGCGGGAGCACT
GCGGTGTTTCTCGGCGACAGCATGGGGGAGCTGCCGTTGTTTCTCGGTGCTGCCGATCTG
GCCTTCATCGGGGGCAGTCTGGTGCCGGTGGGTGGGCATAACATCCTCGAGGCGGCGGCC
CAGGGGGTGCCGGTGGTGTTTGGCCCGCATGTGTTCAACTTTGCCGAGATCAGTGAGCTG
TTTCTGGTCCAGGGTGCGGCCCGCCAAGTGCAGGATGTCGCCGGGCTGGTCGCCCTGTTG
CTGAGCTGGCTGGGAGATGCCAGTCAGCGTAGCGTGGTGGGTGAGCGGGGCCGGGAGCTG
GTGGAGGCCAACCGTGGTGCGCTGCAGCGGCTGCTGCAGCAGGTCGATCAGCTGTTAGCC
GGCGGGCGGCGCTAA
>DMJIHGIA_00229 hypothetical protein
ATGGATCAGGACTTACATGGATTGATTATTGAGGCGAAGTCTCAGTTGGATTGTTTTTGT
GCTCTCCTCAGTGGGATGCCAGATGCACCGATTGAGGACGTTGAGCCCATACATCTGCTG
AGCCTGATTGCGCCAGTGAGAGAGCGCCTGGAAAAGGCCTTGGCGGTGCTGGAGTCTCGA
TCCTCCCCGCGAATTGCTGATGAGATAGCTTCTGATCGGGGGATGCTGATGCTGGATGAG
GTCATTCAGGAGATGCGAGAGGGGCCTAAGTCAGCTGGTCCACCAACATTACCCCAAGAT
CGGCCGGAGAAGCGCTCTCGATGGTTTGCCCGCTCTTCTCAACGTTCCCCCTTTCCCCCA
ATAAGTAGGGCTGCGCCCACCCCAAGTTTGTCCGTGTCCTGCGCTGATTGCCGGTTGGAT
CTCGGCTTATTGAGGCGCCTGCGCTTGGTATTTCTCATCCCCCACACCCCCTAA
>DMJIHGIA_00230 Tyrosine recombinase XerC
ATGCACCCGACTAATACCGATCTGATCACCCGCTGGCTGACGTGGAAAGAGCACAACGAA
GGCCGCCAGCCTGGCACTGTAAATAAGTACTTCCGCTATCTGGAGGGGCTCGCCGCCTGG
CTGCAGCAGGAGCACGAGATGGGCCTGCTGGATGCCGACCGTGCCCAGCTCGAGGCGTTT
TGTGGCCTGGAGGCCCATAAGCGGGGGCTGCGTCCTGGCAGCCGTCGGCCTACGGTCGCG
GCGGTGAAGGGCTTCTATGCCTGGGCTCTGAAGCAGGGCCTGCTGTTTGAAGACCCGGCT
GTGACCGTGCCCTATCCCAAGAGCGGGCGCCGGCTGCCGAAGGGGATGGACCTGGTCCAT
GGTGAGCGGCTGATGCTGCAGCCTGATCTGGATACGTTCCTCGGGGTGCGGGATGCGGCG
ATCCTGTCGGTGTTCATCGGCTGCGGTCTGCGGCTGTCAGGGGTCTGTCGTCTCAATGAG
TCGGATCTGGTCTGGGCGGCCGATGATCGAGGCATGGAGCGGCTGATCATCCGTGTCAGG
GAGAAGGGGGATCATCAGCGGTTTGTTCCTGCCCCCCATGAAACCCGGCTGTTGATCCGT
GCCTATCTGGGGCATGAGGAGCTGGCGCGAATCGACAGGATGCTGCCTGATGGTGACCAG
GTGCTGTTCGTCAGTACCAAGGACATGAAGACGCCCCCACATGAGTACTACGGTGAGGCA
AGGCGCATCTCTACCCGATCGGTGGGTGAGATGGTCGAGAAGTATGGCGATCAGGCGGGT
ATCCCAAGGGATCAGTGCCATCCTCATGCGCTTCGCCATCTGTATGGCACAGAGCTCACC
GAAGATGATGTGCAGCTGCTCAAGATCCAGGCCCTGATGGGGCATAAGGATCCGAAGACC
ACCAAAGATTATGTGCATGTAGCGCTGCGAACCCTGGCCAAAGCAGTCGACCAAGCCAAT
CCGCTGTCAAAGATGGAGCTACCTGTCACCAAGCTGGCCAGACACCTATCCAAACCCTGA
>DMJIHGIA_00231 hypothetical protein
ATGGAAAAAACTGCGGTGATATATGCTCGGGTTTCCACTGCCCGGCAAGCTGAAGATGAG
CTGCCGCTGGAGTCACAGATCCAGCAGTGCGCGGCAAAGGCGGAGTCCCTTGGGGCGCGG
GTGGATCGGATCTTTGTGGATGAAGGCCGATCCGGCCGGTATGACGACCGTCCCGACTTC
CAGGCAGCCATCGCATACTGCGAGGTGATGAGCCCAGACTACCTAATCACTTGGTCTACC
AGCCGATTTGCCCGAAACAAGATCGACGCGGGCATGTACAAACTGCGTCTGGCAAAAGCG
GGTATTGATATTCAGTATGTGAGCTTGAATATCGACCGCAACACAGACGGTGGCTGGGTG
ACTGAGAGCGTCCTGGAACTCTTTGACGAGCTCTATAGCCGGCAGGTTTCTGCGGACACC
ACCCGTTCCATGCTCAAGAATGCACAAGAAGGATATTTCAATGGCGGCCGAGTCCCGTTC
GGCTAA
>DMJIHGIA_00232 tRNA-Asn(gtt)
TCCCCGGTAGCTCAGTCGGTAGAGCGGGTGACTGTTAATCACTAGGTCGGCAGTTCGAGC
CTGTCCCGGGGAGCCA
>DMJIHGIA_00233 hypothetical protein
ATGGACGTCACCCCTACACAGGCCAGGCGCGCCCGCGCCTGCGGTTTCTCTCTCGTGGAA
CTCACCTCGGTGCTCAGCGTCGCGCTGATCCTGATCGGCGTAGGGGTTCCCGAGTACCGT
CATTTCAGCGCACAGAACCAGCTGCACAGCAGCCTGCAGAGCTTTCTGACACACCTTCAG
ATGGCTCGCATCAGCGCCATCCAGCAAACCGATTACGCGATTCTCTGCCCCAGCCGCGAT
GGTATCAACTGCCTGAAAAGCACCGAGTGGCACCAGGGTATCCTGCTTTTTCTCGATCGC
AACAGGAACAAAAAGGCAGACCAGGGAGATCTACGGCTGCGCGTCTGGCAAACGCCCTCA
AACACCCCAGTACGGATAACCACCACCTCCGGCAGGCCCCTGATCCGCTTCGATCCCAAC
GGCTGGGCCTCAGGTTACAACGCCACCATCACCTTCTGCAGCAGCTCAGCAGAGATCCCC
CCCAAAGCCCTCATCTTCGGCAACCCCGGCCGAATACGCATCTCGGACAAAGGGGCGGGC
GGAAAAAAACTGACCTGCAACTAA
>DMJIHGIA_00234 Aspartate/prephenate aminotransferase
ATGAACAGCTTATTCTCCACTCGCGTACAGGCGATCAAACCCTCGCCCACCCTGGCGATC
ACCGCCCGTGCCAGCGAGATGCGCGCTGCGGGTAAAGATGTAATCGGGCTGGGCGCTGGT
GAGCCCGACTTCGACACTCCGGAACACATCAAGGCCGCCGCGATCCAGGCGATCAACGAC
GGCTTCACCAAATACACAGCGGTGGACGGCACCCCCGGACTGAAACAGGCGATCATCCAC
AAATTCAAGCAGGACAACGGTCTCGACTACGCAGCAGACCAAATCCTGGTCTCCTGCGGC
GGCAAACAGAGCTTCTACAACCTAGCCCAGGCGGTGGTGGAGCCCGGCGACGAGGTGATC
ATCCCGGTGCCCTACTGGGTCTCCTACCCTGACATGGCGCTGCTAGCGGGCGGTGTGCCG
GTCTACGTGCACGCCGATGCCTCGCAGCACTTCAAGATCACTCCGGCCCAACTGCAGGCG
GCGATCACCAGCTTGACCAAGCTGGTGGTGATCAACAGCCCCTCCAACCCCACCGGCATC
GCCTATAGCCGTCAGGAGCTGGAGGCGTTGGGCGAGGTGTTGCGGGAGCACCCTAAGCTG
CTGATCGCCACCGACGACATGTACGAACACATCCTCTGGTCGGACGAGCCCTTCTGCAAC
ATCCTGATGGCCTGCCCCGACCTCGCCAACCGCACTTTGGTACTGAACGGCGTCTCCAAA
GCCTATTCGATGACCGGCTGGCGCATCGGCTACGCCGGCGGCCCCGCCAATATCATCAAG
GCGATGAAGAAGATCCAATCCCAGAGCACCTCCAATCCCACCTCCATCTCCCAAGTAGCG
GCACAAACGGCGCTGGAGGGGCCCCAAGAGTGCATCAAGGAGATGCTCACCTCGTTCAAA
GAGCGTCACGACTATGTACTGGAACGGCTCAACACGATGCCCGGCATCTCCTGTCTGCCG
GCCGACGGCACCTTCTATCTCTTCCCTAATATCGAAGGGGCGCTGGAATCGATCGGCGGT
GTCAGCAACGACCTGGAGTTGGCGGAATATCTGATCGAACAGGCCGGCGTGGCCCTGGTG
CCCGGCTCCGCATTCGGCCTCGGCGGCCATGTCAGGATATCCATCGCCACCAGCATGACA
AATCTGCAAAACGCCCTCGACCGGATCGAAAGCGTTTTGAGCTGA
>DMJIHGIA_00235 UvrABC system protein B
ATGGTGAAACAATTTCAATTGGCCTCCCGATTCGACCCGGCTGGCGATCAGCCCAGTGCA
ATCGAGCGGCTGGTAGAGGGTATCCACGATGGTGAGGCGGGTATGACTTTGCTCGGCGTG
ACCGGCTCGGGCAAGACCTTCACTATCGCCAACGTGATCCAGCAGGTGCGGCGTCCGACA
TTGGTCCTGGCCCACAATAAGACCCTGGCGGCCCAGCTTTACGGCGAGTTCAAGGAGTTT
TTCCCCAATAACTCAGTGGAATATTTTGTCTCCTACTACGACTACTACCAGCCCGAGGCC
TATGTGCCGGCCTCCGATACCTTCATCGAAAAGGACGCCTCGATCAACGAGCACATTGAG
CAGATGCGTCTCTCCGCCACCAAGGCGCTGCTGGAGCGCAACGACACCATCATCGTCGCC
ACCGTCTCGGCGATCTACGGCCTGGGTGATCCACGCTCCTACCTGAGCATGATGCTGCAC
CTCTCCCGTGGTGACATCATCAACCAGCGCGATATCCTGCAGCGTCTTGCTGAGCTGCAG
TACAAACGCAATGATGTGGAGCTGCATCGCGCCACCTTCCGGGTGCGCGGTGAGGTGATC
GACATCTACCCGGCTGAGTCGGACGCCGAGGCGCTGCGGGTGGAGCTGTTCGATGACGAG
GTGGAGCGGCTCACCCTGTTCGACCCGCTCACCGGCGAGCTGCTGCGTAAGGTGCCGCGT
TACTCGATCTATCCGAAGAGCCACTATGTCACCCCCCGCGAGACCCTGCTGGCGGCGGTG
GATCAGATCAAAGAAGAGCTAAAGGGGCGTCTGGATCAGCTGGAGTCGGCCAACAAACTG
GTGGAGCGACAGCGGCTTGAGCAGCGCACCCGTTTCGATATCGAGATGATCCTGGAGCTG
GGTTACTGCTCCGGCATCGAGAATTACTCCCGCTACCTTTCCGGACGTGGTTCCGGTGAG
GCGCCGCCGACCCTGTTTGACTACCTGCCGGACGAGGCCCTATTGGTGGTGGATGAGAGT
CACGTCACCATCCCGCAGATCGGCGGCATGTATCGGGGCGACCGATCGCGCAAGGAGACC
CTGGTGGAGTATGGCTTTCGTCTGCCCTCGGCGCTCGACAACCGGCCGATGCGCTTCGAC
GAGTATGAGGCGCGCTCGCCCCAGACCATCTATGTCTCCGCCACCCCGCGTGAGTACGAG
ATCGAACGCTCCGGCGCTATCGTTGAACAGGTGGTCCGCCCCACCGGTCTACTCGACCCC
GAGCTGGAGGTGCGCCCTGCCACCAGCCAGGTCGACGATCTGCTCTCCGAGATCGGCCAG
CGGGTGGAGCAGAGCGAGCGGGTGCTGGTCACCACCCTGACTAAGCGCATGGCGGAGGAT
CTCACCGACTATCTGCACGATCACGATGTGAAGGTGCGCTATCTACACTCCGATATTGAT
ACCGTGGAGCGGGTGGAGATCATCCGCGACCTGCGTCTCGGTGAGTTCGACGTGCTGGTG
GGCATCAACCTGTTGCGCGAAGGGCTCGATATGCCAGAGGTCTCGCTGGTGGCGATTCTG
GATGCCGACAAGGAGGGCTTTCTGCGCTCCGAAGGCGCGCTGATCCAGACCATCGGCCGG
GCCGCGCGCAACGCCAACGGCAAGGCGATCCTCTATGCGGATGAGATCACCGGATCGATG
CGCCGCGCCATCGACGAGACCGAGCGCCGCCGCAGCAAACAGATCGCCCATAATGAGGCT
CACGGCATCACTCCGGAGACCATCCGCAAATCAGTTGCCGACATTCTGGAGGGAGCCTAT
CCCGGTGCCCCGGGGTCAGCCAAACGCTATGCTAAAGTGGTGGAGGAGCAGGCGGAGTAT
GCGGCCCTGTCACCACGGCAGATGGCCAAACGCATCAAGGCGCTGGAGGATGAGATGTAC
CAGCACGCGCGGGATCTGGAGTTCGAGGAGGCGGCCAGGGTGCGCGATAAAATCCGTGAG
TTGGAAGTACAGGGTGTGCTGGCATAG
>DMJIHGIA_00236 Protein-L-isoaspartate O-methyltransferase
ATGATTCGCGACATCGTCGATGAGACCCGCTACGTCGGCCGGATGACGGGACGTTCGGAG
ATCAGTCGGTCGGTGTTGGCGGCGATGGAGCGCGTTCCCCGGGAGCAGTTTGTGGGGCCG
GCGATGCTGCAGCACGCCTTCGATAACAGTCCCTTGCCGATCGGCTCAGGGCAGACTATC
TCCCAGCCGTTTATCGTCGCCCTGATGACCGATGTGGCGGCGCCGGAAACCCATGACAAG
GTGCTCGAGGTGGGGACCGGATCGGGATACCAGACTGCGATTCTGGCGGAGCTGGTCAAT
CAACTCTATACCGTTGAGATCCTGCCTGAGATGGCGCGGGCCGCTAGGCAGCGCCTTGAT
ACCATTGGCTACAACAACATCCACTACCGGGTTGGGGATGGCCGCAATGGCTGGGCGGAA
GAGGCGCCTTTCGACATCATCCTGGTAACCGCGGCCGCAGTGGAGGTTCCGCCGACGCTG
ATCGAGCAGCTGCGGCCTGGTGGGCGCATGGTGTTGCCGGTGGGTGAGCGCTACGCCGCA
CAGGAGTTGGTGTTGCTGGAGAAGGATGATCAGGGCGCAGTTTCCCTGTCGAGTCTATTG
CCGGTGGCCTTTGTTCCCCTGACCAGCGGCCACTGA
>DMJIHGIA_00237 tRNA-Val(gac)
AGGCGCGTAGCTCAGTTGGTTAGAGCACCACCTTGACATGGTGGGGGTCGTTGGTTCGAA
TCCAATCGCGCCTACCA
>DMJIHGIA_00238 hypothetical protein
GTGGAAGCGAAACCGCGCTTTGGCGGGACCCTCCAGGCCAGACCAGTATTGGCGCGCCGC
CTCCAGCATCACATAGCTGCCGGTGATGTTGGTCTGAATGAACTCCGCCGGACCGCTAAT
CGAGCGATCGACATGGGATTCGGCGGCGAGGTGCATCACCAGGTCCGGATGATGCTCACG
GAACACCCGGTCGACCTCCGCCTGGTCGCAGATATCGACCCGCTCGAAGGCGTAGCGTTC
GCTGCCGTCCACCGCAGCCAGCGACTCCAGATTGCCCGCGTAGGTGAGTTTATCGAGATT
AACCACATGGTGGTCTGTCTCATTGATCAGATAGCGGATCACCGCCGAGCCGATAAAACC
CGCCCCGCCCGTAACCAACAACCGTCGTGCCGGCATTTGAGCCATGCTAATTGCCTCCCT
CCCCCCGACAGGCTTTCTGGAGTCACTCAAACATCCCCTGCTTTAGCAGACATAGGCTGC
CGGATTAATAGCAGTGACTCCGACCGCCTGCCCCACAGGATACACCCCGCACCTGTTCTC
GAAACGAAAAAAGGCCTACGAAAGTCGTAA
>DMJIHGIA_00239 dTDP-glucose 4,6-dehydratase
GTGACCTGGAGGGGACTGACGATCTCTTTACAGAAGAGACCCCCCTACGCGCCGAGTTCT
CCCTATTCCGCCTCCAAGGCGAGTTCCGATCACCTGGTGCGCGCCTGGAACCGCACCTAC
AGGTTGCCGGTGGTGATCACCAACTGCTCCAACAACTACGGCCCCTATCAGTTCCCCGAG
AAGCTGATCCCGCTGGTGATCCTCAACGCGGTGGCTGGTAAGCCCCTGCCGATCTACGGT
AAGGGGGATCAGATCCGCGACTGGCTGCAGGTTGAAGATCATGCCCGCGCGCTGGTGAAG
GTGGCGCTGGAGGGGCGGGATGGCGAGACCTACAATATCGGCGGCCATAACGAGAAGACC
AATCTTGAGGTGGTTAAAACACTCTGTTCGATCCTCGATGAGCTGCGCCCGGAGCACCCC
GAGGGCATCCAACGCTATGAAGAGCTGATCACCTACGTGGCTGATCGCCCCGGTCACGAT
CTGCGCTATGCAATCGATGCCTCCAAGATCGAACGGGATCTGGGTTGGACGCCAGACGAG
ACCTTCGAGAGCGGTATCCGAAAGACAGTGGAGTGGTATCTCGACAACGCCGGCTGGGTG
GAGAATGTGGCCAGTGGCGAGTATCGCAAATGGATCGAGAGCAACTACGACAAACGGGGG
GGATGA
>DMJIHGIA_00240 Glucose-1-phosphate thymidylyltransferase 1
GTGAGAAAGGGAATTATTCTGGCGGGGGGCTCAGGTACCCGGCTCTATCCGGTGACGCAG
GTTGTCTCCAAGCAGCTGTTGCCAATCTACGACAAACCGATGATCTACTATCCCCTGACC
ACGCTGATGCTGGCGGGGATCCGGGACGTGCTTATCATCTCCACCCCTCAGGATACGCCC
CGCTTCGAGCAGCTGTTGGGCGATGGTTCCCTGTGGGGCATGAACCTCTCCTATGCGGTG
CAGCCCACTCCCGACGGCCTGGCCCAGGCCTTCATTATCGGCGCTGACTTTATCGGTAAC
GATCCCTGTGCCCTAGTGCTCGGGGACAACGTCTTTTTTGGCCATGAACTGGCCACCGAT
CTGCTGCATGCGGCCGAGCGTGAAACCGGTGCCACCGTGTTCGCCTACCAGGTCAATGAC
CCGGAGCGCTACGGTGTGGTCGAGTTCGACAGGTCCGGTAAGGTGATCAGCCTGGAAGAG
AAGCCGGAGCAGCCCAAGTCCCGCTACGCGGTGACCGGCCTTTATTTCTATGACAATCAG
GTGGTCGATATCGCCCGTGATCTGAAGCCCTCCGCCAGGGGCGAGCTGGAGATTACCGAC
CTCAACAAGCGCTATCTGGAGGCGGGGGAGTTGACCGTCTCCCTGATGGGGCGCGGCTAT
GCCTGGCTCGATACCGGCACCCATTGGTCGTTGATCGAGGCCTCCCAGTTTATCGAGACC
ATCGAGCGGCGGCAAGGTCTGAAGATCGCTTGTCCGGAAGAGGTCGCCTGGCGTTCCGGC
TTCATCGACGACGAGCAGCTTGAGCGGCTGGTCGAGCCGCTGAAGAAGAGCGGCTATGGG
CAATATCTGCTTGCGTTACTGCAGGAAGGGTATTAG
>DMJIHGIA_00241 dTDP-4-dehydrorhamnose 3,5-epimerase
ATGCGTGTGACACCGACTTCGATTCCTGATGTGCTGGTGATCGAGCCACAGATCTTTGGT
GACAGCCGGGGCTTCTTTCTCGAGAGCTTCAATGCCAAGGCGTTTCAACAAGCGACAGGA
TCGGATGTGAGATTTGTGCAGGACAACCACTCACGTTCCCAGCGCAACGTCCTGCGCGGG
CTGCATTATCAGATCCAGCAGCCCCAGGGCAAGCTGGTGCGTGTAGCCCAGGGGGCGGTG
TTCGATGTGGCAGTGGATATCCGTCGATCCTCCCCCAGCTTTGGCCAGTGGGTGGGGGTG
GAGCTGACCGAAGAGAATCACCGCCAGCTGTGGGTGCCGGCAGGTTTCGCCCACGGCTTC
GTGGTGCTCAGCGAGAGCGCGGACTTCCTCTACAAGACCACCGACTACTACGCCCCTGAA
CATGAACGCTGCATCCGCTGGGATGACCCGGAGATCGGCATCGAATGGCCAATAAATGCT
GATCTGCAGCTGTCGTCGAAAGATAAAGAAGGTCTCTTGCTCCGTCAGGCCGAGGTGTTT
GCATGA
>DMJIHGIA_00242 dTDP-4-dehydrorhamnose reductase
ATGAGAATCATGCTTACAGGCGTCAACGGTCAGGTTGGTTGGGAACTCGCAAGAAGCTTG
ATGCCGCTGGGAGAAGTGGTAGCGTTAAATCGGACTCAGTGTGATCTATCAAGGCCGGAA
ACTATTCCTCGCATCGTGCAAGAGATAAGGCCGGATGTGATCGTCAATGCAGCTGCCTAC
ACTGCTGTGGACAAGGCGGAAGAAGAAGAGGAGCTGGCGACAACCATCAATGGTACTTCA
GTGGGTGTTATCGCCGAGGAAGCTCTAAAGCTAAACGCCCTTCTTATTCATTATTCCACC
GATTATGTCTTCGATGGGACGAAGCTAGAACCCTATACAGAAGAAGATATTCCTAATCCC
ATAAATGCCTATGGGCGCAGTAAGCTTGCCGGTGAAAAAGCTGTTATTCAATCAAGGTGT
GACCACTTAATTCTACGCACTACATGGGTTTATGCAGCGCGCGGTAATAACTTTCTTAAA
ACCATATTACGATTAGCTCAAGAGCGTAAAGAATTACGCATTGTTGCAGATCAGTATGGC
GCTCCAACCTGGGCGCGTAATATTGCAGATGCAACAGCTCACATACTGCTTGCTGTACAA
AAAGAACGACAGACTGGTGTGGGCGTATCTGGCACATACCATCTCTGCGCTAGTGGAAAA
ACAACATGGCATGGTTTTTCCAGAGCTATCATTGCGAGAGCCAGTCAATTCGACATTGCA
GGAAGAATCAAAACAAGAAGTGTTTTGCCGATTGCTACCGAAGATTACCCACTCCCTGCG
CCGAGACCCAAAAATTCACAGATGGACTCAAGTTCACTGGCAACACGCTTTGGAGTGACT
ATGCCGGAGTGGCATCATGCCATGGCGTTGTGTACGGAAGAGGTACTTGAAGCACAATGA
>DMJIHGIA_00243 hypothetical protein
ATGAATCCTCATGAAAATCATCCCACCTCATTGATTTTCTTGACCAAAAGCATTTTTCTG
CATCGTGAACTCATCATACAGATGACTAAACGAGAAGTAGTGGGCCGTTACAAAGGCTCC
TATGCAGGATTGCTTTGGTCATTTATCAATCCAGTTCTCATGTTGGTTGTTTATACTTTT
GTTTTTTCCGTTGTCTTTAAAACAAAGTGGGGAATAGGCAATGAAGAAAGTAATACTAGC
TTTGCAGTTATATTGTTCGCTGGTCTGATTGCACATGGACTTCTTGCAGAAGTATTAAAT
CGAGCTCCTGGACTCATCCTCGGTAATATTAATTATGTAAAAAAAGTTGTTTTTCCTTTG
GAGATGTTACCTCTTATTAGTCTTGGCTCAGCCATATTTCACAGTTTTGTAAGCCTTGCT
GTTTTATTGCTTGCTTTATTTTTTTTGAATGGTTCTTTGTCTTGGACTGTGCTGCTGATT
CCCATTGTATTGCTGCCGTTGATCATTTTGATGTTAGGAATTTCCATGGCGTTGGCCTCA
TTAGGCGTTTATGTTCGTGATATAGGGCAGACGACTGGAATAATTACAACCATACTTTTG
TTTCTTTCGCCCGTATTTTTCCCACTAAGCGCTATGCCGGTAAAATACCATTCTTACATC
ATGGCTAATCCGCTTACGTTTATTATTGAGCAAGCTAGAGAAGTGTTGATTTGGGGTAAT
CAACCCGATTGGTATGGATTATCCATATATGCGCTAGTTTCGATTAGCATTTTATGGCTT
GGGTACGCGTGGTTTCAAAAAACCCGAAAGGGATTTGCAGATGTCCTCTAA
>DMJIHGIA_00244 Vitamin B12 import ATP-binding protein BtuD
ATGTCCTCTAATGATTTCGTGATTCGTGCAAATAATCTAAGTAAGTGCTATCAAATCTAT
GATGCTCCTCATGATCGCCTTAAGCAATTTACTTTACCGAGGATGCAGAAATTAGTTGGA
ATAAAACAAGAACAATACTTTAAAGAGTTTTGGGCACTAAAAGATGTTTCATTCGAAATT
AAGAGAGGAGAAACCGTTGGCATCATTGGGCGTAATGGTTCAGGAAAGTCCACGCTGCTC
CAGCTCATTTGCGGCACTCTAACACCAAGCAATGGTACTGTAGAAATAAATGGCCGTGTA
GCAGCACTTTTAGAACTTGGCTCTGGTTTTAATCCAGAATATTCTGGACGTGACAACATC
TACATGTATGCGTCGGTGCTAGGGCTTTCAACCGAAGAAGTCGATAAACGATATGAGAAA
ATAGTTGCCTTTGCAGATATAGGCGACTTTATTGAGCAAGCAATAAAGACATACTCAAGT
GGGATGACTATGCGATTAGCGTTTGCGGTTATAGCGCACGTTGATGCGGATATTCTGGTG
ATTGATGAAGCACTGGCAGTTGGGGATGCAATTTTTACACAGAAATGTATGCGGTTCTTA
CGGCGATTTATGGAATTTGGAACGGTATTGTTTGTTAGTCACGATGTGAATGCCATTAAT
AATATGTGCCAACAATCTATCTGGCTATCTGATGGGGAAATAAGAATGTTTGCTGATGCA
GAGAAAGTAAGCAAGGAATATACCCAGTATTGTAATCAGGAAGTCTATGGTGAGAGCGTT
AAGCTGAATTCTATAAAAAAACCTAAAGTGCTTGATGATAAAAGTAACAAACCAGAAGAA
GATGACACTAGAATTAGTTTTTTTGAAGATATAGCAAATTCTGATGGTTGGAAAACGGGT
GCGGCTGAGGTCGTTGGGGTCGAGATTATGACCGTTGACGAAAGACCAGTCACATTGGCG
GCCGGTGGTGAAAGGGTGCTGCTGATAATACGCGTGAACATTAATCAAACGTTGTTGAGT
CCTATCGTTGGGTTTTTCGTAAAGGATAAACTTGGGCAGTCCCTATTTGGTGAGCACACA
TACACTTATGTGCAGCCGCCTTGTTCCGCCCATGCTGGAGATGTTCTTGAAGCTAAATAC
ATTTTTAACCTACCATTACTTCCTAATGGTGACTATTCTATGACGGTTTCTATTGCTGAT
GGCACCCCAGAAAATCACACACAACACCACTGGCTGCACGATGCAGTAATTATCCATGTT
CAATCAAAAAAACTCCGTTATGGGTTAGTCGGGATACCTTTTGAATCAGTTTCGATGTCA
AAAATCTAG
>DMJIHGIA_00245 Chloramphenicol acetyltransferase
ATGGAGAGTATTTGTAATATACCGACACTCGTAGCATCAGATCGACGTGTTACTGTGGGG
AGATTTACATATGGAGAGCCTCGTTTAATGCTGTGGGATGAAGATGAGCGGATTGAGATT
GGCTCATTTTGTTCAATTGCTGATAACGTGACTATTTTTGCTGGCGGAGAACATAATTCC
GCTTGGGTTACAACCTACCCTTTACGGATAGCATTGGGAGATGAATTGGCTGGAAAAGAT
GGTCATCCTGCTAGTAAGGGGCCGACCACAATTGGTCATGATGTGTGGATTGGGTTTGGT
GCAACTATCCTCTCTGGTGTGACCATTGGTAATGGAGCAATTATTGGTGCTTGTTCCGTG
GTGGTAAAAGATGTTCCGCCTTACCAGATTGTAGCTGGAAATCCAGCTGGAATAATTAGG
CAGCGATTCAATGACGAACATATTAAGAAATTATGTGATATTCAGTGGTGGAACTGGCCA
CTAAGCCGAATTAAGAAATATGCCCATTTGCTTTGTGGGCCTGACGTTAATTCATTTATT
CAGAAGATTCAGTTAAATGATTTTTGA
>DMJIHGIA_00246 Na(+)-translocating ferredoxin:NAD(+) oxidoreductase complex subunit B
ATGGATACCCACGGCCTACCAATTGTAGACAGCGCCAAGTGCACCGCCTGCGAAGACTGC
GTTGAAGTCTGTCCCAAGGGGCTCTTCTCGATCCAACCGATCACCCACCGCCTCTGGGTC
GCCTGCAAGAACCAGATGGACGGTGACCTGGCCGAGGCCGATTGCGAGGTCGCCTGCACC
AACTGCGAGCGCTGCGCCAAAGACAGCCCGGAAGGATTGATCACCATTCAGAACAACCTG
GCGGTGATCAACTACGAAAAGAACGGCCTCGCCTCCCCCATCGCGACTCAGCGCTGCCCC
ACCGGCGCCATCGTCTGGCTCGATGCAGACGGTAGCGTTCACAAAGGTATCAAGGCGAAG
CACATCGTGCGGGAAGAAGCGCTACCCGTGAGTTAG
>DMJIHGIA_00247 hypothetical protein
ATGTTCGGCAAAAAGCCTGAGAAACAATTCAAGTACCCTGGCATCCGCATGGCAATGGAC
GGCAATACCGCCGTGATCATGTGTGAGCGGGAGGCCTCCGACGCGGCCGGCGCCTATCCC
ATCACGCCATCGACGCAGATGGGCGAGTACTGGGCGGAGGAGAGAGCCAAGGGTCATATC
AACATCTCCGACCGTTCACTGATCTTTGTCGAACCCGAATCCGAACACGCCGCCGCTGCC
GTCACCGCCGGCATGACGATGACCGGTCTGCGCGCCACCAACTTCTCCTCGGCCCAGGGT
GTCGCCTTCATGCACGAGTCGCTCTACGCGGCGGCGGGTAAACGCCTTCCCTATGTGCTG
AACATCGGCTGCCGAGCCATTACCAAGGCGTCGCTCAACGTGCATTGCGGCCACGATGAT
TTCCACTGCATCGACGACACCGGCTTCTTCCAACTCTTCGCCAACGACGCCCAGGGCGCC
GCTGACCTCAACCTGATCGGTCGCAAGGTGGCCGAACTGTCACTGACCCCCGCAGTAGTG
GCCCAGGACGGCTTTCTCACCACCCATTTAATCGAACCCCTGCAGGTGCCGGAGCGCAAG
CTAATTGAGGAGTTTCTCGGCCGCCCCGACGACGAGATTGAATCCCCCACCCCGGCCCAG
CGGATGCTCTACGGTGAGAAGCGCCGCCGCATCCCGGCGATCTGGGACGTAGACAACCCG
ATGCAGTCGGGCGGCGTACAGAACCAGGACGCCTACATGCAGACTCAGGCAGCGCAGCGT
CCCTACTTCTATGATCACATCACCGAGCTGACCGAACAGGTGATGGACGAGTACTACGAA
CTGACGGGGCGCCGCTACGGTCGCATCGGCAGCTTCAACTGCGACAAGGCCGACTACCTG
ATCATCGGCATGGGCTCGATGGTAGTGCAGGCACGCGGTGTCGCCGAGTATCTGCAAAAG
AGCCGCAAACTGAAGATCGGCGTAATCGACATCACCCAGTTCCGCCCCTTCCCCGGCGAC
CTGCTCGGCAAGGCGCTGCAGGGAAAAAAAGGTGTGGTGGTGCTGGAGCGTACCGACCAG
CCGCTAGCGGAAGACCTGCCACTGATGCGCGAAGTGCGCGCCGCCATCTCCAAGTGCATG
GAGAACGGCCAAGCTGATAGCCAATCCGGAAACAGGCTCCCCTACCCCGACTACGCCACC
TACAAGACGCTGAAAGAGGCGCCACGCCTCTACTCCGGTGCCTACGGTATGGGCTCCCGC
GACTTGCAGCCCGAGGGGCTGATCGGCGCCATCGAGAACATGCTGCCCGACGGTGATCAG
AAGACCTTCTTCTACCTCGGCATCGACTTTGTGCGCGAGGCCGCCAACCCGAAGCAGGAG
ATCCACATCCAGAAGCTGCTGGAGGCCTACCCTAATGTGGGTGAGCTCTCGGTACGCGGC
TCCGAAAACCCCAACCTGATGCCGGAAGGCTCCATCACGGTGCGGATGCACTCAGTGGGT
GGCTGGGGCGCCATCACCACCGGCAAGAACCTGGTGATGACCCTCTACGACCTGCTCGGC
TATGAGATCAAGGCGAACCCGAAATACGGTTCCGAGAAGAAGGGCCAGCCCACCACCTAT
TACCTCTCCGCGGCCCCCACACCAATCCCGCTCAACTGTGAATACCACTATGTGGACGTG
GTGCTGAGCCCCGACCCCAATGTATTCAGCCACTCCAACCCCCTCTACGGCCTAAAAAAA
GGCGGCACCCTGATCATCCAGTCGAGTCTGCAGAGCCCCGAAGCGGTGTGGGCCAGCTTT
CCACGCTGGATGCAGCAGCAGGCGGTGGATGACGAGATCAAGATCTTCTACATCGACGGC
TTCAAGATCGCCCGCGAGGAGGCCAGCAACCCGGAACTGCAACTGCGCATGCAGGGCAAT
GCCTTCCAAGGCGCCTTCTTCGCCGGCTCACCGCTAATGGAGATGGCCGGCCTCGACGAG
AAGAAGCTATTCCAATCCATCGAAGCGCAGCTGCAGGCCAAGTTCGGCGCCAAAGGCAAA
CGCGTGGTGGAAGACAACCTGCGCATCGTGCGTCGTGGCTTCGATGAGATCCACCCGATC
ACCGATATGCAGGTCGGCGCTCAGAGCGTCAACCAGTTGAAGAAGGAGATCGGCCTGCCG
GTGATGCTCAAACAACTGCCCGAGGGCGACGGCGGCATCGCCGACATCCACCGCTTCTGG
GAGCAGACCGGCAGCTTCTACGCCAGCGGCAAGGGCTCCGACAACCTGGCCGACCCCTAC
CAGGCGCTGTCGCTGGTGCCCGCCTCCACCGGCATCTTCCGCGATATGACACAGATCCGC
TTCGAGTACCCGAAATGGGTGGCGGAGAACTGCACCGCCTGCGGCGACTGCTACACTGTC
TGCCCCGACTCCTCGATCCCCGGCCTGGTCAACACCATCAGCGAAGTCTTCAACTCGGTC
ATCAACCGGATCGAAGCCGGTGGCATGCCGACCCAGTACCTGCGCCGCGAAACCCGCAAG
GTGGAGAAGCGGCTGCGCGAACTGATCAAAGAGCAGGGGGCGAAGGCCAGAGTCCGCGAC
CTGCTCGACCAGGCGATCCTGGAGACCATTGCCGCCTGCGACCTGGAGGAGGACGCCAAG
ACCAACGCCGAACAGGGGCGTTCTAATGACGCGGGAGCAGGGATGCGCAGGAGCGCCCTG
GAGGCGGAATTTGGCCGCTTCATCGACGGCCTCGGCAGCTTCGACTTCGCTGTCACCAAG
CCCTACTGGAACATCAAAGAGAAGAAGGCCCCCAACAGCGGCGGACTCTTCTCCATCACC
GTCAATCCTTACACCTGCAAGGGCTGCATGGAGTGTGTGGATGTCTGTGACGACTTGGCG
CTAGTCGCCGAGCATCAGGACAACGCAGCCATCGAACGGCTGCGCAACGACTGGAACTTC
TGGCTCGACCTGCCCACCACCAACGAAATCTACAGCCGTATCGACGACCTCGACGAGAAG
ATCGGCGCGCTGGAGACCCTGCTGCTCGACAAACACACCTACAGCTCAATGGAGTGCGGC
GATGGCGCCTGCCTGGGCTGTGGCGAGAAGACCGTCACCCACCTCTTCACTAGCACAGTC
ACCGCGTTGATGCAGCCGCGAGTAAAACGGCAGCTGGCGAAACTAGACGACCTGATCACC
CAACTGGAGCAGCACATCCGCCTCAAGCTCGCCTCCGGTGTCGACTTGAGCGACCCCGAT
GCGATCAATGAAGCGGCAGAAACTGATGAAGGCGATCTGACCCTCGCCCGGTTGAGCGAC
ACCATCGACCCAGGGCATGAGAAAACCCTACTCGACAGGGAGTGGCTAAAACGGGTAACA
GGCATACTAAACGAGCTGCGCGACCTGCACTGGCACTACCGCGAAGGCCCGAGCAAAAAA
GGCCGCGCCGCGATGGGCATAGTCAACTCAACCGGCTGCACCTCGGTGTGGGGCTCCACC
TACCCCTTCAATCCCTACCCTTTCCCTTGGGCCAGCCATCTGTTTCAGGACAGCCCCTCC
ATGGCGATGGGCCTGTTCGAGGGCCACATGGCGAAGATGGCCGACGGCTTCAAGGCGATC
CGCCGTGCCGAGCTGGAGCTTGCAGATAGATACAATCCTGTAGAGCACGACCCCTTCTTC
CAGCAGCTCAGCTGGAAAGAGTTTAGTGAGGACGAGTGGCTGATGTGCCCGCCGGTGGTC
GCCGTGGGCGGTGACGGCGCGATGTACGACATCGGCTTCCAGAACCTCTCCCGCGCCCTG
GCATCCGGTATGCCGATCAAGGTGCTGGTGCTCGACACCCAGGTCTACTCCAACACTGGC
GGTCAGGCCTGCACCTCCGGTTTCATCTCCCAGATAGCCGATATGTCCCCCTACGGCAAA
GCGATGAAGGGCAAAGAGGAGATGCGCAAAGAGATGAGCCTGATCGGCATAGCACATCGC
ACCAGCTATGTGCTGCAAGGCTCGCTGAGTAACATCACTCACCTGATCGAGGGCTATATC
GACGGCCTCAACAGCCGCCGGCCGGCCCTGTTCAACATCTACGCGGTCTGCCAACCGGAG
CACGGTGTCGCCGACGATGCTACCGCACGCCAGTCGAAACTGGCGGTGGAGTCCCGCGCC
TATCCGCTGATGAAGTTCGACCCAGATGCGGGTGAGACCCTGGAAGAATGCATCGACCTA
GAGGGCAACCCGGCGCTTGAAGAGGACTGGCCGAGCTACACTCTTGATTACGTCGATGAG
CACGGCAAAGAAGCAAAATTGGAACTGCCGATGACCTTTGCCGACTTCGCCGCCACCGAA
GGCCGCTTCCGCAAGCACTTCCGCAAGGCGCCGCCGGAGACCTGGGGTGACGAGATGATC
CCCTTCCACGAATTCCTCGACATGGACGATGACGAGCGGGAAGGCAACTACCCCTACATC
TGGGGCGTCGATGGAAAGAACCGCCTGATGCGCATCCTCTGCTCTGCAGAGATCGTCAAA
TCTGCTGAAGAGCGCCGCCAATTTTGGCACCAGCTCAAGAGCATCGCCGGTGAACTCGAC
AAGGTGGATGTGGATGCCCTGGTGGAACAAGCCAAGGTCGATATGGCCAACCGTCTCAGC
TCCACCCTGCTATCGATGGCAGCCTCCGGCAATGCGGCGGCACTGACCGGCGCAGTCTCT
GCCAATGGCAGCAGCGCGGCGACGGCCGGGAGCAACAGCGGCGCCATCGCCGAGGGCTAC
GAACCGGTCTGGATCGAAACCCCCGAATGCACCGCCTGTGACGAGTGCACCGGGATCAAC
CCGAAGATCTTCGCCTATAACGACGACAAACAGGCCATAGTCATCGACCCCCAGGCGGGC
AGCTACAAAGACATCGTCAAGGCGGCGGAGAAGTGCACCGCCGGCTGCCTGCATCCCGGT
ACACCCTGGAACATGGCTGAGAAGAATGTGGAGAAACTGATCAAACGGGCAGCCAAGTTC
CAGTGA
>DMJIHGIA_00248 Proton-translocating ferredoxin:NAD(+) oxidoreductase complex subunit C
ATGAGCTTATTTGGGCTTTTCGGCCGGCGCTCTTTTCAGCACGGCATTCATCCGCCGGAT
AACAAGCAGCAGACCGCCTCACAGCCAATCCGTCGACTGCCGTTTCCCGAACTGCTGGTA
CTGCCGCTCGATCAGCACATCGGCAAGCCGGCCAGGGTGATCGTCAACAAGGGCCAGGAG
GTAGTGCGCGGCGAGCCGATTGCCGAGGCGGACGGCTTTGTCTCAGTGCCGATCCACGCA
CCGGCGACGGGACGCATCAAAGGCATCGAGCTGATGCCGACGGCGCGCGGGCCGAAGTCG
CTATCGATCCTGCTGGAGGTCTATGAGGGGTCCACCCAAGAGGTGTTGTGGGGATCGGAG
CGCGACATCGGCGCACTCTCCCCACAGCAGATGATCCAGGCGGTGCAAGAGAGCGGCATG
GTCGGGCTAGGCGGCGCCGCCTTCCCTTCCCATGTCAAGCTGACCATCCCAGAAGGCAAG
CAGGTGGATACCCTGGTGGTTAACGGCTGTGAGTGTGAGCCCTATCTGAGCTGCGATCAC
CGGGTAATGCTGGAGCACCCGAAAGCGCTGATGCGCGGCATCCGCTACGCGATGCGCGCC
ACCGGCACCAAACAGGCGGTGATCGGCATCGAAGATAACAAGATGGATGCGGTAGAGCAG
CTGCAGACCCATGCCCCCCGAGACGACACCATCAAGGTAGTGGCGGTAGAGACCAAATAT
CCCCAGGGATCGGAAAAGATGCTGATCAAGTCAGCATTGGGCCGTGAAGTCCCTGCCGGC
GGCCTACCGGCGGATGTAGGCGTGGTGGTCAACAACGTCGGCACCCTGGCTGCGCTCGGC
CAACTGCTGCCAAAGGGCGAAGGACTGATCGAACGGGTGATCACCGTGGCCGGCCCCGGC
GTGAAGCACCCCGGCAACTATCTCGTCCCATTGGGCACTCCGATCGGTTTTGTGCTGGAT
CAGGTGGGTTACAGCGGCGGACAGAACGAATTCATCCTCGGTGGCCCGATGATGGGCCCG
GCGGTCTCCGCGCTGGAGACGCCGATCACCAAGGGCAGCTCCGGCCTGCTGGTGCTCAAT
GAACCGAACATCAACTCGGAGACCCGCCGCATCTGGCCCTGCATCAAGTGCGCGCGTTGC
GTCGACGCCTGTCCGATGCACCTCAACCCGTCGCAGCTAGGCCAGCTGGCAGCAAAACGC
CAATACCAGACCATGGCGGAGCGCTACCACCTCAACGACTGCTTCGAGTGCGGCTGCTGC
TCCTATGTCTGCCCCTCCAACATCCCGCTGGTGCAGTACTTCCGCATCGCCAAGGCGATC
AACCGGGAACAGGCGGCTTGA
>DMJIHGIA_00249 Proton-translocating ferredoxin:NAD(+) oxidoreductase complex subunit D
ATGACCAATAAACCGCAAATCGAACTGCGCACCACCCCCCACGCCCATGCGGCGGACGAT
GTGGTGAAGATCATGCGCAACGTCGTCTATGCGTTGCTGCCGATCACGATCTGGTCAGTC
TGGCAGTTTGGCCTGAGCGCGCTGGCACTGTTGCTGACCGTGACACTCTCCTGTCTGCTG
TTCGAGCGGCTCTTCAACCAGATGCGCGGTGAACCCAGCAGTCTCGGTGACTGGTCCGCC
ACCATCACCGGACTGCTGCTCGCCTTGACGCTGCCGCCCGGTTTTCCGCTCTGGATGGGA
GTTGTCGCCGCTTTTGCCGCCATCGCCCTAGGCAAGGCCCTGTTCGGCGGCCTGGGCATG
AACGTGCTCAACCCGGCCCTGGTTGGACGCGCGTTTGTCCAGGCCGCCTTCCCGGTCGCC
ATCACCAGCTGGACACCGTCCCTGTTCGACGACCGTTTCAGCCATTTTGTACCGACCACC
CTGACCCTGCCCTTCCTGAAACCACCAGCGCTTGGCGATTGGGTGGAACAGGTGCGGATC
GATGCCTTCAGCGGCGCCACCCCACTGGGTCTGCAGAAATTCGAAGGTATCGAGACCAAC
AGCCTCGACCTATTGCTGGGCACCGCCACCGGCTCCGCCGGTGAGACCTCCGCTCTTTTA
ATCCTCCTGTGCGGACTCTATCTCGCATTCCGTCGCATGCTCGACTGGCGCATCCCGCTG
TCGGTGATGGCGGGCGTGGTGCTGACTAGCGGCGCTTTTTATCTGCATGATCCGGCCAAT
ACACCGGATCCGCTCTTCATGCTGTTCTCCGGCGGCCTGATGCTGGGGGCCTGGTTCATG
GCCTCCGACATGGTGGGCTCTCCGGTCACCCCCCGGGGAGTAATAATCTACGGCCTGCTG
ATCGGCTTTCTCACTGTCATCATCCGACTCTTTGGCGGGCTCTCTGAAGGGGTGATGTAC
GCCATCCTGCTCGGCAACGCCGCCACCCCACTGATCGACCAGTTCACCCAACCCCGGGTG
TTTGGCGCAAGGGCAAACCGATGA
>DMJIHGIA_00250 Ion-translocating oxidoreductase complex subunit G
ATGAGTCTGGCCGAGCACGAATTGCAGCAGCCGGCCACACCCACCGGCAGGATGATCCGT
ACCCTCGGCGGTATCGCCATGCTCTCCGGTGCGCTGGTGGTCACCACTGTGCATCTGACC
AAACCAGCCATCGAAGAGAATCAGCGCCGCGCCATCGAGGCGGCGGTATTCCAGGTGATC
CCCGAGGCAGTCTCGCACCGAGATTTCATCGTCACCAATCAGGGCATCACACCCGTTAGT
GATAAAGATCCAGGCAGTGGAACCCGCATCTATGCCGGCTTCGACGCCCAGGGCCAACTG
CGCGGCATCGCCGCCAATGCGGGGGCCCAGGGTTATGCCAATGTGATCCATCTGCTCTAC
GGCTACGACCCGGCCTGCCAGTGCATCCGCGGCATCAAGGTGTTGAAGCTAACCGAGACC
CCAGGCCTGGGCGACAAGATCATCACGGATGCCAGCTTTGTCGCCAATTTCGACCAGCTC
GACGCTCGCCTCGACCCGACCGGCACAGCCCTCGAACACCCGATCGTCACCGTCAAGCAC
GGCAGCAAACACAACCCCTGGGAGATCGACGCCATCTCCGGCGCCACCATCTCCTCCAAG
GCGGTGGGCAAGGCATTGAACCAATCGGTCGGAGCCCTGCTACCGCAACTCACTCCCCAT
CTCGATCAGATCGAACCCGAGCCCGTCACACCGCCAAACAGACAGGTGGAAGAATGA
>DMJIHGIA_00251 Na(+)-translocating ferredoxin:NAD(+) oxidoreductase complex subunit E
ATGAGCAGAAAACAGGAAAACCAGGTCAGTTGGGAGACCTTCACCGCCGGCCTCTGGAGA
GAGAACCCGGTATTCGTGATGCTGCTCGGCATGTGCCCGGTGCTGGCGGTAACCAATTCC
GGTATTAATGCGCTGGCGATGGGGCTGGCAACGACCTTTGTGCTGCTCGCCTCCGGCCTG
CTGATCTCGCTGATGCGCAATATGATCCCCAGGCAGGTGCGGATCGCCACCTACATCGTC
ATCATCGCCACCTTCGTCACCATCGTCGACTACACGATTCAGGCGATCTCCCTCGATCTC
TACAACGCGCTCGGCGCCTTCATCCAGCTGATCGTCGTCAACTGCATTATCCTCGGTCGC
GCTGAGGCCTATGCTTCGAAAAATCGCCCCATCAAGACCTTCATCAACAATCTTGGCATG
GGGGCCGGCTTTACTTTCGCCCTGCTCTGCCTCGGTGTGGTGCGCGAGGTGCTTGGCGCC
GGCGCACTGTTCGGCATCGATCTCTTCGGCGAGGCATTTCAGCCCTGGGTGGTGATGGTC
TTGCCGCCAGGAGGCTTCATCGTGCTGGGGGCCTGGTTACTGCTGTTCGAGTGGATCAAT
CAGCGCCGTGAAGCCGCAAAACTGGCAGCAGTGGAGCCAAGTTAA
>DMJIHGIA_00252 Ion-translocating oxidoreductase complex subunit A
ATGCCAACCGAATCACTCAGTTTCATCTTTCTCAACGCAGTGTTGGCCAACAACTTCGTA
CTGGCGCTGTTTCTCGGCCTCTGCCCCTTTCTCGGCGTCTCGGGAAAGCTCGACACCGCC
CTGCCGATGGGGCTGGCGACCATGTTCGTGATGCTGGTCAGCTCGGTTTGCGCCTTCGCC
ATCAACCAGATACTGGTTACCTTCGACATCGAATTTCTGCGCCTGATCGCCTACATCGCA
GTGATCGCCAGCGCAGTGCAGCTGGTGGAGATGACACTGAAGAAATTCACCCCGGCGCTG
TTCCGCTCCCTCGGCATCTTCCTGCCACTGATCACCACCAACTGCGCGATCCTTGGCCTA
GCACTGTTCCAGACCTTCAAGGAGTACGACTTTCTGCAGTCGCTAGTCTATGCGATCGGT
GCCGGTACCGGCTTCATTCTCGCCATCCTACTAATGGCCGGACTGCGTGAAAAATTGGAG
CTCTCCACCCTGCCGAGTCTCTCCCAGGGCGCGGCCATCAGTCTGATGCTCGGTGGCCTG
CTATCGCTCTCTTTCATGGGGTTTGCCGGACTGGGAGGCGGGTGA
>DMJIHGIA_00253 hypothetical protein
ATGTGGGACTACCTGATCGCCATGAGCGTGATCCCGCTGCTACTGCTGGGCTGGCTGTTG
GTGCAGTCGCTGGCACGACGGTTTGCCAAGGCCCACCCAGAGTTCGGCCCGCCCCCGCAA
GAAGGGGGCGGCTGCGGTGGCAACTGCTTATGTGGCAGTGGTGGAAGCTGCAAACGGGAA
CAAACTAAGACAAATAAATAA
>DMJIHGIA_00254 Phosphoenolpyruvate synthase
ATGCGTAATTCAAATCAGCTTATGAAGAACGAGGGCGATACTGTGGCAGAACAAATCATC
TGGTTCGAGAACCTGGGAATGGACGACGTGGAACAGGTCGGTGGCAAAAACGCCTCCCTG
GGCGAGATGATCAGTAACCTCGCCGAAACTGGGGTCAGCGTACCCGACGGCTTTGCCACC
ACCGCCCACGCCTTCCGCGAGTTTATCCGCTACAGCCGCCTCGATCAGCGCATCGACCCT
CTGCTGGCAAAGCTTGACGTGGACGACGTAGAGGCCCTCGCCGAAGCGGGCCGTACTATC
CGCCAGTGGGTGGTGGAGACCCCTCTGCCGGAAGCGCTACAGAACGCGGTGGTGCATGCC
TACCAGAAGATGACCCGCGCAAGCGGCGTCGAACCGGCGGTGGCGGTACGCTCTTCGGCC
ACTGCGGAGGATCTGCCCGACGCCTCCTTCGCCGGCCAGCAGGAGACCTTCCTCAACGTA
CGCGGCATCGACGATGTGCTGATTTCCATCAAGCAGGTGTTCGCCTCGCTCTACAACGAC
CGCGCCATCGCCTACCGGGTGCACCAGGGGTTCAACCACGACGAGGTGGCACTCTCCGCC
GGCATCCAGCGCATGGTGCGTTCCGACATCGGCTCTTCAGGCGTGATGTTCACCCTCGAC
ACCGAATCGGGCTTTCGCGACGTAGTCTTCATCACCAGCGCCTTCGGCCTCGGCGAGACG
GTGGTACAGGGCGCAGTCAACCCGGATGAGTTCTACGTCCACAAAGAGAATCTCTCTGCT
GGTCGCCCCGCCATCCTGCGCAAAACCCTCGGCAGTAAGGCGATCATGATGACCTACGGC
AAGGCGGGCGAGGAGAACGTAATCACCATCGATGTACCGGAGGCTGACTGCAAACGCTTC
TCCCTCTCCGATGAGCAGGTGGAAGCCCTCGCCCGCCAGGCGCTGATCATCGAACAACAC
TACGGCCGTCCGATGGACATCGAGTGGGGTCTGGATGGTGAAGATGGCCAGCTCTACATC
CTGCAGGCGCGCCCCGAGACGGTGGAGAGCCGGGTCGATCACGCCAAGGTGGAACGCTTT
CGTCTCGAAGAGCAGGGCACTGTGCTGGCTCAGGGCCGCGCCATTGGCCAGCGCATCGGT
ACCGGCACCACCAAAGTGATCAACGACATCTCCGAGATGGCCAGGATTCAGCCGGGCGAC
GTGCTGGTGACCGACATGACCGACCCCGACTGGGAGCCGGTGATGAAACGCGCCGCCGCC
ATCGTTACCAACCGCGGCGGCCGCACCTGCCACGCGGCGATCATCGCCCGCGAGCTGGGC
ATTCCGGCGGTAGTGGGCTGCGTCGACGCCACCGACAAATTGAGCGACGGCCAGGTGGTC
ACCGTCTCCTGCGCCGAGGGCGACGACGGCTTTATCTATGAGGGACGCCTCAACTTCAGC
GTCACCGAAGGTGACAGTGGCGAACTGCCGGAGCTGGACACCAAGATCATGATGAACATC
GGCAACCCGAGCCACGCCTTCGCCTTCAGCCGCATCCCCAATGCCGGCATCGGTCTGGCA
CGGCTGGAGTTCATCATCAACACCACCATCGGCATGCACCCACTGGCGCTATTAGAGTTT
GACCAGCTGCCTGAAGAGTTGCAGGCGCAGATCAGCGATCAGTGCGCCGGTTACGCCGAC
CCAGTCTCCTTCTATATCGACAAATTGGTGGAGGGCATCGCCACCCTGGCGGCGGGGTTT
CAGGGACATCCGGTGATTGTGCGCATGTCGGACTTCAAATCGAACGAATACGCCAACCTG
ATCGGCGGCGAGCGCTACGAACCCAGCGAAGAGAACCCGATGATCGGCTTTCGCGGTGCC
TCCCGCTATCTCTCCGACAGCTTCCAGCCCTGCTTCGAGCTGGAGTGCCGGGCGCTGAAG
CGAGTACGCGAGGAAATGGGCTTCGACAATGTGGAGATCATGATCCCCTTTGTGCGCACC
CTCGAGGAGGCGGCTCAGGTACAGGCGCTACTGGCGGCCAACGGCCTGAAGCGCGGTGAA
AACGGTCTGCGCGTGATCATGATGTGCGAACTGCCCTCCAACGCGGTGCTGGCGGAAGAG
TTTCTCGAGCACTTCGACGGTTTCTCCATCGGCTCCAACGACATGACCCAGCTGACCCTG
GGACTGGATCGCGACTCCGCGCTGATCGCCGACAAGTTCGATGAGCGCAACCCGGCGGTG
AAGAAGATGCTTGGCATGGCGATCACAGCCTGCCGCGAGCAGGGCAAGTATGTCGGCATC
TGCGGTCAGGGTCCATCCGACTATCCGGATCTGGCCCAGTGGCTGCTGGAACAAGGCATC
AGCAGCATCTCCCTCAACCCGGACACGGTGGTCAGCACCTGGCAGTCGCTGGCCACCCAA
AGTTGCTAG
>DMJIHGIA_00255 hypothetical protein
ATGATCTCTAGCGCTTCTCAACTCAGTGTCATCATCCCAGCTATCGATGAGGAAGATGCC
CTGCCGCTGTTACTGAAGCAGTTGTGGCGACAGCAGGATATTGAACTGGAACTGATCCTA
GCCGATGGCGGTTCGCGGGATTCGACCCTGTCGATCGCCAGCGCCCACGGGGTTAGGATT
GTGGCAACGGATGCGGGGCGGGGGCGGCAGATGAATGCTGGTGCCGCCGTCAGCTCTTCT
CCGTTTCTGCTGTTCCTGCATGCGGACTCGGGCCTGACTGATGAGCGGCAGTTGGCTGAT
GCCTTGGCTGCGCTCAAACAGGCGATGCAGGCGCGTGGCCAGCAACGCATTGCTGGCCAT
TTTCGACTGAGTTTTTGCCGCAGCCGCCCCGGTCAGGGGTTCGTCTACCACTACTACGAA
GAGAAGAGCGCCCTCAATCGGCCGGAGTGTACCAATGGCGATCAGGGGTTTCTGCTGCCG
AGCAGCCTGTTCGATGAACTCGGTGGGTTTGATGAGTCGCTCTGGTTTCTGGAGGATCAA
CGCCTGGCCGAGACGATCCGCAGCAAAGGAGAGTGGATCACCCTGCCGGGTACCCTGGAA
ACCTCGGCGCGCCGTTTTGAGCAAGAGGGGCTGGGTCGGCGCATGATCCTCTCGGCACTG
ATCATGAATTTTCACGCTATCGGCCTGGATGCTTTCTTCGAGCGTGTCGCAGCAGTCTAT
CGTAACCAGTCGCAGACCGGGCAGCTGCAGCTGGCACCGATCTTCCGCTTAATTGATGCG
CTGAACCGGGAGGCTGGTAGTCGCGTGGCCCGACATCGCTGGCTGGCGTCCGGGCGTTAT
GTGCGTGGTCATGCCTGGCAACTCTTCTTCCTGTTCGATCTGGTGCTGCAACGGCTGTTG
GGGGGCCGCCGCCGGCCCGGTCTCTGGCTGCATGACCGTGTGTTCCGGCCGCTGACCGAT
TTTATGCTCTTCGACTGGCTGACAGCCGGCCTCGCTTGGCTCTGGTTCCACGCCAGCTGG
CGCCTGTTTCGCCGGCTGGAGCGAGGCCAAACGGGGCGCGACTAA
>DMJIHGIA_00256 hypothetical protein
ATGAAAAGACTGATCGGCAGCTTCATCCAACACTCCCTGGATCTGGTGGGAATCAAGCGC
ATCCGCAGCCAGTTGCTAACGCTCAATGTCCTGCTGATCGCCTTTGGTCTGTTTTCGATT
GCATCCATTTACTGGAGCCTCGACAGTGACGCCGCTGCCATCAACATCGCCGGCCGCCAG
CGCATGTTGAGCCAGCGAGTGGCTAAGGAGGCGTTGATGGTGGTCCAGGGGGTGGAACCG
CTGGCGGTGGTACAGAAAACCCTGGCACTGTTCGAGGATTCCCAGCACCGACTGCTCCTA
GGAGATCCTGAAGCAGGCATCACCCCGCCAATGAACGAGGCTATCCGGCAACAGTTGGCA
AAGACCAGCCGACTCTGGTCGGCCTACCGGCGGCACTTGGAGGCCTATCTCGCCACCCCC
TCCCTCGACAGCCTGAAGGCGATTCGGGAAAAAGCCCAAAAAGTACTGGAGGAGGCCAAC
CAGGCAGTCAAGCTAATGGAGAGAGAGGCCAACCATCAGGTCTTCCTGCGAGCCGGCTGG
GCCATCGGCATGATCGTCGTCCTGCTGCTCTTCACTAACAATATCCGTATCTATACCCTG
CATACGCTGATGGACCCGATCGAGACCCTGCGTAACCGGTTCCTGCGGGTCAGCGAAGGG
GATTTCACGCAACCTATGCCCGAATCCGATCTGGACAACGAAGTGAGCCAGACCAGCCGC
GCCTACAACGCCATGCTGGTGGAGATCGGGAACATGGTGCGCCAAGTCATCGATGACGCC
ATCCACATCGGTCAGGAGGCAATCAACCTGACCTCGGTGGCCGAGATCTCCCAGAACGGG
GCGCGCAAGCAGTATATCGAGATCAACCAGTTATCCAGTGCTATGAACACCACTTCCGAT
GCAGTTCAGGACGTGGCCCGCAGCGCTGCCCAAGCCGCGGATGCGGCGGAGGAAACCAAC
CAGGAAGCGGTCTCCGGCAAGAGGATAATGGCCCAATTAGCGGATGTGATGGATGCCTTA
ATGCAGCAGAGCGGCGCCGCAGCGACGGTAGTCGGTGAGCTGGAACAGGACAGCCAGTCC
ATTGGTCAGGTGCTGGAGGTAATCAAAGGCATTGCGGAACAGACCAACCTACTGGCCCTT
AATGCAGCCATCGAAGCAGCCCGCGCTGGCGAGCAAGGACGCGGCTTCGCCGTGGTAGCC
GACGAAGTCCGTGCCCTGGCGGCCCGCACTCAGACCTCCACCGAAGAGATCCGCCAGATC
ATCGAACGCCTGCAACAACAGTCGAAGAAGGCTGTGGTAACCATGGAGGAGAGCCGGCTC
CAAGCGGACGAGGGTAGCAGCCGCGCCGTCGAGGCCAGCAATGCCATGGAGAAGATCATC
GATGCCATCGGCACCATCACCAGCATGAATACCCAGATCGCCACTGCTGCGGAGGAACAG
GGACAGACCGCTGAGCTCATGAGTCGGAATGTCGAGACCATCGGGACCGTGGCAGCGGAA
ACCGCCGAGGCAGCGGACAAGACGATCCAGGTCAGCAGCATGCTCAGCCAGGGGCTAGAT
TCCCTCCGCTCCCAGGCCAGCCGTTTCCGGATCGATGCCACATGA
>DMJIHGIA_00257 Adaptive-response sensory-kinase SasA
ATGCTGTTCCGCCTGTTGGGCTACCAGCCTGAAGATCTGAGTGACGCCTGGGCGGAGTGG
ATCAAACTGGCGTTGCCCGAGAGCCAGCGTCAAATCGAGGAAGAGATTGAACGATTGCGC
CGGGGCGATGCGCAGCGGGTCTCCCTTGAGATGCAGGTGCGGCACAAGAGTGGTCGGACG
GTCTGGTTGCATTGTAATGGCCGCCTGATGGATGAAGGGGAGGATGGAATCGAACGGGTG
CTTGGCATCTGTGTTGATATCAGTGAGCTGCGACAGGCGACGGCCGATCTGCAAGCGAGG
GAGACCCAGTTTCAGGAACTGCTCGACTCGCTCAGGGAAGGGGTCTGGGCCGCCGAGCTC
GATGGCAGCCGCATCCTCTATGTCAACCGTGCTGTGGAGGAGATCTACGGTCGTCCCGCC
AAGGCCTTCGATGAACAGCCGCAGCTCTGGCTTGAGGCTGTGCATCCGCAGGACCGCAAG
GGTGTTGAGGAGAGAACTGCCCGCCTCTGGGATGATGGACGGGTCGAGCTCGAGTACCGT
ATTTGCCATCCTGATGGCGAAGTGCATTGGGTGCTCGACAACAAGTCGGTGATCATGGAT
GCACAGGGCCGCCCCGTGCGCATCGGTGGCGTGATGACAGACATCACCCTGCGCAAGCAG
GCGGAGCAGGCACTGATCCGGGAGCACCTGCAGGCCGAACGCTACCTCGAGGTGGCGGAG
GTGATGCTGCTGGGGCTCGACCGAGAGGGGCGTGTCGACCTGCTCAACCGTAAGGGATAC
GAGATCCTTGGCTATGAGCCGGGCAGCCTCGAGGGGCGGGACTGGTTTGAAACGGTGCTG
CCTGACGGGGAGGTAGAGCCGGTCCGGCAGATCTTCGATGAGATCATGCAGGGTCGAGTC
GATCTGCATACCTATGTGGAGAATGAAATTGTCACGCGCAGTGGGGAGCGGCGGCTCATT
GCCTGGCGCAATGCCACTGTCCGTGATGATGAGGAAAGGATTACGGGCACTTTCAGCTCG
GGCAGCGACATCACGGAACTGCACCTGGCCGCTAGTGAACGGGAACGGCTGCGCCGGGAA
TTGGCACAGGCACAAAAGATGGAGGCGGTGGGGCGGCTTACTAGCGGTATCGCCCATGAT
TTCAACAATATTCTCGCTAGTGTTCTCGGCTATACCGGTCTGGCAATAGAACGTTTTGCT
GGCGAATGCCCGGCAAAGATGAGGGACTATCTGTACGAAGTTCAGACTGCCGGTGAACGT
GCCCGGGATCTGGTGGCACAGCTATTGCGATTCAGTCGGGGCAGCGGGAGTGAACCCCAG
TGCCTTCAGCTTATCCCCCTCGTTAAGGAGGTGGTGAAGATGCTGCAGGCGCCCATGACT
ACAGGTATCACCTTTGAGACCGATCTTGATCCTGACACGCCGCCGGTCTATATCGATCCG
GTTCAGGCCCATCAGGCCCTGGTAAATCTCTGCATCAATGCCAGGGACGCGATGGGGGGG
CGGGGCATGATCCATATTAGCCTGCACCGGTTGGAGCAGGTTCAAGCCGAATGCGCCAGC
TGTCACAAGATCCTCAATGGCGAATGGGTGGAACTTTCGGTGAGTGATGAGGGGGTGGGT
ATAGAGCCGGGGCAGTTAAATCACATCTTCGACCCCTTTTTCACCACCAAGGAGCTGGAC
GAGGGGAGCGGTATGGGGCTGGCCGTGACGAGGAGTGTTGTTGAGCAACATGGCGGTCAT
ATCCTGGTGAATAGCGTACCCGGGGAAGGTAGTTGCTTTCGGTTGCTGCTGCCGCTCGCC
GCCGAAATGGCATTGAAAAACGAAAGGCTTTCGTCGTCGCCTGACACCACCGTACCAGAG
CGGATCAGTGGTCATCTGCTGGTGGTAGATGATGAACATTCACTCATCGACTATCTGCAA
GACCTGTTACAGAGCCAAGGATGCAGGGTCACGGCAGTGGATAATGCACAGAAGGCTTTG
GAGTGCTTTATGGATGCACCCGAATCATTCGATCTGGTGATCAGCGACCAGATCATGCCC
AACATGACCGGCAGTGAACTAGCCCGTCGTCTGCTGGCAATTCGTCCTGGGTTGCCGGTT
ATTATCTATTCCGGCAATAGTGAGAGCCTGGACGAGAAGCGTGCCCATGAGATGGGTATC
AGCCGTTTCTTGCGCAAGCCGGTGGAACCCGGGACCCTGTTGCAGGTGGTGGCGGAGTTA
CTGCCCGCAACCGACTGA
>DMJIHGIA_00258 Sensor histidine kinase RcsC
TTGCCTGACGAAGAGGCGGAAGAACTGTTTATCGCCGCCGGTGATGAAGCCGACTCGGCG
CTGATTGAGCGGGTTGAAGAGGAGGCGCTGAGCCAGGTCGAAGAGGATGGCATGTTTGCC
GTCGCAGAAGACCCAGAGTTGGTCGAAGTTTTCGTCGAAGAGGCGAAAGAGTTGCTGGAG
CAGATAGAATCGAGCTATCAGCATTGGATGGATAACCAGTCCGATGAGTCGGCCATCGAC
GCTATCCAGCGCATTCTGCATACCCTGAAAGGCAGCGCGCGGCTTTCAGGGATCCTGCCA
GTCGGTGATCTGAGTCATGCGCTCGAGTCTCTGTTCTCAAAGATTGCCGATAAAAATGTT
CTGATAACCGGAAGATTGCTCGAGCTGACCCGACAGGCGATCGACCGTATTGCGCACCAG
ATCGACGAGGTCGCAACCGGTGGCGCCCTTTCCCGTGCTGGCAAGCTGGTCAAACAGCTG
GAGTCGATCCTTGGATCAAAAGAGGCCAGCGCAGAGATTTCGTCATTTGCCGCTGAGCCG
ACAGATAGTTTGCTGGCGCCCAGTTCCATCGATGAATTCGAGGCCGACAGTGACTTTGCG
ATGCTGGATGCCGGCCTGACAACAGATCTTGCGGAGGAGACGACTCAGTCTGAGGAAACA
GCGGAGACTGAGGGAGCGGAGTCTGCGCTTGAACCGGAAGTGGAGCCTGAACCTGAGCCG
GGGGAATCTGAAGCGCTGAAGCGGATTATCCGTTTTCCCAAGCAACCACAGCAACCACCC
GCGCCCGCGCAGGAAAATCTGCCGCAGGGGACGGCGTTTCGACCTGCCCGTGACCAGGTG
CGTGTCAGTGCCACGCTGCTGGACCGCCTGGTAAACAATGCGGGTGAGATCAGCATCTAC
CGGGCGCGTCTGGAGCAGCAGAACGGTGTGCTCGGCTTCAACCTTGCGGAGCTGGAGCAA
ACCATTACCCGTCTTTTCGATCAGTTGCGCAAGCTGGAGATCGAGACCGAGGCCCAGATT
CTCTATCGTTGGGATCGCGACCATGGGCAAGATGACAAGAATCGGGCGGAGTTCGACCCG
CTTGAGCTCGATCGCTTCTCCACCATGCAACAGCTCTCGCGGGCATTGATGGAGACAGTT
AACGACTTGGGCAGCATCAATGGATTGCTGGCCGATCTGCAGCGGGAGACCGATACTCTG
CTGCTGCAGCAGTCGCGTATTTCCACCGACCTGCAAGATGGCTTGCTACGCACCCGTATG
GTGCCGTTTCAGCAGCTGGTGCCGCGGTTGCAGCGCGTGGTGCGTCAGACAGCAGATCAG
CTTGGCAAAAAGGCCAACTTGGAGACCTACGGTACAGATGGCGAGATGGACCGTACCATT
CTTAACCGAATGATCCCGGCGCTTGAGCATCTGCTGCGAAATGCCGTGTCACACGGTATT
GAAAAGCCTGAGGCGCGTCGTTTTGCCGAGAAGGATGAGGCTGGGCGGATCTCCCTCTAT
ATGACCCGTGAAGCGACAGATATTGTGCTAACGCTTTCGGATGACGGCAATGGTCTCGAT
ATCAATGCGATTCGTGAGAAAGCAATTGCGCAGAATCTGATCGATCCAAACGCCCAGGTC
GAAGATGACGATCTGATGCAGTGTGTCTTGATGCCGGGATTTAGCACTGCTAGCGAGGTT
ACCCAGATCGCTGGACGTGGCGTGGGGCTCGATGTGGTCTCCTCCGAGGTGAAACAGCTG
GGTGGTTCACTCGATATCGACTCCCAGCCGGGACGCGGCACCAGTTTTACCATTCGTTTG
CCGCTGACCCTGGCGATCACCGACGCCTTGCTGATGCGCGTAGGCGATGATGTATTTGCC
ATTCCCCATGGCAGCGTCGAGGGTGTGGTCCGGATCAGCCGCAGCAAACTGATTGCCTGT
GAGTCGGGCGAGGAGGAGGGTTTCTCCTACGCAGGGCGCACCTACAAAAATTTCTATCTG
GGCAGCATGTTGGGCTTAAGTGACAGTCTGCCCCACGAGACTGAAAAGTGGATCCCTCTG
CTACTGGTCCAGTCTGGAGAGCGTCGCGTTGCCTTGCGTATCGATGAGTTGCTCGGCACC
CGCCAGATCGTGGTGAAATCGGTTGGCAAGCAGGTCAGCAGTGTGCCCTGGATCACTGGT
GGTACGATCCTGGCCGATGGCCGTGTCGCCCTGATCCTCGATGTCGGCGCACTGGTGCGT
CTGGGCACTGCGCACCTACAGGAACAGGTTGAAGAGGGAAGGAAGGCTGCCAAACGGGAA
GAGGAGCGTCGTGTGCGGGTGATGGTGGTGGACGACTCGATCACTGTGCGCAAGGTTACC
AGCCGACTGTTGGAACGTCACGATATGGATGTGGTGACAGCAAAAGATGGTGTGGATGCG
GTAGCGCTGCTCCAGGAACAGATTCCGGATATCATGTTGCTGGATATTGAGATGCCGCGC
ATGGATGGTTTCGAATTGGCACGGCATGTCCATAATTCAGTCGAGTATTATGGACTGCCA
ATCATCATGATTTCGTCGCGTGTTGGTGAAAAACATCGCAAACGTGCCTTTGCTCTTGGT
GTCAGGCGCTGTCTCGGCAAGCCTTACCAAGAGGCGGAACTGCTTGAGAATATTAAAGAC
GTGTTGGCGGAATCTGAGACATGA
>DMJIHGIA_00259 hypothetical protein
ATGAGTGAGGCGATCGCAGGCGAGGTTCGGAGTGTCCTGATTCCGTTGGTGTCGGGGCGG
TTGTTGCTGCCAAATGCCGTAGTGGCGGAGGTTGCTGCCTACCAGCAAGCTGAGCCTCTG
GACGATGCTCCGGCCTGGCTGCGGGGCATTGTCGAGTGGCGCAGGATCAAGATCCCGCTG
ATCGCCTTTGAAGGGATGCTGGAAGAGGAGTGGATCAGGGAGCCCGGCAACCGGGGACGT
ATCGCAGTTGTCCACACACTCAATGGAGATGCTTCGCTCCCCTGTTTTGGAGTTGTCTGT
CAGTCTGTGCCTAGTCTGGTGCGCATCACCACCGAGAACATCATGCCGAGCGAAAGCGAT
GGTGAGATCAGCCCGGTGGTGCAGAAGTCGGTATTGGTGAATGGTGAGACGGCGATGATC
CCCGACCTGGACGAGGTGGAGTTCATGCTGCTTGAAGCGTTCGAAACGAAGTGA
>DMJIHGIA_00260 Ion-translocating oxidoreductase complex subunit E
ATGGCTAGTGCGAGTTACGCAAGAATCATCCAGGACGGTCTGTGGAGCAACAACCAAGCG
CTGGTGGCCCTGCTCGGGCTCTGCCCGCTGCTCGCTGTCACCAATACTGCGGTCAATGGC
CTGGGGCTGGGCATCGCCACCACCGCGGTGCTGGTCGCCTCCAATGTCACCGTTTCACTG
ATTCGCAATCTGGTGAGGAACGAGGTCCGACTGCCAGTGTTTGTGATGGTCATCGCCTCC
TTTGTCACCGCTATCGAACTGGGCATGAATGCCTATTTCCATGAGCTGCACAAGATTCTT
GGCATCTTTATCCCGCTGATTGTCACCAACTGCGCCATTATCGGTCGCGCTGAAGCGTTT
GCCTCGAAAAACAACCTGCAGCGTTCACTGGTGGATGGCCTGAGTATCGGTATCGGCTTT
ACCCTGGTGCTGCTGACTCTGGGCGGACTGCGAGAACTGATCGGCCAGGGCACACTATTC
TCCCAGGCGCACCTCATGTTCGGCAGCGGAGCGGAAGCGCTAACCCTCACCTTGGGAGAG
GGGGTATCACGGGATGTTGCTGGCGATCCTTCCACCCGGCGCATTCATCGGCTTGGGGCT
GCTGATTGCCATCAAGAGCGTGATCGACAAGCGATTGCAGCAGCGTGTCCTTGCAAAATC
AAGCCACTTGGCGAACTCGGAAACGGCCACCTGAGTGTGCGCACGCCAAGAATCTTCACC
TCGCAACCACTGCAGACAGGCCATCATATTCAGCTGGAGGCCGAGCCCTCCCACCATCTG
CTCAAAGTACTGCGACTCCGCAGCGGGGCGCAGTTGCGTCTATTTAATGGGGATGGTCGC
GAGTTTTCCGCCAGCCTGATCAGCAGCGACCGCAATCGGGTCGAGGTTGAACTGCATCAG
TGCCTGCGGAAAGAGGCGAAGGATTCCCTGCCAATTACACTGGCAATCGGCATCTCACGT
GGGGAGCGTATGGATTTTGCTTTGCAGAAGTCAGTAGAGCTTGGGGTGAGTGCCATTGTT
CCACTGGTAACGGAGCGCTGTGTGGTGCGCCTTGATCCACGACGCCAACAGAAACGGATG
ACTCACTGGCAGAAGATTGTAATCAGCGCCTGCGAGCAGTCTGGACGCTGTCGCGTCCCA
CAGCTGGAACAACCAGGCCGGTTTGACGAGATGTTGCAGCAGCTGCCCGCCACAATGCGA
CTTATGCTCGACCATCGAGCCTCGGAAAGCCTGCATGACCTCTCTTCAAGGCCGGACGCA
ATCGTCCTGCTGGTGGGGCCTGAAGGGGGACTCAGCCCGGAAGAACGACGCCTAGCGCAA
CAGGCGGGATTCAAAGGAGTGAGGCTGGGGCCCAGAGTGCTGCGGACAGAGACCGCGCCA
CTGGCCGCCCTCGCAGCCATCCAGACCCTGTGGGGGGACTTTATGACCTGA
>DMJIHGIA_00261 Ion-translocating oxidoreductase complex subunit G
TTGACCAAGCACCCTGTTGTAATTGCTGGCTTTGTGCTTGCCATGTTTGCAGTGGCTGGC
ACGGCATTGGTCAGCTTCACCCACCAGGCAACCAAGGCACGCATTGCCAGTAATGAGCGC
CAGGCGCTACTGCGAAGTCTCACGGCGCTAGTCCCGGCGGCGAGTATCGACAACGACATC
ATCTCCGATGTCATGACGGTCAGCGACCCAGAACTCCTGGGCTCTGAAAACACGACTGTC
TACCGTGGGCGGTCTGGCGGCCAACCGGTGGCGGTGGTGCTGACGCCGGTGGTGCCGAAC
GGCTACAGCGGCCCGATCAAGCTGCTGGTGGCGGTGCGCTACGACGGCACCCTGGGCGGT
GTACGAATCATCTCCCACAAAGAGACACCCGGCTTGGGCGATAAGATCGAGGAGAGCCGC
TCTGACTGGATCTATAGCTTCACCGGCAAGTCATTAAACAACCCGCCCAAGGCACAGTGG
GGTGTGAAGAAGGATGGTGGCGTATTCGACCAGTTTACCGGCGCCACCATCACGCCACGC
TCGATCGTGGCTGCGGTAAAAAAGAGCCTGCTCTATGTCCAACAGCATCAGCAGCGGCTC
TATGACCGCACGCCGTTACAGGAGGCCACTCCAGGAGAAAATAACGATGGCTAG
>DMJIHGIA_00262 Ion-translocating oxidoreductase complex subunit D
ATGCAGTTCCAGACTTTCAGCTCACCCCATAGCCCGCGCCCCAACCGAGTCGACCGAATT
ATGCTCCAGGTGGTTCTGGCTCTGCTGCCGGGCATCCTCGCGATGGTGATCTTTTTCGGC
TGGGGTGTACTGATCAATAGCGTTATCGCCATCGCGAGCGCCCTGCTGTTCGAGGCGCTC
GCGCTGCGGCTGCGCAAGCGGCCGGTAACACCAGCACTGATGGATCTGAGCGCTGTGGTC
ACGGCGATGCTGTTCGCCATTGCCGCGCCACCACTGTTGCCCTGGTGGCTGACAGTGATC
GGCATGGCCTTCGCCATCATCCTGGTTAAACAGCTCTACGGCGGCCTCGGCTATAATCCA
TTCAATCCGGCGATGGCCGCCTATGTGTTCCTGCTGATCTCCTATCCGGTGCAGATGACC
ACTTGGCTGCCGCCGGAGATGCTCAATACCCAGCCACTCAGCTTGCTGCAAACCGTTCAG
GCGATATTTTTCAACAGCCTGCCAGAAGGGCTCAGCTTCGACACCATCAGCAGCGCCACA
CCACTGGACCAGATGCGCACCAGCCTGGATCAGAACCGGATGATCAGCGAGATCATGCAG
AACCCTCTATGGGGGGATTTCGGCGGGCAAGGCTGGGAGTGGGTCGGCAACTGGTTCATC
ATGGGTGGGCTCTGGCTGATCTACAAGCGGGTCATCAGCTGGCATATTCCGCTCTCTTTG
TTTGCGGGACTCTTCAGCCTTGCATTGCTCTTCTACCTGTTCGACCCAGAGAGCCACCCC
TTCCCGCTGTTCCACATCTTCAGTGGTGGCGTGATACTCGGCGCCTTCTTCATCGCCACT
GATCCTGTCACCGCCTGTACCACCAGGCGCGGTCAAATCATCTATGGCGCCCTGATCGGC
ATGTTGGTCTATGTAATTCGCACCTGGGGCGGCTACCCTGATGCGGTTGCCTTCGCCGTG
CTCCTGCTGAATATGGCTGTCCCCACTATCGATCACTATACTCAGCCACGCACCTTTGGA
CACGGAGGTGCCCGTTGA
>DMJIHGIA_00263 Ion-translocating oxidoreductase complex subunit C
ATGTACGTCGAATCATCCAAAGGAAAGGCGCGTCAGATCTGGCGTTTTCGTGGCGGGCTG
CATCTGCCGGACAACAAGGCTCAGTCACTCAGCACACCGCTGCGCCAGGCCGAGCTTCCC
GATCTGTTGATTCTGCCGCTGCAGCAGCATATCGGCAGCCCAGCGATCCCTCTGGTAAAA
AAAGGCGAACGGGTACTTAAGGGGCAGAAGATCGCCGACAGTGATGAACCGGTCTGTGCG
CCGATCCATGCGCCCACCTCAGGTGAAATACGCGGGATCAGCCAACAACCGCTACCCCAC
CCTTCCGGGCTGAGTGGCCCCTGTATCCTGCTCAAGCCGGATGGCAAGGATGAGTGGGGC
GAACTGCCGGAGCCGATCAGTGACTTTCGCACCGTCCCTGCTGAGATCCTGCGCCAACGG
ATTCGCGAGTGCGGCATCGTCGGCATGGGCGGAGCGACCTTTCCCACAGCGGTGAAACTC
GATCCCGGCAAGCCGATCAAGACCCTGATCATCAACGGCGCCGAGTGCGAACCCTACATC
ACCTGCGACGACCGGCTGATGCTCAACTTTCCCGACAAGGTGATCGACGGCATCCGCATC
CTGCAGTATCTGCTGGGAGCCGAAGAGTGCCTGATCGGCATCGAGGACAACAAACCCGAA
GCGATCCTCGCCATGCGCCAGGCACTGCGCAATCAGGATACCGCGGAAGTGGTGCGCATC
CCCACCCATTACCCCAGCGGCGGCGAGAAGCAGCTGATTCGCATTCTTACCGGCAAGGAG
GTCCCCAGCGCCGGACTACCCGCCCAACTCGGCATCATCTGCCATAACGTCGGCACTGCT
GCCGCCATCGCCGATGCGGTGCTCACCGGCCGACCTCTGATCTCCCGACTGGTCACAGTC
ACCGGCGAAGGGGTCGCACAGCCCTGCAACTTGGAGGTACTGATTGGCACCCCTGCAGGC
GAGCTGATCGAGCAGGCTGGTGGCTACACCGATGCTGCCAGTGGACTCATCTATGGCGGC
CCAATGATGGGTTTTCGGCTCAGTACCGACCAGATCCCAATCACCAAGGGGGGCAACTGT
CTGCTACTGCCCAGTGTCGCGGAGAGCCCACCCCCCGAGTCGGTGCGCGCCTGCATCCGC
TGTAGCCGCTGCGCGGATGTCTGTCCGGTGCAACTGCTGCCGCAGCAGATGTATTGGTAC
GCCCGCGCCAAGGAGCTGGAGAAGGCGCAGGACTACAATCTGTTCGACTGCATCGAGTGC
GGTTGCTGTTCCCACGTCTGCCCCTCACACATCCCACTGGTCCACTACTTCCGCTATGCC
AAGACCGAAAGCTGGGAGCAGGAGGAGGAGCGGCGGCGCTCTGAACACGCCAAGATGCGC
CACGATTTTCGCCTCGCCCGCATGCAACGGATGGAGGCAGAACGTAAGGCGCGGCTGCGC
AAAAAGAAAGAGGACCTGGCGAAGAAACCAGCCAAGGGCAAAGCTGCGGCAAAGGATCCA
AAAAAGGCCGCTATCGAGGCGGCGCAGCAACGTGTTGCTGCGAAAAAGGCCGCCAATAAA
AGCAGCCCAAAAAAACACCGACCATCTGCAGCCCGCACAGCAGGCCCAGATCGATGCCGC
CGAACAGCGCCGTCAGCAGGCAGAACCCGTGGAGGAGGCGCCACCGGCCAGCGGCGGCAT
CGAGAACGATCCAGAGCTGCAGGAGATCTTCAAACAGGAGACCAGCTCACACTTTGCGAC
CATCAGCGGCTTCATCGAACAGACTCGTGCGGGGAACAACGATGCAGCACAGATCCCCGC
CGAGATCCCCAGGGCTTTCCACACCATCTGTGGCAGTGCCCGGATGGTCGGTCTGATGCC
CCTGGCCAGCCTCAACAAATCACTGGAGCTCTATACCGACAGCCTGGTGGAACAGCAGCA
GGCACCTGA
>DMJIHGIA_00264 Ion-translocating oxidoreductase complex subunit B
GTGCTGATCGCCATTCTTGCCATGACCGGGCTTGCCGCCGCCTTTGGCTTGCTACTGGGT
TACTCCAGTATCCGCTTCCATGTGGAGGGGGATCCGATCACCGACCAGATCGAGAAGCTG
CTGCCACAGACCCAGTGTGGCCAGTGTGGCTACGCCGGTTGCCGCCCCTACGCCGAAGCG
ATCGCCAGCAGCGAGGCGGAGATCAACCTTTGCCCCCCCGGCGGCGAGACCACCATGGTC
GCGCTGGCCGACCTGCTCGGGCGCGACCCAGTGCCGCTGGATGCCGAGTTAAACGCCGAT
AAGCCGCGCGCGGTCGCGCTGATCAAGGAGCAGGAGTGCATCGGCTGCACCCTCTGCATC
CAGGCCTGCCCGGTGGATGCCATCCTCGGCGCCGCCAAACAGATGCATGTAGTGATCAGC
GAAGAGTGCACTGGCTGCGAACTCTGCCTCGCACCCTGCCCGGTGGAGTGCATCGTCATG
GAACCGATCGCGGAAGCGGCTGACAATTGGCACTGGCCCTTTCCCGACTACAACAACCCA
GAAATCGCTGCGCAACCGCAGCCCCACTAG
>DMJIHGIA_00265 Ion-translocating oxidoreductase complex subunit A
ATGAAAGAGTACGCCCTCATACTGATCAGCACGGTGCTGGTAAACAACTTCGTGCTGGTG
AAGTTCCTGGGGTTGTGTCCGTTTATGGGGGTCTCGCGCAAGCTGGAGACCGCCACGGGG
ATGGGGCTGGCGACCACCTTTGTACTCACCCTCTCCTCCATCTGCAGCTACCTGGCCAAC
GAATATCTGCTGGCCCCGTTGGGGCTGGAGTTCATGCGCACCATCGCCTTCATCCTGGTG
ATCGCCGTGGTAGTGCAGTTCACCGAGATGGTGATGCACAAGACCAGCCCGATGCTCTAT
CAGGTGCTGGGCATCTTTCTGCCACTGATCACCACCAACTGCGCTGTGTTGGGCGTCGCG
CTGCTCAACGTCCAGGAGCAACACAGCTTCGTCGAGTCGGCACTCTACGGCTTTGGCGCT
GCTGCCGGCTTCTCCCTGGTGTTGGTGCTGTTTGCTGGCATCCGCGAACGGGTGGCGGTA
TCCGACGTACCGGAACCCTTCCAGGGCAACGCCATCGCCCTGATCACTGCCGGCCTGATG
TCGATGGCGTTCATGGGCTTCTCCGGCCTGGTGGCGAATTAA
>DMJIHGIA_00266 hypothetical protein
ATGGAAAAGGCATACCCTCTTAAACGGATAACCTCCATCCTACTCCTTCCAATCTTGCTG
TTCGCAGGCTTCAGTGTCTTTGCGGAGGTGCTGGTCGAGGACGGATTTGATAACGACAGC
GCCGGCTTCACTTATGTCGACGATCCGTTCCATGGCAGTAGTGCCCCTGGCTATGCCGAT
GGCAGCCACCTCAGCGTCGGCGGTTATAGTGGCGGCGCGCTGCAAGTCATCTTGGGTGGG
CGTGACACAATTGACCTGTTCGGCCTCTCCGGCGGCTGGCAGCAGGAGTTTGAACTTGCC
GGCCTGAGCGAGGTGAGTCTTAGCTTCCGTTACAAACTGAGCCAGAGCCCTTTTTACGAG
GGAGATGAATACAGTCAAGTGCTGGTGAGCATCGATGGGGTACTGGTTGGTGTCTCGCCC
AATGACTACATCGACCAGGTTAGCGGCAACGGCAACGGCGGTGCCGAAGAGACCACCGGC
TGGCGTCAGGTGGAACTCAACCTAGGTGGCCTGGCGGCGGGTCGCCATCGGCTGATCATC
GGCGGCTACAACAGCCAGAAGACCGCAGCCAACGAAACGACCGAGGTATTGATCGACGAC
CTGCTGCTGAGCAGCGGCAACAGCAATCTTCCGCCACGCACAGTGGTCGGCGCCGACCCG
ACGGCTGGTGTGGCGCCGCTACAGGTGCAGTTCAGCAGCGAAGGCTCCACGGACCCTGAC
GGGCGCATCGTTGGCTATCATTGGGTGTTCGGTGATGGCAACAGCAGCACCGAGATTAAT
CCGCTCCACAGCTACGCCACAGCAGGCAACTACACTGTCACCCTGATCCTGACTGACGAT
CAGGGCGCTACCGGCAGCGCCAGTATAATGATCAACGTCAGCGGCCTGTCTGACACCGCA
GCGCCCGAAATCCCGGCTGGCGTCAGCGCCATCCCCTCCGGCGCCGATACCATCCAGCTC
AGTTGGCAGGCGGCGAGCGACAATGTTGGCGTCACCGGCTACCGGGTGTTCCGTGATGGC
GTTGAGATCGCCAGCAGCACCACCACCAGTTACCGTGATACCGGACTCAGCCCGCTGACC
CGCTACAGTTACCGGGTCAGCGCCTACGACGCCGCGGGCAACGAAAGTGAGCCCGGCGAG
GTGGTGGCCGCCACCACCGGCAATCAGTTGGTCCCCCTGATCGAGAGCGGCTTCGATAGC
GACAGCGCCGGCTTTAGCTATGTAGACGACCCGTTTCGCAACACTAGCGCACCGGGCTAT
GCCGATGGCAGCTATCTCGGCGCCGGCGGCTACAGCGGCAGTGCCCTGCAGATCACCCTC
GGCGGTATCGACGGTGATGACATCTTCGGCCTTTCCGGCGGTTGGCAGCGCGACTTCGAA
CTCACCAGCCAGAGTGAGCTGAGCCTCAGCTTTCGCTACAGACTGAGCCAGAGCCCATTC
TACGAGCAGGATGAGCAGAGCCAGCTGCTGGTGAGCATCGACGGGGTACTGGTTGGTGTC
TCGCCCAATGACTACATCGACCAAATTAGCGGCAACGGCAACGGTGGTGCCGAAGAGACC
ACCGGCTGGCGCCAGGTGGCGCTGAGTCTGGGTAGCCTTGTCGGCGGTAGTCACCGACTG
ATCATCGGCGGCTACAACAACCAGAAGACTGCGGCCAACGAAACGACCGAGGTACTGATC
GACGATCTGGTGCTGCGCAGCGACAGCAGCAATCTGCCGCCGAGTGCCGTGGCCAGCGCC
GCCCCGACAGCCGGTATTGCACCGCTGGAGGTGAGTTTCAGCAGTGTCGGATCCAGTGAT
CCTGACGGCACTATCCAGCATTTTAGCTGGGCGTTTGGGGATGGCAGCAGCAGTACCGAG
GCCAACCCGCTCCACAGCTACACTACGCCCGGCGACTACACCGCGACCCTGAGCGTAACC
GACAACCAGGGGGCGACTGCCAGCGCCAGTGTCGGCATCAGCGTTAGCGACCTACCTGAC
ACTGAGGCTCCTGAGATTCCGGCCGGACTTAGCGCCATCCCCTCCGGCTCCGACACCATT
GAACTCAGCTGGCAGGCAGCCAGCGACAACGTTGGCGTCACCGGCTACCGGGTGTTCCGC
GATGGCGTTGAGATCGCCAGCAGCGCCACCATCAGCTACCGCGATAGCAGGCTCACCCCG
TCGACCCGCTACAGCTACCAGATCAGCGCTTACGATGCCGCGGGTAATCAGAGCGAGCCG
GGCGTAGCGGTGGCGGCTACCACCGGCGCACAGCCGACCCTGACGAGTCTTAGTCTCACC
CCGGCCTCTGCTCAGCTGAATATCGGCCTGCGTCAGCAGTTCAACGTCAGCGGGTTTGAC
CAATACGGCAACACGATCGTGGTCAACCCGACATGGAGCGTCAACGGCGGTGGCGTCATC
GACAGCACGGGGCTGTTCAGCGCCAGCCAGGCAGGCGGGCCTTTCACCGTGTTGGCCGAA
CAGGATGGTGTCAGAGCCACTGCCAGCCTGACCGTGATTCGCCAGTCCAACCTGATCGAT
AGCGGTTTCGACAGCGACAGTGCCGGATTCAGCTATCTCGACGACCCGTTTCGCGGCAGT
GGCGCACCGGCCTATGCCGACGGCAGCTATCTCGGTGCCGGCGGCTACAGCGGCGGTGCC
CTGCAGATCACTCTCGGCGGTATCGACGGTGATGACATCTTCGGCATGTCGGGGGGGTGG
CAACACGACTTCCAGCTTAATGCGCTGAGTGAGGTGAGCCTCAGCTTCCGCTACCAGCTG
AGCCAGACTCCCTTTTACGAGCGCAACGAATACAGTCAACTACTGCTAAGCATCGACGGG
GTACTGGTTGGTGTCTCGCCCAATGACTTCATCGACCAAATTAGCGGCAACGGCAACGGT
GGTGCCGAAGAGACTACCGGCTGGCGTCAGGTGGAACTGAATCTGGGGAGCCTGGCAGCA
GGCAGCCACCGGCTGATAATCGGCGCCTACAACAACCAGAAGACTGCGGCCAACGAAACG
ACCGTGGTATTGATTGATGACCTGCTGCTGCGTAGCAGCAGTAGCCTACCGGTCAATCTG
CCACCGAGTGCAGTGGCCAGTGCCGACCCGCAGACAGGCGTGGTCCCGTTGGTCGTCAAC
TTCAGCAGCGCCGGCTCCACGGATCCTGACGGCACCATCGAGCATGTTAGCTGGGCGTTT
GGGGATGGCAGCAGCAGTACCGAGGCCAACCCGCTCCACAGCTACACTACGCCCGGCGAC
TACACCGCGACCCTGAGCGTAACCGACAACCAGGGGGCGACTGCCAGCGCCAGTGTCGGC
ATCAGCGTTAGCGACCAGCCTGACACTGAGGCCCCTGAGATTCCGGCCGGACTTAGCGCC
ATCCCCTCCGGCTCCGACATCATTGAACTCAGCTGGCAGGCGGCGAGTGACAACGTCGGC
ATCATCGGCTACCGGGTGTTCCGCGATGGTGTTGAGATCGCCAACAGCGCTATCACCAGC
TACCGCGACAGCGGCCTCACCCCGTCGACCCGCTACAGCTACCAGGTCAGCGCTTACGAT
GCCGCGGGTAATCAGAGCGAGCCCGGCGTAGCGGTGGCGGCCACTACTGGCAACCAGCCG
AGTCTGCTGATCGAGGACGGTTTTGATACAGATAGCGCTGGCTTCAGCTATGTTGACGAC
CCGTTCCGTGGCAGCAGTGCGCCGGGCTATGCCGACGGTAGTCTGCTCCCTGATGGCGGC
TACAGCGGTGGTGCCTTGCAGATCATCCTGGGTGGCATCAACAGTGCCGACATCTTCGGC
CTCTCCGGCGGTTGGCAACGCGACTTCCAGCTCAACGGTCTGAGTAAGGTGGTGTTGAGT
TTCCGCTATCGGCTGAGCCAGAGTCCCTTTTACGAGCAGGATGAACAGAGCCAGCTGCTG
GTGAGCCTGGATGGAGAGCTGATCGGCGTTACGCCCAATGACTACATCGATCAAGTGCAG
GGTAACGGCAACGGTGGTCCGGAGGAGAGCACCGGCTGGCGTCAGGTGGAGCTGGATCTG
GGCAATCTCGCCATCGGCAGCCATCGGCAGCCATCGGCTGATCATCGGCGGCTACAACAA
TAA
>DMJIHGIA_00267 hypothetical protein
GTGTATCCGCACTTCGCCCGGTTCCTGCATCCGCACCAGCGTTTCCAGTGCGCGCTGTTG
TTCCCCGCTCAGAACGGGGCCCGCCCCCCCGGCCGGCGGCTGGGTCCGGGGCGTGGAGGC
GGCATCATCGGGCAGGGAACCACTATGGTATTCCACAAGATCGCTGAAGCCGTCACCATC
ACTGTCGGCGGCGGCGTTGGCCGCATCCAACGGCTGCAGATCGCGCCCATCGGCAATGCC
GTCGTTGTCGTCATCCTGGTCGGCGTTGTCCCCGATGCCGTCACCGTCATTATCCCCCCA
TTCGGCCCTGTCGAAGGGGAAGACATCCTGCCCATCCTCCACGCCGTCGCCGTCATCATC
CGGATCGCGTTTATCGGGGAGGCCGTCATCGTCGGTGTCGAAATCCAGGTTGAAACGGAT
TTCATCCGCCCAGCCGTGGAAATCGCCGAAGCTCAGGCGGATGTCCTCGTGCCCATACAG
GTTCAGCTGTCCCCGGCCGTGGGCCACCTTGAGAATTTCCTGCCCGTCCACGTACAGCAG
ATAATGGGTACGGTTATGGGTCAGCTTGATGTGATGCCACTGATTCCGGCTCAGGGCGGT
GTTGACCGCCTCCCCGGAGTCCCCATAGCTGCCCAGATAGGCGCTCAGGTCGGTCATCCA
ACTGTTGCGGCGGATTTCCACCCCGCTATCCCAGCTCTGACGCATGAACAGCAGTTCCAG
CCGGTTCTCATCCCACATGTCGATGGTGTCGAAATAGAAGCGGCCTTCGATGCTCACCTC
GTCGATGTCTTCCACCGTCCTGTCTGCCGGAAGGTAGGGATCGACGCTGAAGGTAACTTC
GGCCCGGTCGTTGAAACCGTTGAATCTCAGGGCGGCGCCGGCGGGGGTTTCCATCCAACC
CAGGTTGCTGTCGTCGAAGCGCGCATTGCCGTTCAGGGTCAACTCAGGCATGACGCCTTT
GCCATCCTGCAGGCTGTTGTCGAGATGGAACACGCTGGAGATCAAGCTGTCATCGTAGAT
AGTCTGACTGCTGGCGCTCAGCAGCAGATCATCGATCAGCACCAGCGTCGTTTCATTGGC
CGCGGTCTTTTTATTGTTGTAGCCGCCGATGATCAGCCGATGGCTGCCGATGGCTGCCGA
TGGCGAGATTGCCCAGATCCAGCTCCACCTGACGCCAGCCGGTGCTCTCCTCCGGACCAC
CGTTGCCGTTACCCTGCACTTGATCGATGTAGTCATTGGGCGTAA
>DMJIHGIA_00268 hypothetical protein
ATGGATGGCGGTTCCGGTCAGTTGGGTATCCACATCCAGCGCGTATTCCTGTCCGGCACT
CAGCGGTCGGCCCAGGTGAATGAAGATGTTTTCCCCAATGCGCAGATCACCGACCCGGTA
GGGGGCGTAGAAGGTGCGCCGTTTTAG
>DMJIHGIA_00269 hypothetical protein
ATGGATCTGGTCCTGGGCCGTTTCCAGGTAGTCCAGGTCACCGTAGAGTTCGTGGGCGAG
CAGCAGATCCCAGCCGTAATCGCTCACCGGGAAGAACCAACCCACCAGATTCCACCGTTT
CACCGTGCCGTTGACGAACAGGTCGTAAGGGGTTTCATTGGCGGCGTCCACATACCAGTC
CACCGCCTGCCGGAAACGGGCCACCGACGTCTGTTTCAACACCGCGTCCACCGGGTACGC
AATGCCGTCGCGTTCCCACAAGGCCAGGGTGCGGGTGGCGTAGCCATATCCCATGTTCAT
CAGGTACACGCCGTCATACCGCAGCAGGGGCTTGTGGTAGCGCACGAAGGCGTCGTGGTA
ACGCTGTTCCCCGGTGAGGGCGTAGAGTTCAATGGCCGCCCAGGCGCGGGCGTGTTCATG
GCCTTCATCCCCGTCCCGGGCATCCCCCTTGCCGTAATGGTGATAACCATGCATCCCCGG
GTTGGCCTCCAGCCAATCCCACGCCTTGATGGCACGTTGTTTGAGCAGGTCGGCCAATGC
CGGGTCATGTTGGCGCAATACGGGGCTGCGCGCCGCCCGAGCCAGGGCCGCCGCGTAACC
GCCGGTAACGGTAGTGTCCTTGGGGGACAGATAGCGGGTCAGATTGGGGGTCTCCCCCGG
CATGGTGGACTGGTAGTTCATCTCCTTGGGCTTGCTCATGCCAAACACGCCGCCGTCCAC
CGGATCCTGCATCTCCTTGAGCCAGTTGATCTCGAGCAGGAATTCCTGCAACAGATCGGG
AACGCCGTCGCCAGATTCCGGTACCCCGAGGTTGTCGTGCATCACCCGTTCGCCGTACAC
GTCCAGGGTGGTGATCAGGGTCCAGGCCGTCAGGGAACTGTTCCAGGTGTAGGGCGAATA
GTCCCCGGCATCCATGTGCCCGCCGCTGATCTCCACATGTTGGCCTTCCTGGGTGGTGGG
GTATCGGATGGTGTCCGGCGTGACGCCCAAACCAGCCAGGAAGGGATCCAGATCGGTGCT
GTCGTAAACGTAGGTCTGATCTTCCACCGTCGCCTTGTGGGTGAAGCGAGTATAGGGCTT
GATCAGCTCCTCGCCGCGCCGCTGGTGGTACATACCCAACGCCAGGGTGTTCAGGCTGCC
GCGGTAGACATCGCTGTGGATGGGGAACGGCTGGCTGATGCCCGTACGGTGGCGCAGGTA
GTATTCACCCGGGGTGGTCAGGGCGGAGAAATCCAGTTGGTAAACCTTGTTGTAAGGATG
GTTGGTGAAGGTTTCACGCCAGCCTTCCGAGGCTTCCAAGGTGCCCGTACCCTGGAACAC
CACCTGGTGGTCCTGGGTACGCACCACTTCAAAATCCAGGTCGGTGGGCTCGTATTCGCC
CGCGCTGCCCATCATCAATCCCAGATAGGCCTTTTTACGATCCGCCGGACGGTAGCCGTA
TGGATCCACGTGCAGCAGGTCACTGAGCTGTGA
>DMJIHGIA_00270 hypothetical protein
ATGGAACAGGGTGGAGGCACTGTCATCGGGGAACGGCTCCAGGGGAATATCCGTATTGCC
GTAGTCGCGGGTGTTGATGCGGGTTTCGGCATACCAGCGGCGGCCTTCCGCGGTAATCAC
CTCGGCAGCCAGTTTCCACACGGGCCGGCTGAAATCCTGGCGCAGGAGGTAAGCGGGATC
GGCGCTGACGGGCTGGTCGTTTTCATGCCAGAGGATCCGGTAGCTTTGGGGTTCGCCATT
TTTAAACGCCAGAATGGGCCTAAACACCCCGTTCTCCACCGGTTCCACCGACAGGGTGAA
TTCAGGGTGGGGATACTGCTCGTCATCGCGGGGGGTCAATACCGCCAAGGCGGTCAGCAT
CCCCGCCATTTTCTCAATGGTGAACTCACCGTTGATGTTCCAGCCGTCATAGCTCTTTTC
GAGCAGGCCGTAGACTTCACCCCCCGTATCCCAATCGGGATTATCCAACGGCCAGGTGTA
ATCGCTGATGTCCCGCTCGTAGGTGTTGCTCCAGCTATAGCCGGTTACCATGGGCGAAAC
CGGCAAGCCGGTTACGGGGGCTTCGATGCCGTCGTGTAG
>DMJIHGIA_00271 hypothetical protein
ATGGCTGGTCCAGTTGTAGCGGGTCAACTGCATGCCGCTGCCCCAAGACTGGCGCAGGTA
GAGAAGGTTCAGCACATCGTCATTGACCGGTCCCAGGGAGTCAAAATAGAACAGCCCGTC
GATAGTGACCTCGGCGACATCCTCATAGCGCTTGCCCTCGGGCAGGTAGTCGCTGATGTT
GAAGCTGACTTGGGCCTGATCGCCGAAACCGTCGAAGCGCAACGCGGAGCCCGCCGGATT
CTGCATCCAGTACAAGTCACCGTCATCAAAACGGGCGTTACCCGATAA
>DMJIHGIA_00272 hypothetical protein
ATGGTCACCATTGGCGATATCCGCCTCGATGCTCTCCGGATCGACCCCATCCAGATAGGG
TTCCCAGCTAATCAGCGGCACATTGCCGTTATTCCAGATATTGGGCAGTTGGTAGGTCAC
CAGATTGTTGCGCTGCGACTCGCCAAAGCTGGTGAAGAGGGTGACCACCGCGTGCTTCTT
ATCCTGCTGCCAGGCCTCCATGGCTTGCAGATCCGGGATCGCCCACCCCTGGTTGCCGTG
GTAGACGCCCAACAATGTCTTGCCGGCACTCCCTTGGCCCGGAAACGCATTGGCATCCAG
CGGGCTGGTTGCGGCATAGAACTCGCTCAGGTTATAGAAGCCATCGCCATCCGCATCGAG
ACCGGCATCTGTTGCATCCAGGGAATCCAAACCATATTGGAGTTCCCACTCATCAGGCAT
CCCGTCATTGTCATCATCGGGGTCCAGGCTATCCAGGATGCCGTCACCATCGGTGTCGGT
CTGGTCCTGTAG
>DMJIHGIA_00273 hypothetical protein
GTGGCGGCTGGGGAGGATGCCGAGCAGGGCCTGGTCGATGGTGCCGACGCCGATCTCCGC
CAGCAGGGCCTTCTTGCGGTGGTCGGCGAGCCACTGGCCGCAGTGGGTGGAGGCGGGGGG
TGGGTCATCGCGGTGGTGGCTGCTCTCGGGGTGCTGGGTTTCCGGGATTAG
>DMJIHGIA_00274 hypothetical protein
GTGGGCCAGCACCAGGGAGGGGGTGCTGGCTTCGCCGTAGAGTTGGCGGTAGCTGTCGCC
GAGGCGGTCATACATGGCGTTGGCGGTGGCCATGGTGGGCAGGCCGAAGTAGATGCCATT
GGCACTGCCTCTGCTCATCAGCCGGTGGGCGAGCAGCAGGGCCGCCTCAGTCTTGCCGGC
GCCGGTAACGTCTTCGAGGATGAAGAGTTGTGGGCCGTCCGCCAACGTCAGTTCGTTCAC
CTTCTGTTGCAGGGGTGTGGCCTGCGGGTTGGGGGTGTTGGGGATGAGCTGTTCTAG
>DMJIHGIA_00275 hypothetical protein
ATGGAAGCGAATACGAGTTACCACCACTACTGGGGCAAGACGGGAGAGAAGGAGAGCCGG
GCCTGCCACCTGTTGCCCTACCATTGTCTGGATGTGGCGGCGGTGGGCCAGCGGTTACTG
GAGCAGCATCAGCCGATCCGACGATCACTCTGCCGCCTCACCGGACTCGGCGAAGATGAA
CTAATCCGCTGGACGGTATTTTTCTCGCCCTCCACGACATCGGCAAGTTCGCCACCAGCT
TCCAGCAACTACGGCCCGACCTCGCCCCCAACCACCAGCCCACCAAGGGCTACAGCCGGC
ACCACGACACCCTCGGCTACGACATCTGGAAATCACGGCTGA
>DMJIHGIA_00276 hypothetical protein
ATGAAACTGACCAGCCAGAGCCTCACCGATAGCGCACCAATCGCCCGCCGTTTTGCCTTC
TGCCAAGCCGACCCCACCAGCCATGTCAGCCTGGCCAACAACATCAGCCCCCATCTCGCA
TGGGACGAGATACCGCAGGGAACTCGCTCATTCGCCCTGATCTGCCACGACCCGGACGTG
CCCAGCCGCGCCGACGACGTCAATCAGGAGGGGCGCCAGGTACCCGCTGACCTGCCGCGA
ATCGACTTCTTCCACTGGGTGCTGGTCGACATCCACGCCGACTGTCGGGAGCTGGCCGAA
GGCGCCGACTCCAGCGAGGTCACCCCCCGCGGCAAATCCCCGCGGGGAGGACCAGCCGGC
TCCCGCCGCGGCCTCAACAACTACACCGACTGGTTCAGTAGCGATGCCGAAATGGAAGGC
CAATACTTCGGCTATGACGGCCCCTGCCCACCCTGGAACGACAGCATTCCACACCACTAC
ATCTTCACACTCTACGCACTAGACATCGAACGCACCCCAGTCGAAGGCAACTTCGGCGGG
CCTGAAGTGCGTGAGGCGATCGTCGGGCACATCCTGGCCGAAGCAAAGCTCACCTGTACC
TACAGCGTAAACCCAGAGGTGCCGGCCTGA
>DMJIHGIA_00277 hypothetical protein
ATGCTTGAGTATATCTTTTTCGACGAGCGCCCCTGGCGGCGTTTTATTGAGTTTCTTGAT
GAACAGAAGTTGGCGCCGATTATCTCTCACGGCCCTGAGGAGTGGGTGGTGGGGCTGCCG
GAGGACCTGGACGACGAGCTGGATGCGCGTATCGAGGCCTTCTACGATGAGATGCTTGCC
TACAATGAGGCGCTGGTGACGGAGGAGGAGGGGGCGCAGCAGGTGCATACCACCGGCATT
AATGTGACCCTGAAAGATGGCCGGCAGGTGCAGGCGGCGATCGATCCACTGCTGATGAAC
CGGCTGCTGGAGGCGGTGACGCCGGAGGAGCTGGGGGTGTTTGTCAATGCCATTGTGGAT
GCGGTGGAGCATCCGGACGAACGCTCGCTCTGTCAGCGCTGA
>DMJIHGIA_00278 hypothetical protein
ATGGGGATGTTCGACCGTCACGTTAAACAGCAGCAGACCAACCGCAACGTCTTCTTCATC
GTCCTGATCGTGCTGATCGGGGCCGTGATCTGGGCGCTGCAAAACGCCGAACAGCCACCG
GAAAAAGGGATCACCCTCACCCCCAAAGAGTACATCGAACTGGTAGAGCGCAAAAAAGCG
GCGCGCATTGAAGCGCAACAGCTCGAACAGGCAGCCCAGGAACGGGCCCGGCGCGCCGAG
CAGGCCATCAGGCAGATACCTCAGCGCTGA
>DMJIHGIA_00279 Phosphoserine phosphatase SerB1
ATGGCGCTCGCCCTCTTCGACCTCGACAACACCCTGCTGTTGGGTGATTCCGACTATCTC
TGGGGCCGCTTCCTGGTGGAACAGGGCATAGTCGACGGCGACTACTACGAACAGGAAAAC
GAGCGATTTTATAAGGAGTACAAGGAGGGTCGGCTCGACATCTTCGAGTTCCTGCGCTTC
TCCCTGCGCCCTCTGCGCGAGCATGCACCAGAACAGCTGCAGGCTTGGCGGGAGGAGTTT
CTCACGCAGAAAATCGATCCGATCATCAGCGATGCGGCACAAGCGCTGCTGCAGAGACAT
CGCAAGGCCGGTGATGAGCTGCTAATTATCACCGCCACCAACTCGTTTGTCACCCGCCCG
ATCGCTGAACGTTTCGGCGTGCAGCAGCTGATCGCCACCGAACCGGAGCAGATCGACGGC
CACTACACCGGCGAAGTGGCGGGGGAACCCTGCTTCCAGGCGGGCAAGGTCCGGCGGCTG
CAGCAGTGGATGGCAGACCACCAGTTCGACCTGCGCGACAGCTGGTTCTACAGCGACTCA
CACAACGACCTACCGCTGCTGGAACAGGTCGACCACCCGGTGGCGGTGGACCCGGACCCA
AGCCTGGCCGAGACCGCCCGGCAGCGCGGTTGGCCGGTGATCAGCCTCAGAGAGTGA
>DMJIHGIA_00280 RNA pyrophosphohydrolase
GTGATCGACACCGACGGCTTCCGACCCAACGTTGGCATTATCCTCTGTAACGGCAATCGC
CAGCTGTTCTGGGGGCGCCGTATTGGGCAGAATTCCTGGCAGTTCCCCCAGGGCGGTATT
GATTCTGATGAGACACCGGAGCAGGCGATGTACCGCGAGCTGGAGGAGGAGATCGGCCTT
ACGGAGGACCAGGTCGAGTTGCTCGGCGCCACCCGCGGCTGGTTGCGCTACCGACTGCCG
AAGCGTTACATTCGCAAGAACTGCCAGCCGCGCTGCATCGGGCAGAAGCAGGTCTGGTTT
CTACTCAAGATCGACTGTGGTGAAGAAGCCTTCTGCTTCGACACGACCGGAACCCCTGAG
TTTGACAACTGGCGCTGGGTAAAATACTGGCAGCCAATCCGGGAAGTGATCTACTTCAAA
CGCAATGTCTATACCCGGGCCCTTGAGGAGTTGGCGCCGCTGCTCTATCCCGATGGGGTG
CCGGTGCGCAGCCACTCCAACTATCTGCGCCAGAACCGGCGCTGA
>DMJIHGIA_00281 Phosphoenolpyruvate-dependent phosphotransferase system
ATGCTCGAGACCCTCCATCGGATTGTCAATGAGGTAAACGGTGCTGCCGATCTGGGTTCG
GCACTGGATATCATCGTCTCGCGTGTAAAGTCCGCGATCACGGCGGATGTCTGCTCTGTC
TATCTAACCGATTTTGAGCGTCGCGAACATGTGTTGCGCGCTACTGATGGTCTGGCGACT
GAGTCGGTGGGCAAGGTACGTCTGCCGCTGCATCGCGGCCTGATCGGGTTGGTCTGCGAA
CGGGCCGAGCCAGTCAATCTGGCGGATGCGCCGAACCACAATCGTTACCTGTTTGTCAGC
GAGACCGGCGAGACTCACTTCAGCGGCTTTCTTGGGGTGCCGATCATTCAGAACCGGCGC
GTGCTCGGGGTGCTGGTGGTGCGTCAGTTCGAGCAGCGCAGTTTTGACGATAATGAGGTG
ACCTTCCTCTTCACTCTAGCGGCGCAGCTGGCGGGGGCGATCATCCATGCGCAGACTAGT
GGCGACCTGGTTATCATCGAAGATGAGGCGCCACTCACCCGCTTTCTCAAAGGTCGCTCT
GGTGCGCCAGGTGTCGCCCTGGGACATGCTGTGGTGGTCTACCCGCCGGCCGATCTGAGG
GCGATCCCCGACCGCCCTTGTGTTGATTCCGACGCGGATGAGGATGAGTTTCGTAGCGCA
GTGGCGGCGGTGGTCGAAGACATGATGGCGCTGGCGGACCGGGTCGATGAGAGCCTGCCG
GCGGAGGATCGGGCGCTGTTCGATGCTTGGTTGATGATGCTCGGTAGCGACTCCTTGATT
GGCAAAACGGTGGAGCGCATCCACGCCGGCAACTGGGCTGCCGGGGCGTTGCGTCAGACC
ATCGAAGAGCACGCCAAGGTGTTCGATGCGATGGACGATGTCTATTTGCGTGAACGCGCC
TCGGATGTACGCGATCTGGGGCGGCGTATCCTGATGCATCTGCAGCAGGCGCGTTCTGAA
CCGATAGAGTATCAGCCCGGTACCATTCTTGTGGGGGAGGAGGTCAGCGCCATGCAGTTG
GCTGAGGTGCCCGAGGGGCGACTAGCGGGTATCGTTTCGGCAAAAGGTGCCAGCTTCTCC
CATGTGGCGATCCTGGCCCGTGCCATGGGGGTGCCAGCGGTGATGGGTGCCAGAGATCTG
CCGGTGGGGCGGATCGATGGGCGCCGTCTGATCGTGGATGGTTATCGTGGGCGGGTCTAT
ATCTCCCCCGCCTCCTCGGTACAGAAGGAGTATCAGCGCCTCGCCGATGAGGATCGGGCG
CTGAGCCAGGAACTGGAGTCGATCCGGGCGCTCCCCTCCGAGACCACCGACGGGGTTGAG
GTGCCGCTGCACATGAACACTGGGCTGGTGTCGGAGATGAGCAGTCTGGGGCTGGCTGAG
GCGGCCGGGATCGGCCTCTACCGCACCGAGGTGCCGTTCATGGTGCGTGACAGCTTCCCC
GGTGAGTCGGTGCAGACTGCCAACTACCGAAGTGTGCTGGAGACCTTCGCACCTCGCCCG
GTTACCATCCGTACCCTGGATATTGGTGGCGACAAGCCGTTGCCCTATTTTCCGGTCAAC
GAGTCGAACCCATTTCTCGGCTGGCGCGGCATCCGTATCTCGCTGGATCATCCGGAGATT
TTCCTCACCCAGGTGCGCGCCATGCTGCGAGCCGCCAGCGGCCTGGATAATCTGCGCATC
CTGCTGCCGATGATCAGCACCGTGAGTGAGGTGGACGATGCGCTGTTGCTAATCCAGCGT
GCCAGGGATGAGTTGATCGATGAGGGTTTTGTGGTGCAGATGCCCCAGGTGGGGGTGATG
ATCGAGGTGCCTGCCGCGGTCTATCAGGTGGAGGCGCTGGCGCGGCGGGTCGACTTTCTC
TCCGTCGGCACCAACGATCTGACCCAGTACCTGCTGGCGGTGGATCGCAATAATTCTCAT
GTGGCGGCACTCTATGATGATCTCCATCCTGCGGTGATTCAGGCGCTGATCCGGGTGCTG
GAGGGGGCGGCGAGGTTTAACCGGGAGGTAAGCGTCTGCGGTGAGATGGCTGGTAATCCG
GCGGCGGTGCTACTGCTGCTGGGGATGGGGGTACACACCCTCAGTATGAGCGCCGGCTCC
CTGTTGCGGGTGAAGCGGGTGGTGCGCTCGGTGAGCCGGGCTCGGGCCAGAGAGTTGTTG
CAGGCAGCGTTGCGTTGTGAGCGGCCGGCTGAGGTCAGTGAGCTGTTGAATAACGCCTTG
GAACAGATCGGGCTTGGCGGCCTGGTGCGGGCCGGCAAATAA
>DMJIHGIA_00282 hypothetical protein
ATGGACTACGGCTTCACCAACATCCTGACACTGCTCGGCTCACTCGGCCTGTTTCTCTAT
GGCATGACGGTGATGAGCGATGCCCTGCTGCATCTGGCTGGTAACCGGATGCGTTCGATA
CTGGCCACCACCACCTCCAACCGTATCTTTGCCGTGCTTACCGGCTTCTTCATCACCGCC
GTGATTCAGTCCTCCTCCGCCACCACCCTGATGGTGGTCAGCTTCGTCAATGCCAGCCTG
CTGACCCTGACCGAGGCGGTCGGCGTGATCATGGGAGCCAACATCGGCACCACCGTCACC
GCCTGGCTGATCTCCATCCTCGGCTTCAAGGTAAAGATAAGCGCCATCGCTATCCCCTTG
ATCGGCGCCGGCTTTCTGCTCAGCCTGTCACAACATAAAACCAACAAAAACTGGGGCCGA
TTCATCATCGGCTTTGCCCTTCTGTTCATCGGCCTGCAGTTTCTTAAAGACTCGGTGCCC
GACATCCGCAACCACCCCGAGGTCCTCGCCTTTCTCGTAGAGTACACCACGCTGGGCTAC
TTCTCGGTGCTGTTCTTCATGGTGGCTGGCACTCTGCTGACTCTGATCGTGCAATCATCC
AGTGCCGCCATGGCCCTGACCTTGGTGATGTGTCATGAAGGCTGGCTCCCCTTCGACAGC
GCCGCTGCGATGGTATTGGGACAAAACCTCGGCACCACCATCACCGCCAATCTGGCTGCG
CTGGTGGCCAACTATCATGCCAAGCGTGCAGCCCGGGCACACCTGCTGTTCAACCTCATT
GGGGTCATCGGCATCCTGTTGCTGTTCTATCCATTCATCAATTGGGTCGGCGGGATAGCA
GAAGAACTGGCGGGAGAGTCCCCTTTCCTAAACGCAACTGCCATCCCGGTAGCGCTCTCC
CTGTTCCACACCAGCTTCAACATCCTCAACACTCTGTTCCTGCTCGGCTTTGTCCCCAGC
ATCGTCAAGATCGCCGAGGCCTGGGTGCCGCCAGTGATTGAAAAAGAACGCGAGATCGAC
GAACCCAAATTCCTCACTGAAGCCTCCCTGAGGTTTCCCCAAACCGGCATCAAGGCACTC
AAGGATGAATCACTACGACTGTTGGAAAACAGTGCCTACAAGATCCTTGCCCACGGTCTC
AGCGTGCATCGCGGAGATATTGAATCAGAGCAGAAGCTGCGACAGATCCTGGAGAAATCC
AACCAGGCCATCCCGATCGACATCGACCAGGTCTACGCCACCCGCATCAAGACCATCTAC
GGCCGCATCCTCGAGTACGCCACACAACTGCAGAGCAAATTCCCGCTACAGCAGCCGGAA
ATCGAGAGCATCCGCAATATTCTGATCGCCAACCGCATGCTGGTGCAGGTGGTGAAACAG
ATGAAACCGCTCAACCGCAACATCGAACGCTTCATCGGCTCAGACAACCAGGAGATCCGA
CGCGAGTACAACGTATTGCGCCGGCGCATCCTCAAGGTAGTGCGGGAAATTCACCGCATC
GGCTCTTCTGAACACCTAGAGGAACATCTGCAGAAGATAAAACTTCAGCGCGCCAAGGCT
GAAGAGCTGGACGTGCTGGAGAGCGGGCGGATCCAGAAACTGATCATGAAAGGTGAGATC
AGCGATCGCATGGCCAGCTCCCTGATCAACGACAGCGCCAACGCCAGGCGCATCACCCAG
ATGCTGGTAGACATCTCCACGGTGCTCTATTCACCGACCGATACCCAGATCGCTGAGATC
GACGCTCAGCAAACACCGGAGGAAAAAACGCTGGAGGAGGCCAGCACCAAGAGCTGA
>DMJIHGIA_00283 putative protein YcgM
ATGGGCTACAGGCATCGATGGACAGATGGTGAGGCGCTGGATCTGCCGAACGGCAAGGTG
GTCTGTGTGGGGCGCAACTATGTGGGTCACGTCAAGGAGTTCGATAGCCCGCTCCCCACC
GAGCCGCTGTTGTTTGTCAAACCCGACACCACCCTGGTTGATATGCAGCAGCCTGTTGTG
ATCCCCACTGACAAGGGTGCGGTGCATCATGAGGTGGAACTGGCGATGCTGATTGGTGAA
ACGCTCACTCACGTCTCAAAGGAGCGGGTAGAATCCGCCATCGTTGGAGTTGGACTGGCA
CTCGACCTGACCCTGCGGGATATTCAGGCGCGGCTGAAAAGCGCTGGCCATCCCTGGGAG
AAGTCGAAGGCGTTTGACGGTAGCTGCCCGCTCTCCGGTTTTCTGCCGATGGGGCAGCTG
ACGTCGCTGAGCTCCATCGAGTTCAGTCTGGTGGTCAACGGTGAACAGCGGCAGAGTGCA
AACAGCGCTGACATGATCTTTGATGCTCTGACCCTGATCGCCCACATCAGTGAGTTTTTT
ACCCTCCGCCCGGGGGATCTGGTGCTCACCGGCACCCCGGCTGGGGTAGGGTCGCTCAAG
CCCGGGGATCGCTTCTCCTGCTCGATTGGTGAGCTGCTGCAGGTTGACTCGGTGGTGGTG
TAG
>DMJIHGIA_00284 Membrane-bound lytic murein transglycosylase F
ATGCTGTTTCAACGCTACTATCGCAACACCCGCTGGATCAAAAACCCGCTGCAGCCGGGC
GAGCAGGACAAGCTGATGCGGGTGCGCGGTCTGATGGAGAAGTACGCCACACAGTACCAC
TTCGACTGGCTCACCATCGCCGCCCAGGCCTATCAGGAGTCAGGGCTCGACCAGAGCAAA
CGCAACCCCTCGGGGGCGTTGGGCATCATGCAGATCCGACCGACCACCGCTGCCGACACG
ATGGTCGCAATCACAAGCATCGAGCAGCTGGAGAACAACATCCATGCCGGCGTGAAGTAC
CTGGCCTGGATCCGGGATCGCTACTTCAGCGATGCCGAGATCCTGCCGCAGGATCGGCTC
TTCTTCAGTCTCGCAGCCTACAACGCCGGCCCGGCCAAGGTGCGGCGCATGCGCGACAAA
GCCAAGGCGATGGGTCTCGACTCGAACCGCTGGTTCGGCAACGTGGAGCAAGCGGCGTTG
CGCCTGGTCGGACAGGAAACGGTGCGATATGTGCGCAACATCCTCAAATACTACACCGCC
TACCGGCTTGCATTTGACCTGCAGGATGCCTCACAGGCAGCCATAAAAGAACAGACTTCT
GTCAAATAA
>DMJIHGIA_00285 Membrane-bound lytic murein transglycosylase F
ATGGAGCAGTACCGCAAACACCTCAATCAGGAGAAGAAAAACAACCAGATCGCGACCAGC
TTTATCTACATCCCACTCCCTTTCGAGCAGCTGCTGCCAGCGCTGATCGAGGGACGCGGT
GATGTCGTTGCCGCCGGTATGACGATCACACCACAGCGCCGTCAGCTGGTCGATTTCACC
GCGCCCTACCTGCCCAATGTGCAGGAGATTCTGGTCGCTTCAGACAAGGCGAAACCGGTT
GATAAGTTAGAGGATCTGGCCGGGCAGCGGGTTCACCTGCTGCGAGGCAGCAGCTATGTC
GATCATCTGCGAGCGCTAAACCAACGTTTCAAACAGGCTCATATCGAACCGATCAAACTG
GTTGAGGTTGACTCGCATCTGCAGACGGAAGACCTGCTCGAGATGCTCAGTGCCCAGGTG
ATCGACTACACGTTTGCCGACGACCACATCGCCACCATCTGGGCAAGACTGCTGCCAAAC
CTGGTGCTGCACCGCACCCTGCAGATCCACAGTGGCGGGAAGATCGCCTGGGCGGTACGC
AAAGAAACCCGAAACTGCGCGCCAGCCTGA
>DMJIHGIA_00286 LexA repressor
ATGAAACTGACTCCTCGCCAAACGCAGATTCTGGAACTAATTCGCAGCCATCTGGCCGAC
ACAGGCTTTCCCCCGACTCGTGCCGAGATTGCCGAAGCTCTGGGGTTTCGTTCGGTAAAT
TCGGCAGAGGAACACCTGCGCGCGCTGGCGAAAAAGGGTGCTATCGAGCTGTTGAAGGGC
ACCTCCCGCGGCATCCGTCTGCTGGAGAGAGAAATGCCTGAAGCGGGACTGCCGGTGGTG
GGGCAGGTTGCTGCGGGTCAACCGATTCTGGCGCAAGAGCATATCGAAGAACGCTATGAC
TTCTCTCCTGATCTGTTCCAGCCACGTGCGGACTATCTGCTGCGGGTGCAGGGTATGAGT
ATGAAGGATATCGGCATTATGGATGGTGACCTGCTGGCAGTGCACTGCTCCCAGGATGCA
CACAATGGCCAGATCGTGGTGGCAAGGATTGAGGATGAGGTGACGGTGAAACGCTTCTTC
CGCGATGAGCGCAGTAGTCACTTGGTGGTACTGCTGCCGGAGAATGATGATTTTGAACCG
ATTCGGGTCGACCTGCGCGAGCAGTCCCTGACGATCGAGGGGCTTGGGGTCGGTGTTTTG
CGCCAGGGATTAGGTGCTCCATTCAAGTTTCGCTAG
>DMJIHGIA_00287 Cell division inhibitor SulA
ATGGAACTGGAGCAGCTGTTATACGAACAACAAGATCTCTGGCATGGAGGGCAGAGCAAA
GACGATTCGGCAGCGGTGCTGGCCACTGGCTTTGATGCGCTGGATGAATTGGTGGGAGGC
TGGCCGCGAGGTGATCTGAGCGAGATCCACTGCGATGCGGAAGGGCTGGCTTGTCTCAAC
CTAGTGATACCGCTGCTGGCCCGCCTCAGTGTGGAGTCGCGCTGGATTGCCTGGATTGCG
CCGCCGGCGATTCCCGATGCGTTGGCGTTGCAGGCCTGGGGCGTAGACCTGTCACGGGTC
TTGCTAGTGCATCCACCGGATTCTGCTGGGAAGCTTTGGGCGCTGGAGCAGGCGCTGGCA
TCGGGTACCTGCAGTGCGGTACTTGCCTGGCCGGAGACGCTGAGCCTTTTGCAGGGCCAG
CAACTGCGGCGGGCTGCACAGCAAGGTGATGCGGTGGGTCTGCTGTTTCAGTCACAGCAA
AAGGTCGCCCACTCTTCTGCCGCAGCACTTCGTCTGCAGGTCCATCCGCGTGCCGACGGG
ATGCGTCTGGAGCTTCTCAATCTGCCAGATGGCGGGGGGCTGGCCTCACTCCACATCACA
CTCTAG
>DMJIHGIA_00288 hypothetical protein
ATGCGGCTCCCCTTCCAATTAAGCATTGCTCTGCTTCTGCTGGCCCTCCCCCTGCTGGCC
CAGGCAAAGCCTGCCTATATCACCGACACTTTTAAGGTGACCATGCGTTCCGGCGAAAGC
TCAACCCATCGCATTCTGCGCATGCTGAATAGTGGTGATCAGGTCGATCTGCTCTCTACC
GACTCAGAGAGCGGTTACTCCAAAATCCGCACCGCCAGCGGCTTGGAAGGATATGTACTG
AGTCGCCAGCTGATGAACCAGCCGAGCGCCCGCAACCAGCTCAAGACCTTGCAGCAACGT
GTTCATGAGCTCGAATCCGCCCCCGCTGAATTGAGCGGCAAACTCGCCCGGTTGCAGCAG
CAGCACGACAGCCTGCAGCAGGAACACAAGGCCCTGCAACAGACCAAAAATCAGCTCAAT
CAGGAGCTGCAGAGCATCCAGCGCACTGCCTCAAACGCCATCCGCATCTCCAACGAACGC
AACGACCTACGCAAGCAGGTTGCTGACCTGACCCGCAATGTCGCCGACCTGAGGCAGCAG
AACCGGGATCTCAGCAACGAGTCGAACCGCGACTGGTTTCTTATCGGCGCAGCCGTCGTG
ATTGCTGGAATTCTGATCGGCCTGCTGCTGCCCCACCTCCGCTTCCAGCGCCGTCGCAAC
AACTGGGGCGCGCTTTAA
>DMJIHGIA_00289 Ornithine carbamoyltransferase, anabolic
ATGAACGATACTCAACCCAGGCACTTCCTCTCCCTGCTTGATCTCAGCAGTCAGGAGCTG
ACCGACCTGATCGACCGCGCCATCGAGCTCAAACGCATGACCCATGCCAGCGAGATCCAT
GCTCCGTTAAAACAAAAAAACCTGGGCATGGTGTTTGAGAAATCCTCCACCCGCACCCGC
ATCTCGTTTGAGGTCGGTATGACCCAGCTCGGTGGACACGCACTGTTCCTCTCGCCCCGC
GATACTCAACTGGGGCGTGGCGAACCAATCGAGGACAGCGCGCGGGTGATGTCTCGTATG
GTCGATATCATCATGATCCGCACCTTCGAGCAGGAGAAACTTGAGCGTTTTGCCGAATAC
TCTCAGGTACCGGTAATCAATGCGCTCACTGATCTCTATCACCCCTGCCAGCTGCTCGCG
GATATGCAGACCTATGTGGAGCATCGCGGCTCGATCCAAGGCAAAACCGTGGCCTGGATC
GGCGACGGCAATAATATGTGCCACTCCTACATCAACGCGGCGCGCCAGTTCGATTTCCAG
CTCAGCATCGCCTGCCCGGAAGGCTATGACCCTGACAATCAGATCCTTACCGCAGCGGGC
GATCGTTGCCGAGTGACTCGCGATCCGATGGCTGCTGCCAAAGCAGCCGACCTGGTCGTC
ACCGACGTCTGGGCCAGCATGGGTCAGGAGGAGGAACAGCAGCAGCGGGAAAAAGCCTTC
TCCGATTTCAAGGTTGATGAGGCGATGATGGCCATCGCAAATCCGGACGCACTATTCATG
CACTGCCTGCCGGCCCATCGCGGCGAAGAGGTCAGCGCTGCAGTCATCGATGCTCCCGAC
AGCGTCGTCTGGGATGAAGCAGAGAACCGTCTTCACTCACAAAAGGCGTTACTCGAATTC
CTACTACTTAGCAAGCAAAAATAG
>DMJIHGIA_00290 Acetylornithine aminotransferase
ATGGCTGACTCATTGATGGCAACCTACGCACGGCTACCGGTAACCTTCGAGCGGGGCGAA
GGCGCCTGGCTGTGGGATACTGATGGCCGGCGCTATCTGGACGCGGTGAGCGGCATCGCT
GTCTGCAATCTTGGCCACGCCCACCCGGCAGTGCGTCAGGCCCTGTGCGAACAGGCGGGC
GAACTGATCCACACCTCGAACCTCTACGGCATCCAGCAGCAGCAGCGGCTGGGTGACCTG
CTCACCCAGCTCTCTGGCATGCAGCGGGTATTCTTCGCCAACTCCGGCGCCGAAGCCAAC
GAGGCCGCGATCAAGATCGCCCGGCTTCACGGCCATAACAGAGGCATCACCACACCACAG
ATCATCGTCGCCGAAGGCAGCTTCCACGGTCGCACCCTGGCAACTCTCTCCGCCACCGGC
AACCGCAAGGTGCAGGCGGGTTTTGAACCACTGGTGCAGGGCTTCATCCGGGTCCCGTTT
GGCGACGCCGCGGCAATCGCCCAAGTCGCCGCCAACAACCAGGACGTAGTGGCAGTTCTG
CTGGAACCGGTACAGGGCGAAGGCGGCGTGAATATCCCCGCCTCCGACTACCTCAACCAA
GTACGCGAGATCTGCGACCAGCAGGGCTGGCTGATGATGCTCGACGAGATCCAGACCGGC
ATGGGCCGCACCGGCAAACTGTTCGCGCATCAGCACAACGGCATCCTGCCCGACGTAATG
ACTCTCGCCAAAGGCCTCGGCAACGGCGTACCGATCGGTGCCTGCCTGGCACAGGGGGTG
GCTGCCGAGGTTCTCGGGCCGGGCACCCACGGCTCCACCTTCGGCGGCAACCCGCTCGCC
TGCCGGGTGGCATGCTGCGTGGTGGAGACAATGCAAGCGGAAGCGATCCCAGAACGCGCC
GCAGCTCTCAGCGAGCGCATGCTCGCCGCTTTCAAGCAACAGCTGGACGACCTCGATGGC
GTAGTGGATATCCGCGCTGTCGGCCTGCTGCTGGGCATCGAGCTCGATCGGCCCTGTGGC
GAACTGGTCAGCAAGGCCCTGCAACAGGGACTGCTGATCAACGTCGCGGCCGAGCGCGTG
ATCCGGCTGATCCCACCGCTGATCATCAGCGATGCGGAGGCGGACCAGATCATCTCAGGC
GTTAGTGCACTGATTCACGATTTTCTCTGA
>DMJIHGIA_00291 hypothetical protein
ATGTTCCTTGCGCTGACACTCCATCTGCTTGCTGTGATTGTCTGGGTAGGCGGTATGTTC
TTTGCCCATATGGCGCTGCGTCCGGCGGCCAATGCACTACTTGAACCACCCCAGCGGTTG
CCGTTGATGAAGCAGGTCTTCGATGGTTTTTTCCCCTGGGTGTGGGGCGCTGTGTTATCG
ATTCTCGCGAGCGGCTTCTGGCTGCTGTTTGTGCCCTTTAATGGTGAGGCGAAGACCTCA
GTTTGGGCGATGACGCTGCTCGGTACCCTGATGGCGGTGATCTTCATCTTTATCTATGCG
CGCCCCTACCAGTTGATGGGGCAGGCGCTTTCGGCGGGGGAGTTACCCAAAGCGGGGGCG
GCGATGGCGCTGATCCGCCGTCTGATCGGTATCAATCTGATATTGGGCCTGCTGGTCACC
GTGTTGGCGGTGATGGGTAAATACAGCGGTTTTTAA
>DMJIHGIA_00292 hypothetical protein
ATGTTCCTATGTGGCAAAACAAAACGTGCATTGGGCGATGCTGAACAGCGGATTGAAGCG
CTAGAACAGCAGCTTGCCGAGTTGTCGGAACAACAGCATACCCTGCAGCAGGAGCGTGAC
CACTACCAGGCAGAGGTGCAGCGCCTTAAACAGCAGCAGATGCTGGCGACCAGCATCTTT
GCCAGCTTTGAGCACTTTGGCAAGAGCCTCGACCTGATGCAGGAGACAATGGGGGGCATG
GCCAAACTGCTCAGCAGTGAGAAGGAGACGGCGGTGGTCTCTTCCACTGAATCGGAGGTG
GCGCGGCATAAATCCTCGAAGATGGCTGATAACCTCAGTTCAATCTCCAGCGAGTTGAGT
GATGCAGTCTCCTACATGGAGCAGCTGAATAGCCGCACCGATGCCATCGGCAATATTGTC
GGCCTGATCAATGGAATCTCCGAGCAGACCAATCTGTTAGCGTTGAATGCGGCGATCGAG
GCGGCGCGGGCGGGGGATCAAGGGCGTGGTTTTGCGGTGGTTGCCGATGAGGTGCGCAAT
CTGTCGCACAAGACCGGTGAGGCCACCAAAGAGATCGCCAGTGAGGTGAGCCAGATTCAG
AGCAGCTCATCGGATGTGGAGAAGCGCATGCGCCAGATCGCCAATGAGTCACAGAAACTG
GCGCAGATCGGCGGCACCTTGGTCGATGGCATGAATAGCATTATCGGCCTCTCGCGGCAG
ATGGAGCAGGCGGTCTCTTCCGGATCGCTGCGCAGCTTTGTTGAGGTGGCGAAGATTGAC
CATCTGGTCTTCAAGGTTCAGGTCTACATGGTGCTGATGGGGCAGCTAGAGAAGCCGGCA
GAGGCGTTCTCCAGTCATACGGATTGCCGTCTGGGGCACTGGTACTACCAGGGCGAGGGG
GTCAGCTGCTTCTCCAAGTTGGATGGTTACAAGGAGATCGAGAGACCTCACATTTTGGTG
CATGAGGCAGGCAAGATGGCGGTCAACGCTTTCCATGCACAGGATTTTGATCGATGCGTC
GAGGCGATGCAGCAGATGGAACAGGCCAGCCTTGATGTGTTGGATAGCCTGGAGCATCTG
GCAAAGTCCGGTGAAAACATGCCCGAGCTGTTGTGTCACCATCAAGGATGA
>DMJIHGIA_00293 Peptidoglycan-associated lipoprotein
ATGGCTTCCATTCGCACCTTTATCTCTCTCTTCGGCCTGCTGGCAAGCGGCTTGCTCGCC
TCCAGCGCCTATGCCGAGGTTACTTCCGAGAACATTATCTACCTGCAGACCGATGGCAGA
AGCTCGCTGTTTCATCGCGCCCTGCGGGGGGATGCCTCAAAGCTCCTCTTTCACGTCACC
AAATCGCTGGAGCTGAACGACTTCTACTACATCTACCCCAACAAGCGCGACTGGGATGGC
ACCTCAAACCCGGCTGTCAACACCCTGGCCTTCAACCAGGGGGAGTATGTGGTGGTCTAT
CCTGAGCAGTTGAGCGACCAGCTCAGCCTTTCTGACGATGGCATCTACACCTTCACCACC
CGCGAGGAGAAACGTGCCGACGGCCACTTCGGCATGTGGTACAAGCCCGGTGATTTCGAC
AACTTCGTCTACGCCTGGGTGCTGCCCAAAGGCATCGAGCTGATCTCCTATGAAAGCAAT
CGCGACGGCGAGTGGGTGAAGCGGGAGAACACCATCACCTACTACGGCCACCAGGTGAAT
GATCTGGTCTTCACCATCCGCTACCGGCTCAGCGACAGCGACCAGGACGGCATTGTCGAC
AACCTGGACCACTGCCCCAAAACCGCCTCGGGCATCCTGGTCAACAATCTCGGTTGCGCC
CTCGACACCGATGGCGACGGCATTGACGACAGCCACGACAAGTGCCGCAATACGCCTGAG
GGCGCGGTGGTGGACACCGACGGCTGCCGCCTCGACAACGATGGCGATCTGATCCCGGAC
GCACTCGACCGCTGCCCGGCCACCCCCCAGGGCGCGCAAGTGAAGCCGAACGGTTGTGAG
GTGGACAGCGACAATGACGGCGTGGTCAACAGCCAGGACGACTGCCCAGCCACCCCGAGC
GAGCTCAGCGTCGATCTCAGAGGTTGCGAGACCGATCGGGATCAGGATCAGGTGGTGGAT
CATCTCGATCAGTGCCCCAACACCCCTGCCAGCGCCCGGGTCGACAGCCACGGCTGCGAA
ACAGACCAGGATGGGGACAGCGTGATCGACCGCCTCGATCAATGCCCGAACACGGCCGCC
GGCAGAGAGGTCACCCCCGACGGCTGTGAACGCATATTGCCGCCCCAGGTGCCGATCGTG
ATCGACACCGACAAGGATGGCGTGGCCGACGAGTCTGACCAGTGTCCGGGCACCGGCGCG
GGTTTTATGGTCGACAATAGAGGTTGCGAGCTGGATCAGGATAGTGACGGAGTTATCGAC
CGACTTGATCAGTGTCCGGGTACTCCCACCGAGGCCAGGGTCGATAACAAAGGCTGCGAG
ACTGATCTGGATGGTGATCAGGTGGTCGATCGGCTCGATCAATGCCCCAACACACCGGCC
GGCAAAGAGGTCAGCCGCGACGGCTGTGAGATCGTTGTAGCGAACTGCCCCGAAGTTGCA
GAGCCGATCACTCCCATCCCAGCATCGACTCTCGACAGTGATCAGGATGGCATCTTCGAT
GACGCCGATCTCTGCCCCAACACGGCGGCAGGCAAGGAGGTGGACACCACCGGCTGCAGT
CCGGCCGAGGTCATCACCCTGCACGGCGTCAACTTCAAGACCGATTCAGACCAGCTCACC
CAGGGTTCGGTCTCCATCCTGGATAAGGTGGCCAGAACCCTGATTCACCATCAGGGGCTT
CGATTGATGGTGGCGGGACACACCGACAGCCGCGGCGATGCGGCATACAACAAAGACCTC
TCCCACCGTCGCGCTATCACTGTGATGCACTATCTCAGCGACAATGGGGTCGCCGCTGAG
CGCCTCTCGGCGGAAGGGTTTGGTGAAGAACAGCCGATCTCCGACAACGAATCCCTCGAG
GGACAAACCATGAACCGCCGCGCGGAACTGATCCGCATGAACTGA
>DMJIHGIA_00294 hypothetical protein
ATGGCTACACAACGTGCTGGAGTGATTGGCACCCTGGTGTTCGGCGTCATTTGCGCCTTG
GCGGGCTATTTTGCCGCCTTTGAGTGGGGCAAGCCGATCCTCGATAAGGCCGAGGCAAGC
GTCAATTGGCCGCAGGTTGCAGGTCGGATCGAGATCGCGGAACTGCAGCAGGCGCGTGAC
AGTGACGGCAATCGCCTCTATCGAGCCCAGATCGACTACAGCTACCAAGTGGCGGGGGCG
CACTACCGGGGTTCGCGCATCCGCTTTGATGGTGGCCCCAGCTCAAGCAGCGCCGCTGAG
GCGAAGCGGGTACTCAATCGTTACCAGCCGCAGCAGCCGATCGAGGTCCACTACAATCCG
CAATCACCGGAAGAGTCGGTGCTCGAGCCCGGCACCACCCTGGATAGCTATCTGCCCTAC
TTTATCGGTCTGACATTTTTTACCATTGGGGTGTTGATCAGCGTTGGCATGCTGCTCAAA
CTGCTGCTGGTGGGAGGCGTCATCGTTGGTGCGCTGCTGCAGCGGTGGAAGCAGAGAGCA
ACGCCGCCACCGCCACCCAAAGGCTGA
>DMJIHGIA_00295 hypothetical protein
ATGGCAGAAGAGAGCAAAGGAAGGTGCATGAGGAGACCGACCGACAAGGCGTGCCGTCCG
GCGATTTCCACTATTTACACCAGACCCCGGCTCAATCCAGCGCATCAGCAGGCTGGTATT
GGCATGGTCGCTATCTTCGCTGGGGCTGACCCCAGGCGGCATGCGGTTTTCGGTCAAATG
CTGATAGAGCCGACTGCTCTCCCCATCATACGGGATGACGCTTGA
>DMJIHGIA_00296 hypothetical protein
TTGATTACCCGCACCGCTTTGTCCCTACTGCTGAGCACGATGATCCTTCTCTTGAGCAGC
CCTGCCCAGGCTGAGACCGTATCGGAAAAAACCATCAGGCTGCCCCCTACTTCCCTCGCA
GCCTGGTACCGGCCCGACAACAAACGCCAGGTCTGGCTGCACAACATGTTCAAGCTGCGT
AGGGAGATGCTGGCTGTCTCCGACTATCTGGCGCTGGAAGATGCGGCTGGCGTCGCCAAG
TGGTCGGAACGGCTGGCACAGCACTACCGAAAAATCGGAGAGATGGTGCCGGAGTGGCAG
GAGGAGCTGGAAGCGGATCTGATCAGCCAACTGCAACAGTCCGCGCAGCAAGGAAACTAT
GAAGAGGCCGCCCGGTCACTGCGTAAACTGGGGCTGAACTGTCGTTCCTGCCACCGCGAC
TACCGAGCGGTGACTGCTGCGATTTATCGCACACCGGACTTCAGCCAGATCCATGTGGAA
GACTCTGAAACACTCGAAGAAGAGCCGTATCGAAGAGTCATGGAGCGTCTCACCCTGCTG
GTCAACCGGATCAAGATTGCCAGTGAGGATGAGAGAATGCAGACTGCGCTCGAGAGCCTG
GATAATCTTCGCCAACGGCTCGATGACCTTGGGCAGAGTTGTGAATCCTGCCATAAGGAC
AATGCCCCCAAATCCCGAATACTCGGCACTGAAACAGAGAAATCCCTGGCGGCACTTGAA
CAGGCGATCAAAGCGGGAGAACAAAAGAAAACAGGGCGTCACCTGGGAACACTGGCCGTC
CAAGGCTGTGCCCGTTGTCACAGCGTGCACCGCACCCTATATGATCTCAAAGGTGCAATT
GCACCTTAA
>DMJIHGIA_00297 hypothetical protein
ATGAGCAACAAAAATCCCCCGGCCTTCACGCGCCGGGTTTATATTTTTAACTTCCTCTCT
TTAACCCTCTCGATCCTGATTCTGGCCTTTTCCTGGGCGACAACAGCCCTGGCCACTTCG
GATTCCAAAATCGAGATGGGCATCTCTGAATACAAAAAAACGGATGAAAACCACGCGATT
GTCAGGCCTAAAAGAGAGCGCAAGTCAACCACAGACCATTCAAAGCTGAAGGAACTTCAA
GGCCCGTTTTCCAGCGGCCCTGAAGTGACAAAAGTCTGCCTCGAGTGTCACAACACGGCG
GGGCATCAGTTCATGAAGAACAAGCACTGGACCTGGGACTACAAGCACCCGAAGACGGGA
CAACACCTTGGCAAGAGCGTGTTAATCAATAACTTCTGTACCAATGCCAGGGGCAATGAA
GGCATGTGCGCCCAGTGCCATGCCGGTTATGGCATGGACAGCTCAGATTTCGATTTTACA
AACCAGGACAACATCGACTGCCTGGTCTGTCACGAATCCACAGGTACCTACTACAAGACA
CCCACGTCAAAAGGCAACAAGGCCTGCTCCATCATGTTCGAGGGCAAGCCAGCCATCGAC
TGGACCAAGATTGCCCAAAGCGTTGATATGCCGAGTCGCAGCAATTGCGGCAAGTGCCAC
TTCTACGGTGGCGGTGGCGACAATGTGAAACATGGCGATCTCTCATCTGTACTGTTCGAT
CCGCCCAAAGCAGTCGATGTTCACATGAGTGAAGCCGGCGAAGGCTTCACCTGTGTCACC
TGCCACGTGGGCGAAGGTCATGAGTGGGCCGGCAGTCGTTACGAGATGCTGGTCAACGAC
GAGACAGGCACCGGCAAGCCCGGCATGCCCCGCGAAGTCGCCTCATGCGAAAGCTGTCAC
AGCGATTCGCCTCACCCCATCACCTCAGTCAAGGGGATCAAGCTCAACAGCCATACTCAG
CACGTGGCCTGTGAAACCTGCCACATTCCGGCCGTCGCCAGGGGCGGTGTTGCCACTGAG
GTCGATTGGGACTGGCGCACCATGGGCAAGCTGAAAGATGGTGAGGGTTTCAAGCTGAAG
GAGTATACCCAGGGTAATGGCCATCACCGCGCCACCTACAAATCGATCAAGGGTAACTTC
ACCTATGCCGAAGACCTTGAGCCCATGTACGCCTGGTTTGATGGAACCATGAACTACACC
ACGATTGACACTCAATTCGATCCATCAAAAGGCCCGATTGAGATCAACAGCTTTTCCGGA
TCCTATGATGATCCCGGTTCACGCATCTACCCGTTCAAACGCATGCACACCACACAACCC
TACGACAAGGGCAATAACACGCTGGTCTATATGCATCTATGGGATAATGATGAAGACGCA
CTCTGGGGCAACTACGATTTCGGCAAGGCCATCGAGGCAGGAATGAAGAAAAACGGCATC
CCCTACAGTGGCGAATGGGGGTTTGTCGAAACCTACTCCTACTGGCCCATCAACCACATG
GTGGCGCCAAAAAATGACGCCCTGGATTGTTCCAGTTGCCATGCAGATGATGGCAGACTC
AATCACCTCAAGGGTTTCTACATGCCGGGTACGGGCAGGAATAAACTGCTCGATCTTATC
GGTTTGTTGGCTGTCCTCGGCACCCTGGCTGGTGTACTCGGACACGGCGCGCTGCGCATG
ATCGCCAACCGCAGGAGGAAAGTCTGA
>DMJIHGIA_00298 Thiosulfate reductase cytochrome B subunit PhsC
ATGACAATGCATAAGATTCTAGTCTTCAAGCGGTTTGAACGTATCTGGCACTGGAGTCAG
ATGGCACTTATCTTCACCCTGCTGTTCAGCGGATTTGCAGTACACGGCGTCCACAGTCTG
ATCAACTTTGGTGATGCAGTCACTGTTCATACCTGGACCGCAATTGTGTTGCTGCTGATC
TGGGCATTCGCCATCTTCTGGCTCTTCACAACAGGGCAGTGGCGCCACTATATCCCGACC
GGGGAAAATTTCATCAAGGTTGCCCGTTTCTACGCCTTCGGCATCTTCAAAGGCGAGCAC
CATCCATACCGGAAGACCTACCGGCGCAAGCACAACCCCCTGCAGGCGCTAACCTATCTC
CTGCTCAAGATCATGATCTTTCCTGCGATCTGGATATCCGGCATCGCCTACCTGCTGATC
AGTTTTGGGCAGGAGGATATTTTTGGCTGGATAGGACTTGGACTCATTGCCCTGATCCAT
ACCATCGCAGCGATCGCTGTCCTGGTGTTCGTCATCGCTCACGTCTATCTGCTCACAACA
GGCCACTCGTTCATTGACCACGTAAAACCGATGATCACCGGCTACGATGATGTGGAACTG
TCTGATGAGGAGTTAGCCTATCTGAAGGCAGATGAACCAGGTGTGATAAAAGAAGCCGAT
TAA
>DMJIHGIA_00299 hypothetical protein
ATGGATAAAGAGAGAGCTTATATGCCTTCCACCCTGAGCCTATACTCCGCCTGCAGATGG
CAGTTAAAAGCGATCATTCCACTTTTTTTTACCATTTTCTGTGCGACCCTATCGGCCACA
GCAAATGCGGCTTTACCCGATCTCACCCTGCGAGTGAAGGCTCCTAAGGAGACCCAGGCA
GGCTCGATTTTCGAGGTAAAGGTTAGCGTCGCTAACCGAGGCAAGGCAACAGCCCGAGGC
TCGCGTTCATATCCCACAGGCTATATGGTTGACCTGTTTCTGACCCGAGGAAAGATACCT
CAAGGCTTTGCCCGCTACTCGCAATCCTACTTCGATGGCGTACTGCTGAAGGGAGGGCGC
ATCGACAGGACAGTCGATCTAGCCGAGAGCAATAGACATGTTTATCAGACAGAAGTCAGC
ACATCGACCGACACGCCACCCGGTAATTATAAGATATGCGCAAGAGTAGATCCTGCAGGC
AGGGTCAGGGAAACTAATAAAAAGAATAATTTGAGCTGCCTAAACATAAAAGTTATCAAA
AAAATCGGCCGCCAGACCTTTGCAGGGAAGGATCTGAAAATGGTCAATAAGGGGCCGCCC
TTACGCGCACATAACGGTTCTCAGGGCACAATGGGAGGCCCAACCAAACGAACCGTGTTG
CCGGATGGCACCATGGAAATCCTTCTGCCAGACGGCATCAGGCAACGTCGCGCTCCCAAC
GGACAGATCACAACCATCCTTCCAGACGGAACGCATATGACCTCAAAAGCCATTCAGGTA
CCGATGGATGAATTGCCGGCATTACCATCTGATTTGAGTGACTGGGGCAAAAAAGCCAGC
GACGCACTACTGCAGATCATCCAAAACCTACTCACCGAAGTGGAGTTCAACGCCTACCAG
CAGACGGAAATAAACAAGCCATTTTATCCCAGGATGGAATGGCGCATTCGCAGCATCGAC
TTCCTGACGAGGGTGAAATGA
>DMJIHGIA_00300 hypothetical protein
ATGAGCGCTCTCAAACCAACATCAAGGGCCAGGATGCTCTGCATCGGCATTATCCTTCTC
TGTCTCTTACCTGCCCCCATTCTCGTATCAAGTGAGGAAACATCACCCACCGAAGACTTG
GGACTTATCGATCAGATGACACAGACACTGGAGGCCGAGCACGCAAATCAGTTTGCACCC
ACAATGTTACCAACAGAGGTGCTGGCACCCGCGACAGCGCAATCAATGCAGCAGGCACTC
AAAGCTTATTACGACTATCGCACTGTCGGATATGAACACCGCAGGTCAGTTTTCAGATGG
CAATTGTTGTCATCAAAGATCATCTTCGTCATCGTCGTTCTGCTGGTGAGTGCCGGCATC
TATTTTTCCTGGCTCCAGTTCATCAAGGGATTGAGGACAGACAAAGACCGCTCTTCCACA
GAAACCACCTTCGAGGCATCCGCCAGCGGCGTCAAGGTAAGCTCACCGGTACTGGGGGTC
ATCATCCTGGTCATCTCCTTGGCGTTCTTCTATCTCTACCTGGTATATGTCTACCCGATC
GAAGAGATTCTTTGA
>DMJIHGIA_00301 hypothetical protein
ATGCGAATGCTTACTCTGGCTGCACTTTTTCTTTTCATCGCTCAGCATGCCATTGCGGCA
GAGTCGCTCTACCGGCTTCAGCAGGTGGAGGATGGCGATACCCTGGTTGTGGAAATCGCT
GGAGGCGCTGAACGCATACAGTTGGCCGGGATCGATGCGCCGGAGGATACCTCTAACCCC
AAGTTGCAGCGTGATGTTCAGCGCACCGGCCTGAGTGAGGATGTTCTATTGTCGATAGGC
GCGGCGTCCACTACGTATCTCAGGCGCCTTGTGACTCCTGGTCAACAGGTGATGTTGAGT
GGCGACCTGAATCGTCGTGATAAATATGGGCGTATTTCGCTGGTGGTGCTGGACGATCAG
GGCAACAGCCTGAATGAGAAGATGGTGACTGATGGCTATGCGGTAGTGCTCAATCGTTAT
CCGCTGGACAGTGTGTTTCGGGAGCGGTTGAAGAAGATGGAGGGAGAGGCGTTTGCTCAG
AAACGTGGCTTGTGGGGAGAGTATCGCGAGATTGCAGTGCGTTGGGGGAGGCGGAGCGAA
TAG
>DMJIHGIA_00302 hypothetical protein
TTGTCTGAGGTGAACTGTCTCTACTGCGGCAAAAAGATCGCTGAGGATCTAGCTGAGTGT
CCTCATTGTGGCGGTGTCTCCCATTATCAGAAGCGGGGCTATCGGGCCGGAGCGCGTGCC
CGGTTTGTGCTGTTTTTTATCGCCGTCACAGTTTTTTGCCTGTTTTTTATCTTCTGGCTG
CCCCGTTAA
>DMJIHGIA_00303 hypothetical protein
ATGCAAGGCTTGGCTCTGTTGGGCCTGGTTGCAGGCTTTATGCTTTATCTCTTGGTGTCC
TATAAGATTTTTCGTCTGTTTGGCACCATGTTTAAGGAACAACAAAAGTGA
>DMJIHGIA_00304 hypothetical protein
TTGATTATAAAGAACAAATCACACCTTCTCATCCTCCTTTCGAGTGCCCTGCTGGTTGCC
TGCAGTGCCCACCCTGGCGCCGGTATTTGGGTGCCAATGGATGAGTCAGACACACTTTAT
TCCAAAATTGCAGTGACGTTTGAAGGACGTGCTGAACTGTTTGTTGCCGATAGAGAGACG
CATCTGTTGCGCTGTTTCTGGGGGGGCATCACGGCAAACAGCATCAGCATGGATTGCATC
TCTGCCGATGATGAGTCGGAAAAACATCTGTTCACGCTGCAGGTCAGCGACGACGGCATC
GGGATGCTGAGCGAAGCGGACAAGACTCTCGGCCTGTTTCGCCGGACCAATGAGAATCCC
TCCCCCAGAGAATAG
>DMJIHGIA_00305 Nitrite reductase
ATGAAGAGAGTTCTGATTCGTGTCCTGTTGGCCGGGCTGTTGGGTATGCTGATGGTGGGT
AATGCGTGGACGGCGATCGATGCCAATGTGCTCTACCAGAAACATTGTGCCGAGTGCCAC
GGTGCCGACCGGCTGGGTAAGGTGGGCCCCGCCCTGTTGCCGCAGAATCTGAAACGGCTG
AGAAAAAAGGCTGCCTTCAATGTGATCCGGGATACCCGCCCCGCCTCGCAGATGCCTGCC
TTCCGGGAGATCCTGAAGCCGAAGGAGATCGAGGCCCTGGTGGCCATGATCTACACGCCG
CTGAAGGAGATTCCGCCCTGGGGTATGGAAGAGATCAAGGCCAGCCGGCTGGAATACCAT
CCCCCTGGCAGCTTGCCAGACAAGCCGCAGTTTGACGCGCAGATCTCCAACCTCTTCATG
GTGGTGGAGCTGGGTGATCATCACGCTACCCTGCTGAATGGCGACAGCTTCGAACCGATC
CATCGCCTGCCGACTCGCTTTGCCCTGCATGGTGGCCCCAAATGGGCCGAAGGGGGGCGC
TATATCTATTTTGCCTCCCGTGATGGCTGGATCAGCAAGTTCGATGTCTTCAATCTGAAG
TATGTGGCCGAGGTGCGGGCCGGCATCAATACCCGCAACCTGGCCGTCTCCCATGATGGT
CGCTATGTTGCGGTGGCCAACTATCTGCCCCATACCCTGGTGATTCTGGATGCCCGGGAC
TTGTCGCCGCTCAAGGTGATCGATGTGGTAGATGAAAATGGCGCCAGTTCACGGGTCAGT
GCGGTCTATACGGCAGACCCGAGAGAGAGCTTTGTCGCCGCGCTGAAAGATATACCGGAG
GTCTGGGAGATCGGCTATATGGACAAGCCGCCGTCGGGCTTTTCCGGTTGGGTCCATGAT
TATCGCGAAGACTCCGGGGATGCCCATAAGGAGGCGCGGTTTCCGGTGCGCCGCATCAGT
GTCGAAGGCTATCTCGATGACTTCTTTCTCACCCAGGAATATGACCGGGTGATCGGTACT
TCGCGGGGCATGGATAAGGGAAAAGAGGGTAGCGCAGGTCAGGTAGTGGATCTTGATCTG
AAGCGAGCCGTTGCTCAAGTCAGCCTGCCGGGCATGCCGCACCTGAGCTCCGCCATCACC
TGGGAGTATCAGGGCCGCACGGTGCTGGCCACGCCTAATATCAAAAAGCCGGAGGTCAGC
ATCGTCGATATGCAGAGCTGGGAGGTGATCAAGCGTATTCCAACAAAAGGCCCTGGTTTT
TTCATGCGCAGCCATGAGAAGAGCCGCTACGCTTGGGTCGATGTCTTCTTCGGTCCCAAC
AAAGACCTGATGCATGTGATCGACAAACAGACCCTGGAGATCGTCAAGACTCTGAAGCCG
GCTCCTGGCAAGACCTCTGCCCATGTGGAGTTCACCCAGGACGGGAAATACGCTCTGGTC
AGTATCTGGGATATGGATGGGGCACTGGTGATCTACGACGCCAATACCCTGGAAGAGGTC
AAGCGGTTACCGATGAAGAAGCCATCCGGAAAGTACAATGTGCATAACAAACTGACCCGC
TCGCGAGGCACCAGCCACTGA
>DMJIHGIA_00306 PqqA peptide cyclase
ATGTTTAGAATCTCACAATTTATGCAGGAGATCTTGGCGCCCAAGCCGCTGGGACCCAAG
CGCAATCCGCCGGGCCCGGTGGTGATCTGGAACCTGGTGCGACGCTGCAACCTGATGTGC
AAGCATTGCTACTCGATCTCAGCGGACACCGATTTCCCTAACGAGCTGAACACCCAACAG
GTGTTCGAAGTAATGGACGACCTGAAGCAGTTCCGGGTGCCGGTGTTGATCCTCTCCGGT
GGTGAACCCTTGCTGCGGCCCGATATCTTCGAGATTGCCCACCGCGCCAAAGCGATGGGC
TTCTACACTGCGCTCTCCACCAACGGCACCCTGATCGATGAGCGGAATGTCGACAAGATC
GCTGCGGTGGGTTTCGACTACCTGGGTATCAGCATTGATGGCATCAGGGAGACCCACGAC
CGCTTTCGCCGCAAGGAGGGGGCCTATGAAGAGTCGATGCACGGTCTGCGTCTCTGCCGG
GATGCGGGGATCAAGGTGGGGCTGCGCTTCACCATGACCCAGGACAACGCAGAGGAACTG
CCGCAGCTGCTCGACCTGATGGTCGAAGAGCGCATCAACAAGTTCTATTTCTCTCACCTC
AATTATGCCGGACGGGGCAATAAGAATCGTGAGGACGACGTCTTCCTCAACACCACCCGC
TGGGCGATGGATCTGTTGTTCGAACGCGCCCTGGAGGATGCGACCGAGGGCCGGGGTACA
GAGTTTGTCACCGGCAACAACGATGCGGACGGGGTCTATCTGTTGCGCTGGGTGGAGCGA
CGCTTCCCTGAGCAGGCCGAGCACATTGGTGACAAGCTGATCCAGTGGGGCGGCAATAGC
TCCGGTGTCAACATCGCCAACATTGACAATCAGGGTCGGGTCCATCCCGACACGATGTGG
TGGGACTACGACCTGGGCAATGTCAAACAGCGCCCCTTCTCCGAGATCTGGCAGGACACC
TCAGACCCGATCATGGCCGGTCTCAAACAATCACCGCGCAAGATAGGTGGGCGTTGTGGT
CAGTGCCATTATTTCAATATCTGCGGTGGCAACACTCGTGTGCGCGCCCGGCAGCTTACC
GGCGATGCTTGGAGTGAGGATCCCGCCTGTTATCTCACCGATAAAGAGATCGGGATTGAA
GTTAGGGTAGAGGATGATGGTCCGAGGGACCGGCTACTCGCCGGATAA
>DMJIHGIA_00307 hypothetical protein
ATGACGACTGAGCCTGAGCAGGTGAGCGGTCTGGACGAGTTGGATCGCAAAATCGTGCTC
GCCACCCAGGCCGGCCTGCCGCTGGCGCCGCAACCCTATGAGCAGATTGCTGAACAGTTG
GGCACAACGGCCGATGAGGTGATGCGGCGCATGCAGCAGATGCTGGAGAGTGGCGTGATC
CGACGTATCGGCGCGGTGCCCAACCATTACACCCTGGGGTTTCGTGGCAACGGCATGACG
GTATGGGACGTGCCGGACGAGAAGGTGGGGGAGTATGGCCGGCTGATCGGCGCCTTGGAT
TTTGTCAGCCACGCCTATCATCGGCCGCGCCATCTGCCGGAGTGGCGCTACAATCTGTTT
GCGATGGCCCACGGTCGGGACCGGGATGAGGTGCTGCAGAAGGCCGCGATCATCGCCGAG
CTGTTGGGTGCCGACAATCGGGCGCATGAGGTTCTTTTTAGTAGCCGGATCCTCAAAAAA
ACCGGCATGAGGATTGGGGTGTGA
>DMJIHGIA_00308 hypothetical protein
ATGAGTGGTATTCCCTGCGCTCATCAATCAATAATTCCCGCTGTAGCCTCAGGCGAGCCA
ACCCTCTACATGAGAACTCCTTCTTTGAAAACACGTAAACCCGCGCAAAAAATCTCCCTG
GTTTCTGCTTACATCTGTTACCTGCTCGCCTTGGCCACCCTACTGGCGGCAGGCTATCAG
GGCATGACGATCGGAACTGACAACCCCATCTTCGCCAGTCTTGGCGCAACCATCGTCTTT
TTTGTCGGCGCCGGCGTGGTGCTGCATGTGATGGGGGCGGTCAACCTGCCCGATCTGCGA
GTGCAAAAGGATGACGACTGA
>DMJIHGIA_00309 hypothetical protein
ATGGACGAGATCGACCGCGCCATCATCAATCAGCTGCAGGGCGGTTTTCCCCTCTGTGAG
CACCCCTATCGTGAGGCAGCAGCGCAGTTTGGCATCTCGGAGGATGAGTTGATCCGGCGT
CTGGAGCAGATGCTTGAGAAGAAGCAACTCTCGCGCTTTGGCCCGTTATTCAATGCCGAG
CGGCTGGGCGGTGGCCTGAGCCTCTGCGCCATGAAAATCCCCCAGGAGGCGTTCGATCAG
GTGACTGAGCAGGTCAATGCCTTTCCGGAGGTAGCCCACAACTATGCCCGCGACCACCAG
TTCAACATGTGGTTTGTGCTAGCCACCGAGACCTCGCAGCGCATCACCAGCGTATTGGCT
GAGATCGAGGCGGAGACAGGGTATCGAGTCTATAACATGCCAAAAAAAGAGGAGTTTTTT
GTTGGCCTGAAGTTTGAGGTTTAA
>DMJIHGIA_00310 hypothetical protein
ATGGTGTTAAGCGACGCGGATCGCCGGCTGGTGGCCGAGATCCAGGGCGGGCTGCCGCTC
TCCAGCCACCCTTACGCCGAGGTGGGTGAGCGCATCGGCATGCGTGAGCAGGAGGTGATT
GATCGCATCGCCCACCTGCAGCGTGAAGGCGTAATCAAGCGGCTGGGCATCGTGGTGCGT
CATCATGAACTTGGTTACACCGCGAATGCTATGGTTGTCTGGGATGTGCCCGATGCACGC
CTCGATGAAGTGGGAGAAAAGTTGAGCAACGAGTCCTGCGTTACCCTCTGCTACCAGCGT
CCACGCTGCCTGCCTGGGTGGCCCTATAACCTCTTCAGCATGATCCACGGTAAGGATCGC
CAGCGGGTGCTCAACTACATCGAGAGCATCATTGAGGCCCAAGGGCTGGCGGGGATCCCT
CATAAGGTCCTGTTCAGCGGCAGACGCTTCAAACAGCGTGGCGCCAGATACCAGTGA
>DMJIHGIA_00311 hypothetical protein
ATGGCAAACCCGGCACCGACCTACCCGCAGAGTCAGCCGCGCACACTGAACCCGGCCCCG
GTTGAGCTGAACGATCTCGAGAAGCGACTGCTCAACGAATATCAGAAGGGTTTGCCGCTC
ACTCCGACCCCCTATGCGGATATGGCGAAAACAATCGGGACCAGCGAGGCGCTGGTGTTG
AAAATTCTGACCCGGCTGCAGGAGATCGGCGTGATCAGCCGGGTGGGTCCGGTGTTCAAG
CCGAAGAAGATCGGCGCCAGCACTCTGGCGGCGATTGCAGTGCCAGCAGAAGAACTGGAG
GCGGTGGCGGCGATAATCAGCGCCTATGCCGAGGTGAATCATAATTACGAGCGTGAGGAT
GACTATAACCTCTGGTTTGTGGTTACCGCATCCGATCAGGCCAGGCTGGACGCCGTGTTG
GCGCAGATGGAACAGCAGACCGGCTACCCAGTGTTGAAGCTGCCGCTAATGAAACAGTTT
CATATCGATCTGGGGTTCCCGCTATGGTGTTAA
>DMJIHGIA_00312 hypothetical protein
GTGAAGTCCTTCCGCACCCTGCTACTATTGCTGATCCTCTTCGCCCCCAGCCTCCTGGTG
GCCGAGTGCCTGACCCGAGGCACCGGTGACATGGGCATCATCATCGAACGTGCCGCCGGC
AGCCTCAAGGTGGTGGATACTAGCGCCCGCAGGGAGCTGTTCCGGGTCGAGGGTCTGGGT
GATCTCTCCCATGCCTCGGCGGTCTACTCCCGGGATGCACGCTACGCTTACATCTTCGGG
CGTGACGGTGGGCTGACCAAGGTCGACATCCTCTGTGGTCGGATCGTCAAACGCATCGTG
CAGGGCGGCAACAGCATCGGCGGTGCCATCTCCCAGGACGGTTCACTTATCGCGGTCTCC
AACTATGAGCCGGGTGGGGTGAAGGTCTTCTCCTCTGACGATCTCTCTCTAGTGGCGGAT
ATCCCCGCCACCACAGTGACAGACCGGGAGGGCAACAAGAAGGGCTCGAAGACCGTTGGT
CTGGTGGATGCGCCGGATCAGCGCTTCGTGGTCAGCCTCTACGATTCCGGTGAGAGCTGG
ATCATCGACATGGATACCCCGGCGAATCCCTCCATCCAGCGCTTCGAGAAGATCGGCCGT
CTGCCCTATGACGCCCTGATCACGCCGGACGGCCGCTACTACATCGCCGGTCTGTTTGGC
CAGGACGGGCTCTCCCTGCTCGACCTTTGGCATCCCGAACAGGGGCCTCGCCTCATCCTG
GAGGATTATGGCCGCGGCCAACAGAAACTGCCGGTCTACAAGATGCCTCACCTTGAGGGT
TGGGCAATGGCTGGCGGCCGGGCCTTTTTGCCCGCTGTGGGCCAGCACTCAGTGCTGGTG
GTGGATAGCACCGAGTGGCGAGAGCTCAAGCAGATCCCGGTTCACGGTCAACCGGTCTTC
GTCATGGCACGTCCCGACGGCCGGCAGATCTGGGTCAACTTCGCCTTTCCCCACAACGAC
ACCATACAGGTGATCGATACCGAAACCCTGGATATTGTGAAGACCCTGAAGCCCGGCAAG
GGCACGCTACACATGGAGTTTTCGCCGCGCGGTGAAGAGGTCTGGATCTCGGTCCGCGAC
AAGGATGAGGTGCAGATCTACGACACCCGTACGCTGCAGCAAACCCACCGCCTGTCGGTG
GACAAGCCCAGTGGCATCTTCTTCACCTCCCGCGCTCACCAGACAGGATTGTGA
>DMJIHGIA_00313 hypothetical protein
ATGAAAAGGCATCTGCTCCCTCTGTCGACGCTGATTATCACCCTCTTAATGAGTGGTGCT
GCGCTGGCCGAAATCTCATCCCAGCGACAGGCGGAGATTCTCTATCTGTTGCGGCACGAC
TGTGGTTCCTGCCACGGTATGCGTCTTGAGGGTGGTTTGGGTCCGGCTCTGACACCTCGG
CGTCTGCAGCAGTGGCCGGTGGAGCAGTTGGCCGTGACCATTTTACATGGCCGTCCTGGT
ACTCCGATGCCACCTTGGCGCCCGTTTTTTACAGATAGTGAGGCGCTGTGGTTGGCAACT
CAACTCAAGCAGGGAGGTCGCCGGCCGTGA
>DMJIHGIA_00314 hypothetical protein
ATGATCAGACTGAAACTCTCCTGCCAGGCGCTGTTGGCGCTAAGCCTTGTTGCGATAATG
ACAACAGCCACGGCAGGAGGGGGGGCAGTTGCGCAGGTAGAGATCATCAAGTTCAAGTTT
CTGCCCCAGGTGATCAGTATCAAGGCGGGGCAGACAGTACGCTGGGTCAACCGGGAAAAA
CGCCAGTATCATAGCGTTTGGTTCGAACAGCTCGGCGATCCAGAATCCGACTACCTGTTC
CCCGATGACACCTACGAACGCAGTTTCGATAGCGTTGGTGAGTTTCCCTACCGCTGTGGC
CCCCATCCGGAAATGACCGGTATCGTTCGTGTTGAATAG
>DMJIHGIA_00315 hypothetical protein
ATGGCAGACCAATATAAAAAACCGAGCCTGGCATCACGTCGGCTGATTTTAGGAACAACC
GTAGGCGGCGCTCTGCTGTTTTTTATCGGCGGTATCATCTTCTGGGGTGGCTTCAACACC
GCGATGGAGGCGACCAATACGCTAGATTTCTGCATCGGCTGCCACGAGATGGAGGAGAAC
GTCTACCAAGAGTACAAACCCACTATCCACTTCTCCAACCGCACCGGCGTACGCGCCACC
TGCCCCGACTGTCATGTGCCAGATCCCTGGGTGCATAAGATGGTGCGCAAGATCCAGGCG
AGTAACGAGGTCTACCACAAACTCCTGGGGACGGTGGACACCCCCGAAAAGTTCGACGAG
CACCGCCTGACTATGGCGAAGCGGGTCTGGAATGCGATGAAGAGCACCGACTCCCGCGAG
TGTCGCAACTGTCACAATTTTGAATCCATGAACCCGGAGTTTCAGAAACCCCGGGCGAGA
AAACAGCATCTGAATGCCTTTAAGACCGGTCAGACTTGTATCGACTGCCACAAGGGTATT
GCCCACAAGCACGTACGTGATCTGCTCTCCGACGAGGAGTTGGAGGAGCTGGAAGCACCG
AACCCCAAGTATGTGCGTGAAGTGCCGGAGATGTTCCTCGAAGGTCTGAAGCGGGTCGAG
GAAAAAGAGGCGGCTCAGGCTGAAGCGGAGAAGGCCGCGGCGAAGAAGGCCCGCGAGACC
AAGATGGCGGCCAAGAAAGCTGAAAAGGCGCGCATCGAAAAAGCCGTCGCCGATGCGCTG
GCTGCCTTCAAGGCGCAGCAGGCGGGTGAGGCGACCGCAGCCACTACGGCGGTCGGCCCG
GTTACCGGCTTCGGCATCGACTGGAGCGACGTGCCGACACGCCATATCACTGTCTTCTAT
CCCGGCCAGACTTCCATGGAGTGGGTGTTGACCGGTAAGGACCACGGTGGCGCCCGCCCC
TTCGTCAAGGCCGGTGATCGTTGTATCACCTGTCACGACAAAGAGACCGCCGACATGGGC
AAAAAGATGGTGACCGGTGTCAAGGCCGAACCCACCCCCATCCCCGGCAAGCGCGGCAGT
ATTCCGGTCAGTGTGCAGGCGGCCCACGACACGGAGAACCTCTACCTGCGTTTTGAATGG
GAAGATACAGAGCATGTGCCGGTTCCCTTTGTCGACGGCGGCAAGATGGACCCGGACAAC
CCGATGAAGCTGGCGGTGATGTTTGCCACCGATGAGGTTAAATATGCTGACCGCGCTGGC
TGCTGGGGAACCTGCCACCATGACGCGCGCACCATGCCCCATACCCCGGATACCGACACT
GCAAACGGCAGTCCGGTTGCACAAAAGCTTGATCTCTCACAGGGGCTGACCAAGTACATC
GAGGAGAGCCGAAGCAAGATCGAGGTCAAGGGGCGTCGCGGCAAGAAGCGCGGTGGCTGG
GACAAACTGAAAAGCGATGATGAACTGAAAGCAGAGATGGATGCCCACAAGTTCATGGAC
CTGCTGCGCTACAAATCCGGCAAGGGTGAGACCGAGGATGGTCATATCATGGAGCAGCGC
CTGATGAGCGGCGGTCAGGGCTTTGAGGTGGATGCGCGTCAGGAGGGCGGTAACTGGATC
GTCGTGATGAAGCGCAAGCTCAAGTCCGACAAGCCCGGTGACCTGAGTCTGGCGCTGGAC
AAGGTCTACAATCTGGGGTTCGCTATCCATGATGACTTCACCAATGCCCGTTTTCACCAC
GTCTCCCTGGGTTACAAGATCGGCTTCGATAACGACAAGGTGGAGATCAATGCGGTCAAG
CGTGAGGCGGCTGCCCCTGCCCCTGTGCCGGCCGCAGCAACTGGCACTTTCCAGGCAACC
GATGCCGCTCTCGATGCCAATATCGATTGGTCAAAGGCATCCAGTCGGGAGGTCACCCTC
TTCTATCCTGGTCAGACCTCCATGGAGTGGGTGCTGACCGGTAAGGACCACGGTGGCGCC
CGCCCCTTCGTCAAGGCCGGTGATCGCTGTATCACCTGTCACGACAAAGAGACCGCCGAC
ATGGGCAAAAAGATGGTGACCGGTGTCAAGGCCGAACCCACCCCGATCCCCGGCAAGCGT
GGCAGCATTCCGGTCACTGTTGAGTCGACCCACGATGGAGAGAACCTCTATCTCCGTTTC
AGCTGGGACGATTCCGAGCATGCGCCGGTACCCTTCGTGGAGGGCGGCAAGATGGACCCG
GAAAACCCGATGAAGCTGGCACTGATGCTTGCCACCGACGATGTTAAGTATGCCGACCGC
GCTGGTTGCTGGGGCACTTGCCATCATGACCTGCGGAGCATGCCCCACACGCCGGATGCT
GAGACGGCGGGCGGTAGTCCGGTGGCTCAGCAGCTCGATCTCTCACAGGGGCTGACCAAG
TACATCGAGGAGAGCCGCAGCAAGATCGAGGTCAAGGGGCGTCGTGGCAAGAAGCGCGGT
GGTTGGGACAAGCTGAAGAGTGCGGATGAGTTGCAGGCGGAGATGGATGCTCATAAGTAT
ATGGAGCTGGTCCGCTACAAGTCCGGCAAGGGTGAGACCGAGGATGGCCACATCCTGGAG
CAACGTAACATGAGCGGGGGGGATGCGGCGGAGATGACTGCATCGTTGCAGGATGGTGTC
TGGACCCTGGTGATGAAACGCAAGCTTCAGACCAATAAGCCAGGTGATCTGCCGCTGGCG
AAGGATCAGCTCTACAACATTGGTTTTGCCATCCATGATGACTACAGCAACGCGCGTTTT
CATCACGTCTCGCTGGGGTACAAGCTAGGATTCGACAGCGAGAAGGCGGAGATCAACGCC
ACTGCGCAGTAA
>DMJIHGIA_00316 Nitrite reductase
ATGAAGAAGACGAAATTTACACTTTCCGCCCTGGGTCTTGCTGTCGGTATCGCGTCGTCC
GGTTTTGCTCTGAATGCTACGGCCGGTGCGCCTGCGATGTCTGATGCTGATTTTGAGAAG
GGAAAATCGATCTATTTCCAGCGCTGCGCTGGCTGCCACGGCACCTTGCGTAAAGGCGCC
ACTGGTAAAAATCTGGAACCTAAGAACACTCAGAAGCTGGGTCAGACGCGTCTCGAAAAG
ATCATCACCTACGGTACAGAGGGTGGCATGAACAACTTCGACGATATTCTGTCGAAGGAC
GAGATCACCTTGATGGCCAAGTACATCCAGCAGACGCCGCCGATCCCGCCGGAGATGTCC
CTGGCTCTGATGAAGGAGCGCCACAAGGTATTCGTCGACCCCAAAGACTATCCCACCAAG
CCCCTGCATGGCCGCAACTGGGAGAACTTCTTCCTGGTCATCGAGCGTGATGTGGGCAAG
ATTGCGATCATCGACGGTGACAAGAAAGAGGTCGTTGCGCATATCCCAACGGGTTATGCC
GTGCATGTGCTGAAGGCCGTCGAGCATCACAATACTCTGCACACAGAGAATCCGGGCCGC
TTCTGGTTTGTTATGGGTCGCGACGGCATGATGACCAAGGTTGATCTGTGGCAGACCCCG
GATAAGATGAAGGTTGCCCAGACCCAGGTCGCCTATGATGCCCGTGACGTGGCCGTCTCC
GGTGACGGCAAGTATGTCATCGGTGGTGGTTACTGGCCGCCGCACTTCGTCATCCTCGAT
GCCAAGACCATGGAGCCGCTGAAGGTTGTCTCTGCTCGTGGCGTGAATGTGGATGGTGAG
TACGTCAACGAGTCTCGCGTTGCGGCTGTGTACGACACTCCGATGGCGACTAGCTGGCTG
GTCTCCATGAAGGAGCTGGGTCAGATGTGGCAGGTCGACTATAGCGATATCGACAATCTG
CAGATCACCAAGATCGACTCCGCCAAGTACCTGCACGACGGTTTCTATGATCCGACCGGT
CGTTACTTCCAGATCGCTGCCAACGCCTCCAACAAGATGGTGGTGATTGACTCCAAGACC
CGCAAGCTGGAAGCCATGATCGATGTGGACAAGAAGCCCCATCCTGGTCCTGGTGCTAAC
TGGATCGATCCCAAGTGCGGTCCTGTCGGTGGTACCACTCATCTGGGTGTTGGCAAGATC
ACCGTTTGGGGTAACGATCCTGCTGGCCATCCGGATCAGGCCTGGAAGATTTGCTACGAA
GTTGAGACCGATGGTCCCGGTGTCTTCATCCGCACCCATCCCAAGTCTGACTACTATTGG
GCCGACCAGACCAAGACCCCGGAGCCTGAAGTTCAGCAGTCGATCCAGGTCATCTCCAAG
AAGACCCACGAGATCGTCAAGACCATTCGTCTGACCGAGAAGAAAGGCTATGCAGCCGTT
CACATCGAGTTCAACAACGATGGTTCTGAGGTCTGGACCTCTGTCTGGAACCGTGCGGAT
AGTAAGAAGCCTAACGGTGAGATCATCATCTTCGATGCCAAGACCCTCAAAGAGAAGGCA
CGCATCAAGGGTCTCTACGCACCGACCGGCAAGTTCAACGTCCACAACCGTGTTAACCAC
GTAACCTGA
>DMJIHGIA_00317 Bacteriohemerythrin
TTGTTTGGCTTTGATAACCCGGTCTCCTGGGTATTGATCGCAATCCTGATTGCGATACCA
GTTATCTATAAGCGTGCAGCGCAGGCGGATCAACTGGTCTGGAAAGAGAGCTATAGCGTC
GGAATCGCCCAGATAGACGATGAGCACCGAAGATTGATTGAGTTGCTGAATAAATTTCAA
GCCGCGTATAAGTACCATATGGGGGAGGAGTTTGAGCAGCAGGCGCTGAAGGCGCTGGTG
GACTACACAAAATACCATTTCAAGAACGAAGAGAGCTTGATGCAGAAGTACGACTACCCC
GATTTTAATGGCCATGTTGAGCAGCACAGGGCGATGATTGCTGAGGTGGACTCTTTTGTG
CGGCAGTACGAGGAGAAAGGGCATGAAGCCCTGGAAGGGGTAGTGCTCTATCTTCAGGGG
TGGTTGATCAAGCATATCAATGGGACAGACAAGCAGTACTCCTCTTTTTTGAATGAGAGA
GGCGTCTACTAA
>DMJIHGIA_00318 hypothetical protein
ATGGAAGGAGCGGCGGATGGTAATCAGGGCATCCTTATCATCAAAATTCCGACGCCAGCG
CGGCAGATTTTCCTGGACCACCTCCAACTCTTCCCGTGCCTCTTCGACAAAGATCTCGAG
GATCTCCGGGTCGATCTCTTCCAGCGCGGGCTTTTCCGCAGAGGGAATAATCTCGCGCGC
CTTTTCCTCCTCTGTCAAAGGCGCATACAATCCTTCCGAATCGGGCTCCTCCTCTACAGG
CCCTTCCTCAACCGCTTCCGCCTCTTCCTTCTGCTCCAGCTCAAACAACTCCTCAGGCTG
AGACTGGGCTTCGCGTACGCTAGCAATTTCAACCACCGGGGCGGGAACGGGCTCCTCCTC
CGGCATGCCCGGCACTTCTTGCACCAGCCCAGAGAGCGCAGTCCGCGCTATCTCTATGAT
CTCTTTGCGATCGCCCACACCGTCGACCAAGGCTTCGAGGAAATATTCGATGCTGCTGAT
CACGTCCGCCAGTGA
>DMJIHGIA_00319 hypothetical protein
TTGCTTGACTGCGACACCACCCTGGATGCTGCCCTCGATCAAACCCTGGATGACGGCTCC
AGCCACCCACATCAGGCGATGCACTTGTTCGGTACCAGCCCCCCGCTCGAGCTCTTTGGC
TACATCAAGCAGGTAACTCCAACCCTTTTCCAGGTTGAGTTTGCGATACCAGTTGAGCAA
CCCAAGATGGTACTTTTGGCGTACACGACGCACCAAGTCAGGGAGCTCGTCGTTCGGCTC
TCCTGTAATGCGATCAGGTACTGCAACATTTTCCAGATCAGGATTGAAGAGTGCCGCTTC
AGAGAGCAGGGGGGCATCACGCACGGCACGCAGGTCATTCAACAGGGGCAGCACGATGAG
TGGGACATCTTCATCACCTGCCTGCAGCTTTTCCAGATAGTCCGGCAGCTGGATCAGTGC
CAGCATCAGCGCTTCAGCAGCATCCTCATGCTGACGCACCTTCCTCTTGAACATGGCACG
GGCAACCTGCTCCATCTCTTCTGCCAGCATTGCAGGGCCATAGGCCTCCACCATCTGCAA
GACGCCGGCAATTTGATGGAGGCTCTCGGCACACAGCTGAAGCGATGCACCACTGCCAGC
ATCATCAACCTGCTCCTCCAACGCCCGACGGGCCTGACCGATCGTTGCATCGATCTCGTC
TTTTACCCAGTTCAGCGCGCCGAAGTCACGGACATTGGTCATTCGCGTTCCTCACACTTC
CATCACGAGCGATAG
>DMJIHGIA_00320 hypothetical protein
ATGAAGGTAAGAGGTGTGGGCGGAGGCTTGCCGTCGAAAAGGGCCTTGACGGTGTTAACT
GTGCTCCTGATTGCTTCTGTATTTTTGGGGCTTGTGACGTTTATCCATACGACGCAGCAG
GAAAGTTACGAGGAACAGTATCTGTTGCGCACAGCTGAGCAGCGAGTGTTGGCGCAGCGG
ATCGCCAAATTTGCGATCTCTGCTGCACGGGGCGACCGCCAGGCATTTGCACCTCTACGA
TCAGCCCGTGACCAGTTCGAAACCGTAATGACGGAGTTGAAAAATGGCTCAGAGGCCGAC
GACCTGCCGGGGTCACCGGTGCAGGTCATGCTTCCTTTGCGAAAGGTGGAAAATGCCTGG
CTGGAACTGCGTCAGAATGCGGACGAAATCCTAGCCGCACAAGAGCCAATTCTGGCGATC
GGTGAGTTCATCGGTGTGATTTCTGAATTTGTTCCCCAATTGCAGGAACTCTCAGAAGAG
GTTGCGCAGGTGTTGATCGAGAAAAATGCGTCTCCGCAGCAGATCTTTATCGCTTCCGAG
CAGCGGATGTTGGCTGAACGTATCCAGGCGAAGGTGAGCTTGGTGCTGGCTGGTGGGCAG
CAAACGGCAGCGGCGATCGACCAATTTACACGGGATGCGGATCGGTTCGGCCGTGTACTC
GATGGCCTTCTTGAGGGCGATCCTGATCTGGGGGTTACTAAGGTGGCAGATCCAGTTGCA
GAGCAGCGGTTGAGGGATATCGCCACACTGTTTGGGACGGTGAGTGACCATGCTGATGAG
ATTATCGAAAATATTCCAGCAGTGTTGCCCGCCTTGGAAGCCGCCTCAAGCATGAATGAG
ATTTCGGACAGAACCAGTGAGGCAACCGAAAACCTGATTAAGGTGTATGGCGAGTCTCCC
GGGCGTATCGAGATTCTCGGTGTCAAGGCGGGCCCCGGTATGGTGGCTGCCTTTGGTGGC
TTAGCGGCGGCCTTCCTGATCATCCTTGGTTTTCGGTTGGTACTGGATGCACGCCGTCGG
GAAGAGGCGAGTAAGGAGCAAAACGAGAGCAACCAGCGGGCTATTCTGCGTCTACTCGAC
GAGATGGGTGATCTGGCTGATGGTGACCTGACGGTAACGGCCAGCGTAACCGAGGATATT
ACCGGTGCGATCGCCGACTCGATCAACTACGCGATCGAGGCGTTGCGCGAGCTGGTAACC
ACCATCAACCAGACCGCGGAGCAGGTATCCAGCTCAACCCAGGAGACCCGTGCTACGGCC
ATGCATCTGGCCGAGGCAAGTGTCCATCAGGCGGAGCAGATAACCGATGCCAATGACGCC
ATCAAATCGATGTCCTTAGCAATCGATCAGATGTCGAATGATGCAGCCGAATCGGCAGAG
GTTGCCCTCCGCTCGGTGGATATTGCAAGCAACGGAGCCGAGACCGTACGTAATACCATC
CAGGGCATGGATGCGATTCGCGAACAGATTCAGGAGACCTCGAAGCGAATCAAGCGTCTT
GGTGAGAGCTCTCAGGAAATCGGTGATATTGTGGAGCTGATCGACGATATCGCAGATCAG
ACCAATATCCTCGCACTGAACGCTGCCATGCAGGCAGCCATGGCCGGTGAAGCGGGTCGT
GGTTTTGCGGTGGTTGCGGACGAGGTCCAGCGTCTTGCAGAACGTTCGATTAACGCAACA
AAGCAGATTGAGGCACTGGTTAAAACAATTCAGGCAGATACCAACGAGGCTGTTACCTCG
ATGGAAGCCAGTACTTCGGGTGTGGTGAGAGGAGCGAAGTTGGCAGAGGATGCCGGTGAG
GCTCTGATGGAGATCGAAAGCGTATCTCAATATATCTCTGACCTTACCGGTAAGATTGCG
GAGTCTGCCAAGGCGCAGTCGGAAGCTGCAGTAGGTGTAAACGCCACCATGAACGTGATC
CAGGAGATCACCACGCAGACCTCCGATGGTACTAGCCAAACCGCGGCATCGATCGGTGCG
CTGGCCGACTTGTCAGACGAGCTGCAGAAGTCTGTAGCCGGTTTCCGTTTGCCTTGA
>DMJIHGIA_00321 hypothetical protein
ATGCCCTTGGGGTACGACGCAGCAGCGGGGAATTTGGACCGCAAGACTGCCGTCCATGAT
TCGTTTAGAGGCTCCCTAAAGACTATGGTTAACTGGCAGTTGGATACACCGGAGGAGCTT
GTCCAGTTATTGCAGGTGATTGAACAACGTAGCCATGGGAATACGTTGGCCCTGCCACAA
CAAGACAAGGTGCAGTCTGCTTGGGAAGGCGTGTTGTTTTCCCTCGGGAAACTGAGCATG
GTTGCTCCGCTTTCTGAGATCAGAGAAATTCTTAATTTTCCTACAACGCTCACCACTGTG
CCCGGCACTAAGTCGTGGATGTTGGGGCTGGCGAATATTCGCGGAAACCTGGTTCCCATT
GTTGATTTACAGTCGTTTCTTACCGGAGAGAGGACCGCTCGGGGCAGAAGAAGCCGGGTG
TTGGTCTTCAGTGGCCCGCAGATGACTACCGGCGTGTTGGTTGGGGAGATGGTTGGTATG
CGCCATTTTTCGGAAGAGGATCTGATTGAGGTCCGCGGAATTGGTGAAAATCTGAGTAGT
TATGTCCAGTTCGGATTTCGTCAAGAGGGGAAGACCCTGCCGGTTTTCAGTCTCTCCAGT
CTGGCGGATGATCCGGCATTCCAGGTTGCGGCCAGATAG
>DMJIHGIA_00322 Alkaline phosphatase synthesis transcriptional regulatory protein PhoP
ATGATTAAGAGATTTTTTCGCAAAGGGACAGACGAGAGCTCGGATGTGAACCGCGAAGCA
GTATCTTCGGGTGGGGTGACGGTTCTGATCGTTGACGATTCTCCTACCGAAGTCCATGTT
TTGAAGAAGATCCTCGAGAAGCACGGTTACCGCACTGAAGTGGCGAATGATGGTCAGGAA
GGCGTTGCGATGGCCAAGCGTATCCGTCCTTCCTTGATCTTGATGGATGTGGTAATGCCG
GTTCTGAATGGTTTTCAGGCAACACGACAATTAAGTAAAGATCAGAGCACTTCAGCGATT
CCTGTCATCATGGTAACGACCAAGGATCAGGAGACAGATAAAAGCTGGGGGATGAGGCAG
GGAGCCACTGATTATCTGGTGAAGCCAGTTGCACCTGCAGAGTTGATCACAAAGATTCGC
AATGTGCTTGATCGCTAA
>DMJIHGIA_00323 Transcriptional regulatory protein WalR
GTGAGTGCTGAAGATACGGAGACGGATATCTCAGGTGTAAAAGTAATGGTTATTGACGAT
AGCAAGACCATTCGACGCACTGCTGAGAGTCTTCTAAAAAAAGTGGGATGCGAGGTCATG
ACAGCGGTTGATGGCTTCGATGCGCTTGCTTTGATCGCGGATCATCACCCCGATGTTATT
TTTGTTGATATCATGATGCCAAGGCTTGATGGATATCAGACCTGTGCATTAATCAAACAT
AACGAAGTATATAAGAATATCCCGGTCATCATGCTGTCGAGTAAGGATGGGTTGTTTGAC
CGGGCGCGAGGACGCATCGTCGGTTCTGAGCAGTATTTGACAAAGCCGTTTACCAAAGAT
GAGTTGCTGGGTGCCATTAGGCGCTATGCAAATAAAGCGGCTTGA
>DMJIHGIA_00324 hypothetical protein
ATGAAATCTCTCTTTGTCAGAGCACTTTTTTCTGGCCTTGTCTATTTGTCTGCTTGGTCC
GTTTCCGCTGCTGAACTCGAAGTTGGTAAAGGTGGCAAGATCAGTCTGACCGCTGACAAG
CTCTATCTGCACGTAATGCATGATGGGCGCTCTATCAAAGTGCAACGAGTGCAGGATCCT
GACTATGTGCTCAAGGGCTACTTTGCAAAGACTGCACGAAAATGTCCGCCATTCTGTATC
CATCCCATTGAAGTTGATCCTCGCGTGAAGACTGTCGGTGAGGTTGAGGTCTTTGAGTTC
ATGGAAAATGAACTGAGAGACGGCAAGGGGTTGCTTATTGATGCTCGTACTTCACAATGG
TTCAGGCGGGGTACTATTCCAGGGTCGATAAACATACCGTTCACTGTGCTTTCTGGGGAT
GCTGAAAATCAGGAGATGATTGAAGCGTTGCAGAGGTTTGGTGTGAAACGGCGCGGTAAT
GTTGGTTTCTTTACCCAGAAGATGGAAAAGGTGGGTTTTTTTGACGGTAAGCTGAAGACA
GAAAAGTGGGATTTTAGCAATGCTAAGGATTTGATCGTCTGGTGTAATGGTCCCGCCTGT
GGGCAGTCTCCCAGAGCCATTAAGGGGTTGCTTGGAGTCGGTTATCCGGCTGATAAAATC
TACTATTATCGAGGTGGTATGCAGATGTGGCAGTTGTGGGGATTGACAGTTGTTGTCCCG
CAGAAATAG
>DMJIHGIA_00325 hypothetical protein
ATGCCGACACAAACCAGCAGTCGGGGCGGTTTGGTGAAGCGGTTTTTGAGGTCTTTGGGG
TTGTTTTTCCTTCTGATGGTCCCTGTTTTTGGGGCTGTGGTCGGGGCTGAGGAGGATTCA
TACCTCTCTGAAATTTCACTGGAAGCGGAGAAGTTGGACCGGGCAAAACCTGATGCCGTA
GGAGAGAGCGCTGCTTCCGAGGTGGCGATCGAAGGAGCAAGTCAGGAGGAGTTTGAGGCT
GACCTTAAGTCTCGATATGTGGGGAGTTACACTTTCTACATGAAACTCCCCCCGGCGAGC
CAGGAGGAGGTATTTCAAGATTACAGGGATGGTGCTGCAATCAGTGATATTCGAAAGAAG
ATCATGGACCGATTCCTGAAGCGGTGA
>DMJIHGIA_00326 Glutathione synthetase
ATGAATACAACCCTCGGCGTCATCATGGACCCAATCGAGTCCATCAAGGTCCAGAAAGAC
AGCACCTTCGCCATGCTGCTCGCTGCACAGCATAGAGGCTGGGAACTCCTCTACATGGAA
CAGGGCGACCTTTCGCTTTCTGACGGAGTCACCTATGCCCGCATGCGCCCGCTAAGGGTA
CGCGACAACGCCAGCAACTGGTACCAACTTGGCGACCAGCGGCAGGCACCACTCGATTCA
CTTGATGTGGTACTGATGCGCAAGGATCCCCCGTTTGACATGGAGTACATCTACACCACC
TACCTGTTGGAGCAGGCAGAACACCGCGGCTGCCTGGTAGTCAACCGTCCGCAAGCGCTA
CGGGATGCCAATGAAAAGCTCTTTACCAGCGAATTCAACGACTGCACTCCGCCCACCTTG
GTCAGCCGGAGCGCCGCTGAGATCCGCAGCTTCCTCGACCAACACCAGGACATCATCCTC
AAACCCCTTGGCGGCATGGGTGGCGCCTCCGTCTTCCGGGTGCGCCGCGACGACCCCAAC
ACCAGCGTCATCATCGAAACCCTGACCCTGCACGGCACCCAGTTCACCATGGCACAGCAA
TTCATCCCTGAGATCAGCGCTGGTGACAAGCGTATCCTGATGATCGATGGCGAAGCCGTC
CCGTACGCTCTGGCGCGCATTCCGGCCAAGGGGGAGACCCGCGGCAACCTAGCGGCCGGC
GGCAGAGGCGAAGGTCAACCCCTCTCCGAGCGGGACCAGTGGATCGCCGCCCAAGTCGGC
CCCGAGCTGAAGCGTCGCGGCATCCTGTTCGCCGGCCTTGACGTAATCGGCAACTACCTC
ACCGAGATCAACGTCACCAGCCCCACCTGCATCCGCGAGCTGGACCGTCAGTTCAACCTC
GACATCGCCGGCGACCTGATGGATAGGATCGCGGAGCGACTGCAGTGA
>DMJIHGIA_00327 hypothetical protein
GTGACCCGCAGCCTGCTGCTTGCGCTGCTGCTGGCACTCGCCAGCAGCGGCTGCAGCGAA
CCACAGCCGGTCCATCACAACCGCTTCCTCGCCTTCGGCACCCTGGTCGATCTCGACATC
AGCGGCGTCAGCCAGCAGGCGGCAGAGCAGGCCACCGCCGCCATCCAGGCCGACTTCGAC
TACATGCACCACGCCTGGCACGCTTGGGACCCCGGCCCGCTCGGCTACGTCAATCGCATG
ATCCGCACTGGCGAACCATTTGCCGTACCACCCTCGGTGCTACCGCTGATCGAGATCGGC
CAGCGGCTATCGCAACAGAGCGAACAGCTATTCGATCCAGCCATCGGTCAGCTGATCGAG
CTATGGGGTTTCCACAGAAAAAAGGAGCCGCCCCAGCCACCCGACGAGACAACCATTCAG
GCCCTGCTCGACGCCCGCCCCAGCATCACCGACCTCAAACTCAACGGCATCACCCTGCAG
AGTGACAACCCCCAGGTGAAGCTCGACTTCGGCGCCTTCGGCAAAGGCTACGGCATCGAT
CTGGCGATCGACCACCTGCGCCAACTGGGCATCCGCAATGCCATCGTCAACGCCGGCGGC
GATCTGCGTGCAATCGGCAATCACGGCGACCGACCCTGGCGCATCGCCATCCGCGACCCC
TCGGGTGAAGGAGTGTTCGCGGTGATTGAGATCGACAACGACGAGAGCGTCTTCACATCC
GGCGACTACGAGCGCAACTTCGTCTACCAGGGCCGCCGCTACCACCACATTATCGACCCG
CGCAACGGCTATCCCGCCACCGGCAGCCGCTCGGTCACCGTCATTCACACTGATGCCACC
ACCGCCGATGCCGCCGCCACTGCGCTGTTTATCGCAGGCCCCAGGGATTGGTACCGCATC
GCCCGCTCAATGAGGCTAAAATACGTATTGCTTGTCGACGACTTGGGCGAACTCCACATG
AGCCCCGCCATGGCACAACGAATCGAACTAACCAATCCAAACTTGCAGATCCAACTCAGC
GAAGCACTCTGA
>DMJIHGIA_00328 hypothetical protein
ATGCACTCTGCCGTCCTCCAACCCCATACCGACCGACTTGGCATCACCCTGTTCGCCGCC
GCCTGCCTGCACGCGTTCATCATTCTGGGGATCCAGTTCAATTTTCAGGACTACAAAAAG
CCGGACCATCGCCAGCAGAGCCTGGAAGTCACCGTGATCCGCCCGAACCTCGACAAACAG
CGTCCGGAGGAGGAGAAACCCGACTTCCTCGCCCCCGTCAGCCAGGCAGGCGGCGGCGAG
ACCGACCTGCCGAAGCGCCCCTCGGTGGAGTCGGCAGAGAGCCCGATCCCCACCTCCAAA
CCCTCCCCCACTCGCAGCTCCGTGATGGCACCCCCGCCGGCACCACCGCAGCCAGCCAAG
CAGCAGGTGATCGCAGCCCCGCAGGCCGAACGCAAACTGCAGGTCGAACAGCCCACTCCG
AAACCGACACCGCGCCCCACCGCCGCCCAGTTGCTCTCCAGCAAGACCCTGGAGATCGCC
CGCCTCACCGCCGAGCTGGAAGAGAAGACCCAGGCCTACGCCAAGCGCACCAAACGCCGC
GCCATCAGCGCCAGCACCAAGGAGTACAAGTATGCCGCCTATCTGGATGCCTGGCGGCGC
AAGGTCGAGCGCATCGGCAACCTCAACTATCCGGATGCAGCAAAACGCCAGCAACTCTAC
GGCAACCTGGTACTGCACGTAGCGGTACGCGCCGACGGCACCATCGAGAAGGTCCGCGTG
CTCCACTCCTCAGGCCACAAGATCCTTGACGATGCAGCGATCCGTATCGTACGCCTCGCC
GCCCCCTACTCCCCATTTCCCAGCAACATCCGCGAAGAGATCGACGTGCTCGACATCACC
CGCACCTGGCAGTTCCTGCGCAGCAACCGCCTCGGCACAGAGTAA
>DMJIHGIA_00329 hypothetical protein
ATGACGCCCAATACCGACCTCACCAACCACTTCCTCATCGCCATGCCCGCGCTGGCCGAC
CCCAACTTCCATCACACCGTCACCTATCTGTGTGAACACCACCAGAACGGTGCCATGGGG
ATCGTGGTCAATCGCCCACTGGAACTGCAGCTGGGCGACATCTTCCAACAGCTCGAACTG
AGCTGCAGCGACCCGCAGACCAACCAACAACCCGTCTACGTCGGCGGTCCGGTACAGAGC
GACCGGGGCTTCGTGCTGCATGAGTCGGGACGCAGCTGGAAGTCCACATTGAAGGTTACC
GATGCCATCAGCGTCACCACTTCGATGGACATCCTCGAGGCAATCGCCGCCGGTGACGGG
CCAGACAAGATCCTCATCGCTCTGGGTTACGCCGGCTGGGGTGATGGCCAACTGGAGGAT
GAACTGGCGAACAACGCTTGGCTGAGCGGCCCGGCGGATGAAGAAATCATCTTCCGCCTC
CCCAGCGAGAGCCGCTGGCAGGCCGCCGCCGACCTGCTCGGCATCGACCTCAACCTGCTC
AGCAGCGACGCCGGCCACGCATGA
>DMJIHGIA_00330 Putative pre-16S rRNA nuclease
ATGACGCTGCTGGGCTTCGATTTCGGCACACGCAAGATCGGTGTCGCGGTGGGCCAGACT
GTCAGCGGCACCGCCAGCGCCCTGGAGACCCTGCTGCCGGTCCGGCAGAAGATCGACTGG
CAGCGCATCGGCGAACTGATCAAAGAGTGGCAGCCCGACGCGCTGGTAGTCGGCCTGCCA
CTCGACCTGGACGACAGCGAAACCGACGCCACCCAGCCCGCGCTGCGCTTCTCCCGCCAG
CTCGAGGGGCGTTTTCACCTCAAGGTCCACCTGGCCGACGAGCGCCTCACCTCGATGGAG
GCGCGCAGCCGCATCGGCCATCGCGCCAAACGCCTGGAAGATTACGACGCCGAAGCGGCC
AAATTGATCCTCGAGACCTGGCTCAGCGAACAGTGA
>DMJIHGIA_00331 Bifunctional protein PyrR
ATGCAAATAAAGAAGTTCATGGACGCCGACGCGGTGGAGTCACTGATCGACGTGATGGCC
GGCAAGCTCTGGAGCCTGCTCAATGAGCGGGGTATCGATGCACCGATGATGATCGGCATC
CGCACCGGCGGCGTCTGGCTGGCGCAGCAGCTGCACCAGGAGCTCGGCCTGCAAGAACCG
CTCGGAACCCTCGACATCTCCTTCTACCGGGATGACTTCACTCAGATCGGCATGAATCCT
GAGGTGCACCCCTCCGACCTGCCGCTGCCGGTGGATGGCCGCCACATCATCCTCATCGAC
GATGTGCTGCACACCGGCCGCACCATCCGCGCCGCGCTTAATGAGATCTTCGACTACGGC
CGCCCGGCCTCGATAATCCTCGCCACCCTGGTGGAGCGCAGCGGCCGCGAACTGCCGATC
GAGGCCGACGTGGTCGGGCTTCGCCCCACCCTCGCCGCCGACCAACACATCACCCTCACC
GGTCCAAGCCCACTCGGCCTGGTGATCGGCAGCCGTTCCAACCGCAGCTCGCGCAATGGC
GACACAGGAGAGGCCCGATGA
>DMJIHGIA_00332 Aspartate carbamoyltransferase
ATGAGCCGTCACACGCCCAACCTGCAGCTAGATGAGCAGGGCCACCTACTGCACTTTCTC
ACCATCGACGGCCTGCGCCGTGAGCTGCTGACCGAGATCCTCGACACCGCCGAAGGCTTC
ACCGGGGTCTCTGAGCGTACAATAAAGAAGGTGCCACTGTGCCGCGGCAAGACCGTCGCC
AACCTCTTCTTCGAGACCAGCACCCGCACCCGCACTACCTTTGAACTGGCCGAGAAGCGC
CTCTCCGCTGACGTGCTCAACCTCAACATCAGCGCCTCCGCCACCTCCAAGGGCGAAACC
CTACTCGACACCCTGCGCAACCTGGAGGCGATGCACATGGACATGTTTGTAGTGCGTCAC
GCCGACAGCGGCGCCGCCCACTTCATCGCCCAGCACGCCACCCCCGGAGTGGGAGTGATC
AACGCCGGCGACGGCCGCCACGCCCACCCCACCCAGGCGATGCTCGACATGTTCACCATC
CGCCGCCACAAGAGAGAATTCGTCGGCCTGCGGGTAGCGATCGTCGGCGACATCCTGCAC
TCGCGGGTGGCCCGCTCACAGATCCTCGCCCTCAACACCCTCGGCGTCTCCGAGGTGCGG
GTGATCGCCCCCCGGACCCTGCTGCCCCACGATGCCCGCAAGCTCGGCGTGCATGTCTAT
CACGACTTGCAGGAGGGGATCCGTGACGTCGACGTGATCATCATGCTACGGCTGCAGCGG
GAGCGCATGCAGGGCGCACTGCTGCCCAGCGAGCACGAATATTTTCAGCTCTACGGCCTC
ACCGACGAGCGCCTGGAGGCAGCCGACTCAGAGGCGATCGTAATGCACCCTGGGCCGATC
AACCGTGGCGTGGAGATGGACTCACTGGTGGCCGACGGACCACGTTCGGTAATCCTGCAA
CAGGTCAGCTACGGCATCGCCATCCGCATGGCTGTAATCTCAATGATCATCGGCCGTCAG
AACCTACAGGCCCAGGCTTAA
>DMJIHGIA_00333 Dihydroorotase-like protein
ATGAACAACAGCAACACCATCAGCATCCTCAATGGCCGTCTAATCGACCCGGCCCACGGT
ATCGACGCGACCCAGGATCTGCACATCGGCAATGGCAAGGTGCTCTCGCTGGGAGCGCCT
CCCGAGGGCTTCAGCGCCGACACCAGCATCGACGCCAGTGACAAGATCGTCTGCCCCGGC
CTGATCGATCTCTGCGCCAACCTGCGCCAACCCGGCGCCGAACACAAGGCGACCATCGCC
AGCGAAACTGCAGCGGCAGCAGCTGGCGGTATCACCACCCTCTGCTGCCCCCCCGACACC
CTACCGGTGATCGACACCCAGGCGGTAGCGGAGCAGATTCAGAGGCTGGCCCGGGCCGCC
GGCCACTGCCGTCTGCTGCCCCAGGGGGCGCAGACCAAGGGGCTGGAGGGCAGCCAGCTG
AGCGAGATGGCGGCACTCAAGCGAGCCGGCTGCTGCGCTGTGAGCAACGCCTACACGCCT
TTGCTCAACACCCTGGTGCAACGGCGCGCACTGGAATACGCCGCCACCTTCAATATCCTC
ACCATCATCCGCCCCCAGGACGAGCATCTCGCCAACCAGGGCTGCGTACATGAGGGTAAG
GTGGCCGATCGGCTCGGCCTGCCCGGCATCCCCGAGGCGGCGGAGACGGTGGCCATCGCA
CGGGATCTGGCGCTGGCGGAACATGCCAAGGCACGCATCCACTTCCACGCTATTTCCTCT
GCCCGTGGCAGCAACATGCTGGCCCGCGCCTGCTTCGGCAAGCAGCAGGTGAGCGCCGAC
GTGGCGATCCACCAGCTGTTTCTCACCGAGATGGATGTGGAGAGCTTCGACAGCAACGCC
CACGTGATCCCGCCGCTGCGCACCAGCGGCGACCGGGACGGACTGCGTCAGGCACTCGCC
GACAACCTACTGTCGGCGATCTGCTCCGACCATCAGCCCCATGAGCCAGACGCCAAAGCC
GCCCCCTTCCCGGCCACCGAACCGGGCATTTCAGGGCTCGACACCCTGCTCTCCCTGACT
CTGAAACTGGTCGAGGAGAGAGTGCTCGATCTGCCTGACGCGATCGCCCGCCTCACCAGC
GGGCCGGCGAAGATCCTCGATCTGCCTTTCGGGCAGCTCGCCGTCGGCGCCAGCGCAGAC
ATCTGCATCTTCGATCCGCAGCAGCGCTGGACGGTGCTGTCTGATCAGCTGTTGAGCCAA
GGCAAAAACAGCCCGTTCATCGGCTGGGACCTGCCCGGTAGAGTCAGCCACACCCTGCTC
GAAGGACGTATCGTCTACACTGCGGAGCCGACCTAA
>DMJIHGIA_00334 Dihydroorotate dehydrogenase B (NAD(+)), electron transfer subunit
ATGAATAGACCACACCGCGACAGCCTGTTTCTTGAGCAGGCCGAGATCCTCTCCCATGAG
GCCTTCGAGGGCGACCAGTTTATCCTGCGCCTGCAGGCCCCAAAGTGCGCCGCGCGCGCT
CAGCCCGGCAGCTTCGTCCATCTGCAGTGCGATCCGCTGCAGCCGATGCGCCGGCCGATC
TCACTCATGCGGGTGTCGGCCAGGGAAGGCTGGGTGGAACTCCTCTACAAAGCGGTCGGA
CAAGGCACCCGGTTGCTGTCACTGCGCCAACGCGGCGAATCACTCAGTCTGCTGGGGCCC
ATCGGGGTACCGTTCAGACCCGATCCGGATCGTTCCCTGCCACTGTTGATCGGCGGCGGC
GTAGGCATGCCGCCGATGGTGTTTCTCGCCGACACCCTGCGTAGCGACAAGAGCAAGAAA
CCCTTTGTCATCCTCGGCTCCGAAGTGCCTTTCCCGTTCCAGCCACAACCTTCGCAACTG
CTGATGCCGCAGCTGCCCGAAGGCGTGATCGCCGCAATGCCACTGCTCGATGACTGGGGC
ATTCCCAACCGCCTCACCAGCCAGCAAGACTTTCCCGGCTGTCACCAGGGCTATGTCACC
GAGCTGGCGCGCCACTGGCTCGACGCGCTGGATGCCGATCAGCGGGATCAGGTGGAGATC
TTCTCCTGCGGCCCGCACCCGATGCTGGAGGCGGTCACCACCCTGGCAAAAGAGTTCGAG
CTGCCCTGTCAGGTCTCGCTGGAAGAGTTCATGGCCTGCGGTGTCGGTGGCTGTGCTGGC
TGCGTGGTAGAGCTAGAGACCCCGGCCGGCCCAGCAATGAAGCGGGTCTGTGTCGACGGC
CCGGTGTTCGATGCCCGCCAGGTGTTTGTCTGA
>DMJIHGIA_00335 DNA-binding transcriptional regulator BolA
ATGAATACAGAGAGCCGCATCAAAGAGAAACTCCAGAGCGCCTTCCAACCGCTTCACTTG
GAGATAACAAATGAGAGCCACATGCACAACGTGCCGCCCGGCTCTGAGTCCCACTTCAAG
GTGGTGCTGGTCAGCAGTCAGTTTGAAGGTGAACGCCTGATCGGGCGTCACCGGGCGGTC
AACAAGGCCCTCGTCGAGGAGTTGCAGGCCGGAGTGCATGCTCTGGCACTGCACCCCCTG
ACCCCGGAGGAGTGGTTCAGCAAGGGGGGCACCAGCCCCGACTCTCCGGAGTGCCTCGGC
GGGTCGAAGGCGTCGTCTGACAGCTGA
>DMJIHGIA_00336 hypothetical protein
ATGAAAGCCCTCAATCGTAGCCCCGATGAGCAGACCCGAATCGATCAAGCCTGTCGCAGC
CTGGCACTCTACCAGACCAACAGCTGCCCCTATTGCGTCACTGTGCGCCGCACCATCAAA
AAGCTGCAGCTGAAGATCGAACTGCGCGACATTCAGCGCAATCCTGTCTGGCGCCAAGAG
TTGATGCAGGGCGGCGGCATGACACAGGTGCCCTGTCTGCGCATCGAAGCAGCTGACGGG
CGGGTGCAGTGGATGTATGAGTCTGCCGACATCAAACGCTATCTGAGGCAGCATTTTTCC
AGCTGA
>DMJIHGIA_00337 hypothetical protein
ATGAGAACTCCAGAACTACAACCCATCGAGGCCATCAAGACTAAACTGGCCAACGAAGAG
CGCCAACGGATTCGCCGCGGCATCCTCAGCCAGCTGATCCTGGCGCGTCAAAACCGCCAC
TTTCACGGCACCTATGGGGTCAGCGATAACAACCGGCATGCTGGTTTCTTGCCCGCTTTT
CAGGACCTTAGCAGCGGCAGCTGGATTATCTCCCAGTTTGCCGACGGCCGACCGGCCCCG
ATGCACCTGCTCGACGGCCTGCCGCAGGAGTGGATCTGCCGACGCGACCAGAGCGGTCGC
GCACTCAGCACCCGGGAGGGGATAGTCGCCGGCTTTGTACGTGACGGAATTTTTTACACT
CGCGAGGCAGCTGTTCAGGCTGCCGCTCATTGA
>DMJIHGIA_00338 Amino-acid carrier protein AlsT
GTGGAGACACTAAGCGCACTGGTAAGCAGCGTCAACGGCATTGTCTGGGGGCCGTTGATG
CTGCTGCTTATTCTGGGAACCGGTGTCTTTCTGACCCTGGGCCTGAAACTGATGCCGCTG
CGCAAGTTGGGGTACGGCTTTCGCATGCTCTGGCAGGGACGCAGGGGGACGGGAAAGGGT
GAGATCAGCCCCTTCAACGCCCTGATGACCTCGCTCTCCGCTACCATTGGTACCGGCAAT
ATTGCCGGGGTGGGAACCGCGATTGCTCTGGGCGGCCCGGGGGCAGTGTTCTGGATGTGG
TGCACTGCGCTGGTCGGTATGGCCACCAAGTACGCTGAGGCGGTGCTGGCAGTGAAATAC
CGCGAGGTGGATGAGCAGGGCAACCATGTGGGCGGTCCGATGTACTACATCAAAAATGGC
TTGGGCGAACACTGGACCTGGCTTGGTACGGCGTTTGCCATCTTTGGTGCGATCGCCGGC
TTTGGCATCGGCAACATGGTGCAGGCCAACTCGGTGGCGGATGCGGTCTCCACCAATCTG
GGTTTCGACAAGTTGGTCGTCGGCATTGTGATGGCGGTGCTGGTGTTTCTGGTGCTGATC
GGCGGCATCCGTCGTATCGCCCAGGTGGCGGGTAAGCTGGTGCCGATGATGGCGCTAGCC
TATCTGGCGGGTGGCCTGCTGGTGATCCTGGCAAATATTACCGAGCTGCCGGCGGCGCTC
GGCCTGATCGTCAGTCAGGCCTTCACCTCCACTGCAGCCACCGGCGGTTTTGCCGGGTCA
GCGGTGATGGTGGCGATCCAGATGGGGGTGGCGCGCGGAATCTTCTCCAACGAGGCGGGT
CTTGGCTCTGCCCCCATCGCCCATGCCGCTGCCAAGACCGATGATCCGGTACGGCAGGGC
TCCATCGCGATGCTCGGTACCTTTATCGATACTCTGGTGCTCTGCACCATCACCGCACTG
GTGATCGTGATGACCGGCGAGTGGAGTAGCGGCGCCCAAGGCGCGGCGCTCTCCTCCGCC
GCCTTTGCTGCGGGGTTGCCTGGGGTGGGTGAGTGGGTGGTGACCTTCGGCCTGATGATC
TTCGCCTTCACCACCATCATCGGTTGGAGTGTCTACGGCGAACGTTGCGTGGAATATCTG
TTCGGGGTGAAGGCGATCCTGCCGTTTCGTATCCTCTGGGTGGTGGCGATCCCGCTTGGG
GCGACGGTGAAGCTGGCTTTTGTCTGGTTGTTGGCCGACACCCTGAACGCGCTGATGGCG
ATCCCCAACCTGATCGCGCTGGTGCTGCTGGGGCCGGTGGTATTCCGGCTTACCCTGAAC
TGCTTCGATAGAGAGGCCTGA
>DMJIHGIA_00339 hypothetical protein
ATGTCAGTCTGTCGAAACCTCAAGGGATTTACCCGCGAACACGAACATCTTGCTGACTTT
TGCTCCCTGATGTCGGTCGCCCTACTGTTTGGCACACTCTATGTTGGGGTCAGCTACCAC
ACCCCGATCATGACCTGGATGGGCGAGAATATGCTGCTTCGGATACCGCTGTTCATCGTC
ACCATCCTGCTCGATCTGTTCCTGATGTTCCTGTTCCTCAACCTTGGCTCCGCCCGCTCT
GCAGACGATGACGAAAGCTGTTTCCACACCTTCAAAGGGCGTAGGGGGGATGCCGGTTCT
ATCGGCAAGATGTTCAGCGGCTGGCTGCACCACATGGAGCAGGTCGGACGCAGACATCGC
TGA
>DMJIHGIA_00340 hypothetical protein
ATGTTCAAACTCACTCACTGGCGCCTGCCGCTCCTGCTTGCGCTGCTGCTCTCGATGCTC
AGCGGCTGCGCCTCTATGGCCACTAACTCGCTCGCCACCAATCTGTCGAGCGCCATGCTC
AATCAGAGCGACCCGGAGATCGTACGCAGCGGCGCCCCCGCCTACCTGCTGCTGCTCGAC
TCTCTAATCACTGAATCGAACGATGATCCAGTCCTACTGTTTGCTGGCGCACGACTCTAC
AGCGCCTATGGCAGCGGCCTGGTGAAAGACCCGGAACGTCAGAAGGGGCTGGCGCAGAAG
GCGCTCGACTACGCCAGCCGCGGCCTCTGCGACTCCCAACCAGGACTCTGCGAAAAACGC
TCTGCCCCATTCAGCGAGTTTCAGGCCGAAGTCGCACAGATCGGCATCTCCGATATCGAA
GGCCTTTATCTGATGGCCACCACTTGGGCCGGCTGGATCCAGGCCCATCAGGACGACTGG
AACGCGGTGGCGCAATTGCCCAAAGTCGAGACGCTGCTGCAGCGGGTCATCAACATAAAA
CCGGGTTACGAACAGGGTCGTGCTCAGCTCTATCTGGGGGTCATCCGATCGCAGGTCCCA
CCGGCGCTGGGTGGCAATCCTGAGATTGGCCGGCGACACTTCGAACAGGCCCTGAAATAT
TCAGAAGGGCGCGACCTTATTGCCAAGGTCGAGTTTGCCCGCCGCTATGCCCGCCTGGTG
TTCAATCAAGCACTACACGACCGCCTGCTCAACGAGGTGATCGCCGCCGACCCCCAGGCC
CCAGGGCTGACCCTGAGCAACGTCATCGCCCAAAGACAGGCCCGGGAGCTGCTGGCTGAT
GACTACTTTTGA
>DMJIHGIA_00341 hypothetical protein
ATGATCCGCGCGATACTTGCGCTCTTTTTCAGCCTCAGCCTGCTGACCACCGCCAACGCC
ACCACCCTCAAGATCGCCACCATCGCGCCGGATGGCACTAGCTGGATGAAGACCATGCGC
GCAGCGGCCAAACAGATCAAAACGCGCACCGAGGGGCGGGTCAAACTGCGCTTCTACCCC
GGTGGCGTGATGGGCAATGACCAGAGCGTGCTGCGCAAGATCCGTGTCAACCAGCTCCAC
GGTGGCGCCATCTCCGGTGGAGGCCTGACCCAGATCTCCTCGGATGCACAACTCTACGGA
CTGCCGTTTCTGTTCCGTAACCTGCAGGAGGTGGACCATGTGCGTCAGTCGATGGATCCT
TTGATCGCCGAGTCGCTCCATGCCAAGGGTTTTGCCAGCTACGGCATCAGTGAGGGCGGC
TTTGCCTATCTGTTGTCCAACAGCCCGGTACGCAACACGCAGGAGCTCAAATCACAACGG
ATCTGGATCCCCGAGACCGATCAAGTCAGCAGCAACGCCTTCAGCGAACTTGGCATATCG
CCGATCCCCCTGCCGCTCACCGATGTCCTGACCGGCCTGCAGACCGGCCTCATCGACACC
ATTGCCTCCTCACCGATCGGCGCGATTGCACTGCAGTGGCACACCCGGGTGAAATACCTC
ACCGATATCCCGCTCTCCTATCTCTATGGCAGTCTGGTGATCAAAGAGAAGGCGCTGAAG
AAGCTCTCCAGTGCCGACCGGGCCATCCTCAGAGAGGAGATGCTCAAGGCATTCGCGTCG
CTGAACACATCCAACCGCAGCGATAACAAACAGGCCAAGGCCGCCCTCAAACAACAAGGC
ATTGAATTCATCCAGCCGGACCCGGCGGACCGCGCCCTGTGGGAGCAGAAAGCCGCCAAT
TCCGTCACTCAGGCCGTCCAGGATGGGGCACTCTCAAAATTGCTATTCGAACAGTTGCGG
CAACTGATCACAGCATACCGCCGCTCGCACCCCAACTAG
>DMJIHGIA_00342 hypothetical protein
GTGTTGCAGGTCTTCAATCTCTTCGATCACGCCTCAGCCAACGGCTCTCAGGAGCGTTTC
GAGACCCTGTTGCGCTGCCCCAACCTGGAGCTGGAGCGTATCATCAGCCCCGCCGGCAGC
CGCAGCGAGCTGTTTGTTCAGGAGCAGGACGAGTGGGTGGCGGTGATCCAGGGAGAGGCA
CTGCTGGAGATGGCGGGTGAACAACTCACGCTGTCGCGCGGCGACTCGCTTTTCATCCCG
GCCCACACACCCCATCAGGTGCTGCAGACCAGCCAGGATCCCCTCTGCATCTGGCTGGCG
CTGCATATCCACTCCTGCCCCCCGCTATCCAGCACCTAA
>DMJIHGIA_00343 hypothetical protein
ATGCAGTCAGCAAAACCCATACGGCTATTCACTCTCTCTCTCCTGTTATTCGGTTGTCTG
GCGGGAGTACGAGCGGAAGAGAGCAAGGCGCCCACTGCCAACAAAGACCCCAGACTCTAC
GAAGGGGCCATCTACTACGGCAAAGAGGATCAGATCGAGGATATCGCCGTCCCACTCGGG
GGGGTGGTCGGTTCTGACACGGTAGATGGTATCAACGTTGGTCTCTATGTCTTTCAGGCC
AGCTCCCCCGAGCGTCATCAACCCGGCGCGAAGGGGCCAACCCACCTGTTCAACATCACC
TTCACTGAGGAGGAGGACGGCAACCTCATCGAGCAGGTGCTCGGGGCGCTGATCATCCAG
GGGCAAGGGCCGCAGAAGGAGAGCCGCCACCGCATCCACCCCTTCAAATCCCATCAGCAG
GTGGCGGTGCGCCTCGAGCAAGAGGGCGAGTACCAACTCTCCGTCGAATATCTGGCCAAA
GGCCAGCAGGGCAAGACCAAGGCATTTCCCTTCGTCTATGTACGCAAGAAATAA
>DMJIHGIA_00344 hypothetical protein
ATGCAACTACGATCTGTTTTTTTGACCCTCCCCCTACTCTCTCTCTACCAACCTGCCGCC
CTGGCAGACCGCGACCACGAAGCCCCCAGGCACCAACCCCCACCCCGGCACACCACCCCC
AAACACATGCAGCGCGCCCCCAGCTCGGGACGGCTGGAGGTCGAGAAGATCATCCTCGGC
GGGCGTGGGCTGCAAGGTACCAGGATAGAGGTGCGCTACCGTCTGATCGATGTAAAGGAG
TTTCCCGCCCACCCGATGACCACATCGATCGTCGATGATCAGAGCAGGCAGCTCATACAG
ATCAGCAAGCTGCCGATGCTGGTTGCGCCCGTCCCGGCGGAGAAGGCGGCCTCGACCCCC
CCCGGCAAGCTCTACTTCTGGGACCAGGAGGGCATCATCAAGCCAGGCAGCAAGATCTCG
GTGATGGTGGCCGGGCTGGCCAGCCTCCACCTCCCGGTCGAGGCCGGCCCCGACTATGAC
CCGGCGGCCGCACAGGTGGCTGAGGCGGTCATCGAAAAACCCAAGCTCCCGGCGGATGCC
ACGCTGAAGGTGCATCAAGTCAAGGACTCGGGCAACGGGCTGCTCAATGTCTGGTTCTCC
ACCACCGGAGTGGACGCCATCACCGCCGGCGCAGAACACACCTACGTGATCAACCAGAAG
ACCGGCGAGAAGCTCCCCGTACTGCGCGTTCCCCGCATCGGGCTATTGGCCCCCAAGCAC
CTAGAACACACAGACGGCTCTTTTATGGTAATCAACAATCAGGGCCGACAGGTGAAGCGC
GGTGATCACATCACCGTCGTCGTCGTCGGTCTTGAACAACCCGATGTTCTGGTGGAATAA
>DMJIHGIA_00345 hypothetical protein
ATGAAAAAGCGAATGCTCGCACTTAGCCTCGCAATGACGATGCCGCTCTTTAGTGGCCAG
GCATCGGCGCAGGTCCGTCACCTCTACCTGGCGGCAACCGATGGCTACCACCACCTGCCC
GACCACAACGTCTATGGCATCACTCCCGCCACGCTGGCGACCGCCCCCTACCGGAAGGTC
TACATGCGCGGCTTCTGCGACGATGTCGACGGCACCCAGGCTGTCCCCGGATGCGCCAAC
ATGCCCGCGCCGATCATTGATGTCACCCAGGGTGACGATGTCTTCGTCCACCTGCGCAAC
ATCGGCAACGCCAACCCCTACGCGCCGGCCGACCCCCACACCATCCACCTGCATGGCATG
GAGCTGACCACCCAGAACGACGGCTTCAACGAAACAGCGTTTGAGGTTCCCGACACCCCC
GGACAGAACACCGCCGTCTACTACTTCAAGGCGCAGAAGCCCGGCACCTACATGTGGCAC
TGCCATGTCGAGGCCTCCGAGCATATCACCCTAGGCATGTATGGGGCGATGGTCATTCGT
CCACGCCGCGCCACCTTCAACTCGGTCTACGGCGGCAACTATCTCGACCGCTTCGACAAA
GAGTATCTGATGGTCCTCACCGATGTGGACACCCGTAGCCGCGACTTCATCCAGCTGGCC
GCCGCGCCCGCCGGTAGCCCGGCAGAGGCCGAGCTGCTGCGCCGCTTTGACAAGAACAGC
AATGGCACCCTTGAGCCTGAAGAGCAGTATAACTTTACCGACTTCAAGGCCAACTGGTGG
ATGGTCAATGGCCGCGCCTTCCCCGACACCCTGCTGCCTGTCACCCCTGCCGCAACAACC
GCCGCCTGTAACAACGGCACCGGGCGTTCGCTGGTGGTCAGCGACACGGGTGACTTCGAA
GGGTGTAACCCGCCGGCCTCCGGCCCGCTCTCCGGCTTCCTGACCGGCAGCAACAACGCC
ACCAGCTACGCCGCCCTGGTCGACGCCAACTACAACGACAACGTGCTGATGCGTCTCATC
AACATCGGTTACACCGAGGTGCCCTGGCACGCCCATGGCTGGCACTTCACTCGCGTTGGT
AAGGACGCCAACCCGATCGATCCCACCAACCAGAAGCAGGAGTACACCGTGCATATCGGC
TCTGGCGAGACCCACGATATGATCACCCGCTTCAAGGATCTGCGCACCACTGGCGGCTAC
GCCAGCAACTCGATGATCTCCAACCAGGGTAGCGGTCTGAATGAGATTGCCGGAGCCTGG
GGCGTCTATGGGATCGATCCCGCAGCCCACGACAACAACCTGGATGTACAGTGGTACCCG
ATGCATAGCCATAACGACTACTTCGTCACCAACAACGGCGCCTATCCTGGCGGCATGGCG
GTACTGGTTCGCGCCACCACCGCACCACCACCAGCCGCTTCGACGACCCGTCAGCGCGGT
TCGGCACCTCGCCGTCGCTAG
>DMJIHGIA_00346 hypothetical protein
ATGAGAAAAATCACTAAAATTACTAAACTTACTTTAGCCTTCTGCTCTTTAGCCATGGCG
GCCTTCTCCGTTCAGGCCGCGGTTATCCCACTTGATCTGAACGATTTTTATGCTGACCCA
ACCGTATCCGTGGCGGTTGATGGTGGCTCGGCTCTGATGGAGGAGAATCCAGCTTTCAGC
ATCACCTTGCTTTCGAACGACCCTCTTATGGGTGATCCTGGTATCGATGTTCCCACTGGT
CTGTTGAGCTTGGACTTTGACTTCTCTTTTTCTGAGCCTGCGGGCAATGATGATGAGTTT
TATGCATTCGTCTTCAATGGGGACACAGGTGCTCTGATTGATGATTTTTCCGTCAATTGG
ACGGATGCTGGCAGCGTCAGTTGGGATCTCTCAGGTCTTGATGCAAGCGTGACCCTGCTT
GGCATGGAGTTTCAGCTTGTCTCAAACCTTCCGAGTGATGGCGGTCTCGAATCTACAGTC
GCTGTCAGCAATGTTCACTTGGTGACCGAGAACGCCTCTGTGCCGGAGCCTGGCAGCTTG
ACTCTGCTCGGCATCGGTTTGGTGGGTGGTCTGTTTGGCTTCCGTAAAAAGTCCAGCTGA
>DMJIHGIA_00347 hypothetical protein
ATGTCTTTTGATTTTGCGACACTTTCGGCGTTGCTGGTTTTCGTCGTTATCCTGGTTTTT
CTGGTGATGGAGATTCGCTCTACCAGGCGGGAAGTGAAGGAGCAGTTGCGTCAGGTGTCG
CAGCACAATGCGCTGTTCCAGCGCAACCAGCAGGCGTGGGAGCTTTGCCAGGCGATCCAT
GAGCAGTATCCGGATGTCTGTCCCGGTCTCGATTACACCATGTGGGTGGATGAGCAGGGG
GCGCATCTTGATCAGTGGCTGGCGGATTCCCCTCGGCCGAAACTGGATCGGATGGTGGAG
AAGAAATAG
>DMJIHGIA_00348 hypothetical protein
ATGGAAACAAAGGATTTGCAGTCATCCTCTTTACTTCCGTTTGAATTTACCGGTCGATTC
GGAGAGTTTTTTCGTATCTGGATCGTCAATCTGGTGCTGACGATCCTCACCCTGGGCGTC
TATTCAGCGTGGGCGAAGGTGCGTACCCAGCGTTATTTCTATGCCAATACCCGGCTTGCG
GGAGCGACCTTCGACTATCTGGCCGAGCCGATGATGATCCTCAAAGGGCGCCTGATCGCA
GTCGGTTTTTTTATCCTCTATCTTGGCCTGACCTTGATCGCACCACCGTTTGATTTGCTT
GCCTCGCTGCTGTTTCTGATTGCGATGCCCTGGATCGTCAACAAGGCACTGGCGTTTCGT
GCACACAACTCGGCCTATCGCAACATCCGCTTTGGCTTCGAGCAGAACTACTCCAAGGCG
ATCAAAGTGTTTATCGGCCTGCCGATTCTGCTGCCGCTCAGTCTGGGTCTGCTCTATCCC
TTTTTTGATCAGCGGCGCAGCCGTTTCATCCTCGGCCAGAGTCGCTATGGAGCGAGCGCA
TTTGCGATGGAGGCACCGCTTGGTAGGTTCTATAAAACCTATCTACTGGCCGGACTGCTG
TTGCTGGGGGTGTTTTTCCTGGGTGGCGTGCTCAGCAGCCGGTTATTCGAAAGCGTGATG
ACGATGTCGGCACAGCCAGCCGGTGAGCCGCCGGTCGCGATGCGTGGCAGCCTGCTGGGC
CTGCTGCCAATCCTGGTTGGCTCTCTGTTGGTATATGGTTTCATCAAGGCGCGCATCGCC
AACCTAATCTGGAACCATACCGACCTTAACGGCCATCGTTTTGAGAGCTATATGCAGGCA
CGCAAGTTGATTGTGTTGTTGCTGACCAATGCGCTGGCCATCATCCTCTCGCTGGGTCTG
CTGATCCCTTGGGCAAAGATCCGCATGGCCCGCTACCGGGCGGAGACGCTGCAGTTTATT
CCGCAGGAAGACCTGGATGGTTTTCTCGCCGATCAGGCAGAGCAGGTGGCCGCCACGGGT
GAGGGGGTTGGCGATGTGTTTGATGTGGATCTTGGCCTTTGA
>DMJIHGIA_00349 Beta-barrel assembly-enhancing protease
TTGATCACCACCGAGGCGCTCTATTTCGATGGTCGCCAGTCACAGGCACGGCGGGTTCGT
GTCTCACTGAATGGCCGTGACCTGTGGATCGAGTATGCCACCGGCGAGTGCTTCTGGCCG
ACCTCGGAACTGCGTATCACCCCTCAGCTGGGGAGTGCGCCTCAGGGGATCTTTCTGCCC
GAGGGCGGCAAACTTGAAGTGGCCAATCATGACTTCATGCTGCAACTGGAGGCGCTGACT
GATAGGACAGGGGAGGGGCGCTGGTTGCACCATCTGGAGAGCCGCTACCGCTATGTGATT
CTGGCCGTGTCTCTGGCACTTGGGCTTGGTTGGTTGATGATCTCCCAGGGAGTGCCGCTG
GCGTCACGTTACCTCGCATTTGCCACGCCGCTCCAGCTTGACCTGATCCTGGGAGAGGAG
GTGCTGGCGCTGCTCGACAAGCGTTGGCTGGAACCCTCTAAGCTGCCAGAGACAGAACAG
CAGCACTATCGGCAACTGTTTCAGCGGATGGTTCGGGAGGCCGATGCCGCGACGCCGTTG
CAGCTGCAGTTCCGAGCTGGCGGCACGGTCGGCGCCAACGCCTTCGCGCTGCCCTCGGGC
ATCGTGGTGGTGACCGATGAGCTGATTGAGCTGGCACAGGCGGATGCAGAAGTGATGGGG
GTGTTTGCCCATGAGATCGGGCATCTGGTGTATCGCCACGGGGTCCGCCATGTGCTGCAG
GATTCGCTGCTGGTGCTGCTGACCACTCTATTTGTGGGGGATGCTGCCTCCAGTGGGGCA
CTGTTGGCGGCACTGCCGGTGCTGCTGGTCGAGAGTCACTACTCTCGCGAGTTCGAGAGC
GAGGCGGACCGCTATGCGGTCTTGCTGATGCAGCGCGCCGGGTTGGATCGGCAACACCTG
GGTCGGATGCTCCAACGCCTTGGGGAGAGTCATGGGGGGGAGGAGAGTGGAGCGCTGAGC
TATCTCTCCACTCACCCGATGACCCAGGAGCGGATCGAGATGATCGCTCATTGGGGGCAG
GGAAAGGCTAGTGATGTGACGCATAAGGTCGCTATATCCGCCCATTGA
>DMJIHGIA_00350 Adenylate kinase
ATGCGCGTGATTCTGTTGGGCGGCCCCGGTGCGGGCAAGGGTACCCAGGCAAACTACATC
AAAGAGAAGTACAGCATTCCCCAGATCTCCACTGGTGACATGTTGCGTGCTCACGTTAAA
CAGGGCACCGACCTGGGCAAGGCGGCGAAGAAGATCATGGATGAGGGTGGTCTGGTCTCT
GACGATATCATCATGGGCATGGTGAAAGAGCGCATTGCCCAGGACGATTGCGCCAACGGC
TACCTGTTCGATGGATTCCCCCGCACCATTCCCCAGGCAGAAGCGCTGAAAGAGGCTGGT
GTGCCGATCGACGCGGTGGTGGAGATCGATGTGCCCGATGAGGAGATCATCAAGCGCATG
TCCGGTCGTCGGGTGCATCTCGCCTCCGGTCGCACCTACCACGTCACCTTCAATCCGCCC
AAGGTGGAGGGCAAGGATGACGAGACCGGTGAGGATCTGATTCAGCGCGATGATGATCAG
GAAGAGACCGTAAAGGCGCGTCTCAAGGTCTACCATGACCAGACCGAGCCGCTGATCGCC
TTCTACACCAAAGAGGCAGATGCCGGTAGTTGCAAATACATCAAGATCAACGGTGTTGGC
GGGGTGGACGAGATCCGCGACCAGATCTTCAGCGGACTGGGTTGA
>DMJIHGIA_00351 Putative thioredoxin 2
GTGGCTGTCGTAGAACTCACCAAGGACACGTTCGAAGAGACCATCACCAATAACGATTTC
GTGATCATCGATTTCTGGGCGCCCTGGTGTGGTCCCTGTCGCTCCTTCGCCCCGACCTAT
GAAAAGGTTGCCGAAGACAATCCGAATATGGTCTTCGCCAAGGTGAATACCGAAGACGAG
CAGGAACTGGCGATGCACTTCCAGGTGCGCTCGATCCCGACTCTGATGATCTTCCGTGAG
AACATCATCATCTTCTCCCAGGCGGGTGCGTTGCCGGAGTCGGGCTTCCGTGATCTGCTG
GACAAGGCCAGTGAACTCGATATGGACGAGGTGCGGGCGCAGATCGAAGCAGAGCAGAAG
GGCGGCCAGGGCGCCTGA
>DMJIHGIA_00352 hypothetical protein
ATGCGAGCCCCCTGTTACCCGTGGAGTCTAAAGAGCCTGCTGAATGGCAGGCCGAATGTG
GGCGCGCTGCTCGATCTGAGTGAGGAGAACTACCGGCTGTTGCTGCGGCTTGCGCCAGAA
CTTCGGTTGATGCAGGGGCGGGCCCTCTCCTGTCTCGATCATGGTATGGATCTCCATCTG
GAGGTGCTCGAACAGACCCCCTACACCAGCTTGCTCCACCTTACCTACTTTTTTCCCCAT
GCCGGTGGCCACTACCCTGATCCGGACGCCAATCTGCGTGTCTATCACGACTCCAAACAG
GTCGATATCGTCGACCTGCGCCAGTCGGCCTTACCCTTGAAAAAGTGGGGCGATAACCCG
ACCCTGGAGCAGCGTTGGAAGTTGAACCTGTTCCTCTCCAAATGGCTGGCGTTCTGTGTC
ATCCAGGGGCATGGCTTTGGCGCCGGTGGGCCTGAGTACGCATCCAGCCGAGAGCGTTGG
GTGGTCTCCTGA
>DMJIHGIA_00353 Response regulator GacA
ATGATCAGAGTGTTGTTGGTTGACGATCACGAACTGGTGCGTACCGGCGTCAAGAGTATC
TTGACGCAGGTGCCTGACATCAGTGTGGTGGGCGAGGCGGGCAGTGGTGAAGCGGCGATC
CAGATGGTGCAGCAGGATCGGCCCGATGTGGTGCTGATGGATGTGAACATGCCTGGCATT
GGTGGCATCGAGGCGACTCGCCGACTGCTGAGAATTGCTCCCGATTTGAAGGTGGTGGCG
TTGACCATGCTGGATAACGAGCCCTTCCCTGCTCGTCTTAACGAGGTGGGCGCAATGGGT
TATCTGACCAAAGGCTGCCCGGCAGATGAGATGATCCAAGCGATCCGCAGCGTGTTCCGT
GGTCAGCCCTTTGTCTCCTCCGATGTCGCAAGAAAACATATCCTCACCGATTGGAAGCGC
CACTCCGCCACTCCCTTCCAAGGCCTCTCCTCCCGCGAGACCCAGGTGATGCTGATGATC
CTGGAGGGGCAACGCAACCAGGAGATCTCCGATGGTCTCAGCCTCAGCCCCAAGACTGTC
AGCACCTACCGCCAGCGTATCTATGAGAAGCTCGATGTGCGCAACGATGTGGAACTGACG
CGGCTCGCCTATCGCCACGGCATTCTCAGCGACAAGGTCGACAGTGTTTGA
>DMJIHGIA_00354 Type-5 uracil-DNA glycosylase
GTGTTTGATCTGCACTGCCGCCGTTGTGACCGGCTGGCGGCGTTCCTCGATCAGACCCGC
CAGGACCACCCTGATTACCACTGTCGTCCGGTGGCGCCGTTTGGTGATCCTGCCGCTCGC
CTGCTGCTGGTGGGGCTGGCGCCGGGCATGCATGGGGCGAACGCGAGCGGACGCCCGTTC
ACCGGAGATCACGCCGGCATCCTGCTCTACCAGACGCTGCACCGCTACGGTTTTGCCAGT
CGGGCCGAATCGGTGGCGGCAGATGATGACCTGCAGCTGTTCGACTGCCGCATCACCAAC
GCGGTGAAGTGCCTGCCACCGCAGAACAAGCCGCAGGGGGTGGAGATTAACAACTGCAAC
CACTACCTTAGCCAAGAGCTGGCAAGCCTGGAGAAGGGGGCTGTGGTGCTAGCGTTGGGT
TGCATTGCCCACAACGCGGTGCTCAAGGCATCCGGGCAGAAGCTGAAGGCGTTTGCCTTC
GGTCATGCGGCTGAACACCGCCTGCCGAATGGCCTCCGGCTGCTCGACTCCTACCACTGC
AGCCGCTACAACACCCAGACAAAAAGACTCACCACAGCGATGTTCGAGCAGGTGTTTGCA
CGTGCCAGAGAGCTGCTGCAGACTCTCTGA
>DMJIHGIA_00355 UvrABC system protein C
ATGAGTGAACCGTCGTCTAAAGCTTGTTTCGACGCTAAGGCCTTTCTCAAGACGCTGACC
TCCAGGCCCGGGGTCTATCGTATGATCGGCACCGACGACAAGGTGCTCTATGTTGGCAAG
GCGAAGAATCTGAAGCGGCGGGTGAGCAGCTACTTCACCCGCGCTCTCAATCTGCGCATC
CAGCGCATGGTCGTCCAGATCGAACGCATCGAGGTGACGGTGACCCACACCGAGGCTGAA
GCGCTGATCCTGGAGAACAATCTGATCAAGTCGCTCAAGCCGCGCTACAATGTGCTGCTA
CGGGACGACAAGAGCTACCCCTACATCCATCTCTCCACCGACCAGTCGTTCCCGGCACTC
AGTTTCCGACGCGGCTCACGCAAGGGTGGTGGACGCTACTTCGGTCCCTATCCGAGCGCC
GGTTCGACCCGCGAGACCTTGCAGCTGTTGCAGAAGCTGTTTCCGGTGCGCCAGTGCGAG
GAGGGTTTCTTTCGCAACCGCTCGCGAGCCTGCCTGCAGTATCAGATCAAACGCTGCAGC
GCGCCTTGTGTCGGCCTGATCAGCGAGACCGACTACCGCGAGGATGTGCGCCATGCCGAG
CTGTTTCTCGATGGTAAGACCAGTACGGTGGTGGATGCGCTGGTGGCGCGCATGGAGGCG
GCCTCTGCGGCGCTGGCGTTCGAGCAGGCGGCGCTCTACCGAGATCAGATCAAACTTCTC
AACCGGATCCAGGAACGTCAGTATGTCAGCGGCGAACGGGGCGATCTGGATATCGTCGCG
GTGGCGCTGCAAGCGGGGACCGCCTGCGTCCAGGTATTCTTTATCCGCGCCGGTCGCAAT
CTGGGTAACAAGGCCTTCTTTCCCGCAATACCCGCTGGCGCAGAGGCGGGGGCGGTGCTC
TCCGCTTTCGTCGCCCAGTACTATCTGGAAAAGGCGGTGCCGGCGGAGATCATCCTCAGT
CATGCTGGTGAAGATCAGACCCTGCTGGAGCAGGTGCTCGGCGAACAGGCGGGGCGGCGA
GTGCGCATCAGTCATCGGCTGCGCGGTGAGCGGGCACGTTGGCTGCAGATGGCGCTGAAC
AACGCTGAACTGGCACTGAAGGCGCGGCTCGCCAGCCGCATCGATATGCAGGGGCGGCTC
GAGCGACTGCAGCAGGCGCTGGGGCTGGATGAGTCGCCGTCGCGTATGGAGTGCTTTGAT
ATCAGCCATACTCGCGGAGAGAAAACGGTCGCCTCCTGCGTGGTGTTCAATGCCGAAGGC
CCGCTCAAATCGGATTACCGCCGCTTCAATATCGATGGCATCACACCCGGCGATGACTAT
GCGGCGATGCGCCAGGCGCTGGAGCGGCGCTATACCCGCATCAAGAAGGGGGAGGTGGCG
TTGCCTGATATCCTCTTCATTGACGGTGGCAAAGGGCAGCTGAGCACGGCGCATGAGATT
CTGGTCGAGCTGGGTATCGCTGGACTGACCCTGGTGGGGGTGGCGAAAGGGCCGGACCGC
AAGGCGGGCATGGAGCAGCTCTTCTTGTTCGGCGATAGCACGCCAATTATACTGCCGGCG
GATTCACCTGCGCTGCACCTGGTGCAGCAGATCCGTGATGAGGCACATCGGTTTGCGATT
ACGGGTCATCGCCAGCGCCGCGCCCGCAGTCGTAAGACCTCGGTGCTGGAGGCGTTGCCG
GGGATCGGTCCAAAGCGCCGGCAGCGGCTGTTGAAGCAGTTTGGTGGATTGCAGGAGCTG
ACCCGGGCCGGGGTCGAGGATATCGCACGGGTCGATGGGGTTAGCCTGAAACTGGCGCGA
CTGATCTATCAGGCCTTTCATGAAGAGAGTTAG
>DMJIHGIA_00356 CDP-diacylglycerol--glycerol-3-phosphate 3-phosphatidyltransferase
GTGTGGACCATTCCGAATATCCTGACGCTGTTGAGGATCCTATTGATCCCGGTGTTTGTG
TTGATCTTCTACCTGCCGTTCGAGGGGGCCAGGGTGCTCTCTGCGGCGGTGTTTGCTCTG
GCCAGTGTCACTGACTGGTTGGATGGCTATCTGGCGCGACGCTGGCAGCAGGTTTCGCCG
TTTGGTGCTTTCCTCGACCCGGTTGCAGATAAGCTGATGGTGGCGGCAGCGCTGTTGCTG
TTGGTGGAGGCGGAGCCGAGCCCGGCGCTGGCGCTGCCGGCAGCGATCATTGTTGGCCGC
GAGATCACCATCTCAGCGCTGCGCGAGTGGATGGCCGAGATCGGCGCACGCGCCCAGGTG
GCGGTGTCGATGATCGGTAAGTTCAAGACCGCAGTGCAGATGGTGGCGATCCTGCTGTTA
ATTATCAAGCAGCCACTGTGGGAGATTCCGGTGTTCACGGTCGGCTTTGTGCTGCTCTAT
GTTTCAGCTATTCTGACGCTCTGGTCGATGGTGGTCTACCTGCGCGCGGCCTGGCCAAGT
CTCTCTGGGCAGTCGGTGGTGGAGGTGTTGCCAAGGGAAGAGTAG
>DMJIHGIA_00357 tRNA-Gly(gcc)
GCGGGAATAGCTCAGTTGGTAGAGCACAACCTTGCCAAGGTTGGGGTCGCGAGTTCGAGT
CTCGTTTCCCGCTCCA
>DMJIHGIA_00358 tRNA-Cys(gca)
GGCTTGGTGGCAGAGTGGTTATGCAGCGGCCTGCAAAGCCGTGGACGCCGGTTCGATTCC
GACCCAAGCCTCCA
>DMJIHGIA_00359 tRNA-Gly(gcc)
GCGGGAATAGCTCAGTTGGTAGAGCACAACCTTGCCAAGGTTGGGGTCGCGAGTTCGAGT
CTCGTTTCCCGCTCCA
>DMJIHGIA_00360 hypothetical protein
GTGAAGCGGGAGATCATTCAGGGAAGTTGCTGGGACTATGCCAACGCGGTCTATAATCGG
GCCGGTTACCCCAACCGAAACGGCCAGCGCATCACCATTTTTAAAGGTAAAAAGTCTGGC
CCCTATGCCGCCATCGCCTTGATCGAGCCGGGCGACTTTCTCTACTACATCAACCACTCC
TATTACGATGTAGAGCACAGCGCGATCTTTATCGAATGGATAGATATACAGAGGAGCACG
GCGCTGATGCTCAGCTATGGCGGTGAGCATCGCAAAGCGCCTGCGCGCTATCGCCCCTAT
GATCTCTCCAGCGTCTACCGAATCATCCGGGCCAATTAG
>DMJIHGIA_00361 tRNA-Leu(taa)
GCCCGGATGGCGAAATTGGTAGACGCAAGAGACTTAAAATCTCTCGGGGGCAACCCCGTG
CCGGTTCGATTCCGGCTCCGGGCACCA
>DMJIHGIA_00362 hypothetical protein
ATGCGGCTGATGTTGGGCACGATCTTTGTGCTTGCGTTGCTGCACATTGGGCAGTTGGTT
ATCTATTTCCTGATCAATGATCCGGATCAGTTTGATTTCATCGAGTTGCTCGATTTCGAT
TATGAGGGGAATTTACCCTCTTGGTACTCATCTTTTGCGTTGCTGTTTGCCGCAATCCTG
CTTGCAGTGATTAGCCGGTATCACTATCTGGAGAAGGAGCGATATCGCCATCATTGGTTT
GGGCTTGCGTTGATTTTTCTGTTTCTTTCGCTTGATGAGGGTGCCCAGATTCATGAAGGG
ATTGGTGATCTTGTCTCTAACATTGTTCCAGCAGAAGGTGTGTTCTATTTTGCTTGGGTA
ATACCCTATGGAATTGCCGCTATTGTTTTTCTGATCTCCTACCTAAAGTTTCTCTTTTCC
CTCCCAAAGCTTCTAAGAATTCAATTTGTTATTTCCGGTGGATTATTTCTGTTGGGTGCG
ATTGGATTGGAACTGATTGGAGCGAGGGAGGCCGAGGCGCACGGTACAGCGACTATTCTC
TATAGTTTTTTGTACACGGTTGAAGAGCTCTGTGAGATGTTAGGGGTTGTGCTGTTTGTC
TATGCCCTAACGGGCCTCATAAATAGAAGGCTTGGCGCATTTACTCTCGAGTTTCACGTT
AACTGA
>DMJIHGIA_00363 hypothetical protein
ATGAAAAACAACCGTATCTATCAATCGTCAACGAGCACTAGAGGCATGCAGGGCTTTACG
CTAGTTGAGCTGTTAACCACATTGACGGTCGCCCTGGTACTGCTGTTGGTTGGTGTCCCC
GCTTACAATCAGCTGAGTGCAAACAACCAGATAACGGCAGAAAGCCATAATTTAGTTTCA
CATCTGCAATATGCCAGAACAGAATCGGTAAAGCGGGGACTGCCGGTCACCATCTGTGCG
TCAGATGATGGGGCAACCTGTTCCGGTTCCGAGACATGGAATGTCGGCTGGATCGTATTT
ACCGATGGAACAGGCTCTAAGGGTGAAGCCGATGGTAGCGATACAGTGCTCCGCGCCTAC
CTGAGTGACAGTGACAATCTGACACTTAATGCCAATGTCGCTTACATTCAGTACCAACCT
GATGGCACCATTGAGTTGAACTAG
>DMJIHGIA_00364 Toluene efflux pump periplasmic linker protein TtgA
ATGATTGTGGCAGCGCCTGAACAAGGGGGTATCCGCAACTTTCCTGGGCGCATCGATGCA
GTTAACCGGGCGGAACTCTCTTTTCGGGTGCCGGGCAAGGTGGTGGCAATCAAGTTCAAC
GAGGGTGATCGGGTGAAAAAAGGCCAGATTCTGGCCCAGCTGGATGCCACCGACTACCGC
ATTACTCTGAAGGATCGCCAGGCTAGTTTTGACAGTGCGAAGAACGACTTTGAGCGAGCT
AAGGATCTGGTGGAGAAAGGGCATATCTCGCGTCGTGATTTCGACAAGCTCGAAGCCACA
TTCAAGAGTGCATCGGCTGCGCTGGAGCAGGCACAACAGAACCTGCGCTACACCGACCTG
CGTGCTCCGTTCGACGGGGTGGTGGCGAAACGCAAAGTCGAGCAGTTTGAAGAGGTGCAG
GCAAAACAGCCGGTGCTTTCGCTGCAGGACAGCAGCAGTCTCGAAGTCAAGATCGATGTA
CCAGAAAATATTATTCTGCGGATTACTCAGGAGCGGGTTGAACGGAATGAAAGTGGACAG
ATCCCCGTCTGGGCCTCGTTCGATAGCGTGCCGGGGAAAAGATTCGAGCTGAGCTTCAAA
GAGATCGCGACCAAAGCTGATCCCAAAACCCAGACCTTCGAGGCGACCTATACCATGCCT
GCGCCGCAGGGCCTGGTGGTGTTGCCAGGTATGACAGTCAGCGTCACTGTCGATCTCTCC
CGCTCTCTGGACGAGAAAGTGGTTTACTTCGTTCCGGTGAGCGCCATCGGCGGTGATCGG
AAGCTCGATCCCCGCGTCTGGGTGGTTGATGAAGAGGCGATGGTGGTACATGAAAAGCAG
GTGGAATTGGGGGTGATGAAGGGGGCGAATATTGAAGTTATTTCAGGGCTACAGCCGGGG
GATCGGGTCGTGACGGTGGGGGCCGCCTACCTTGCTGAGGGGATGAAGATCAGCTTGATG
CAAGAGACAGAGCAGGCTGAGCCTCGGTCGGATGACCTGCAGCTGATGCAGCAGAAACAG
TAA
>DMJIHGIA_00365 Cobalt-zinc-cadmium resistance protein CzcA
ATGAACATCGGCGAATATTCAGTCAACAACAAGGTTGTCTCCTGGCTTCTGGTCATCATC
ATGGTGGCCGGCGGCGTCTACGGCTTCGAGCGGATGGGCAAGCTGGAAGACCCCAACTTC
ACCATCAAACAGGCCAAGATCATCACCCTCTACCCCGGCGCCACTGCCCAAGAGGTGCAG
GATGAGGTGACCTACCACATCGAAGAGGCGGTGCAGCTGATGGGGCAGCTGAAGCGGATC
AATATGTCGATCTCCCGGCCCGGCATGTCTGACCTCAGCATTGAGTTCAAGGACGAATAC
AAGGCCAAGGATTTCCCCGATATCTACGACGAGCTACGACGCAAGATCGCTGACATGAAG
CAGAAGCTGCCGCCGGGCGTGCAGGGGCCGCTGATCATCGATGACTTCGGTGACGTCTAC
GGCGTCTACCTGGCTCTGACGGGGGAGGGCTACACCTATCGCGATCTGAAAGACACTGCA
GATGCGCTGAAGAAGCAGCTGGTGCTGGTGCCGGGAGTGAAGAAGATCGTTATCGGCGGC
GAGCAGCCGGAGCTGGTCTACGTGGAGATCTCCCGTGCCCGGCTCGGTGAGTTGGGGCTG
TCGATGGAGCAGATCACCCAGGTGCTCGCCTCGCAGAACCTGGTGGAAGATGCCGGCAAG
GTTCGGGTCGGCGATGATTATATCCGCATCCACCCCAGCGGTGAGTTCGCCTCGGTAAAG
GCGATCGGTGACCTGCTGATCAGTTCCAGCGATAAGCGGCTGATCTATCTGAAAGATATC
GCGGACATCCGCCGCGCCTACCAGGATGTGCCGTCACGGCTGATCTACTTCAATGGCAAG
CCGACCCTGACCCTGGGCATCTCCATGCGCGAGGGGGAAAACGTGGTGGCGGTGGGCGAG
GCGTTGGAGAAACGCTTCAATCAGCTGCAGTCGATCATCCCGGTGGGCATGGAGTTGCAG
GCGATCTACAACCAGCCAACCGAGGTCGATAACTCGGTGAGTAGTTTTATCGTCAGTGTT
GGTCAGGCTCTGGCCATTGTCATCGTTGTGCTGCTGCTCTTCATGGGGCTAACATCGGGC
CTGATTATCGGTGCGGTGCTGCTGATTACCGTGGCGGGCACCCTCTTCATCATGCAGCTC
TACGGCATCGAACTGCAGCGTATCTCCCTGGGTGCGATGGTGATTGCGCTGGGGATGCTG
GTGGATAACGCCATCGTGGTGGCGGAGGGGATGTTGATCCGCATTCAGGGTGGCATGAAT
GTGGTGAAGGCCGCCGGTGAGGTGGTGGGTAAGAGTATCTGGGCGCTGCTGGGCGGCACT
ATTATCGGCATCCTCGCCTTCTCCGCGATTGGCCTCTCCACCGACAATACCGGCGAGTTT
GCCAGCTCCCTGTTCTACGTGATCCTGATCTCTTTGACCCTCTCCTGGGTCACCGCAGTC
AGCACCACGCCGCTGCTCTGCGCACTCTTCATGCGGCCGAAAGCGGATGCAGCCGATGCC
GGAAACCCCTACGACAAGGGCCTCTTCAGTGCCTTCCGCGGGGTCTTAAAACAGGTGATC
CGGTTTCGCTGGATCACCGTCGGGGTGGTGGTCGGATTGTTCCTGGTTGCCGGCATGGGC
TTCGGCTATGTGAAAAACGCCTTCTTTCCCAACGCCAATACACCGATGTTTTTTATCGAT
ATCTGGGAGCCGGAGGGGACAGATATCCGCAAGACCCGCGATGATACCCTGCAGGTGGCC
GAGTTCGTCCGCCAGCAGTCTGGGGTGACGAAGACCACCTCCGTCGTCGGTGGTGGTGAT
GCCCGCTTCTCCCTGGTCTATGAGCCCAAAGAGGCGAGTTCCGCCTATGCGCAGATCATC
ATTCAGACCGAGCAACTGGAACAGATCGGGCCAATCTGGGAGGCGGTGGCCGACTACATG
CGCAACAATCTGCCACAGCTCGACCCGATCATCAAACCGCTGCGCATCGGCCCCGGTCGT
GACGGCAAGATCGAGGCCCGTTTCCAGGGGCCAGATCCAGCAGTTTTACGCGGGCTCTCG
GAGCAGGCCCAGGCGATCATGCGCGCCGATCCTGAGACCAAAGAGGTGCGTGACGATTGG
CGCAGTCCGGTGCAGTTTATTCGCCCGTTGTTCAACGAGCAGGTGGGACGGCAACTCGGT
ATTACCCGCAAAGATCTGGCGATCGCCTTGAAATCGGCCTTCGAGGGCAAGGATGTAGGG
GTCTATCGTGATGGTATCCGTCTGCTGCCGATCAAACTGCGGCCACCGGCGGATGAGCGG
GAAGATGTGGCGAATATCCAAGATATTCGCGTCTGGAGCCCGGCGTTACAGAAGACGGTA
CCGGTGGCCCAGGTGGTGAGTGGTTTTGAAACCGCGTTTGAGAATACTGTGATCCGTGGC
CGTGACCGGATCCAGACCATCATCACCTCCTGTAATCCAACCGGGGAGCTGGCGACACCA
CTCTTCAATCGTCTCAAGCCGCAGATTGAGGCGGTCGAGTTGCCACCGGGCTACAGCCTC
TCTTGGGGCGGTGAGTATGAGGACTCGAAGAATGCCCAGAACGGACTGTTGTCGGTGCTG
CCGGTGGGCTTTCTGTTGATGATTCTGACCAGCATCCTGCTGTTTGGCCGACTGCGTCAG
CCGCTGATCATCTGGCTCACGGTGCCGTTGGCGATCGTTGGCATCACCGCCGGTCTGTTG
GCCTTCAACGGCGCGTTCGATTTTATGGCGTTGCTGGGTGCACTGAGTCTGATCGGGCTG
CTGATCAAGAATGCCATCGTGCTGATCGAGGAGATCGACCAGCAGATCGAAGAGGGCAAG
CTGCCCCTGACTGCGATCCTCGATGCCACCGTGAGTCGGTTGCGGCCGGTGGCGATGGCC
GCCGCCACCACGATTCTCGGCTTGATCCCGCTGCTCTCCGATGTCTTCTTCGTCAATATG
TCGATCACCATCATGGCCGGCCTGGGCTTTGCTACCCTGTTGACGCTGCTGTTTGTGCCG
GTGCTCTATGCGCTGCTGTTCCGGGTGCCCTATGCCGAAAACGCCTGA
>DMJIHGIA_00366 hypothetical protein
ATGAGTACGGGACACCCTGTGGCTGAGCGACTGCTGGGAATAGCGCTGGCACTGGCCCTG
TTCCTGGTCGCCTCGCTGCTGGCATGGCGGGCGCTGGCAGCGGCCGACTTCCTGTTTCCG
CTCTGGTACGACTGGATGGGGATCGATCAGACAATCCAGGTGTACGCCCCCCAGAACCGC
TTTCGTCATGGCTTTGAGACGACAGAGAAGAGAGAGCGGCTGAGGCTCTTCAGCGCCATC
GTGACGGCCATCCACCGACAGGGCGCGGGGCTCGGCGCGCTGCGCTACCACGCCCGAGAC
GGCCAGCCACTGGGGCACTTCCTCACCCCGCCGGAGCAGCAACACCTGGTGGATGTCGCC
CGGCTGATCGATCGCTACCAGCAACTGGCCTGGGGCAGCGCCGGCCTCAGCCTGCTCCTG
CTGTTGGCCCTGCGACGAGGCAGGTGGCGACTACCAGGGGGTCAGCAGCTGCTGCTCGGC
TGGCTGACTCTACTGCTGACCCTGGCGCTGCTGATCCTGGCCATGGGGGCGGAACGGCTG
TTCTATCTGCTGCACGAATGGGTCTTCCCGGCGGGACACCAGTGGTTCTTCTACTATCAG
GATTCGCTGATGAGCATGCTGATGCAGGCGCCGAATCTGTTCGCCTATATCGCCGTGGTC
TGGCTGCTACTGAGCCTGCTGGCCTATCTGCTGTTGCTGTGGCTGGCACGACGCCTGCTC
GCGCCAACCCAGACCGGATAG
>DMJIHGIA_00367 hypothetical protein
ATGCCGGAATGCCGCTGGCGACAACGCATGCAAGTCGATGCAACCAGGAGCGACAGATTC
GACTGGCAGCCGGCGATCGCACTATCGACAGCGGCCTTCTGCCTGCTGCTGATCCACTAC
CTCAAATTCGACCATGTCTTTGTTGCCGCCCTGCAGCAGTTGCGCGGCAGCGGTGAGGCC
GGCCAGAGGCTGGCCGCCGCGCTTATCACCAGCCCGTTCTTGCCGCTCTTCAAGCAGCTC
TGGTGGGGGTTCTGGCATCTGCTCGGCTATCTGCTGATCCCGTTGGCGGTGATCCACTGG
TTGTTTCGCGAGCCGGCCAACGAGTATGGGCTACAGTTAGCCGAGACCCGCCGCTTCTGG
CTCTGGTACCTCGCCCTGGCCACGCCGATTCTGCTGTTCGCCTGGTTCGCCAGTGCGCGT
CCTGACTTCCTCGCCCACTACCCCTTCTATCGGCAGGCCTCACGCAGCATTTTCGATCTG
CTGGCGTGGGAGATCATCTACCTGCTGCAGTTCTTCTTTCTCGAGTTCTTTTTCCGCGGC
TTTCTGCTGCACGCCTGCCAGCGCGCCTTCGGCCTGAATGCCCTGTTTGTGATGATGCTG
CCCTATCTGATGATCCACTTCGCCAAACCCTGGCTGGAGGCGAGCGGGGCGATCTTTTTT
GGCCTTCTGCTCGGGCTGCTGGCGCTGCGTTCCCGCTCGATCTGGGGTGGCGTGGCGGTC
CACTCCAGCATCGCCCTGGGCATGGACCTGATGGCGCTCTACCGCAGCGGCACCCTACCC
CAGCGCTGGTGGCCCGGATGA
>DMJIHGIA_00368 hypothetical protein
ATGTCAGCAAAACAGTCTGTCGCCTCAGAAGAGACGACCGAGATCACCACACCCACAGAA
AACCTGATCCATCTGGATCAGGATTCAGAGCCACAACCCCGGGCGCGGGATTTCAACACC
AAGATATCGGATCTGGAAGAGACGCTGCAGCAGCTGCAGCAACACCTCGACAGCAGCAAC
CACGATTTCAGCGAGGCCCTGAATAGTGCTGAGAGCCGCAACCAAGCCCTCTCCTCCGAC
TTCACCCAGGCCTTCCAGTCCCTCTCAGAAGATACTCTCAAGCTCTCCGCCGCCACCACC
GAGGTGGCCAGCAAGCTTGAGCTGAGCATCGCTGAGCAGGAGGGAGCCACCCTCACCCTG
GGCAAGAAGCTCACCGCAAAGATTGCACAGCTCTCAAAGAAGCACCGTGAAGAGAGCGCC
GCCTTGCGCGCCGAGCAGCAGTCACAGCTGGAGCGCATCCAGGCACTGAACGAGGCGACG
GAGCAGCTGGCTGCGCTCCTCGAGAGCAGCATTGACGAAAGTGCCGCCGCCCAGCAAGAA
CTGCAGCAGAAGATCGACGCGGTCTCCCAATCCTCTCAGAAGCGCGACGACGTCATCTCC
CGCCGCACCGAAGAGGTCTCGAAGTATCTCAGCGACAGCCTTGAGCGGGTCGCCGGCAAG
CTCAAATCCTCGATGGAGAGCATGGGCGAGAAACTCTCGCAGCAGACCAGCGCCCTGGAA
CAGGGGCTGAAGCAGGCCGGCAAGCGTCTGACAAACCACGATCAGCAGATCGAGACCTTG
CACTCAGTGGATGAGGAGATAAAGCAGACCACCAGCAAGCTAGGACAGAAGACTCACCAG
CTGAAGATCGCCACCGATAGCCTGGAGAATAAGAGCCAGGGCCTCTCACAAGCGGTCAAC
CAGCTGAATAGCAAGACCGGCGCCCTTCAGGAGCGGAGCAATCAGCAGGAGCAGGGTATC
GCCTCGGTCATCCAGGATGAGCGACACCACTTCAAGATGCTGGGGATCAGCCTGATCCTG
GTGGTACTCGCGGTGGCCGTCTTCTCCAGCTACCAGCAATACCGCTGGTACCAGGAGAAC
AAACTGGATCAGCGCGTTGCTCAGCAGTTCGATCTGAATGCACAACAGCAGGTCGCCATG
GCACAGCAGGTTGCCTCCCTACAGCAGCAGCTGAGCGCACAGCGCGCCGCCGCCAGCGCT
CATCAGCAAGATAGTGAGGCGATGGCCCAGCAGGTCAAGGTTCTGAAGCAGAAGATCACT
CGCCTGAAGAGTGAGCTGACCAACATGGGGGACAGCGTCGAGAGTCTGGATGGCCGGGTC
GTTGCGATCGCACCGCTGCACCAATTCGGCAGCGACAACACCATCCACGGCCCCGAGTGG
CTTGCCAGTCAGCCGTCAAACCACTATGCGATCCGTCTCGCGAATGTGGCCAACAAGCAG
CAGCTCTACAAGATCGCCGATCGCTACGGCCACTACCTGAAGCAGGATCTTGCCTATCTG
AAGAGCGGCAACCACTATCAGCTGATCTACGGCAGTTTCAACAACTACCGGGCGGCCGCC
AGCGCGATGCGACGCATGCCCAGCCCTGACTACCGTAACCGTCCGCAGGTGGAACAATTG
GCACGGATTCAGGCGAGGATCTGA
>DMJIHGIA_00369 CRISPR-associated endoribonuclease Cas2
ATGATGGTACTCATCACCTATGATGTTCGCACCGAAACCCCAGATGGCCCCCGTCGCTTG
CGCCGGGTTGCCAAGGCTTGTCAGGATTATGGCCAGCGGGTCCAATACTCCGTCTTCGAA
TGTCTGGTGGACCCGGCCCAGTGGGTGCAGCTCAAACAGCGCTTGATCGAAGAGATCGAT
ACCGACCAGGACAGCCTGCGCTTCTACTATCTCGGTGCCAACTGGAAAAGGCGGGTGGAA
CATATCGGCGCCAAAGCCGGCTATGATCCAGAAGGCCCCCTGATCATCTGA
>DMJIHGIA_00370 CRISPR-associated endonuclease Cas1
ATGAAAAAACTGCTCAATACTCTCTATGTCACCACCCAGGGCGCGTGGCTGGCCCGCGAA
CGGGAGAATGTGCTGGTGCGGATCGAACAGGAGACCCGCCTGCGGTTGCCGATCCACACC
CTGGGCGCCATCGTCTGCTTTGGTCAGGTTTCTGCCAGTGCGCCGTTGATGGGGCTCTGC
GCTGAACGTGGGGTGGGCTTGGCCTTTCTTACCAAGCGCGGGCGATTTCTGGCGCGGGTG
CATGGGCCAGTTTCGGGCAACGTGCTGCTGCGTCGAGAACAGTATCGCCAGGCTGATGAT
GATGCAGCCACGGCTCGTATTGTCTCGGTGCTGGTCGCCACCAAGATCGCCAACAGTCGG
ACTGTCTTACAGCGCGCCTTGCGTGATCGTCCAGATGGTGAGGGTGTCGCAGGGTTGCAG
GCAGCGGTGACGCATCTGGCCAGCTTACAGCGCAGTGTAGTGGGGCGGGGTGATGGCCTC
GACAGCCTGCGTGGCACCGAAGGCGCTGCAGCCCGCGCCTATTTTGGTGTCTTCGATGAT
CTGATAACCCATTCCGATCCGGCCTTTCGTTTCGATGGGCGCAGCCGGCGGCCGCCCCTC
GATCCGCTCAATGCGTTGCTATCGTTCCTCTACACCCTGTTGCGCCATGACATAGCCTCC
GCGCTGGAGGTGGTTGGTCTTGATCCGGCCGTTGGCTACCTGCACCGTGATCGACCGGGG
CGCCCTGGTCTTGCCCTCGACCTGATGGAGGAGTTGCGCGCCTTTCTTGTCGATCGACTG
GTGCTTAGCCTGATCAACCGGCGTCAACTCAAACCGGCAGGCTTCACAACCAGTGAGGAT
GGGGCGGTGATGATGAACGATGAGACCCGCAAGGCGGTGCTGGTCGCTTACCAGGAGAGA
AAGGCCGATCGGTTGCGCCACCCCTTTCTGGATGAGGAGCTTGAGATTGGTCTGATTCCC
CATATCCAGGCGCGCCTTTTCGCCCGCTATCTACGTGGTGACCTCGATGCCTATCCCGCC
TTCATCTGGCGCTGA
>DMJIHGIA_00371 hypothetical protein
GTGCGTGATACGGATATCGACCTGCTGCCCCTCTCGGCCTTACAACACCTGGCCTACTGC
CCGCGCCAGTGTGCCCTGATCCACCTGGAGCAGAGCTGGCAGGAGAACCGCTTCACCGCT
GAGGGGCAGATCCTGCACCAGCGTGCCAACAGCGGTGAGGCGGAGAGCCGGGGTGATCTG
CATATTGCCCGTTCGTTGCGTCTCCACTCCCGCCAGTTGGGGCTGAGCGGGATCGCTGAT
GTGGTGGAGTTTCATCAGGCGGAGGAGGGGGCGAGGCTAGCGGGTCGGAAGGGGTATTGG
CGGCCCTGTCCCGTGGAATATAAGCGGGGGCGGCGCAAGCGCGATGACTGGGACCGTATC
CAGCTCTGTGCCCAGGCGCTCTGCCTTGAAGAGATGTTTGACACACCGGTTTCAGAAGGG
GCGATGTTCTACGGCAAGGCGCGCCGCCGGGAGCGGGTGCCAATCGATGCGCCGTTGCGG
GAGCAGACTGCGGCACTCGCTGAGCAGCTGCACACCCTCTGGTCCGCCAGAAAGACCCCA
CCCCCTGAGCCCGGCCCCAAGTGTGACCACTGTTCGCTGGTTGAGCTCTGTATGCCCCGG
CATGGCTCGGCCAGCGTCTATCTGCAACGGATGCTCGATCTGCCATGA
>DMJIHGIA_00372 hypothetical protein
GTGAGTGGAGAAGGGGATGGCAGCAAGAAATCCTCCGACACCATGGGTATGAAACATCGC
GTCGATAGTGCCACTTATGTCGTCTACGGTAGCATGAATCCACAACTGGCCGAGCGCACA
GGCTTCAGTACTGAAGATGCTGAGGCCATCAAGACGGTACTACCACGCCTGTTTGAAGGG
GATGCCTCCTCCGCCCGGCCCGAAGGGTCGATGGCTGTAGAGAAGCTGATCTGGTGGCAA
CATAACTGCAAATCGGGTCAATACTCATCGGCAAAGGTACATCGCACCTTGCAAGTCAAT
TCCGATGCCAGTTATCAGTTGACCAATCTGGAGGGACTGGTTCCCGAGGAGATCGACGGC
TTTTGA
>DMJIHGIA_00373 hypothetical protein
ATGAGCAGTCTGACCAAAAAAATAGATTTTGCCGTGATCTTCACTGTCAAAAATGCCAAT
CCTAATGGCGATCCACTCAATGGTAATCGACCCAGAACCGACTATGAGGGGTATGGCGAG
ATCACCGATGTCTGTCTCAAACGCAAGATCCGTGACCGCCTCCAGAGTGATGGACAGGCA
ATCTTTGTGCAGTCGGATGAGAAGAAGACGGATGGAATGCCCAGCCTGAAGGCAAGAGCT
GAATCGGATGAACATGGATTAGGGAAGGATAGCTTTAACGTAAAAAAACCACCCCTGATG
AGACTGCGCGTCGCGCATGTGAAAAGTGGCTCGACGTGCGTACCTTTGGACAACTGTTTG
CTTTCAAGAGCGATGCCAAGGACGGAGTTTCGATCCCCATTCGTGGCCCGGTATCGATTC
AGTCCGCCTTTAGTGTGGAACCCGTCAGTATCACTAGCACCCAGATCACTAAAAGTGTGA
>DMJIHGIA_00374 hypothetical protein
GTGCTCTTTGTTGATGAAGAGGGCTTGCTGCTTGAGCAGTGGGAAGGAGAAGGAGAGATA
CCAAAAATATTCAAGGTTCTTCCGAAGACAAAAAAATTGACCGACCAGGGGACTGCCTTA
GTGACATGGAGTGTTGAGATTGCAGGAGATGCGCATGCAAATACTTGCGATGATCAGTCA
CTTCAGCAGAGTTGGATTAACTATGAAACCTCCCGAGGTGGTTTGGAAGGCCTCTGTTTT
ATCAGTGGAGAGCGGCAATCAGTGGCGTATAGTCATCCAGCAAAGCTCCGCCACTCAGGT
GACAACGCCAAACTGATTTCAGCCAATGACCTGACTGGCTTTACTTTTCGTGGGCGGTTT
ACCGATACAAAAAAGAGTATTGAGCAGCAGGGTAACCAAGCAGCCAGCATCGGCTTTATG
CCGACCCAAAAGGCCCACAATGCACTGCGTTGGTTGATCGCGCGTCAAGGATTTCATAAC
GGAGAGCAAAGGTATGTGACATGGGCAGTATCGGGCAAGCCGATCCCCAAGCCGACTGAG
AGTAGCTGGAATTTGATGAGTGAAGAGCTGGTGCTTGAGGATGAGCTACCTCTATCGGAG
GCTGATAATGCGCCAGACCATACACGCAACCTTGGCGCAGCCTTCGCGGGCCAACTCAAC
AAGTACATGGCAGGTTATCGGGCCAGGTTGAATCCCACGGAAGATATCGTAGTGATGGGG
ATCGACTCTGCCACGCCAGGCCGGATGAGTGTGATCTACTACCGGGAACTGATCGCCAGT
GAGTTCCTTGATCGATTAACCCGTTGGCATTCCGAGTTTGCCTGGCATCAGCGCCATAAA
AGAGAGCTTCCCGCATCGGGAAATCGAAAGCCAAAGACAGAGACCATCTGGCCCATCTGC
TCTCCTGCACCCAGAAATATCGCAGAGACTGCCTATGGGGTCACTCTGACGGATGAACTG
AAAAAAAGTGTCGTGGAGCGCATCATGCCCTGCATCATCGATGCGGCACCATTTCCACAT
GATCTACTGGATAGCTGTGTTCGCCGTGTCAGCAATCGGGTCAGTTACAAGTCCGACGAT
TTCTGGCGTTGGCAGCAGGATCTGGGTATCACCTGTGCCCTCTATCGCGGCTATTTCATG
CGCCATCCAAAACCAAATCTGAGAAAGGAGTACTCCATGTCATTAGAAGAGAACAATCAC
AGTCGTGATTACCTGTATGGCCGGCTATTGGCGATTGCTGAATGTATCGAAGAGATTGCG
CTTTCGGTAGGAGGCGAGAATCGCACCACCACGGTAGCTCGGCTGATGCAGCGGTTTGCC
GACCGTCCCTATAGCACCTGGCGCAATATTGAGTTGGCACTACTCCCCTATATGCAGCGA
CTACAGGTATCCAGAACCGAATTTTTGGTAGATATCAAAAGGGAGCTGGATCGTGTATTG
GCTGCCTTTGCAACCGATGACTTTACCAGTGAAAGGCCATTATCAGGTGAGTTCCTGCTG
GCCTACCATTGCCAGCGGCTGGAATTTCCCAATAAGCAAACCCAATCAGATTCAAACAAG
GAGAGCAACTAA
>DMJIHGIA_00375 hypothetical protein
ATGAGCTGGATGGCGAAGTTGTATGAGACTTACGAAGCGGCCATGCAGCTGGATCTGGAT
GGTGATGCCAAGCTGATGCCCATTAGCCACACCATACAGAATGCCCACATCAAGATAGTG
ATCGATGGGGAAGGAAACTTTTTACGTGCCGAGGTACTGGAGAAGATCCCCATAATTATA
CCGGCCACTGAGGCATCTGCCGGAAGAAGTGGAACCAAACCTCCTCCCCATCCTTTGGCA
GATAAACTGCAATATGTTGCCAAGGATTATCCAAAATTTGGAGGAAAAAATGGTTTGATT
TTGATAGCTATCAACAACTGCTCTGTGAGTGGTGTGAGTCTGAGTATTCACACCCGAAGT
CACAAGCCGTCTACCGTTATATCTCCCAAGGAGAGGTTATTAAAGATTTGA
>DMJIHGIA_00376 CRISPR pre-crRNA endoribonuclease Cas5d
TTGGATAACAAGATCAGTTTCAAGGTTCATGGCCGTTATGCGCTATTTACCGATCCCATC
ACTCGGGTTGGGGGAGAGAAGTGCTCCTATCACCTGCCCACCTATGAGGCCATCAAGGGC
ATCATCAAGTCGATCTACTGGAAGCCAACCCTGATCTGGGTAGTGGATCGGGTGCGGGTA
GTGAAACCGCTCAGAACCCAGACCAAGGGGATGAAGCCGATTCGTTATCATAAATCGGGC
AACGACCTCTCTATCTACACCTTCCTGCATGACGTGGAGTATCAGGTTGAAGCCCACTTT
GAGTGGAACCGCCACCGTCCCGAACTGGAGGTTGACCGTATAGCCCCAAAGCATTTGGCG
ATTGCCAAACGGATGATCGAGAAAGGGGGGAGACAAGATATCTTTCTCGGCACCCGCGAT
TGCCAGGGATATGTGGAGCCATGTGAGTTTGGTGAAGGAGTGGGAGCCTATGATGAGATT
GATGAATTGGGATTTGGCCTAATGTTTCACGGTTTCGACTATCCAGACGAGACCGGCAAA
GATGAGTTGCATGGTCGTTTTTGGCACGCCACCATGAGACGTGGTGTTATCGACTATCCC
GCGCCATCACAATGTGATGTGCGGCGCTTTATTCGCCCCATGCAGGCAAAGACCTTTGTA
TTAAATGAATCTCACAAGGGGGTTGAGCAAGAGGAGTTGGAACGATGA
>DMJIHGIA_00377 hypothetical protein
ATGGATAATAGCCATTCTAACCACAGTCATATCATTGCTCACCGACGCAGCAGCGATGGA
AAACTCCAGTTATTAGAGACGCACTTGGAAGAAACTGCTGCCATCGCTGCCAGTATCACC
GCGAAGATCGGGCTGTCCGAAGTAGGAGAGTTATTAGGGCTGCTGCACGATGTCGGCAAG
TACAGCGCCAAGTTTCAGGGGTATATCCAGTCGGCAACCGGAATGATTGATCCTGATGCC
GATTACTTTTCTGACTTTAGAACTCAAAAAGGGAAGATCGACCACTCAACTGCCGGAGCG
CAGTGGGTGTGGCAGCGGCTGGGGCGCTATGGGGATCGGGGCAGATTTTGTGCCCAGATA
TTGGCAACCTGCCTTGCGTCACATCATAGTGGGTTGATCGACTGCCTGAAGCCGGAAGGG
GAGGATGGGTTTAAGCGCCGTATCGACAAACCCGACCAGGATACTCATCTGAGTGAATGT
CAGAGTAAGGCCGCCACCGACTATCTCAAGCACTTAGAACGCTTGGCAGATAGACCGCTG
CTGATGGCAATGCTTGGCAAGTTACAACAATTAGGAGCAGGTAAGCAGCACGGGCAATCG
ATCTCTGAGACCATCAAACACTTCTATGTTGGCATGTTTACCCGCTTTCTGTTCAGCGCC
CTGATTGATGCAGACCGTATCAACAGTGCCGACTTCGAACATCCTGAGAACCAAGGATTA
CGCAACAACGCCCCCATCGAATGGGAGGTTGCCATCAACCGCACGGAGGCGGCGTTGAAT
GAATTACCCGTTCGCAACCGGATCGATGAGATCAGGCGGGATATCTCCGACCGTTGTCGT
CAACGTGCAGAGGAGCCACAGGGCATCTACAGCCTCACCGTACCGACCGGCGGCGGCAAG
ACCTACGCCAGCCTCCGCTATGCGCTGCACCACGCCAAAACCCATAAACTGGACCGGATC
ATCTATGTGATCCCCTACACCTCCATCATTGAACAGAATGCCGAGGCGATTCGTGAGCTA
ATTGAGTGTGGTAGTGATGCGCGTCCCTGGGTTCTGGAACATCACTCCAATCTGGAACCC
GAGCAGCAGACATGGCACAGCAAACTGGCTGCCGAAAACTGGGATGCGCCAATCGTGCTG
ACGACCATGGTGCAGTTCCTGGAAGCCCTGTTCAGTGGCGGTACCCGTGGGGCGCGCCGC
ATGCACCAGCTTGCCAACAGCGTTATTGTCTTCGACGAGATCCAAACCCTGCCGGTCAAC
TGCACCCACCTATTCTGTAATGCAATTAACTTCCTGACCACCTATACCCGCACCACCGCC
CTGCTTTGTACCGCCACCCAGCCGCTACTCAATCAGCTGCGTACCCCCGAAAAGGGGGGG
CTGTCGATACCGCCGGAAAATGAGCTGGCCGGTGATCTTTCACAACTGTTTGCGGAGTTA
AAACGGGTTGATATCAGCAATCGGGTGAGAGACAAGGGCTGGAGCGCCGAAGAGATCAGG
GATCTCATTCTAGAACAGTTTTCCGAACAGGGTAACTGTCTGGTGATCGTCAATACCAAG
GGGTGGGCAAAACGGCTCTACCAACTGTGCCGTGAGCAGATAAGTGATACCGATACACTC
TTTCACCTCAGCACTCACCAGTGTCCTGCCCATCGTAAGGAGCTACTAGGCAAGATCAGA
AAACGGCTCGATGATGACAAGCCAGTGGTCTGTATCAGTACCCAGTTGATGGAGGCAGGG
GTCGATGTCGATTTTGCCAGTGTGATCCGATTTCTGGCTGGGCTCGACTCTGTTGCCCAG
TCTGCCGGTCGCTGTAATCGCAACGGCAGGTTGAAGTCGGCAACGGTTCATGTCATCAAC
CCCGCTGATGAGCCAATCAACAGGATGGCTGATATCAAGGAGGGACGCGATCAGGCACTG
AGGATATTTAATGAATTCAGTAACGATGAGCTGCTCACCCCGCCGGTGATGAGCCAATAT
TTTTACTACTACTTCTTCAGTCGTGACAAGGTAATGTCCTATCCGCTGACATCCAGGCAA
GCGGGGCAACAGGAAAGTCTGCTTAACCTGTTGGCTGACAATAAAAATAACAGTATGGGT
GGGCGATTAATAAGGTTAAATCAATCCTTCATGACAGTGGGTAAGGCTTTCAAGGCCATT
GATGCCCCGACAGAAGCGATCATTGTCCCCTATGGTGAAGGGGAACTGCTTATCGCTGCT
TTGTGCGGTGTCTCAATCGAATACGACCCCAGAGAGTATTATCGACTGTTGAAAGCGGCA
CAGAAATATAGTGTCAACCTCTTTCCCAATGTTTTACAGAAACTGAGGGAGCAGGAGGCC
ATTCATGAGATACAGCCAGGTGAAGGGATCTTCTATCTGGACGAGCGGTATTACAGCGAA
GCATTTGGGGTGGCAACCGAAGAGGTTGCAGTACTCGGATTTTTGAATGTTTAA
>DMJIHGIA_00378 hypothetical protein
ATGATGACTGCCCGCACACCCTTTGCCCATACCCACCCCGACCACCCAGAATCGTTTGAG
CAGTGGGAGCGATTGTTGGGGGAGGGAGGCCACCTGGAGGCGGTGGCCCAGCGCGCCGAG
GCGTTTGCCGCCCAGGCCTTCTCGGAGGGGGCGGCGTTCTGGCCCGTGCTGGCGGCCTTG
ATGGGCCGCTGGCACGATCTCGGCAAGTTTTCTGACGATTTCCAGGGCTACCTGCGGGCA
AGCGCCACCTCGGGCGGTGACAGCCATACCGGTGAGGTCAGAGGCAAAGTCGATCACACC
TCGGCGGGTGCGCAGCACGCCATGACGGTGTTGCCACCCCCCCTCAGCGCACTGCTTGCC
TATCCCATCGCTGGCCACCACGCTGGGCTGCTCGATGGCCTTGCCACTGGGGCCTGTCTG
AAGGCCCGACTGACCAAGAGCGTTCCTGACTGGCGGCACAGCGCCCCGGATGAACTGCTT
GAGGCACCCGCGATTGGACTGCCAAAGATTCTCGGAACCACGCGGGAGGAGCTCGCCTTC
AATCTCGCTTTTGCCACCCGGATGCTCTTCTCCTGCCTGGTGGATGCCGACTTCCTTGCC
ACCGAAGCGTTCATGAACCCGCAGCAGGCGGCGCAGCGTCCCAGCGGTCAAATGGATTTC
ACGGCACTCGATCGACACCTTGCTGATCACATGCGGCAGCGATTCGGTGATGCCAGCGGG
ATGGTCGCCGAGGCCCGTGCCGAGGTGCTGGCCGCCTGCATCAAAGCAGCCGAGGGCCAA
CCCGGACTCTACTCGCTGACGGTGCCCACCGGCGGCGGTAAGACCCTCGCATCCCTCGCC
TTCGCGCTACGCCACGCCGCGTGCAACGGACTTGGTCGGGTGATCTACGCCATCCCATTC
ACCAGCATCATCGAACAGAATGCCGAGACCTTCCGGGAAGTCTTTGAGGCATTCGACGCC
GACTTGGATGAACTGATCCTCGAGCACCACTCCAACTTCGATCCCGACAGGGAGACCGTC
CGTTCCCGTCTGGCCAGTGAGAACTGGGATGCGCCGCTGGTCGTTACCACCAATGTGCAG
CTGTTCGAGTCGCTGTTCGCCAACCGCACCTCCCGTTGCCGCAAGCTCCACCGCATCGCC
GGTTCGGTGATCATCCTCGACGAGGTGCAGACCCTGCCGGTGACCCTGCTCGAACCCTGT
CTCAAGGCGCTGCGGCTGTTGGTGGAGCAGTACGGCTGCACCGTGGTGCTCTGCACCGCC
ACCCAGCCAGCCATCGAATACCGGGATGAGTTCAAGATCGGCCTGCCCAAGGCGACGCCG
ATCATCGCTGACGCCCCGGCCCTCTATCGGCGGTTGAAACGGGTCGAGGTGCGGGATGCT
GGCACTCTCGATTGCGCCCAACTCGCCGAACGCATGATGAAGAGCGAGCAGGCGCTCGCC
ATTGTCAGTACCCGCAAGCACGCCGCTGATCTCTACAGCGCATTGAAGGGGATGGCGGAT
ACGGAGGGCTGCTTCCATCTCAGCGCGGCGATGACCCCCAACCACCGTAGTGCCCGACTC
GATACCATCCGTCAATGCTTGAAGGAGGGGAGACCTTGCCGGGTGGTCGCCACCCAGCTG
ATCGAGGCCGGGGTGGATGTGGACTTCCCGGTGGTTTGGCGTTCGCTGGCTGGTCTCGAC
TCCATCGCCCAGGCCGCCGGACGCTGCAACCGGGAGGGCAAACGGGAAGGTGCTATCACC
TGGGTCTTTCGGCCCGATGAATCGGAACCCCGATTCTGCGGTCGGTGA
>DMJIHGIA_00379 NAD(P) transhydrogenase subunit beta
ATGGAACTCTCTGTGGACATTCAGGCGCTGGCCTATCTGATCTCGGCGGTGCTGTTTATC
CTCGCCCTGAAGGGGCTGACCCATCCCGCCTCGGCGCGCCGTGGTAACTTCCTCGGCATG
GCCGGCATGGCGATCGCCATCGCGGCCACCCTGATGGGCGGCGAGGTGCAATCCTACGGT
TTTATCATCGCCGGTGTGGCGGCGGGCGCGCTAATTGGTGGTGTACTGGCGATGCGGGTG
GAGATGACCGCGATGCCGCAGTTGGTGGCGGCACTGCACAGCTTTGTCGGTATGGCAGCG
GTGCTGGTGGCGATCGGCACCTATCTCAACAAGGCGGCGGCCGGACAGCTCAACCCGGTG
CTGATGGGCGAGCTCTCCGCCGGCATCATCATCGGTGCGATCACCTTCTCTGGCTCGGTG
GTAGCGTTTGCCAAGCTGCAGGGGCTGGTGAGCGGTGCGCCGGTAATCTTCAAGGGGCAG
CACGCGCTGAATGCGCTGCTGGCGATCCTCACCATCGGTTTGGGTATTCACTTCGGCATG
ACTGAGAGCATGCTCTCGTTGTTCATCATGACCGCGCTGGCTTTCATTCTCGGTTTCACC
CTGATCATCCCGATCGGCGGTGCTGACATGCCGGTGATCATCTCGATGCTTAACAGTTAC
TCGGGATGGGCGGCGGCGGCCACTGGTTTCACCCTGCACAACAATTTGCTGATCATCGTC
GGTGCGCTGGTCGGTTTCTCCGGCGCGATCCTCTCTTTCATCATGTGCCGGGCGATGAAC
CGTTCCATCTTCAACGTCATCTTCGGCGGTTTCGGTTCGGATGACGCTGGCGGCGACAGC
GCGGCGGCCCAGGCGGTGCAGAAGGGCGTGAAATCTGCTTCGGTTGAGGATGCGATCTAC
TGGATGGAGGATGCCAACCGCGTCATCATCATCCCCGGTTACGGCATGGCGGTGGCCCAG
GCGCAGCACGCCCTAAAGGAGATGATGGAGCTGCTGGAGGCGAAAGGCGTGGAGGTGAAA
TTCGGCATCCACCCAGTGGCGGGGCGCATGCCTGGTCACATGAACGTATTGCTGGCCGAG
GCCGACATCCCCTACGAAAACGTGCTGGAGATGGACGAGATCAATCCCGAGTTCCCGACC
ACCGACGTCTGCCTGGTGGTAGGCGCCAATGATGTGGTCAACCCGGCGGCCAAGACTGAC
TCTTCCAGCCCGATCTACGGCATGCCGATTCTTGATGCCGAGAAGGCGCGTCAGGTCTAC
TTCCTCAAGCGCTCGATGCGCCCCGGCTACTCCGGTGTCGACAACCTGCTCTTCTACCAG
GACAACACCTCGCTGATCTTCGGCGATGCCAAAGACACCATCGAAGGCATGGTTGCGGCG
CTGAAAGGGGGTGGGCACTGA
>DMJIHGIA_00380 NAD(P) transhydrogenase subunit alpha
ATGCCTGATACACTGGTTTCACTCTATATATTCGTACTCTCCTGCTTCATCGGCTACTAC
GTGATTTGGGGCGTCACCCCGGCACTGCACACCCCGCTGGTGGCGCTGACCAACGCTATC
TCCGGCATCATAATTGTCGGTGCGCTGCTGGTCACCGGCCTGGAGAGCGCCAGCACCAGC
GCCGAGATTATCGGCTTCTTCGCGGTGCTGCTGGCATCGATCAACGTCTTCGGCGGCTTT
CTGGTGACCAACCGGATGCTGGCGATGTTTAAGAAAAAAGATAAGTGA
>DMJIHGIA_00381 NAD(P) transhydrogenase subunit alpha part 1
ATGAAGATTGGTGTTCCAAGAGAGAGCCTGGCCGGGGAGACCCGGGTGGCAATCACCCCC
GATGTGGTGAAAAAACTGACTGGCAAGGGTTTTGAGATCCTGATCGAAGCAGGTGCAGGC
GAGTCGGCGCATTTCCCAGATGATGAGTACAGCGCTGTCGGCGGCACGCTGGTCTCCAAC
GCCGAGGCGTTGGCAGCAGAGATCGTGGTCAAGCTGCGCAAACCCTCCGCGAAGGAAGTG
GCGGCGATGGCGGATGGCGCCATCTACATCGGCCTCGTCGAGAGCTGTGGCGAGGATGAG
AGCATCAAGGCGATGCAGGCGAAGGGGATTCGGGTGCTGGCGATGGAGCGGATTCCCCGC
ACCTCCCGCGCCCAGTCGATGGATGCGCTCTCTTCCCAGAGCAATATCGCCGGCTATCGG
GCGGTGATCGAGGCGGCCGCCCACTACGGCCGCTTCCTGCCGCTGATGATGACCTCTGCC
GGCTCCGCCAAGCCCGCCAAGCTGGTGGTGCTGGGGGCCGGTGTGGCCGGCCTGCAGGCG
ATCGCCACCGCGCGCCGTCTGGGTGCCGATGTGCATGCCTACGATGTGCGTCCCGAGACC
AAAGAGCAGATTGAATCCCTCGGCGCCAAGGCGATCGAGCTGGATATCGGTGAGAGCGGC
TCCGGTGAGGGCGGCTACGCCAGGGAGCTCTCTGACGAAGCGAAAGCGAAACAGCAGCAG
GCACTCGCGGATGCGCTGGCCAAGGCGCATGTGATCATCTCCACGGCGATGATTCCCTGC
CGACCGGCGCCGGTGTTGATTACCGAGGAGGTGGTGAAACGGATGCGCGCCGGCTCGGTG
ATCGTCGATCTGGCCGCTGCTAGCGGTGGCAACTGTCCGCTGAGCGAGGCGGATCAGGTG
GTCAAAAAACATGACGTGATCATCGTCGGCCACACCAACTATCCGGCGATGGTGCCCTCC
GATGCCAGCGCCTTCTACGCCGGTAATCTCCGCAATCTGTTGGATATCATGGTGGAGCAG
GGCGAGGCGGGGCTGCAGCTGAAGGATCTCGATGAGGACGAGATCACCGAGGCGATGCAG
CTCCGGGCCGACGCCTGA
>DMJIHGIA_00382 hypothetical protein
ATGAAATATTTGGCGAGGTGGATGGTGCTCTGGAGCCTCGTTTCGGGGCCACTGCCAGCC
GCTGAGCTGTGGGTGACTCTGGAGAATGTGCGCAGCAGCGAGGGCAAGCTGCTGGTGGCG
CTGCACAACAATGCGGAGACATACGCCACAGACAGCGACTTTGCCAGCGACGGGTTTCAG
GCCTATGCCTGGCAGGTGGTCGAGCCGCGGTCGCCCGAAACGCGGCTGCACTTCGCCGAT
ATACCGGCCGGGCGCTATGCGGTGTCGGGTTTCCATGATGAAAATGGTGACCGCCGGCTT
AACCGTCAGATTTTTCCGCTGACCGGTATGCCCAGCGAGCCCTATGTCATCTCCAACAAT
GGTGTGCTGATGTTTGGCAAAGTGCGTTTCGAGGATGCCCTGTTCGAGATCAGAGAGCCG
CGCACCGAGATCCGTATCTCTGTGGCGCAGCATTTGGAGAGGCTTCGCGACGCACTGCTC
AAAGAGCGGGAAGAAAATTCTGTCGAACCGTCACAGATTCACTGA
>DMJIHGIA_00383 Aminodeoxychorismate synthase component 1
ATGTCCCCGCGCCTGCAGCGACTGCCCTACCATCGCGACAGCGCCAAGCTGTTCGCCGAA
GTGCGGCATCTGCCCTGGGCGGTGTTTCTCGATAGCGGCCGGCCCATGAGCCAGCAGGGG
CGCTACGATATCATCGCGGCAGACCCTTGCCTCACTCTAACCACACGGGGTGGGCAGACT
CGGATCAAGGAACGTGACTCGACCCAGACCTCCAACGCTAATCCCCTCGAACTGCTGCGT
GAGCAGCTCAACTCCTCTGCCAGCTCGGCCATCGACGGGCTGCCCTTCTGCGGCGGCGCC
ATTGGCTATTTTGGTTACGATCTGGTGCGACGCTTTGAATCCCTGCCGTCTCTCGCTGAG
GATGCGGAGGGGCTGCCGGAGATGCAGATCGGCCTCTACGACTGGGCGCTGGTGGTGGAT
CATCATGCTGAGTCGAGCTGGCTGCTGGGGCAGGGGCGGGACACGCGGACAGAACAGCGC
TGGGATGAACTGGTGGCGTTGTTTTCCAACCCGAAGCCCGCAGAGGCAGGCGGCTTTCAG
CTCACCGGCCCACTCAGTTCGAACCTGACTCGGGCGGAGTATCAGCAGCGTTTCGAGCGT
ATCCAGCGCTACATCCATAATGGCGACTGCTATCAGGTCAATTTTGCGCAGCGTTTCGAG
GCGCTAGCCGAGGGCGATCCCTGGGCGCTCTACCTCAGGTTGAGACGCACCAACCCGGCC
CCATTCGGCGCCTACCTACAGCTGCCCGACTCGACTCTACTGAGTTCCTCACCGGAGCGC
TTCTTACGGCTGCGTAGGGATCGGGTCGAGAGCGCACCGATCAAGGGCACCAGCCCGCGC
TTTGCCGACCCTGAGGCGGACCGCCGATCCAGACGGCTGCTGCAGCAGAGTGAGAAAGAT
CGGGCTGAGAATCTGATGATCGTTGATCTGCTGCGCAATGATCTGGGGCGGGTCTGCCGG
CCCGGCAGTATCCGGGTGGAGCGACTGTTCGAGATCGAATCCTTCGCTCGGGTGCATCAC
CTGGTCAGCCAGATCGAGGGACGGCTGGCAGCAGGCCGGGATGCGCTGGATCTGCTGCAG
GCCTCGTTGCCTGGCGGCTCGATCACTGGTGCACCAAAGCTGCGGGCGATGCAGATCATC
GAGGAGCTGGAACCGCACCGCCGTGGTGTCTATTGTGGCGCCATCGGCTACCTGGGGTTC
GATGGGGCGATGGATACCAATATTGCGATCCGCACCATGGTCTGGTCCGACCAGCGTATC
CGCTTCTGGGCCGGTGGTGGTATCGTCGCCGATTCTGAGGTCGATGCGGAGTATCAGGAA
ACCCTGTACAAGGTCGCGCCGCAGATCGAGTTGCTGCAGGAGCTGAGCTGA
>DMJIHGIA_00384 Adenylosuccinate synthetase
ATGGGAAAGAACGTCGTAGTTATCGGTACCCAGTGGGGTGATGAAGGCAAAGGCAAGGTT
GTCGACCTACTGACCGACAAGGCATCCGCCGTAGTTCGTTTTCAGGGCGGTCACAATGCG
GGCCACACCCTGGTGATCGATGGCGAGCAGACTGTGCTGCACCTGATTCCTTCCGGTGTG
CTGCGCGAGGGTGTGCGTTGCCTGATCGGCAACGGTGTGGTGCTCTCACCTGTGGCGCTG
CTGGAAGAGCTGGAGATGCTGGAGAAAGCTGGCGTGCCAGCCCGTGAGCGCATGGGTATC
TCCGAGTCCTGCCCGCTGATCCTGCCCTACCATATCGCCCTCGACGGTGCCCGTGAAAAG
GCCCGCGGCAAGAAGGCGATCGGCACCACCGGGCGTGGTATCGGCCCGGCCTATGAGGAC
AAGGTCTCGCGCCGCGGTATCCGCCTGGGTGAGATCTTCGACGAGGCGCACATCGCCAGC
CGCCTGAAAGAGGTGATGGACTACCATAACTTTGCGCTGAAGAATCTCTTCAACTTCGAC
ACCGTGGACTATCAGCAGGTGCTGGATCAGCTGCTGGCCCAGTCCGAGCAGCTCAAGCCG
CTGGTTGAAGATGTCACCGGTACCCTGCATCAGCTGCGCCGCGCGGGCAAGAGCGTGATG
TTCGAGGGCGCGCAGGGTGCGCTGCTCGACATCGATCACGGTACCTACCCCTATGTGACC
TCCTCCAACACCACCGCCGGCGGCGCTGCTTCCGGTAGCGGTGTCGGGCCACGCTACCTC
GATTATGTGCTGGGCATCGTCAAGGCGTACACCACCCGAGTCGGCGCCGGGCCTTTCCCC
ACCGAGCTGTTCGATGAGGATGGCGAGCACCTGGGGGTCAAGGGCCACGAGTTTGGCGCC
ACCACCGGCCGCAAGCGCCGTTGTGGCTGGCTCGATGTGGTGGCGCTGAATCGCTCTCTC
GATATCAACAGCGTCAGCGGTATCTGTATCACCAAGCTCGACGTGCTCGACGGCATGGAG
CGGGTGAAGATCTGTGTTGCCTACAAGCTCGATGGCAAGGAAGTGACTACCCCGCCGGTG
GGCGCCGACCGCTTCGAGCAGTGCGAGCCGATCTTCATCGAGATGCCCGGTTGGCAGGAG
TCCACGGTTGGTGCCGTCAGCTACGACGCGCTGCCACAGGCGGCTCGCAACTATTTGGCG
AAGGTCGAGGAGCTGACCGAGACCCCCATCGACATCATCTCCACCGGACCGGATCGCAAC
CAGACCATCATCCGTCGTAACCCCTACGAGGTCTGA
>DMJIHGIA_00385 ATP phosphoribosyltransferase regulatory subunit
ATGCAAAACGAAAGCTGGATACTGCCTGACGGCATCGAAGAGGTGCTTCCGCCGGAAGCG
GCGCTGGTTGAACGGCGGCGCAGGCAACTGCTGGACCTGTTTGCCAGCTGGGGTTACGAC
TACGTGATCCCGCCGTTTGTGGAGTTTCTCGATGCCCTGCTCACCGGAACCGGCAGTGAC
CTCGATCTGCAGACCTTTAAGCTGACCGATCAGCTGAGCGGTCGCACTCTGGGTATCCGT
GCCGACATCACCCCCCAGGCGGCGCGCATGGATGCCCACAACATCGGTCGCGATGAACCG
ACCCGCCTCTGCTATCTCGGCAGCGTGCTGCATACCCGCTCCGACGGTTTTGCCGGCAGC
CGCAGTCCGCTGCAGATCGGCGCCGAACTCTATGGCCACGCCGGGGTGGAGAGCGACGTC
GAGATTCTGCGTCTGATGATGCAGACCCTCGAGCTGACCGGCCTCGAAGAGGTCTATCTC
GACCTGGGGCATGTGGGGATCTACCGTGGATTGGCGCAACAGGCTGGGCTGAGCGAGAGC
CAGGAGCGGGCACTGTTTGACGCTCTGCAGCGCAAGGCGCTGCCCGAGGTGGCGGAATTG
CTGGCTGATTTCCAGGTGGATGCAGAAGTCGCTGCGATGCTCGCGGCGCTCGGCGAACTG
AATGGCGATGTTACCCTCCTGAGTCGCGCCCGGCACCTGCTCAAAGCTGCCGACCAGTCG
GTGCAGCAGGCGCTCGACTATCTACAGCGCATGGCCGATCAGATCGCCATCTGGCTGCCG
CAACTGCCGATCCATTTCGACTTAGCGGAACTGCGCGGCTACCACTTCCACACTGGGGTG
GTATTCGCCGCCTTCGTGCCTGGTAGTGGCAGGGAGATAGCTCGCGGCGGTCGCTACGAC
CGGATCGGCAAGGTGTTTGGTCGAGCGCGCCCGGCCACCGGCTTCTCCACCGACCTGAAG
ACCCTGATCCGCCTGGGCAACTCTGCAGATGTGCCACAGCCAGAGGCGATCTTCGCCCCC
TGGTCTGATGATCCGGCGCTGGCGGCCGAGGTAGAGCGGTTGCGTGTCGCAGGGCAGCGG
GTGATCAGCGGTCTGCCGGGACAACAGGGTGGTGCGCAAGAGATGGGTTGCATCCAAGAG
TTGCGGCTCAGTGACGGTCAGTGGCGGCTGGTTAGACTCTAG
>DMJIHGIA_00386 hypothetical protein
TTGTGGAGCCGGATCATCCGCTGCAAGGTGGAAATCGCAGGTAATGGCCGCGCTATTGCC
AGGATTTTGCCCCTAGGAAATGCCCTTTGGGTACAACGCAGCAGTGGTTGGTTTGGGAAC
AAGGCAGCCGCGCGCGATCTGTTCAAAGGTTCCTCGATAAAAGGTGCGACTGTGGATTAT
TTGTGGCCGGCACTCGCGTTGCTGCTGGTGCTTGAAGGGCTCTGGCCCTCCCTCGCTCCC
GCAAGCATGCGCCGGATGTTGTTAAGTATTGCGCAGATGGATGACCGCTCGCTGCGCATC
AGCGGCCTGATCAGTATATTCAGTGGTCTGGCCCTCTCTTTCTTCGTGATATGA
>DMJIHGIA_00387 Modulator of FtsH protease HflC
GTGAAGAACATCAAGATACTGCTGCCCGCCGCCGCCGGCTTGGCGGTCCTGATCTACGCC
TTTACGTTCACTGTCAACCAGTGGGAGATGGCGCTCAAGCTGCGCCTGGGTGAGATCATC
GACAGTGATTACGAGCCCGGCCTGCACTGGCGGGTGCCGATTCTCAACGACGTGAAGAAG
TACGATGGACGCATCCAGACCCTGGATGCGCGCCCCGAGCGCTTCCTCACCCTTGAGAAA
AAGGACGTGATCGTCGACTCTTACGCCAAGTGGCGTATCGCCAACGTGGCACAATTCTAT
CGCTCCACCGGCGGTAGTGATGCCAAGACCTCGCGGTTACTGGCGGCGCGGATCAATACC
AGTCTGCGCAATGAGTTTGGTAAACGCACCATCCAAGAGGTCATCTCCGGTGATCGCACC
GAGATCATGTCCCTGCTGACCAAAGATGCCGACGCCAAGGCATCAGAATTGGGTGTCGAG
GTAATCGATGTGCGGGTCAAGCAGATTGATCTACCGCCGGAGGTTTCCGAATCGGTTTAC
GGCCGTATGAGTGCCGAGCGTGAGCGGGTGGCGCGGGACCTGCGTGCCAAAGGCGCTGAG
GCGGCGGAGCGGATCCGCGCCGACGCCGATCGCCAGCAAGTAGTCATTCAGGCCGACGCC
TATAGAGAGTCGGAGAAGCTGCGAGGCGAGGGCGATGCCAAGGCGGCGCGGATCTACGCC
AATGCCTATCAGGCAGACGCTGAGTTCTATGCCTTCTATCGCAGCCTCAACGCCTATCGC
AACAGCTTTAATAGCCGTGCTGATGTGATGGTGTTGCAACCTGACTCCGACTTCTTCCGC
TATCTGAAGAGTCAAAAGGGGAAATAG
>DMJIHGIA_00388 Modulator of FtsH protease HflK
ATGGCCTGGAATGAACCGGGTGGCGGTAATCAAGACCCCTGGGGTGGCAAAGGCGGCGGT
GACCAGGGTCCCCCCGACCTGGACGAGGTAGTGAAGAAGCTGCAGGCGAAGTTTGGCGGA
ATCTTTGGGGGCGGTAAATCCTCAGGTTCCGACCGCGCTGGCGGCGGTGCCAGCGGTGGG
CCTGGTGCTGTCGGCGTCGGGCTGATCGCGCTGGTTGCCCTGTTGGTCTGGATCGGTTCC
GGCATCTACATTATCGAGCCAGCTGAGCGCGGCGTGGTGTTGCGCTTCGGCGCCTATGCT
GATACCACCCAGCCAGGCCCTCACTGGCATCTTCCGTTTCCCATCGAAAATGTCTACAAG
GTCAATGTTGATCAGATCTCCTCGTTTCCCCACAAGGCACAGATGCTTACCCGGGATGAG
AATATCGTCGATGTGCAGCTGACGGTGCAGTCTCGCATCCAGGATGCTGGGGACTATCTG
TTCCAGGATCAGAATCCGGAGAAGACCCTGCGAGATGCGGTTGAGACCGCGGTGCGTGAG
ATTATCGGTAAAAGTAACCTCGACTTCATTCTCACCGAGGGCCGTAGTGCGATTTCCGAC
CGTATCAAGAGTGCCGCGCAAGATATGGTCAACAATTATAAGACCGGCCTCGAGATCACC
AGTGTCAACATTGAGGCTGCGAAGCCGCCGGAGCAGGTCAAAGCGGCCTTCGATGACGCC
ATCAAGGCGCGTGAGGACAAGGAGCGTCAAGAGAACCAGGCCGAAGCCTATGCCAACGAG
GTGGTGCCGAGGGCGCGTGGTGCGGCAGCCCGTCAGCTGTCGGATGCCCAGGCTTATCGC
GAGCGGGTGATTGCCGAGGCGATCGGTGAAAGCAGCCGTTTCCTGGCCGTGCTTGGGGAG
TATAAAAAGGCCCCGCAGGTCACCCGTGAACGTCTCTATATCGATGCGGTGGAGCAGATG
TTGTCACAGACCAGCAAGGTGATGCTCGACAGTGAAGGGAGTAACAGCCTGATGTATCTG
CCGCTCGACAAGATCATCCAGAGTGCTGGCGACGGGGCTGCTGCACCTCAGTACAAGCCT
TACAAACCTGCCGCCACACAGGCGCCGCCGGCTAGGCGGGATGTCCGCGAAAACAGCCGT
GGCAGGAGGGTCCGCTAG
>DMJIHGIA_00389 GTPase HflX
ATGTTTGAACGACCCAAATCGGGTGAACGGGCGATCCTGGTACATCTCGACCTAGGGCGT
GTCAGCGACCCGGAAGAGATCGAGGAATTTTCCGATCTCGCTCTCTCCGCTGGTGCACAG
CCGGTTGCGATGGTGGGGGGCAGCCGCTCCCATCCCGACCCACGGCTGTTTGTCGGACGT
GGTAAGAGCGAGGAAATTCGCCAGCAGGTGGAGGCGGAAGCGGCTGAACTGGTGATCTTC
GATCATACTCTGTCGCCGAGTCAGGAGCGCAATCTGGAGCGCGAGTTCAAATGCCGGGTG
ATCGACCGCACCGGACTGATCCTCGATATCTTCGCCCAGCGCGCCCGCTCCTTCGAGGGC
AAACTCCAAGTCGAACTGGCGCAGCTGCGCCATCTCTCCACCCGCCTGGTGCGGGGCTGG
ACACACTTGGAGCGACAGAAGGGCGGTATCGGCCTGCGCGGACCAGGCGAGACTCAACTC
GAGACTGACCGCCGCCTGCTGAATCAGCGCATCGAACAGATCCGCAAACGGCTGGCGAAG
GTCGAGATGCAGCGCGAGCAGGGGCGACGCAGCCGGGCCAAGGCGGATGTGCCGACGGTC
TCCCTAGTCGGCTATACTAACGCAGGCAAATCGACCCTCTTCAACACCCTGGTGGGCTCC
GGGGTCTACGTGGCAGACCAACTCTTTGCCACCCTTGATCCAACCCTGCGCCGGCTGCAG
CTGAAAGGCGAAGGTGCGGTGGTACTGGCCGATACCGTGGGATTTATCAGCAAACTCCCC
CACGATCTGGTGGCAGCCTTTAAGTCGACTCTGCAGGAGACCACAGAGGCCTCCCTGCTG
CTGCACGTGATCGATGTCGCCAGTCATCAGCGCGAACACTGCATCGCTGAAGTGAACGAT
GTGTTGCAACAGATCGGTGCCCATGAGATCGATCAGATCGAGATCTACAACAAGATCGAC
CTGCAGGAAGGGGCCGCGTCGCGGCTCGAACGTGATGAGAATGGACGGATTCGCCGTGTC
TGGCTCTCGGCAAGGAGCGGTGAGGGGATCGGATTGCTGCGGCAGGCACTGACTGAATTT
TTTCGTAGAAACCATGTGCAAAAAGGGGTGCGCCTGCAGGCCGGAGATGGGAGACTGCGT
TCACTGCTCTACAATCGTAGTGACGTGCTGGCCGACACTGGCTGCGATGATGGTGGCTGG
GAGATGCAGGTCGACATGGCGGAGCTTGAGTTTGAACGGCTGCTAAAAGAGGTGCCTGAA
CTAAAGGGGCGCCTGATAGGCTGA
>DMJIHGIA_00390 RNA-binding protein Hfq
ATGTCTAAAGGGCAGAGCTTACAAGACCCTTTTTTGAACGCGTTGCGAAAGGAGCGGATT
CCGGTTTCGATCTTCCTCGTGAATGGAATCAAGCTTCAGGGGCAGATTGAATCTTTTGAC
CAGTTTGTTGTGTTGTTGAAAAACAGCGTAAGCCAGATGGTTTACAAACATGCAATCTCC
ACTGTGGTGCCGGCGCGCAATGTTCGCCTGCCACACAACGATACATCGGCGGATAGTGCT
CCGGATTCTTCCGGCGGTAACTTCTGA
>DMJIHGIA_00391 tRNA dimethylallyltransferase
ATGGATCAAGTGCTGCCGCCGGCGATCTTCCTGATGGGGCCAACTGCTTCGGGCAAGACC
GAGCTGGCGGTGGAGCTGGTACAGCGGTTGCCGCTGGAGATCATCAGTGTCGACTCGGCG
CTGGTCTACCGGGGCATGGATATAGGCACTGCCAAGCCTGATGCCGAGTTGCTGCAGCGG
GCGCCGCATCGTCTGATCGATATTGTCGATCCGGTTGAGGTCTACTCCGCCGCCGCATTC
CGCCAGGACGCGCTGCAAGCGATGGCCGAGATCACCGAGGCGGGCAATATCCCGCTGCTG
GTGGGGGGCAGCATGCTCTATTTTCGTGCGCTCGAGCATGGCCTGGCAGAGCTACCTGCC
GCCGACCCTGTGCTGCGTGCCCGACTGGATGCAGAGATGCGCGTCCTGGGTATCCAAAAA
CTGCATCAACGTCTGCAGCAGCTGGATGCGGTGAGTGCAGCGAAGATCCACCCCAATGAT
CCGCAACGTGTGCTGCGTGCCCTGGAGGTGATCTCGATCACCGGTAGGCCGCTGAGTGAA
CTGCAGGCGGAGCGGCAGGCAGAGCCACTGCCTTTCCGTCTGCTGAAACTGGTCAGGGCG
CCGCGTGAGCGGGCACAGCTGCATCAGCGTATCGCGCTGCGCTTTCAGCGCATGCTGGAG
GCGGGCTTTGAACAGGAGGTGGCCGGCCTAATCGGACGCGGGGATCTGAGCCCGGAACTT
CCGTCGATGCGCTCTGTCGGATATCGCCAGATGATCAAATATCTCCAGGGTGAGTGCAGC
CGGGAGGAGATGATCGAACGGGGCATCATCGCCACCCGGCAACTGGCCAAACGCCAGTTT
ACCTGGCTGCGGGCCGACAAAGAGCTTATATGGCTCGATGAAGAGGTGCCTGATCTGCTG
GGGCAGGCTCGGGAACTGATCGTGAATTTCATCGATCACGGAGCTAACTGA
>DMJIHGIA_00392 DNA mismatch repair protein MutL
ATGGCGGATTATCGATCCGAGTTCTGTCCAGGGAGCTGTTTGCTGTCATCCATCATGTCG
ATACATACCCTTCCGACCCAACTGATCAACCAGATCGCCGCCGGTGAGGTGGTAGAGCGA
CCCGCTTCGGTGGCCAAGGAGTTGATCGAAAACAGCCTGGATGCCGGCGCCACCCGTATC
GAGATTGAGGTTGAACAGGGGGGGATCAAGCGGATTCAGGTGCGGGACAATGGTGTCGGC
ATCCATAAGGATGAGCTGACTTTGGCGCTGTCACGCCATGCCACCAGCAAGATCGCCAGC
CTGGATGATCTCGAACAGATCCACAGCATGGGGTTTCGCGGTGAGGCCCTGCCCAGCATT
AGTTCGGTCTCCCGGCTGAAGCTGGCCTCGCTGGCCAGCGGTGCGGCGCATGGCTGGGAG
GTGAGCGGGGATGGCGGCGACAATCTGCAGGCGCCGGTGCCGGCAGCGTTGCCCCAGGGA
ACCCGGGTCGAGGTGGTTGACCTGTTTTTCAATACGCCGGCCCGGCGCAAGTTCCTGCGC
ACCGAAAAGACCGAGTTTGGTCATATTGAGACCCTGGTCAGGCGGCTGGCGCTGGCCCGT
TTCGATGTCGCCTTCCATCTGCAACACAATCGCCGCCAGTTGCTGAGCCTGCCTGCCTGC
CAGGATCGTCGTGATCAGGAGCGGCGTATCAGTGATGTGATGGGGGGCGAGTTCCTGAAG
AATGCCTTGCATATCGAACATGAGGTGCTGTCGCTGCGCCTCTCCGGCTGGGTGGCCCGG
CCGAGCTTCTCCCGCAGCCAGGCTGACATGCAGTTTTTCTACGTCAATAACCGCATGGTG
AGAGACAAGCTGGTGACTCATGCAATCCGCCAAGCGTTTCAGGATGTGCTCTACCACGGT
CGCCATCCGGCCTATGTGCTGTTCCTCGAGATCGATCCGAGCAAGGTCGACGTCAATGTA
CATCCGACTAAGCATGAGGTGCGGTTTCGTGAGGGTCGCCTGGTGCACGACTTTCTGTTT
CGCGGTCTGCACCATGCCTTGTCAGAGACCCGTCCCGGTGGCGGCCAGCCATCCCCGGAG
GAGATGCAGACACCACTCCCGGAGGCGCCCCGCGAGCCGGCTTTGGAACAGCAGCGACTG
ACGATGGATACGCCGTCGGCAGCAGCTGCCTCCACCGCCTGGCGGGTGCAGGAACGTCCC
AGCTCTTATCAGGCTAGCTTTCGCGCCCAGCAACCGGCGCAGAGTCCCGGGCCGGCAGCC
GGCGAGAATGATGCATCGCAGCCGCTCGGTTATGCCCTGGCCCAGGTGGGCGGCGTCTAC
ATTCTTGCAGAGAACCAGCAGGGGCTGGTGTTGGTCGACATGCATGCCGCCCATGAGCGG
ATCACCTACGAGCGCTTCAAACGCAGCTATGCGGGGCAGGGTGTGACCGGCCAGCCGCTG
TTGGTGCCGATCTCGCTCAACCTGAGCAGTCGTGAGGTTGATTTGGCCGAGGCCCACAGC
GAGCTGCTACGCGAGGTGGGTATCGAACTTAGCCGGCTAGGCAAAGAGTCGCTGGCGGTG
CGGGGCATTCCGGCCCTGCTGCAGGGCGCAGATGCGGAGCAGCTGGTGCGGGATGTGATC
ACCGACCTGGTGGAGTTCGGTGAGAGCCGGCGGGTGCAGGAGGAGATCGACAAGATGTTG
GCGACCATGGCATGTCATGGTTCGGTGCGGGCCAATCGCCGCCTGAACCGGGAGGAGATG
AACAGTCTGTTGCGGGATATGGAGCGAACCGAGCGGGCCGACCAGTGTAACCACGGTCGG
CCGACCTGGGTGCAGCTGTCGATGAGTGAGCTCGACAAGCTCTTCATGCGGGGCCAATAG
>DMJIHGIA_00393 N-acetylmuramoyl-L-alanine amidase AmiC
ATGAATAAATCCGTATTACTGTTCATAGCCATGCTCGTATGGAGCCTGTCGCTACATGCC
GGACAGAGCGTGATCAAGAGTCTGCGCATCTGGTCGGCCCCCGATCATGTGCGTCTGGTG
TTTGATACCGATTCGGTGCTGCAACACAATCTGTTTACTCTGGACAAACCACATCGTCTG
GTGCTCGATCTCAAGAGCGCCAAACTGGGCGTCAAATTGCCCACCCCTGAAAACGATAGC
TTTATCACGGGGCTGCGCTCCGCAACCAGGGGCAAGCAGGATGTTCGGGTGGTGCTCGAT
CTGAAGGGGGCGGTGAAACCCAAGAGTTTCCTGCTCAAGCCAAATCGCCAGTATGGCCAC
CGGCTGGTGGTTGACCTCTATGAGAAAGGCAAGTCGGCGGCGAAGCGCTCGATCCCGGTC
AAGGCTCTTGCGAATGCTGGGGAACGGGATGTGGTAATCGCTGTGGATGCCGGGCATGGT
GGTGAGGATCCGGGTGCGCGAGGCAAACACGGCACCTATGAAAAAGATGTGGTGTTAGCG
ATTGCCCGCAAGCTGGTCAAGCAGATCAACCGGCGGAAAGGGATGCGCGGCGTACTGGTA
CGCAACGGAGACTACTATCTCGGTTTGCGCAAACGCATGAAGATTGCGCGTCGCCATCGG
GCGGACCTGTTTATATCGATCCACGCCGACTCGTTCCGTGATTCCAAAGTTACCGGGGCG
TCAGTCTATACCCTCTCGCGCAAAGGGGCGTCCAGTGAAGCGGCGCGCTGGCTGGCGGAA
AAAGAGAATAGTGCCGACCTGATTGGTGGCGTATCATTGGATGACCGCGATGATACGCTC
GCTTCGGTGCTTTTGGATCTCTCCCAGATCGGCACACTGCAGGCCAGTTCAGAGGCAGCC
GATCGTGTACTGAAAAACCTTAAGCACCTTGGCAAAGTGCATAAACGTAAAGTGCAACAG
GCTGGTTTTGTAGTGCTTAAGTCACCCGATATTCCGTCGATTCTGGTGGAGACAGCGTTT
ATCTCCAGTCCGAAGGAGGAGGGTCGTCTGAAAGATGCCGCTCACCAGAACAGGCTGGCC
AAGGCTTTGGCGTCGGGTATCGACAATTACTTCCGTTTTCAGCCCCCGCCCGGCACCTGG
CTGGCGGCGCATCACAATCGTGAGCCGACCCGGCATATCATCGGTCGTGGTGACACTCTG
ACCAAGATCGCCCGCCGATATCAGGTCAGCCTGAGCCGGCTGCGCAACTATAATGCGATC
GAGGGTGACCGCATCCAGATCGGTCAGGTGCTTGAGATCCCCGGCAGCTAA
>DMJIHGIA_00394 tRNA threonylcarbamoyladenosine biosynthesis protein TsaE
ATGTTGGAGCTTGAACTCACCAGCGAGCAGCAGCAGATGGCCTTTGGGGCGCAGCTTGCG
GCGGCCTGCGAAGCCCCTTGCGTGATCTATCTAGAAGGTGATCTGGGTAGCGGAAAGACC
ACCCTGACGCGTGGTTTTATACGTGCCATGGGCCACCATGGGGCAGTGAAGAGCCCAACC
TACACCCTGCTGGAACCCTATCCGCTGGGGCAGGTTGTCTGCTACCACCTGGATCTCTAC
CGGCTCGCGGCGGCGGATGAGTTGGAGTATCTGGGGCTGCGGGATCTGCTGGACGAGCGG
GCAGTGATGCTAGTCGAGTGGCCGGAAAAGGGGCTGGGTGTGCTGCCGCCAGCAGATCTG
CTGATCGAACTCAGCTATTGCGATGCAGGCAGGCGGATCCGTCTACAGGGAAAAAGCGCC
AAGGGTCGGATGCTTATCCAAAGGTTTAATGGAGTTGACTGA
>DMJIHGIA_00395 Bifunctional NAD(P)H-hydrate repair enzyme Nnr
GTGGCGGTGGCGACCCATCCGGCCCATGCGGCGACGCTGAATATTGGTCGACCCGAACTG
ATGTGTCACGGGGTGGCCGAACCTGACGAGCTCGAAGCGCTGCTCGAGTGGGCCGATCAG
TTGGTACTTGGGCCGGGGCTGGGCCAGGGCGAGTGGGGGCGGGCGATGTTCGCTGCCGCC
TGTAGCGCCGGGCTGCCGATGGTGGCCGATGCAGATGCCCTGAACCTGCTGGCAGCGCAG
CCGGAGAGACGTGCCAACTGGGTGTTGACGCCCCATCCCGGTGAGGCCGCCCGCCTGCTT
GGCTCGGATGTCGGTTCGGTCCAGCGGGATCGTTTTCAGGCATTGCAGGATTTGTCGCTG
CGCTATGGTGGTGTTGTCATACTGAAAGGTCCGGGCAGCCTGATAGGAGATGATTCCTCC
AGAAGACCGGGACTTTGCAGCGCCGGCAATCCGGGTCTGGCCAGCGGTGGCAGCGGCGAT
ATCCTCAGCGGTCTGCTCGGGGCGCTGTTGGCGCAGGGGCTGGCGGCTCAAGATGCGGCA
GAGACGGCCGTCTGTGTGCATGCGGCAGCGGCAGACCGAGCGGCAGAGGCGGGTGAGAGG
GGCATGTTGGCTAGCGATCTGTTGCCGCATATCCGTCGGTTGTTGAACCCGGAGAGCGCC
GATGTTGGAGCTTGA
>DMJIHGIA_00396 RNA polymerase sigma-H factor
ATGCAGGATCCCAGCGATGAAAACCTGATGCAGCGCTACTGCGCCGGAGATACAGCAGCC
TTCGACGCGCTCTATGCTCGCTATCGCAGACCACTGTTTCGCTATCTGCAACGACAGGGC
GGAGATGCATCCAGCAGTGAAGAGCTCTATCAGGATATCTGGCTGCGGGTGATCGATGCC
CGTAATCAGTGGCGCAGCGAGCAGGGGTTTAGTCCCTGGTTCTATCGCATCGCCCACAAT
CGCTTGGTCGATCATTGGCGCAGCCGGCGGCCCGCTGAGTCGTTTGAGTCGACAGATGAA
GTGGTAACGCTCGATCAGCGCTGGCCTGACGGCTGGCTGTTGATCCGCCAATGCGTGGAG
CGCCTGTTCACGTTGTTGGGAGGGCTGAGTGAGACGCAGCGCAGCGCCTTTCTGCTGAAA
GAGGAGGCGGGGCTAAGCCTGCAGCAGATCGCCATAGTCACTGGAACCGGTCGGGAGACA
GTGAAGAGTCGGCTGCGCTACGCTCTGCGTCGGTTACGCGCCGGCCTGGAGGGGTGCGAT
GAGTACGCATAA
>DMJIHGIA_00397 hypothetical protein
ATGAGTACGCATAATGAAGAGTGGCACGATGCACGGATCTCGCAGCTCTATCGTGCAGGC
AGTCGGGAGGAGCCGCCAGAACAGCTCGACCGAATGATTCGTGCACATGCGCATCGAGTG
GTGGCCAGACACAGACGCCCGTTGCTCATGGGTGGGCTAGCCACCGCGGCGGTGGTGATG
CTCAGTCTTGGGCTGATCCTGAAGTCTCTCGATCAAGCACCACTGCAGGAGGCGCTAGAT
CTTGTTCCCGCAGAGACAGAATCAGCTGTGATGAGCGGGTGGGAGCCTGCTGAGCGAAAG
CGGTTTAAATCCTCAGCACCGTCTTCGCCCAGACCGTCTATGCTGCCGGAACAAGCAGAG
GAAGAGGATCCGTTTGAGGATCTGTTCCGCGACACGCAGTCAGACGCAGGGATGAGCATA
CAGCAGGCAGATATCTCTGATTGTTTGAGCATCCACTATCCAGCATCCCCTGATGAGTCT
GTTTGGCAGCAGGCATTGAGAATGCAGTTGCAGGCGGCGGATAGTCGCGCTGCCGAATGC
CTGAGGCAGGCGTTTTTTAACCGATTTGGCCGGGAGTTGCCGCCACATAACGGGGAAGAG
GGGAGCGATGGACGATAG
>DMJIHGIA_00398 hypothetical protein
ATGGACGATAGTGCAGAGTTCAATCGTCTGCGTTGGCAGTGTCGGCGCGGCATGCTGGAA
CTCGACCTGCTGCTGATGGGGTTTCTGGATCAGCATTACCGGCAACTGGATCAAGCGCAA
CTCGATGGCTTTGACCGGCTGTTGCGCCACCCCGATCAGTCGCTGCAGGCCTGGTTGCTC
CAGGGAGGGGATGGGATTCCCGAAGAGCTTGTGTCGATCATCAGTTTTCTTCGGCAGGGA
AGCCAGCAGGATGCAGAGAACCACTGA
>DMJIHGIA_00399 hypothetical protein
ATGCAGAGAACCACTGAAGCGATCCAAATTAGTCCCAGACTCTCTCTCACCCTGGGTGTT
TGGGTGGTGACAGCGCATCTGGTCGCAACCTGGGCTGTGTTGCTGCTGATCGAAGTTACA
CTCTGGCTGAAGCTGCTGATGTTGGGGATGCTGGCGCTCTCATTTGTGATCGAGACCAGG
CGCCACATCTTTCACAGAGGCGCTGCCTCGATCCGCGAGGCTAGGTGGATATCGGATGGA
AAGTGGCGCCTGCAGCTGCGTGATGGCAGTTCGACCGAGGCAGAACTGCTCCCTTCCAGT
TTCGTCAAACCCTGGTTGGTAGTGCTGCACTTTCGCTGTGTGGGAGTGCCACGCCGCCGG
TCGCTGGTGTTGCTGGCTGACTCGCTGGATCGCGCTGCCGCACGCCGTCTGCGAGTTCGC
CTGCTGCAGGGCAGGGCGCGTCAGGAGAGTGTTCTGGGAAAGTAG
>DMJIHGIA_00400 Xanthine phosphoribosyltransferase
ATGCCAAGGACAATGCGCTGTGAACTGATCTCATGGTCAGAGGTACAACGACTATGCCAA
CGACTGGCGACTTTAATCAGGGAATCTGGCTACCGGCCAGATATTGTAATCGCTATCGGA
CGCGGCGGTTATGTGCCAGCCAGGCTGGTGTGCGATTACCTGGATATCATGGCGCTAACC
AGTATCAAGGTTGAACACTACCTGTCTGGTTCTGACAAACAGAAACAAGCCATTATCCGC
TATCCGCTTCATACCGACATCAAGCGCCAGCGTGTCTTGCTCGTTGATGATGTCAATGAC
AGTGGCGATACCCTGCAAGTTGCCACCAAGCATTTACAAACATTCCAACCCGATGAATTT
CGTACTGCCGTAATGCATCATAAAATCACTACTACCTCTGCTGTGGATTACTACGCCAGA
AAGGTTATTAAATGGCGCTGGTTGATCTATCCATGGGCGATGATCGAAGACATTGGCGAA
TTTCTACGACGCCTGTCGCCACCACCTCGGACGCTGATGGAGGCCCAGAAGCGCCTTGCA
GAGCAGTTCGGCATTGAAATATCGCAACAACGCCTTAAAGTTATTTATGAGATGGTGACG
TCAGAACCGAATGGCAATTGCTCAAGCTGA
>DMJIHGIA_00401 hypothetical protein
ATGAAAGATAGTGAGTGCGTGGAATTTCTGCAGTGGGCACTCCCCCGTCTGCATATGCGC
TGGGCAGGGTTTCGCAAAATACGCAGCCGTGTGTGCAAACGTGTTCAGCGGCGGATCAAT
CAGTTGCAGTTTGAAAGCATCTCTACTTATCAGGAGTATTTGCGGAAACATCCCGAGGAG
TGGCAGAAACTTGACGAATTATGTCGAGTAACTATTTCCCGCTTCTATCGGGACAAGATG
GTTTTCAGCTTGCTTGAGCTGGAAGTTCTCCCGGTTCTTGCAGGGCAGGCACTTTCCTGC
GATGAAGACGTGCTTCACATCTGGAGCGCCGGTTGCGCCTCGGGTGAAGAACCCTACACG
TTGATGCTGGTATGGGATTTATCCCTTCAATTGCGATTCCCACGGCTGCGCATGCATATC
CTGGCAACCGATACTGATTCCGTATTACTCAAACGGGCGGAGCAGGCCTGCTATACTTTT
AGCAGCGTGAAGAATCTTCCTGCGGCCTGGCGGGAAACCGCATTCCTCGATACTGCCGGG
GTGTACTGTCTGGATCCTGTCTATAAGCGAAGCGTGGATTTTCAATGCGAGGATATCCGT
GAAGCCTTACCCGATGGCCCATTTGATTTAATTTTATGTCGCAATCTGGTCTTTACCTAT
TTTGATCCTGAACTCCAGACAATAATCAGGGACCGGATGTGGGACAGGTTAAAACCTGGT
GGCGCTTTGGTAACAGGGGTACACGAAGTACTACAGGAAGGTAAGCAGGATTTTGAAATA
TGGTCAGCACGATTGGGTATCTATCGGAAGGGCAGGACAAACACACGCAATATGCTGCGT
TTTTAA
>DMJIHGIA_00402 hypothetical protein
ATGAAACAGCCATTGCAAATCACCTTCCGTGATATTCCTCATTCTGATGCGGTGGAAGCA
TATATTCGAGAAAAGGCCGCCAAGTTAGACCAGTTTTATGATCACATCATGGCATGTCGT
GTTGTGCTGGAAGTGCCACATGGGCACCATCATAAAGGCAAGCTGTATTACGTCAGGGTG
GATTTAACCGTGCCGGATGGTGAATTGGTAGCCAGTCGCGCGCCCAAGGAACATCATGCT
CACGAAGATGCTTATGTGGCAATTCGTGATGCCTTCGATGCCGCTCGACGACAACTTCAG
GACTATGCCAGAAAACAGCGCAATAAGGTCAAAAGACACGAGCCTCCGCTACATGGCAGG
ATATCCAAACTGGTACCGCTGGAAGATTTTGGCAAGATCGAGTCATCAGATGGAAAAGAG
ATCTATTTTCATCGCAACAGCGTTGTGGATGCAGATTTTGATTCCCTGGCGATTGGCAAT
GATGTGAGGTATGTGGAAGAGGCCGGGGATGAAGGTCCTCAGGCCTCTACCGTATACATC
ATTGGCAAGCATCACATCGTTGATTGA
>DMJIHGIA_00403 hypothetical protein
GTGAAAAACTACAACAAAAAGAGAAAAAATATTAAGTATGACTCACGCAGGGTCATTCTC
TACGGGATAGCGGGGCTATTGGAGCATCAGATACAGGCCCACTATATAAAAAAACTGGCG
CCCTACCCGTATAATGAGATCGGAATGTTCATCTCATTTGTTGATGCCATTGACATTACC
GGCAAGACGACTACTGCCGATGCTTTGCTCACCCAGCGTACTCTGGTCAGTTAA
>DMJIHGIA_00404 hypothetical protein
ATGAAATTCTATTCAGCGCCTCACAGAGCAGATCGCTATTGGGATGAGCATGTAATCAAT
AAGTGGATATCGGGCGATAAAGAGCAAGCGATGGAGAATCTGGGGCGTGTCGTGCACTTG
CTGGCTGATATGGGAGTACCCGCTCATGTGCATAATGACCCCCACATGGGTCTGCTTGAT
TATTTTGATGATGATGACTTTGAGGACTATGTGGGGGAAACATTCAAGAAAGGCCACCTC
CCTGAACAATGGAATATCAACTTAAACCGAGACAAGATTGCCTTTAATTCAAGCTGGGAC
CTCCTTGATTACTTTAAGAATTTTGCGGAGACCACTCAACTTTACGATAGTGATGATGTC
GATGGTTTTGGCACGGGACAGCCATTTCGGTGGTACAGTTTTCTTGAGAGCACGGATCCA
CATAGGGATGAACTTTTTGATCTGACTGATTATGCCTGCAACGCAATTGCAATGAATCTA
TTGCCAATCAACTACTCATTTACCGCAGGCCTCTATCTCAAGTTCCTATACGATATTAAG
TTTGATCCCGATAAAGATATCCCACCAGTTAAAACAGAGCCAGTCCCTCACTACTTGGTT
GACTTAAAACTTTATAAAATCACCGTGCATAATGATAAAGACAATTGGGGCAGCGGCGAG
ATATTTATTAAAACTAAATATGGCTCTAGTCTTGAAACATATGGCCAGTATAATGTGGAT
AGTGGTGATTCAAAAAATATAAACATCCAATTGCCAAACCGGATATTTAAAGCTGGGGAC
ACGCTGACTGGTGCTTTTGAAATCTATGATGATGACACAACGACCACTGAAAGTATGGGC
GCGGTTACGCTTCATGAGCCAGAGACATTTTGGCTTAGTGGGATTGGAGAAGAGTTCACG
TTTTCTAGGAAATCAGATAACGGCGCCTGTACACTCCATTTTAAAATAAAATTATTTGAG
ATCCCTGAAGAAGAGAACAGAAGATATTCAGAAATAGAGAACAGTCTTTTTGAAGTTAGT
GCCTATTTAAAAAAGATCAAGATCCATGATGATGAAGATTGGGCGGCTGATGGAGAGATT
AACATTGAGGTAGACTTTGAAAATCATAAAAAACAGTTTGGCACCTATTCATTAGGTGAT
GGAGATAGCAAGACTATTAACGAGCTTATTACTAGCAAAATACTGCCTGGGACAGAAGAT
ATAAACCTGAAAATTACAGTGTTTGATGAAGATGTTACTGAAAATGAAAGCTTAGGTAAA
ATTGATCTCGACATTGCCAGTACAGAATGGATCGACTTTAATGGCTCTAAAACTATTACC
AAAAAATCCACAAATGGCGACTGCACTGTTACAGTAGAGATTAATGTCAATAAAATTGAA
TTTTCCTATGAGAAAGAAAACTTTCAAGAATTTATAGAACAAACACAATTGGATTCAGAC
TCACTAAAAAAAGCGATGTTTCCAATTGAGGTTATCGAAGAGATATTTCCACCATTGGTA
TTTAGTGGTAAGCGCTACACCAAACTCCACCACAAACACTGCCACCACGTAAAACGGATT
AAAAAAGGCAACAAACAGAAAGTTTACATGTTCATGGAAGAACTGCCCAGGCGAACTGAG
CAATTACGTGAAGATATCAGAGCGAACAACTCACTCCCCCACCTGAATCTGCTAAGGAAA
TTTGAAAATCATAGGATATGTAAAACTTGTGAAAAACTACAACAAAAAGAGAAAAAATAT
TAA
>DMJIHGIA_00405 hypothetical protein
ATGAGGCGAGAGTCTCACGTGAAGGCCTTTGGGAAAAATTCCCGTGGCTACTCGACCCTC
AAGATCCCTGCTACCCCTCTCTTCCTCCATACCCAGGGTACTTCCTGTCCGATTCCAGCA
CTTGATGGATTCCTCGATGCTGGGATGCTTGGGCAAGAACAGTTGGATTTCCCATCCTTC
ACCTAA
>DMJIHGIA_00406 hypothetical protein
ATGTTTAAACGATTTCAGCTGCTATTTAGCATTTCACAATCTAATCTTATCGTGCGACGC
TACTTTGTAGTGAATGGTTTCGATGGTGCACTCACCATGCTGGGTTTATTGATGGGGTTT
CATGTCAGCAATAATGTAATTCTATCCGTGGTTATTACTGCCTGCATGGGTACGGCAATT
GCGCTGGCGGTAAGTGGAATCAGTAGCGCCTATATCAGCGAATCAGCGGAGAAGAGACAG
GAACTAAGGGAACTTGAAGATGCCATGATTGCGGACTTGCAGCAATCGGCCCATGGTCAG
GCAGCCCGTCTCATGCCCTTTATTGTTGCCGTGGTCAACGGCATGTCACCTTTCATTTTT
GCATTGATAATTATGACCCCGCTGGGAGTGGCGCATCGGTATCCGTGGCTTATCAGTTAC
CCTCTTGAAACTGCCGCCACGGTTGCTTTTATATTGATTTTCTTTCTGGGAGTATTCATA
GGAAAAATTAGTGGTGGCTTCTGGCTATGGGCTGGCTTGCGAGCCTTGTTGATTGCATTG
ATTACTAGTTTATTGATCTATATTGTAGGTCTTGTATAA
>DMJIHGIA_00407 hypothetical protein
ATGGTAAAAGTACAGCGAATCGTGCTAGATGTCCTCAAACCGCATTCACCCAATGGGCTT
GAGTTTTCCACGCAACTGGCAAAAAAATGCCCCGACTGCTGGTTTAACTTTAAAGTGGTC
GAAGTGGATGAAAAAACGGAGACCGTAATTCTTGTTGTCGAGTCAGAAAATATCCCCTAT
GACGATGTGTCTGATGCGATTACATCAATGGGTGGATCCATTCACAGTATCGATGAAGTA
GAAGTCATCAGCATGGGTGATTCAGCGGATTCATCAACGCAGACCGATGTTTAA
>DMJIHGIA_00408 RNA polymerase-binding transcription factor DksA
ATGCCAGCAAAGCTCACTAACAGACAGATTGCCGAATTTCACCAACAACTCAGAGACCGT
TATTACGAACTGCGGGAAGAAGTTCGACAAGAATTATTAAAATCAGATAATGAACAGTAT
ATTGATCTGGCAACACGTGTTCATGATATAGCCGAAGAGTCGGTTGCCGATTTTCTGGTC
GATCTGAATCTAGCCAATATCGACAGACACATTAATGAAATTCGTGAGATCGACGCTAGC
CTGATCCGACTCGCTCAAGGCAACTACGGCAAGTGCTCTGACTGTGGCGAAGCCATTTCT
GAACAACGCTTAAAAGTCAATCCAACATCCTGTCGTTGCTATAATTGTCAGGAAATACAT
GATAAGAAGTTCGTCCAACCAGGACATGCAAGTCTTTAA
>DMJIHGIA_00409 hypothetical protein
ATGGCAACAAAAATCGGTTTAATTGGTGATGTTCATTCCTATCCTGAACCTTTGGGTGAG
GCGCTGTCGCTTCTGAAAAAGATTGGAGTGGAGATGATTTTATGTGCGGGGGATATTGCC
GGATATGGTAATGATCTGGATGGAACCGCTGAATTATTAATCAGTAATGAATGTAAAACG
GTTATTGGTAATCATGATAACTGGCATTTACAGGGTATAAATCAGGACGATAGAACGCCT
GCTGAGTCATGGATTGCGCAATTACCGGCTGCGCTAGAATTTACAATTGAAGGTAAAAGC
CTGTATATGGTTCATTCCCGCCCACCGACTCATGATAGGCATGGAATCAAGTTGCTGGAT
GAAAAAGGGGGGGTGGTTTCTGAACAAAAGGAAATCTGGACTCAAGCTTTGGCGGGATTT
GAATATGATATTCTGATTGTTGGCCATTCTCACCAGGTTTATGCGGAACAACTTGGTGAT
GTATTACTCATTAACCCGGGTAGTACCTGTTTTAACAATGCTTGCGGAATACTAAGTCTG
CCTGAAATGAAGGTTGAATTTCTTTCTCTGCCAGATAAATCTATCGTAAAGTCATGGAAC
TGGGGGGCATGA
>DMJIHGIA_00410 hypothetical protein
ATGCGAAAAATTGTTTATTTTTCATTAAACCTCGTAACTATTGTGACTGATACAATTATA
TGTGCTGTACTGTTTGATTTTGGCGGTATGCTTGCAGAAGAAGGATTTCATAATGGTTTT
GTGAAACTGGCTACGGAGCAGGGGGTTGATGTACAAACTATGCCAAAAAGAGTATGA
>DMJIHGIA_00411 hypothetical protein
ATGAAGGCGGTAAATGATTCAGGGTTTGTGTTGGGCAAGGGAACCGCAAGTGATTTCTCG
GATTTGATGCGTCAACGTACAGGTCTGACAGGTGATGACGACAGCCTGACTGAAGTGGCT
CCCAATCGTTGGACAGCATCAGGGTGA
>DMJIHGIA_00412 Putative transposase InsK for insertion sequence element IS150
ATGCGGATCATTGACGAGCAGTATCTGAGAACCCCGTTTTTTGGTTCCAGGCAGATGACC
GACTGGCTGCGCCTGAATGGGCATCAGGTCAAGCGCAAGCGGATCCAGCGGCTCATGTGT
ATCATGGGCCTGGAAGGCACAGTACCAGGGCCACACACGTCGAAGCCCCACCCGAAAAAC
AAGGTCTATCCGTACCTGCTGAGAGGACTGGTACTCCGCCATTCCAATCTCGTGTGGTCT
GCCGACATCACCGTCATCCCGATGCCGGTTGGCTTCATGTATCTGGTGGCAATCATCGAC
TGGTACAGCCGCTACGCACTTACTTGGCGATTATCCAACACCATCGATACGCCGTTCTGT
CTGGAGGCACTCGATCATGCACTGTCACATGCCCATCCGTGTATCTTCAACAGCGACCAA
GGGCGCCAGTTCACCAGCGTTGACTTCACCGGCCGGCTGCTGGAAAACCAGATCCTGATC
AGCATGGACGGCCGCAGCCGGGCATTGGATAATGTTTTATTGAACGACTCTGGCGCAGCG
TCAAGTACGAGGATATCTATCTGCGTGAATATGGCTCTGTACCAGCACTCGAACAGGGGC
TGA
>DMJIHGIA_00413 hypothetical protein
ATGAACCAAAAATCGTGGATCTTCGCCTGCAACACAGCACAAGTTGGAATTTTCTATCTA
AACCCAGACAAGACCTTTACTCTTGTCAGTGGTCCTTACCATCTTAAATTTCTTGATGGT
TATTATCCGCTGCATGTCAGTTTTGCTGTCACCTATCCTGGAGATCGACTACGCTTTACT
GAAATGAAACCGGTACATCCTCTGGACATGCACCCCATGTTACAGGCGGGAAAAGTAAGT
ATCGATACCTTTTTTGAAGGTCGTTTGATAATAAAAATGAATTTTCAGGCTATTGAATAA
>DMJIHGIA_00414 S-adenosylmethionine synthase
ATGCAGCAACTTAATACTACAGCTATCAATACCATTCCGTATGCCAAACAACCGGTGGAA
ATCGTGGAACGCAAGGGTATGAGCCACCCCGATACCATCTGTGATGCGCTGGCTGAAGAG
CTGAGCCGGTCCCTGTGCCAGTTCTATCTCGAACATTTTGGACTGGTGTTACATCATAAT
GTCGATAAAGCCCTTTTATGGGGCGGCACATCACAACCGCTCTTTGGCGGTGGCAAGATA
CTGGCTCCAATGGAAATCTTTCTGGCTGGACGAGCGACTTGTGAATACAAAGGCATCAGG
GTTCCGGTTAAAGAACTGATGCACGATAGTGCTTCAAACTGGCTTGAATCGAATTTTCAC
GTCTTTGATCCCGCACAACACATCAAACTGCATTGCTTAATCCGACCCGGTTCAATGGAT
CTAGTTGAACTTTATCTTCGTCAGAAAGAAACTGGCATTGCGCTGGCCAATGACACCTCA
TGTGGTGTGGGCTATGCACCATTGAGTGAACTGGAACGTGTTGTTCTGCAGATAGAAAAG
AAACTCAACAGTAACGAAATCAAATCATTACATCCAGAAATCGGTGAAGACATCAAGGTC
ATGGGCACACGCCGGGGTGATACAGTTGAACTGACCATCGCCTGTGCCTTTATAGATCGC
TATATTTCAAGCCTGCACGACTATTTCGATAAAAAATTACATCTTGCCTCTCTGGTTGAA
CATGAAACGAAACTGACCACGCACAAGCAGGTAATGGTTACCATCAATGCTGCCGATGAT
ATTGCCGCAGAAAGCATCTATTTAACGATAACCGGTACTTCCGCCGAATCCGGCGATGAT
GGTGAAGTGGGCCGTGGCAATCGGGTCAATGGTTTGATCACGCCCTATCGCTCGATGAAC
ATGGAAGCTGCGGCGGGGAAAACCCGGTGA
>DMJIHGIA_00415 hypothetical protein
ATGGCGAGACTGACAAGAATATTTTTCGTCATACCGCTATTGATAGTGGCTGCTTTTATG
GGGCCTGCGGTTTGTGCCGACAGGCTGGATGGGCATATTATTCAACTTACCATCGAAGAT
GCCATTGGCCCGGCAACGGATGATTATATTGAACGGGCACTTGAATTAGCAAATGAGCAA
AAGGCTGAACTGGTGGTGATTCGTATAGACACCCCCGGTGGGCTTGATACAGCCATGCGC
GGGATTGTTAAAAATATTACCAATTCTTCTGTGCCTGTTGTCAGTTATGTTGCACCAACG
GGTGCCCGTGCCGCCAGTGCGGGTACCTTTATCCTTTATGCTAGCCATATTGCGGCTATG
GCGCCGGGTACCAACCTGGGCGCTGCGACACCGGTGCAAATAGGTGGGTTTCCGCAACCC
ACGGCTCCCGATAAGAAGGGGGTTAAGAACAGGGAAAATAATCAGGATAAGGAAAAAGAC
AGGGATGATAAACCAGAAACCATAGCCAGTGATGATGCGATGAAGAACAAGGCAATTAAT
GATGCGGTGACCTATATCCGTGGGTTGGCCGAACTCCATGGCCGGAATCAGGACTGGGCG
GAAAAAGCAGTACGGGAAGCGGCCAGCCTGCCGGCAAGTGATGCCTTGAAACTGAACGTT
ATTGATATTATCGCTACCAGCATGGCTGATCTCCTGAAGCAGGTGGAGGGTAGAGAAGTT
AAAGTGCAAGGTGAGAAACGCACCTTGCATACAACCGGACGGGTTGTTCAGCAAATTGAG
CCTGACTGGCGTAGCCGTTTGCTGAGCGTGATAACCAATCCGAATATTGCTTATATTCTG
ATGCTGATCGGGATTTACGGCCTGATCTTCGAATTGTCCAATCCCGGTGCCATTGTGCCA
GGAACTATCGGCGCCATCTCCCTGTTACTGGCATTGTATTCATTCCAGATGTTACCCATC
AACTATGCCGGGATGGCACTCATATTACTGGGTGTTGCCTTAATGATAGGGGAAGCCTTT
GAACCTAGTTTCGGTGTGCTGGGTATCGGCGGTGTTATTTCGTTTGTGTTTGGCTCGATC
ATCCTGATGGATACAGAGACACCCGGCTTTGGTATTGATATTTCAGTGATCATAACCTTT
GCGGCAACCAGTGCCCTGATATTTATTTTTATTATTGGCATGGCGGTCAAGGTGCGGCGG
CGACCGGTGGTGAGTGGACTGGAAGAATTGACCGGTGGCACTGCCATTGTGGTGGTTGAC
TTTGAGCGCAAGGGCACTGTGTCTATTCATAGTGAGAACTGGAATGCTATCAGCAATGTC
CCCTTACACGAAGGCCAGCGGGTCAAGGTGATCGGAGTCAAGGGTTTAACTCTGGAGGTT
GAACCTTTGGATAAGACAACAGAGGAGTCAGAACCATGA
>DMJIHGIA_00416 hypothetical protein
ATGACTATGACAGCGTATACCTTTTATATTTTAATTTCTTTTGTTGTACTGCTTCTGTTC
AGTGCAATCAGGATACTACGTGAATATGAACGTGGTGTGATTTTCCTGCTGGGTCGTTTC
TGGAAAGTCAAAGGCCCCGGCTTCATTATTGTTGTTCCGCTTATCCAGCAAATGGTTCGG
GTTGATTTGCGTACTATCGTTATGGATGTGCCGAGTCAGGATGTCATTTCACGTGACAAT
GTCTCAGTAAAGGTTAACGCGGTGGTTTATTTCCGGGTGATTGAACCTGACAAGGCGATT
ATCCAGGTAGAGGACTTTTATGTGGCGACCAGTCAGCTTGCCCAGACCACCTTGCGATCT
GTATTGGGGCAACATGAGTTGGATGAAATGCTGTCGGAACGTGAGCGACTCAATGCGGAT
GTGCAAAGTATTCTGGACCAGCAAACTGATGCCTGGGGCATCAAGGTCAGCAATGTTGAA
ATTAAACATGTTGATCTGAATGAAAGTATGGTGCGTGCCATTGCCAAACAAGCTGAAGCC
GAGCGTACCCGACGTGCCAAGGTTATCCATGCAGAAGGTGAAATGCAGGCGGCCGATAAG
TTACTGGAAGCAGCAAGGACCCTTTCGCAACAATCCCAGGCTTTGCAATTACGTTATTTG
CAAACGCTGACTGAAATTGCAGGTGAGCGTTCCAATACGATTGTATTTCCTTTGCCAATG
GAGCTTATTGAAGGCCTGATTAAAAAGGTTGAATAA
>DMJIHGIA_00417 hypothetical protein
ATGAAAATACCATTACAGGTTACATTTCGTGATATTCCCCATTCCGATGCGCTGGAAGCG
GATATTCGTGAAAAAGCTGCCAAGCTGGAAGAATACTATGATCAGATTATGAGTTGCCGG
ATTATGATTGAATCCCCACATGGACATCATCATAAAGGAAATTTGTATCACGTCAGGGTG
GATATAACTGTGCCGGGTGATGAAATTGTTGTTAGTCGTTCACCTGATCAACATCATGCC
CATGAAGATGCCTATGTAACGGTGCGGGATGCATTTAATGCCGCGCGTCGGCAATTACAG
GACTTTGCCAGGAAACAGCGACAAAAGGTCAAACTTCATGAAGTTCCACCTCATGGTGCG
ATATCAAAACTGGTTGCTGATGAAGGCTATGGCATGATCCAGGCTGATGATGGACGTGAA
ATATATTTTCACCGTAACAGCATTGTTAACGGTGATTATGATGTGCTGGAAATCGGCAAT
GAAGTCCGCTTTACGGAAGAGGCCGGTGATGAGGGTCCCCAGGCAAGTAGGGTGCATGTG
ATTGGTAAACATCATATTGTCACATGA
>DMJIHGIA_00418 putative protein
ATGATGGAATGGCTCTGGAAATTATTACCCCTTGGCATTGCAGGCTATGTCGCATTCAGT
GCTTTAGTCTATTTCATGCAGCCCGGAATGATTTTCTATCCCAATATACCCGGACGAGGG
CTTGTCACCACACCAAAAAGTATCGGCCTAGATTATGAGGATGTAGAACTGATTACCGAT
GACGGCACCAGGATACATGGCTGGTTCATTCCAAATAGCAAGGCATCTGATACGCAAAAA
CAGGCAACCCTGTTATTTTTACATGGTAACGCCGGCAATATTTCTCACCGTCTGGATTCC
ATCAAACTATTTAATAACCTTGGCCTGGACATATTGATTATTGATTACCGTGGCTATGGA
CAAAGCACAGGCAAACCAACCGAGGCCGGAACCTATCAGGATGCAGAAGCCGCCTGGCAT
TATTTAACGGCAACTCGTGGTATTAAAGAAAATAAAATTATTCTCTTTGGCCGTTCGCTG
GGTGGTTCAATCTCCGCCTGGCTGGCCAGTCAGCATACACCGGCTGCACTGATTGTTGAA
TCCAGCTTTAGTTCCGCCCATTCCATGGGGCAGCGCATCTATCCTTTTCTACCGGTGCGT
TTGCTCAGTCGTTTCCAGTACAACACTAAAGAATATGTCAAAGCAATACACTGTCCTGTG
CTGGTGGCGCATAGTCGTGATGATGACATTATTCCCTACGAAGAAGGCCGGGATATTTTT
AATTCCGCCCACGAACCCAGATATTTTCTGAAAATGCGTGGCGGCCATAATGACGGATTT
ATCATTAGTGGCTCAAGTTATGTCGATGCACTGGAATCATTTATTAACACTAGCGTCAAT
CAACAAAACATGAATACACAATAG
>DMJIHGIA_00419 Adenosylhomocysteinase
ATGAAAAATAGTATTAACTTTGATATCAAGACCCCTGCCCTGGTCGAGCAAGGCAAACGG
CGCATCGAATGGGCCTGGCAGGAAATGCCTGTATTACACATACTTACCAAACGTTTCATA
CATCAACGACCATTGAAAAACATTCGCATCAGTGGCTGTCTGCACATTACCACCGAAACG
GCAAATCTAGCCCGAACTCTCAAGGCTGCCGGTGCAGAGATTGTACTCTGTGCCAGCAAC
CCTCTCAGCACGCAGGATGATGTCGCCGCCGCACTTGTCAAACATTATAAAATTCCTGTA
TACGCCATTCGCAGTGAAACGACTGAGCAGTATTATCAACATATCAATGTCGCGCTTGAT
CATCAGCCGGTTATTACCATGGATGATGGCGCGGATCTGGTCAGTGAGATCCACAAATCT
AGACCTGAACTGATTCCAGAAATGATCGGTGGAACCGAAGAAACCACCACCGGTGTTATT
CGCTTACGGGCCATGGCAACGGAAGGCGCATTGCAGTTCCCGATTATTGCTGTCAACGAT
GCCATGACCAAACATCTGTTTGATAATCGCTACGGCACCGGCCAAAGCACTCTGGATGGC
ATAATACGTGCCACTAATGTCTTGCTCGCAGGCAAGACGTTCACTGTTGTTGGTTATGGC
TGGTGTGGACGAGGTATCGCCATGCGTGCCAAAGGGCATGGTGCCAAAGTAGTGGTTACT
GAAGTTGACCCCTTAAAAGCACTAGAAGCCAGCATGGATGGCTATCAGGTCATGCCACTG
ATTGAAGCCTCCAAAATATCAGACTTTATTATTACCGCTACTGGCGACAAGCATGTGGTG
GATAAACACCATATGCAAGTGATGAAAGATGGTTGCATCCTGGCAAACTCCGGTCATTTT
AATGTCGAGATCAATATTCCTGCCCTTGAGTCACTTTCAATGAATCAACATCGTCCCCGC
CCTTCAGTTGATGAATACATCCTCACTGATGGCAGAAAACTTCGTCTGCTAGCAGAAGGC
CGGCTGGTCAATCTTGCCGCCGCCGAAGGCCATCCTTCTGCAGTCATGGATATGAGTTTT
GCCAATCAGGTATTGTGTGCTGTTTACCTGGCTAACCTGAAAAGCAAAGGCAAACCAAAA
CTGGAAAACACGGTACATAATGTGCCATCTGAACTTGATCGGGAAGTGGCCAGATTAAAA
CTAGCCGCGATGGCTATTGATATCGATACGCTGACCCCGGAACAACAACATTATCTGTCA
TCCTGGCAGGAAGGCACATTATAA
>DMJIHGIA_00420 hypothetical protein
ATGACCAGTACGGGTAAAAAAACGGATTTTATTCGGCAAGGTGATCATCGTTTGCTACGA
GAACTGGAACATGATCCTTATCATTCCAAAACCAAATTGAAAGAACCGACAGTCTGTCCA
GTTTGCAGTGCGGTATACCATAAAGGACATTGGCAATGGGGTACGATACCGGCGGATGCA
CATGAAACGATGTGTCCGGCATGCCATCGAATTCATGACAAGGTGCCGGCCGGTTTTCTT
ACAATCAGCGGCGATTTTTATGTGCAACATAAAGATGAAATCCAGGCGCTGATTCTTAAA
GTAGAAAAACGGGAAAAAAGCGAACATCCGCTTAAACGTATCATGGGAACGGAGACGGAG
GATGGTGAAATGATTTATAGCTTTACTGATGCGCATCTGGCGAGAGGAGCGGGGGAAGCC
TTGCATCATGCCTATAAGGGCAAACTGGATTATCAGTATACGGAGGGCGATATTATGCTT
CGTGTTAGCTGGAAGCGTTAA
>DMJIHGIA_00421 Cadmium, cobalt and zinc/H(+)-K(+) antiporter
GTGGATCACGATCACCAGCATCATGATGTAGAGACAATGGGCGACCGTCGTTTGGCAATT
GCCATCGCCTTTAATATGCTACTGACGCTGGCACAGGTGATCGGCGGCGTGATCTCAGGC
AGCCTGGCGCTGATCGCTGACGCATTGCACAATTTCAGCGACGCCAGCTCACTGTTCATT
GCCTGGGTGGCGCGTAAAATTGGTCGGCAACCCGCTGACCATTTCAAGACCTTTGGTTAC
AAACGGGCCGAGGTTATCGCCGCACTCATCAATCTGGTAACACTGGTGCTGATCGGTTTC
TATCTCATCTATGAAGCGATATGGCGTATTTTCGAACCGCAGGTGATCGAAGGCTGGACG
GTGGTCATCGTTGCCGGAATTGCACTGGTGGTGGATATAGCCACGGCGATACTCACCTAC
CATATGTCCAAAACCAGCATGAACATCCGCGCCGCCTTCCTGCATAACGTCTCGGACGCC
CTGGCCTCGGTCGGGGTCATCATCGCCGGCGCCCTGATTCTGCTCTATGGCTGGTACTGG
AGTGACACGCTGCTGACGCTGCTCATCGCCACCTACGTACTCTATCAGGCCGCCACGATG
TTGCCACAAACCCTGCACATCCTCATGCAGGGCACGCCGAAAGATATTGTTATCGATGAT
GTCATCCATGCCATGCAGCAGGTGGCCGGCGTAAGCAACGTCCATCACGTCCATATCTGG
CAGCTTGATGAATACCGCAACGCGCTGGAAGCGCATGTGGTGACCTCAGATGTTAGTCAA
ATGGAACCAACCAAGGCAGCCCTCAAAGAGGTATTAACGCAGCGGTTCTCCATCTCCCAC
TCCACACTGGAGTTCGAGATAACCCATTGTGCAGAAGGTCGAGAAGCGTGTTGA
>DMJIHGIA_00422 Amylosucrase
ATGTACGAACAGGTCGCCCACTCCCTACTGAACGAGATCCTCGACCGCCTCAAGCCGGAG
ATCCGGCGCCAGGATCTGCGCCACTTCTACACTCGTCTCGGCGCCAACTTCTACGCCATC
CACAGCCTGTTCCACTTGCTCTACGGCAAGCGTAGCGACTTCACCGAACAGATGATCAAT
CTGGTGGAAGTAATGGCCAACCAATACATCACCCGCAGCAAGCAGCTGGAACAGAGCGAT
ATAGCACGGGAGAAGGAGCACAACTGGTTTCTCAGCCAGCAATGGGTTGGCATGGCGCTC
TATGCCGACGGCTTCGCCGACGACCTGCGGGGGGTCCGCTCACGGCTCCCCTATCTGCAG
GAGCTGGGGATCAACATGGTTCACCTGATGCCGGTGCTGAAGTGCCCCGAGAGCGCCAGC
GATGGCGGCTATGCGGTGAGTGATTTCCGCCAGCTCGACAGCCGCGTCGGCAACCTCGAC
GACCTGCGCGAGCTGGCCGAGTCCATGCACAAACGGGAGATGCTGCTGGTGTTCGACGTG
GTGGTCAACCACACCTCCGACGAACACGCTTGGGCGCAGATGGCCCGCAGCGGCAAGCAA
AAATATCAGGACTACTACTACATCTTCGGCAACCGCGACGTGCCCGACATGTTTGAGGAG
ACCATGCCTGAGATCTTCCCCGAGACCTCGCCCGGCAACTTCACCTGGGACGAGACGATG
GGCAAGTGGGTGATGAGCGTGTTTCACGACTACCAGTGGGATCTGAACTACAGCAATCCG
GCGGTGTTCATCGAGATGATCGACATCATCCTATTCTGGGCCAACCAGGGGGCCGACATC
GTACGCCTCGATGCAGTGGCCTTCCTCTGGAAGAAGATTGGCACCAGCTGCCAGAATGAG
CGCGAGGCCCACCTGATCCTGCAGTTGATGAAGGACTGCTGCCAAGTCACCGCCCCCGGC
GTATTGTTTATCGCCGAGGCGATCGTCGCGCCGGTAGAGATCATCAAATATTTCGGCGAG
GATGCGGTGATCGCCAAGGAGTGTGAGATCGCCTACAACGCCACCTTCATGGCGCTACTC
TGGGATGCGGTCGCCACCCGCAATGCCAAGCTGCTCAACCAGGGCATCCGCAACCTGCCA
GACAAACTCGACCGCGCCACCTGGCTCAACTATATCCGCTGCCACGACGACATCGGCCTC
GGCTTCGATGACCGGGACATCCGCCTTGCCGGTTACGAACCCCTCGCCCACCGACGCTTT
CTGGTGGACTACTTCACCGGCACCTACGACGACTCTGAGGCCAAGGGACAACCCTTCGGC
GTCAATGAGAAGACCGGTGACGCCCGTATCTCCGGCTCGCTGGCCTCGCTGGTGGGGCTG
GAGTGGGCACTGGAACAGGACGATCCGGAGGCAATCGAGCGCGCTGTCAAACTGATCCTA
CTACTGCACGGCATGATCCTCTCCTTCGGCGGCATCCCACTGCTCTACTACGGCGACGAG
ATCGGTACTCTCAACGACTGCAGTTTTCTGCAGGATGAGAGCAAGGCCGGCGATAACCGC
TGGATGCATCGTCCGCAGCTCGACTGGCAGAAAGCCGAGCTGCGGCTACGCCACGGCACT
GTCGAACAGCAAATCTTTGACGGCCTGAAGAAGATAATCGCGGTGCGCAAGAGCATTCCC
GCCTTCGCCGACTTCAACAACCGCGAATTGCTAGAACTCGACAACCCACACCTGTTCGCC
TTCTGGCGCAGCCACCCCAACCAGAGCGGCGACCGGGTGCTGGTAGTCGCCAACTTCGAC
GCCTCACCCCAATACATCAACCTGAACGAACTCGGCAACCGCGGCATGTTCTGCTACGGC
CAGGTCAAAGACCTCTGCAGCGGCGAGTCACCAGCCCTGTTCAAAGAGCAATTGGTGATA
CCGCCCTACCGCTTCTACTGGCTGACAGACCAGCAGCCGGAAGTGGAACTGTGA
>DMJIHGIA_00423 Fructokinase
ATGGAATCACACCCGATCATCTTTGGCGAAGTGCTGTTCGACTGCTTTGAAGATGGCAGC
CGTGTGTTGGGCGGTGCCCCCTTCAATGTCGCCTGGCATCTGCAGGCATTGGGCGCAGCC
CCCCTCTTCATCAGCCGCGTGGGGGACGACTCGCTGGGGCGGCGGATCCGCGACACCATG
CAGCAGTGGGGGTTGAGCAGCGCCGCGCTGCAGCTCGACTCTGCCCACCCCACCGGCAGC
GTCGAGGTGACCATCCAGGATGGCGAGCCACACTTCGAGATTGTCGCCGAGCGCGCCTAT
GACTTCATTCAGGCCAATGCGCTACCACCGCTCGAGGCCACCCTGATCTACCATGGCAGT
CTGGCGCTACGCCAGCCCCACTCGGCCAGCGCCCTCGCCAGTCTGAAACAGAGCCATCCA
GCCCCGATCTTCCTGGACGTCAACCTGCGCCCCCCTTGGTGGAATGCGGAATCGATCAAC
CAGATGCTGGATGACGCTACCTGGGCCAAGCTCAATGATGACGAGGTGAATACCCTGCTG
CCGGGCAGCAAGAACCTGCAGAACAAAGCGGAGCACCTGCTGCAGTGCCATCAACTCGAG
CTGATCATCGTCACCCGCGGTAGCCAGGGCGCGTTTGCACTGAACAGCCAGCAGCACCAC
GCCGAGATCGTTCCCACCAGCGACACCAGGGTGGTCGACACAGTGGGTGCCGGTGACGCC
TTCGCCAGCATCTGCATCCTGGGGCTGCTCAGGGACTGGGATCTTGCCAGCATGCTGAGC
CGCGCCCAGGTGTTTGCCTCGCTGATCGTCGGCATGCGTGGCGCAACCGTGCGGGATACC
GCCCTCTACCAGAGACTGAAACAGCAGTGGGGACTCTGA
>DMJIHGIA_00424 Mannosylfructose-phosphate phosphatase
ATGACGACTCCGCTGCTGCTTTGTACCGACCTCGACCGCACTCTGCTGCCCAACGGGGTC
GAGCCTGAATCACCGGATGCACGCTGGCGCTTCACCCATTTGGTCGAGCAGCCAGAAGTG
ATCCTGGTGTTTGTCAGCGGACGCGATCGTCGTCTGGTGCAGGAAGCGATCAAGAACTAT
CTGCTGCCACGTCCCGACTTTGTCATCAGCAATGTCGGCAGCACGATCTACGACCTTCGA
CAGGGAGCTTGGCAGCTCTGGTCCCACTGGCAGGAGGAGATCGCTCCCGACTGGAACGGT
CTCGATCACCAGGCACTACGCCTGCTGCTGAGTGATCTCGACAACCTGCGGTTGCAAGAG
CACAGCAAACAGAACCGCTACAAGCTCAGCTACTATCTACCACTGCACCTGGAGCAGCAG
TCGTTGGTGAAAAAGATAGAGGCACGCTTTCAGCAGTATGGTGTCGCCGCCAACCTGATT
CTCAGCGTCGATGAGCCGGCTGGCGTTGGCCTGCTCGATATCCTTCCGCGCCGAGCCAGC
AAGCTGCATGCAGTAGAGTTCCTGCAAGATTATCTCGGCATCCCGCGCCATCAGACCCTG
TTTGCCGGTGATAGCGGTAACGATCTGCCGGTGCTGGCGAGCCCGATCCCCTCGGTGCTG
GTCGCCAACGCCATGCCCTCAGTGGTAGAGGATGCGATCGCCGCCAGTCGCATCAACGGT
ACCCTCCCTGCACTCTACCTGGCCAGCGGCGGGCTTTTCGGCATGAATGGCAACTATAGC
GCCGGCATTCTGGAGGGCGTCGCCCACTTCCACCCCGAGTTGCAGCCACTGATCGAGGGG
GTTGAGAGTCATCTCTAG
>DMJIHGIA_00425 D-inositol-3-phosphate glycosyltransferase
GTGACGCATCTTGGCTCAGGAGCCACCATCGATAACAGCAAACCACTCTACCTCTGTCTG
ATTAGTGTGCATGGCTTGATCCGGGGCGAGGATCTGGAACTGGGCCGTGATGCCGATACC
GGCGGTCAGACCAAATATGTGGTTGAACTGGCCAAGGCGCTGGCCAATCAACCTGCTGTC
GGCAGGGTCGACCTGCTCACACGCCTGGTCGACGATCCAGACGTGCACCAGGATTATGCG
CAACCACTGGAGGATCTGGGCAACGGCGCACGCATCGTTCGCATCGAGGCAGGGCCTCGG
GGTTATCTCCCAAAAGAGGCGCTGTGGGAACATCTCGACAGCTTCATCGACAACACCACC
AGGCTGTTCGATGAACAACAGCAGCTGCCCGACCTGCTGCACAGCCACTATGCGGATGCA
GGCTATATCGGCTGTCGCCTCTCACACATCCTCGGCCTGCCGCTGATCCACACCGGCCAC
TCACTGGGCCGGGTCAAGCGCCGCCGCCTGCTCGCCAGCGGCATCAGCGCCACCGAGGTG
GAGGAGCGCTACCGGATGTCGCGGCGCATCGAAGCGGAGGAGATGACCCTGGCCTCCGCC
GAGCGGGTCATCACTAGCACCCATCAGGAGATCGAAGAGCAGTACGAGCTCTACGACCAC
TACCAACCCGAACAGATGGTGGTGATCCCCCCTGGCACCGACCTGACCCGTTTTCACCCC
CCCCAGGGTGGTGAGTGGCAGACCCATATCGCCGACGAACTGGGGCGCTTTCTCCGCGAG
CCTGAACGCCCCATCATCCTCGCCCTATCACGCCCCGACCCACGCAAAAACATCGCCGCA
CTACTCACCGCCTACGGCCAAGACCCAGAGCTACAGGCGATGGCCAATCTGGTGGTGGTG
CTCGGCAATCGGGATGATATCGCCGAGCTGGACAACGGCGCCCAAGAGGTGCTGGGGGAG
CTGCTGCAACTGATCGATCGCTACGACCTGTATGGCAAGGTTGCCTACCCCAAACACCAC
ACAGCGGATGACGTGCCGCTGATCTACCGGTTGGCAGCGCTCTCCAACGGCGTGTTCGTC
AATCCGGCACTGACCGAGCCCTTCGGTCTGACCCTGATCGAGGCGGCGGCCAGCGGTCTG
CCGATCGTCGCCACTGAGGATGGCGGCCCCCGCGACATCACCGCCAACTGTCAGAATGGC
CTGCTGATTGACCCCCTCGACCCGGAAGATATCGCCCTCGCCCTGAAGAGCGTGCTGCTC
GACTGGGAGCAGTGGCAGCAGCGTTCGGTTCTCGGCCTGCAGGGGGTGCGTGAACACTAC
GTCTGGAATGCCCATGCGCAGCGCTATCTGGAGATGGTACTGCCGGTCGTGGCGAAGACT
GCCCCACCGCTGGTGCGCACTGCACGCGGTCGGCGTCCCATGCTTTATCACGACCGGGCG
ATCTTTACCGACCTCGATCAAAATCTGCTGGGTGATAAGGGATCACTGGCGGAGCTGGTC
AGCCTGCTACGAAAAAATCGTAAGTGCGTCTCCTTCGGCATCGCCACCGGCCGCCGCCTC
GACTCGGCCCTGAAGGTGATGAAAAAGTACCACATCCCGGAGCCAGACGTGCTGATCACC
AGCGGCGGCAGCGCCATCCACTATGCGCCGAAACTGACCGAGGACACGGCTTGGACCCGC
CACATCGAAAAACAGTGGACCCCGCAACTGGTACGCCGGGTGTTAAACGCGCTGCCCGGT
CTGCAGCCGCAGCCGCGAGTCGAACAGAGCCACTTCAAGATCAGCTACTACATCGATCCG
GAGAAGGCGCCCTGTCTCGACGAGATCAACCAGCTGCTGCACCAGGAGGAGCTCTCGGTC
AACGTGGTGCTCTCGTTCGGCCAGTTCCTCGATGTGTTGCCGATCCGCGCCTCCAAGGGG
CTGGCGCTACGCTTCATGGCGACGCACTGGGGCATCCCGCTGGAACGCATCCTGGTGGCC
GGCGGCTCCGGCGCCGACGAGGATATGATGCGTGGCAATACCCTGGCGGTGGTGGTGGGC
AACCGCCACCATGAGGAGCTGTCGCAGCTGGAAGACGCCGAACGCATCTATTTCGCCCAT
GCCCCCTACGCCGCGGGCATCCTCGAAGCGCTGCAGCACTACGACTTCTTCCGCAGCTGT
CAGCTGGCGGAGCCCGAGGGGAGCACCAGATGA
>DMJIHGIA_00426 hypothetical protein
ATGGCATGGAGCACTTTTCAGCGGCAGATTTTTGCCCCGATTCTTTTCGCAGCGGTTCTC
TTGAGTATTTCTATTGAGAGTCATGCAACCACCATGGCGGCGATGACAGGCCCTCTGGGA
CCTGGAGTGACCTATACCGACAGTTCCACCCCGGTCATCGTCAAGGCCGCCCAGGGAGGA
CAGCCCAACACCATTGTCTACATGCCGCCGGGCAGCCCGGCGCGTGGCAGCCAGTTTGGA
CCCTACACTTACGAACACGGCTTCATCTGTATCGGGCCTCCCGATGACGGGCCGAGGCAA
TTCCACTCCTGCCTGAACGATGCAGGCCTCACCTGGAACACCCAAAATGCCGGTGGCACC
GGCGGCCCGGACGACCGTGAGGTGCGTGAGCATGCCGCTGCCCTGGGTTCCGACTTCGAG
GAAATGGCGGAGCTGATCGCACCGGAGGCGATCCCCAACACGGTATTGCAGACCGGGCCT
TCCCGTAATGGCGGGATGCGCACCGCCTACATTCGCAGCAACGGTATCAATGAGTTGGGT
CCGGATGACCCCTTCTACCTGGTGGGTTTTAAGGAGATCGGCTTCTGGAGCGAAGTCAAC
AACATGGATAACTGGAGTCGAGGTGATCCGAATCTGTTTGAGGTGCGCGATCTCGCTCAC
ATCTGGCACATGCACAATCCGACCTCGATCTGGGGCAGCATGACAGTGCCGAACCATCGC
CTGATCTGGATCACCGCCGGCCCGAGCAACTATGGGCCGTTTATCCCGTTCAGCATCGAT
GATCCCTACATCCATGAAGCCTTCAAAGACAGTAGCTACGAAAGCTCGATTATCAGCAAT
CCCTATACGCATGAGGAGATTGCTGAGATCGAGGATCTGATCATGGCGCCGGATGGCGCG
GTGATGGGTGACATCCGCGAGATTCAGCGACGCATCGTCGAGCGGCTGCCGATCATCCCC
GCCGCGGTCCTGCTCACCAGCAGCAGCCTGCCAGACGGCAACGTGCTGGAGAACTACAGT
GCTAGCCTGAGCGCCTATGGTGGCGCCAAGCCCTACAGCTGGCATCTGGTGGATGGTGCG
CTGCCGCCCGGTTTGCTGCTGGCCGATGGTGTCATCAGCGGCCTGCCCATCGACGATGGC
CTCTACCTCTTTACCATCGAGGTGGTGGATGCCAATGGTAACAGTGCCAGACGCGATCTC
TCGATCAAGCTCAGTGACCCGGAATCGACCCTGTTGGAGGCGCGCTTCGATAGCGGTAAC
GACGGCTTCGTCTATCAGGACGACAGCTTCCGAGGCACCAGCCAGCCAGTCTATGCTGCC
GGCATCTGGCAGCCTGCCGGCGGCACCAGTGGATGTACCCACCGAGCTGATCCTCTCATT
CCGCTACAAGCTGAGTCAGAGCACCTTCTATGCGGGGAATGA
>DMJIHGIA_00427 hypothetical protein
ATGGCCACTCATCAGTCCCTTTTTCACCAACACCCCCTTGCCCGCATCCGCCGCCGCCTG
CAGCACCGGCAGCTCTTCGTTGTAATCAAGATTACAGGTCACCATCACCAGATCGCACTT
CTGCACCACCTGCAGCCCACCCTCAATGGTCTTGCTCGACATACCGATGGCCCGCAGCTT
GCCCTCTTGTTTGAGTTGACGCAGGGTATCCAGCACTGGCTCCTGTTCAAGGATTCGCAG
ATCCTTACCCTGGGAGTGGATCAGCACCAGATCCAGATAGTCGGTTCTCAAGCGCCGCAG
ACTGCGCTCCACGCTGGCGCGGGTATGCTCGGCGGAAAAATCGAAGCGCGACTCGCCCGC
CTCGAAGATCTCCCCCACCTTGGTGGCAATCACCCAGTCGTGACGACTGCCAGGCAGCAG
CTCGCCGAGGCGCTGCTCGCTATTGCCGTAGGCGGGGGCGGTATCGATCAGGTTGATGCC
CAGATCGCGGCTCAGCGTCAGCAGCTCCCGCACCGCCCGGTCATCCGGGATCTCGAACCG
ACTCGGGTACTTCACCTGTTGGTTGCGGCCAAACTTCACCGTGCCCAGCCCCAGCGGGCT
GACCTGGATGCCGGTCGTGCCAAGCGGTCTCAGCTCCATTGTGCGTGTTCCCAGGGCAGT
GCTGCCCGTTGTGGGGCGGGCCAGTCAGGCACCACCTCTGGTAGATTTGGTTCGATGCCA
GCGCTGCGCAACTGCGCCTCCACCTGGCGCGCCAGCAGCGGCGCAAAGGCCAGCTTGGTG
GGCCAACCGACCAGCACACCATCCCGTTCCTCCAGATAA
>DMJIHGIA_00428 putative FAD-dependent oxidoreductase
GTGAAAATCAAAGTGAAAACAGTCGAAACCGACATCGTCATCTTCGGCGGCGGCATCGCC
GGTCTCTGGACCCTGACCCGCCTGCGCCAGGCCGGTTACGCCTGTCTGTTGCTGGAGTCG
GGGTACCTCGGCGGGGTGCAGACGATGGCCTCCCAGGGGATCATCCATGGTGGCACAAAG
TACGCACTGGCCGGCAAGCTGACTGGCTCCTCCCAGGCGATTCGCGAGATGCCACAGATC
TGGCGTGACTGCCTAGCTGGCCGTGGCGAGATCGATCTGAGCCGGGTACGGCTACTCGCC
TCGCATCAGCACCTCTGGTCGAATGGCATGCTCTCGCGGATGGCGGGTTTCTTCGCCGGT
AAGGTGATGCAGAGCCGGATCAGCGAGGTGCAGGGGGAAGATCGTCCCGCACTGTTTCGT
GACCCAGCGTTCCACGGCAGCGTCTACCAGCTCGATGAGCCGGTGCTCGACATCGCTTCC
TTAATTATGGAACTGCAACGTCAACACGGCGACTGTTGTCTGCAGCTGGCGGGGCCAGAA
GTGGTCGAGTTCTGTTCTGAAAACCATCTAAGGCTGCAGGGCGAGGATGGCCGTCAGCTG
GAGATCCGCTCCCGGCGCATCCTGCTCAGTGCCGGTGCCGGTAACCAGACACTGCTGCGC
CGGCTCGGCCGCGACACCCCGGCGATGCAGCGTCGCCCGCTGCAGATGGTGATGCTGCGT
GGTGCACTGCCGCCGCTCTATGCCCACTGTCTCGGCGCCAGCGCCAATCCGCGCCTAACG
ATCACCAGCTACCCAGTGGCGGATGGCACGCAGGTCTGGTACCTGGGAGGCGAGATCGCC
GAAAATGGCGTTGGCCGCGATGCCGATGCGCAGATAGCCGCGGCGCAACAAGAGCTGCAG
GCGCTGCTGCCTTGGGTCGATCTGAGAGGCGTGCAGTGGGCGACGCTGAACGTGGATCGC
GCCGAACCCCGCCAGCCTGACGGCAAGCGCCCCGATAATCCTTATCTGGAGGAACGGGAT
GGTGTGCTGGTCGGTTGGCCCACCAAGCTGGCCTTTGCGCCGCTGCTGGCGCGCCAGGTG
GAGGCGCAGTTGCGCAGCGCTGGCATCGAACCAAATCTACCAGAGGTGGTGCCTGACTGG
CCCGCCCCACAACGGGCAGCACTGCCCTGGGAACACGCACAATGGAGCTGA
>DMJIHGIA_00429 Bifunctional protein HldE
ATGTCGATCGAAATTCCCAGCTTTGAGCAGGCCCGCATCCTGGTGGTGGGGGATGTGATG
CTCGACCGCTACTGGCACGGCGAGGCGGTGCGCATCTCGCCGGAGGCGCCAGTGCCGGTG
GTGCGGGTGGGCGAAGAGGAACAGCGCCCCGGTGGCGCCGGCAATGTGGCGCTGAATGTC
GCCGCGTTGGGAAGCAACGCCATGCTGGCGGGGATCATCGGTGATGACGAGCCGGGTCGG
ATGCTGGGGGATATCCTTGATGCCGCCGGGGTCGACTGCCGTTTCGAATATCTGGATGGC
CTTCCCACCATTACCAAGCTGCGGGTGGTCAGCCGTCACCAGCAGTTGATTCGCCTCGAC
TTTGAGGATGACTTCCCGGCCGCCGGCAGCGAGCTGCTGCTGGAGGCCTGCCGCGCAGTG
ATCGAAGAGGTCGATCTGCTGCTGCTCTCCGATTACGCCAAGGGCACCCTGCAGGATATT
CAGGGGCTGATCGAGCTGGCCAGGCAGCACGGCAAGCCGGTGCTGGTGGACCCAAAACAG
CAGGATTTCTCACTCTACCGTGGCGCCACCCTGCTGACCCCCAACCTGGCCGAGTTCGAG
TCGGTGGTCGGTCCTTGCCGGGATCAGGAGGAGCTCGTCAGCAAGGGCCAGGCGCTGATC
CGGCAGCATGATCTGCAGGCGCTACTGATCACCCGTGGTGAGCAGGGGATGAGCCTACTG
CAGCGCGACCTGGAACCCCGACACATGCCGACCCATGCCCGCGAGGTGTTCGATGTCACC
GGTGCCGGCGATACCGTGATCTCAGTGCTGGCGGCGGGCTTGGGGGCCGGGCTCAGCCTG
GAGTTGGCCACCCACATCTCCAACGTGGCCGCCGGGGTGGTGGTCGGGAAACTTGGCACC
GCCTCGGTGACGGTGGACGAACTTAAGGCGGCGATGCTCGAGCATCAGGCGACTCACCGC
GGCGTGGTCAACGAAGATGGGTTGCTGCGGCTGATCGGCCTAGCCCGCATCCAGGGCGAG
AGCATCGTTGTCACTAACGGTTGTTTCGACATCCTCCACCCCGGTCATGTCACCTATCTG
GAGGAGGCGAGCCGCCTCGGCGACCGATTGGTGGTGGCGGTCAACGTGGACGAAACGGTG
CGCCAGCTGAAGGGCGAGAATCGGCCGGTGAACGGCCTCGAGCACCGCATGCATGTGCTG
GCAGCGCTGGCCTGTGTCGATTGGGTGGTGCCGTTCAGTGAAGAGACCCCAGAGCGGTTG
ATCTGCCGCCTCAAGCCCGATTTTTTGGTAAAAGGCGGCGACAACGATCCGGACAAGATC
CCCGGCGCAGCCTGCACCCGTGAGGCGGGGGGCGAGGTGCGGGTGCTGAGCTATGTGGAA
GGTGTCTCGACGACACGGATAGTGGAGTCGATCCGGGAGAGCTAG
>DMJIHGIA_00430 Lipid A export ATP-binding/permease protein MsbA
ATGCCCAAACTCACCAGCAAGACCCTCTATCTGCGGCTGCTCGGCTACGTCAAACCCTAC
CGCCGGCTGTTTGCGCTCTCGATCTTCTTCACCGTGCTGCTGGCGCTCACCGAACCGATG
CTGCCGGCACTGCTCAAGCCACTGCTCGACGGCAGTTTCGTGGAGAAGGATCCGCAGACG
ATCCGCCTGATGCCGTTCGCCCTGGTCGGCGTGTTCCTGCTGCGCGCCCTCACCAGCTAT
GCCAGTACCATGACCATCAACGCGGTCTCGACCCGGGTGGTGATGGACCTGCGCAACCAG
ATCTTCGACAAGCTACTGTGCCTGCCCAACCGCTTCTATGATGACAACCCCACCGGCACA
GTGCTCTCCAAGGTCACCTTCAACGTCGAGCAGGTGGCCGCCGCCTCCACCGAGGTACTG
ATCGTGCTGGTGCGCGACTCGGTGGCGGTGCTCGGGCTGGTCAGCTACATGCTCTGGCTC
AACTGGCGACTGACCCTGGTGGTGTTCCTGCTGGCGCCGATCATCGTGCTCATCGTGCGC
CTGATCAGCAAGCGTCTACGCCGCCTCAGCCACTCGATCCAGAGCTCGATGGGAGAGATG
ACCCATGTACTGGAGGAGGCGATCCAGGGCAACCAGGTGATCAAACTGTTCGGTGGCCAG
GCCTACGAGTCGGGCCGTTTCCGCGAGATCAGCAACTGGGTGCGGCGCTACCACATGAAA
CGCGTCGCCGCCGCCTCGATCAGCTCACCCGCCGGCCAGATGGTAATGGTGCTGGGACTC
GCCGGGATGCTCTATTTTGCCTCGATCCAATCGCTCAACGACCAGCTCAGCGTCGGCTCC
TTTGTCTCCTTCATCGCCGCCATTGTGATGCTGCTGTCACCGCTGAAAAAGCTGATCCGC
ATCAACGAGCAACTACAGCAGGGGCTGGCGGCGGCAGAGAGTGTGTTTGACCTGGTCGAT
GAGCCGAGCGAGGCAGACCAGGGGCAGCGACCGATCGAACGCCTCAGCGGCCAGATCCAC
TTCGAGAGGATCCACTTCAGCTACCAGGGCGCAAGTGAGCCGGCCCTGCGCGACATCGAC
CTGAAGATCGCGACCGGCGAGACCGTTGCCCTGGTCGGCCCCTCCGGCAGTGGCAAGAGC
ACCCTAGCGAGCCTGCTGCCGCGCTTCTATGAGCAGAATCAGGGCCGGATTCTGCTCGAC
GGCATCGACTGCCGCGAGATGCCACTGGCACAGCTGCGCAACAACATCGCCCTGGTGAGC
CAGGATGTCACTCTGTTCAACGACACGGTAGAGGCCAACATCGCCTACGGGTTGATGCGC
GGCACCCCCCGCGACAAGGTGCTGGAGGCGGCTCGCGCCGCCCACGCCATCGAGTTCATC
GAACAGATGCCAGACGGCATCGAGACCCTGATCGGCGAAGATGGCACCCGCCTCTCCGGC
GGCCAGCGCCAACGCCTTGCCATCGCCCGCGCGCTGCTCAAGGATGCGCCTATCCTGATC
CTCGACGAGGCCACCTCGGCACTCGACAACGAATCGGAGCGCTACATCCAGGAGGCACTG
CAGACCCTCACACAGAACCGCACCACTCTGATCATCGCCCACCGCCTCTCTACCATCGAG
AGCGCCGACCGGATCCTGGTGATGGAGCAGGGCCGCATCATCGAGCAGGGCGACCACACC
AGCCTGATGGCCCGCAACGGGGTCTATCGCACACTCTACGACACCCAGTTCGCCAGTTAG
>DMJIHGIA_00431 hypothetical protein
GTGGCTGAACTGCCTGCGTTCAAGCCGCTGCAGCGGCCTCTCACTAAACCACCTAAGCGA
GTGCTGCTGATCGCTACCCGGCAGATCGGCGATGTGCTGCTGGCGACGCCGCTGTTGCGT
TCGATGTGCCGTGCCTGGCCGGAGACGGTGATCGATGTCTTGGTCTATAAAAATAAGGGC
CAGATGCTGCAGGGCAATCCCGATCTGAATCAGGTGATCGAGATCGAGGAGCACCCCGAC
TTCGCCCAGTACCGGGTGCTGTGGCGGCGTATCTTTCGCCGCTACGAGCTGGCAGTCTCG
ACGCTGGCGGGGGATCGACCGAATGTCTATGCGTTCCTGGCGGCGCCCAGGCGGGTCAGC
CTAATCCCTGACCTGCTGCCCAAGAGCCGTTGGAAACGCTGGATCAACCAGGGCTGGACC
CTGCTCGATAATGTCCAGACCCACACCGTTGAGCAGAATCTGATGCTGGCGCGGGTGCTG
GGCATCGCGCCGCTGCACCAGCTGGTACCGCCCGTCGCTGCGAGTGACCCCTTCGGTGAG
CTGGGCGGATTCCTTGGCCGACATGCGTTTGTGCTGCTCCACCCCTTTCCCATGTGGCGC
TACAAGCGCTGGACTGAGGCGGGCTGGCAGGCGCTGCTCACGCATCTTGCTGGGCGTGGT
CTGAAACTGCTGATCACCGGCGGGCCAGACCCGGAGGAGCGTAGCTTCTGCGAGCGACTG
GCGGCAACGCTGCCGGAGTCGGCGCTGGCAATCCCGGCGCGCTTTGGCTTCGGCGAGCTG
GCGGCATTGATGCGTCACGCATCATTGTTCGTCGGCCCGGATACCGCCCTGACCCACTTG
GCTGCCGCCTGCGGTACGCCAACTCTGGCGCTGTTCGGTCCGAGCAACCCGGTCAAGTGG
GGCCCCTGGCCGAGCGGTTATGCCGATACTCAGCCGCCATTCAAGATGTATTCCGAAACA
GCGCAGCGGGTGGCCAATGTGAGCCTGCTGCAGCCGCACTATGCGGAGGCCTGCGTGCCC
TGCCGGGAGGAGGGGTGCGAGCGCCACAAGGGCAGTGCTAGCCTTTGCCTTGATCAGCTG
TCGGCGCAGCGGGTTATCGTCGCAGTGGATGCGCTGCTGGTTGGTGAGTTGATCCTCGAC
TAA
>DMJIHGIA_00432 hypothetical protein
GTGAGAGTGAGTCTGATCGTCACCAGCTACCAGTGGCCGGAGGCGCTCGCCTGTGTTGTG
CAGAGCCTGTTCCGGCAGAGCCGGCTGCCGGATGAGATCATCGTCGCCGATGATGGCTCA
GGGCCTCAGACCCGTGAGCGGATCGCGCAGCTGGCAGTGAGCGCGCCCTGTCCGCTGCAT
CACGTCTGGCAGCCGGATCAGGGGTTTCGTGCGGCGGCGATCCGTAACCAGGCGGTGGCC
CGAGCCAGCGGCGACTATCTGATCTTTCTCGACCACGACTGCATCGCCTTCCCCCATTTT
GTCGAGCGCCAGCTGGACCTCGCCGAGCCGGGCTGGTTTGTCGCCGGCAACCGCCTGCTG
CTGAATCCCAGCCTCAGTCGGCGGGTGCTCGACGGCGAGCTCTGGCCGCCGGACTGGAGC
GCCAGGCAGTGGCTCACCGCCCGCCTTAGCGGCGGGGTCAATCGCCTGTTACCGCTGCTG
CGGATCGGTGAGGCGCGCTTCCGCAAACGCCGGGCACGGCGCTGGCAGGGGGCGCGGAGC
TGTAATCTGGCGCTCTGGCGGGAGGATTTTCTTGCGGTGAACGGTTTCGATGAATCGTTC
CAGGGCTGGGGACATGAGGATGCTGATCTGGCGGCACGACTGATCGTCAGTGGCCGCTAT
CACAAGGATGGCCGTTTTGCCCTGCCAGTGTTGCATCTCTGGCATGCAGAGAATCCCCGT
GCGATGGAGGCGGAGAATCGCCAGCGGCTGGAGGCAACCCTTTTGGGTGAGCGCAGTGCC
TATGCCGAGCAGGGGGTGAGTCGTTACCTGAATCCGACGCTGGAGGCGGGTGGTGGCTGA
>DMJIHGIA_00433 hypothetical protein
ATGAGCGCACGCCCCCAATGGCAGCAGCAGAGCGATGAGCTGGCCCGCGGGATGGCGGTG
GCGGCGGCCTTTGCCATCCCGCTGCCCACCGCCTGGGTGGGTATCACGATGGGGTTGTTC
CTGCTGTTCTGGATCGCTAGCGGCGACTTTGCCAACAAGTGGCAGCGGGTTCGGCAGAAT
CCGGTGGCGCTGATGGCGCTGGGGCTGTTTGCTCTGTTGGGTCTGGGGGTGAGCTATTCG
AGTGTGGGTCTTAGTGAGGCGCTTGAAGGTTGGGGGGCCTATCACAAGCTGATCTATATC
GCGCTGCTGGTGTCGGTGCTGAATGAGCCGAAATGGCAGCAGCGGGCGTTGATGGCCTTT
GTGCTGGCGATGCTGTTGGTGCTGCTGCTCTCCTATGCGCAGCTGCTGGGGTTCTGGCCG
GAGGGCAAGCCAGAGCAGGAGTTTGCGCCATTCAAGGGGCGTATCGCGCACAATTTCTTT
ATGGCCTTCGCTGCCTATCTGGTGTTCGATCTGTTTATGCGTCAGCCAGCCCGGCGTCTG
TTGTGGGCTGGCATCCTGCTGCTGATGCTCTACAACATCCTGGTGATGGTGCCGGGGCGC
ACCGGGCAGCTGGTGTTGTTTGTGATGGTGGTGTTGGCCACCTGGCACCATTGGCGCTGG
CGCGGCCTGCTGGTCGGAGCGCTGTTGACACTGGCGCTGGGAGCTGCGGCGATGCAGTTT
TCCGACGGTTTCCGGCCGCGGATGCAGGCGCTACTGGATAATGCCAGCAGTTACTTTGAG
GGAGGGGCAGCAGAGAGCTCCACCGGTCTGCGTCTCTCCTACTATGAAAACTCCATCGAA
CTGATCCTGAAGCATCCCCTGATCGGTACCGGTACCGGCAGCTTTATCCACGAGTACCAG
CAGCACGCCAACGCCAAGGGAGTGCCGCTGACCGATAATCCCCATAACGAATATCTCAAT
CTGGGGGTGCAGCTGGGGCTGCTCGGTATGGGCGCACTGTTGCTCTTCTTCCTGTTGCAG
TGGCGTTTTGCCGGTTTGATGCGGCCGGAACAGCGGAGACTGGCTCAGGCGCTGGTGTTG
GCGATGGCGTTGGGCTGCCTCTTTAACTCCTTCCTGATGGACCACGGTGAGGGCAAGTTC
TATGTGATCCTCGCCGGGATCCTGTTTGCCAGGACCAGAGAGGCCACCGCCCAGGCGCTG
CGCGAGGGCACGCCCGCCTCCCTCAGCGTGATCGTCATCACCCGTAACGAGGCGGCGCGG
ATCCGTGCCTGCCTGGAGTCGGTGAGCTGGGCCGACGAGATCCTAGTGCTCGACTCCGGC
AGTAGTGACGAGACTCTGGCGATCTGTCGAGAATACACCGACAAGGTGTTTGTGAACCGC
GACTGGCAAGGCTTCGGCGTGCAGAAAAACCGGGTGCTCGACAAGGCCAGAGGCGACTGG
GTGCTGTCGATTGATGCGGATGAGCAGGTGCCCGAGGCGCTGCAGGCGGAGATCCACCAA
CTGCTGGTGTTGGCTGATGAGGCCCCGGCAGTCTACAAGATTCCTCGGCTCTCCTCCTAC
TGTGGCCGGCAGATGCGCCACGGTGGCTGGTGGCCCGACCATGTGGCACGGCTGTTCCGT
CGCGGCAAGGCGCGCTTCAGCGATGATCTGGTCCATGAACGACTGCTGTTCGTGCCACCG
GCGGGGCGTCTGGAGAACCCGCTCACCCACCAGAGTTTCGACAACCTGGAGCAGGTGCTG
GAGAAGGTCAACCGTTACTCCAGCGCCAGCGCCGAGCGGATGCTGCAACAGGGCAAGCGG
GGTGGGGTCGGCAAGGCATTGCTGCGTGGTCTCTGGAGCTTCCTGCGCGGTTATATCTTG
CGCGCCGGCTTTCTCGATGGCAGCGAGGGGTTGATGCTGGCGATCTCCAATGCCGAGGGG
GTCTACTACAAATACCTCAAACTCTATTACCTGGGACGGCGTCGGTGA
>DMJIHGIA_00434 hypothetical protein
ATGCGAGTCAGCGGCTTTACCTTTCTGCGCAACGGCGTGCTGTTGGGCTATCCCTTCATC
GAGAGCATCCGTTCAGTGTTGCCGATCTGCGACGAGTTTGTGGTGGCGGTGGGGCAGAGT
GACGACGGTACCCGTAAACAGATCGAGGCGATCGGCAGCGACAAGATCCGTATCATCGAT
ACTCAGTGGAACGAGGCGATGCAGGACCGCGGCTATGTCTATGCCCAGCAGAAGATGATC
GCCCACTTCAACTGCAGCGGCGACTGGGCCTTCTATCTGGAGGGGGATGAGGTGCTGCAT
GAGGATGATCTGGATAGCATCCTCGCCAGTATGCAGCGTCACCTGGATGACCCGCAGGTG
GAGGCGCTGGTGTTCGACTACCACCATTTCTACGGTAGCCCGGAGTGGCTGGCAGTCAGT
CCAGGCTGGTATCGGCGCGCACCGCGGATCATCCGCAACTCGATTCGCAGCTACTCCCCC
GATGGGCTGTTTTTTGTGGTGATGGATCGAAACAAGCAGGGCCGCTATCCGCGGGCTGCG
TTGGCGAATGCGCCGATCTACCACTACGGCCATGTGCGCAGCAGCGAGCGGATGCGCGAG
AAGATCAATCAGGTGAGTCGCTACTGGGGCCATCAGCCGCCTAAGTTTGAAGGCTACGCC
ATCGACCCTCAGGCGCTGGCGCGGTTTCAGGGAACTCACCCGTCGGTGATGGTCGACTGG
CTGGCGCGAGATGCGCAGCAGAGCTTTGTCCCTGATCCTGACTACCTGCCAACCCGCCGC
GAACTGAAACACCGTCGGGCGATGCGTCTGGAGCGCTGGTTCGGGCTGGAGTTGAGCAAG
AAGCACTACAAGCTGGTCCGGGATTGA
>DMJIHGIA_00435 Lipopolysaccharide heptosyltransferase 1
ATGAGAGTGCTGTTGGTCAAGACCTCCTCCCTGGGAGATCTGATCCACAGCTTGCCGGCG
CTCAGCGATGCGCAGCGGGCGATCCCCGGTATCCGCTTCGACTGGCTGGTGGAGGAGGGC
TTCGGCGAGATCCCCGCCTGGCACCCGGCGGTGGAGCGGGTGATCCCGGTAGCACTGCGG
CGCTGGCGTAAAGCGCCGCTGCAGGCCTGGCGCAGTGGCGAGTGGCGGTGCTTCCGCACG
CTCTTGCGTGAGCGCGAGTATGATCTGGTGATCGATGCTCAGGGGTTGCTGAAGAGCGCT
CTGCTGGCAGTGCAGGCGCGGGGTGAGGTGGTCGGCCTGGATGTCGATTCGGCGCGGGAG
CCTCTCGCCTTCCTCGGCTACGACCGCTGTTTCAGCGTAGCCAAGGGGCAACACGCGGTA
GCCCGGCTGCGCCAGCTATTTGCTGCCGCCCTTGGCTATCCTCTGCCAGAGAGCGCGGCC
GATTTTGGCATCGCCTCTCGCTTTCAGCAGGCCGATCCTGCAGCACCGCCCTACCTCTTC
TTTTTGCATGGCACCACCTGGCAGAGCAAACACTACCCCGAGTCCCAGTGGCGGGAGCTG
ATCGGGTTGGCCGCCGAGGCGGGTTTTAAGGTGCAGCTCTCTTGGGGCAGCCCGGCGGAG
CGGGAGCGTGGCCTGCGCCTGGTCAAGAGTAGCGCCAGCGCCAAGCTGATGCCGCGCCTA
CAGCTGAGTGAATTGGCGGCGCTGCTCGCCGGAGCGGCCGGGGTGGTCTCGGTCGATACC
GGCCTAGCCCATCTGGCTGGGGCATTGGGGGTGCCAAGCGTCGTGCTGTTTGGTCCCACC
GCAGCGGGCCTGACCGGGTTGATTGGCGCGCGCCAACAGAATCTCCAGGCGGCGATGAAG
TGTGCACCCTGTCTGAGGCGGCGCTGCCCGCTGTCGGATCTGGGCGAGCCGCTCTGCTTT
CAAACCCTGTCGCCGCCGCAGGTCTTTGCGCAACTGCAGGCGAACATGGCACAGTCGCTT
CCTGATCCAGAGTGA
>DMJIHGIA_00436 ADP-heptose--LPS heptosyltransferase 2
TTGGGCTCCGCTTCCCCCATTCTGGTGGTCGGCCCCTCCTGGGCCGGTGATATGGTGATG
GCTCAGAGCCTGTTCAAGGCGCTGAAACGGCGCGACCCCGAAGCATCTGTCGAGGTTCTC
GCCCCCGGTTGGAGCAAGCCACTGCTGGCGCGTATGCCAGAGGTGGATGCGGCGATCGAG
ATGCCGCTCGGCCATGGCCGCCTCGGTCTGGCTGAGCGTTGGCGGCTCGGCCATTCGCTG
CGCAATCGTGGTTACTCTCAGGCGATCCTCCTCCCCAACTCCCTCAAATCGGCGCTGGTC
CCCTTCTGGGCTAGGATCCCTCTACGTACCGGTTGGATCGGTGAGCTGCGCTACGGTCTG
CTCAACGATGCCCGCCGGCTCGACAAACAGCGCTGGCGTATGACGGTGCAGCGCTTCGTG
GCGCTGGCCCAGCCCGCCGGGGAGCGTGAGCTGCCGGAGATTGAGCCCCCGGCGCTGCAG
GTTGACCCCGCCGAGCGCCAGCGGGCGCTGCAGGCGCTGGGACTGAAGAAAGGCGAACGG
CCACTGCTGGCGCTCTGCCCTGGTGCCGAGTTTGGTCCCTCCAAGCGCTGGCCCGAGGCC
CACTATGCGGAGCTGGCCAACCACTATCTCTCCCAGGGCTGGCAGGTCTGGCTGTTTGGG
GCCGACAAGGATCAGCCTGCTTGCGCCGAGATCGATCGGTTGAGCGACGGGGCCTGTGTC
GATCTGGCCGGGCGTACCACCCTGGCGCAGGCGGTGGATCTGCTCTCCCTGGCCGATGCG
GTGGTCAGCAACGACTCTGGGTTGATGCACGTCGCAGCCGCGTTGGATCGCCGTCTGGTG
GCGGTATATGGCTCCACCGACCCCGGTTTCACGCCGCCGCTGAATTCCCGTTCCAAGGTG
GTGCGGTTGGGCCTCGACTGTAGCCCCTGCTTTCAGCGTGAATGCCCGAAAGGCCATCTC
GACTGCCTCAACAGGCTGCCGGTAGAGTCGGTGATCGATGCGCTGGAGGCGCTACCCCGA
TGA
>DMJIHGIA_00437 hypothetical protein
ATGTCTGAATCCAACGCACGCCCTGTCGGGCAGGAAGTGATCAAGGTCAAGCGTAGCGAG
TTGCCGCTGAGCTGCCCGCCCCAAGACGCGCCGCTGGCGGCTATGCATCCGCGGGTCTAC
CTGCCGATCGAGAAGACGGGCAGCGCGGTCTGTCCCTACTGTGGCGCAAGCTACCAGCTG
GACGACTGA
>DMJIHGIA_00438 Branched-chain-amino-acid aminotransferase
ATGATAGGAACAATGGCGGATCGCGATGGGGTCATCTGGCTTGACGGTGAGATGGTGCCT
TGGCGCGAGGCAAAGACCCACGTACTGACCCACACCCTGCACTACGGCATGGGCGTGTTC
GAAGGAGTGCGGGCCTACCACGCTGAACAGGGCACCGCCATCTTCCGGCTTGAGGAGCAC
ACCGAACGGCTGTTCAACTCCGCCCATATCCTGGGGATGCAGATGCCCTTCGATCGCGAC
ACCCTTAACGCGGCGCAGCGGGCGGCGGTGCGCGAAAATAACCTGGATTCCGCCTATATC
CGTCCGATGTGTTTTTATGGCTCCGAGGGCATGGGGCTGCGCGCCGACAATCTCAAGGTG
CATGTGATGGTCGCCGCCTGGGAGTGGGGCGCTTATCTGGGCGATGACGGCATCAACAAG
GGCATCCGCATCCGCGTCAGTTCTTTTACCCGTCACCACGTCAACGCCACCATGTGCCGG
GCCAAGGCCAATGGCAACTACATGAACTCGATGATGGCGCTGCAGGAGGCGCTGCACGAT
GGCTACGACGAGGCGCTGCTGCTGGATGCCAACGGTTTTGTCATGGAGGGCTCCGGCGAG
AACATCTTCATCGTCCGCGACGGCGTTCTGCACACCCCCGATCTGACCTCCGCACTGGAT
GGCATCACCCGCAAGACGGTGATCGAGCTGGCCGGCGAGATCGGCGTGCCGGTGGTGGAG
CGTCGCATTACCCGCGACGAGATCTACATCGCCGACGAGGCCTTCTTCACCGGCACAGCC
GCCGAGGTGACACCGATCCGCGAGGTCGACAACCGCCAGATCGGTTCCGGTAGTCGCGGC
CCGATCACCGAGCGGCTGCAGAAGATGTACTTCGACCAGGTCCACGGCCGCCGCGAGACC
CGCCCCGAGTGGCTGGCGTACGTCTAA
>DMJIHGIA_00439 Bifunctional glutamine synthetase adenylyltransferase/adenylyl-removing enzyme
ATGCGGCTGCGGCCCAACGGCAATTCCGGGATGATGGTCAGCTCGATGCGGACCTTCGAG
AGTTATCAGCAGGAGAAGGCCTGGACCTGGGAGCACCAAGCGCTGATTCGTGCCCGCCCG
GTGGCAGGTGACCCGAAGGCGAAGGCACGCTTTGAGGCGGTTCGCCGGCATATCCTCGGC
CAGCCGCGGGAGGCGCAGCGGCTGCGCGCCGAGGTGCTGGAAATGCGCGAGAAGATGCGC
CAGAGCCTGGATAAAAGCAGTGCCGCCCAGTTCGATCTGAAGCAGGGGCGGGGCGGTATC
GTCGATATTGAATTTATGGTTCAATACGCGGTCCTTCGGTGGGCGCATCAACACCCCGAA
CTGCTGGAGTGGACCGACAATGTCCGGTTGCTGGAGACGTTGTCGCGGCTTGGTCTGCTG
GCCGGCGACACCGCGGAGTTGATGACTGGCGCCTACAAGGTTTTCCGTGCGGTCTATCAC
CGCAACGCGCTCCAGGATCAAGCGGCGCTGATCGCCGATGATCAGCTGACAGAAGAGCGC
GCCATGGTCAGGGAGGCGTGGGCCGACCTGATGGCAGAGTAG
>DMJIHGIA_00440 Bifunctional glutamine synthetase adenylyltransferase/adenylyl-removing enzyme
ATGTCCGACGCAATTGCCGAGAGTGTGGAGGTGGAGTGGTCCGCCTGGTGCGAGACGCTG
GCCGATGCCGGCGAGCGGGTGCCCGATACTGCAGCCCTGGTGGCAGACCTGAAGCGGGCC
TGGGAGGCGAGCGGTTATGTGGCGCAGAGTTGCAAGCGGGATCCGGGGCTGCTGCCGGGG
CTGCTTAACAGTGGTCAGCTGCAGTCGAGCTACACCGCTGGCGAGATGGCAGGTCAGCTA
GCAGAGCGACTGGCGGATGCCAGCGACGAAACCGCCCTGCACAAGATTCTGCGCCAGTTC
CGCCGCCAGCAGATGGTGCGCATCATCTGCCGCGACATTGCCGGCTGGGCGCCGCTGGGT
GAGACCCTGGAAGACCTCTCCGAACTGGCCGACATCACCATCCAGCAGAGTCTGGTGCTG
CTCTATGACTGGACCTGCCGGGAGATGGGTACGCCGCGCAACGCCGCAGGCGAGGCCCAG
TCCTTGCTGGTGCTCGGCATGGGCAAGCTGGGCGCACGCGAACTCAATCTCTCCTCCGAT
ATCGACCTGATCTTTGCGTACCCGGAGCCAGGCGAGACCGATGGCCCGCGGCCGCGCAGC
AATGAGCGGTTCTTCATTCGCCTCTGCCAGCGTCTGGTGCAGGCGCTCGATACCGTCAAC
CCAGACGGTTTTGTATTTCGCGTCGACACCCGCCTGCGTCCCTTTGGCAGTGTTGGTCCG
CTGGCGATGCACTTCGATGCCCTGGAGAACTACTACCACTCCCAGGCGCGGGAGTGGGAG
CGCTATGCCATGATCAAGGCGCGCTTGGTGGCGGGTGATCCGGCGGCGGGTGAGGTATTG
ATGGCGCTACTGCGCCCGTTTGTTTACCGTCGCTACCTCGACTTTGGCGCCATCGAATCG
CTGCGCAAGATGAAGCGCATGATCAGCGCTGAGCTGCACAAGAAGGGTATGGACGCCAAT
ATCAAACTGGGGGCCGGCGGCATCCGCGAGATCGAGTTCATCGGCCAGGCGTTTCAGCTG
ATCCGCGGCGGGCGGGATTCCGAGCTGCAGATCCGGCCAATCCTACCGGTGCTGAAGCGG
CTGCAGCAGAAAGAGTACCTGCCCGAATATGTGGTGCGTGAGCTGGCTGAGGCCTATGAG
TTCCTGCGTCTGGTGGAGAACCGTATCCAGGCTTGGGCGGACCGCCAGACCCACCTGCTG
CCAACGGATGAAGGATTGCGGCTGCGTCTGGCCCGGGCCATGGGCTTCGGCAGCTGGGAG
CCGTTTGCCGCGGCGCTGGCGCGCCATCGGCAGCGGGTGCAGGGGCATTTTGACAAGGTA
TTTGCCGCGCCACAGGCCGAGGTAGAGAGTGACAGCCAGCCGCTGAGTGGCGTCTGGGAT
GAGAGTATGGAGCCGGAGGAGGCCCAGGCGGCGCTGGCCGAGGCTGGCTTTAATGCGGTG
GCCGAGACCCACCGGCGGCTGCAGCAGTTTCACGGCTGCGCCGCCTGCCGTGGCCTGGGC
GCGCGCGGTCGCGCCCGCCTCGGTGAGCTGATGCCGTTGCTGCTGGAAGCGGCGGGGCAG
CAGGAGAATCCGGATCAGACCCTGCAACGGCTGCTTGATCTGCTCGAGTCGATCGTGCGC
CGCACCGCCTATCTGGCGCTGTTGGTGGAGAGCCCGCTGGGGCTGTCGCAGCTGGTGCGG
CTGAGTGGCGTCAGTCCCTGGATCACCCGGCTGTTGTCGCGGCATCCGATCCTGCTGGAT
GAGCTGCTCGATCCGCGTCGGCTCTACTCGCCGCTCAATCGCCGGGAATTGGAGCAGGAG
CTGGAGGTCCAGCTCGCCGGGATCGAGAAGGACGATTTGGAGCAGCAGATGGAGCGGCTG
CGCCAGTTCACCCAGAGCAACATGCTGCGGGTGGCGGCGGCGGATATCACTGGACAGGTT
CCGCTGATGGTGGTCAGCGACTATCTGACCGAGATCGCCGAGACCAGCATCGTGCGGGTG
GTCGAGCAGGCCTGGGCTGCGATGGTGCAACGCTACGGAGCACCGAAGGGGCTGGCGGTC
GGCGAGAGCAGCTTCGTGGTGATCGGCTACGGCAAGCTCGGCGGCATCGAGTTGGGCTAC
AGTTCCGATCTCGATATGGTCTTTCTGCACGCCATTGACGATCAGTTTGCCGAGACAGAC
GGCGCAAAGTCGATCCCGGTGGAGGTTTTCTATGCGCGCCTGGCGCAGCGCATGATCCAC
CTCTTCACCACCCGCACCCCTCCGGCATCCTCTACGAGGTGGATATGCGGCTGCGGCCCA
ACGGCAATTCCGGGATGA
>DMJIHGIA_00441 hypothetical protein
GTGGTCTTTTTGGTTTTGCTGGTGCTCGGTCTGGCGCTGCTGTTCGGCTATGAAAGCCCG
AAAGTCAGCGAATTGAACCAGCGTCTCGCAGCTGATCCGGAGCTGAACAGCTTCAGCTAC
CGTTTCCGGGTGGTGCGGCTCGATGGGCGCAAGGCGGTGATGAGTACGCCGCGCTCCACT
GAGGTTCCGGTGGAGCGGATTCTGCACCTGCTGTTTGACGATCTCACATCCCGCCAGACC
AGCGGCCCGCGCTTTCAGCAGGCACAGCGTGAGCTGGCGCGAATCCAGACCAAAGCCCGA
GACATGGTGCTGGCCGACCCGGCGGTCGAACGGGTGAGCTGGGAACTCGACCGAGACTGG
CTGATGCAGCATGGGGTGCAGCTCGTTCCATAA
>DMJIHGIA_00442 hypothetical protein
ATGAACAACCGCAACCTGCTACTTCTGCTTCTCTCCACTTCGCTTTCAGGGCTACTGCTC
TCCGCCTGTGACGACAGCAGTACAGTGGTAAGCAGCACCACTGCCAACACCAGTAGCAGC
TCAGGCGGCAGCTCTAGCGGTAGTTCGATCGCCATCAGCACTACCACAGGTTTCACCTCT
GGTACTGGCAGCAGCGATTCAAGTTCAACCACCACATCGACCACAACCGCCAACCGGGCA
CCCGAGATCTCCGGCACCCCGCCGAGCCGCATCGAGGAGAACAGCAGCTACAGCTTTACT
CCGGCGGCCAGCGATCCGGATGGCGATCCCCTGACCTTCAGCGTCAGCGGCCTGCCGGCT
TGGGCCCGCTTCGATGCCGTCACCGGCACCATCAGCGGCTCCCCGCATGCAGGTGATCTC
GGCCATCATAGCGGCATTCGGGTGCATGTCAGCGACGGCACCCACCAGGTCTCACTGCCG
GCGTTTGAGATTACCGTGGATCAGGCCGCAGTCATCGCTACCGGTAACCGCCTCTTCGTC
GACAACCAGATCAGCAGCTCAAGCTGCAACGACTACGCTCCCGAGAGCCGCAGCTGTGGC
GGCGGCAGCGACACCGCCTACAACACTTTCGACGGCGCGACCGCTGTGGCCCAGGCTGGC
GACACCGTCTATGTGCGCGAGGGCCGCTTTAAAGAGCAGCTGAAGGTGCGCAACTCCGGC
ACTGAAGGCAACTTTGTCACCTTCCGCAACTACCAGTCGGAGACGGTCACCATCACCGGC
GCCACACTGGCCCCGGCGATCGACCTGACCGACCGGGAGTATGTGGTGATCCAGGGCTTT
AATGTGGACAAGGTCGGACGCTGGCTCTACTTCCTCGAGGCACACAACAACATCGTGCGC
GACAACCACTTCAGCCAGGCCTATGACTCGGCCGGCTCCAAGGCGGGCATCTTCTTCTTC
CACGCCAGCCACAACCGATTCATCAACAACACCCTGGAAGATAACGAGGACGATGCACTC
TCGCTGGTCGATTCGGAGCGCAATCTGGTGGAGGGCAACAGTATCATCAACGCCTTCCAC
TCCCTGTGGGATATCCGCTGCGGCAACTACAACGTGCTGCGCAACAACTACTTCTACAAC
GAACGGCAGAAGGATGGCGAAGTCTACGACTGCGACGGCCAAGTCAAAACCTACAAATAC
AACGCCACCAAGCACAACCTGATCGAGGGCAACGAGTTTGACTACACCGCCAACTCCGGC
AACAAGTCGCCCTTTTCTGGCATCCAGTATGGCGGCCAGGACGGCATCATCCGCCATAAC
CGCTTCCACGACACCACCGGCCCCGCCCTTCGCCTGGCACTCTACGGCACCGAGGCCAAC
CATGTCACCGGCAACCGGGTCTATCAGAACGTTATGCACAACTCCGACTTCGCCGGCGTC
TGGATCCAACCAAAGCACAGCGTGAGCGACAACATCTTCAAGAACAACATTCTCGGCGGC
AGCAGCTTCGTCAACAACGACAACCGCTGGAGCTGGTGGAACAATGAATTGAAAGGCGAA
CCGGTGCAGCTCTACCTGAGCCGCGACTCAGGCTACCTGTTCGACACCAACGCCTTCGCC
CACGCCAACCCCGACCAGCCCTACCTGATCACCTACGGCAACGGCTTTCGCGAATCCGGC
ATCGATCCACAACGTTCTGTCGCTTGGTGGAACAGCAACGAACCCGGCAAGTTCCGCAAT
AACATGGTTGCGCAGCCGGCGTTTGTTGACGAAGGGGGGCGTGACTTCCACCTCAAGGCA
GGCAGTCCGATGATCGATGCCGGTACTTTTCTCACCCAGACCGCCAGCGCTGGCAGCGGC
ACCACCCTGCCGGTAAAAGATGCCGCCTACTTCTACGACGGATTCGGCATTCCCGGCGAA
CAGGGCGACGAGATCCAGCTGGAGGGGAACAGCGCCACCGCCATCGTGGTCGCAGTGGAC
TACGCAAACAACACCCTGACCCTCGACCGCTCTCTGAGCTGGAGCAGCGGTCAGGGGGTG
AGCCTAAAGTACAACGGCAATGCACCGGATATCGGCGCCTTCGAGTCCGAAGGCTAG
>DMJIHGIA_00443 hypothetical protein
ATGGACAACCGCAACCTGCTTCCTCTGCTTCTCTCCATTTCGCTTTCGGGGCTAACGCCC
TCCGCCTATAGCGGAAGCCCCAGCCCGGCCACACCACCCACACTTGGGATCAGCGCGGAT
CAGACAACGGCCATCAGCAACGGCAACCGCCTGTTCGTCGACAACCAGATCGGCAAGTCG
AGCTGCACCAACTACACCCCGGAGAGCCGCAGCTGTAGCGGCGGCAGCGACACCGCCTAT
AACTCCTTCGACGAGGCAAGCAGAGCGGCCCATGCCGGCGACACCGTCTATGTTCGCGAG
GGCCGCTTCAAGGCGCAGCTGAAGGTGCGCAACTCCGGCACTGAGGGCAACTTTGTCACC
TTCCGCAACTACCAGTCGGAGACGGTCATCATCACCGGTAAAAAGCTAAAACCAGCGATC
GACCTGAGCAACCGGGAATATGTAGTGATCCAAGGCTTCAATGTCGAGAAGGTAGGGCGC
TGGCTCTACTTCCTGGAGGCCCACAACAACATCGTGCGCGACAACCACTTCAGCCAGGCC
TACGACAGAGCCGGTTCCAAGTCGGGCATCTTCTTCTTCCACGCCAGCCACAACCGCTTC
ATCAACAACACCCTGAAAGGCAACGCGGACGACGCGCTCTCGCTGGTCGACTCAGAGCGC
AACCTGGTGGAGGGCAACTCCATCCGCAACGCCCACCACGCGCTGTGGGATATCCGCTGT
GGCAACTACAACGTGCTGCGCAACAACTACTTCTACAATGAGCGACAGAAGGGCGGCGAG
GTCTACGACTGCGATGGTCAGGTGAAGACCCGCAAATACAACGCCACCCGGCGCAACCTG
ATCGAGGCCAACGAGTTCGACTACACCGCCAACTCCGGCAACAAGTCCCCCTTCTCCGGC
ATCCAGTACGCCGGTCAGCAGGGGATCATCCGCCACAACCGCTTCCACGACACCACCGGC
CCCGGCCTGCGCATGGCGCTCTACGGTAAGGAGGCGCGGCACAACTGGGGCAACCGGGTC
TACAACAACCTCTTCTACGCCTCCCAGTTCGCCGGCATCTGGCTGCAACGCAGCCGCAAG
GGTGGCCAGTTTGAGGATAACCGCTTCACCAACAACCTGCTCAGCGGCAGCCGTTTCGTC
AACAATGACAGCCGCTGGGCCTGGTGGAACCAGATCCTCAAGGGCAAGCCGGTGCAGCTC
TACCTCGACCGCCGCGACGGCTACCGGTTCGACCACACCGCCATCATCAGCGCCAGCGGC
GATGGTCCCTACCTGGCGATCTACGGTAACGGCAACCGCGGCCCGGAGCGCCCCCAGCTG
ACCATCACCCAGATGAACCGGCAAGACCCCAACTTTCAGCACGGCCTGGTGATCGCCGCC
CCCCACTTCATCGACCCAGCCAACCACGACTACCGCCTGCGGGACGACAGCCCGCTGATC
GACGCCGGTACTTTTCTCACCCAGACCAGCAGCGCCGGCAGCGGCACCGAGATGAAGGTA
AAAGATGCCGCCTATTTCTACGACGGCTTCGGCATCCCCGGCGAACAGGGCGACCAGATC
CAGCTCGATGGCGATACCCAAAGCACACGGATCATCAGCATCGACTACGCGACAAACACC
CTGCGCCTCGACCACCCCCTCAGTTGGCGCAAGGGTCAAGGGGTGAGCCTGAAATACAAC
GGCAAGGCACCGGATATCGGCGCATACGAATAG
>DMJIHGIA_00444 60 kDa chaperonin
ATGTCCGCAAAAGAAGTTAAGTTCGGTGATGATGCCCGCGTTCGTATGATGAATGGCGTC
AATATCCTCGCCAATGCCGTCAAGACCACCCTCGGCCCCAAAGGCCGCAACGTGGTGCTT
GAGAAGTCCTACGGTGCCCCCACCGTGACCAAAGATGGCGTTTCTGTCGCCAAAGAGATC
GAACTCTCCGACAAGTTCGAAAACATGGGTGCACAGATGGTGAAAGAGGTCTCCTCCCAG
ACCTCCGACGTGGCCGGTGACGGCACTACCACTGCCACCGTACTGGCCCAGGCGATCGTT
CGCGAAGGTCTGAAGGCGGTTGCCGCCGGGATGAACCCGATGGACCTGAAGCGCGGTGTC
GATAGCGCTGTCTCTGCCGCAGTCAAGGAACTGAAGTCGATTTCCAGACCCTGCTCTGAC
GACAAGGAGATCGCCCAGGTCGGTACCATCTCCGCCAACTCCGATGAGAACATCGGCAAC
ATCATCGCCGAGGCGATGCAGAAGGTGGGCAAGGAAGGCGTGATCACTGTGGAAGAGGGT
TCCGCCCTCGACAACGAGCTGGATGTGGTAGAAGGCATGCAGTTCGACCGCGGCTACCTC
TCCCCCTACTTCGTCAACAACCAGCAAAGCATGACCGCCGAGTTGGAAGACCCCTACGTG
CTGCTGCACGACAAGAAGATCTCCAACATTCGCGACCTGCTCCCGGTGCTGGAAGGTGTG
GCCAAAGCGGGCAAGCCGCTGTTGATCGTCGCCGAAGACGTGGATGGCGAGGCACTGGCG
ACCCTGGTCGTCAACAACCTCCGCGGCATCGTCAAGGTTGCCGCCGTCAAAGCCCCCGGT
TTCGGTGATCGCCGCAAGGCGATGCTGCAGGATATTGCGATCCTCACCGGCGGCACCGTG
ATCTCTGAAGAGGTGGGTCTGAGCCTGGAGAAGGCTGGCCTGAGCGAGCTGGGCACCGCT
AAGAAAATCGTCATTACTAAGGACGAGACCACCCTCATCGATGGCGCCGGCGCCGAGAAC
GACATCAAGGCCCGGGTCGAGCAGATCCGCGCTCAGATCGAAGAGACCAGCTCCGACTAC
GACCGCGAGAAGCTGCAGGAGCGTGTCGCTAAGCTGGCCGGCGGTGTGGCCGTGATCAAG
GTTGGTGCCGCCACCGAGGTCGAGATGAAAGAGAAGAAGGCTCGCGTCGAAGACGCCCTG
CACGCCACCCGTGCTGCGGTGGAAGAGGGTGTGGTACCCGGCGGCGGTGTTGCCCTGGTG
CGTGCCCTGCAGGCGGTCAAGGCGCTCAAGGGCGACAACCATGATCAGGATGTGGGCATC
ACCATCGCCTGCCGCTCCATGGAAGAGCCGCTGCGCCAGATCGTTGCCAACGCTGGTGGC
GAGCCGTCAGTGGTGCTGAACAAGGTGGGCGAGGGCGAAGGTAACTTCGGCTTCAACGCC
GCTAACGACACCTACGGTGACATGATCGAGATGGGTATCCTCGATCCCACCAAGGTGACT
CGTTTCGCGCTGCAGAATGCCGCCTCTGTGGCCGGTCTGATGATCACCACCGAGTGCATG
GTGGCCGAAGAGGCAAAGGATGAGCCAGCTGCTGCACCCGATATGGGCGGCATGGGTGGT
ATGGGCGGAATGGGTGGCATGGGCGGCATGATGTAA
>DMJIHGIA_00445 10 kDa chaperonin
ATGAATATTCGTCCGTTGCACGATCGTGTGATCGTTCGTCGTATGGAAGAAGAGCGCACC
AGCCCTGGCGGTATCGTGCTGCCCGATGCTGCCACCGAAAAGCCCATGCAGGGCGAGATT
CTTGCGGTTGGCAAAGGCAAGATCAACAACAACGGCGAGGTCACCCCGCTGGATGTGAAG
GTCGGCGACAAGGTGCTGTTTGGTAAATACTCCGGCACCGAGGTCAAGGTCGATGGTGAA
GAAGTACTGGTGATGCGCGAAGAAGACATCATGGGTGTCATCGAAGGCTAA
>DMJIHGIA_00446 Vitamin B12-binding protein
TTGCACCAATCAGCTCCCTTCACCACCCTGCTCTGGCTGCTGCTGACAGTCTGTACCTAC
GCCTTTGGCGCAGCGCCCGAGCGGGTGGTTTCAATCAATCTCTGCAGCGACCAGCTGCTG
GTGCTGCTGGCCGAGCCGGAGCAGATCGCCTCGGTGAGCCACCTGGCCAGTCGCCCGGAA
AACTCCTTTGTCGCCGAGGCAGCCAAGCAACTGCCGCAAAACCATGCACGCATCGAAGAA
CTGCTCACGCTACGCCCCGATCTACTCCTCGCCAGCCCCTACAGCGATCCGCGCCTGCTA
CAGGCGCTGCGCCGCTTCGGTCTGCGGGTGGAGGTGATCCCGACAGCCAATGACCTAGCG
GCGATCCAACAGAACATTCAGAAGATGGGGCAACTGCTCGGCCAGCAGGCACGCGCGCAG
CAGATGATCGACGAGATGCAGCAACGGCTGGCGAACCTCGATATCAGTCACGATGGCGAA
CCACCCGGCGCCATCTTCTATCAACCCCGCGGATACACCGCCGGACTCGGCACTCTGCAG
CACAGCGCCCTGCTGCTGGCGGGCTGGCGCAACCTGGCAGCGGAAGCGGACATTGAAGGC
TTTCAGCCCATCGATCTGGAGCGCCTGCTGCTGGCACAGCCCAAACGCATCTTCACCTCA
CCGGTCTCCAGCGAGCATGCATCCCGTGCCGAACGCCTGTTGCAGCACCCCGCGCTCCGC
GCCCTGCGCCCGGAGGAGCCGTTCACGGTGGTCGATTTCAAACACTGGATCTGTGGTGGG
CCGATGTTTGTCGATGCGGTAGAGGCTCTCCACCGGGAGCGACAACTGTGA
>DMJIHGIA_00447 Hemin transport system permease protein HmuU
GTGAACACCAATCTCCAACCAGAGAAACGCTGGCTGCTGCCACTGCTGGCGGCCAGCAGC
GGGCTGCTGTTTCTGCTCTCCCTCACCATCGGCGCACAATCGATCCCCCTCAGCCAAGCC
CTCGCCGAGATGGTCACGGATCAGGGCGGAGTCTATGGCCTGATCCTCACCGAGGTGCGC
CTGCCACGCAGCCTGATCGCGCTGGTCACCGGCGCCACTCTGGGGCTCTGCGGCGCCGCC
ATGCAGGGGCTGCTGCGCAATCCGCTGGCTAGCCCCGGCCTGATCGGTAGCGCCAGTGGC
GCGGCGCTCGGCGCGGTAGTGCTGCTCTATTTCGGCCTCTCCAGCATCTTCCCGCTGGGC
GGCATCGTTGGGGCGCTGGCGGCGACCGGGCTGGTCTGGCTGCTGGCCGGGCGTAGCGCC
AGCATCCTCACCCTGATCCTCGCCGGGATGGCGGTCAACGCGCTGGCACTGGCGCTGATC
TCGCTGCTGCTCAACCTCGCCCCCAGCCCCTATGCGGTGCAGGAGATCGTGCTCTGGATG
ATGGGCTCGCTGGCCAACACCAGCCTTGACGACCTCTGGCTGCTGTTGCCCGGCACGCTG
CTCGGCTGGCTGCTGCTGGCGGGCAGCGGGCGCGGCCTGGATGCGCTGACCCTGGGCGAG
GAGACCGCCCACTCCCTCGGCATCGACCTCCAGCGACTGCGCTGGCGGCTGTTCACCGCG
GTGGCGCTGGCGGTGGGCTCAGCGGTCTCGATCACCGGCAGCATCGGCTTTGTGGGGCTG
GTGGTACCACACTTGCTGCGACCCCTGGTTAGCCATCAGCCGGGGCGCCTGCTCGCTGCC
AGCGCCTTTGGCGGCGCAATCCTGCTGCTACTAGCCGACATCGCGGTGCGGTTACTGCCG
ACCCAGACGGAGCTGAAGGTCGGGGTGGTCACCTCCTTGGTCGGCGCCCCCTTCTTTCTG
CACCTGATCCTGAAGAGCCGGAGCGAGCAGCCATGA
>DMJIHGIA_00448 Hemin import ATP-binding protein HmuV
ATGAGCCAGCTGACAGCCAAGGGGGTGGGATTTCGGCGGGGTGAGCGACAGATCCTGGCG
GGGGTCGATTGCCGGCTCGAGGCGGGAGAACTGATCGGCATCATCGGCCCCAACGGCGCC
GGCAAGAGTACCCTGCTCAGGCTGTTGGCCGGGCTGCTGCCGGCCGATGCCGGGCAGGTT
TGGATCGACCATGAGGTGCTGAGCCAGATCGCCCCCCGGCAGCGAGCCCGGGCGGTTGGC
TATCTCCCCCAGGAGAGCCCGACCCACTGGCCGATCAGCGTTGAGCGGTTGGTCACCCTC
GGCCGCCTGCCCCACCTGGCACCTTGGCAGCCCCCCGCCGAGGCCGACCGGCTGGCGGTG
GAGCGGGCGCTACGCCAGACCGGGCTGCTTGAACTGCGTCATCGGCCGGTGGACCAGCTC
TCCGGCGGCGAACGGGCGCGGGTGATGATCGCCCGCATGCTCGCCGGCGAGCCACCGATC
CTACTCGCCGACGAGCCGGTCGCCTCCCTCGACCCGGCCCACCAACTCGACATCATGCAA
CTGTTCGCCGACCACTGCAGCAATGGAGGCAGCGCCGCCCTGGTGCTGCACGACCTGCGC
CTCGCCGCCCACTACTGCCAGCGGCTGCTGCTGATCGATGGGGGCAGATTGGTCGCCGAG
GGAACGCCGGAGCAGGTGTTGAGCAAGGCGAATCTATTACGAGTATTTCAACTCAGGCCA
CTGACTGGGAAGACGGCCTTCTCAATCGGCTGGACCAAGGCCAGTGCCCTTGGTCCAGAC
CGATAG
>DMJIHGIA_00449 hypothetical protein
ATGATGAATGATGATCAAGGGTATGCATATGGAGAATATGTGAATGATTTGGCGGCATAT
ATGAAGGATGCTACGACATATATGATGGGATATATGTCTCAAAAGGATCTGCGAAATGGG
ATTGATTCTGCACATCTAGATGCAGAGGCTACAGCGAGGGCGTTTGAACGATCAGCTAAA
AATATGGCAAATCGTTCAGGAAGCGGGGCAGGTGCAAAAAGGGCTGTATGGGATGCTGCT
GCAAAGCAGGCAGGAGGCTGGGCGGACGAGGCCAGAAACTCGGGTTCGGTGGATGCTTTT
TGGAAGAAGATGGATTCGGCATTAAAACCATTCGTAGGAAAGATGGGGGCTTATGGACTT
GCGCTGAATGCTGCTTCACTTGCTGAGGCATATCAGGATGGGAAAAGCAATGAGGTGCTA
AAGGAGCTCGCGAAAATCGGTTCCGGAATAGTGATAGGGGCATTGGTTACCATGTCTTTA
GCGGGAGCGTGGCCTGCATATGCAGTTGCGGGAGCTATATGGGTGGGTTCTCTTGCAGTA
GGAGAGCTGATTGATGCCTATTGGCCAGATATTGATAATGATGTTGCCCATAACTTTCTT
CGTGGAAAAGGTGTCCGTAACAACGATCCATTAGCCCTTGATCTTGATGGCGATGGCCTC
GAAACAAGTCGCTTCTGGGGCTGGAATAATCTGGTCACCTTTGATCACGATGCCGATCGC
ATCAAAACAGGGACCGGCTGGTTGGATGCCGATGATGGCTGGCTGGTGTTGGACAGGAAC
GGAAATGGCCTGATCGATTCAGGCCGTGAGTTGTTTGGCGACAATACACTCCTGAGTGAT
GGCTCAAAAGCCCGTGATGGATTTGAGGCGTTGGCGCAACAGGATTCAAACGGTGATGGC
AATATCGATGCCTCAGACTCAGTCTATTCAAAGCTGCGCGTCTGGCAGGATCTCAACCAG
GATGGTGTGTCCCAGGATAACGAGCTGAAATCCCTGGAAGAGTTGGGGATCGACTCGCTG
GGTACAAATGGCAAGAAGACCGATATCCCGCTGGGTAATCTGAATCATCTGATTGCAGAT
GGCGAATTCACTCGAAGTGATGGCAGCAATGGCCAGTTGGCGGATCTCAATCTTGCGCAC
TCTAATTTCCTTACTGAATTCGTGGATAAGATTGAGTTGACTGATCAGGCCAAGGCGCTG
CCTGAGATGCGGGGTTCCGGTCTTGTGCGCAGCTTGCGTGAGGCGGCAAGCCTCTCACCC
GAGTTGGCGCAGATGCTTGAACGCTACAGCGAAGCCACTACCCGTGATGAACAGATGGCG
ATGCTGGATGAACTGCTGCTCAAATGGAGTGAAACCAGCACCATGGCCACGATGTTTGAG
CGGGCTCGCAGTGAGGGTTTTGCGGTTATCTACAAGCTCGGAAATTTGGATGAGGTTCCT
GATCTAATTGGACTTGCCAGCGCCTCTAATTCCCAGCTTCCAAAAACCCCAAAAGGTTTG
AGTGACTTTCTCGCCGAAGCCTACTCGTCAGAGACTCGTGCCGAATACCAACGCTGGTTT
CGCATGATTGGCGTCATGGAGCGTTTTAATGGTGAGGAGTTCATTGGTTTTTCTCGGCCA
CCCAGAAGCAATCAAACGCCGCTCAGTCTAACGGCATCTGGAGGGAAGATAGACCGTTTT
GGACAGGCGGGAAGTACAGGTCGGCTGAACTACAACACCATAATCACTGAGATCAATCTC
AGGGCGCAGCAGCTGGAACAATTGGAAAAGGGTTATGAGGCACTCAAAGAGTCGGTCTAT
TTTGGGTTGGCCACGCAAACCAGGCTGAGTCATTACCTGGACAACATTGAAATAGCACTC
AAGGATGGGGAGCTCGCGCTTGACTTTGGTGTGCTTGAATCTCAGCTGGAAGACGCCTTC
GATAAAAATGCGCAAGCAGGCAGTTGGGACTTCTATGACTTCACAAGGGCCTATGGAAAG
GAGTTGCAACAGGCCGGATGGAATATTCCAAACTTTCTGAGTGGATTGTTGACAGATCAT
GAGATGGATGACGCATCGATCGAGCGCATTCGACAGACAGGCTATCTGCTCGATGGGAAT
AGTGGTAATGACTGGCTAAAATCCTCTTCGGCAGCATTGGTCCGTGGACTTGATGGACGG
GATGTCCTCAATGGCAGTGCAGAAGCGGATGTCCTTGAGGGTGGAGATGGTAATGATTGC
CTGTTTGGTGGTGACGGAGATGACATCCTTACCGGCGGCAAAGGCAACGATTGGCTGAAG
GGTGACCGTGGTGTTGATACCTACCGATGGAGTCTTGGTGATGGAGATGATGTTATCGAA
AGAGCCTCATCAATCGACATCCTGGAGCTTGGGGCAGGCATCAATGCATCGGACATTAGG
TTGCACCGTGAGCATGGCAATCTGGTAATTTCGTTTGCTGATCATGCGGGGTCTATTCAG
ATTAATGAACATTTTCGTGGAAATGGCCGTGACCGTTATGCCCTGGGCAGCATCAAATTT
GCTGATGGTTCATCCATCAGCGCACAACAGATGTTCGAGGAAGTCGTAGTCGCTGGTGGT
GGAGGCCGCGATTATCTGAAAGGAAGAGAGTTCAATGATCACATGTTTGGCTTTGCGAGT
GGTGATTGGATATATGGAGAGGGGGGTGATGACCTTCTCGATGGCGGGCTTGGCAATGAT
CAGATTTACGGGGGGGCTGGCGATGACATCCTCATTGGAGGAGAGGGAGATGATCGTCTG
TGTGGCAACGGGGGCGTGGATCGGTATCGCTGGGACCGTGGTGATGGTAGAGACACCATC
ACCCGCGCCGGTCGTTCGGACCACATTCAATTTGCCGACTCTATCTCCCAACAAGATCTC
TGGTTCAGCCGTTCTGGCAACGACCTGCTGATCGACATGTTTGGAGACTCAGGCTCTATC
AGAGTCAGCAATTGGTACCGAGGTGAGGCCTACCATGTCGGTCGAATCGAGACGGCAGAT
GGTGTACTTGAACACACGCGGGTGGAGCAACTGGTGCAGGCGATGGCGGTATTTTCCCCG
CCGGCTGGATCTGAGTTGAGATGCGCAGGGCAGAGGGAGGATCAGCTGCAGCCTGTGATT
GCAGCTGCTTGGGAGGCGGCCTGA
>DMJIHGIA_00450 hypothetical protein
ATGAAGCATAAAATAAAAAAGTGGATTGATTTTATATTGTTTGGTGGTGTGTCGGCATTA
GGAAGAGAAGGTCTGCGATGCCTGCGTTGGGACGGGTCAGTGTTAGCTCTGATATGGATC
CTGTTTTGTGTGGCTGTCGTCTATTCTGTGCCAAATTCGGTTAATCCAGAAGGCGTTGTT
ATTAATGGATTGACTCAATTTGTAACGAGTTGGAATAGATCAGTATGGATTACAGCTCAG
TATTCATTGTTTCCCAATGTGAGTCTGGTTGCGTCTTCAATTATGTGGCTTTGCTTTCCG
TTCTGTCTCCTGATGTTTGTGAAATATAGAAATGAATTGTTCCTGTGTAATGAGGTGCGG
CGAAAAAGTCTTGAAAAAAAGGTTGTTTCGCTTCAATGGATTTTATTCTTGGGTGTAATT
TTAATGGTGTATTTAGGGGTGTGGTTATTAGGTGATCCTGGTCCAGGTGGGGTTTTTAAG
GGGCGTGGAGTCAATGATGTGGTGGGGCGATTGATGACGCGAACAAAACTTGGGCTTGCT
GTGCATGTGGGTTTTTGTCAGGCGTTACTTTGCACTTTTATTGCTGGAATTTTGGCCCAT
CAAAAGATTCGTAATGAGATGAAGTCAAGGAGTGAGAATGATGAATGA
>DMJIHGIA_00451 hypothetical protein
ATGGGTAAATCAAAGTTATCGAAAGACAAAAGGAGACGGGTGGAATTGATATTTTCATGT
GCATTCTTGTCAGTTGCGCTGAACCAGTTTCTGGATTACCTGACACCAGTTCTGGATCTT
GAGGAGATGGATGTTCGGTCTGGTGTTGTAAAGGAAGTAAGGCAGGCGTTGCGAACAGGT
TGTGGTGATGTATTGGTTTTGCAAACCGAGGATGGAGAGGAGGTTAAATATGATGTGTGT
CTAGATAAAACAGAGGGCAGTGAAGTTGCCAGCCGGCCGGTGACAGTATGGAGTCAAAGA
AAACAGTCAATGTTTGGGTATCTGGATCATATCTATCAGCTACAGATGGATAAAAGGCTA
GTAATTAATTATGGGCCTACAAAAAAACGTAGGATTTCAATGAAGAAATATTGGGATCCG
TGGTTTTTGTTGGTTGTTACACTGGTTGGCGTGTCGCCGTTAATAAAGATCGGTTGGGAG
TATTTCATGGCAGCTCGATGCAAAACACATGGTGCTAATGAGTTTCAAGGAGATAAAAAA
TGA
>DMJIHGIA_00452 Hemolysin secretion protein D, chromosomal
ATGAGCGATACGCAGCACTATCGCCGGTCGGATGAACAGGCCTTCCTGCCGGCGGCGCTG
GAGGTGCGCGATACACCGCCATCCCCTATTGGTCGAGCGATCAGCTGGAGCCTGATGCTG
TTCTTCCTGCTGGCGGTGATCTGGGCGCTGATCGGTCGGGTCGATATCGTCGCGGTGGCC
CAGGGGCGGATCATCCCCAGTGGCCACAGCAAGCTGATCCAGCCCCTGGAGAGTGGCCGG
GTGATCCAGATCCATGTGACAGAGGGCCAGACCGTCAAAGCGGGTGAGCGGCTGATCGAA
CTCGACCTCACCACCACCCAGGCGGAGCTGGCCAGGCTGAGGCAGGAGGCCGCGCAACTC
AAACAGCGTCAACGCCGCCTGCAACTGTTGAGCGAATGGATTGCCGCCCCCAAGGCGCAC
CAAGACCCGGTGACTGCGGGGCTCTCTAGCCTCGAAAGTAACCTGCTGCAGAGCCAATGG
CGCGAGTATCGGGAGCATCTCGCAACCCTCAAGAGCGAACTGGCCCGGTACAGGGCCGAA
CGTGACACCCTGGAGCAGCAGATCGCCAAGCTCGCCGCCACCCTGCCTCTGATCAGCCAG
CGTGCCGACGACATGCAGACCCTGCTCAAGACCAACGCGGTGGCCCGCCACAAGGTGCTT
GAGGTGGAACAGGAGCGGATCAGTGCCCAACATGATCTGGCCACTCAGCGCAGCCGCAGA
AGGGAGTTGCAACAGGCGGTGGCGGAGTGGCAGGCGAAGATCCGCCAGGCCCGTAGTGAA
TTCCAGCGCCAGACCCTCGACCAGTTGAGCGAAATCACCCGGCAAGCCAATGCGATTACC
CAAGAGATCATCAAGGCCCAGGTCCGCAATTATGCACAGACCCTCACGGCACCGGTGGAC
GGTGTCGTGCAGCAACTCGCCATCCATACCATCGGCGCCATCGTGACCCCAGCTCAGGAG
TTGATGCGCATTGTGCCCTCTGCTGAGCAGCTCGAAGTCGAGGCTCTGATCGAGAACAAA
GATATTGGCTTTGTCGAGGAGGGCCAACGGGCTGAGGTCAAGATCGACGCCTTCCCCTTC
ACTAAATACGGCACCATCGATGCCGAATTGACCGACATCTCCAACGATGCGGTGATGGAT
[truncated: 2,980,959 more chars]
