# Supplementary material for: The complete and closed genome of the facultative generalist Candidatus Endoriftia persephone from deep‐sea hydrothermal vents
Source: Mol Ecol Resour. 2022 Jun 30;22(8):3106–23. doi: 10.1111/1755-0998.13668 (PMC9796809; doi:10.1111/1755-0998.13668)
Supplement: Supplementary file 4 — Data S1 Zip file containing annotation/intermediary files, as well as in‐house bioinformatic scripts used in this manuscript. [file MEN-22-3106-s004.zip › Supplementary_File1/02-Endoriftia-public-available-drafts/Perez_Juniper_Ridgeia_piscesae_endosym_1.ffn]

>DDLEKDFJ_00001 hypothetical protein
ATGACCATCGGTATCCATAAATACCGCGACCCGAAACAGGTCAACCGCTTACCCGGCATG
CTGGCGCTGCCCTTTATCGGCAAGATCAGTGGCTACGCCATCAATCGCCGCGAATGGAGC
AATAGCGATGAGAAGTAA
>DDLEKDFJ_00002 hypothetical protein
ATGGGCTGTGCGGGAGTGGGTATGTACAGCAACCTTGTAGGTGGTCAGGTGCAAGTCATC
CTTGCCCATCTTCTGATGCTCAGGTATCGGCGTATAGGTCGGGAATGCAGGGAACCCCTT
GGACGCGAAGTTATCGGAATAGAAGTCGAGCAGGCCGGACTTGATGAATGA
>DDLEKDFJ_00003 hypothetical protein
GTGATGGTCCTGGATGTGCGTCCGCCAGAGGAGTATGCAGCGGGACACCTGCCGGGTGCG
ATCAATATTCCGCTGGAGGAATTGGAAAAGCATCTGGACGAGCTTGATCCTTCTCAGGAG
ATTGTCGCCTACTGCCGCGGTCCGCATTGTGTACTGGCATTTGATGCTGTCTCCAGACTG
CGGGAGCGAGGCGTTAACGCCAAGCGCCTGGAAGGAGGCCTTCCCGAATGGAGACTGGAA
GGATTACCTGTGGAGACCTCCTGA
>DDLEKDFJ_00004 hypothetical protein
GTGATCAGAAATCCTACGATGCCTACAAACTCAGGTAACATACAACCCGCCGGAAGAATA
ATGGCCAGTTACATCAAACCCCTAATCTACTCAGTGCTTATTGGGATCCTTCTTTACGTG
CTGATGACGATATATGCCGGCAAAGATAACATCCTATCTGCATTAACAAATCTCACCCCT
CTCGCATTAATTATCATTCTTGGTTTATCAATATTCAACTACATTATCCGCTTTGCTAGA
TGGAACTGGTATGTCAATCAATTCGGGCATCATATCCCCGCCAATAAACACATTCTCTAT
TACTTTTCAGGCTTTTCCCTCACAACCACGCCAGGTAAAGTGGGTGAAGCCATTAGGTTC
GTATACTTAAAAAGGTACGGCATAAGCCTCACAAAAAGCCTTGCCGCACTATTTGCTGAA
AGATTCTCTGACTTGCTTGCAATGTGCATTCTTGCTGGCTTCGCTGCAATTCACTTCGAC
AAGTATTAA
>DDLEKDFJ_00005 hypothetical protein
ATGCTGGATGACTGGAAAAAAACACTTAAGAAAGAGATTGCGGATGGTGAAGAGCTAGAA
GCAGAGGCAATTCAACTTCTTTCTGAAATCAAGGGCAACCTGGACAAGAAACAATTAAGT
CAGGCAGAGGCAATGATCGCCAAGGGCATTCAGCTACTTGATATTGTGCGTTTCGGTAAT
GGCGTACACAACAAGAAGTATGCAATCACCATTCTTGATGGTGCATTCGGCAACTTTGAA
GACACCATTGAACTGCTTGAAGGAGCAAAGGGCGCTGAATAA
>DDLEKDFJ_00006 hypothetical protein
GTGAACCCAAAGGACCAGGAGATCACCAGGCGGGTGATTGTTGCAGAATCTCTGTTTGTG
AAAATGGTTGCAGAGTCCATACAACCTTTCCTTTCTGCTGGAGGACCATTACAGGAAAGT
CGTGAAGGAGATGTTTCCAGGTAG
>DDLEKDFJ_00007 hypothetical protein
GTGTGGTACGACCATGTTGGCATCTCGGTTGCACTGAGTGGCGATGGCAACACTCTGGCG
GTCGGTGCTATCGGTGAGGATTCCGATGCCTTGGGTAACTGGCCTGCAGATGCAGGCAAA
GGCTCCGGTGCGGTGTTTGTATACACTCGTAACTCGGGGAGTTGGTCCCAGCAGACGATG
CTCAAGGCCGCAAATGCTGGCCGATTCCATCGATTCGGTTCTGCACTGGCCTTTAGTAGC
GATGGCAACACTCTGGCGGTGGGTGCCAAGGAGGAAGACAGCAACACCACCGGGGTTGAC
TCAACCCCGAATCCAGGCATTCTAGCCGGTGTTGGTGCCGCCTACGTCTTTGGTCGTAGC
GGAACAACTTGGAGCCAGCAGGCCTATATCAAAGCCTCGACGCGGACTAGCAACTATGAT
TACTTTGGTTTCGCCCTGGCACTGAGCAGTGACGGAAATCTGCTGGCGGTGGGGAGCCAT
GGTGAGAACAGTAGCACCCGAGGAGTCTACGCCAGCACAAATAGCACGGCATCTAATGCT
GGTGCCGTCTTTGTCTATGAACGCAGTGGGGCCAGTTGGGCCAGCAAGACCTTCGTTAAA
TCCTCCAACACCGACAGTAAGGATAGCTTCGGCTGGGGGATGGCGATCAGTGGTGACGGC
GGAACCCTGGCTGTTGGTGCGTACAGAGAGGACAGCAGCGCAACGGGTATTAATCGTTCC
GAAAGTATTGGCAGTGTATACTGCTTTCCATGGCTACGATAA
>DDLEKDFJ_00008 hypothetical protein
ATGAAAATAGAAGTTTGGCCAGTATTTAAACTTAAAATTAGTACCGGTCTCCATCACTAC
TTATATACAATTCTGCGCACCGATAAGCGTGTGATTGCGACACATATTATATTGGTCTCA
AAACATCGAATGATCTTGCACTTGTTTCACGAGGAATATCATTCAAATGTGTATTATGTG
ATTTATATTATGTGA
>DDLEKDFJ_00009 hypothetical protein
ATGAACAACACCCCTTTTGACCTGGATAATGATACCGCCTACCAGGCATGGCGCGAGCAA
AAGCTTGCCGATGCTCCGCAAGAACTCGGCGACTTGGTGGTCGAAATAGATGATCCGCGC
ACACTGTCGATTGCGGAGCATGATGCCCTGATGCAGCGCTGCCGCAAGGCCAATATGGCA
ATCTATGTCAGCAAGCTTGGCGACATATCGGGCACCGATATACCGCGCGGCTTTGGTAGC
CACTTCGGGCTGGAACACCTCGATCACAACCGCGGCGCGGAAGAGGACGCAGTCACCGCG
CTTACAGTGCAGGATGATGCCCTGCATTCACCCTACATTCCCTATTCCAACCGTGCCATC
CATTGGCACACCGATGGCTACTACAATCGTCTGGACCTGCAGGATCACGCCCTGCTGCTG
CACTGCGTCCGCCCAGCTATGAGCGGTGGTGAGAACGCCCTGATGGATCACGAAATCGCC
TACCTGCTGATGCGTGATGCCAATCCGGACTATGTGCGCGCCCTGATGCAGGAAGATGCC
ATGATGATCCCCAAGAATGTGGTCGACGGAGTGGAGTTGCGTCCCGATCGCACTGGACCG
GTTTTTATAGTGGCGGCAGACGGACATTTGCACATGCGCTATACCATGCGCAGAAGAAAC
GTTGTGTGGAAAGATGACCCGCTAGTCAAGGAGGCGGTATTAATCGTTCCGAAAGTATTG
GCAGTCTATTTTTGA
>DDLEKDFJ_00010 hypothetical protein
ATGGACGCACGAGCCGCACCAAGATCCCCCCTTAAAGTGGCAGTCAACCTGTTTTGTGAA
CAGCGCGCATCCCAACGTCACTGTGTAACCCATGACATCAGCACAGGTGGTTTTTTTGCC
GTGGGCGTTCTCTGCCTACGCCCAGGAGATCGCTTAAAGGTCGCCTTGGGGGAGATGGAA
CGGGGCGCATTGAGCCTCAACTGTCGGGTGATCCGGGTGAGCATGGAGGGGGCCGGACTA
AAATTCGAGGACAACAGTGCGCTGCAGATGGAGGCCCTGAGCGAGATAATCTTACCCAAC
TGGGATGGCAAAAGCCTGCTGGAGGGCCAACTGAGGATTGCCCCCTGGTATCCCCATGAG
GGCCTATCAGGCTGGCTCAGATTGATGTCACTATTGAACAGCTGGCATCTCCTGGCAACT
CCAGCAAGGATGGAGTTTCGCCGTTGTCTGAAAAATCATTAG
>DDLEKDFJ_00011 hypothetical protein
ATGTCAGACATTCTCAAACGCATCCACAGCCCCGCCTCGGTACGTAACGATCCCAATGGC
AACCTGTTTGGCGCAATCCCTTGGTCGGAGCATGAAGCCATCGAGCGCGCCGTAGAGATC
GGCATCACCATGAATGATAATCAGTGGGACATCGTGCTGTTTGTCAGAGATTATTAA
>DDLEKDFJ_00012 hypothetical protein
TTGCCCAGTGGTTCGCTGACGCTGACGATGAAGGTCTCGCTATCGTTGAGCTGCCCGTCA
CTGACATTCACCGTGATGCTGTGGTCACCCAAGTCGCCCACGCCGGGAGTCAAGGTGAGG
ATCGCCGTGCCGTCGCCATTGTCGCTCATGCTGGCGAAGGCCGGCAGGGCGGAGCTGGAG
AAGCTCAACAGGTCGCCGTTGGCATCACTGGCAGAGATCAACAGCGCCGCGCTGTCACCC
ACCAGCAGTGCCTGGTCGCCGATGGACGCCAGCTGTGGTGCATCATTGGGCGATCCATCG
TTGGCCACCGTGAATGTGGTCTCGAAGCTCAGTTGA
>DDLEKDFJ_00013 hypothetical protein
ATGATCTCGAAGCTCTCGCTGTCATCGAGTTCGCCGTCACTGACGCTCACCGTAAGGCTG
TGCGTGCCCACATCGGTCGCGCCGGGGGCCAAGATCAGGCTGGCGGTGCCATTGCCGTTG
TCATTGAAGCTGGCAAAGGCCGGCAATGCCGAGGTAGAGAAGCTCAGCGGATCACCGTTG
GCGTCGCTGGCCACGATTAACAGGGTAGTACTATCCCCCGCTTGCAGGTTCTGGTTGCCG
ATTACACCAAGCACCGGGGCGACATTGGGCGGCGGTTCGTTGACGATGATATCGAAGGTC
TCACTCGCTTCGAGTTCGCCGTCGCTGACGCTCACCGTAAGGCTGTGCGCGCCCACATCG
GTCGCGCCGGGGGCCAAGATCAGGCTGGCGGTGCCATTGCCGTTGTCAATGAAACTGGCG
AAGGCTGGCAGCAGTGAGCTGGTAAAGCTCAGCGGGTCACCATTGAGATCACTGGCGGTA
ATCGCCACCACCGCACTCTCACCAACCAGCAAGGCCTGA
>DDLEKDFJ_00014 hypothetical protein
TTGATCCCTGCCGATAGCGGCAACCCGAGGCTGCTGAGTCAGGCACAGTTTGAGGGGCGT
CTGGATGCAGCGACCGAGAGCAAACCGGCGATCTTGCTGCCGCTCTACAGCTATCCGACG
CACTGGGATGCCGCCAGCTACCTCTGGGATGATGTGGCCGCCGCACAGAGCCGGGTCGAT
ATCACCGCGATCATCAATCCGGCCAACGGTCCCGGCACAACCCCAACCAGCCTGGGCACA
CCAAACGCAGACTATCAGATCGGACTGGCTGAGCTGCGTGACGCCGGGGTGCGCATCATC
GGCTACGTGCCCACCTGCTGGGCCAATTCAGTTGCCTCGGCAGGCTGTTACAATAGCCGC
ACCCTGGACGATATGAAGCGCGATATCCTCAGCTATGCGCAGAACTTCGACATCCACGGC
ATCTTCTTCGATGAGGCGGCAACAGGCGCAGAACAAGCCGCCATCTATCAAGATCTGACC
GCCTATGCCCGTGGGCTTGGGCTGAACTTCATTGTGGCCAACCCTGGCACGGCGACCGAT
CAGGCCTATATGACGGGTGACAATGGTGTCGATAATGCGGTGACCTTTGAGTCAGATTAT
GCGCACTGGCTCAGTGCAAGCCAGCCGAGCGACTGGACCCAGACAGCGGCGCCCGGGCAG
ACCACTGCACTGATCTATGATGTGCCGGATGCGGCGCAGATGCAGGCGATGGCCAACCGA
GCCGCACAGTGGAACTTTGGCTATCTCTACATCACCGATGACAGCCTGGACAACCCCTGG
GATAGCCTGCCCAGCTATTGGAATGATCTGGTCGACACCCTCAGTGGCCTGCAGGCGGGG
GATGACTACGATGGCGATGGGATGCTCAATGCCGAGGATTCCTGTCCGCTGGTCAGCAAT
ATTGGGGACATCGACTCAGATGGCGATGGCCTGGGGGATCTCTGCGATGCGGGCCCATAA
>DDLEKDFJ_00015 ISNCY family transposase ISEsa1
GTGGTACATAGAGGTAGAGGGAAGCCAAGTAAGCGTAAACACTCAAAAGTCTTCACTGAT
CAAGCTTTAAAACTCCCACAAGGAAAATATAATGATTTTGGACCAACATTAGCAGCAGAA
AAACTAGCTAGTATTGACGCCATTAAGGTTTCTAATGAATGGCTACGAAGGTTAATGATT
AAAAATGGTTTGTGGAGAGCCAAGACTAAGCGCATTGTAGTACATCAACTTCGCAATCGC
CGTCCTCAATATGGAGAGTTGATCCAAATAGATGGCTCTCATCACGCATGGTTTGAAAAA
CGTGGAGCCAAATGCGTTGCCTTAGTATTTGTCGATGATGCAACTAGTAAATTACAAGCA
GTACATTTTTGCCCTACAGAAGATTTACGGGGATATTTTGCAGCGATGAGCGCGTATGTT
AAATCATACGGATGTCCAAAAGAAATATACACAGATAAGCACTCGGTATTTACTGTTAAC
CATATGCGAGGAGGAGAAAACAAAGGTCAAACTCAATTTGCAAGGATGCTACAGAATTTA
AACATTAAGCAGCATCTAGCTAACAGCCCGCAGGCTAAAGGGCGAGTTGAGCGCATGAAT
AGAGTATTACAAGATAGACTGGTTAAAGAGTTTAGAATGGCAAATATTTCTGACATTGAC
GCTGATAATGCTTTTATGCCTAGATTTATAGAACAATTTAATAGGAAGTTTGCTAAACCT
GCAGTAGAAGATACAGATGGACATATTGCTTTGTCAGAAGAGCAAGTTGAAGCTTTGGAG
TATATATTTTCTATTCAAGAAAAAAGACAAGTATCTAAGGCCCTTACAGTTCAGTATAAT
AATGCTATATATGTAATAAGCCAAATTAGAGCTATTAGAACATTAAGAAAAAGGGGAGTA
ACAGTTTATGAAAAACTAAATGGCAATATAAAAATTTTCTCGGATAAACAAGAGCTAGTA
GCCGATTTACTAGAATATGTTGATAATTACCACAAGCCTTTATCAAGGAAAGAATTAGAT
ATAGAGTTAGATCAGCATATCCATATGTCCCAGCAGGTACCAAATTGTACTGAAAGTAAA
AACCAACTTCCCTCTTGTTAA
>DDLEKDFJ_00016 hypothetical protein
ATGAAACCATCCGAAACACTGCCGAACCCGGTGCTGTTGCAGCGGCTGGCGATCAATGAG
AGCGGCTTTATCTTCGATCCGGTCAGCGGCCGCAGTTTTACCGTCAATGAGTCGGGACTC
GCCCTGTTGCATCTGATGATGCAGAAAATGAGCGTCACCGGGATCATCGAAGAGCTGGCC
GATGAGTGGGATCTGGAACCGAGGCAGGCGGAGCGGGATCTGCTGGATTTTTCTGCCGAA
CTGCGTAAGGCGTTTCACGGATGA
>DDLEKDFJ_00017 hypothetical protein
ATGCAGTCCGCCCTCGCCGTCGCCAACCCCGGTCAGATTGACCTCTTCACCCTGCACGAA
CTGCTGCACCAGCACCGGCAGCCCCCACTCGTTGGCGATACGGCGGAAGGCGTGGGCCGC
CTGATCCGGATTGTGGGCCACCGCCGCATCGTAGAACTGCCCCTTGACCACCAGTGGGTA
GTGCCACCCCTCTTGCTGGCACTGATAGAAGAAGCCGGCATGGGTCACGGGTTTCGTCTG
CGGGTAGTCGAGTCCGGCACTGGCCGCCAAGTCACCGAGCCGGTCCTTGTTACGCTGCTG
CAACTGCTCCACATCGGGCAGCAAGCAGCGGATACCCATCTGCTCCAGTTCCGGCATCAG
ACGGGCGAAGCCGAGCAGTTCCGCATCAAGACAGGGGATCAGGATGTCGATCGACTCCCG
CGCCTGGATCGCCCGCAGGCGTTCCAGCAACGCCGCCTCCCCGGCCGATGGATAGGGCAG
CAGATAGCCGGCATCACACTGCTCCCGCAGATAGAGGCCCGGATCGAGCACATCATAGCC
AAGGCCAACGATACGTCCCTCAAACCCCTCCGACTCACGCAGGCAGCGGGCCACCGCCAG
GCCGGGGCCCGGGTTGTCTGGCTTGGCGTTCATGCCGGTAACGGCGACGGTCACTCCCTT
CATCCGTGA
>DDLEKDFJ_00018 ISL3 family transposase ISStma11
GTGACCGAACAACTGACCATCGGCAGATTGGCCTGGGCCGCAGGCGTCAATATCGAGACC
ATCCGCTACTACCAGCGCATCGGCCTGATCGACGAGCCAGTCAAGCCAATCCAGGGTTAC
CGGCACTATCCGGCAACCACGATCGAGCGGATTCGCTTCATCAAACGCGCCCAGGATCTG
GGATTCAACCTCAGTGAGATTGCTGACCTACTCTCCCTGAAACACCGGGAGTGCGAAGAG
GCGCGCATGATCGCGGAAAATAAACATGCCGACATCACACGCCGGATCAGAGACCTGACC
GCCATGCAGGGGGAATTGGCCAAACTGATCGACGCCTGCCGCGAGAACATCAATGGTCAG
GATCGCTGCGCAATCATCGAGACCTTAGCCCAATCCAGACGCCGATAG
>DDLEKDFJ_00019 Mercuric reductase
ATGACCGGGGGAGATGCCAGACTCGACCTGTCGGCGATGCCGGCGGTGGTCTTCACCGAT
CCACAGGCCGCAACCGTTGGTCTGACCGAGGCTCAGGCTCGCATCCAAGGCATCAAGGCG
GACTCACGGACCCTGTCCCTGGAGAACGTACCCCGGGCTCTGGCCAATTTTGAGACCGCT
GGCTTCATCAAGCTGGTTGTGGAAAAAGAGAGTGGCCGACTGATCGGCGCCCAGATCCTC
GCCCCCGAGGCGGGGGAGATGATCCAGACCGCGGTGCTGGCGATCCGCAACCGGATGACG
GTGCAGGCGCTGGCGGATCAACTGTTCCCCTACCTGACTCTGGTCGAAGGGCTCAAGCTC
TGCGCCCAGACCTTCAGCAAGGATGTTAAACAGCTATCTTGTTGTGCAGGATAG
>DDLEKDFJ_00020 Ferredoxin-type protein NapH
ATGATCACCGATCTGGCGAGCTGGCTGCGTCGAAAACTGGGTATCAGGACGACCTCTCAG
ATCTCCCGCAATGCTCGTTACTGGATGCTTGCCTTGACTCTGATTCTGCCGTTGGTGGTG
TCCGGGGGCATCGTCTGGGAACTGATCAACCCGGTCTCCATGATGTTTCGAGGTATCGTC
TTCGGAATGGGTGCGGCCTGGATGGTGATATTGGGGGTCTTTCTCTTTGATTTGCTGGTG
GCCAAGGAAGGGTGGTGTGGGCGTCTCTGTCCGGTCGGTGCTTTCTACAATTTGATTGGA
AAGCGGAGCCTGTTGCGGGTCAACGCCAGCAACAGGGCAGAGTGCAATGACTGCATGGAG
TGTTTCGTTGTCTGCCCCGAACCGCAGGTGATAAAACCGGCATTGAAAGGGGCAAGCAAG
GGTATCAGCCCGGTGATCCTCTTTTCCGATTGCACCAATTGTGGACGTTGTATCGATATT
TGCGCGAAAGATGTTTTTAGTTATGGCGGTCGTTCTGTCTCCGAGGTCAAAAGGTTGAAT
CCCGAGGTGATTGAGAAACAGGGGGCCCGTGCCTGA
>DDLEKDFJ_00021 Periplasmic nitrate reductase, electron transfer subunit
ATGGGTCTGCTTATGAATTCGCAACTCACATATAGAGTGATGATGGAGAATGAAATGAAG
AAAACTATTCTGGTCATGATGGTGGCACTGCTGACTCTGTTCTTTACAGCATCAGCTATG
TCGGAAGTAATGTCTCTGCGTGGCAATGACGATCTTGAGGCAATGGCCGCTACGCCAGCG
AAGAAGAAGGTTCAGTCTGTCAAGGGAGGTATTGCCCGCAGCTATAAACAGCAGCCGCCG
ATGGTCCCGCACAAGATTGATAAATATAAGATCAATCTGAAGAACAATGGCTGCCTGAAG
TGCCATAGTGAGAAAACTTATAAGAAAGAGAAGGCGCCAAAAGTGGGTGACAGCCATTAC
GTGACCCGTGATGGCAAGACCCTGAGTACAATCTCTAGCCGTCGTTACTTCTGCAACCAA
TGTCATGCCCCACAGATGGGTGCAGAGCCTTTGGTACAGAATATGTTCGAGGGTGCGAAG
TAG
>DDLEKDFJ_00022 hypothetical protein
ATGAGTAATGGCAAGAAAATGGGGGGGTTCACCCTGATTCTGATTGGAATCGTAGCGGGT
GTTGTTCTCTGGGGTGGTTTTAATATTAATCGTTCCGAAAGTATTGGCAGTGTATACTGC
TTTCCATGGCTACGATAA
>DDLEKDFJ_00023 hypothetical protein
ATGGCACTACTGTTCTTCTATCTCTTTCTGGCCCTCTTCGTCTCCTTCCTATGCTCCATT
CTTGAAGCGGTTCTGCTTTCAATCACGCCCAGCTACATCGGTTCACTGGACGACAGCACT
CCGCATAAAAAACCTCTGCTGAGGCTTAAAAGCAATATCGATAACGCCATCTCATCCATC
CTGACCCTCAACACCATCGCCCACACCATGGGGGCTGCCGGTGTCGGTGCCGAAGCGGCC
CGAATCTTCGGTATCCAGTGGCAAAGCCTGATCGCTGTTATCCTCACACTGCTGATCCTC
TACCTCTCCGAGATCATCCCAAAAACCATCGGTGCAACCTATTGGAGAGAACTGGCGAAG
CTCACCACCTATATCATCGCGTTTCTCATCAAGGCGATGGCCCCACTGTTGTGGTTGTCG
GGCCAGATTACCCAGCGTATTCAAAAACCAGAGAGTAACGGCCTGACCCGGGAAGAGATC
TCAGCGATGGCTGAGATCGGTGAGCAGAGCGGGATTCTGGAAGAGCATGAGAGTCAGCTG
ATCGAGAACCTACTCTCTCTCAAGCAAGTTGCGGTTAAGGATATCCTGACACCCCGCAGC
GTAGTATTCCGACTCGACGCCGACCGCAACATCGAATCCGCACTGGAAGAGCCCGAGGTC
TTCATCTATTCCCGAATCCCCGTTTACGAGAAAGATCCAGACTCAATCATCGGCATGGTC
TTCGCACGGGATATCCTGAAGACCACCTCCCTCGAAAATCAGACCCATGCCCCCTTGCGC
AGCCTGATGACAGCGCTACACCAGGTGCCGAGGGAGATGCCCGTCTACTATCTGCTCGAC
CTGTTCATCAAGCGCCGGGAGCACCTCTTTCTGGTGCATGACGAATATCGTCAGTTTTCC
GGCATCGTCACCCTCGAAGACACCATTGAAACGCTACTTGGGCGGGAGATCATGGATGAA
GTGGATCAGGTAGCGGATATGCAGCAGTTCGCATTGGAAAAGGCTGCCCGCTGGAAACAG
CAACAGCCCGGTCGCTAG
>DDLEKDFJ_00024 hypothetical protein
ATGACGATACGTATCGGTATCAATGGTTTCGGTCGCATGGGGCGGCTTGGTTTGCGCGCA
GGCTGGCAGATGCCGGAGTTCGAGATAGTATTAATCGTTCCGAAAGTATTGGCAGTGTAT
ACTGCTTTCCATGGCTACGATAAAAGAACAGCGTGA
>DDLEKDFJ_00025 hypothetical protein
ATGAAGAGCATCAAGGTACTGGGTTCTGGCTGCAGGAACTGCGAGACCACCACCAACCTG
ATCAGGATCGCCGCCGAACAGGCTGGCGTTGAGGTCGAGCTGGAAAAGGTTACCGATCTG
GTGCAGATCATGAGCTATGGCGTGATCTCCACCCCGGGTGTCGTGGTGGATGGCAAGCTG
GTGCATGTTGGTGGCTTGCCCGGCCCCAACCAAGTCCGTCAGTGGGTTAGTGAGTAG
>DDLEKDFJ_00026 Arsenic resistance transcriptional regulator ArsR1
ATGAATCCCACGCTGCTGTTCAAGGCGCTTTCTGATCCCACGCGTCTGCGCTGCCTCTCC
CTGCTGGTCAGTCACGATGAGCTATGCGTTTGTGAACTGACCCATGCCCTCGCACTTCCC
CAACCCAAGGTGTCGCACCATCTCGCTGCCCTGCGCAAGGCAGGGCTGGTCAGCGATCGC
AAGGAGGGGCTGTGGATCTATTACCGGCTCAATTTTGAGATGCCGGAGTGGATGACAGAG
GTGATTGGTACAACCGCTGAAGGCATTAAGAATGAGCCGCCTTTTGTCGCTGATGCGCTC
GCCCTGGCTGAAATGCCCAATCGGCCTGGCGGCGTCTGCAGCGCCTGA
>DDLEKDFJ_00027 HTH-type transcriptional regulator ZntR
ATGAATCATGCCTCATCATCAGGATCTGGTCGCAGTCAATATCGTATCGGTGACATCACC
CGTCTTACTGGCCTCAGTGCCGATACCGTGCGCTACTACGAAAAGATAGAGCTGTTGCCG
CCAATCCATCGGACAGCGTCCGGTATCCGGCTCTATGATGAGCGTGACCTGTCGCGTCTA
TGTTTCATCCTGCGGGCCAAGGCGATGAATTTCTCACTGGATGAGGTCGCCCGGCTGTTG
GAGATGCGGGAGGATCCGCAACACGCCCGTGACGAGGTGCGGGAGTTGACCCAGCAGAAG
TTGCAAGAGGTGGAACGCCACCTGGCTGATCTTGAAACCCTGCGCAGGGAACTGACGTTG
TTGGTCAATCTATGTCGAGGTGCCGAAGGAGGGTGCCCGATTATCGAAGACTTGGAGGGC
TAG
>DDLEKDFJ_00028 hypothetical protein
ATGAATCTATTGCCAATCAACTACTCATTTACCGCAGGCCTCTATCTAAAATTCCTATAC
GATATTAAGTTCGATCCCGATAAAGATACCCCACCAGTTAAAACAGAACCAGTCCCTCAC
TACTTGGTTGATCTAAAACTTTATAAAATCACCGTGCATAATGATAAAGACAATTGGGGC
AGCGGCGAGATATTTATTAAAACCAAATATGGCTCTAGTCTTAAAACATATGGCCAGTAT
AATGTGGATGGTGGTGATTCAAAAAATATAAATATCCAATTGCCAAACCGGATATTTAAA
GCAGGGGACACGCTGACTGGTGATTTTGAAATCTATGATGATGACACAACAACCACTGAA
AGTATGGGTGCGGTTACGCTTCATGAGCCAGAGACCTTTTGGCTTAGTGGGATTGGAGAA
GAGTTCACGTTTTCTAGGAAATCAGATAATGGCGCCTGCACACTCCATTTTAGGATAAAA
CTATTTGAGATCCCTGAAGAAGAGAACAGAAGATATTCAGAAATAGAGAACAGCCTTTTT
GAAGTCAGTGCCTATTTAAAAAAGATCAAGATCCATGATGATGAAGATTGGGCGGCTGAT
GGAGAGATTAACATTGAGGTAGACTTTGAAAATCATAAAAAACAGTTTGGCACCTATTCA
TTAGGTGATGGAGATAGCAAGGATATTAACGAGCTTATTACTAGCAAAATACTGCCTGGG
ACAGAAGATATAAACCTGAAAATTACAGTAATTGATGAAGATGTTACTGAAAATGAAAGC
TTAGGTAAAATTGACCTCGACATTGCCAGTACAGAATGGGTCGACTTTAATGGCTCTAAG
ACTATTACCAAAAAATCCACAAATGGCGACTGCACTGTTACAGTAGAGATTAATGTCAAT
AAAGTTGAATTTTCCTATGAGAAAGAAAACTTTCAAGAATTTATAGAACAAACACAACTG
GATTCAGACTCACTAAAAAAAGCAATGTTTCCAATTGAGGTTATCGAAGAGATATTTCCA
CCATTGGTATTCAGTGGTAAGCGCTACACCAAACTCCACCACCAACACTGCCACCACGTA
AAACGGATTAAAAAAGGCAACAAACAGAAAGTTTACATGTTCATGGAAGAACTGCCCAGG
CGGACTGAGCAATTACGTGAAGATATCAGAGCGAACAACTCACTCCCCCACCAGAATCTG
CTAAGGAAATTTGAAAATCATAGGATATGTAAAACTTGTGAAAAACTACAACAAAAGGAG
AAAAAATATTAA
>DDLEKDFJ_00029 hypothetical protein
ATGCCAGAGCGCCTCGCTGAGCAGCGTGAGCTGGTGGAGGAGCTGCTGAAGAATGACTGC
GTCAACCTGGGCTTGGTCACCTGCAAGCAGGCGGAGCAGATGAGCCGTGGCATGGTGGGG
CGTGAGCCGAAGAAGGCAGAGGCCGATATCGTGGTCGAGCTGCGCGCCACCCTGCATACC
CAGATCCGCAAGTTTCTGCGCAAGCACAAGGGTGGCCCCTGGAACAACCCCAAGGCCCAA
GAGGCGTTGCGGATCGAGATCGCCTCCACCAGTTCGCTCCGCTCTCTGGTGAAGATGGCC
CGATCCATCCTGAGTGAACGCGATGAGTGGCTGATGGCGAACCGGGGCAAGCTCAGCAGT
CTGTTGTTTGGCGGCAAAATGCGGGTGAAGTGA
>DDLEKDFJ_00030 hypothetical protein
ATGGCCAAGCAGTACGATTCAATTTCAGACAAGCATGCGGCATTCATTATCCGGCAGCAG
ATCTTTTTTGTCGCCACTGCAGCCGCCGAAGGGCGGATCAACCTCTCCCCCAAAGGGATG
GACAGCCTACGTATTAGCGCTCCCAATCAGGTAGTCTGGCTCAACCTGACAGGTAGTGGT
AATGAAACCGCCGCGCACCTGTTGGAAAATCCTCGCATGACTCTCATGTTCTGCGCCTTC
GAGGGCGAGCCGAAGATCCTGCGCCTCTATGGGCAGGCCCGGGTCTATCATCAGGGGAGT
GATGGCTGGGATCAGCACATCGGCCGTTTCCCCAGCCTGCCGGGCGCGCGCCAGATCGTG
GTGATGGATGTGGACCTGGTGCAGACCTCCTGTGGCTTCGCTGTGCCGCTCTATGACTTT
ATCGGGCAGCGGAATGAGCTCAAAAGTTGGGCGGAGAAGAAGGGCGAAGAGGGGGTCCGC
GACTACTGGCGGGAGCGCAATGTACTCAGCATCGATGGCAAACCCACCGGTATTATCGGT
GGTGGCTGA
>DDLEKDFJ_00031 hypothetical protein
ATGAAAAAAATCATTCGCAAAATCGTCCTCGGCTGCATGCTGCTGGCCCCCGCCTTCGCA
AGCGCTGACATCATCACCCTGAACGCCACCGACTCCGGCTGGTACACCAACTATGGTGAT
CACACCGCGTCAAACACCAACTACATCGCCGGTAATATCCATGGGCAAAAATATCGCGAC
TTCTTTGTCTTTGACCTCGCCTCGATCACCGACGAGATCATCTCGGCCACTCTGAAGGTG
AACTCAGTCGATGTCTCCAGGAGCGGCATCTGGTCTCTGTTCGATGTCAGCACCGATATC
GGTACTCTGACGGCTGGCGGTTCCGGTCTGACCTCAATCTATAAGGATCTGGGAACCGGC
ACCAAATACGGCGCCACCAAAATCTTCTACAAGCAGGATCACATCAATCTCAATGTAGCA
CTGAATGGCAATGCCCTCAGCTCGCTGAACGCTGCCAACGACCTCTGGGCCGTAGGTGCC
CGCTACAAATCAAAGGGGTATGCATTTGGTTACAGCAGCAGCAATTACACGCGTCAGCTG
ATCCTGGAGACCAAGGCCGACGTGCCTGAGCCTGCCTCTTTGGGTCTGCTGGCTGCTGGC
CTGATCGGTCTTGGTGTCAGCCGTCGCCGCAAGCAGAAAGCCTGA
>DDLEKDFJ_00032 Cadmium, cobalt and zinc/H(+)-K(+) antiporter
GTGGATCACGATCACCAGCATCATGATGTGGAGACAATGGGCGACCGTCGTTTGGCGATC
GCCATCGCCTTTAATATGCTGCTGACGCTGGCACAAGTGACCGGAGGCGTGATCTCGGGC
AGCCTGGCGCTGATCGCTGACGCACTGCACAATTTCAGCGATGCCAGCTCACTGCTCATC
GCCTGGGTGGCGCGTAAAATTGGTCGGCAACCCGCAGACCATTTCAAGACCTTTGGTTAC
AAACGAGCCGAGGTGATCGCCGCACTCATCAATCTGGTATTAATCGTTCCGAAAGTATTG
GCAGTCTATTTTTGA
>DDLEKDFJ_00033 Multidrug resistance protein MdtB
ATGGTGGTGGTACCGCTATCGCTGGCGCTGATCGACGGCATTGCCGCGCTGTATATCTCT
GGCCAGTACCTGTCGGTGCTCGGCTCCATCGGCTTTATCGCCCTGTTCGGTGTCGCAGTG
CTGAATGGCATAATGATGCTCAACGCCATCAACCAGTGTCTGCTGGGCGGTGGTAGCGCC
CATGAAGCCGTGTTTGAGGGTGCCCTGTCGCGTCTGCGGCCGGTGTTGATGACCGCCTCC
ATCGCAGCCCTGGGCTTAATCCCCATGCTGCGGGCAACGGGTTGTCGGCTCCGAGGTGCA
ACGGCCACTGGCTACCGTGGTGCTGGGCGGTCTGGCCTCCAGCACCCTGCTGGCCCTGCT
GGCCCTGCTGGCCCTGTTGGTGCTGTATGGGGTGTTTTCCCGCGCCGCGTACTATTCGAA
AGATAA
>DDLEKDFJ_00034 hypothetical protein
ATGGGCGGCCTGGTGAAAGAGCTGCGTGAACGTATCGATAGCGAGATCAACATGCCCGCC
GGCTACACCGTGGTGTTCGGCGGTCAGTTCGAAAACCAGCAACAGACCGGGCATGCTTGA
>DDLEKDFJ_00035 hypothetical protein
GTGCTCATCGTGGTGATGCTGATGCTGTTTTTACTGAACGTCCGCGCCACCTTTCTGGTA
CTGATTTCGGCGCCCATCCCAATTGGGCCATGGCCATCAGTGCCAGGCCAATGGAACGTG
TCGGCCAACCTCATGTCGCTGGGTGATCTGGCCATTGGCATTGGCATTGGCATTGGCATT
GGCATTGGCATTGGCATTGGCATTGGCATTGGCATTGGCATTGGCATTGGCATTGGCATT
GGCATGATGGTGCATGGCTCGGTGGTGATGATGGAACATATGTTCATCTCACCTGACACA
ACCCGATGCGCAACAACATCATCATGCCCAATAGGAATTAGCGTCCGGTGA
>DDLEKDFJ_00036 hypothetical protein
GTGGAAGCGAAGCTGACCCACTATTTCGGTTCTGATGCTCCGCTCGGGATCGACCGTCTG
CAGGCAACTCTGTTGGGCGGCCAGCGCATGTATGCGGTCGATGGGGATGCCGGAGCGGTC
TACAACCTGGCTGATATACAGAAGGGTTCGCTCTCGCTGGGCGGTGCCTGGGATCTGGAT
GATAGCTGGTCTGTTTTGTTGGTCGGCGGCCTGGAGAAGTATGAGAACCAGGATATCAGC
GATGAGTATGACAACCGTTATCTCTATTTCGATGTTAACAGGAAGTGGTGA
>DDLEKDFJ_00037 hypothetical protein
ATGAAAAGAACCATTGGTTGGCTGTTGTCTCTTTGCGTACTCCTGCTCTTCTTCACGACC
GTTCAGGCGGGTGAAGAGGAGACCTGGGCAAAATCTTACGCGCTGGAGGCAAAGGGCGAA
TACAAGGAGGCGGCAGCGGTTATCGAACCCTTCCTCAATGGCGGTGGCGATACTGCTGAG
TTTGCCCTGTTACGATATGGCTGGCTGAACTATCTATTACGCAACCATAACGATGCGATT
CGCAGCTACGAAAAGGCGCTGCGGCTCAATCCTAACTCCATCGATGCCCGTCTCGGACTG
ACGCTTCCTCTGTTGGTGCAGCAGCGTTGGAAGGAAGCGGCGCGCTATGCCAAGCAGGTG
CTGCAGCGCTCCCCCTGGAACTTCACAGCGCATCTGCGCCTGCTGGTCAGTGAAGAGGGG
AGACGCAAGTGGAGTGTGATGAAAAAACACGCCTCCGAACTCGCCGCCCGCTACCCGTCA
TCCGCCACACCCTGGGTCTATCTGGCCAGGGCCGAGGCCTGGTTGGGGGATCATGAGGCG
GCAAAGCGCGCCTATGTGCGGGTGCTCAGGCGCATACCGGCGCATCTTGAGGCCAACGCC
TATCTGAACAAGGGGAAGGAGAAAGAGTAG
>DDLEKDFJ_00038 hypothetical protein
ATGGAGAACCAGCATGAAAAGATATTCGCAATTGCCAGCCTTGCACTGTTGACTTCCACT
GCCTGGGCACATGACGAACACTTCGGAGGTAATCCCGATATGTATCAGAGCCCGATCACT
GAGCATGGCAAAGGCGACCCCGCACATGTGGGACAGATGGGGATTGGCGATCAGTATGCC
AGTCAGCTGATTCAGCAGCCGGCTGACCATACCGACAAATTGGAACCGGCACCGATCGAC
TTTTCCAAAAATGACCCGAATGGTAACCGGGACATCCTACCCAACTGA
>DDLEKDFJ_00039 hypothetical protein
TTGGCGGACAACGACGGCAAGTATGGCCAGTTGTTCGATCTGGGGGATGACGGCAAGGGG
GCCTTCGCCGCCGCCGAGGCCTATGGCTACTTCGGATGGGGCATCTGGCGGCTCGGCGCC
TGGAGCAATACCGCCGACCATACCCGGCTCGACGGCAGCTCAGATCAGGAGAACAACTGG
GGGCTCTATGGCGTCGCCGACGGCGGCTTCGGGGAGACCCGCTGGAACCTGCGCCTCGGC
TGGGCGGATGCATCGGTCTCGGAGTCTGGTGACTTCATCGCCATCACCCTGGAGCAGCCT
GCCGGCCCCGCCACCCTCGGCGCTGGCATCGCGCGCACCGGCGCCTCCTCCAATCTGACT
GGCGGCGACGACAGCCTCCAGGCGGAACTCTACGCCCGCTTCGAACTGACGGGCGGAGTG
CAGATCACCCCGGACCTGCAGTGGATCCGCAACAGTGGCCTGGACGGCAGCGGCAGCAGC
CATGACCGGTCGATATGGGTCGCGGGGGTGCGGGCCGGATACACTTTCTAG
>DDLEKDFJ_00040 hypothetical protein
ATGCTTCATACTAACGAGCGGATCATCAAACACAAAGTCGGGCTGCTGAATCTAGCCGAA
GAGCTCGGTAACGTCTCCAAAGCCTGCCAGGTCATGGGCCTGTCGCGGGACACTTTCTAC
CGATACAAACAGGCCGTTGAGGACGGTGGCGTCGAATCGCTGCTGCAAAAAGATCGGCGC
AAGCCCAATCCAAAGAACCGTGTCGATGAACAGACCGAATCGTCTGTGTTGACGTATTCG
CTGGATTTTCCGTACTCGGGCTTGTCGTTGTCATACAGATGGAATTCCGGACAATTGAAG
TTCTTCAAGTAA
>DDLEKDFJ_00041 hypothetical protein
ATGATTGCAGACTTGCAGCAATCGGCCCACGGTCAGGCAGCCCGCCTCATGCCCTTTATT
GTTGCCATGGTAAACGGCATGTCACCTTTCATTTTTGCATTGATAATTATAACCCCACTG
GGAGTGGCGCATCAGTATCCGTGGCTTATCAGTTATCCTCTTGAAACTGCCGCCACGGTT
GCTTTTATATTGATTTTCTTTCTGGGAGTATTCATAGGAAAAATTAGTGGTGGCTTCTGG
CTATGGGCTGGCTTGCGAGCACTGTTGATTGCATTGATTACTAGTTTATTGATCTATGTT
GTAGGTCTTGTATAA
>DDLEKDFJ_00042 hypothetical protein
ATGGACATCAAAGAGCCCTTTGATGACATCGACCACGATCTTCTCATGCGTGCAGTTCGC
AAACATGTGAAGAACAAGTGGGAGATACTCTATATTGAGCGCTGGCTGAAAGCACCGATC
CGGCATCGGGAAGGACGCCTGGAGTTGAGGGAGCGGGGAACATCTCAGGGCGATGTCGTG
AGTCCACTGCTGGCCAACCTGTACCTTCACTATGTATTCTATACATGGGTAGAATGGCAC
TGTAGTGGCATTCAGTTCGAGCGCTGTGCGAACGATATCGTCTGCCACACTGCGCGAGTA
AAAAAGAAGCCACGCGAGGGCTGGATAAAATATTATGGAAGATATGGGTGTACCGAATTA
CGGCGCGTTCTGTTCTATCTCATTGAAGAGATCGCCCACCGGGCGAAGTGGAAATACAAA
CGGCTTAGGAGCAAACACAAGGCGGTGCGCTGGTTTATGGGCGTGCACCAACGTTAA
>DDLEKDFJ_00043 hypothetical protein
ATGATATGGTTGGACGATAGGAGTCGCAGGAGGCGAGAGTCTCACGTGAAGGCCTTTGGG
GGAAGTTCCCGTGGCTACTCGACCCTCAAGATCCCTGCTACCCCTCTCTTCCTCCATACC
CAGGGGACTTCCTGTCCAATTCCAGCACTTGATGGATGCCTCGATGCTGGGATGCTTGGG
CAAGAACGGTTGGATTTCCTATCCTTCACCTAA
>DDLEKDFJ_00044 hypothetical protein
ATGCTGGGATGCTTGGGCAAGAACGGTTGGATTTCCTATCCTTCACCTAACAATAAGAGT
GTTATTAATATGAAAACACATGTTCATAAAAAAATCTCTCGATACTCAGTTAATCTTTTG
CCGACAGGGTTACAATATTTTTTTGCGCAACAAATCAATGGCAGCTCAGCTATAGATTTG
GTTGTTAATGGCTCCTACCTTGAAGATACAAGCATAGGTCCCTTGGGTATTCCAAAAAAC
CATGGCCCGAATGCAGCATCGGCTCTCCTTAGCTATGTTAGAAGTGGAGTAATCCCTTGG
GTAGAACATTTTTGGAATCACGATTTTGATGATTATGGATTAGAGTTCGATGGCATGAAA
TTCTATTCAGCGCCTCACAGAGCAGATCGCTATTGGGATGAGCATGTAATCAATAAGTGG
ATATCGGGCGACAAAGAGCAAGCGATGGAAAATCTGGGGCGTGTCGTGCACTTGCTGGCT
GATATGGGAGTACCCGCTCATGTGCATAATGACCCCCACATGGGTCTGCTTGATTATTTT
GATGATGATGACTTTGAGGACTATGTGGGAGAGACTTTCAAGAAAGGCCACCTCCCTGAA
CAATGGAATGTCAACTTAAATCGAGACAAGATTGCCTTTAATTCAAGCTGGGATCTCACT
GATTACTTTAAGAATTTTGCGGAGACTACTCAACTTTATTAA
>DDLEKDFJ_00045 putative phosphite transport system-binding protein PtxB
GTGCGATTGTTCTATTTATTATTGGTTTTCTTGATTAGCCCGACTTATGCTGCCAACACG
GAACCACCTATCCGTTTTGGCCTTACGGCTGTGATACTCACCGAAAACCTCAGATTTCTA
GACCAGTGGAGTCAATACCTGGGGTATAAAATGGGCCGCAAGGTAGAATTTGTGCTCAGA
AAGTCCTATCGAGAGGTGATGGATCTATTGGACTCTGGCGGTATCGAATTCGCATGGATC
TGCGGCTACTCTTACGTACAAACAAGAAAACCGGAATCTCTTCAGCTCCTAACAGTGCCT
ATCTATCGAGGGGCACCACGTTATCACTCATATATCATCGTCCACCATAACAGCCCCCAT
AAACGCTTTAGTGATCTGAAAGGGAAGATTTTTGCTTTCTCTGACCCTGACTCGAATTCA
GGCTTTCTCTATCCCCTTTCCTTGATGACAGCGAAAGGTGAGAAGCCTGAGACCTTTTTT
CGACAGACATTTTTCACCTTCAATCACGCCGAAACGGTGCAGGCCGTTTCCGAGCAGGTT
GCAGATGGCGGGGCGGTAGATTCATACATATGGGAATACCTTGCCATCTTTAGACCTGAC
ATTACTAAGAAGACGCGAATAATAAAAATATCTCCGAGTTTTGGCTTCCCACCTATTGTT
TTTCGTTTAGGAGTAAACCCCAATACAGTCAACTTGATGAAGGATACTCTTGAGAGTATG
GGCGAGGATGTAACTGGCAAGATACTCCTCGCCCGACTTAAACTGGATGGCTTTGGTCAT
TATTCGGATTCGTTGTTCAATGAAATCCGCGCTATGGTAAAGACAATCCAAAGAGCTGAT
CCGAAGCATTCCTTGTTACCAACTGATTAA
>DDLEKDFJ_00046 hypothetical protein
ATGATCACTAACAAGATCTTTGTGGCGGGGTTGGTGTTGACTGTTCTGATGGTCGATGTT
AGCGCAATGGGTATTCGCTCATTCGTTGCGCTGCCGATAGAGGCGGGTGGCACGGTTGTG
CGTTTTGTGGATGAACATAATGGTGATACCAATGCAAACAGCCTGACCAGTAACTTGGCA
TACGGCATCAGTGCGAAACAGACCCTGTTTCTGGGGCTGCCCTATCGTCTCTCCTCCGGT
GAAGGTGATCGTCTGGGCGATCTGAGTCTCCTCTATCGTCACATCGTCTGGCAGGACGAT
ACGATGCAAGGCACCAGCCGGCTTGGCCTGCTGGGTGGGGCGATTCTGCCGAGCGATGGC
GCACGGGATGCACGTCTCCAGTTCGGAGCGGTGGCGACCTTCTACCGAAAACGTCACGAA
TGGGATCTGGATGCACTATGGATCGAAGGATTGGGCGATGCCAAAGATCGTGCACGCTAC
GACATTGCTTGGCAGTATCGTCTCAGCCCGGCGGAGCATGCCGATTGGGGCATCGGTAGT
GAATGGGATCTCGACCTGGAATTGGGCGGGCGCTGGGAACAGGGTACGGAAATGGTGCAC
CAGGCCACAGTTGGATTGCAGTCGATCCACAAACGCTGGGTGCTGGAGGGGGCGCTGGTC
AAGGGTCTGAACGGTCCAAACGATACCCGATATATTTTGAGCGCCCGGTTTCATTTCTGA
>DDLEKDFJ_00047 hypothetical protein
ATGAACCGGTTGATCGTACTGCTGATTGGCCTGTTGCTCGTCGTTCCACTGAGTTGGGCC
GACGAACCGCAGGTGGTTGAGATTGAAGTGACAGGGATGACCTGTCCGTTCTGTGTCTAT
GGCACGGAGAAACAGCTGAACAAGCTCCAGGGTGTTGAATCCGCCGATGTGAGTCTGAAG
AACAAGCGGGCGCGTATCGTCATGAAGCCGGGAGAATCTGCTGATCTCGAGGCGATACGC
AAGGCCATCGTTGCTGCTGGCTTTACCCCGGGCGAAGCCATCCTTCAGCCAGACGGGTCT
GCAAAATGA
>DDLEKDFJ_00048 Mercuric transport protein MerT
GTGGAACAGGGCGCAAACAGGAACCGGACACTGATCGCAGCCGCAATGGCGGCAGTGGGC
GCTTCAATCTGCTCTGTCGGACCCTTTGTGTTGCTGATGCTGGGCATAAGCGGCGCCTGG
ATCAGCAACCTCACCGCATTCGAGCCCTACCGGCCTATCTTTATCGGTATCACCCTGCTC
TTTCTAGGGCTGGCATTCAGAAAACTCTATCTCCTGCCTGAAACCTGCGAGGTAGGCAAG
CCTTGCGCCAAGCCGGCCACGCGGAGAAATCAGCGCATCATTTTCTGGGTGGTGACGGCA
AGTCTGGCCGCTCTGATCACCTTCCCATGGTATGGCCCCATGCTGCTGAGCTGA
>DDLEKDFJ_00049 hypothetical protein
ATGTTTCGCCAGATCGCATTTACCTTGCTCCTTGGTTTGATCACCGCAGTGATCACTCCA
GCCCAGGCCTCCAGCACGGAGAAGGTGCAAACCATCATCCTCGAAGTTGAAAACATGACG
TGCAGTATCTGTCCCATCACCGTCAGAAAGGCTTTGGAAAGGGTGCCCGGAGTAATCAGG
ACCGAAGCCGGGTAA
>DDLEKDFJ_00050 hypothetical protein
ATGAAGAGCCGGACACTATTGGCCACCGGCATCGTCGGCTCGGCCATCACCGCACTCTGC
TGCTTCACCCCGCTACTGGCGGTGCTGTTAGGCAGCATTGGACTGGCAGCCCTACTCATC
TGGCTCGATTATCTGCTGATCCCGGCGCTGCTGTTTTTTCTTGGCCTGACACTCTATGCG
TTGTCTCGACGCGATGGAAAAAAAGGCAGGGAGAGAGGTTGTGAGTAA
>DDLEKDFJ_00051 hypothetical protein
GTGGGCGCCGCTGGCGATCAGGATGCGATCTGCCTTGAGTGTCAGTTCTCTACCGTTGGC
TTGTGTGATGGCCAGGGTATGGGAGTCCTGAAACCGTGCCCAGCCATGGATGAGCTGGAT
ATCCGGATGGCCCTGCAGGATGCTTTCATACTTGGCCTGGCGCAACTCAGCGACCCGCGC
CTGCTGCTGGCTAACCAGCCGTTTTCTATCGATGATCGGGGTGTGGCTCTGCAGGCCATC
GAACGGATTTCTGGCCTGCACCTGCGCGGTCTGGGCGGCGCGAATCATGATCTTTGA
>DDLEKDFJ_00052 hypothetical protein
ATGTACAGCACAGTTCGGACACTGGCCATGTCGCCACGGATACGATGCTTGCCACGCAGA
CGCCCGCTGTCACGGTTGAAAGGGGCAACGGTCAAGGCAGCGATCGGCTTTGGATTGAGT
CTACCTAGCTCTGGCAGGTCAGCGAGCAGGTATATAGGGTGGTTGGCCCCACCCCGGGAC
AGAAAGCAGAATCGCTCGGGTCTTGGCCCACACAGGCGCCGCACTGACAGCGGCTTCAAG
CGTGGCATCGATTTTTTCGATCTGCCGATTGAGATGCTGAAGATGGCGGCGGATATCCGG
CAACAAAGCTTTTGGCATGATGGTGAGGCGATTCTTCTCCATTGTAGCCATCTCGATCAA
TTACCGGCGCCGCACCAGCAAACCATTGATCTCACGGCCCTTTCTATCCGTCAGTTGGCG
CTCACGATGGCGCCAAACTCGGCGATAAGGCGAGCGTCGAGGGCATCGGTCTTAGCCAGC
AGGCCGATCGCACCAGCGAAGCGTCGGATCTGGAGAGGATTGGCGACAACGACAGGCAAG
CCGACCGTGCTCGCGGCTTCGACAAAATGGCGCTCGTAG
>DDLEKDFJ_00053 hypothetical protein
ATGACCACAGCCGATATCGCGAGTATCAATGTCGGTATCGACGTCGGTAAAGACCGGCTC
GATGTCTATGTCCGCGAACTGGACACGCCTTTCAGTCTCACGAATACCCCCCAAGGCGCG
AAGCGTCTCGCTCAAACGCTGCAATCGGATGTGATCGAGCGGGTCGTCATCGAAGCGACG
GGACGCTACGAGCGCCATTTTGTCGAAGCCGCGAGCACGGTCGGCTTGCCTGTCGTTGTC
GCCAATCCTCTCCAGATCCGACGCTTCGCTGGTGCGATCGGCCTGCTGGCTAAGACCGAT
GCCCTCGACGCTCGCCTTATCGCCGAGTTTGGCGCCATCGTGAGCGCCAACTGA
>DDLEKDFJ_00054 hypothetical protein
ATGGATTCATCGACAGTCTTCCTGCTAGCGGCTGATACAATCCTGCTGCTCCACGTGCTA
ATCGTCTCCTTTATTGTGATTGGTTTGGTGCTTATATTCGTCGGTAAGGCTCGTGCATGG
TCTTGGATCCGCAATCCTTGGTTTCGGTTAATGCATCTTATAGCGATTGGTGTGGTCGTC
ATTCAGTCGTGGCTTGGCGTTATATGCCCGCTCACTACAATTGAAATGGCGCTGCGTTCA
CGGGCCGACGATACCATATATTCCGGTTCTTTAATATCACATTGGATAGAAAATATTTTG
TACTATCAAGCGCCACCATGGGTCTTTGTCATGTGTTATATGGCATTCGGTGCTGTAGCC
TGTGCTAGTTGGTTTTGGATCCGTCCGCGAGGTTTTACTAAATCTACAAGTCACCATGCC
ACCTAA
>DDLEKDFJ_00055 Ornithine lipid N-methyltransferase
ATGAAGCCAGTTAATTCCCTAATAAATGGCCGGTTCGCCTTCTTTCAGGAATTTCTGAAA
CATCCTCTTCAGATTGGGTCGATCATTCCCAGCTCTCGTTTCCTTGAGCGGCGTATTTTG
GAGGCTGCCGCGATCACTTCAGCTAAGATTATCGTAGAGCTGGGTTCCGGTACAGGAGGC
ACAACTCGAGCGATACTGCGCGCGATGCCGCAGCATGCCAAGCTCTTGAGCATAGAAATT
AACCCGCATTTCCACACCTTGGTTAGCAGCATTAAGGACGACCGACTCATTGCACACTTG
GGTAACGCGTGCGGGCTGAAGGAAATTATTTCGAAGTATGGACTAGGTGCTCCGGAAGCC
GTAATTTCCGGTATTCCCTTTTCCACTATGAACCATAGTGAAGGATCTCAAGTTATCGAG
GCGATTTCATCTCTGCTCGCCCCAAACGGACGCTTCGTGGCGTATCAGGTAAGCAAGCGT
GTCGCCTCCCTGTGTCGGCCATTTTTAGGATCAGAGCAGATTGTGGTGGAACTTCTCAAC
ATCCCGCCAATGCGTGTCTACAAGTGGGAGAAGAACGGTACCTAA
>DDLEKDFJ_00056 hypothetical protein
ATGGGAATATGCGGACTAAAATATGGAAGCAGTAAATTTACTCAAGTGGAAGCAATAGAT
CACTTGTCCAATTATTTTAAACATCATTCGGAGTGGCGCGATAAAAAGCCTCATAACTCA
ACTAAACGAACTAATCAGGCTGTTACAGAGATGAGGTTGAATATTAATCGAGCCCTTTGG
TTTTCTAGAAACTTGAGTGCCGCAATTAAGGGGGGGGGTTATAAAACTGAGCGAGTTATC
AAATCTAATGACCATAATTGA
>DDLEKDFJ_00057 hypothetical protein
GTGAGCATCGACGGGGTACTGGTTGGTGTCTCGCCCAATGATTACATCGACCAAATTAGC
GGCAACGGCAACGGTGGTGCCGAAGAGACCACCGGCTGGCGCCAGGTGGCGCTGAGCCTG
GGTAGCCTTGTCGGCGGCAGTCACCGACTGATCATTGGCGGCTACAACAACCAGAAGACT
GCGGCCAACGAAACGACCGAGGTACTGATCGACGATCTGGTGCTGCGCAGCGACAGCAGC
AATCTGCCACCGAGTGCCGTGGCCAGCGCCGCTCCGACAGCCGGTGTTGCACCGCTGGAG
GTAAGTTTCAGCAGTGTCGGATCCAGTGATCCTGACGGCACCATCCAGCATTTTAGCTGG
GCGTTCGGTGATGGCAGCAGCAGTACCGAGGCCAACCCGCTCCACAGCTACGCCACTCCA
GGCAGCTATACTGCGACCCTGAGCGTAACCGACGACCAGGGGGCGACTGTCAGCGCCAGT
GTCGGCATCAGCGTTAGCGACCTACCTGACACTGAGGCTCCTGAGATTCCGACCGGACTC
AGCGCCATCCCCTCCGGCTCCGACACCATTGAACTCAGCTGGCAGGCGGCGAGTGACAAC
GTCGGCGTTATCGGCTACCGGGTGTTCCGCGATGGCGTTGAGATCGCCAGCAGTGCCACC
ACCAGCTACCGCGACAGCGGGCTCACCCCGTCGACCCGCTACAGCTACCAGATCAGCGCT
TACGATGCCGCGGGTAATCAGAGCGAGCCTGGCGTAGCGGTGGCGGCTACCACCGGCGCA
CAGCCGACCCTGACGAGTCTTAGTCTCACCCCGGCCTCTGCTCAGCTGAATATCGGCCTG
CGTCAGCAGTTCAACGTCAGCGGGTTTGACCAATATGGCAACACGATCGTGGTCAACCCG
ACATGGAGCGTCAACGGCGGTGGCGTCATCGACAGCACGGGTCTGTTCACCGCCAGCCAG
GCAGGTGGGCCTTTCACCGTGTTGGCTGAACAGGATGGTGTCAGAGCCACTGCCAGCCTG
ACCGTGATTCGCCAGTCCAACCTGATCGATAGCGGTTTCGACAGCGACAGTGCCGGCTTC
AGCTATCTCGACGACCCGTTTCGCGGCAGTGGCGCACCAGCCTATGCCGACGGCAGCTAT
CTCGGTGCCGGCGGCTACAGCGGCGGTGCCCTGCAGATCACTCTCGGCGGTATCGACGGT
GATGACATCTTCGGCATGTCGGGGGGGTGGCAACACGACTTCCAGCTCAATGCGCTGAGT
GAGGTGAGCCTCAGCTTCCGCTACCAGCTGAGCCAGACCCCCTTTTACGAGCGCAACGAA
TACAGTCAACTACTGCTAAGCATCGACGGGGTACTGGTTGGTGTCTCGCCCAATGACTTC
ATCGACCAGGTTAGCGGCAACGGCAACGGTGGTGCCGAAGAGACTACCGGCTGGCGTCAG
GTGGAACTGAATCTGGGGAGCCTGGCGGCAGGCAGCCACCGGCTGATAATCGGCGCCTAC
AACAACCAGAAGACTGCGGCCAACGAAACGACCGTGGTATTGATTGATGACCTGCTGCTG
CGTAGCAGCAGTAGCCTACCGGTCAATCTGCCACCGAGTGCAGTAGCCAGTGCCGACCCG
CAGACAGGCGTAGTTCCGTTGGTCGTCAACTTCAGCAGCGCCGGCTCCACGGATCCTGAC
GGCACCATCCAGCATTTTAGCTGGGCGTTCGGTGATGGCAGCAGCAGCACCGAGGCCAAC
CCGCTCCACAGCTACACTACGCCCGGCGACTACACCGCGACCCTGAGCGTAACCGACAAC
CAGAGGGCGACTGCCAGCGCCAGTGTCGGCATCAGCGTTAGCGACCTACCTGACACTGAG
GCTCCTGAGATTCCGACCGGACTCAGCGCCATCCCCTCCGGCTCCGACACCATTGAACTC
AGCTGGCAGGCGGCGAGTGACAACGTCGGCGTTATCGGCTACCGGGTGTTCCGCGATGGC
GTTGAGATCGCCAACAGCGCCATCACCAGCTACCGCGACAGCGGCCTCACCCCGTCGACC
CGCTACAGTTACCAGGTCAGCGCCTATGACACTGCGGGTAATCAGAGCGAGCCTGGCGTA
GCGGTGGCGGCTACTACCGGCAACCAGCCGAGTCTGCTGATCGAGGACGGCTTTGATACA
GACAGCGCTGGCTTCAGCTATGTTGATGACCCGTTCCGTGGCAGCAGTGCGCCGGGCTAT
GCCGACGGCAGTCTGCTCCCTGATGGCGGCTACAGCGGTGGTGCCTTGCAGATCATCCTG
GGTGGCATCAACAGTGCCGACATCTTCGGCCTCTCCGGCGGTTGGCAACGCGACTTCCAG
CTCAACGGTCTGAGCAAGGTGGTGTTGAGTTTCCGCTATCGGCTGAGCCAGAGTCCCTTT
TACGAGCAGGACGAACAGAGCCAGCTGCTGGTGAGCCTGGATGGAGAGCTGATCGGCGTC
ACGCCCAATGACTACATCGATCAAGTGCAGGGTAACGGCAACGGTGGCCCGGAGGAGAGC
ACCGGCTGGCGTCAGATAGAGCTGGACCTGGGCAATCTCGCCATCGGCAGCCATCGGCTG
ATCATCGGCGGCTACAACAATAAAAAGACCGCGGCCAATGAAACGACGCTGGTGCTGATC
GATGATCTGCTGCTGAGCGCCAGCAGTCAGACTATCTACGATGACAGCTTGATCTCCAGC
GTATTCCATCTCGACAACAGCCTGCAGGATGGCAAAGGCGTCATGCCTGAGTTGACCCTG
AACGGCAATGCGCGCTTCGACGACAGCAACCTGGGTTGGATGGAAACCCCCGCCGGCGCC
GCCCTGAGATTCGACGGTTTCAACGACCGGGCCGAAGTCACCTTCAGCGTCGATCCCTAC
CTTCCGGCAGACAGGACGGTGGAAGACATCGATGAGGTGAGCATCGAAGGCCGCTTCTAT
TTCGACACCATCGACATGTGGGACGAGAACCGGCTGGAACTGCTGTTCATGCGTCAGAGC
TGGGATAGTGGGGTGGAAATCCGCCGCAACAGTTGGATGACCGACCTGAGCGCCTATCTG
GGCAGCTATGGGGACTCCGGGGAGGCGGTCAACACCGCCCTGAGCCGGAACCAGTGGCAT
CACATCAAGCTGACCCATAACCGCACCCATTATCTGCTGCACGTGGACGGGCAGGAAATT
CTCAAGGTGGCCCACGGCCGGGGACAGCTGAACCTGTATGGGCACGAGGACATCCGCCTG
AGCTTCGGTGATTTCCACGGCTGGGCGGATGAAATCCGTTTCAACCTGGATTTCGACACC
GACGATGACGGCCTCCCCGACAAACGCGATCCGGACGATGACGGCGACGGCGTGGAGGAT
GGGCAGGATGTGTTCCCCTTCGACAGGGCCGAATGGGGGGACAACGACGGCGACGGCATC
GGGGACAACGCCGACCATGACGACGACAACGACGGCATTGCCGACGAACGCGATCTGCAG
CCGCTGGATGCGGCCAACGCCGCCGCTGACAGTGACGGCGACGGCTTCAGCGATCTGCTG
GAATACCACAGTGGTTCCCTGCCCGATGATGCCGCCTCCACGCCCCGAACCCAGCCGCTG
GCTGGGGGGGCGGGCCCCGTCCTGAGCGGGGAACAACAGCGCGCACTGGAAACGCTGGTG
CGGATGCAGGAACCGGGCGAAGTGCGGATACACGCCGTGTCCGATCAGTGGCTGCGCCTG
ACCCTGGTTCCGACCCGCAACGAAAACAATACCGATTTCATACGCCCCCCGGTGGAGATC
GCTAAAGCGGAAAACCCGGCCCTTTTCAGCGTCACCGACAGCGCGGGCGACAGCGTACCG
GTGGTGAGAACCGGCCTGAAACGGCGCACCTTCTACGCCCCCTACCGGGTCGGTGATCTG
CGCATTGGGGAAAACATCTTCATTCACCTGGGCCGGCCGTTGAACACCGGACAGGAATAC
GCGCTGGATGTGGATACCCAACTGACCGGAACCGCCATCCATGCCAGGTTCCGCTTCGAA
CCGGAATCACAGCTCAGTGACCTGCTGCACGTGGATCCATACGGCTACCGTCCGGCGGAC
CGTAAAAAGGCCTATCTGGGTTTGATGATGGGCAGCGCGGGCGAATACGAGCCCACCGAC
CTGGATTTTGAAGTGGTGCGCACCCAGGACCACCAGGTGGTGTTCCAGGGTACGGGCACC
TTGGAAGCCTCGGAAGGCTGGCGTGAAACCTTTACCAACCATCCTTACAACAAGGTTTAC
CAACTGGATTTCTCCGCTCTGACCACCCCGGGTGAATACTACCTGCGCCACGGCACGGGC
ATCAGCCAGCCGTTTCCCATCCACAGCGATGTCTACCGCGTCGGCCTGAACACCCTGGCG
TTGGGTATGTACCACCAGCGGCGCGGCGAGGAGCTGATCAAGCCCTATACCCGCTTCACC
CACAAGGCCACGGTGGAAGATCAGACCTACGTTTACAACAGCACCGATCTGGATCCCTTC
CTGGCTGGTTTAGGCGTTACGCCGGACACCATCCGCTACCCCACCACGCAGGAAGGCCAA
CATGTGGAGATCAGCGGCGGGCACATGGATGCCGGGGATTATTCGCCCTACACCTGGAAC
AGCGCCCTGACAGCCTGGACCCTGATCACCACCCTGGACGTGTACGGCGAACGGGTGATG
CACGACAACCTCGGGGTACCGGAATCTGGCGACGGCGTTCCCGACCTGTTGCAGGAATTC
CTGCTCGAGATCAACTGGCTCAAGGAGATGCAGGATTCGGTGGACGGCGGCGTGTTTGGC
ATGAGCAAGCCCAAGGGGATGAACTACCAGTCCACCATGCCGGGGGAGACCCCCAACCTG
ACCCGTTATCTATCCCCCAAGGACACCACCGTTACCGGCGGGTACGCGGCGGCCCTGGCC
CGGGCGGCGCGCAGCCCCGTATTGCGCCGATACGACCCGGCTTTGGCCGACTTGCTCAAA
CAACGCGCCATCAAGGCGTGGGATTGGCTGGAGGCCAACCCGGGGATGCATGGTTATCAC
CATTACGGCAAGGGGGATGCCCGGGACGGGGATGAAGGCCATGAACATGCCCGCGCCTGG
GCGGCCATTGAACTCTACGCCCTCACCGGGGAGCAGCGTTACCACGACGCCTTCGTGCGC
TACCACAAGCCCCTGCTGCGGTATGACGGCGTGTACCTGATGAACATGGGATACGGCTAC
GCCACCCGCACCCTGGCCTTGTGGGAACACGACGGCATTGCCTACCCGGTGGACGCGGCG
TTGAAACAGACGTCGGTGGCCCGTTTCCGGCAGGCGGTGGACTGGTATTAA
>DDLEKDFJ_00058 Diaminopimelate decarboxylase
ATGCGGCCCACCCTGACCCCCCATCTGGTGGGTGGCCTGAACAAGTTTGGTGGCGGTGGC
GCGCCGGACCATATTACGGATATCGACGGCGTGCCCATCGACGACCTGATCGAACGCTTT
GGCTCGCCGCTGTTCGTACTTTCCGAGCAGCGCCTGCGGGAGAATGTGCGTCGCCTGATC
AGTGCCTTCGAGACCCGCTATCCCGATGTGGTCTACGGTTGGTCCTACAAGACCAACTAC
TTGGGTGCCGTTTGCCAGGTAATGCACCAGGAGGGGGCCTGGGCGGAGGTGGTCTCGGCC
TTCGAATATGAGAAGGCCCGCTCCCACGGGGTACCGGGAGAGCGCATCCTCTTCAATGGC
CCGCACAAACAGCGGGAGATCCTGGAACGGGTGGTTGCCGAAGGGGCGCGGGTGCACATC
GACAACCTGGATGAGATGTACACTTTGGAGGCGATTGCCGCCGAGGCCGGACGGACCATC
CCGGTGACTATCCGGCTCAATTTCGACACCGGTTACACCGAGCCCTGGAGCCGCTTCGGC
TTCAATATCGAGACAGGGCAGGCGCTGGATGCGGCGCGGCGCATTGGCAACAGCCCCCAT
CTGCGGTTGCGTGGACTGCACAGCCACATTGGCACCTTCATCCTCGACACTCGTGCCTAC
GAGGCGCAGGTGCGGATTATGTGCGCCTTCATGGAGACCGCGGAGAGCGAGACCGGCTGT
GAGATCGACAGCATCGATATCGGTGGTGGCTTCGCCTCACGCAATGCCCTGCATGGAACC
TACCTGCCGCCGGAGCAGGTGGTGCCGGAGATCGAACAGTATGCCCAGGCGATCTGTGAC
ACTCTGCTGGAGGCGACTCGGGGGCGTACCGCCCGCGGTAAGCCGCAGCCGACCCTGATT
CTGGAGACCGGGCGGGCAACGGTGGACGACGCCGGCAGCCTGATCAGCAGTGTGGTGGCG
ACCAAGCACCTGCCCGACGGGCGCCGCTCCGCGGTGCTGGATGCGGGGGTCAATCTGCTC
TTCACTAGCTTCTGGTACAACCACCGGGTAGAACTGGCGCAGCCGCCCCAGGGCATCCCC
GAGGAGACGGTGCTCTACGGGCCGCTCTGCATGAACATCGACGTGGTGCGCGCTAGCGTC
ACCCTGCCGCCATTGCGGGTGGGGGAACGGCTGGTGGTCTCGCCGGTGGGTGCCTACAAT
AACACCCAGTGGCTACAGTTCATCGAGTATCGGCCCAACGTGGTGATGACCCATGGTGGG
GGCGAGGTCTCGGTGATCCGCCAGGCCGAGGATCTGCAGGCGGTCACCGCCCTGGAGCGT
ATGCCGGCACATCTGCGCTCCGTGGAAGCGGGGATGTCTGAAGGGTGA
>DDLEKDFJ_00059 hypothetical protein
GTGAAGGTACACGCGGTCACAACTATTGCCGCGCTGCGGAGCATGGGTGAGGGGTTGCTG
CGCGCCTATGCGGCGATCCTCTTCTCCAGCCGTCCGGTAGTGGGGCTGCTGTTTCTGGGC
TCCAGTTTCTGGTTCCCCAATGCCGGCATGGCTGGATTGATCGGAGCGCTTACCGGCAGC
ATCACCGCCCGACTGTTGTCCTTTCCATACCTCTCCAGGGGGCTCTATATCTACAACAGC
CTGCTGGTGGGGCTGGCGCTCGGCATCGTCTACCGGCTGGATGGCTATCTGCTGACCCTG
ATCCTGCTGGGTGCGGTGCTGGCGGTCTTTTTGACCGTCGCGCTGGCCGATATGTTGTGG
CGTCTGGAGCATCTGCCGGTGCTCAGCCTGCCTTTTGTGGTGGTGGCCTTCACCTGTTTT
TTTGCCGCCCAGGCCTACGGCAACCTGAGCGTCTACCTGTTTCCCTCCGCGCCGGTCGAG
CCATTTGTCGGCGGTTGGACGGATGCCTTTCTCACCGCGCTGGGCTCGGCCTTCTTTATT
CCCCATCCTGTCGCTGGCCTGTTCTTTTTCATCGGCCTGCTCTGGACCTCTCGCTATCTT
GCGCTGCTTGCGGTGGTGGGTTATCTGGTGGGGGATGGGCTGTTGCAGTGGCTCTCAGGC
AGCATTCACCCCACCTTGGGGCAGTGGGGCGGGTTTAACTTCATCCTGACCACCATTGCG
GTAGGTGGGATCTTCAGCGTGCCCGGCTGGCGCAGCCTGCTGCTGGCGATCATCGCGGCA
GCCCTCTCTTCGCTGATCACCATGGCGGTACAGGGAGTATTGCAGGTCTATGGGGTTCCG
GTACTGGCAATCCCCTTTCTGCTCACCACCTTGACTATGCTGGCGGCGATGCGCAAGCGC
GTCGCCACCACTCCGCCCTATCTGTTGCTGGAGGCACCAGCCTTGCCCGAGCACAGCTAT
GAGCGGGCGCGGCTGGTGCGGGCGCGTGGTGCAGAGCCCGAGAGTGTCCCGCTGCGCGCC
CCATTTTTCGGCAGCTGGCGAGTCTATCAGGGCTTCGATGGCCCCCACACCCACCAGCCG
CCGTGGCAGCATGCGCTGGATTTCATTATTACCGAGCAGGGGCGGAGTTTCCGTAACGCC
GGGCATCGCCTGCAGGATTTTCATTGCTTTGACCTACCCGTGCTCTCCCCCTGTCACGGC
ACGGTGGCACGCTGTTTGGATGAGCTGCCCGACAATCCGCCAGGTGAGGTCGACAGCAAC
AACAATTGGGGTAATTTTCTGCTGATCCGCCTCGACAGCGGGCTCTATGTGCTGCTTGCG
CATCTGCGCCAGCACAGTCTGACAGTGATAGAGGGGGAGCGGTTGACGCCGGGTCAGCCG
GTGGCCCGATGTGGCAACACCGGCCGTTCACCCCAGCCCCATCTGCATCTGCATGTGCAG
ACCACGGCGGTACTTGGCAGCCCCACCCACCCGTTTCATCTGCTGGGGGTTACCCTGCAA
ACGACACAAGAACAGATCGCCGGTTTTCATCTCGCATGCCGTCCCGCTGAAGGGGAACTG
GTAAGCGTGGTCAAGATGGACGGAGCTTTTTGGCGCGCCCTCCATCTGCCCTTGGGCCTG
CAGCTGCACTACCGCTATCGCCTGGATGAGGGGGAGTGGCGCGCACAGCGTCTGACGGTC
TCCATGGATCTGACCGGTGGTTTCCGCCTGCGCAGTGGTAGCGGTGCCTCGGCCCGTTTT
CTGGAGGAGGGCGGGGTGCTGTGTTTTTTCGAACGAGCCGGGGGAAAGGACCCGCTGCTC
GATCTCTGGCTGCTTGCCTTGGGATTGACGCCGCTGGCGGATGCTCCAATGTCCTGGGCG
GACCGTCCCAGTGATAGGCTGTTGCCCCTTGCCTGGCCGTGGTGGGCACTTCGGGGATTG
CTGCGGCCCTTGGGCGGGGGGCTCGACAGCCGTTACCATCGCAGCAGAGAGAAAGGCCTT
TGGCGGCAGCAGGGGCAGCACCGGCTGCCGCTGCTGCCTGGAATCAAACAGGAAGGGGCG
AGCGTGGCGATTATTGATCCGGAGCGGGGGTGTACCCGGCTCTCCCTGCAGACCGCTGAC
TGTTTGCTGGAGGCCGAGCTGGAAGAGATCTCAACCATTGAAGATCAGGGCATTCCGCAG
GCCCGAATTAGTTTGAAAGAGACTTATTAA
>DDLEKDFJ_00060 Ribosome-binding ATPase YchF
ATGGGTTTTAAATGCGGTATCGTTGGGCTCCCCAATGTGGGTAAGTCGACGCTCTTCAAC
GCTCTGACAAAGGCCACTATTGCGGCCGAAAATTATCCTTTTTGTACTATCGATCCCAAC
GTAGGAGTGGTCCCCTTACCCGATCCGCGCCTTGATGCAATCGCCGAGATCGTTAATCCT
CAAGCAGTGCTTCCGACTACCATGCAGTTTGTCGATATCGCCGGACTGGTTGAAGGCGCT
TCCAAAGGTGAAGGGCTTGGGAATAAATTTCTTGCCAATATTCGTGAGACGGATGCGGTT
GCGCAGGTGGTGCGCTGTTTCGAGAACGATGACGTGGTGCATGTGGCCGGTAAGATCGAT
CCACTTGCCGATGTTCAGGTGATCAATAATGAGCTGGCGCTGGCTGATCTGGAGTCTGTG
GAAAAGGCGCTGGACAAGACGATTCGCCAGGCGAAGACTGGTGACAAGAAGGTGCTTGCC
CGCAAGGCCTTGTTGGAGCGCATACGTGATCATCTGTATGACAGCAAATCAGTGCGTTCT
ATGGCGCTCAGCGATGATGAATTACAGGAGATTCGGGAACTATTCCTGCTGACCGTAAAG
CCCATCCTCTATATTGCAAACGTTGCGGAAGATGGCTTTGAAGACAACCCGCATCTGGAT
GCGTTGAATACGCTTGCCTCTGCAGAGGGGGCTGAAGTGGTTTCTGTGTGTGCCGCCATT
GAAGCTGAGATTGTGGAGCTTGAAGAGGATGAGAGGGAAGAGTTTCTCTCCGATTTGGGA
TTGGATGAGCCGGGTTTGAACCGCGTCGTTCGGGCGGGTTACCAGTTGCTGGGGCTTGAG
ACATACTTCACTGCCGGTGAAAAAGAAGTTCGAGCCTGGACGATCCCAGCCAATGCATCA
GCACCCCAGGCTGCCGGGGTCATCCACACAGATTTTGAGCGGGGTTTTATACGTGCCGAG
GTGATCAGCTACGATGATTTCGTCAAATTTAGAGGCGAGCAGGGCGCGCGTGAGGCGGGA
AAACTCCGTTCAGAAGGCAAGGATTATCAGGTCAAAGACGGTGACATAATCCATTTCCGG
TTCAATGTTTGA
>DDLEKDFJ_00061 STAS-domain containing protein
ATGTCGGTAACTACATCAAAGTCATCAGATGGCACGAGTGTGACGATAAAGATATCCGGA
CGGTTTGACTTCTCCAAACACCAAGATTTTATTAATGCCTACAAGGCCTACCCAAAGGGC
GAGATGGGCTTTGTGGTGGACTTGGCTGAGGCTGAGTATATGGATAGTTCCGCGATGGGG
ATGCTGTTGCAGTTGCGTGAGCATAGCTCAAAGGTGAAGGATAGCGTGGTGCTTGCCAAC
GGAAATGACGCGATCAATGAGATCTTGAAGATTGCCAACTTCGGCAAGCTTTTTCTGATC
AAATAG
>DDLEKDFJ_00062 STAS-domain containing protein
ATGAGTCTGTCAAGCACTACATACGATGCTGGAAGTGGCATCAGAATCACTGTCACTGGG
CGCTTTGACTTTTCCTGTCATCAGGAGTTTCGTGCGGCTTATGGCAAAAATGATCCGTTA
AAGAGCCACTACACGATTGATCTGTCTGGAGCAGATTACATAGATAGTTCTGCGCTGGGA
ATGTTGTTGGTGCTACGTGAGCGCTCTGGTGGTGATAACTCAAATATCCGAATCATAGGT
TTTAATCAGTCAGTTGGTGAGATATTGCGAATAGCTGGGTTTGGCCACCTTTTTCAGATG
GATCCACAGGCCAAGTAG
>DDLEKDFJ_00063 hypothetical protein
ATGGCCAACTATTTTGCAAAATCCTGGCACCCTTGGGTGTTTTCTAGCCTGTTTGTGTTG
GCCGCTTGGTCAATGGGGGTGAGCTGGATTGGTGTCCTGATGCTGGCAGTGCTGACTCTC
ATTTGGGGGTTGCTCGATTATCGAAATCGTAAAAAACTGACGCAAGGAGAACAAAGCATT
CGCGCCCTTGCTGGTGGCGGTGAATTAATCGGCGAGATGGGTGCCTTGTCGCGGGAAATT
AAGCTTGGAGTTAGTGAGCAGGTTGCCAAGCTGCGAAGTGAGCAGGCCCAGATTCAGACA
TTGATCAATGATGCGGTCCAAACACTGCAAGAGAGTTTTAACGGAATAAATGGACAATCA
CAGGCGCAGTTGGAGCTGGTGATGGGTCTGATAGAGAGTGTGTCAGACGGTATTGAGAGT
GAAGGTAACAAAAAGATCACATTTGCTGACTTTGCCAGTGAGACGGACAAAGTTCTGCGT
TTTTTTGTCGAGCACGTTGTCACGATTAGCCACAACACCATGATGTTGGTGGAGCGTGTT
GAGGATATGTCCAAGGAGATGGAGCATGCGGATTCATTGCTGACAGATGTTAAGGTGATC
GCCGATCAAACCAATCTATTGGCACTGAATGCAGCTATTGAGGCTGCTCGGGCGGGTGAG
GCAGGTCGGGGGTTTGCTGTTGTCGCTGATGAAGTGCGTAAGCTCTCGCAGAGATCAAAC
CGCTTCAACGATCAGATCAGAAATGTAATAGGCACCTCTAAGGAAAATATTCAGGAGGCT
AGGGACTCAGCTGCAACCCTGGCTTCAAAAGATATGGGCTTTGCAATTCACTCAAAGGCA
CGTGTTGATGAAATGATGCGGCAGGTTGCAGAAGTGAATGAAGTCATTGCGGATAACTTG
GCTAAAGTTTCATCAATGTCCTCTGAGATTCATAACCAGGTTGGTTCGGCTGTGCGGTCA
TTGCAGTTTGAGGATATCGTGCGCCAGCTTTCCGGTTATAGTGAAGAACATTTTTCAAAA
ATTGAGGATATATTTGAGTCAATGCAGACCGAGATAAATAGGATGGTGAGTGCCCCGGAA
ACGACTCCGAAGGAACTTGCCGTCAGTATCCGGACGGTCCGCGAATCGCTTAAACAGCAG
TTTGCTGATATGGCCACCCATAAGCCGGTAGATCAGGAGAGTATGAGTGAGGGTGATGTG
GAGCTTTTTTAG
>DDLEKDFJ_00064 Protein-glutamate methylesterase/protein-glutamine glutaminase
GTGCGACGCGATGGGGCGAGGTACATATGCAGCTTGAATGATGGTCCTCCGGTGAACAGG
CACAAGCCGTCGGTAGATGTGATGTTCCGCTCCCTGGCGCAAAATGCAGGCCCAAATGCA
ATTGCAGTAATGCTAACAGGAATGGGCGATGATGGAGCTGAAGGCATGGGAGAGATGCGG
CAGGCCGGTGCACCGACCATAGCGCAAGATGAGAAGAGCAGCGTGGTCTGGGGAATGCCT
GGAGAGGCGGTCAAGCGTGGCTATGTGGAGGCAGTTCTTCCATTGCAAAAGATCGGAATG
CGCCTCACTGAACTATGCAAACAATAG
>DDLEKDFJ_00065 hypothetical protein
ATGATACATATACGAAAAAAAATGCTACTGGCTTTTTCAGTTAGTGCTGTCATCGGCTTG
GGTGTGGCGCCATCTGCAGCGCTGGCGGATGGAGCAGCATTGGCAAAGAAATATAATTGC
CTGGTGTGCCTCAGTGTGGATAAAAAACGGGTTGGTCCCGCATACAAGGCAGTGGCGGCT
AGATATGAAGGAGATCCGAGTGCGGTAGCTGATCTTGTTGAAAAAATTAAAAAAGGCGGC
AAGGGCGCCTGGGGTTCGGTCCCCATGCCTCCCAACAAGAAAGTTACGGACGAGGTAGCA
ACGACTATACTGGACTGGGTTCTCGGATTGAACACTGGCACGGTTGTAGCTGCCAATGTG
TCGGACTGA
>DDLEKDFJ_00066 hypothetical protein
ATGAATAATGGGCTATTTGTCCTGGTTGCATGTTTACCCATAGTGGTTATTTCCGGGTGC
TCATCCTTGGGTGAACGCCCGGGAATGCTTGACATTACCTCCGAGCCTACGGGGGCGGAG
GTGTATATCATGAACGCAAGAGTGGGCGTTACCCCGCTCATTCTAGAGCAAGGCAAGGTC
TTTCCGATTGTCTATCCACGGGAGAAACACCCGCTATACGGTACGGTTGAAGTGCGCAAG
GTTGGGTGTGCCACACAGCGGCTGCGAGTGGGAACACAAGAGATCGCTAAGGGGGTTCAC
GCCAGATTGGAATGTAACGAAGTGGAACCCTCGATTGTGCCTTCTGATTATCAGCCGAAG
TTGCCAGAATCTACTGCAATACAACAATCTGGCAAAACGGTTGAAAAAGCCTCCCCTTTT
TTTGAAATGCGGTTTCGTCGTGTTATTGAGCTGCGAGAAAAGGGTTTGATCACGAAACAG
GAGGCGAGTGAGATACGGGATCGTATCTTAGACGAACTCTGA
>DDLEKDFJ_00067 hypothetical protein
GTGTGGACTGAAAGCCAGGCGGTTCCCGCCTTTGCGCGTCAGACTGGTATGGCCTGCAAT
TCTTGTCACTTCCAGGGTAGTTATCCGGCGCTCAATCAATTTGGCCGTTCATTCAAAGCG
GCTGGATATACTCAATCAGGTGCGCAGGAATTGGTGGAGGATGATAATTTGTCTCTACCA
GCCGTTCTTAATGCCTCGTTGATTACCAAGTTTCGCTACCAGAAAACGAATGGAGACAAT
GCGAGGTTGGTAGAAAGCGGTGCGACCATCGAAGGAAAAGAGGGTGCCTATGCAACCAAT
GTGGGTGAGCTCCAGCTACCTGACGAGGCCGCCCTGTTTCTGGGAGGCCGCGTAAGTGAA
AACATTGGTTTTCTAACCGAACTCTCCTTGCACGGCACAGAAGGCAGTAATTTCCTCTCC
TTTAAAATGCCGTTCAACTTCAAGGCAGGCGAAGATACTGACCTGCTGGTTGTCCCGTTC
ATAACGGACGCCTTGGGTGCAGGGTTTGGCCTTGAGTTGCTGAATACGGGAGCATTGCGC
AGTCAGCGAGTGGGAGAGGATCGCAAGTCATTGATGGCGCAGCAATACCTTGGCCTTGGG
TATGGGGCTGCAGAAGGTATCACATTTGCAGCCGTGAAGGAGTCTGGCTTCCTCAATGTG
ACATTTTGGTCCCCCGATTGGAGCAATTTCAGTCCAGAGGGTCTGGCCACCTATGTTCGT
GGGGCGCTGACGCCTCAATTGGGTGACTGGGATTCTGGACTTGGATTCCAATACTATTTC
GGTAAGTCAAAGAATGACACTGGCGGTAATGTCATTGAAGAGAAAGATATAAAGGGGTGG
TCTATTGATGGCCAATTGCAGGGCGAATTTCTGGGTAAGCCATTAGGCGCTTATGCTGCA
TATGGGAGTGTTCCTAGTAATTCGCATTTCAATGCTAGCGCAAACAGGAAAACGGCATGG
TCCATCCATGGCCAATATGGTGTGATACCAAACAAGGCGACGATTATACTTGGGTATCGA
CATGCGGATACGGGTGCTGATACCGACAATGCAGTGACAATAGGTGGCACCTACAATTTT
GCGCAAAATGTACAGTTGCAACTCAACCACGTACTACGGAGCGGGAGTAAATATGACACT
CCGCAGGATGCGGGCGATCAGCAAACAACCTTGATGCTGTTCAGCGGATTCTGA
>DDLEKDFJ_00068 hypothetical protein
ATGATGACTTCCAACTCCAACGACAGTAGCCTGTACTGGCAACAGCATGTGGTCGCCTGG
CAAGACTCAGGCCTGACGCAGAGGGCCTACTGCGCCCAACGGGGGCTCAGTTCCCCGAGC
TTCGGCTACTGGGCGCGCAAGTTGCGCCGCACAGATAAGCCGATGGTGCAACCCAGGGCG
AAGAGCTTCGTACCGGTCACCCTCGCAGCACCGGTGGGCTCTGGCCTGAGCCTGGTGCTA
CCCGACGGCCTGGAGATCCGCGGGCTGGCCGCGATCGTCGAGCAGGAACTGGGGCACAAC
CCCTTCGAGGGTGCGCTGTATGCCTTCAGCAACCGGCGGCGGGACAAGATCAAGCTGCTG
TACTGGGAAGACAATGGCTTCGTGCTCTACTACAAGAGCCTTGCCGAGGAGCGGTTCCAT
TGGCCCGCCTCGGGAGACGAGGTGGTGCCCCTGGATGGCCAGCAGATCAACTGGCTGCTT
GACGGTTATGATCTTGTCGCCATGAAAGGCCATCGAAAGCTGCATTACGAGGCGACTTTC
TGA
>DDLEKDFJ_00069 hypothetical protein
ATGAAAAAGGCGCTGGCAACCGATCCAACCACTCACCCCACAGTGTCCCTCACCGTCCCC
GATCTGCTCCGCGTCATCCAGACGAAAGACCAGTTGCTGGTCGAGCGCGAAGCCCTGATC
AAGGAACAGCAGAAGCTGTTGCGCCTGATGGAAGAGCAGCTGCGCCTGGCGCGGCTACGC
CGCTTTGACGCCAGCAGCGAGAAGCTGTCCTTCCAGGGCACGCTCTTCGACGAGGCTGAA
CTCGAGGTCTCGCTCAAAGAGGTCGAGACACAGCTGCCCGAAGAAGAGAAAAGGCCCGCC
GGCAAGTCACGTCAGGCCGATGGCTACTCCAAGCGCCTGCCGCGCATCCAGGTGCATCTC
TCCCTGAGCGAGGAAGAGAGGGTCGGTGCCAGCAAGACTTTCTACACCAAGGTCAAGGAA
GAACTGGACATCGTCCCGGCCCAGGCCCAGGTCATCGAATACTGGCAGGAGAAGGCGGTG
TTCGAGGATTCCGAGGAGGGGGCTCCCAGGTCAAGGCGGCGGTCCGTCCGGTCCATCCCT
TGGGCAAATGCCAGGCCCGCGTCCAGCTACTGGCCTGGCTCCTGGTGGCCAAATATGCCG
ATGCCCTGCCGCTGTACCGGCTCGAGGGCATCCTCAAACGCCATGGGGGCCGGATCAGTC
GCACCACCATGGCCAACTGGATCATCCGCCTGGGCGATGTCTTCAAACCACTGCTCAACC
TGCTGCGGGAGCATCAGTTAG
>DDLEKDFJ_00070 hypothetical protein
ATGCGTTGCTCGATGGCATACAGCTTGCGGATCTTCGACAGCGCCATATCCGCCTTGCTC
ACCGGCTGGCCCCGCTTCTTGACAGGTGCTGCCTTGCTGGCCTCGACGAACTTGCGCCGA
GCATGGTCCCAGCAGCCAATGCGGGTGATGCCGTTCTCACAGCAGACCTTGTTGTAA
>DDLEKDFJ_00071 hypothetical protein
ATGGATAACAACATCAAGGCCACCGTTGGAAGTTATGGATATAAATATCTAAAATTAAAC
GCACACACCTACTTTGATGTAGATAGTTTGATTAATTTTACATACTCAAGGAAGGAGGAT
GACAATGATTATAAAGAGCATTCACGGCAGCGTGACAACCGCTATACGTTAAAATTTGGC
CGGATTATAAGTGACACCTCATCTATTGAAGCCAGCCTCAAATACAATGATTCGTTTAAA
GAAAAAATACAGTCAATTACTGATTCGGGATTTATGGATTACCTGAATGGCAATACCATC
CAGAATGATGGTCTATGGGTCTTCAATTCCAGAGACACGCAGACAAAGACCGCTGATTTT
AAATATAGAAAATATATTAACAATGATCTATTCAAAGTAAGCGCTTTTTTCAGCACAAAA
AACTCTACGTATTACAATGACGGAAAAATCAATGTCAATAATGATAACTATAATGCAGGG
ATAGATGTTGAGTACGATAAGGCGATAGGCTCGCATGGATTGCTATTTGGCTTATCGTAT
AAGAAAGATGAGATGAGTGATAATTACCAGTATATTTATACTGATATCACCACAGGATCA
GGAGGCGTAATTACATCTGTTTATGGCACTACGCCTGGCGATGTACTCTCCGCATCTAAT
AGTAGCAATTATCTGCTCGGGATTTACGCCAAGGATGATTGGCAAATAAATAATAAAATT
AAATTGGAGGCTAGCCTACGCATAGATAGCGTGAATTTTGATGTAGATTCCACAGAATAC
TGGAAATACAACGGCACAACAGAGAAATATTCACCACTACCAGGCGATATTCAGCAGGTT
TCACAACGAAACACGCTTGTTACTCCAAGGGTAGCGTTGATATACGGGTTGAACAGCACC
ACTAATGCTTATATATCAATTGCCCAGGGCGAAAGAAGTATTAATGATAGGCAACTGTTG
GTCAATATAAAGAATGATAAATCGACAGACATCGATCCCGCCAAGTCAGTGAATTATGAA
TTTGGACTGAAACATAGCAGCGATAACCTGGTGGCGGGCGTGTCGATTTATCGCAATATA
ATCAGTGATGAGATTATTGAGGTAAAAGACCCCACTATTGCTCTCAAGTACTATGAAAAT
GCGGGTGAAGTTGACAAGAAGGGGCTTGAGCTAGGCCTCAAATATTCATTTGATGACTTC
TATTATGTTGGCGCCAACTATAGTTACATGGATTATAAATATGTGACTTATCTGACATCA
ACGGGCGACTTCTCTGGAAATACACTGCGTTCGATACCTGATTATAGATATGCCCTCTAT
GCGGGACTTAAGAATCCAGTAAAAAAATTGAGCGCAAGAGTCGAGATTGTAACATCAGGC
TCTTTCTATACGGACGACGACAACACAAGAACGTATAAAGGATACAGTGGCGTTACAAAT
GCGGTATTTGGGTGGGAACCATGGCTAAACCATAAACTCATGTTTAATGTAAATAATCTC
TTTGACAAACGATATGCTACAGATGCCTCATATTCTGCGACTACTGGCTTAACCACATAT
ACGATTGCAGAACCAAGAACACTGAAATTGTCGTACATATACAAATTTTAG
>DDLEKDFJ_00072 hypothetical protein
ATGAGAAACACCTTAACAGCAGCTCTATTGATTATGACTTCTCCGTTCACTCTCGCAAGC
GATGGTGAATCAATATACAAGCAGATCTGCTCACATTGCCATGTTATGCAAATGGGTTGG
GAAATAAAGGATAAGACGACACTTAAGGCGCCGCCATTTCCAGGCGTTACCAAGGTGGTT
CGGCGAATATACAATAATGAACAACAGTTTGTTGAATTTGTAAGTAATTACATCAAAAAA
CCAACAAGAGTTAGGTCAAGAACAAAGGATGCTGTTATCGACCAATTTGGCCTTATGCCG
AATATCGGTGCGAATATGAGCGATGAGGAGCGGGAAATCGTTGCCAAATGGATGTTTAAC
AATGTAGGGATAAATTGA
>DDLEKDFJ_00073 ATP-dependent RNA helicase RhlE
ATGGGCTTTGCTTCCTTGGGCTTATCTGCCCCTCTTCTTGAAGCCGTAGCCGAGCAGGGC
TACAAAACTCCTTCGCCCATTCAGACCCAGGCGATACCTGCTGTAATCAAAGGCAGGGAT
GTTATGGCGGCAGCCCAGACCGGCACGGGCAAGACTGCGGGTTTTACGCTCCCTATATTA
GAACGGTTATCTAAAGGTGGGCGCGCTCAGGCCAATCAGGTGCGCTCCCTCATATTAACG
CCTACCCGTGAGTTGGCAGTCCAGGTTGGGGAGAGTGTCGCCACCTATGGCAAACATCTG
CCGCTGCGTTCTGCGGTGGTGTATGGCGGGGTGAAGATAAACCCTCAGATGATGAAACTG
CGCCGAGGTGTCGATGTTCTGGTCGCAACGCCGGGGCGTTTGCTGGATCTGTACAACCGC
AACGCGGTGAAGTTCAAACAGCTGGAAGTGCTGGTGTTGGACGAAGCCGACCGAATGCTG
GATATGGGTTTTATCCACGACATTCGCAAGATCCTCAGCGTGTTGCCCAAGCAGCGCCAG
AACCTGATGTTCTCTGCGACTTTTTCTGACGAGATTCGCCATCTGGCCAAGGGGTTGGTC
AAACAACCGGTTGAGATTTCAGTCAATCCCCGCAATACCACGGCAAAAACGGTAAAGCAG
TGGATCTGCCCGGTGGATAAAAAGCAGAAGCCCGCGCTACTCACTCAATTGATTCGCGGT
AACAGATGGAGGCAGGTGCTGGTTTTTACCCGAACCAAACAGGGTGCCGATCGATTAACC
CGTCATCTGAAAGGCAAGGGTATTGAAGCTGCGGCGATTCATGGCAATAAGAGTCAGGGG
GCGAGGACAAAAGCCTTGGCCGATTTTAAAGAGGGATCAGTTCAAATTTTGGTGGCAACG
GATATAGCCGCCCGAGGATTGGATATTGACCAGCTGCCGCAGGTGGTCAACTTTGATCTA
CCCCATGTGGCGGAAGATTATGTACACCGCATTGGTCGCACCGGCCGAGCAGGCGCCAGG
GGGCAGGCAATCTCTCTGGTGAGTGCCGATGAGTTCAAGCAGCTCTCTGATATTGAACGA
CTTATTAAACAATTATTAACGCGCAAGTTGATTGATGGTTTTGAGCCTGTTCACGATCTA
CCAGCATCTCATTTGGATCTTCGTCCCATTCGGCCTAAAAAACCTAAGAAACCCAAAAAG
CCAAAAGCAGAGCATAAAGATGGACAGCGTTCGGGAGAAAATACCCAGGGCCATAAACCC
AGTACGAAGAATAAGAGGTATGCGGGTAACCGTAATCGTACAAGCGCTAAACCAGGCTCC
AGGACTCGCCGTGGGAATAGTCGTCGTCGGGGAGAAGTTAAGAATAGCTAG
>DDLEKDFJ_00074 ATP-dependent RNA helicase DbpA
GTGACCCTACAAATTGATGGTGGCAAAAAGCAGAAAGTGAGATCCGGCGATATTCTCGGC
GCACTCACAGGAAAAAACGGCATTGCTGGTAAACAGGTCGGCAAAATTCATATTTTCGAT
AACTGGGCCTATGTGGCCGTCAGTAGAGATGCGGCTCAAATGGCATTAACAAAATTAGGC
GAGGGAAAACTGAAGGGGCGTTCGTTTCGTGTGAGACGGATACGGGGGTAG
>DDLEKDFJ_00075 ATP-dependent RNA helicase DbpA
TTGAGCCAAACTGACTTTTCATCCCTCAAGCTGCATCCCGCCCTGCTTAAGAATCTCTCT
ACCCTGGGTTATCTGGCCATGACGCCCATACAGGCGCAGAGCTTGCCGCATATTCTGGAT
GGCAAAGATGTCATCGCGCAGGGGAAAACAGGCTCAGGAAAAACCGCGGCGTTCGGTCTG
GGTTTATTGGAAAAGCTTGATGTAAAGCGCTTTCGTGTGCAGTCACTGGTACTTTGCCCG
ACTCGGGAACTGGCCGACCAGGTGGCCAAAGAGGTTCGCAAACTGGCTAGAAGCATCCAT
AACATCAAGGTTCTAACCCTTTGTGGCGGCATGCCCTTTGGGCCTCAGATTGGCTCACTG
GAACACGGTGCGCACATCATTGTAGGGACACCCGGGCGAGTGGAAGAGCACCTGCGAAAA
GGTACGCTGAGGCTGGATAGTTTAAACATGCTTGTGTTGGATGAGGCGGATCGCATGCTC
GACATGGGCTTCCAGCCAGCTCTGGATGCCATCATTAAGTACACTCCACAGCAGCGCCAA
ACCCTGTTGTTCAGCGCAACCTATCCCTCTCAAATAGAGTCTATTGCTCAACGCATCATG
ATCCACCCGGTAGTGGTGCAAGTTGCCGCTACCCATGACAGCACCAGTATTCAGCAGTAC
TTCTACAGGGTCGATGCCAATACACAGCGTATGACCATCCTGCAGCTGCTGCTACTGAAA
TATCGCCCTGAATCCGCCCTGGTATTTTGTAATACCAAGCGGGAGACCCAGGAAGTGGCT
GACGAGTTACATGACCTTGGCTTTAGTGCGCTGGCATTGCATGGCGACCTGGAACAAAAA
GCCCGTGATCAAACCCTAGTGCGCTTTGCCAACAAAAGCGCCTCGATACTGGTTGCCACC
GATGTGGCCTCCCGCGGCCTGGACATCGACGCTTTGGACGCCGTCATCAACTATCATCTC
TCCTGTGAGTTAGAGGTGCATGTTCACCGTATCGGTCGCACCGGACGCGCAGGCAGCAAA
GGTATCGCCTGTACTTTGTATAACGACAAAGAGAGATACAAAGTTGAAGCACTAGAAGAG
TACCTTGATCAGCGTATTGTTGCCTCGCCCTTGCCGCCTTCAGCTTGCTGGAGCAACCCA
CCTATAAGCCACCCATGGTGA
>DDLEKDFJ_00076 hypothetical protein
ATGGCTGAATGGAATATTGGTTGGTTGTGTTTGATGTTTTGGCAAATGCATAAGCCGATC
ATCAAGAGAAATGAGTTTATGCAGTTGCCAATTGCCAATTGCCATGGCCGGGTAGATCTT
TTATGCGATAATCGTGCGTCTGTTTTGCGCCAGGATCGAACATCCACATTGCTAGAAACT
GTGGTACGTCCCCTATTATTCTTTGGCTGGATAGGCTGCTAG
>DDLEKDFJ_00077 tRNA 5-carboxymethoxyuridine methyltransferase
ATGGACTACTATGAAAATAACGCCAAGGCCTTCGTTGAAGCGACCCTCTGGGTCGACATG
CAGCTACTCTACCAACGTTTCTTGCCATTGCTGCCTGAACGGGCCCATATTCTGGATGCA
GGGTGCGGCTCCGGCCGCGACGCCAAGTCCTTCATTGAACGCGGCTACCAAGTCACCGCC
TTCGACGCCTCTGCCGAGATCGCTGCTCTAGCCGAAAAAGAGATCGAGCAACCCGTTCAG
GTGCAGCGTCTGCAAGATATCCAATACCAACACCAGTTTGACGGTATCTGGGCCTGTGCT
TCGCTGCTGCACGTTCCCGCCAAGGAGCTACCCGACGTCTTCCGCCGACTGGCGTGCGCG
CTGAAGCCCAATGGCGTGATCTATTGCTCGTTCAAATATGGCCAAGGTGAATATGAAAAA
CAGGGCCGCCGATTCACCGATATGGATGAAGCAGGGTTACGGGCGTTGGTGGCAGAACTC
GAAGTGCTGGCGATAAATGAGTTGTGGGTCACGGCTGATCGCAGGCCGGGGCGGGAGCAT
GAACTATGGCTGAATGGAATATTGGTTGGTTGTGTTTGA
>DDLEKDFJ_00078 hypothetical protein
ATGAAACTCAAACCCATCGTTGCCGTGTTCAGCCTCTCGTTGCTGGCGGCCTGCACTATC
CATAATTCAGAACGGGCCTCACGCCCCCAAAGCACTGCCGTTCATCCCTCGCTAGTCGCG
ATGGAGGAAGTGACGGCGGATCAACCTCAGCAGCCTGTGCCCGATCCGGCAAAGAGGCGC
TATGAGATGAAGCTGATGGCCCAGCCGGTCGCAGGCATCAATGCCAGCATCCGTCCGCCC
TCGGAACCGCTTGATCGGGAAAACTATGCCCACTTCAAAGACAACCCCCTGAAACGGGCG
GCGGAGTTCCCGGTCTCTACCTTCAGCATCGACGTGGACAGCGCCTCCTATGCCAATTTG
CGGCGCATCCTTAACGAGGGGCGCCTGCCGCCGATGGACGCGGTGCGGGTGGAGGAGATG
ATCAACTACTTCAATTATGAGGATGTGGCAGCCGAACAGCGTGACACCCCGTTTGGTATT
ACCACCGAGATTGCTGCCAACCCCTGGAACCCGGAGACAAAGCTTCTGCGTATCGGTATC
AAAGCTTGGCAGCCCAGGCAGTCCGAAATGCCCCCCGCCAATCTGGTGTTTCTGGTGGAT
GTCTCTGGTTCCATGCACTCGCCTGACAAACTGCCGCTGCTGAAGCGCTCGCTGCGTCTG
CTCAGTCGCAGTCTGGATGCGGATGACCGGGTCAGCCTGGTGGTCTATGCTGGGGCCTCT
GGGGTGGTGTTAGAGCCTACCCCAGGCAACCAGAGGGCGACCATCGAACAGGCCCTGCAG
CAGCTCAGTGCGGGCGGCTCAACCAACGGTGGTGCGGGGATCCGGCTCGCCTACGCGAAG
GCCCGTGAGGCGTTTATCGAGGGCGGCATCAACCGGGCCATCCTGGCCACCGACGGTGAC
TTCAACGTCGGCACGGTCAACCATCAGGCGTTGATCGACCTGATCAAGCAGCAGCGCCAG
GCGGGCATCGCCCTCACCACCCTCGGCTTTGGCGGTGGCAACTACAACGACCATCTGATG
GAACAACTCGCCGATCAGGGCGATGGTAACTACGCCTATATCGACAGCCTGATGGAAGCG
CGCAAGGTGTTGGTGAGAGAGCTGGGCGCCACCCTGCAGACGGTGGCCAAGGATGTGAAG
ATTCAGATCGAATTCAACCCGGAACATGTCACCGTATATCGCCTCGTGGGCTATGAAAAC
CGCCTGCTGGCCCGGGAGGATTTCAATAATGACAAGGTCGATGCTGGGGAGATCGGTGCC
GGTCACTCGATCAGCGCACTGTATGAGATCAGCCTGAGCGGGAGCACTGGGCAGCGGATT
GAACCGCTCCGCTACGCACAGGGGCAGGTAAAGAGCGCCGGTAAAAGTGATGAGCTGGCC
TTCCTGAAGTTGCGTTTCAAACATCCGGGCGAGACAGAGAGCGAGCTGATCGAGACACCA
ATCCTGGCCAGCCAGATCGTCCAGGATCTCTCCAGCAGCAGTGACGACTTCCGCTTCGCT
GCCGCAGTTGCCGCCTTTGGTCAATCGCTACATGGCGGGAAATATCTCAAGGATATGGGG
TACGATGAGATGATTGAACTGGCGCGGGGCGCCCGTGGTAATGACCCGGATGGAGAGCGT
GCTGAATTTGTCCGTTTGCTCGGTCTGGCGCGGGATTTGTCACCTATGAAACCGCAGGCC
AACTTTGAACAGACAGCCACCGTACCATGA
>DDLEKDFJ_00079 RNA polymerase sigma-H factor
ATGAAGCAGGATCCCAGCGATGAAAACCTGATGCAGCGCTACTGCGCCGGAGATACAGCG
GCCTTCGATGCGCTCTATGCTCGCTATCGCAGACCACTGTTTCGCTATCTGCAACGACAG
GGCGGAGATGCATCCAGCAGTGAAGAGCTCTATCAGGATATCTGGCTGCGGGTGATCGAT
GCCCGTAATCAGTGGCGCAGTGAGGAGGGGTTTAGTCCCTGGTTCTATCGCATCGCCCAC
AATCGCCTGGTCGATCATTGGCGCAGCCGGCGGCCCGCTGAGTCGTTTGAGTCGACAGAT
GAAGTGGTAACGCTCGATCAGCACTGGCCTGACGACTGGCTATTGATCCGCCAATGTGTG
GAGCGCCTGTTCAAACTGCTTGGTGGTCTGAGTGAATCGCAGCGCAGCGCCTTTCTGTTG
AAAGAGGAGGCGGGGCTGAGCCTGCAGCAGATCGCCATAGTCACTGGAACCGGTCGGGAG
ACAGTGAAGAGTCGGCTGCGCTACGCTCTGCGTCGGTTACGCGCTGGCCTGGAGGGGTGC
GATGAGCACGCATAA
>DDLEKDFJ_00080 hypothetical protein
ATGAGCACGCATAATGAAGAGTGGCACGATGCACGGATCTCGCAGCTCTATCGTGCAGGC
AGCCGGGAGGAGCCGCCAGAACAGCTCGACCGGATGATTCGTGCTCATGCGCATCGAGTG
GTGGCCAGACAGAGACGCCCGTTGCTCATGGGTGGACTAGCCACCGCGGCGGTGGTGATG
CTCAGTCTTGGGTTGATCCTGAAGTCTCTCGATCAGGCACCACTGCAGGAGGCGCTAGAT
CTTGTTCCCACAGAGACAGAATCAGCTGTGATGAGCGGGCGGGAGCCTGCTGAGCGGAAG
CGGTTTAAATCATCAGCACCGTCTTCGCCCAGACCGTCTGTGCTGTTGGAACAGGCAGAG
GAAGAGGATCCGTTTGAGGATCTGTTCCGCGACACGCAGTCAGACGCAGGGGTGAGCATA
CAGCAGGCAGATATCTCTGATTGTTTGATCATCCACTATCCAGCATCCCCTGATGAGTCT
GTTTGGCAGCAGGCATTGAGAATGCAGTTGCAGGCGGCGGATAGTCGCGCTGCCGAATGC
CTGAGGCAGGCGTTTTTTAACCGATTTGGCCGGGAATTGCCGCCACACAACGGGGAAGAG
GGGAGCGATGGACGATAG
>DDLEKDFJ_00081 hypothetical protein
ATGGACGATAGCGCAGAGTTCAATCGTCTGCGTTGGCAGTGTCGGCGCGGCATGCTGGAA
CTCGACCTGCTGCTGATGGGGTTTCTGGATCAGCATTACCTGCAACTGGATCAAGCGCAA
CTCGATGGCTTTGACCGACTGTTGCGCCACCCTGATCAGTCGCTGCAGGCCTGGTTGCTC
CAGGGAGGGGATGGGATTCCCGAAGCGCTTGTGTCGATCATCAATCTTCTTCGGCAGGGA
AGCCAGCAGGATGCAGAGAACTACTGA
>DDLEKDFJ_00082 hypothetical protein
ATGCAGAGAACTACTGAAGCGATCCAAATTAGTCCCAGACTCTCTCTCACCCTGGGTGTT
TGGGTAGTGACAGCGCATCTGGTCGCAACCTGGGCAGTGTTGCTGCTGATCGAAGTTACA
CTCTGGCTGAAGCTGCTGATGTTGGGGATGCTGGCGCTATCATTTGTGATCGAGACCAGG
CGCCACATCTTTCACAGAGGCGCTGCCTCGATCCGCGAGGCCAGGTGGGCATCGGATGGA
AAGTGGCGCCTGCAGTTGCGTGATGGCAGTTCGATCGAGGCAGAACTGCTCCCTTCCAGT
TTCGTCAAACCCTGGTTGATAGTGCTGCACTTTCGCTGTGTGGGAGCGCCACGCCGCCGG
TCGCTGGTGTTGCTGGCTGACTCGCTGGATCGCGCTACCGCACGCCGTCTGCGAGTTCGC
CTGCTGCAGGGCTGGGCGCGTCAAGAGAGTGTTCTGGGAAAGTAG
>DDLEKDFJ_00083 Xanthine phosphoribosyltransferase
ATGCCAAGGACAATGCGCTGTGAACTGGTCTCATGGTCAGAGGTACAACGACTATGCCAA
CGACTGTCAACTTTAATCAGGGAATCTGGCTACCGGCCAGATATTGTAATCGCTATCGGG
CGCGGCGGTTATGTGCCAGCCAGGCTGGTGTGCGATTACCTGGATATCATGGCGCTAACC
AGTATCAAGATTGAACACTACCTGTCTGGTTCTGATAAACAGAAGCAAGCCATTATCCGC
TATCCGCTTCATACCGATATCAAGCGCCAGCGTGTCTTGCTCGTTGATGATGTCAATGAC
AGTGGCGATACCCTGCAAATTGCCACCAAGCATTTACAAACATTCCAACCCGATGAATTT
CGTACTGCCGTAATGCATCACAAAATCACTACTACCTCTGCTGTGGATTACTACGCCAGA
AAGGTTATTAAATGGCGCTGGTTGATCTATCCATGGGCGATGATCGAAGACATTGGCGAA
TTTCTACGGCGCCTGTCGCCACCAGCTCGGACGCTGATGGAGGCCCAGAAGCGCCTTGCA
GAGCAGTTCGGTATTGAAATATCGCAACAACGCCTTAAAGTTATTTATGAGATGGTGGCG
TCAAAACCGAATAGCAATTGCTCAAGCTGA
>DDLEKDFJ_00084 hypothetical protein
ATGAAAGATAGTGAGTGCGTGGAATTTCTGCAGTGGGCACTCCCCCGTCTGCATATGCGT
TGGGCAGGGTTTCGCAAAATACGCAGCCGTGTGTGCAAACGTATTCAGCGGCGGATCAAT
CAGTTGCAGTTTGAAAGCATCTCTGCTTATCAGGAATATTTGCAGAAACATCCCGAGGAG
TGGCAGAAACTTGACGAATTATGTCGGGTAACTATTTCCCGCTTCTATCGGGACAAGATG
GTCTTCAACTTGCTTGAGCTAGAAGTTCTCCCGGTCCTTGCAGGGCAGGCACTTTCCGGC
GATGAAGATGTGCTTCATATCTGGAGCGCCGGTTGCGCCTCGGGTGAAGAACCCTACACG
TTGGTGCTGGTATGGGATTTATCCCTTCAATTGCGATTCCCACGGCTGCACATGCATATC
CTGGCAACCGATACTGATCCCGTATTACTCAAACGGGCGGAGCAGGCCTGCTATACTTTT
AGCGGCGTGAAGAATCTTCCTGCGGCCTGGCGGGAAACTGCATTCCTCGATACTGCCGGG
GCGTACTGTCTGGATCCTGTCTATAAGCGAAGCGTGGATTTTCAATGCGAGGATATCCGT
GAAGCCTTACCCGCTGGCCCATTTGATTTAATTTTATGTCGCAATCTGGTCTTTACCTAT
TTTGACTCTGAGCTCCAGACAATAATCAGGGACCGGATGTGGGACAGGTTAAAACCTGGC
GGCGCTTTGGTAACAGGGGTACACGAAGTACTACAGGAAGGTAAGCAGGACTTTGAAATA
TGGTCAGCACAATTGGGTATCTATCGGAAAGCGGGACAAGCGCACGTAATATGCTGA
>DDLEKDFJ_00085 hypothetical protein
ATGAAACAGCCATTGCAAATCACCTTCCGTGATATTCCTCATTCTGATTCGGTGGAAGCA
TATATTCGTGAAAAGGCCGCCAAGTTAGACCAGTTTTATGATCACATCATGGCATGCCGT
GTTGTGCTGGAAGTGCCACATGGGCACCATCATAAAGGCAAGCTGTATTACGTCAGGGTG
GATTTGACCGTGCCGGATGGTGAATTGGTAGCCAGTCGCGCGCCCAAGGAACATCACGCT
CACGAAGATGCTTATGTGGCAATTCGTGATGCCTTCGATGCCGCTCGACGACAACTTCAG
GACTATGCCAGAAAACAGCGCAATAAGGTCAAAAGACACGAATCTCCGCTACATGGCAGG
ATATCCGAGCTGGTACCGATGGAAGACTTTGGCAAGATCGAGTCATCAGATGGAAAAGAG
ATCTATTTTCATCGCAACAGCGTTGTGGATGCAGATTTTGATTCCCTGGCGATTGGCAAT
GATGTGAGGTATGTGGAAGAGGCCGGGGATGAAGGTCCTCAGGCCTCTACTGTATACATC
ATTGGCAAGCATCACATCGTTGATTGA
>DDLEKDFJ_00086 hypothetical protein
ATGGAAACTAAGGTTTATGCCATGGATATCTTCAGAACGAAACCCGTGGATCAGGATTCC
GGCCAGCACGCTAACCTGCTGGATTCTGGACCAGTGCGGGTGTTACTGCTGTTTGAACAC
TTCCCCAAAAACTGGATGATCGTTGCTCAATCAACGATGTGA
>DDLEKDFJ_00087 hypothetical protein
ATGCCACTGCCGACGAGAATGTCGGTGCGGTCTATCTCTACTAACCTTCATTTGCCCTAT
AGTGACAAGATGGCCTCCTCGGAGGCGTCTCTGCTTCCGGGTTGGCTCAGCCCGTCCCGC
TACATTCTCCACAGCCTCCCGTTACCCCGACGGCTTTTGGAATGGGTATTGCCTCAATGT
GTGTATGATCGGGTAACCTACAAAGGAGCTTCTGAACAAGTCATGGGCGGCCGCCTTGAG
ACCAGAATCTCCCGCCTCTGCGTTGCAAATCTCGGTAATAGCAGGCCTATTGCCAAGATT
TGCGCCTTGATACGAAAGATTCTGACTCACAATTCGCTTCGCCCAGACTTATTCAGAGGC
CCCAAGTGA
>DDLEKDFJ_00088 putative oxidoreductase YjmC
ATGTCCACAATCACAACTGATCAATTAACCGCCTTTGCGGTGGATATCTTGACCGCAGCA
GGCGCAGATAGAGAGCAGGCGACGAGCGTTGCCGAAGTCCTTATTTGGGGCAACTCTGCC
GGGCGACCCAACCAGGGTGTTTGGCGTCTTCCGATCCTGTGCAAGCGCCTTTCGAAGGGG
TTATTCAATTCCCCGTGTAATCTAAAGATCGACAAACGTACGCCCTCTGTTGCAGTTATC
GATGGTGATAATGGCATAGGGCATTATGTGGGGCAGATGGCTGCAGATACAGCCATTGAT
CTGGCGTCCAAAAATGGTGTGGGCGTGGTTACCGTATCTGACAGTAATTTTTTGGGATCG
TTGGGCTACTATGTCGATAAAATTGCAAAAAATGGAATGCTGGCTGTTTTGTGGAATAAC
TCCTTTCCAAAAGTGGCTCCTTACGGTGGCGTAAAAGCAGTTCTTGGAACTAACCCGCTC
GCATTTGCTGCGCCGCGCCGTAATGGAAGAAATGTCATCGCCGATCTCTCCACCGGTGCC
AGTGCGGGCTCGACGATCACCAAGGCTGCGGAACTTGGACAGCCTATCCCGGAAGGCATT
GCCATCGCCCGTGATGGTACTCCGATTACCGATCCAGCCAAGGTGAAGGATGGCGCCTTG
TTGCCATTTGGTGGCGCTAAAGGTTACGCATTGGGCCTGATGGTGGAGATCATGGCCGGT
GTTGTGAGCGGCGCCGGCATTTCACATGGCGTACATTCGATGTATGGTGATTTTGAGAAC
CCGGGTAATAGTGGGCACTTTTTCATGGCCGTTGACATTAATACCCTGATGCCGATGAAC
ACATATTATGATCGGATGGAGATGTTAGTTGATGTTCTACGCGAGAGTGGAGAAGAAGTC
ATGTTGCCTGGTGAAGGGCGGTGGAGTGCACTGGATAAAACCGAAGCGGCAGGTGGTATA
GCATTGGACGAAAAGACTACCAAGGCCTTGACTGAGTTGGCAAATAGTCTGAGTGTTATT
ACGCCTTGGTAG
>DDLEKDFJ_00089 Cyanophycin synthetase
ATGAATTACGTTACTTTGACTGTACTGGAGAACTACTCAAGAATTAGCAAATTCTTGACG
CTTACCTCGCCAGAAAAACGGGCTATTGAGCAGAGCTTTTGGAATCTTCGAAAGCGATTC
TATCGCGATTTGTGGCGCGAATCCGCATCCAGGATAGGTGCGAAGATTGAAGAAATCGGC
TCTGATTTTCAACGTATCACTCGAAATGACCTGCATACCTTTGTACAGATGGACAAAGTC
ATGCTGGACAGCAACCTAACGTTAAGACTTGCGGGCAACAAACCTCTTACACACCAACTT
TTAGAAACCACTGAAGGTTACCGAGCACCCAGGTATCTAGAGTTCCGATTTTCCCAATTG
GACGATGCCTTAAAATTTCTTAGCGACTCAACACAAGCTTGCGTAGTGAAACCCGCATCC
GGCACCGGTGGAGGAAGTGGAGTTACTACAGGCATTGACAGCAAACAAAAGTTGATCAAC
GCCACCATACTTGCCAGAAAATTTTGCTCGAACATTGTGATCGAAGAGGAAGTCAAAGGA
CATTCTTACCGTTTGTTATTCCTAAATTCAGATCTGATACATGCGGTAAGACGTGATCCA
CCAGAAGTTAGAGGTGATGGGCGCTCCAGCATCAAGCAATTGATGGAAATAGAGACATCA
GATCGACTGACAGGGAACACGCCACGCGCACTCAGCCCTTTACTGATCGATATGGAGTGT
AAAAATACCCTAAATGCACAAAACCTGTCTCCCAACCATGTTCCAAAAAAAGGTGAATCG
ATCAAAGTCAAGCAGGTAGTCAATCAGAATTGTTCAAGGGAGAGTCATTCCGTCACGGAT
CAGGTTCACCCGGAAACCATTACTCTGGCGCAAAATATTATTCGCATAATGGGCTGTGAA
CTCGCCGGCATCGATATAATCACCACCGACATAGGCCAACCGCTGCATGCAACCGGCGGG
ATAATTGGCGAGGTAAATACCACCCCTGGCCTCCATCATCACTATCTTCTTGCAGACAAG
AACCTCCACGAGCAAGGAGTGTGCGAAACCATATTGGAGTATATTTTCGAGAAAAAGCGC
TCGTAA
>DDLEKDFJ_00090 hypothetical protein
ATGGTTGATAAGGATAGTTCAAATATACCTGTATTGATTCTCGGCGGCCATGAAAATGCC
CTTTCGATTCTTCGTAGCCTAAGTCGCCATGGTATACCTGTTAGCTTTTCAGCAACAGAA
GGCCGTCCCATCACATTCTCCAGATATGGAAACAAGCAATATATTATACCTTTAGGCGCT
GATGTATTTGACTACTGGTCAGAGCTTCTACTTGGAAGGCCTCATCCAGAGCTGAATGGT
CATTTGATATTCGGCTGCGGAGATGATGCTGTTCAGTTTCTCGCGGAGAACCGCGAAGAG
TTGGAGAAGTACTATCTTCTAGATGAATTCATACCTGAAATTCATCTCGCTATGCTCGAC
AAAAAAGAAACCCTTCGGCTCGCCAAAAAGATTGGAATAGGAACACCGAGAACCTGGAAA
GTGGACGCTGGTTCCTCAATCAAAGAGTTAGCAAGCCAAAATATTGAATATCCTGTCATC
GCAAAGCCAGTCAATTCCCTTGTTTTCAGGACTAAGTTTAACGGCAAAAAATATCTCCGA
GCTGACAGTCAAGCCGAGTTAATAGCCAACCTGAAGGCCGCCAGGGAGAAGGAATGTGAC
GTAATAATCTCAGAATTCATCCCAGGCCCCGACACCCTGCTAAGCAGTTTCTATACTTAC
ATCAAAGCAGATGGAACCCCCCTTTTTCAATTCACCAAGAGAGTATTGCGCCGCTTTCCG
CCTAATCATGGAGGTGCTTGCTATCACATCACTGACTGGGACCAGGAAACCGCAGAATTA
GGGATGAAGTTTTTTCAAGGCATCGGCCTTCGCGGGATGGCCAACATAGAATTCAAAAAA
GACCCCCGTGACAACCAACTAAAGGTAATTGAATGCAACCCAAGATTCACTGCTGCTCAT
GAACTGCTTGTAAGATCCGGGATGGATATTGCCTACTTAATCCACCAACACATGAGCGGT
AAATCTGTTCCTTATACCGACAGTTTTCGTTCCAACATGAGACTGCTTTACCCTGTAAAT
GATTACCTCGCATTTCGCACCATGAGGCGAAAAGGCGAGATGACTTTTCCTCAGTGGATT
GCTAGCTTAGCCCACCCTCAAGTCTTCCCTTTTTTTAGACTGCTGGATCCGTATCCGTCG
ATACATCACTTCCTCAAGCACTTCAGGACTCAAGAAAAGAAGACAAAAGGTTGA
>DDLEKDFJ_00091 hypothetical protein
ATGGCCATTGAAGAACGCGAGTTTGAATCGATGGAAGCTGCCGCGCATGTATTGGCGGAT
GAACTGGCCTGCACCATGCGAGATGCAATCACCAAGCGTGGTCGTGCGCTACTCGCAGTA
TCCGGTGGGCGTACCCCACAAACCGTCTTCAACTATTTGTGCAAGCAGGATATCGACTGG
GCCAGCGTAACCATCACACTGACTGATGAACGTTGGGTTCCGGTGGGCCATACAGATAGC
AATGAAAGCCTAGTGCGAGACTACCTACTGCAGGGAGATGCTGCCGATGCAACATTTATC
CCGTTCTATGGTGGTGAAGCAACGCCGGAGTTGGGCCGAGCAGCTTGTGAAGCCCGACTG
ACTACCATCGATAGGCCATTCGACGCCGTTTACATTGGCATGGGTGAAGATGGCCATTTT
CTCTCACTATTTCCCGGTGATGCCGCTGTTGAGGTGCGTGAAGGCCGCTGCGTTGCAGTA
CCGGAGACCAAAACCCGGCTGCCACGTATGTCCTTGACAGCATCGTTTGCCCTGAATACA
AAAAATCTGTTCCTCCTTTTCTCCGGTGCAGCAAAGCACGCAAAATACGCTGAGGCAAAA
ACAGAGGGGTTGTACAGCGAGGTACCGTTGCGTTTGGCTCTGTTACAAAAGCATACGCCT
GTGCACGTCCTAACGGCGCCATAG
>DDLEKDFJ_00092 Erythronate-4-phosphate dehydrogenase
ATGAGAGAAAACACCCCTATTGCCGTCACATCGCGTTCATTTTCCCGCCACCCTGTGTTG
CGGGCAGAACTATTGGAACGTTATTCCGATGTCAAGTTCAACGATGACGGGGTGTCGCTG
GCCGGCGAGGATCTGATCGAATATTGTCGTGGGCGCCGCAAAATAATTTCCGCTTTGGAG
ACGATTGATGAACCTTTTCTAAAGGCCCTACCTGAGCTTGAAATTATCAGCAAATACGGC
GTGGGCACCGATATGCTGGACAAGGAGGCGCTGATCCGACACGGAATCAAACTGGGTTGG
ACCGGCGGCGTTAACCGACGTTCAGTGACCGAACTGGTAATCTCCTGCGCCATATCGCTG
TTGCGTCATGTGCCGGCAGGATCGCGTGAAGCGCGCGAGGGGATTTGGAAAAACAGGATG
GGCAAGGAGATCTCAGGCCGCACCGTTGGCATCATTGGTTGCGGGTATATCGGCAAAGAT
CTTACGCCGATTCTGAATGCCTTTGGCTGCAAAGTACTGGCACACGATATTCTCGACTTC
CCCGAGTTTTACGCCCAGCATAATGTTGAAGCGGTGAGCCTAGAAGAGTTGCTACAGCGG
TCGGATATCGTGACACTGCATCTTCCGTTAGACGACAGCACGCGCAACATTCTCAATGCT
GAACGGTTGGCACTGATGAAGCCGGATGCAATGCTGATCAATGCTGCACGGGGCGGCCTG
GTCGACGATGCGGCCCTCAAGAAGATACTGCAAGAAGGCAAGATCGCTGCAGCGGCACTA
GACGTATTTGCTGTCGAACCGCCGGATGATATGGAGATGCTACAATTGCCCAACCTGCTG
GTCACACCGCATATAGGTGGCAGTTCTGAAGAGGCCATTCTTGCTATGGGCAGAGCTGCA
ATTACGGGCCTGGATGAGAACAAAATACCAACAGCAGATTATCCTCCCGCAGGTTAA
>DDLEKDFJ_00093 hypothetical protein
ATGGAGGCCGAAAAGCGTAACCCGGGTCTTGCGCTAAAGGTAGGATTCAACCACCGCTAC
CACTACGGCATCATGGAAGCCAAGAAAATCGTTGAGAGTGGCAAATACGGCGACATTCTC
TGGATGAGAGGGGTCTATGGCAAGGCGGAGGGGTCAGGTAATCCCAATGAGTGGCGCGAC
GACCCAGAGGTTGCTGGTGGAGGCATACTGTTCGATCAGGGCATTCACATGCTAGACCTC
TTTCGCTATTTTTGCGGTGATTTTGTCGAAATCAAGAGCATGTGCACCACTGCATTCTGG
GATATCGCACTTGAAGACAACGTCTTTGCCCTACTGCGGGACAAAAAAGGCCGTATCGCA
CAACTGCACAGCTCATTCACCCAGTGGAAACACCGCTTTACGCTGGAGATATTCATGCAG
GACGGCTATGTCATAGTGGATGGCATGCCCTCAGGAACGCGCAGTTATCGCGACGAATGG
ATCATCCAAGGCCGCAAACATGTCGGTTTCGCGATTGGCAATCCCCCTGAGGAAAAGACA
TTCTGCAACACCGACCCGTCTTGGGACTTGGAGTTGGCCGAATTTGTTGACTGCATCCGC
ACCGGCAAGCCGATTCATAACGGCACAACAAAAGATACCTATGAGGTGATGAAGATGGTG
TTTGGTATCTACGATGCCGACCCACAATTCAAGCAAGAACAAGAAAAAAAGCTGCAGAGC
AGGAATCGGTAG
>DDLEKDFJ_00094 hypothetical protein
ATGAAGTTTTACGATTGGCAGATTGACAAAATCAGAAGCAGACTGGTCGCTTATCGCTAT
AAGAAGGGCCAGAACGGTCGCCCTCGTCCCTGGAAAGGGGTTCTCTATGACATTCTGATG
TGTCCGGACACATCTCATGTCTTTCCGGAGGACGGTTCTCTCCCTGAATTCAAGGAAGAA
GCCTTGAGGCGATTTGCTGCGGGCACTAGCGTATTGACACCGGACAAACTGGAAGACCTT
CGCGTCTTTCTCGTGAAGGAACATTTTCTCAAAGAGAAAGAACTCGATGAGGCTCCCTAT
GACGTGGAGGAAGCGTTAGCCTTGCATGGCTATCTTGCCTCGAATTCCGATGAGGCGCGT
AAACTTCTCACGAAACTTCCCGGTAGCTATTAA
>DDLEKDFJ_00095 hypothetical protein
ATGAGTAAGAAAATTATATCACCATTCCACGGTAAGCCTACTACAGAGCTATTTACCGAC
AAGAGCGGGAATACAGCCTTCCGTATCACGCCTCTGGCCATTACGCCGCAGAGGGTGAAA
TTCGCTGAATTTCTGGCCGCGATTAGCGCTCTTGGCCTGTCATGGGGTGGGTTCCAGATA
CTTTCAAACACCCCTCACCCGACGGACTGGCTCTGGCCCGCCCTTCTGCTGGGACCTTGG
CTTTCTTATCCGATCCTGAACTGGTTCTGGCGTTGCATTTTGCAAACCGAGACCCGGATC
GAGATGACAACCGATGAATTCAAGTTCCGAAGCTGGAGCGGCTGGAAGAGTTATGACCGG
AAGCTCCCCCATAAATTGAGCCTGATACCGCACGACAAGGCACAGGAAGAAAAGGACGAA
TACGACCTGGCGACGCGGACAGGCCAACAAACTATCAGGAAGCGGTATTACGGTGATTCC
TATCACCTCTCTTATGACTATCTGGGCCAGCGCAATGATGTGTTGACCGTGTTCGGCTAC
AAGGATGCGCTCGCCATTCTCGCTCGGCTCAAAGCCTGCGACGAGAGACTGGACCAGTTG
GCCAACATGGGTGACGGGATCGCTTTAGCCCCCAAAGACCAGTGGACTAAAGAGCCTGGG
GAGATTTGA
>DDLEKDFJ_00096 hypothetical protein
ATGAACGGGGCTATTCTGAACGGAGAGTTAGCGATGAGCCAAGGTGCAAGCACAATATTC
AACTTCTTCATCGGTGCCCTTTATCTTATCGGGTTTATTGTTGCCCTGGGTGTCATTGGA
AAAGTGCTGGAATGGCTTTCATATGTAGTTGCCAGTGCCTGCAATTATCTAACCGATGCT
GTATCGACCGCCATCATTCGGATGCTGCAACGCGCAATGAGCTATGGCCTTCAATTGATA
CAGCTCGCATATGGCGCTATCTCGGCACCGATCAAGCGGATTGCAGTGGAATGCTGGCTT
GCCCTCCAGGAGCGACTAAAACTCTGGCAGCTCTATTGGCAATACGGGCGAGACGAGTTC
AGGAGCTTTCGGTCTTTTTGTCGCTACATGCGCGGCGAAGGCGATGACCGGGAGCAGGAA
GAACACGAAAGCGAGAAGGAACAGGAGCGGGAAAGAAAGCGTGAAACCCCGTCTCCTGAG
AAACCGGCTAATGCATATAAGGACGCGCTCTTACTTCTGGGATTTGGTGAAACGGAATCC
CTTGACCTTGCGCTCCTTAAGAAAAGGCATCGGGAGCTAATCAGCCGCGTTCATCCTGAC
AAGGGCTGTCCTACCCCGATTCTGGCGCAGCAGATTAACGACGCTGTGAAACTTGTAAAA
CAAAAGAGAGGTTGGAAATGA
>DDLEKDFJ_00097 hypothetical protein
ATGAAAAAGCAACTCATGAAAAGTAAAAAAGGCGACTTGGCCCGTGCTAAAGCGGAGTTC
ATGCAATTTAAGAACAAGCAGGGTAAACGCCCTGCACACCCGGCAACGGCGGCACCAAGA
GAAAAGGCTCCCGCTCCTGCGCCAAAGACAGCTTATAAACTTCTTTATTGCAGTGAGCAT
ATCGGGAAACTTTCGCGCGTGGACTTCGAACTATCTGAAACCACTGCTACCGGAATTAAA
GCTACCGCTTTGGAAACGCCGTCAGCTTCCAGTTGTACACCACAAGCGCCTGATCTTGAC
AGCATCACTCTCAAGAGGAAGGTGACAATGAGCGGGAGCTATAACGGTTGCCCCCACTGC
GGCAAGAAGAGTTTTTGTCGCTGCAACTGCGGAGCCATATCCTGTAGTACCGGTAACGCG
GGAATCCATAAATGCCCGAGTTGCCAGAAGAAGTTTCGGACCATTCCGCTCACCGATGCA
ATAGATCTGACCGGTAATCGGGAACGGTCTCAAGCACCCCGCATTGAAAGTGCTCCACGC
ACGGCACTACCAAGGAACACGGCAAAAGCACTTCCAAAAAATGCGCCCAAGACTTTGCCG
CATAAACCGGCTGGCCTTCTACCCAGGAAGTAA
>DDLEKDFJ_00098 hypothetical protein
ATGTACGCAGTATTCACAAGACTGAAAATTCTGGCAAAACGGATAATTGCCTTCGCTATC
ACCCTAATCGCCGGTTTTATTGCCGCCTATGCGATAGCAATGCCTATGCAATATCTGGTT
CAGCGGCTAGTCAGCCATGATTACAGCAACCCGCCTTCTCTTTGGGAGGCGTGGTATCTG
TGGCCGATATTCATTCTTATGTTTGGCCTTACGGTCTATTTTCAAAATAGGAGCTACAAG
TGGCTGGCCAGACGCTTCGGCATCCCGATGAAATGCAGGTTGGGAGGCTATTGA
>DDLEKDFJ_00099 hypothetical protein
ATGCGCCCGAAAGAACGTGCTGTCGCACGCCGACAACTTGATAAGCGCTTGAATTCCCTA
CGGGATTCAGAGAGCTTCATACGCCCACCACGTGGCTGGATCAAGGCCATTCGTGAGGCT
CTGGGCATGACAACCGCTCAGCTAGCAAAGCGGCTGGGGGTCGTTCAGTCACGCGCCGTT
GCTATTGAGCAAGCGGAGGCCAAGGGCTCGATTACACTCAACAGCCTGGAAAAGGCAGCC
AATGCACTTGATTGCCGTTTGGTCTACGCGCTAGTACCGAGAAAACCGCTCGATGAATTG
GTTGCCGAGCGGACTGAACGCCTTGCGAAGAAACGGCTGAAATCAACGAGCCACAGCATG
TCTCTCGAAGCCCAGGGTGTTGATACGGCAGACGAGCAGGAACAATTCAAACGCATGATT
CAAAGCCTGCTTGATAAGGCCGGGTCCGAGCTTTGGGAGGAGAATGAATGA
>DDLEKDFJ_00100 hypothetical protein
ATGACCGACCCGCTATACGAACAGGATGACGCGGCAACGCCGCTCAGCGAAGAAGAGCGG
GAAGGCCTGATTCCGTCCTATATCACCCTACGGGGAGAACTCAATGAAGCCGAACAGGCC
AATATCCTGGAAGCGGAAGAATGGGCCTCTAAACGCAAGCGTGATGTGTTGGACGAGCGT
TTTTTAAACGGCCTGCACAAACATATGTATGGCCGGGTCTGGCGCTGGGCCGGTCAATAT
CGGCGGACCGGTAAAAATATCGGCGTTGACGCTTACCGCATTCCGATGGAGCTGCGCCAG
CTCCTTGATGATTGCCGTTTCTGGATAGAGAACGGGAGCTACGAGCCAGATGAAATCGCT
ACGCGCTTTCATCACAAGCTGGTCTGGATTCATGCTTATCCGAATGGCAATGGTCGCCAT
GCGCGTCTAGCGACCGACCTATTGCTAGCAGCACTTGGTCGTCCCCGATTCACATGGGGG
CGCGTCAATCTGGTCGATGCCAGTGAGACACGGAAAGCATATGTCACTGCGCTCCGCGCC
GCTGATAATCACGATATCGGCCCATTGTTGGAATTTGTCCGGTCTTGA
>DDLEKDFJ_00101 hypothetical protein
ATGGCAGCCCCGTCAGAAAAACTCGCCCGGTCTCTTGAAGCCTTGAAGGCGCTTCAGGAT
CATGGGGTAGTCGCTATCCGCTCCAGCGACCTGGAACGCACCGACCGGGAACGTCTTGTC
AAGAACGGCTTTCTGCAACCCGTCATGAAGGGGTGGTACATCCCATCCCGCCCCGGCGAA
GTAGCCGGTGAAAGTACAGCATGGTATGCCTCATTCTGGAATTTTTGCGCCTCGTATCTG
AATGAACGTTTCGGCACAGACTGGTGTCTGTCACCAGAACAATCCCTGTTGTTACATGCT
GGTAACAGAAGCGTACCACGTCAGCTTTTGGTCCGTTCGCCAAAGGGGGATAACAAGATC
ACAGTACTCCCACATGACACCTCACTCTTGACTGTCCGCTACAGCATGCCGGAGAAGCAG
GACATAGAAACAGTCAATGGCCTTCGCATATATGCCCTGGTCCCGGCCTTGATCGATTGT
TCGCCTGTATTATTCCAACAAAATCCGACCGACATTCGCGCCGCACTGTCTACCATTTCT
GGTGCCTCTGAAATTCTTGCAAAGCTCTTGAAAGGTGGACACACCACCATCGCCGGTCGT
TTGGCTGGCGCATTCCGCAATATTGGCCGTGATCGTATTGCCGACGATATTGTTGCAACC
ATGCGAGCCGCCGATTATGACGTACGAGAATCTGACCCGTTTGAAACGAAACCGCCTGTC
ATTCTGTCCGGCAGAGAACGATCCCCTTACGTTAATCGCCTGCGCCTGATGTGGCATGCA
ATGCGCAATCCTGTTATCGAACGGTTCCCAGAAGCGCCGGGCATACCCAAAGACATCAAG
ACTTACATGCAACATGTTGACGATGTATATGTCACTGATGCCTATCACTCTTTGTCGATT
GAGGGTTATCGCGTCAGCGCTGAATTGATTGAGCGCGTACGTCAGCAAAGCTGGAACCCG
GACGATAACGAAGAAGACCGGGAACAACGTAATGCCATGGCGGCACGAGGCTACTATCTG
GCCTTTCAGGCCGTCAAAAAAAGCGTTACCAGAGTCCTCAAGCACGAAAACCCCGGCATC
GTTGTCGATAATGATCACGGTACATGGTACCGGGAACTGTTCGCGCCCAGTATTACGGCC
GGCATTTTGGACATTGCTGATCTTGCCGGTTATCGTAATGATCAAGTCTATATCCGCTAC
TCCCAACACACACCGCCAAATCGGGACGCAGTGCGTGATCTTATGCCTGCGCTCTTTGAT
CTCATCAGGGAAGAACCCAACCCAGCTGTTCGCGTTGTACTGGGACATTTTATGTTTGTG
TATATCCATCCTTATATGGACGGCAACGGACGCATGGGACGTTTTCTAATGAACGTAATG
CTGGCGAGTGGCGGCTATCCCTGGACGGTCGTGCCATTGGAACGGCGTGACGAATATATG
GCCGCATTGGAAGCGGCCAGCGTGGACCAGAATATCATGCCCTTTGCTGATTTTCTGGCA
GAACTGGTTAATGCTGGACTGGAAGGGAGACCTGCGCCTGCACTTCCTTCGTCAAAGTGA
>DDLEKDFJ_00102 hypothetical protein
ATGACCGAATTCTACGCACAACCGTACTCACTCGACCACACCGGCTTTTACTTCGACAGC
TTCGAAAAGTTCGAGGCCGGTATGGAAAAACTCAACCAAAAAGGCTGCGAAGAGGTCGAA
ATCCAGTTCATCGATGGCGAAGCCCATCTTGTCCGCCTCTCAGAAGCAGCACATATCGGA
CAGGGCAATGTCGATACCTGGTTCGAAGAGCTGGATGATCTCGACGAAACCGAAGCCACC
CAAATCTTCTTTCTTCTCGATCTAGGCTACAGCCTCGAAGATGCTTTGGAACGCTACGAA
GAAGTCAGCCTCTTTAACGGCCAAGCCAAGGATTACGCCTACGATATAATCGAAGAAACA
ACCGAAATCCCTGAAAATCTTCGCTACTATATCGACTACGATGCCATCGCCCGCGACATG
AAGATCAACGGCGAGATCATCGAAATCGATCACGACCTGATCGTTACCAACGCATATGAC
TTTTAA
>DDLEKDFJ_00103 hypothetical protein
ATGGCGCTTGAATATATTGCCCTCATCAGAAAAGACGCCGGTACGGACTATTGGGTCAAT
ATACCGGATATTCCTGGATGTATCGCATCCGGCGAAACCGAAGAAGAAGCCAAGGCTCAA
TTCGCCGAGGCACTGAATCTCCATCTGGAAGCTATGAAGGAGAATGGCCAGCCTCTAGCC
CCGCCACGAAGCCGAGACGAAGTATTAGCAACCGAGGAAGATGAGTATCTGACCGATTAC
GTGGTTGAGTTCAAAACATTCTAA
>DDLEKDFJ_00104 hypothetical protein
TTGCAATCAATTGGACTATATAAAAAATTAACACCAGGTACTGTTTGTCCGATTTGTGAA
TCAGAGCATGAAGAGCTGAAGAAAGCTGAAACGATTATTTATTCTTCAGTAGCCGAACTG
AACTCAAAATTAGAGGGAGTATCAAGAAATAAGCCTCGCATTACCTCATACTTGAAAACA
TTAGAAGACGAAGATAGGCGGCTTGCAGATAATATAAGGAAAACGCGTGATGCTATGGAG
GTGCTAAGAAAGGAAGATGTTGAGCTGGCCACAAAAGCACATCTTGATGATATAAGATCG
CGAGTTGTTGGAAGAATATCTCTATATCTTGAAAGTGTCGATTGGAGTGATGATACAAGC
TCTCTTCAAGATAAACTGAATATAATTGTGCCTCAAATAGAACAGCTTGAAGAGCAACTC
GACCCAACAGCGCTCAAAGAAAGACTTGAGTCACAGCTTAGTTGTGTGGCAGAGGATATG
ACAAGGTGGGCGCGGGAGCTTGGACTGGAGCATAGCGAACACCCCATAAGACTTGATGTT
TCTAATTTAACCGTTGTTGCTGAGACTCCGCACGGTCGTACACCTCTATATAGAATGGGT
AGTGGGGAAAACTGGGTAGGTTATCACTTGATTGCCTATTTAGCTTTAGCAAAATGGTTT
ATAGAGCAGAAACGTCCAGTAGGGCGATTTATATTTTTCGATCAGCCTACGCAGGTTTAT
TTCCCTTCAGATCAGGCTGTAACTGGCAGCTTAGATGAAATCAGCGATGATGAAGATAGA
GAAGCTGTTAAACGAATGTTTGAGTGGATATTTAAGGTCGTCTCTGAGCTCTCACCTGAA
CTTCAAGTTATCATAACTGACCATGCCGATATTGATGAAGAATGGTTTCAAGCCGCTATA
GCTGATACGAAGTGGCGAGGTAATGAGGCGCTAATTCCAAGGCATTGGTATGAATGA
>DDLEKDFJ_00105 hypothetical protein
ATGGGGCAGCGCATCTATCCTTTTTTACCGGTGCGTTTGCTTAGTCGTTTCCAGTACAAC
ACTAAAGAATATGTCAAAGCAATACACTGTCCTGTGCTGGTGGCGCATAGTCGTGATGAT
GACATTATTCCCTACGAAGAAGGACGGGATATTTTTAATGCCGCCCACGAACCCAGATAT
TTTCTAAAAATGCGCGGCGGCCATAATGACGGTTTTATCATTAGTGGTTCAAGCTATATT
GATGCACTGGGATCATTTATTAACACTAGCGTCAATCAACAAAATCTGAATACACAATAG
>DDLEKDFJ_00106 hypothetical protein
ATGAAAATACCATTACAGGTTACATTCCGTGATATTCCCCATTCCGATGCGCTGGAAGCG
GATATTCGTGAAAAAGCTGCCAAGCTGGAAGAATACTATGATCAGATTATGAGTTGCCGG
GTTATGGTTGAAGCCCCACATGGACATCATCATAAAGGCAATTTGTATCACGTTAGGGTG
GATATAACTGTGCCGGGTGATGAAATTGTTGTTAGCCGTTCACCTGATCAACATCATGCC
CATGAAGATGCCTATGTAACGGTGCGGGATGCATTTAATGCCGCGCGGCGGCAATTACAG
GACTTTGCTAGGAAACAGCGACAAAAGGTCAAACTTCATGAAGTTCCACCTCATGGTACG
ATATCAAAACTGGTTGCTAATGAAGACTATGGCATGATCCAGGCTGATGATGGACGTGAA
ATATATTTTCACCGTAACAGTATTGTTAACGGTGATTATGATGTGCTGGAAATCGGCAAT
GAAGTTCGCTTTACGGAAGAGGCCGGTGATGAGGGTCCCCAGGCAAGTACAGTGCATGTG
ATTGGTAAACATCATATTGTCACATGA
>DDLEKDFJ_00107 hypothetical protein
ATGACTATGACAGCGTATACCTTTTATATTTTAATTTCTTTTGTTGTACTGCTTCTGTTC
AGTGCAATTAGAATACTGCGTGAATATGAACGTGGTGTGATTTTCCTGCTGGGTCGTTTC
TGGAAAGTCAAAGGCCCAGGCTTAATTATTGTTGTTCCGCTTATCCAGCAAATGGTTCGG
GTTGATTTGCGTACTATTGTCATGGATGTGCCGAGTCAGGATGTCATTTCACGTGACAAT
GTCTCAGTAAAAGTTAACGCGGTGGTTTATTTTCGGGTGATTGAACCTGACAAGGCGATT
ATCCAGGTAGAGGACTTTTATGTGGCGACCAGTCAGCTGGCCCAGACCACCTTGCGATCT
GTATTGGGGCAACATGAGCTAGATGAAATGCTGTCGGAACGTGAGCGACTCAATACGGAT
GTGCAAAGTATTCTGGACCAGCAAACTGATGCCTGGGGCATCAAGGTCAGCAATGTTGAA
ATCAAGCATGTTGATCTGGATGAAAGTATGGTGCGTGCCATTGCCAAACAAGCTGAAGCC
GAGCGTACCCGACGTGCCAAGGTTATCCATGCAGAAGGTGAAATGCAGGCGGCCGACAAG
TTACTGGAAGCAGCAAGGACCCTTTCGCAGCAATCCCAGGCTTTGCAATTACGTTATTTG
CAAACGCTGACTGAAATTGCAGGTGAGCGTTCCAATACGATTGTATTCCCTTTGCCAATG
GAACTGATTGAAAGCCTGATTAAAAAGGTTGAATAA
>DDLEKDFJ_00108 hypothetical protein
ATGGCGAGATTGACAAGAATATTTTTCGTCATACCGCTATTGATAGTGGCTGCTTTTATG
GGGCCTGCGGTTTGTGCCGACAGGCTAGATGGGAATATTATTCAACTTACCATCGAAGAT
GCCATTGGCCCGGCAACGGATGATTATATTGAACGGGAACTTGAATCAGCAAATGAGCAA
AAGGCCGAACTGGTGGTGATTCGTATAGACACCCCGGGTGGACTTGATACAGCCATGCGC
GGGATTGTTAAAAATATTACCAATTCTTCTGTGCCTGTTGTCAGTTATGTTGCACCAACG
GGTGCCCGTGCCGCCAGTGCGGGTACCTTTATCCTTTATGCTAGCCATATTGCGGCCATG
GCGCCGGGTACCAACCTGGGCGCTGCGACACCGGTGCAAATAGGTGGGTTTCCGCAACCC
ACGGCTCCCGATAAGAAGGGGGTTAAGAACAGGGAAAATAATCGGGATAAGGAAAAAGAC
AGGAATGATAAACCGGAAACCATAGCCAGTGATGATGCGATGAAGAACAAGGCCATTAAT
GATGCGGTGGCCTATATCCGAGGGTTGGCCGAACTCCATGGCCGGAATCAGGACTGGGCG
GAAAAAGCAGTACGGGAAGCGGCCAGCCTGCCGGCAAGTGATGCCTTGAAACTGAACGTT
ATTGATATTATCGCTACCAGCATGGCTGATCTCCTGAAACAGGTGGAGGGCAGAGAAGTT
AAAGTGCAAGGTGAGAAACGCACCCTGCATACAACCGGACGGGTTGTTCAGAAAATTGAG
CCTGACTGGCGTAGCCGTTTGCTGAGCGTGATAACCAATCCGAATATTGCCTATATTCTG
ATGCTGATCGGTATTTACGGCCTGATCTTCGAATTGTCCAATCCGGGTGCCATTGTGCCA
GGAACTATTGGCGCCATCTCCTTGTTACTGGCGTTGTATTCATTCCAGATGTTACCCATC
AACTATGCCGGGATGGCACTCATATTGCTGGGTGTTGCCTTAATGGTAGGGGAAGCCTTT
GAACCTAGTTTCGGTGTGCTGGGTATCGGCGGTGTTATTTCGTTTGTGTTTGGCTCGATT
ATCCTGCTGGATACAGGGATACCCGGCTTTGGTATTGATATTTCAGTGATCATAACCTTT
GCGGCAACCAGTGCCATGATATTTATTTTTATTATTGGCATGGCGATCAAGGCGCGGCGG
CGACCGGTGGTGAGTGGACTGGAAGAATTGACGGGTGGCACTGCCATCGTGGTGACTGAC
TTTGAGCACAAGGGCACTGTGTCTATTCATAGTGAGAACTGGAATGCCATCAGCAACGTC
CCCTTACACGAAGGCCAGTGGGCCAAGGTGATCGGAGTCAAGGGTTTAACTCTGGAGGTT
GAACCTCTGGATAAGACAACAGAGGAGTCAGAACCATGA
>DDLEKDFJ_00109 S-adenosylmethionine synthase
ATGCAGCGACTTACTACTACAGCTATCAATACCATTCCGTATGCCAAACAACCGGTGGAA
ATCGTAGAACGCAAGGGCATGGGCCACCCCGATACCATCTGTGATGCGCTGGCTGAAGAA
CTGAGCCGATCCCTGTGCCAGTTCTACCTCGAACATTTTGGACTGGTGTTACATCATAAT
GTCGATAAAGCCCTTTTATGGGGCGGCACATCACAACCGCTCTTTGGCGGTGGCAAGATA
CTGGCTCCAATGGAAATCTTTCTGGCGGGACGAGCGACTTGTGCATACAAAGGCATCAGG
GTTCCGGTTGAAGAACTGATGCACGATAGTGCTTCAAACTGGCTTGAATCAAATTTTCAC
GTCCTTGATCCCGCACAACACATCAAACTGCATTGCTTAATTCGACCCGGCTCAATGGAT
CTGGTTGAACTTTATCTTCGTCAGAAAGAAACTGGCATTGCGCTGGCCAATGACACCTCA
TGTGGTGTGGGCTATGCACCATTGAGTGAACTGGAACGTGTTGTTCTGCAGATAGAAAAT
AAGCTTAACAGTAACGAAATCAAATCATTACATCCAGAAATCGGTGAAGACATCAAGGTC
ATGGGCACACGCCGGTGTGATACAGTTGAACTGACCATCGCCTGTGCCTTTATCGATCGC
TATATTTCAAGCCTGCAAGACTATTTCGATAAAAAATTACAACTTGCCTCTCTGGTTGAA
CATGAAGCGAAACTGACCACGCACAAGCAGGTAATGGTTACCATCAATGCTGCCGATGAT
ATTGCCACAAAAAGCATCTATTTAACGGTAACCGGCACTTCCGCCGAATCCGGCGATGAT
GGTGAAGTGGGCCGTGGCAATCGGGTCAATGGTTTGATCACGCCCTATCGCCCGATGAAC
ATGGAAGCTGCGGCGGGGAAAAACCCGGTGACCCACGTTGGCAAACTCTACAATATTGTG
GCACAGCAGATCGCTGATAGTCTGGTGCAGGAGCTTGATGAAATAGAGGAAGCTTATTGT
TATCTGGTCAGCCAGATTGGCAGTCCGATCAATGAGCCAAAAATTGTGGATCTTCGCCTG
CAACTTCGTTCCGATGCTGATATTGAAGGGCAACGATCAAGTATTGCGGAAATCGTGCAT
GACAAGCTGACCAATATTTCTCTGATTCAGCAGATGCTAACTGACAGAAGCATTCATGTT
TATTAG
>DDLEKDFJ_00110 hypothetical protein
ATGTCAAAAACCCGCCTCCATATCGTTAGCATTCTTATCGGGGTTAGCCTTGTTTTCCCA
TGTGCGGGAATAACATTTGAAACACCGGAAGAACTCGAAACCAGTGAAGAATTAGAAGCC
TGGTTTTATGATGATTCTGATTTCAATACCGAAAGCATTAGCGAAGGAGAGCTTGTTTTC
ATCAGTCCGGAGAAACCGGAGAGTATCCTGCATTCACAAAACCAAATCACGGTTACAGAG
GAAAGTATAAAAACCGGCTGGGTGAGACTCCGCCAGTGCTATGCAAATCTTGTTCCAGTA
AAGGAATCACAGGTCGTCTATCAATACAAGCTCATGCGTAACCTGAAAATAGTTTCGGCA
TCGCATATTGAGAAAGTCTGGGTCAAAGATAAAACTGTCCAGATGTATAATGTGCGGAAC
AATGCTGAATTATGTATTACAGCACAAGTTGGAATTTTCTATCTAAACCCAGACAAGAGC
TTTACTCTTGTCAGTGGTCCTTACCATCTTAAATTTCTTGATGGTTATTATCCGTTGCAT
GTCAGTTTTGCTGTCACTTATCCTGGAGATCGGCTACGCCTTACTGAAATGGAACCGGTG
CATCCTCTGGACATGCACCCCATGTTACAGGCGGGAAAAGTAAGTATCGATACTTTTTTT
GAAGGTCGTTTGATAATAAAAATGAATTTTCAGGCTATTGAATAA
>DDLEKDFJ_00111 hypothetical protein
ATGGCGGTGATTCCAGGCAGTAACTGGGTAAAATTACAGGCACTGTATGATGAACTCAAC
CGGAAGTTTGAGCTGACTGAAGAGTCAGAAGTCAATCTTCCATTTAAAGATTGTGAGCTG
AGTTTGATTCCACCGCTTGGTCAGGCATATGGGCTGGAGACATTTCTGGATCAGCAATTA
ACAACACTGGCAAATATCTATTTTGAAGCTGGGGATCATGAAAATCATGGTGCATGA
>DDLEKDFJ_00112 hypothetical protein
ATGGCAACAAAAATCGGTTTAATTGGTGATGTTCATTCCTATCCTGAACCTTTGGGCGAG
GCGCTGTCGCTTCTGAAAAAGATTGGAGTGGAGATGATTTTATGTGCGGGGGATATTGCC
GGGTATGGTAATGATCTGGATCGAACTGCTGAATTATTAATCAGGAATGAATGTAAAACG
GTTATTGGTAATCATGATAACTGGCATTTGCAGGGTATAAGTCAGGACGATAGAACGCCT
GCTGAGTCATGGATTGCGCAATTGCCGGCTGCGCTGGAATTTACAATTGAAGGTAAAAGC
CTATATATGGTTCATTCCCGCCCACCTACTCATGATCGGCATGGAATCAAGTTACTGGAT
GAAAAAGGGGAGCTGGTTTCTGAACAAAAGGAAATCTGGACTCAAACTTTGGCGGGATTT
GAATATGATATTCTGATTGTTGGTCATTCTCACCAGGTTTATGCGGAACAACTTGGTGAT
GTATTACTCATCAACCCGGGCAGTACCTGTTTTAACAATGCTTGCGGAATACTAAGTCTG
CCTGAAATGAAGGTTGAATTTCTTTCTCTGCCAGATAAATCTATCGTAAAGTCATGGAAC
TGGGGAACCTATGAGGTGAATGCAGATGAATAA
>DDLEKDFJ_00113 RNA polymerase-binding transcription factor DksA
ATGCCAGCAAAGCTCACTAACAGACAGATTGCCGAATTTCACCAACAACTCAGAGACCGT
TATTACGAACTGCGGGAAGAAGTGCGACAAGAATTATTAAAATCGGATAATGAACAGTAT
ATTGATCTGGCAACACGTGTTCATGATATAGCCGAGGAGTCGGTTGCCGATTTTCTGGTC
GATCTCAATCTAGCCAATATCGACAGACACATTAATGAAATTCGTGAAATCGACGCTAGC
CTGATCCGGCTCGCTCAGGGCAACTACGGCAAGTGCTCTGACTGTGGCAAAGCCATTTCT
GAACAACGTTTAAAAGTAAATCCAACATCCTGTCGTTGCTATAATTGCCAGGAAATACAT
GATAAGAAGTTCGCCCAACCAGGACATGCAAGTCTTTAA
>DDLEKDFJ_00114 hypothetical protein
ATGGTAAAAGTGCAGCGAATCGTGCTGGATGTCCTCAAACCGCATTCACCCAATGGGCTT
GAGTTTTCCACACAACTGGCAAAAAAATGCCCCGGCTGCTGGTTTAACTTTAAAGTGGTC
GAAGTGGATGAAAAAACGGAGACCGTAATTATTGTTGTCGAGTCTGAAGATATTCCCTAT
GACGATGTGTCTGATGCGATTACATCAATGGGTGGATCCATTCACAGTATCGATGAAGTA
GAAGTCATCAGCATGGGTGATTCAGCGGATTCATCAACGCAGACCGATGTTTAA
>DDLEKDFJ_00115 Citrate synthase 1
ATGTCAGACAAGGCCACCCTCACCCTTGGCGGGGAGCAGTATGATCTGCCTCTGGTGACA
GGTTCAGAAGATGAACCGGCCATCGATATCAGCAGCCTGCGCGCCCGCACCGGACACATC
ACCCTCGACCCAGGCTACGCCAACACCGGCAGTTGCCAGAGTTCGATCACCTACATCGAT
GGCGAGAAGGGCATCCTGCGCTACCGTGGCATCCCCATCGAGCAGTTTGCCAACGGCCCG
AACTTTATTGAGGTGGTCTGGCTGCTGATCTGCGGCCGTCTGCCGACCACCGATGAATAC
ACTGACTTTGCCCGGGATCTTACCTTCCACGCCAACCTCGACGAGGGCATGAAGAGCCAC
TTCGATAGCTTCCCCCGCACGGCCCCGCCGATGGCGGTGCTCTCCTCCATGATCAACACC
CTCTCCTGCTTCCACCCTGAGCTTCTGGAGCTGGAGGATACCGAGCAGTTCCGCATGGCG
GCGGCTCGGTTGATCAGCAAGATCCGAACCATTGCCGCCTACGCTTATCGCCATTCAACC
GGCCAGCCGTACATCTACCCCGATCCACACCAGCGCTATGTGCATAATTTTCTGCACATG
ATGTTTTCTCAGCCCTACGACCAGTATGTCTGCGACGATCTGGTGCGTGACGCACTCAAT
CTGATCCTGATCCTGCATGCCGATCACGAACAGAACTGCTCTACCTCAACAGTGCGCATG
GTCGCCTCCAGCGGTGCCAACCTGTTCACCTCCTGCTCTGCCGGCGTCGGCGCACTCTGG
GGTCCACTGCACGGCGGTGCCAACGTGGCGGTCATGAACATGCTGGAGGAGATCCACAAA
GGCAACATGACCCCGCAGGCGTATGTAAATCTCGCCAAGGATAAGGAGAGCGGCGTGCGT
CTGATGGGGTTTGGTCACCGGGTCTACAAGGATTTCGATCCACGCGCCAAGGTGCTCAGG
GAGGTGGCGGAACGGTTATTTTCCCAGCCAGGAAAGAAGGATCCACTGCTCGATATTGCT
CGTAAACTCGAGGAGATAGCCCTGCAGGATCCCTATTTCATCGAACGTAAACTCTATCCC
AATGTGGACTTCTACAGCGGTATCATCCTGCGCACCATCGGCATCCCTACCAGCATGTTT
ACAGTAATATTTGCGATGGGGCGTCTGCCGGGCTGGATCGCCCACTGGTGGGAGCAACGG
CGCGACACCAACAGCCGCATCGCACGTCCACGGCAGATCTATACCGGAAATGGCCTGACC
GACTATGTGGAGATGCCCAGTCGCAAAATCTGA
>DDLEKDFJ_00116 hypothetical protein
ATGTCAGAGGACAGCCTCAACAGTGCGCTGCGTTACCATCGTTACCCCCGCCCTGGAAAG
CTCGAGATCAAGGCGACCAAGCCACTCGCCAACCAGCTGGACCTTTCGCTGGCCTACTCG
CCGGGGGTGGCCGAGCCCTGCCGGGAGATCGCCGCCGACCCTGCAAAGGCCGCCGACTAC
ACCGCCCGCGGCAATCTGGTGGCGGTGGTCACCAATGGCACCGCAGTGCTGGGGCTGGGC
GCCATTGGCGGGCTCGCCTCGAAGCCAGTGATGGAAGGCAAGGCGGTGCTGTTCAAGAAG
TTCGCTGATATCGATGTGTTTGATATTGAGGTAGATGAGACCGATCCCGTGCGTTTCATC
GAGATCGTCGCCGGCCTGGAACCGACCTTCGGCGGCATCAACCTGGAGGATATCAAGGCC
CCTGACTGCTTCATCATTGAGGAGGGGTTGAAGCAGCGCATGAAGATCCCGGTCTTCCAC
GACGACCAGCATGGCACCGCGATCGTGGTTAGCGCGGCGATCCTCAATGCCCTGCAACTG
GTGGGCAAGGAGATCGGGCAGGTGCGGTTGGTGGCCTCAGGCGCCGGCGCGGCAGCGCTG
GCCTGCCTCGATCTGCTGGTGGGCCTGGGGATGAATAAGGCCAACATCGTGGTGACTGAG
GCCGAGGCGGCGATGGAGAGCGGTGTGGCACAGCGCCCGATCGCTGATCTGCAGGCTTAT
CGGGAGGGGTTGCAGCAGCAGGTGTTCCGCACCGGCATGACCATGAAGCCGGTGTTCGAT
GCGGCCCGCAGTCAGCCGAGGCGGGTGGTTTATGCCGAAGGCGAAGAGCCGAAAGTGCTG
CAGCTGATCCCCCAGGTGGTGGAGCAGGGTATCGCCCGGCCGATTCTGATCGGCCGTCGT
GCGGTGGTGGAACGGCGCATTTGTGAGCTGGGGTTGGTGCTCGAGATCGGCCAGGATCTG
CAGCTGGTCGACCCGCAGGATCACCCCCGCTACCCGGACTACTGCAAGCGGCTGTTCCAG
CTTATGGCGCGCAAGGGCTGTTCGCCCACCGAGGCGCGCCAGCTGTTGCGGACCAACTCC
AGCGTGCTTGCCGCGATGTTGCTGCTGGAGGGAGATGCAGATGCGCTGATCTGTGGTCTG
GTGGGGCGCTACCGTCACCATCTGGAGAAGATTCAGGACATCATCGGCCCCGCCGATGGG
GTGAAAAAACTCACCTCCATGAGCGTGTTGGTGCTCGACTCCGCCACCCTGTTTATCACG
GATAGCTATGTGCAGGAGGAACCTGAGGCGGAGGATATTGCCGAGATCGTGCGGCTCTGC
GCCGACGAGGTGCGTTGGTTTGGTGTTGAACCCAAGGCTGCTCTGCTCTCCCACTCCAAT
TTCGGCAGTCACGATTCGCGCTCCTCACGCAAGATGCAGCAGGCGTTGAAGATCGTCCGC
ACAAACCTGCCGGAGCTGGAGATCGACGGCGAGATGCATGCGGATCTGGCGCTGGATGCC
ACCCTGCGCACTCTGCGTTTCCCTGACTCCGGGCTGGCAGGAGCGGCCAATCTGCTAGTG
ATGCCGAATCAGGATGCTGCCAATATCGCCTTCAACATGCTCAAGGTGCTGGGTGATGGC
ATCACCATCGGTCCGGTGTTGGTCGGGGCGGCGGGCTCGGCCCACATCGTCACCCCATCG
ATCACCGTGCGAGGGCTGTTGAACATGACAGCGTTGGCTTCAGTGCGGGCGAGATAG
>DDLEKDFJ_00117 Succinate dehydrogenase cytochrome b556 subunit
ATGGTCGATAACAACAAACGACCGGTTTTTCTCAATCTCCTGCAGATTCATATGCCGATC
ACCGCCGTGGTGTCGATCTTGCATCGGCTGACCGGGGTGCTGATGTTTCTCTCCATTCCC
TTGCTGGTAAAGCTGCTGAGTCTCTCGGTGAGTGGTGAGGAGGACTTTGCCCAGGCGCTT
GAACTGTTTCGCCACCCGTTCTCGCAACTCCTGCTCTATCTGCTTTTGTGGGTCCTGCTG
CATCATCTGCTGGCGGGGATTCGCTTCCTGCTGATCGATATGGAGATCGGCGTGGCGCGG
CAGCAGGCGCGGGCCTCGGCCCGGCTGGTGCTGATCAGCGGGCTGTTCGCTGCACTGTTG
CTGGGGGTATTACTATGA
>DDLEKDFJ_00118 Succinate dehydrogenase hydrophobic membrane anchor subunit
ATGAGTCGCCAGATGCCGGGGCTGCAAGCCTGGCTGTTTCAGCGGATTAGTGCGGTCTAT
CTGGGGCTCTATACTCCGCTTTTGCTTCTCTATTTTATCGTCATGCCGCCCCAATCCTAT
GCCGAGTGGCATGTATTTCTTGCCAGTCCCTGGGTCAATAGCTCGATCCTGTTGTTCGCG
CTGGCGCTGCTGGTGCACGCTTGGGTCGGGGTCCGCGACGTGGTGCTCGACTATGTCCAC
CCCTACCTGCTTAGGCTGGCGATGCTCACCGGTGTTGCGGTGATGCTGATCGCCTGGGGT
TTCTGGGTATTGCGCATACTGCTTGCGGTCACCGCTTAA
>DDLEKDFJ_00119 Succinate dehydrogenase flavoprotein subunit
ATGTCACTGCAGCGCCGACACTTTGATTCTTTGATCCTAGGGGCTGGCGGCGCAGGCTTG
CGCGCCGCGCTGCAGCTGGCGGAGGCCGAGGCGCGGGTGGCGGTGGTCTCGAAGGTCTTT
CCGACCCGCTCCCATACCGTCGCCGCTCAGGGTGGGGTCAATGCCGCGCTGGCCAATGTC
TCGGCGGACAACTGGCACTGGCATATGTACGACACGGTGAAGGGCAGCGACTACTTGGGC
GATCAGGATGCCATCGAATATATGTGCCGCGCCGCCTCCAATATCGTCTATGAGCTGGAG
CACTACGGCGTGCCCTTTTCGCGGCTTGAGAATGGCCGCATCTACCAGCGCCCGTTCGGT
GGTCAGAGCCAGAACTTTGGCGGCGATCAGGCCTCGCGCACCTGTGCCGCCGCTGATCGT
ACCGGCCACGCCATCTTGCACTCGCTCTACCAGCAGAACATCCGCGCCAAGACCCACTTC
TTCGATGAATACTTCGCCATCGACCTGATCCGTGACGCAGAGGGGGTGATCCTCGGTGCG
CTGGTGCTCGACATCGCCAGCGGCGAGCCGCTGCTGATCGAGGCCAAGACCACCTTGATC
GCCACCGGCGGCTGCGGTCAGCTGTTCCGCACCAACACCAACACCAACACCAACACCAAC
GCCCACATCAACACCGGCGACGGCATGGCGATGGCGTTGCGCGCCGGCATCCCGCTGCAG
GATATGGAGTTCTTCCAGTTCCATCCCACCGGCATTGCCGGCAAGGGAATGTTGATCACC
GAGGGCGCGCGCGGCGAGGGCGGTTATCTGATCAACGCCGAGGGTGAGCGTTTCATGGAA
CGCTACGCCCCCAACGCCAGGGATCTGGCGAGTCGCGACGTGGTCAGCCGCTCCATCGCC
ACCGAGATCCGAGAGGGACGCGGCTGCGGGCCGGACAAGGATCATGTGCTGCTTAAAGTC
GACCATCTGGGAGAGGCGGTGGTGGCGAAGCGGCTGCCGGGCATTCGCGACACCTGCCGT
ACCTTCCTGCACATTGACCCCGCCTCTGAGCCGATCCCGGTGTTTCCCACCGCCCACTAT
GTGATGGGCGGCATCCCCAGCAACCGCTTCGGCGAGGTGGTGGTGCCGGTAGGGGAGGGG
CCGGAGGAGGCGATCCCTGGGCTCTATGCGGCAGGAGAGTGCGCCTGTGTCTCGATTCAC
GGCGCCAACCGGCTGGGCGGCAACTCGCTGCTCGATATCCTGGTGTTTGGCCGCGCCGCC
GGCAACCGCATCATCGACTATCTGAAACAGAATCGTTTCCACCGTCCGATGAGCGAGAGC
AGCCTGGAAGCAGCGATGGCGCGGCTGCAACGCTGGGACCAGGCAGGTGATGGTGAGCGT
GTGGACCAGCTCAGCAGCGATCTGAAACGGGTGATGGAGAGCCACTGCGGTGTGTTCAGG
ACCGAACAGGTGATGCACGAAGGGATCGAGGCGCTGCAACAGCTGCGCAGACGCATGGCC
GAGGTGCGACTGAACGACAGCAGCAAGGTTTTTAACACCGCCCGGGTGGAGGCGCTGGAG
CTGGAGAATCTGATGGATATTGCGATGGCCACCATGATGGCGGCCGAGGCACGCCAGGAG
AGCCGCGGCGCCCACTCCCGGGTTGACTACCCGGAGCGGGACGATAGCAACTGGCTGAAG
CACAGCCTCTATTTCCTGCAGGATGACCAGCTTGAGTTTAAGCCGGTCCGAACCAACCCC
CTATCGGTGGAGAGCTTTCCGCCGAAGCCGCGTGTCTACTGA
>DDLEKDFJ_00120 Succinate dehydrogenase iron-sulfur subunit
ATGCGATTCAGAATCTACCGCTACAACCCGGAGCAGGATCAGGCCCCCTACATGCAGGAG
TACCAGCTGGCGGAGGTCGCTCCGGGCATGATGCTGCGCGATGCACTGCTGCGGCTCAAG
GCAGAGGATGAGTCTCTGACCTTCCGCCACTCCTGCGGCGAAGGGGTGTGCGGTTCCGAC
GGCATGAACATCAACGGCCGCAACGGTCTGGCTTGCATCACCCCGCTGGCCGGGCTGAAG
GAGCCGGTAGAGGTGCGCCCCTTCCCGGGCATGCCGGTGATCCGTGACCTGGTGGTGGAT
ATGGCGGCCTTCTACAAGCAGTACCGCATGGTCAAGCCCTACCTGATCCGCAACGAGCCG
ATACCGGAAGTGGAGGTGCTGCAGTCGCCTGCAGAGCGCGACCGGCTCGACGGGCTCTAC
GAATGCATCCTCTGCGGCTGCTGCTCCACCGCCTGCCCCTCATTCTGGTGGAATCCCGAC
AAATTCCTCGGCCCGGCAGCGCTGCTACAGTCCTGGCGCTTTCTTGCCGATAGCCGCGAC
CAAGCGGAGGTCGATCGGCTCGATGGGCTCGAAAGCCCCTACAAGTTGTTTCGCTGCCAC
ACCATCATGAATTGTGTCGATGTCTGTCCCAAAGGACTCAATCCGACCCGCGCGATTGGC
CTGATCCGGGAACTGATGCTGAAGCGATCGGTTTAG
>DDLEKDFJ_00121 Glutathione-regulated potassium-efflux system protein KefC
ATGGATTTTGAATGGGTCGCTATCGCGCTGGGAGATGTTGCCTGGATATCCCTGGCTTTT
TTTCTGGGCTTCCTGGCAAGACTGATTGGTCTGCCGCCGTTGGTGGGTTTCCTGGCAACC
GGTTTCGTGCTCAATTATCTGGGTATCGCAAGCGGAGAGATGTTGGAAAAGCTTGCTGAT
CTGGGCATCACTCTGCTGCTGTTCACCGTTGGCCTGAAGCTGAACCTGAAGGTATTGATA
AGGCCGCAGGTCTGGTTAGTGACGGTGCTGCATATCTCAATCATCATTGCTCTCTTTGGT
GCGGTTATATTTAGTCTGGCCTTGATGAGTGCACCACTCTTCTCCGGTCTGGATCTCAAG
CTTTCGCTGATGCTTGCCTTTGCATTGAGCTTCTCCAGCACCGTTTTTGTGGTCAAGTCA
CTGGAAGAGAAAGGGGAGATGAAGTCCCTGCATGGACGGATCGCTATCGGCATCCTGGTT
ATGCAGGACCTGGCTGCGGTCATCTTTCTGGCAGCATCGGCAGGGAAGCTCCCTTCACTC
TGGGCGCTACTGCTGTTTCTACTTATTCCGTTACGACCACTGTTACACCATCTGCTGCAA
AAAACCGGCCATGGTGAATTGTTGATTCTGTACGGCCTGGTCCTGGCCCTGGGCGGAGCC
GAACTCTTTGAGCTGGTCGGAGTGAAGGACGATCTGGGGGCGCTCGTCATGGGGGTGTTG
ATCTCTACCCACTCCAAGTCAACGGAACTGGCCAAGTCGATGCTGGGTTTCAAGGACCTG
TTCCTGCTGGGCTTCTTCCTCTCTATCGGCATGTCAGGCCAGCTCTCGCTGGAGGCGTTG
ATTATCGGTGGCTTGCTTGTACCCTTTGTCTTCGCTAAATCAGCGCTCTTTTTTGCTCTG
ATGACCCGTTTCAAACTACGGGCACGGACTTCCTTGTTAGCGACCCTGAGCCTGACCAAC
TACAGTGAATTCGGCTTGATCGTTGCCGCGATTGGCGTAACCAATGGGTGGCTGGATAGC
GAGTGGTTGGTCGTTATCGCTATCGCACTCTCCCTCTCTTATGTTTTGGCAGCGCCATTA
AACAGCATAGATAACAAAATTTACGGTCAATTCAGAAGTTTCTGGATGAGGTTTCAACGC
AAAGAGAGGCTTCCGGATGACATGCTGTTGGATACGCTCGGTGCAACCATCGCTATCTTT
GGCATGGGCAGAGTTGGCAGCGGTGCTTACGACAAGATGCGTGCACTGCATGGCGAGACT
GTAGTTGGCATCGACTTTGATGCCGAGTTGATCAAAAGACACCAGTCGTTGGGACGCAAT
GTTCTGCATGGTGACCCGAGCGATGCGGACTTCTGGGACAAGATAGAGCAAGACCACAGT
ATCGAACTCGTCATGCTGGCGCTGCCAAATCTGGCAGCCAATCTGGATGCCCTGGAACAG
CTGCGGGAGATCTCTTTCCCCGGACGTATTGCCGCGACGGCAAGGTATCCGGATGAGGAG
GAGGGATTACGCCAGTCCGGTGCAACCGCTGTGTTTAACATCTACACGGAAGCAGGTGCC
GGATTTGCTGATCACGTTGAGGTGCAAAACCAAGTCTGA
>DDLEKDFJ_00122 hypothetical protein
ATGGCCAAAACCGGGATACTTTTTGCCTCTTTTCTTGCCGGGATTTCAGGGTTCCTCTGG
CTGTTTTTTACCTATGAGATAGTGCTGAGGGATCAATGA
>DDLEKDFJ_00123 hypothetical protein
ATGCAACTCTCCACCTATCAGTATTCACCTGACCGTGGATGGGATAAGCCGTTAGATCCC
ACTCTGGACTCCGACCAGACATGGCTGATCCTGTTCGGCACATCGGACATCGATGCCTTG
GCATCGGGCATGGATAATCTTCGCACAGCCTTTCCGCAGGCGATCTGGATCGGCTGCTCA
ACGGCTGGCGAGATCCTCGGCCCCACGCTCAGCGACCACACCCTCTCCGTGGCTGTGCTC
AGGTTCGCCCACACCAAACTGCGCTGCGCGGTGCGTGAAATCGACGATACTCATGCCTCC
TTCGAGGCGGGTACACATCTGACGCAATCATTGGCAGCACCGGACCTCAAAGGAGTGTTC
GTGCTCTCCGACGGCCTGAAGGTCAACGGCTCGGAACTCGTCAAGGGGCTCTCTGAGAGC
CTGCCGGAAAAGGTCATCATCACGGGCGGGCTGGCCGGTGATGGCGATAGCTTCCAGAAG
ACCTGGGTAGTGGTGGACAAGCACCCCCGCTCCCACCATATCGTCGCGGTCGGACTGTAT
GGCGAACATGTTGGCATCGCCCACGGCTCACGCGGTGGATGGGATGTGCTAGGCGTGGAG
CGCGAGGTCACTCGCGCCGAAGGCAATGTGCTCTATTCTCTGGACGGCCAACCGGCGCTG
ACACTCTACAAACGCTTTCTGGGCGAACGCGCGGCGGGCCTGCCAGCCACTGGGCTGCTA
TTTCTCCTGGCGATCCGCAACGATCTAGAAGAGGATGGCTGGACGGTGCGCACCATCCTC
TCCGTCGACGAGACCAAAAACGCCATCACCTTCGCCGGCGACATCCCCCAAGGCAGCTAT
GTGCGCCTGATGCGGGCGAATTTCGAGCGATTGATCGACGGTGCAGCCGACGCGGCCGAC
AGCGTCACGCTACAGGATTATCCTGGCGGCCCTCTACTCAGTGTGGCAATCAGCTGTGTC
GGGCGCAGGCTGGTGCTGGGCCAGCGCACCGAGGAGGAGATCGAGGCCTCGCTAGACGGC
CTGCCGCAAGGCACCGAGCAGATCGGCTTCTACTCCTATGGAGAGATATCACCCTTGGCG
AGCGGGCGCTGCGACCTGCATAATCAGACCATGACCCTGAGCCTGTTTTGGGAAAAGTGA
>DDLEKDFJ_00124 hypothetical protein
GTGAACGAAGAGCTCCACCGGCTGCTCACACGACAGCTGCGCAAACTCAGTCTGAGCCCC
GACCAGCCACCTGAACCCGCATCCTGGCAGGAATTATTATCCCGAATCGACCAGGCCTAT
CACGACGCCGACCAGGATCGCTACACACTGGAGCGTTCGCTCACCCTCTCCTCGGAGGAG
ATGCAGACCCTCTACCAACGCCAAAAATCCTCCTACGAGACGCGCCTGCACGCGATTGTC
GGCGCGCTTCACGATCTGCTCTTTCTCAACGATGAGGATGGCCTCTATCTGGAGGTGCTC
ACCGCGCGCAATGATCTGCTCTACCGACCTGCGGAGGAGATTAAAGGTAAGACGATCCAT
GACATCTTCCCGCCCGAAATGGCGGAGCAGTTCCTCTCCACGATCCACAAGGCCCTGCAG
AGCCAGACCCTGCAGGTCATCGAGTACAACCTCAACATTCCATCCGGTTCCGACTGGTTC
GAGGCCCGCATAATGCCCACGGAACTGATGGTCAACGGCAAACAAACCGTAATCTGCCTG
GTGCGAGATATCAGCGAACTCAGGCGCTCGCGCGAAGCGCTGAAGCACATGGCCACCCAC
GACCCGCTCACCGGCCAGGCGAACCGCAAACTATTCGAAGAGAGACTCGACCAGGCCCTC
AGCCGCGCAACCCGCACCGGCCATGCCGGCACTGTCATGTTCCTCGACCTCGATCGTTTT
AAGATCATCAACGATTCACTTGGCCATGCCGTAGGCGATGAGCTGCTCAAACAGGTAACC
GGACGACTGAAAGAGGTGTGCCGGACGGAGGACACCATCGCGCGCCTCGGCGGTGACGAG
TTCGCCCTGCTGATCGAGGATATCGACTCCAAGGCCGACGCAGAACATATCGCCGACAAG
ATCCTGCAGCGCTTCTCCGCACCCTTCTTTGTACAGGGGCACGATCTGGACATTACCGCC
AGCATCGGCATTACCCTGTTTCCTTTGCACGGTAACGACGGGAGTGAGTTGATCAGGCAG
GCGGACGCCACTATGTATTCGGCCAAGAACGCTGGACGCAACTGCTACCGCCTGTTCAGC
CATGCGATCTCCCAACGTGATCAGGCAGCATTCAGTCTGGAACGACAGCTGCGACGAGCA
ATAGTCAACGATGAGCTGTTTCTTGAATACCAGCCTCAATTCAGACTCTCGGATGGGCAG
CTGACCGGCCTCGAGGCCCTAGTGCGTTGGCGCTCTCCTGGGCGCGGCCTGATATCGCCC
GGTGAATTCATTCCCATCGCCGAAACCAGCGGCCTGATCGACGAGATCGGTCTATGGGTG
TTCCACAGCGCCTGTGAGCAGGCCGCCGCATGGGATAAGGAGGAGCTGGAGTATTGCAGG
CTTGCCATCAACATCTCACGACGCCAGTTAATGCACAATCACCTGGGGCATTCCCTCGCC
GAGGTCCTGGCAGCCACCGGCGCCCGTGCCAGCCGCCTTGAGTGCGAAATTACCGAGAGC
GCCGTCATCGAAGAGGCCAGTGTCGCCAGCCACAACCTGCTGGCCATGTCGCAACTGGGC
CTGCAGCTGGCCATCGACGACTTCGGCACCGGTCACGCCTCACTTGCAAACCTCAAGCGA
TTCCCGCTGAACCGACTCAAGATCGACCGTACCTTCGTCAATGACGTGGGACGCGATCCC
GACGACGAGGCGATCATCCGCGCCACGGTCTATCTGGCGCACGGACTGGGCCTGGAGGTC
ATCGCAGAGGGTGTGGAAAACGAGATCCAGAAAGGTTTTCTTCGTGAGACAGGCTGTGAC
GAGATACAGGGCTATTTATGCGGCCGGCCGATGCCGGTGGAGCAGGCCACCGCACTGTTG
CGCAAAGATTGA
>DDLEKDFJ_00125 hypothetical protein
ATGGCCCTGCCGGAGCCGCTTCAGCCACTCCGCAAAATCGGGTATGGTCGCCCCATGAAA
TTCACTCAGGATATAAGCAGCGGCCAGAACGTGATACGCGCCTATTCAGAAGAGCGTATC
TCGATCAACGGGATCGCATTTGAAGAGAGCCTGATTATAACGCCGGCGACGATTATCGAG
CAGTGGCGGCCACAGCGTTTCGAAGATCTGTGCGAGGATGACTTCGCAGCAGCCGTGGCG
CTTGAACCGCAGCTGGTGATACTCGGCACCGGCGATCGCCACGCCTTCCCCCACCCATCG
CTGCTGCGGCTGCTGGTAGAGCGAGGAATCGGTCTGGAGTCGATGTCCACCGCGGCAGCC
TGCCGCACCTACAACATCCTGGTCAGCGAGGGGCGGCAGGTCGCCGCCGCACTGATCATC
CGTTAG
>DDLEKDFJ_00126 hypothetical protein
ATGAAATTCGAGATATCCGAAGCGGCTGCACACAAGGCGAAGATTCCCCATGAAGTCTTC
CTCACCAACCTGATTGGCAACCACATCCTCTGGTTTGTCGCCTCGCTGGGGGTGGCGCGC
TCCTTCTGGCAACCGGTCGCATTGGTACCCGTTGTGTCGCTCATGACGCTCTTCTATACC
CTGTGGCGGGCACGCCGCTCGTGCCAGGTCGATGAGTGGTATGTGATGTGCCACTGGCAG
CTGGCTGCGGCCCGCAGCCGTATCTTTCTTGGCATGATCATGTTCGCCCTGCTGGTGTGT
TTTGCGGGATGGATCGGCTACACCTACTTCGGCATGATGGAGGTGGCGGTCTACGCGGTA
GTCGGAGGGGGCAGCATCCTGCCGGTGATGGTGACCGTGCTGATCCTGATCATCATGGAG
TCAGATGCGCTGCACCAGACCGACCAACAGAAGATGCCCCGCAGCCTGCTGCTGAAATAT
CCCAAGCCTGATGGTGTGGTGACGCTCGCAGAGCCGGAGAATCAGCCAGGAACCTAA
>DDLEKDFJ_00127 hypothetical protein
ATGGATAGAAAAATCCTCTTCGGAATCCTTGCCGCCACTCTCATCGCCGTCAGCCTGGCC
ATCATGCTGCCCGGAGGGAAGGCCCCTGACGCAGAACCCAAACTCCCCTGGAGGATCAGC
CTGGATGCGCTGGGCAACTCCCGCGTGTTCGGCCTCACCCTGGGCAAGAGCACCCTGGCG
GATGCCCGTCATCTGCTCAGGGATGAAGGCAAGGTCTCACTCTTCATCTCCAAGGGCGAA
GCCCCGGTGCTGGAGGCCTATTTCGAACGCATGGCGCTGAGTGGCCTGAAGGCCGATTTT
GTGTTCGTACTGGAGGCCGACGAGAGTCAGTTGCAGGGCTTCTATGAACGGGGGGCGCGC
ATCGCCCGCACTACAGAGATGACCAGCAAGGTCGATCTCGCCTTTGAGGATATGCAACAG
GTGGCACAACTGCCGATCAAGCTGATCAACTACATCCCGGTCACCAACCTGGACGAGGCG
TTGATCCGCAGCCGATTTGGCGAGCCCGACTCGCAGATCCCGGAGGGTGATTCAGGGGTG
ATGCACTGGATCTATCCGGCGCAGGGCCTGAGTATCAGCCTCAACCCGGAGGGTAAAGAG
GTGCTGCAGTACACCAACCCCGCAGAGGTAGAAGCGCTGATCGAATCGATCAAAAACAAC
GCCGCTCAACCCTCGTCCTGA
>DDLEKDFJ_00128 hypothetical protein
ATGGAAGTTATCTATGGTTTGATTCCGGGCATGATCTTCCTCGGCCTGGTGGCGGTGGTG
GTGTTATTTTGGGCCGCCCGCAGTGGGCAGTTCGATGACCTCGAGGGTGAGGCCCACCGT
ATCCTGATGGACGATGACGCTGGCCCGAAGAAGAAACGCCGCTCCCCGGAGCGGCGTATG
CCCGATGCTGAGGATCAGGACGAGGGTTGA
>DDLEKDFJ_00129 putative copper-transporting ATPase PacS
ATGTTAGAGAGCCGGGTTTTGTCTAGCGAAACGCCTGATGGGACGATACCGGAGTCGGGT
TGTTTCCACTGCGGCCTGCCGATACCGCCAGATGACGATGTGGTCGCCCGTATCGAGGAC
GAGCAGCAGCACTTCTGTTGTACCGGCTGCAAAGCTGTCTGTGAGGCGATCTACGAGGCG
GGCCTCGAGGGCTTCTATCGACGCACCCCGGAGGACGCCAGCCTGGCGCCGCCGCCTGAA
CTGCCCAAAGAGCTCGCCCTCTATGATCTGGATGAGGTGCAGGAGGAGTTCGTTGGTGAT
CTGGGTGAACTGCGCGATATCCATCTACTGGTAGAGGGGATCCACTGCGCCGCCTGTGTC
TGGCTGATCGAACACACTCTGCGCGCCATGCCAGGGGTTGCCCATGCCAGTGTCAACCTG
TCGGGAAAGCGGCTGCATCTCAAGTGGCATAACCAACAGCTGAAGCTCTCCCGCATCATC
GAACGCCTGGGGCAGATCGGCTATGCGGCGGTGCCCTACGACCCCGAAGTGGCCGAGGGC
AAGCTGAAGCGGCAGAATCGTAATCTGCTCTACCGCATGGCATTTGCCGGCTTCGGCATG
ATGAACCTGCTATGGATCTCGATTGCACTCTACTCAGGTGCGGACCAGGGTGAGTTTCGC
GGCATGTTTCACTGGGTCGGCTTTGCCCTGGCGACACCGGTCTTGCTCTACTCAGGCCAT
CCGTTTTTCAAAGGCGCCTGGGTAGGTCTGAAGAACTTCCACCTCGGCATGGATCTGCCG
ATCGCCATCGGCGCCTCCATCACCTACCTCTATTCAGTCTATGTGACTCTCTCCGGCTCG
CAGTTGGGAGATGTCTACTACGATACGGTGGTCAACTTCCTGTTTGTGATACTGGTTGGC
CGCTATCTGGAGGCGATCTCAAAGCGCCAAGCGGTGGCCTCCACCCAGCGCTTGCTCGAT
CTGCAGCCGCGAGTGGCGACAGTGCTGCGCGATGACCAGGAGGAGCTGGTGCCGATCCGC
GCGGTGAAACGGGGCGAACTGGTGCTGGTGCGTCCTGGCGAGCGAATTCCGGTGGATGGT
ACGATCGTCGAGGGAGAGAGTGCCCTGGATGAGGCGCTGCTGACCGGCGAGTCGCTGCCG
GTGGAGAAGGGGGTCGGCGCGTCGGTCTCAGCCGGCACCATCAACGGCCACGGCATGCTG
AAGATTGAAGTCGAAGGCGCGCTCAAGGACACCGCGCTGGGGCGCATCATCCGTCTGGTA
GAAGAGGCACAGGCCTCCAAGGCGCCGATCCAGTGTGTCGCGGACCAGATCGTGCCCTGG
TTCGTGGCGGTCACCCTGGCGCTGGGCAGCGCCACCTTTCTGTGGTGGTTGCAAACCGAT
TTTGAGGTGGCCCTGCTGGCGGCCACCTCGGTGCTGATTATCACCTGTCCCTGCGCCTTT
GGTCTGGCTACGCCGATGTCGATCGCGGTGGCATCCGGCCTAGGGGCCAAGTATGGCATC
CTGGTGAAGAACGGCGAGGTGCTCGAAAGCCTCTCCAGCATCAATCATGTCGTGTTCGAC
AAGACCGGCACCCTCACCGAAGGGCGTATGTCGTTGGTGGCGGTTCACAGCGAAGCAGGC
CGCTGGCAGATTAGCGACGATGAGTCGATGCCCGAACCGCTCGTCGATCTGCTGCGCCAG
CTGGCGGCACTGGAGCGCTACTCGGAGCACCCCACGGCACAGGCGATCCTCAGCTGGGTG
GAACAGCAGGGCGGCGACTACCGCAAGATTGCGGTCAACAGTTTCAAAAACCACCCAGGC
ATGGGGATCAGCGGCGAAGTGGCCGGGCGCGAGTTGATCGCAGGCAGCGCTGCCTGGATG
GAGCACTCAGGGGTAACGCGTCTGAGTCATTTGGATCAGGCCGAGCAGGAGTTTCAGGCC
CAGGGAGTGGGGGTGATCCATCTGGCGCTGGATGGCAAAGAGCAACTGCTGATCGGCATC
GAAGATCGGATCAGGCCCGACGCGCCGCAGCTGATCGCTGACCTGAAGGCGGAGGGGATG
CAGCTGACCCTGCTGAGCGGTGACCGGCGCCAGACGGCGGAGGCGATCGCTGAGCGTCTG
GGCGGAATGGAGGTGATCGCCGAGGTGCTACCCGAGCAGAAGGATCAGGTGATCGCCGGA
CTGCAGCGGGACGGCCACAAGGTTGCGATGGTGGGGGATGGCGTCAATGATGCGCCGGCG
CTGGTACGCGCCGATGTCGGCATTGCCATGGGATCGGGCACCGATGTCTCCATCGCCAGC
GCCGATATCGTGCTGATGAGCAGCGAGCTGGAGAAGGTGCGGCTGGCGACCGGGTTGTCG
CGGCGCACTCTGCGCACCATCCGCCAGAATATCGGGATCTCGATCCTCTACAACATCATC
ATGGTGCCGCTGGCGATGGCGGCGGTGGTGACACCGCTGGTGGCGGCGATCTCGATGCCG
ATCAGCTCGCTGGCGGTGATCAGCAATGCGGCCCGCATTCGCACCCTGTTCCGCGGTGTC
GACTCCCGCTAA
>DDLEKDFJ_00130 hypothetical protein
ATGGCAGACAAGAATTCCGCATGGCGCAGCCCCTGGGTGATCGGTTGGGTGGCGATGGTA
GCCATCTTCTTCTCGATGAACCTGTTCATGATTTTCATGGCGGTGGATAACAACCCCGGC
CTGGTGAATGAAGATTTTTATGAGCGTGGTCAGGATTACGAAGAGAACATGATGAAGCGG
CGTGCCAATGATCCGGGCTGGCAGATGAAAATCCAGCTGCCGCGCAAGATCGATGTCGAC
CAGGTAATTGCCGCCCGTTTTACGGTCAAAGACAAGTCGGATCAGCCGGTGACGGTAGAT
CAGGTGATGTTCCACGCCTATCGTCCCTCGGATGCGGCAGAGGACTTCTCGGTACCGATG
CTGCAGGTGGCGCCTGGAGTCTATGAAGCGGAACTGCGCTTTCCGTTGCTCGGCGCCTGG
GACATCCTGGTCAGCGTGAAACGGGGTGAGGATGAGTTCAATACGCCCAAGCGGATCGGG
GTCGGTATCGACTGGATGCCCTGA
>DDLEKDFJ_00131 hypothetical protein
TTGAGCGCAGAAAAGAGCACTTCCCAGCAATCCTCAATGGAGGAACTGTACGACGAGGCG
GAACACTGGCAGCTTAATACCGGCGAAGAGACCATTCATGCCAAGCGCATGAAAGGCAAA
TGGCGCAGCTATAAATGGTATGCAAATTCCTTCTGGCTGATCCTGTTTTTGGGTCCCTAT
CTGCGCTGGGGAGATCGCCAGGCAGTTCTGTTTGATATTCCCAACCGCCAGTTTCATATC
TTCGGCGTGACCATCCTGCCACAGGATTTCTGGATGCTCTCCCTGACGCTACTGTTCTTT
GCGATTCTGCTGGCTGTGGTGACAGCTCTGGCTGGACGTATCTGGTGCGGTTTTTTCTGC
TTTCAGACTGTCTGGACCGATATCTATGCCTGGATTGAAGATAAGCTGGAGGGGGCTCCT
CAGAAGCGTCGTAAACTCGACAAGGCGTCCTGGAATGTCAACAAGATCCGTATCAAGCTG
ACCAAGCACCTGCTATGGCTGGTTATCGGGTTCCTCACCGGTATCAGCTTTGTTGCCTGG
TTTGTTGATGCCTTCCAACTCTGGGCGGATTTGATGAGCTTCACTCTGGGCTCGACAGCC
ATCATCTCCATTGCCCTGTTTACCGTGGGAACCTATGTGCTGGCAGGTTTCCTGCGTGAG
CAGACCTGTTTCTGGCTCTGTCCCTATGCCCGTATTCAGGCGGTAATGATCGACAATACC
ACGGTAGTGCCAACCTACGACTTCCATCGTGGCGAGCCCCGCGGACGCGTGAAGAAAGGT
GTTTCCGAAGAGGAGCGTACGACTGGCGACTGCGTCGACTGCAGCCAGTGCATCGCAGTC
TGCCCGACTGGCGTCGATATCCGCCATGGCCAGCAGGAGGGCTGCATCATGTGCGCGCTC
TGCATTGACGCCTGTGACTCGGTGATGAAAAAGCTTGGCCGGCCAACGGGGTTGATCCGT
TACGAGTCGCTGGATGCCCTGAATGGCAAGGAAAATCGCCCGTTGCTGAAGCGTCCACGG
GTCTGGGTCTACAGCATCATCATGACGGCTGCCCTGTTGGGGATAGGCTATGGCATGAGT
ACACTCGATGCGCTCGAGATAAAGGTGATTCACTCCCGTCAGCCGCTGTTCGTGCTGCAG
AGTGATGGCTCGATCCAGAACAAATACACGCTCAAGATCCTCAACAAGATGACGGGCGAC
ATACCGGCCAAGATCAGCATCAGTGGTATTGACGGAGCGATCCTGGTGGATGCCGACCTG
GTGACAACTGCCCGGCACGGCAAGGTCACCCCGCGGACTGTCTTTGTGAGGGTGCCGAAA
AAGCTGCTCAAGCAGGAGACGACACCGATCATCTTCCATGTGGAGGGGCAGCTGGGTGAA
GAGCTACTGAAGGCCCAGCGAGAGAGTATCTTTATTGGTCCAAGGTACTGA
>DDLEKDFJ_00132 ECF RNA polymerase sigma factor RpoE
ATGACCGCTCAGGTCGAAGATCCCGTTACCGCACAACAAAAACGCAATGAGACGCTTGCC
AGATTGCTGGCCGCCACCTCGCTGAAAGATCGGCGCGCCTTCGCCGAACTCTACCAGCTG
AGTTCGGCGAAACTGTATGGGGTGGTGCTGCGTATATTAGTAAGGGACGAATGGGCAGAG
GACTGTCTTCACGAGGCCTACATGAAGATCTGGAATGCTGCCGGCACTTATCGTCCCGAT
CGAGCGGCACCGATGACCTGGATGTCGACCATTGTACGCAATCAGGCACTGGATCTGTTG
CGTCGCCGTCGCCGCGAGGTGAGGCGCGCCGAGCCGGAGAACCGGAATGAAGAGGTGGAT
CCCGGCTTGCTGCCACAGGAACGGTTGCAGCAGAGTGAGGAGGGTCGGAGGCTGAACGAC
TGTCTGGAACAGTTGAAAGCGAATCAGCGACAGGTGATTGTGCTGGCCTACTTCAAGGGA
CTGACCCATGAGGAGCTTTCGCAGCAGACAGGAACGCCGTTGGGCACGGTAAAGACCTGG
ATTCGCCGCGGGCTGGATCAGCTGAAGAGGTGTCTTGAATCATGA
>DDLEKDFJ_00133 hypothetical protein
ATGATAGTACAGGAGAACAAATCGGAATTGCTGGCATTCGCCGGTGAGTATGTGCTCGGC
ACCCTGCAGGGTGAGGCGCGTGATATGTTCGAACGGCAACTGGCCACGGATTTTGATCTG
CAGTCGGAGGTGGCAGACTGGGAACAGCGCCTCTCGCCTTTGGCAGCATCGATTGAGCCG
GTCGTACCGCCAGACAGCATCTGGCGTCGGATCGAGACGGATATCTCGCCGCATGAGTCA
CAGTCGCCCGGCTGGTGGGAGAGTCTGAACTTCTGGCGTAATCTGGGCATGGTCGCCTCG
GGAGTCGTGTTGGGACTTACCCTGAGTCTGTTTGGCCTGCAGCAGGATGAAGGTGAACTG
CAGCGGGTGATGGTGGTGCTGAATGACCAGGCACAGACCGGCTGGCTAGTCGGTGCTGGT
GAGACAGGCAAGATGCTGCGGGTGAGTGCAGTCGAACCGACCCGTCTGCAACCGGGCAGG
GTTTGTCAGCTCTGGATGGAGACAGAAGATGGTCGCATGCTGTCGGTAGGCGTGTTACCG
CACTCGGGGCGTCAGCAGATGAAGGTGCCCACGTTACTGCGGGCCAACAGCCGTTTCAAG
GTGAGTATCGAGGCGGCATCCGAGGCACCGGTGGCCAAACCCAGTGGCGAGTTCGTCTTC
GAAGGCGGCTTGACCCAGATCTGA
>DDLEKDFJ_00134 hypothetical protein
GTGGTAGAACGGTGCATCCTGGATGAGTACGAAGATCAGCGGCAGGCAGAGAGTGTGAGA
ATTCATCTACCAGGGATAGGTTCCTATCGGGGACGCTACGCCTATGCGGCGGTGATAGCC
TCTGTGATTCTGTTGTTGGCCGCGTTGCTGGCACTGTATGACGTCGAGCAGGGCAGCCAG
ACCTACATCAGAAATATCACCCAGCGCAACTCGACGGCCGAATTGTTGCGCGATGTACGC
TCCCATCTCGATCTGGTTGAGAATCGCCTGCAGCGTATCGTTATCGAACCGGTTCAAAAG
GATGTGCAGAAGCTGGAGCAGGCGCTCACACAGCTGAGTCTGCTGCTCAACCATCTGAAG
CAGCTGCTGGCGCAGGATGACAGTCGCGAGAGCCAGGCCATCGCCAATCAGCTGCAGGCG
GATCTCGATCGTTTGCACCGCTCTGGGATGGAGCTGGTCGGGCTCCGCACTGAGGTGGAA
CGCTGGTTTCCGGCAATACGCCAGATGCGGGAAGTGACCTATCCGCACAGCCAGGCGGCG
CTAAACCAGCTGGACATCCTGTTGGCCGAGGTTGATGAGGAGCTGTCTGCGGAGCAGCGC
CTACGAGTGGTGATGAGCGTGAGCACACTACGCCACTTCTGGTCTGCGATGGCTTCCGAG
TTGCGTCTGTTTGTGTCGAACCGATTTGGCGTCTTTGCCAGTGATGCCTCGGTTGGTATG
CGCTCCCGGTTCACCAATGTTATCTACTATGCCGAAGAGGTGAAGGCGCAGATCAATACC
CTGAAGGCGCTGCATGAAGAGGGACTGTTGGGATTTCTCGGAGCAGAATCGATCGACGAG
GTGGAGTCTCGCTTTACAGGCTGGATGCGCGGCGCCTATCAGATCTCAGTGATGCTGGAG
GGTTCGGGGTGGCGGCGTGATGTGGTGATGCTACAGCAGACAATTGATCCGTTGCTGGAA
CAGATGCGGCAGCGCCTGCGGGTGATCAACTCCGATAGTGAAAACCAGTCAGCTGCCGAC
ATTACCCGTCTCACCAACATGGCGCGGCAGCTCACCCTGACGATGGGGGCGATGGCGCTG
TTCACCATCATTCTGGTTCTGCTCGCCTATATCTTTCTCAACCGAACACTGCTGAAACAG
ATCGCACGCACCGCGCTGGCGCTCAAGCAGGAGGCCCAGGGCAATCTGCGGATCGTCCCG
CCACCGGCGAAACTGTCGGAAATGCGGGACCTGGTGGAGGCATTCAATGAGATGCGGCGC
CAGGTCCACATGCGGCAGAAGCATCTCGACCACATGGCCTACCATGATGCCTTGACCCGT
CTGCCTAACCGGGTGCTGTTCCGCGATCGCCTGGAGCACGCGCTGCAGATCGCAGTACGG
GATGGCCGGCGCATCGGTCTGATGTTCATGGATCTGGATCGCTTCAAGCAGGTCAACGAC
AGCCTGGGGCATCTGGTGGGCGATGAGTTGCTGAAGGTGGTGGCAGAACGGCTGCAGCGG
GTGATCCGGGGCTCGGATACTGCGGCACGGCTCAGTGGCGATGAGTTTGCAGTGCTGGCA
GAGGGGATCAACGACAGAGCGGATATGATCCCGCTGGCAGACAAGGTGGTGCAGGCGTTG
GAGCAGCCGGTCTGCATCGATGAGCATGAACTGCGGATCTCGGTCTCGATCGGCATCGCT
ATCGCTCCCGAGGATGATCACCTGGCAGATGACCTGATCCGCGACGCCGATACGGCGATG
TATGCAGCGAAGAAGCAGCGCGGCTCGGCCTATCGCTATTTCGCTCAGGAGATGATCAGC
GAAGCAGCAGAGAGCTTGCAGCTGGAGAACGAACTGCGGCAGGCGGTAGAGGCCGGCCAG
TTTCTGTTCCACTATCAGCCGGTGGTAAGCCTCTGGTCGGGCGAACTCTACTGCTGCGAG
GCGCTGTTGCGCTGGCGGCATCCGACAAAGGGTCTGCTGTCACCCGCGGTGTTCCTCGAT
ACTTTGGATGACACTGGTCTGATTGTCCGGGTGATCGACTCTTTGCTCGATTCGCTGGTA
GATCAGCAGAAGTTTCTAAGCCGTCTGGTGGGGCGGCCGGTTGCGCTGGCTCTTAATCTT
TCGCCCCGGCTGCTGAACGACCCTCCCTTCTGCCGCGGCCTGCTGAAACGGCTGCTTGAA
GGGCAATTCCAGACCGGCTCGCTGATACTGGAGCTCACCGAAGACACCCTCACCCATGAA
CTTGCAGAAGCCAATGAACTATTGCAGCAGTTGAAGAACCTAGGGGCTCGGGTCGCGTTG
GATGACTTCGGTGTTGGCCAGGCCTCGCTCAATCACCTGCGGCAGTTTCCCTTCGATTTG
GTGAAGATCGACCGGGATTTTATTCGCAATGTCATCAGCGACTCCAACGATGCCAGCCTG
GTTCAGGCGATCATTCATCTGGCTCACGCGTTTGACATGAAGGTAGTGGCAGAAGGTGTG
GAGACCAAGGGGCAGCTCGCGTTTGTGCAAAACCTGGGGTGTGATTTTATCCAGGGCTAT
CTGATCGGTATGCCGCTTTCTGCAGAGCAGGCGCAGGAGTGCGCTGCTGTCGATCAGGCG
AGCGGTGGCCTGTTCGAGCCCACGGAGTTTCTTGTCGACTAA
>DDLEKDFJ_00135 tRNA-Glu(ttc)
GTCCCCATCGTCTAGAGGCCTAGGACACCAGCCTTTCACGCTGGGTACAGGGGTTCGACT
CCCCTTGGGGACGCCA
>DDLEKDFJ_00136 hypothetical protein
ATGGGTCTGAGTTTGTCGTCCGTTATTAACCCGGCAATTGAACATGACACAGGTATAGGC
CGGGCCTTGCCCGACATCATCCATAATTTCAATGGGTTGCAAGTGGCGGCCCATGGCCGC
CCTATCTTTATTTAA
>DDLEKDFJ_00137 hypothetical protein
ATGCTGCTCACCGCATGCGATGAGGGCAGCCTGGGTACGGCATCACAAGCGACCACTTCA
AGTCCTGTCACATTTGACGGCAGTGTCGGTGACGGCCCAGTGGTCGGCGCTACCGTCACC
ATTCGTGATCGCAATCTGGAGGTTATCGCAACCACCACCAGTGATCAGCAGGCAAGTTTC
AATTTCACGGGCGAGATCGCTGACAGTGCCTTTCCTCTGATTGTCGAAGCCACTTATGGC
ATCGACCTAGTCACCAATGCAGAGCCTGATTTCATCCTGAGTGGCGTACTGATGGATGCA
ACAGCAACTCGGGTCAATCTCACCCCCCACACCACCATGATTGTTAAAAGTGCGATGGCG
ATGGAGGGAGGACTCACAGCAGAGAATCTGGCGATCGCCACAGAAGCCGTCACGAGCAAG
CTCAACTTTGGTCTCGACACCAGCACTGTTGCCGACCCGATGACGTCAGCAGTGACCAAC
GACAATATCACCGAGGTGGTGCTGTCGAGTGAGGTCTTTGGTGAGATGGCGCGCAGGAGC
GCCTACTGGATCGGTGGCGATGTTACTGAAGACGATATTTTTGCAGCCTTGGCTGCCGAC
CTGAGCGACTCGACGCTGGATGGCAAAGGTGCACCCGGTACTGTACCGCGTTACACCGCC
ATTGCGCATATCGTCAGCGCGCAGGTTTTGATCGAGGCGATGGTCGATGGGCTACAAGTC
CACAACCAACCAGCAACTAACGCGCTGGACGACGCCATTGCACAGGTACTTGGCACCGCA
GATCGCTCACTGCATCGCTCAGTCAGAGAAATCAGAGCCAACCGGCTGATGCTTGCTCAG
GCACGGGCCGCACTGGCCGCAGCCCAAGCGATCGACCCCAGCATTCCATTGGGAGACCTG
CTGACGGTACTGGCAGAGCTTCAAAACGCGGCCAATACCAGTAATCTATCCGAGACCATC
TCAAACGCTGGCGGAAACTCATCACTCAGCAACGGCCTGGGACAGACCATCTCCATTGTG
TCGAATGCCTCCTCCAGCAGTGTCTCTCATGTTAACCAAGTGGCCAGTGGGACAAACAAC
GCCAGCAACTCTGGTAACGGCCCACATGAAAGCAGCGTGGCACGGGGTTCAGAGCTCTAT
GCACAACAGTGTGCCGCTTGCCATGGCAGTGATCCAGCCAATGGCAGCCGCAACATCGCT
CGCGGTACCTCTGCAGACAGCATTACCGGCATACACAACTATGTCGATAACGGCGATGCA
CAGGCCATTGCTGCCTACATCAGCAATGCAACCAAAGCGGGCAACAACACCAGCAGTACC
ACTGCCGACGCAGGCGGCAGCTCCGGCAGCTCATCAGGTAGCACCCCAACCCCCACCACT
TCAGTACAAGGTGTAGATCGTTATGCTCAGCAGTGCGCCGCTTGCCATGGCAGTGACCCG
GCAAATGGTCGCAACAACATCGCCTTGGGAACCACAGGGTCCAGAATCACCCGTGCTCAC
AGCTATGTAGCGACGAGCGATGCCCTGATCATCGCAGACTATATCAGTGCAGTGCTTGAA
GGGAGCAACAGCTCCTCGGCAGTAAGCAGTTCTTCTGGCAGCAGTAGCAGTAGCAGTAGC
AGTAGCAGTAGCAGTAGCAGTAGCAGTAGCAGTAGCAGTAGCAGTAGCAGTAGCAGTAGC
AGTAGCAGTAGCAGTAATTCTGCAACCACCACGAACAGCAGTTCAAGCGACGGTTCAGAT
CTCTACGCCCAGCAGTGTGCCTCCTGCCATGGCAGCGACCCAGCCAATGGACGTCGCAAC
ATCTCTCGCGGCACCTCCGCCTCTGCGACCACCCGTGAACACAGCTTTGTCGATGAGATT
GATGCTCAGGCTATCGCGACCTACATCAGCACAGTGCTTGAAGCCAACAACAGCTCCTCT
GGTAGTAGCGAAACCACGGCAACAACCTCCAGCGGTGGCTCAAGTGGCAACAGTTCAGCG
CAGGGTGAAGCACTTTATGCCGAGCAGTGTGCCTCCTGCCATGGCAGTGACCCGGCCAAT
GGACGTCGCAAAATCTCTCGCGGCACCTCTGCTTCTGTAACCACCCGCAAACACAGCTTT
GTCGATAAGAGTGATGCTCAGGCCATTGCCATCTATCTTAACGAGGTGCTTTAG
>DDLEKDFJ_00138 Guanine deaminase
ATGATGACATCGAAGTCTACGTGTGCGGCACTGCGGGGAGCTGTGCTCAGCTTCAGCGGT
GATCCATTCCAGTCTGATCTGGATACGGTGATGCACTATGAGTCGGATGGCCTGGTCTGG
CTTGAGGATGGACGGATCAAGCAGGTCGGTCCGGCGGCTCAGCTCCTCGGCCAGCTACCC
GCCGGTATGGAGCCTGTCGACTACCGAGGTTGCCTGATCCTGCCCGGCTTTATCGACTGC
CACACCCACTATCCTCAGTTGCAGGTGATCGGCGCCTTCGGCGAACAGCTAATCGATTGG
CTGAATCGATATGCCTATGTCACTGAGCAGGCGTTTGGTGACCCTGAGTGTGCGTATGAA
GCGGCCCGCATCTTTCTGCGTGAGACGCTGCGTGCAGGCACCACCACCGCGGCGGTCTAC
TGTACGGTACACTCGGCATCGGTCGACAGCTTCTTCGAAGAGTCAGAGCGCCTGAACATG
CGCAATATCGCGGGCAAGCTGCTGATGGACCGCAACGCCCCAGAGCCCCTGCTGGATAGC
CCGCAGCGGGGTTATGACGAATCCAAAGCGTTGATCAACAAGTGGCACGGCCGTGGCCGG
CAACTCTATGCCATTACCCCCCGGTTTGCTGCAACCAGTTCAGCAGAGCAGATGGAGATG
GCCGGTGCGCTGTGGTCTGAGCACCCCGGCACCTATTTGCAATCCCACATTGCTGAAAAT
AGGGATGAGATGACATGGGTAAAGCGGCTCTATCCAGAGCGTGCTGACTACCTTGATGTC
TATGGGCACTATGGGTTACTTGGGCCGCGAGCGATCTATGGCCACGGCATCCACCTCACC
GAGTCGGAGCTGCAACGCTGCCATGAGACGGGTACGGGGATTGCCCACTGTCCGACCTCG
AACTTTTTTCTCGGCAGCGGCTGCTTCGATCTTGGCAATGCAAAGCGTTCGTCACGGCCG
GTGCGGGTCGGTCTTGCTAGTGATGTGGGGGCGGGAACCAGCCTCTCGATGCTGCAGACC
TTGAACGAGGCCTACAAGGCGGCACAGCTTAACGGCTTCCCGCTCAATCCGGCGCAGGCC
TTCTATCTGGCCACGCGGGGCAGCGCTGAGGCGCTCTATCTGGAGGAGCGGATCGGCAGC
ATTGCCCCCGGCATGGAGGCCGATCTGCTGGTGCTCGATCTCCACTCGACGCCGTTGATC
GAATACCGGATGCGCCATGCCGGCGATCTGATGGAGGCCCTGTTTATCCAGATAACCCTG
GCCGATGAACGGGCAACCCGGGCCACCTACCTGGCCGGATCGCTTGTTTATGAGCGTGGT
TGA
>DDLEKDFJ_00139 hypothetical protein
GTGGAGATAGTCGCCTCTTTTGCCGCTACCTCACTGATCGCCCTGATCCATATCCTGGTA
GGTCACAGGGCCTTCAAGCCCCGTGAAGGGAGCGCCTGGCTCTCCGCCGCCGGTGGCGCT
TCGGTAGCCTATGTCTTTATCTATGTACTACCCAAGTTGGCCAGAAAACAGGAGCTGGTG
GACGAGCACATCGGCTTCGGAGTGCTCAGCTATCTGGAACACCATGTCTACCTGGTGGCG
ATGATCGGCCTGATCTTCTACCACAGCATCCACCGCATCGCGGAGTTTGCCACGGTGCAA
CGCACCGGCAACAAGACAGGTCACGCCAACCTGGCCGCCATCCTGCACATCGGGAGCTTT
CTGCTCTACGGGTTTATCATCGGGCATCTGTTCGCCAACTTTCTCCAAAAGACCTATATG
CCGCTGGCTTTGGCGTCGGTGACTTTCGCTCTCCATTTTATTGGCACCGATCTTGAACTG
AAGCACAAGTACCAGGCATTTTATGCCGATAGGGTGCGATGGTTATTGGTTGCCAGCCTC
TACGTTGGGTGGCTAGTCGGAGAGTTGACCGTGGTTCCGGTGAGCACGGAAATTCTTCTC
TTCTCCTTTCTCGCCGGCGCCATCATCATCAACGTGATGCGCGAGGAGATCCCCCAGGAA
ACCCAGATCCAGATGCTGGCGTTTCTGGGTGGTGCGGTCGCCTACGCCATTCTGGTGCTA
TTTGCCTTCGAGTATGTTTTTGAACTGATCTGA
>DDLEKDFJ_00140 hypothetical protein
ATGATGAACAGTGCAATCATCGTCGCCACCAGCAGCCCGGCGATGATTGCCAGGCAGAGT
GGCATCCAGAAGGGGTTGCTGAGCGCCAGTGGGGTTAGGTCGATCACGGTGGTGATGGTG
GTGGCGAGAATCGAGTCGGACTAG
>DDLEKDFJ_00141 hypothetical protein
ATGCCCAAAGCGGAGACCGACCGCGCCGCTCTGAGCTGGCAGGGTAGCGACTACCAACCG
ACCATCGACATCTCGGTAAAGAAGCTGCCGGGCTTCGACAGCCTCAAGCTGATCGAGCAG
CTGAAGCAGGTGATGGCCGAGCAGCGCAGCCACCCCACCTGGCCCCACGGGGTCGAATAC
ACCATCACCTCAGACTAG
>DDLEKDFJ_00142 hypothetical protein
GTGAAACAGCATAGCGAAAAGATAACGATGGATCTTGGTGGCTCAGCGACTCTCGGAAAA
ACACCCTGGAATGACAGTACCGAAAAGGTGCTTGGGAAGGCGACGGATAAACTGAGGAAA
GAGCGAGTCGATCTGTTTGTCAAAACCCTTGGGCTTGGACCAGACGATATCGTTCTCGAT
CTCGGCAGTGAAGATGGTTCTTACCTTGGGCAATACTACCCTTATCCAGAAAACATTGTG
TTGGCAGATATCTTCGAGGAGCCGATGAAGAGAGGGGTGCTGAAGTATGGTCTGAAGGGT
TATCAATTAATCCCTATTGATGGACCGCCCCCCTTTGAAGATCAATCTTTCGATGCGGTC
TGGTGCAATTCCGCAATCGAACATGTCACTGTGCCGAGGAGTGAGCTGCGTTCCATATCA
AGTGCAGAGTTCAAACGTATTAATCGTTCCGAAAGTATTGGCAGTGTATACTGCTTTCCA
TGGCTACGATAA
>DDLEKDFJ_00143 Cytochrome c oxidase subunit 3
ATGAATCAATCCCCTCCTGATGGTGGGGCTTATCGATTAATGGAAGTAGCAATGACGACA
GTGGCAAACAGCCTGGATCAGGCGAAGAGATATCCGCCGGGAGACCTGGCGATTTGGATC
TTCATCCTTGCGGAGCTATCGGTATTCGCGGTCTTTTTTGCCGCCTATGCCTTTACTCGC
ATGAACAACGTGGAGCTGTTTAACGAGTTTCAACAGCATCTGGATCGGCAGGCCGCATTG
ATAAATACTCTGGCGCTGATCACCAGTTCCTATTTTGTGGTGCGTGCCGTCAGTGCGATT
CGCGAGGGCAGCAGCAAACTCTGTGTTCGCTGGCTGCTGGCGGCATTGTCGATGGGAGTG
GTGTTTCTGGTAGTGAAAGGTGGTGAGTATGCCCACCATTTCGGTGAGGGCATCACCCTT
AGTACCAACACCTTCTATATGTTCTATCTCTCCCTGACCTTCTTCCACTTCATGCATGTC
ATCATGGGCATGGTAATTCTGTCAGCGGTGGCGGTGATGGCACACAAAGGCAAGTACAGC
GCCGGGGAGCATACTGGCGTGGAGACCGGCGCCTCCTACTGGCATATGGTGGATCTGCTC
TGGCTGATCCTCTTTCCACTCGTTTACGTGATGCGGTGA
>DDLEKDFJ_00144 hypothetical protein
ATGAGCAGTAATAAAAAACTGGGTATTCGTCCCTGCACTTGGGTCTATCTGTTCTTGATG
TTCTTCAGCTTTGTGACCTTTCTGATCGGGCAGATGGGCTTTAGTGGCTTACAGGTCGCT
CTCGGGGTGCTCTTTCTGGCCCTCATCAAGGGACAGCTAGTGGGTCACTACTTCATGGGA
TTGGGTTCCGTCCGCGGGATCTGGCGTTGGCCCGTCTTTATCTGGCTCTTCATTCCCGGT
ATGTTGATCAGCACCGCGTTTTACCTCTCTTAA
>DDLEKDFJ_00145 Denitrification regulatory protein NirQ
TTGACTGAGCTGCCTTTCTACAAGCCACAGGGCAATGAGATCGCCCTGTTCGAGCACGCC
TATAAACATCAGCTGCCGATGTTGATCAAAGGTCCGACCGGCTGCGGCAAGACCCGTTTT
ATTAACTACATGGCGGCAAAACTGGGACGCCCTGTCTATACGGTGGCCTGCCACGACGAT
CTGACTGCCGCCGACCTGGTCGGGCGCCATCTGATCGGCGAGAGCGGCACCTTCTGGAGC
GACGGTCCGCTGACCCGGGCAGTGAGAGAAGGAGCCATCTGCTATCTCGATGAAGTGGTG
GAGGCGCGCAAGGACACCACGGTGGTGCTGCACCCTCTCACCGACGACCGGCGTATCCTG
CCCATCGAGCGTACCGGTGAGACCCTGCATGCGCCGCCGGAGTTTATGCTGGTGGTCTCC
TACAACCCTGGCTATCAGAATCTGTTGAAGGGGATGAAGCCGAGCACCCGCCAGCGCTTT
CTCGCTGCCAGCTTCGATTTTCCCAATGCTGAGCTGGAGCAGGAGGTGCTGATCGGCGAG
GCTGACATCGATGAGACCCTTGCCAGACGCCTAGTGATCCTCGCGAATGCGCTGCGTTCG
CTTAAGGATCACGACCTGGAAGAGGCCGCCTCGACCCGCTTGCTGGTCTACACCGCGACC
CTGATCAAGGGAGGGTACAACCCGCTCGAGGCCTGCCGCGCTGCTTTGGTGGAGCCGCTG
ACCGATGATGAAGAGACCAGTGCCGCATTGATGGAAGTGGTGGAAGTTACCTTTGGCAGA
TGA
>DDLEKDFJ_00146 hypothetical protein
TTGGCAGATGATCTCCAGGAACCGCCTGGTCAGGGATTTGCAATTGTTGCCGAGTCGCTC
TATCTGGCAAATCTGCTGATTGCACCGGGGCTGGCGTTTATCGCGCTCCTCTATTTCTAC
CGAAAAAAGATGCAGGGGGCACCGCCATTGGCAGTTTGCCATCTGCAACAGACCCTCGCT
GCAAGCCTCTGGGCAGGCGTGCTGCTGGTCCTTGTCAACCTGCTGATCCTGGCGCTCGGC
GGTTATGAGGGTACCTATACCTGGATGTTGGTGATCATATACTTCACCGTTTGCCACTCC
ACGCTGGTGCTGCTTGGCGTGCTCGGTCTGGCCAAGGCGATGGCCGGGCAATGTTTTCGT
TTCCCGTGGGTGGGGTGTCCCCTGCCTCCTGGTTGCTGGGATTGA
>DDLEKDFJ_00147 hypothetical protein
ATGTTTTCGTTTCCCGTGGGTGGGGTGTCCCCTGCCTCCTGGTTGCTGGGATTGATCCAG
ATCAAGTCATTGTTCCTGACCGCAGAATACCATAGCAAATCACTAGGGTATTCGCTTGTT
ACAGTCACAAAACCCCATATGTCTCTCTCCCTGCAACACAAACGCCATCTCTTTCAGGCC
GGTTTCTTCCTCCTGTTTGTCCTGGCGCCGCCCCTCGATCTGTTTCGCTTCGATCTGACC
CTTAACCACTTCATCCTCTTCGGCCGGCCCTGGACTTTGGGGATCGACCAACTGGTTGCT
GGGGAGATCAGCAGTACCGAGGCGGCTGCCAACATCTTTCTTCGTGGTTTCCTCCCACTC
GCGCTGGCGGCAGGGGGGCTGATTTGGATTGCCTGGCGCTTTGGTCGCCTCTACTGCGGT
TGGCTCTGTCCTCACTTCTCGGTGGTGGAGACGATCAACCGGCTGATGTTCCGTGCCAGT
GGCAAGCAGAGCATTTGGGAGAAATCACCACAGCCGGAATTGCAGCCGAATGGCCTCTAC
ATGAAGCCGGACAGAAGATTTTGGCCGTTGACCTGGCTGGCTGCATTATTTTTTGCCTTT
CTTTGGGCGGTCAGCTTTCTCACCTATCTGTTGCCGCCGTTTGAGATCTACCATAATTTG
TTCCACTTCAGCCTGACCGGCAATCAGGCACGTTTCATTGGTGCGGGGACCGGGTTGCTG
TTCATCGAGTTTATGTTTGCCCGCCACCTCTTTTGCCGATTTGGTTGCGCAGTGGGGGTG
TTTCAGAGCCTCGCTTGGATGGCCAATAACCGTGGCATGGTGGTGGGTTTCGATCGCAGC
CGCGCCAAACTCTGTGGCGAATGCAACAATGCCTGCGACAATGTCTGCCCGATGCGCCTC
AAGCCACGCAGCATCAAGCGGCGCATGTTCACCTGTACCGAGTGCGCGCAGTGCATAACC
GCTTGTGAAACGGTACAGAAGCCTTTCGCGCGCCAGACCCTGTTGCAGTGGGTGGAGGAT
GAGGCGGCAATCGCAGTGGCTACGGGACGACCTGTCACCAGTCAAAAACCGAAAAGCCAG
CCAGTTCCATGA
>DDLEKDFJ_00148 hypothetical protein
ATGGAAGAGAAAGTAGGCGAACTCTGGCACCGCTTGATCACCCGCATGGCGCGCACCAGC
CACCCGGAGGCGGCGGTTACCCTGGAGCAGGTCGGCACCACCGTTGGCATCCTGTTTCGT
GCCCTGGGTGGCGACGGCGGCCTGCAGGTGGAGGCCGCCCACGCCACCGAACACGGTGCT
CGTCGTAGCCTGCTGCATCGGATTGCCGGTGACAGCAAAAAGGTCGAGCTAGCCTGGCGC
GATGAGCAATACCTGCGCCTGCCCGCGGTGATCGATCTGTTCCCCACCCCCCAGCTGAAC
CGGGATCTCTACATCTGGCTGGCGGCCCTGGCGGTGGGCGATCACCAGGACGAGGAGGCC
TGGTTCAGCAAGAATCAGCGCCTGACGATCAAGGCCCTAAACGACTATCCTGGCCTGTGT
CCACGTTACCAACGGTTGGTCGAGGCCCACCTCGCACAACGTATCCAGCCCGACAGCCAG
CTCAAAGCCGAGGCAGCCCAGGAGGCAGCTATCCGTCAGGCGTTGCGCGAACCCGGCAGC
GTCGAACAGCTGCCGCAGAGCCGTCGCCCGCCGCAACCTGTGCCGCTCTGGCTCCACCCC
TTTCCCCCCGTGGTTGCCGCAGCCGGTGCCTCCGATGATTCTGATGAGGCAGGCAGTAGT
AGCCGGGGCGAGATCAAGCAGATGGAGGAGCAGAACCGCCAAGCCGAGCGCGCCGAAAAA
CCCGAAGCAAAGGATCGGGGGTTGATCACCATCCGCATGGAGAACATCTTCACCTGGGGG
GATTTCCTCAACCTCGACCGCGGCTCCGAGGAGAATGACGATCTGGAGAGCGCCGCCGAT
GCCGCAAAAGATATCGACGTGCTGAGCGTCAGCCGGGATGCCAAGGCCTCCGCCAGCAAG
CTGCGCTTCGATCTGGATCTGCCTGCCGCCTCAGAGGATGACCTGGTGCTCAGCGAGGGG
GTTCTGCTGCCGGAGTGGGACTTCAAAAAGCAACGGCTGCTGCCCGACCTCTGCCGGATA
GTGCCGATGCTGGCGGCCAATGCCGAGCCGGTCCCGCTACCGGATCATCTGCGCCGCACT
GCGCGAAGGCTGCGTGCCCAGTTCCAGCAGCTGGCCCCAGCGCGGGTCTGGCACCGAAAC
CAGCAAGAGGGCAGTGAGATCGATATCGATGCCTACCTGCGTTTTGCCACCGATCGCATG
ATTGGCCATGCCGCCAGCGCCGATGGCCTCTACCGCGATCTGCGCATCGGCTCGCGGGAT
CTCGCCTGCCTGCTGCTGGCTGACCTGTCGCTCTCTACCGACACCTGGGTCGATAACCAC
CGGCGGGTGATCGATGTGATCCGCGATGCCCTGTTCCTGTTCGCCGAGAGCCTCTCGGCT
ACCGGTGACCGCTTCGGCATCTATGGCTTCTCCTCACGCAAACGCGACCCGGTCCGCTTC
CATCAGCTGAAGACCTTTGATGAGAACTACAATGCGGCGATCCGTGGTCGTATCGACGCC
ATCAAGCCCGGCTACTACACGCGCATGGGCGCGGCGATCCGCCACTCCACCAACCTGCTG
AAGGCGCAGCCCTCGGAGCGCCGTCTGCTGCTGATCCTCACCGATGGCAAACCCAATGAC
CTGGACAAGTACGAGGGGCGCTTCGGCATCGAGGATACCCGCCAGGCGATCCGCGAGGCC
CGTGAGCTGGGGCTGCAACCCTTTTGCGTCACCATCGACACCAAGGCCAACGACTACCTG
CCACATCTGTTCGGCAGCGGCAGCTATGTGGTGATCCACAAACCCTCGCAGCTGCCAAAA
GAGTTGCCGCTGCTCTATGCCAGATTGACCGCCTGA
>DDLEKDFJ_00149 hypothetical protein
ATGGCCGGACCTCCATTGCCCAGCAAAGAGGGGCTGGCGCAACTATCGCCCGAAGCGCTC
ACCATCTATGCCGGGCGTTCTGCATTGCGCGTGCTTCCTTTGATCGCCAATCAGGGGACT
TTCGAATCCTGGGGTTCTGAGGCGCAGCAGAAACTGCAGGTAGCAGAGCTGGCAGCGGGG
TCGAGTATATTGCGGCAAGGGCGATATCAGCGGCTGCCTACGCTGCGGGTACTGCCTCAC
GCGCAGTGGCGACAGTCAGCGTCTCATCCTCAGTCATTACGGCTGGTGATGGATGTGCCT
GGAGTCGCGGTGATCGTTGCGGTGGATGAACGTATGGCGCTGGCAGCGTTAACCCAACAC
TATTATGAACTGGCGGAAAAGGGCAGTCAGCGTACCGCCCAGGCCATCGCGCGGGACTAT
CCTGGCAAGATTTTTCATCTGCCGGTTTGCCTGAGCGATCCGGCGAAGGAGGATGTCGAA
AACTATATCCTCAAAGATCTTATCGTCGAGGTGCTGCAGGATGCCGATCTGTCATCGGAT
AAAAAGAAGAGATCTTCAGGAACGGACGTATCCGGTGAGCTAACCGTGAGGCCCGGGCCT
CATGGTGCTGAGCCCGGGCAGCAAGTTGCACCGGGGGGTTTGCTGGGAGATTCGGCGGTG
CCAGCGCAACAGAAATTGGTGGACGAAATGCAGCCCTCTGGAGGTGAAGTCGTTCCTGAA
GAGACGGGGGCTGAGGAAGGTGGCAAGGCGCCAAAGGAAGATAAGAAACGAACCCAGTTG
CTGGCCGGTAAAGCGATCAGAGAAACGACAAAAGAGCGTGAGCTGTTCATGCAACTGGCG
GACTGGCTGAAGATCTCCAATCCGCGCCGCCTGAAACGACTTTTAAACAGTTATCGTCTT
AGACGCAGGCAAGCGTGGCACCATCGATTTGATGTGGAATAA
>DDLEKDFJ_00150 hypothetical protein
ATGCTCTTCTGGTTGGAACACCTCTACGTTCAGGAGATGATCGAGCAAAAGCGCGAAGAG
AAGTACCTGTTCGGCCCTGATCTGGAGATACAGGGGGCAAAACTCGACCCCAAGACCTAC
TGTCTACTGATGGAAGAGATGGCGAAGGGTGTTGCGGAGGAGACGCGTCGGTCTTACTAC
GAAATGCTGAAGCTGGAGACGATGCCCTTCATGTTACCTTTCTCCCATATCGTGGTGGAG
AGTCAAAGAGAGGCGAAGCAGACGGAGACACCATTAAGTTGGGCCCAGCCGCTGACCGAG
TCGGGAGCTGTGGGCCAACTCCACTGCCCATTCTGGTAG
>DDLEKDFJ_00151 Gamma-glutamyl phosphate reductase
ATGATGACCAAGATCACCGATGTTGCCGCCTATATGAATGAACTGGGTGGCAAAGCCCGA
ACCGCCTCCCGTCGTTTGGCTGCCGCCTCCACCGCTGAGAAGAACGCCGCTCTCAACGCC
ATTGCCGACGAGCTGGATGCCAGTCGAGACGCCTTGATGGTGGAGAACAGGAAGGATCTG
GAAGCGGGGGCCGCCAAGGGACTAGATGCGGCGCTGTTGGATCGCCTGGAGCTGACCCCA
GCGCGCATTGATTCGATGATCGAAGGGCTACGCCAGATTGCCGCGCTGCCCGATCCTATC
GGCGAGATCTTCGATATGAACTACCGCCCCAGCGGCATCCAGGTGGGACGGATGCGGGTT
CCGCTCGGGGTTGTCGGCATCATCTACGAGTCGCGCCCCAACGTCACTGCCGACGCTGCT
GCGCTCTGCCTCAAGTCGGGCAATGCCACGGTGCTGCGAGGCGGCACCGAGGCCTTTCAC
TCCAACCAGGCCATCGCCGCCTGCATCCACCGGGGTCTGGAGAAGGCGGGTCTGCCGGCG
GATGCGGTACAGGTGCTCGCCACCACCGACCGGGCCGCTGTGGGCAGCATGATCACCATG
CCTGAGCACATCGATGTCATCATCCCCCGGGGCGGCAAAGGGCTGATCGAACGCATCTCC
CGGGATGCTCGGGTGCCGGTGATCAAACACCTGCACGGCATCTGTCACGTCTACATCGAC
GATCAGGCGGAGGTGAGCAAGGCCTTTGACGTGGCGATGAATGCAAAGACCCAGCGCTAC
GGCACCTGCAACACTATGGAGACCCTGCTGGTGGCGGAGGGGATCGCCGAGGAGATGTTG
CTGATGCTGGCGGCGCCGCTACAAGAGAAAGGGGTGGAGCTGCGCGGTTGCCCGCGTACC
CTGGAAGTGATCGACAACGCCGTGGCTGCCACCGATGAGGATTGGGACACCGAATACCTG
GGGCCGATCCTCTCCATCAAGGTGGTCGCCGGGCTGGATGAGGCCATCGATCATATCGAC
CGCCACGGCTCTCAGCACACCGACGCTATCGTTACTGAAAACTACACCCGGGCCCGGCGT
TTCCTGGCCGAGGTGGACTCCAGTTCGGTGATGGTCAACGTCTCTACCCGTTTTGCCGAT
GGCTTTGAGTACGGTCTGGGAGCGGAGATCGGCATCTCCACTGACAAGTTCCACGCGCGG
GGTCCGGTGGGGCTGGAGGGGCTCACCTCGGTTAAGTTTATCGTGCTCGGCGACGGCCAT
GTCCGGACCTAG
>DDLEKDFJ_00152 putative nicotinate-nucleotide adenylyltransferase
ATGATCGGCGTTCTGGGCGGTACCTTCGACCCGATCCACTACGGCCACCTGCGCACCGCA
CTGGATGTGCAGCAGGCGCTGGGATTGGATGAGCTGCGTTTTATCCCGCTTGCCAATGCG
GTGCATCGGGATCAGCCGGAGGTGCCGGCAGCGCTGCGCCTGACGATGCTGGAGGCGGCA
ATTGCGGGCGAGCTGGGGTTTGTCGCTGATGACCGGGAACTGCAGCGGGGGGGGCGTTCC
TATACCCTCGATACGCTGCTCTCGCTGCGGGGAGAACTGGGGGATGAGCTGCCGATCTGT
CTGCTGCTGGGCAGCGACGCCTTCAATGGTTTTCTCTCCTGGCATCTGCCGGAGCTGGTG
GCGGAGTTGGCCCATCTGGTGGTGATGACCCGCCCAGGTCAGGCATTGCCGGAGGATCCA
GCGCTGCAGGCGTTTCTCTCCTCCCGGTTGGTGGATGAGCCGGAGGCGCTGCGGCGCTCG
CCGGGCGGCACTGTAATTCGCCTGCCCGTCACCCAACTGGAGATCTCCTCTACCGGGATT
CGTCACCTGATCGGAGCGGGAGAGAGCCCTCGCTTCCTCTTGCCGGATGAGGTGCTGAGG
CTGATCGAACGCCATCAGATCTATCGGAATTGA
>DDLEKDFJ_00153 Ribosomal silencing factor RsfS
ATGCAGGTAGAAGAGCTCAGAGATCTGGTCGTCGAGGCCCTGGACGATATGAAGGCAAAT
GACATTGTGGTGTTGGATGTGCGCGGCAAGACCAGCATCACGGACATCATGATCGTGGCC
AGCGGCACCTCCGACCGGCATGTGAAATCGATTGCACAGACCGTGGCCTTCAAGGCAAAG
CAGGTGGGCGAGACTCCGTTGGGCAGCGAGGGGCTGGACGCCGGCGAGTGGGCGCTGGTT
GATCTCAACGGCGTAGTGGTGCATGTGATGCTGCCGAAGGTGCGCGACTTCTACCATCTG
GAGCGGCTCTGGTCGATGGATACCCCGCTGCCGTTGAGCGAGCACTCCCAGGATTCCTGA
>DDLEKDFJ_00154 hypothetical protein
ATGGGAGTGGCAATCTGTGGGCTGGGCCACAAAGTGCTTGACTTGTTTGGGTTTATAGTC
GGCCGACGAGCAATCCTAGCCCAAAGTCTGCGCAAAATGATGATCAAAAAGCACCCCGGA
TTTACGCTGGTCGAGATGAGCATTGTGCTCGTCATTATCGGAGCGATTCTCTCGATTGCG
GTGAACCTCTGGCCGGGGCTGGTGCAGTCTGCCAAGCAGCGCAATAATGAGGCGATCATG
CAGCGCATGGAGCTGGCGCTGGAGGGTTACATGGTGGCGGCGAGCCAGTTTCCCTGTCCC
GATACCAATGGGGATGGTGATGCCACCGATGAGGTGATCCCCGATGGCGGTGTGGCGGGC
AACTGCACCAGTTATGTCGGCACCTTGCCCTATCTCAGCCTGGGCCTGAGTTCTGGCAAC
GATGTTTGGGGCAACCCGGTCCGATATGCGGTATTCGCCAGCGCCGATCCTAATTTCAAC
GTGGATCTGACCGATCGGGGTGATATCTGCGCCGATCTGAAACGAGCCGGTAGTCAGCTC
AAGGATGGCATTCACGACCCTGCGGCCCTCTATACCACCCAGTCGGATCTCACCGATACG
CTGCTTCCGAACAGTGATACCAATCTCGCCTTCGTGATAGTCAGCGGTGGTGTGCATGAC
AAGGATGGCAGTGGCAGCTTCTTTGACAATCTCAACGGGGACGTGGATCCACTCCACTTT
GCCGCGCCTAACAAGATCCATACCGATAGTTACGACGATACGGTGCGTGCCGTCTCCTTC
GCCACCCTCAGCGGTCGCCAATGCCTGCTGAATGCGGGCGGGGCCCAGGAGAACACCCTG
CTGCTCTGCAGCGATGGCCAGGATAATGATGGCGATGGCCTGGTCGATTGCTACGATCAG
GACTGCTACGGACTGGGCGAGTGTCCGAATGGACCGCCGTCGGAGGATATCCAGATCAGT
ACCCGGGCGATGAATCATGGGGTGCTGGGGGGCGAGTATATCCACCAGTTCATCGCCACC
GGCGGCTCCGGCCAATACTACTGGGCGCTCGATTCGATCACCCCGGCGATTCCGGGTCTG
TCGCTCAACTACTGGGATGGCAAGCTGACCGGGGTTACCGAGGTCTGCGATGGCGACTAT
CAGGTGAGCGTGACCGCCACCGACCAGTTCGATGCCACCAAGACCGCCAGCCGCAGTTTC
GCCCTGCGGGTCGATACCGGGGATCTGAATATCGTGCCGGCCCACTCCGGTGGCACCCTG
CTGCCCGACTTCATTGCCCAATATCTCACCTTCAGTCAACCGTTTCAGGTGATTGGGCCG
CGCATCGGCGATCCGAACGGTGATGACTTCAACTGGGCGATCAACTGGGTCGGGGCTGGG
GCCGACAACTTCGAGATCTTCTCCACCGGCGAGGATCAGGGCACCCTGAAGAAGACCGCC
TCCTCCGCCTCGGGCAACTATCTGTTCTCGGTGGAGGCCACTGACAAGGCCTGCCCCAAC
AACAAGGTGATCGAAGGCACCTATAGCCTGGAGGTTACCCCGAGTGGCGCGGTTGGCCCC
TATACCACCGATCTGTTGGCGGAGTGGCGTTTCGATGAGTGTCTCTGGGATGGCAGCCGC
GGCGAGGTGCAGGACTCCGATCCCCAGGGGCTCTACTCGGGGCAGGCCGAGGGGATGGCG
GTGACGGTCGGTGCGGGTAAGGTCAACCGGGCTGGCTACTTCAATGCCGGAGACTCCCTG
CTGCTGCCCTATGTGCCGCTCAACAATACCAGCTTCACCTTTGCCGTCTGGGTCAACCTG
AATGAGATGGGCGACGGTGAGCGTAGCCTCTTCTACCAGTGTGATGCGGTGGCGGTGAAC
CGTTGCCTCAATATCGGCCTGCGCAACGGCCGTCCACTGATCAGCTTCTCCAGTACCGAC
GCGGAATTGATGGCGCCAAATGCGCTGCCGCAGACGGGCTGGCACCATCTCTTCTTTGAC
TATTAA
>DDLEKDFJ_00155 hypothetical protein
TTGGGTAGCGCCTTTAAAGGACCTATCGATGGTGCGACCGTCAGGGTGGTGGATGCAACA
GGTAATATCCTTGCCTCGGGAGGCAGTAATCAGGGTAAATTCGCACTTGCCGATTTTGAC
CTTCCTGCAGATACAAATGTGGTTTTTATTGAAACACAAGGCGGTGAATACACGGATGAA
GCCACAGGTGAAGTGGTATCGCCTGCGAGCACAGGGTTAATGACTGTCTTCACGGCAGCT
GAATTACGAACCATTATCAGTGATAGAAAAGTGGTTGCTCTGACTCCGGAAACAACCATA
TTGGCTAAACTGGTTCAGAAGATGCTGGCATCCGGCAAGTCAGGCAGCAATGCAATTGCC
GATGCGAAACAGATCATACAGGCTCAGCTGATCGATGATACAAATCCTGCCGTGGGAGTT
TCTGGCGATACTCTTTTTCTCATCGGTGATCTTGGTGCAGCGATTCCGGCTGATCAGTCT
GAGACTCTTGCTCGAAATCGAGCGATCAGTTACTCCTTTGAGGCTAATAGCCTGAACCTT
TCACCTGCACAGGTCTTCGACCTGATCGACAAGCGTGCGACTGATCTGGAAGATGGCATA
CTGGATGGTAGGGAAAATGGAGCGGCGACTATTTTACTGACCGATAAAGATGGCACAGAC
AAGAAACTGGATGAGATAGATCAGAAAACGCGCTATGGCCTGGCACGTTCCCGATTGCTC
AACAATACGATAGAACGATTAAGTAATGGTCGGATCAGCGATAGTGAAAGGGAAGATCTG
GTCCAACTGGGTTTTGATGCGGATTATTTTGACCAGCTAAACAACAATAATCAGGCTTCA
GAAAATAATACTGAAACTTGGCTTGCAGCGACTAATCTGTAG
>DDLEKDFJ_00156 hypothetical protein
ATGAAAAAAACCTCAGTTTCAAAGCAACGAATAGAAGATGTGCTATCGGGTTTGGATAGG
CTCGCCGCGCAGGCCAGCCTTTCACAGCTGACCAGCCGCCGCCTGAGTGAAATGGCGGGG
GTGGCAGAAGGGGTGATGTTTCGCCTCTTCAATGGCATGGACGGAATCCTGGAGCAGTGG
ATCGAGAGCCGGGGCGGGCGTCTGTTGACTCTGATCACCGGCGCGCCGGCAAACCGGGCC
GGTTTTCTCAGGATGCTGCGGTCACTATTGGAGGTACCGGAGCTGTTGGGGCTGCTGTTC
GATGAGCTGAAGGGATCACCGGCGATCCTGGCCCGGCTCGATGCACTGCGTCTCCGGGTG
GAAGAGCAGCTGAGCCGTCAGCTCCAGTGTCTCGCGGCACCGGGTGGGGGCGGCAGCCTG
CTGTTTGCCGACCACCTCTGGGTTTCGCTCAGGCGCAGCTGGGATCCACGCATGCCGGAC
CGAGAAGAGCGTCGGGAACGTTTGTTGAATTTCCTGCCCGGGGAGATGAATGGAGTGAAA
CCATCGGAAATATTGCCGAATCCGGCACTGCTGCAGCGGCTGGCGATTAACGAGAGCGGC
TTTGTCTTCGATCCTGTCAGCGGTCGCAGTTTTACCGTCAATGAGTCGGGACATGCCCTG
TTGCATCTGATGATGCGGGAGATGAGTGTTTCCGAGATCATCGAACAGTTGGCCGAGAAG
TGGGACGTAGAACCAAGGCAGGCGGAGCGTGATCTTCTTGAATTTGCCGCCGAACTGCGC
AAGGCGTTTCACGGATGA
>DDLEKDFJ_00157 hypothetical protein
ATGACTCATAGTGGATCAGGTAGACGATTTCTGGCCATGTTTCTGGTCGGATGCGCGATC
GGTATTGGTGTGATCAGCTCTGTCGTTCGTGCGGATTCCGATGGGCCGATTACAGACAGA
GCGATCATTGCAGAAGAGGTCAGAAAAGAGCTAAGACGGTTGATCGATGAAGAGGGCTTC
ATGGATCGCGCTATAGAGCGTGGGATCGAATCCTATATTCAGAAACAACGTACTGCGTCG
GCTTCTGAAAAGAATCGTGCACGGGCGCAACATGCGCGAAATCTTCGTCCTGTTTCGGCG
GAGAGGGATCATATTTATGGCGATCCCAATGCGCCGATCAGTCTGGTTGAATACTCGGAT
TTTGAATGTCCGTTCTGTAAGCGTTTTCACCCGACCGTGAAAAAGCTTATCGAACAGAAC
GCAGGCAAGGTCAACTGGGTCTATCGGCATTTTCCTCTGGAATTCCACAATCCCGGTGCA
CAGAAGGAAGCTGAGGCAACAGAGTGTGCCTCTGAACTGGGAGGAAATGATGCGTTTTGG
CGCTATTCCGATCTGATCTACCAACGCACGACCTCCAATGGCAGGGGATTCCCAATCGAT
CGTTTGGTGCCATTGGCCGAAGAGATCGGGCTGGATGGTAAGAGATTTCGGGACTGCCTC
GATAGTGGAAGGATGGCTGACCGGGTCAGGGAGGATTATGAGGATGGGGTTAAAGCCGGG
ATCTCAGGAACACCCGGAACGATCTTTCTCAATCATGTCAGCGGTGATCTCTTTGCCACC
GCCGGTGCCTTGTCACTTTCCCGCTTGCAGGCTGCGGTAGACCGTTTGCTGTCAGATCAG
ACAGCAAAATGA
>DDLEKDFJ_00158 hypothetical protein
ATGAAAACAGTCCTGAAGAGTCTGACCTTTGCCATCCTGAGCGGCACTGCCGTCGCCAGC
TATGCCGACATGGACCACAATCAAACCCCCATGGATCAGGGCAGCCATGACACCATGGCG
GCCCAGTCGAAGATGTTCCTGAAGAAGACACAGATCGACAGGCACACCGTCAGCTTCCAC
GTGATGCAGGCCAAAGAGGGTATGCAGCACGGTGGCAGTCACAATCTGATGATCAAGGTG
GAGAAGGATGGCCGGACACTGAATGACATCGCTGTCAACTCCAAGGTGGTCTTCCCCGAT
GGCAAGGAGGGCAGCAAGATGCTGATGAAGATGGGGGACTGGTATATGGCCGGCTACGAT
CTGGGCCAGACTGGCGAACACCAGCTGATGGTGCTGTTCAAGACAGCTGACGGACAGAAA
CACTTTGGCGGCATTCACTATATGGCCAGGTAA
>DDLEKDFJ_00159 Cation efflux system protein CusA
ATGATCGAGTGGATCATCAACGGCTCCCTGCGTAACCGCTTTCTAATCATCCTCAGCAGC
CTGCTGCTGCTGGCGGCGGGCATCTGGGCGGTGAAACAGACCCCGCTGGATGCCATCCCA
GATCTGTCGGATGTGCAGGTGATCGTCTTCACCGAGTTCCCGGGCCAGGCTCCCAAGGTG
GTGGAGGAGCAGGTCACCTATCCGCTGACTAGCGCCATGCTCTCGGTACCTTATGCCAAG
ACGGTGCGGGGCTACTCCTTCTTCGGGCTCTCCTTCGTCTACATCATCTTCGAGGACGGG
ACCGACCTCTACTGGGCCCGTTCCCGGGTGCTGGAGCAGCTCAACTATGTCACCAGCCGG
CTCCCCGACGGAGTCAATCCCACCCTGGGACCGGATGCCACCGGGGTTGGGTGGGTCTAC
GAATACGCCCTGGTGGACCGTAGCGGTAATCAGGACCTCTCCCAGCTGCGCTCGATCCAG
GACTGGTATCTGCGTTACCCCTTACAGACGGTGCCCGGGGTGGCGGAGGTGGCCAGCATC
GGCGGCTACGTGAAGCAGTACCAGGTAGAAGTGGACCCCAATGCCATGGCCGCATACGGC
ATCACCTTGGACAAGGTAAAACATGCCATCCAGCGTTCCAACAATGACGTGGGTGGGCGA
CTGGTGGAGATGACCGAGACCGAGTACATGGTGCGCAGCCGCGGCTACATCAAGAGCCTG
GATGATCTGCGGGAGATCCCGGTGGCGGTGGACGGCCGGGGGACCCCGGTGCGCCTGCGG
GATATCGCCCAGGTGCAGCTGGGGCCGGAGCTGCGGCGTGGCGTGGGCGAGCTGAACGGT
GAGGGTGAGACCGTTGGCGGCGTGGTGGTGATGCGCTTTGGCGAAAATGCCCTGACCACC
ATTCAGAAGGTACGGGAGAAGCTGGAGGCGTTGAAGGCGGGGCTGCCGGACGGGGTGGAA
ATCGTGCCGGTCTATGACCGCTCCGACCTGATCCAGCGGGCGGTGGACAATCTGCAGCAC
AAGCTGCTGGAGGAGTCGATTGTGGTCTCCCTGGTCTGCATCATCTTCTTGTTGCACGCC
CGTTCCGCCCTGGTGGCAATCCTCACCCTGCCGGTGGGTATCCTGATGGCCTTCATGGTG
ATGCATGCCCAGGGTATCAACGCCAACATCATGTCCCTTGGGGGTATCGCCATCGCCATC
GGCGCGATGGTGGACGGCGCCATCGTAATGATCGAGAACGCCCACAAACACTTGGAACAG
ATGGCCCACCGGCTGGGAAGGAAGCTGAGTGAACGCGAACGCTGGCAGGCCATTGGTAAC
TCTGCGAGGGAGGTGGGGCCAGCCCTCTTCTTCTCGCTGCTGATCATCACCGTCTCCTTC
CTACCGGTCTTCACCCTGCAGGCCCAGGAGGGGCGGTTATTCAGTCCTTTGGCCTTCACC
AAGACATACGCCATGGCTGCCTCGGCGATCCTGGCGGTGACGCTGGTGCCGGTTCTGATG
GGCTTTTTTATCCGCGGCAGGATTATCTCGGAGGCGAAAAATCCCATCAACCGCCTGATC
CATATGATGCATCGCCCGCTATTGTCGCTGGCGATCCGGGTGCGCTGGCTGACCCTGGCG
GTTGCGGTGGTGCTGCTGGGCTTCACCTTGCAGCCGCTGCAGCAACTGGGCAGCGAGTTC
ATGCCGCCCCTGGATGAGGGGGACATCCTCTACATGCCCACCACCTATCCAGGCATCTCC
ATCACCAAGGCCAAAGAGCTGCTGCAGCAGACCGACAAGATTATCTCCAGCTTTCCCGAG
GTGGCGACGGTCTACGGTAAGGCTGGGCGAGCCGAGAGCGCCACCGATCCGGCGCCCCTG
GCGATGCTGGAGACTACGATTCGGCTGAAGCCGCGAGAAGAGTGGCCCGATCCCGCCAAG
ACCACCCAGGAGCTGATGAACGAGATGGACGCGGCGATCAAGTTCCCGGGGCTGGCCAAC
AGTTGGACCATGCCGATCAAGACCCGTATCGACATGCTCTCCACCGGCATCAAGACCCCC
ATCGGGATCAAGGTCAGCGGGCCGGATCTCGGGGTGCTGGAGTCGCTGTCGAAGGATATC
GAACGGGTCATGAAGACGGTCCCGGATACGATCTCCGCCTTCGGTGACCGGGCGCTGGGG
GGCTACTACCTCGACTTCGATATCGACCGTACCGAGGCGGCTCGATACGGGCTCACCGTG
GGTGATGTGCAGGATGTGATTCAGTCTGCCATCGGTGGTATGAACGTCTCCCGCACGGTG
GAGGGGCTGGAGCGCTATCCGGTGAATGTGCGCTACCCGAGGGAACTGCGTGACGACCCT
CAGCGGCTCAAGCGGGTGCTGATCCCTACCTCCAACGGTGAATCTATTCCCCTGGCCCAG
GTGGCGAAGATCCAGCTGCGCCGGGGGCCGCCGGTGATCAAGAGCGAGGACGCCCGGCCT
AACGCCTGGATCTATGTCGATATCAGCACCTCGGATATCGGTGGTTATGTGGCCAAGGCC
AGGCAAACCGTGAGTGAACAGGTGAAGATCCCGCCGGGTTATGCCCTGGTCTGGTCGGGG
CAGTTCGAATACATGGAGCGGGCTGAGGAGCGGCTGCGCATCGTGGTGCCGGCGACCCTA
TTGCTCATCTTCCTACTGCTCTACTTCAATTTCGGCAACCTCAGCTCGCCGCTGGTGGTG
ATGCTCTCCATCCCCTTCGGGCTGATCGGCGGTATCTGGCTGGTCTACTGGTACGGCTTC
AATCTGTCGGTGGCGGTGGTGGTGGGCTTCATCGCCCTGGCCGGGGTGGCGGCGGAGATC
GGTATTTTGGTGCTGACCTTCATCGATCAGGCCGTGGCGGAGGCACGCCACCAGAGAACC
ATCCGGGGTGATGCAGGGTGTCTGACCAAGGGCGAACTGATGGTGGCGGTGCTCCAGGGC
ACGGCGGAGCGGGTGCGTCCCATCGCCATGACCGCCACCGCCATCATTGCTGGCTTGTTG
CCGATCCTCTGGGGCACTGGCACCGGCTCCGAGGTGATGCAGCGCATCGCCGCCCCGATG
GTGGGGGGCATGGTGAGTGTCACTGTGCTCTGCATGCTGGTGCTACCGGTGATCTACGGT
CTGGTTTTGCAGTTCAAGGAACGGTTCTATTCCAGCGGAACCGTCGTAGAAGCGGAGGAG
CTCCTAAAAAACAGCGAAGCTTGA
>DDLEKDFJ_00160 Multidrug resistance protein MdtA
ATGAATAAATACCCAATGGGTCTTACTGTCGCACTACTGGTTGGCGTCGGTGCAGGCATC
TGGATGAGTGGTTACCGGTCACAGATTCCCTGGCTTGTTCCGGGGCTGGAGAGCGCGGCT
GCTGCGGGCGTGGAGGCGGGAGAAAAGCCCCTGTTCTGGCGCAACCCGATGAACCCGGCC
ATCACCTCGCCGGTGTTTACCAAGGATGAGATGGGTATGGACTACCTGCCGGTCTACGCC
GATGTACCCAAGACGGGGAAAAAGGAGCGCAAGGTGCTCTTCTGGCGCAATCCCATGAAC
CCCGCCATCACCTCGCCGGTGTTCACCAAGGATGAGATGGGTATGGACTACTTGCCGGTC
TATGCCGATGACGGCGGGGCGGCGGATGAGCCCACCGGCACGGTGAAGATCGACCCGGTG
ACCGTACAGAACATCGGTGTACGCACAGTCAAGGCCAAGCGTCAGGCGTTCTCGCGTTCG
GTGCGAGCCCTGGGCCGGGTGATTGCCGATGAGACCCGTATCACCCGTCTGCATCCGAAG
ACTGAGGGGTGGATTGAGAAGCTCTTCATCAACAAGACCGGAGAACCGGTGAAGAAGGGC
GACATCCTCTTCTCCATCTACTCCCCCAAGTTGGTCAGCAGTCAGCATGAGTATCTGCTG
GCGCTGCGCAACCTGAAGGCGTTGGGTGAGAGCGAGTATCCCGATATCCGAGAGGGTGCC
CGTCAGATGGCGGAGATCTCTCGTGAACGGCTACAGCTGCTGGATGTGCCGGAACACCAG
ATCAGGGAACTGGAGCAGAGTGGTAAGCCTTTCAAGGCGTTACACGTCCACTCTCCCTTC
GACGGTATCGTGATGAAGTTGAACGTGAGCGAGGGGGAGTATGTGACCCCCAGGAGCGAA
CTCTACCGCCTCGCCGACCTCTCCAAAGTCTGGGTGCAGGTCGACGTTTATGAATATGAA
CTATCCAGGGTGCGTGTCGGCGACAAGGCGCAGATAACCCTGAAGAGTATGCCGGGCAGG
ATATTCGAGGGCATGGTCTCCTATATCTATCCCTATGCAGAGGCCAGGACCCGTACCATC
AAGGTGCGCCTGGAACTGGATAACCCGGAACTGGCACTGAAGCCGGATATGTTCGCCGAC
GTGACCCTCAATACCGGGTTGCAGAAGGATGCGGTGGTGGTGCCGGATGCGGCAATCGTG
CGCTCCGGTGAACGGGATCAGGTCTTCATTGTACGTGAGCCGGGCAAGTTCGAACCGCGG
GAGGTGACCCTGGGCCAGAGCAGTGAGGGCTGGGTACAGGTGCTTGATGGGGTGAAGGCC
GGAGAGGAGGTGGTGGCCTCAGCTTTGTTTCTGATCGATTCCGAATCCAAGTTGCGGGAG
GCGACCGCCAAGATGATGGAGGCGGCCAAGGGGGGGCAGTCCGTCGGCGGGGCGGATATG
GATATGCAGGGCATGGCTATGGATGCACCTGACATGTCGATGGATGAAATGCGCCTTGAT
AGCAGCGTTCCCGATGCGATGGATATGAGCGGCTTCACCCTGGATGGGGGACGCAAGCCA
TGA
>DDLEKDFJ_00161 hypothetical protein
ATGTTCTCTTTTCCGCAACGCCGGGCGCGTGTCGCCCTTTTCCTTGTGTGCGGTCTGATC
TGGCAGAGTGGCCAGGCAGCCGGCACCTTGTCGATCGACCAGGCGGTGAGCCTGGCGTTA
CAGGACAATCCCGGCCTCGCTGAGGTACAGGCCAGGGCAGAGGCCGTCGCTCATCGGCCG
AGTCAGGTTGGCGCCTTGCCCGATCCTGTGTTGTCTCTCAACGCCGCCAATCTTCCCCTG
GATAGTTTTGATCTGACCCAAGAGCCCATGACCCAGTTTCAGGTCGGGATCAGCCAGAAG
CTGCCTTGGCCCGGCAAGCTCGAGTTGCGTGCCGAGGCGACGCGGCTGATGGCTTTGGGC
AAGCAGGATGCGACTCGCGAGGCGCGGCTGATGCTGGCCCGTGATGTGAGACGCAGCTGG
TGGAATCTCTTCTATCTGGATCGTGCCCTGGCCACAGTAGAGGACAACCAGTCGCGGTTG
CGTTCTTTCGTCCAGGTGGTGCAGGCCAAATACCGGGTGGGCGAGGGGCTGCAGCAGGAT
GTGCTGCTGGCCCAAGTAGAGCTCTCAGGTCAGTTGGAACGGGCAGTACGTCTGCGTGGC
ATGCGCCGTAGTGAGGCGGCCCGTCTGCAGGCATTGATGGGGCATCCAGATGATTCACCC
GTGGAGTTGCCACCCGTCGATCCCCCTGAGCTGTTGAATCTGGAGGGGGCCGAAGTTTGG
CTGCAACAGGCCCTGGCCGAGCGCCCTCTGTTGAGTATGAAGCAGCATACGCTGGATGCA
TCGAATCGCCGTCTGGAGCTGGTGCGGAAGGGGATCTATCCCGACTTCACCCTCAAGGGG
ACCTATGGTCTGCGGGGTGGCAACAATCCGGACGGCTCCTCCCGTAGCGACTTTCTCTCC
ATCGGCGTCAGCCTCAATCTACCGATCTTTCAGGGCAGTAAGCAGGATCGGGAGGTGGAT
CAGCGCAACAGCGAACGGATGGAAGCCCGCTACGCCCTGGATGATGCCCGGCGCAATATC
CGTGAACAGGTGGAACGCGCCCTGGCGGATTATGAACAGGGCCGAGAGCAGGCCCGTCTA
TTGCTCAACGGGATCATTCCTCAGACCGAACAGACGGTGGCCTCGATGCTCGCCGGCTAT
CAGGTGGACAAAGTCGACTTCCTTACCCTGGTCCGCACCCAGATCAAATTGAACAACTTT
CGTATTGCCTACTGGAGGGCCCTGAGTCAGGCCAAACAAGCCGAGGCGCGTCTGCTGGCT
GCGGTCGGCGGGGAGAAGAATCATGAATAA
>DDLEKDFJ_00162 hypothetical protein
ATGTCCTTGACCCACGATAACAATCTGCGATTGACCACCTGGATGTTAGTGGTGGTATTG
CTGTTGTTCTGGGGGCAGGGTGCCTTGGCTGGCCTCGGGCAGCATTCCATGCCGATGGGA
GAGGATTCTCATCGGGTCATGGCGGATGGTCACCATTGCCATATGCCCAAGATGGCGGAT
CTTCAATGCCATTGTGATACTGGCCATCTCAATCTGCGGCAGGCCCTGCCGCAGCGCGAT
TCCGATCTCCTGGGCTTCGAACGCATCGATCGGCCGGTTCTGGTCTCTAAAGATCTGGCG
GATCTGCGCCCGGTCAGGGGGCCACCCCGTGACGAGATCCTGTTCTCCTTCTCAGCTCCA
CCTGTTCCCATCCCCCCGCGCCTGAGTTTCTGCTGCCTGCGTATCTGA
>DDLEKDFJ_00163 hypothetical protein
ATGCTGGCCACCGTCGCAGATGTCGATGAGCTGAAAGCCTGGATTTCGGAACTGGGGTAT
TGGGGGCCGGTCACGATTATCGTTCTGATGGCGATAGCCGTCATTATCAATCCCATTCCC
AGCGCACCGATTGCCTTGGCGGCCGGCGCCGCCTACGGGCATACCTGGGGCACTGTCTAT
GTGGTGGCTGGTGCCGCCAGCGGGGCAATGGGGGCTTTCTGGATTGCCCGGCTGCTGGGT
TATGAACTGATGGTTAGGGTATTCGGCAGCCGCTTGAGATTGGGCTGGCTGGGCTCCCAG
AATTTCCTGATGGGTATGGTATTCGTTTCGCGGCTGATACCCTTCCTCTCTTTCGATCTG
GTGAGCTATGGTGCCGGGTTGACCCCAATCACGACCTGGCGATTTGCCTTAGCGACGTTG
ACAGGCCTTATCCCCGCGAGTTTTCTGCTGGCCCACTTCGGCGGTGAGTTGACCTCGTCG
AGCCTGGAGCAGGTGCTTGCTACCGTGCTGTTGCTGGGTGGGCTGACATTGGTGCCGATC
ATTGCCACGATACTCGTAAAATGGCATGGGCGTAGAGTTACTGACCAGATCGATGTGTCA
GGTAAATCGACCGTGGATCGGTAG
>DDLEKDFJ_00164 hypothetical protein
ATGGGCGGGATCAAATCTGGAATCAAAGCAGCACTGCTGGGCGCGTTCTGCTTTTGGCTA
TTCGGCAACAGTGCGCTGGCTGTCGAACAGGCGGAGCTGTGGCGTTATCAGATCTCTTAC
CAGGGGATACTCTCCGGCTTCATGCCGATGGCGATTGCTGACGCCGAACTGCGTCTGCCG
GCTCAGCCACAGTTGCTGAATGGCAGGCCGGTGCGCACCGCCCTATTACAGGTTTCGACA
GCGGCCTATGGCAAGGCGGAGTTGATCTACCCGCTGCGCTACCGATATCAGAGCTGGTTC
GATCCACAGGTCCAAGATGCGCTGCTGGTGAAAGAGGAGTTGACCACCGACCAACGCCAG
CGGGAGCTGCTCTGGTTCGACCGCCAGGGGCGGCAGGCTGTGCGTATTGAGATGTCTGAG
CCGGAGCCGGCTGGTGAGCCGCTGCCGCTTCAGCTGGACGAGCTGTTGGAGGGCTGGCAG
GCTGATGGCGAACAGGCAGTGCTTTCAAATCGGGTGGATCTGCAAGCGGCGACCTACGAC
TACTACTCCCTGTTGCAGCGACTGCGCAGGATTGAGCTGACAGAGGGTGAGGTGCTGGAA
CTACCTGTGTTTACCGGCAAGGCGCTGAAGCGCTATCGGGTGGAGGTGGCTAGCGAGGTT
GCCGGAGGCGGCAATCTGTGGCGATTGCGTCTTGCCAGTCTGGATGCGGATGGACGCCCT
TCCGTCAAGTTTCTGCTGGTCTGGCTGACGGCTGACGAGCGGCGCATTCCGTTGCGCTTC
CATGCCGAGCGTCCGTTTGGCAGCCTTGATGCGGTCCTGGTGGGAGAGGGCGGCGAAAGT
CAGATCGCGGCGAGCCTCACCTATCATGAGACTGAGGGAATAGGCGACCTGCTAAACTGG
GGCGACTGA
>DDLEKDFJ_00165 hypothetical protein
ATGGTAACCCCAATCCACCCCGACAAATCGGTCACCAACCCGAGCAACCGACAGATAGAG
TCAAACCGCAACAGAACTGCGGGTGAGGCCAGGCATGCAGCTGCAGCCAGCGACGCCTCT
CAGCCGAGCCGGCCCGACACTCAAGTGGATGTGGAGAAAGCGCGGCAGCTTTATGAGATG
GAGCAGAGCCGGGCGGAACAGACCTCTCCCCGGATTGAAACCCCGCAGCAGGCCCGCTCC
ACCCTCGAGCAGATCCTGGCACAATTGAAAGCGACACCGCAGCAAGCGCTGCAAGCTCAG
GGTGGAGTATCAGAGCAACTCGGCAATCTACTGGAGAGCGCGCCAGCCTAA
>DDLEKDFJ_00166 hypothetical protein
GTGAATCGCGATCTGCGTGTCCTGATCTTCGGCGCCGACGCGCTGGCCCAGGAGGTGGCG
GGGCAGCTGACCGAACGCGGTCTGCGGGTACCCATGTTCAGCAGCGATCAGGAGAAGGTG
CGCGGCCTGTGTGAGCGGGGCTTCGACGCCCGTGAGCTGGACTATACCGACGACGACCAG
CTTCGCTCGGTGGGGCTTGGTTCGGGGATTGATATCATCTTCGGTCTGTTCGACGAGGAG
TCGAAAAACGTCTTTCTCACCCTCTCCGCCCGTGCCCTGGAGCCTGAGCTGAAGATCGTC
TGTGTGGTGGAGTCAGCGCGGGGCAAAGAGAAGATGCTGGCCGCCGGTGCCAGCAAGGTG
CTCGACCCGTTTGAGATCAGCGGACGCAAGATCCACGACCTGATTGCCCGGCCGATGATT
GTGGAGATGCTCGATCGCACCCTCTTCGGCAAGTATATGGACATTGCTGAGATCAAGATC
CCGGCAGGCTCCTGTCTCGCGGGCCGGCCGCTGAGCCAGATCGAACTGCATCGGCGCTAC
GATGTGATCCTGATAGGGGTGGTCGATCTGGAGATGGGGGAGCGGCTGATCTTCAGTACC
AGCGGGGTGGATCACAAGATCGATGCGGGGGATATGCTGGTGGTGATTGGTCCGCATCAG
GAGATCGCCCGCCTGATTGGGGATGTGGAGCAGAATCGGAGCGACAGCCTTGAGGCTGCC
GTTCAGAAACCTTAG
>DDLEKDFJ_00167 Glutathione-regulated potassium-efflux system protein KefB
ATGGGGATATCGCACACACTGATCCGCCTCAGCTACGCCTTGGAGGGCTCGGCCCGCTAC
CGGCGGGCCAAGCACTTCTTTTACGACCTGCTGGAGAACCCTCTGGCGCCGGTGCGGCCC
TACTTCGATATCTTCATGATCCTGCTGGTGCTGTTGAGCGTCTGGCTACTGATCTATGAG
GTGCGCCACGACCTGGGGCTGATCGATGATGTGGTCGAGCGCATCGCGGTGACTGTCTTC
ATCCTCGAATATCTGCTGCGCTTCTGGATCTACAACGACAGCCACGCCATCATCCTCAAA
CATTATGAACGGGCGGAGTTTGTCAATGAGCGGTTTCGCCTCTGGCCAGCGCTGCGCGAG
ATCCTCGCTCGCAAATGGGATTACATGAGTCAACCGCTGGCGGTCATCGATCTGCTGGCG
ATTATTCCCAGCTATCGTCCACTGCGCTTTCTGCGCATCTTCCTGCTGTTCCGTCTGTTT
AAGCTGTTTCGCTACACCCGCAGTATCAGTGGATTCGTCAAGGTGTTGTCGGAGAAGCGC
ACTGAGTTGCTGACGCTGCTCATCTTCATGGCCTTCATCACCTTTACCGCCGCCACCGCC
TTCTTCTTTTTTGAGTTCGAGTCATCCGGCCTTCAGTTCAACTCCTTTGTTGATAGTCTC
TACTGGGCGGTGGTGACCATGTCGACGGTGGGCTACGGCGATATCACGCCCCAGACCATC
GAGGGGCGGGTCATCACCCTGGTGTTGATTATCTCGGGACTTGGTGTGATCGCCTTTTTT
ACCTCGATCATCGTCTCCGGTTTTGGTGAAAAGATGCACGAGGTGCGCTCACTGCGGGTC
TACTCTGAGGTGGAACGCAAGCGGGTCGGCATCATCCTGTGCGGTTTTGGGCGCGTGGGT
GAGGTGGTGGCGCAGCGCCTGGCAGAGGAGAAGAACCCGTTTGTGGTGGTTGATACGCGG
GAGTCGGCAATCCATCTCGCCAAACAGCGCGGCTATCTGGCGGTGCAAGGCAATGCCGAG
GATAGTCAGTTGTTGGCAAATCTGGGGGTTGAACGCTGGGTCGAGCGGCTGCTTTGTCTG
ACCGGCAATGATGTGATCAACGTTTACATCACCCTCTCTGCGCGGCAGATGAACCGGCAG
ATCGAGATCATCTCCCGCGCCAACCACCGGGAGAATATCACCAAGTTGATGCGGGCCGGT
GCCACTCATACCGTGGCGCCCTACGAGGTGGCTGGCCTGATTGCGGCGGAGTATGTGGGC
CAGCCGGTGGCGTTCGAGGCCATCTACGGCATGCTGTCTGGCGAGCGCGAGGTGGGGGTC
GATGCGGTGCGCATCCATCCGGGGACGAAGCTGGTAGGGTGTCGACTGGGTGAGGTTGAC
TTCCAACAGAGCAAGCTGATCGCGTTTGGTGTGGTGCGGGATGGTAGCGCGCCGCCGGAG
GGGCAGACACATCTGTTTGAGCTGGGCGGGCGGGTGTTTCACTTCAACCCAAAACACGAC
TTTGAACTAGCAGCGGGGGATCTGCTGTTGTTGTTTGGACACGAATACAGCATCGCCCAT
TTTCGCGATGCCCTTGAACGAGGTGGGCTGTGA
>DDLEKDFJ_00168 hypothetical protein
ATGATTACAAAGCTGTTATTGACCCTCGGGGTGATTGGGATCGCTTGGTTGGTGCTGCGC
CAGCGTGCCCGCAGGGTGCGGCAGATCGAGGCGGCAGAGCGGTCGCCGCAGCTGAGTGCG
CCAGCCAAGCCGAGCGGGATGGTTACGCCACGCTTGGCCGCCTACGGATTGGTGATATTC
ATGATCCTGGTCAGCAGCCTGTTCCTCTATCTTCAGTGGCGCGACGAATATCGTATCGTC
ACGGTGCGGGTGGTCAACACCCAGACCGGCGAGAGCCTCATCTACGAGGCACGGCGCGGT
GATGTGGAAGGGCGCCACTTCGAGACCCTCGACGGCCGGGTGATCACCGTGGCGGACGTG
GAGCGGATTGAGATGGGCCGGGAGTCGCGCCAGCGCTAG
>DDLEKDFJ_00169 hypothetical protein
ATGAAACTTCATCCCATTCTTCTACCCAGCCTGCTTGCGCTGCTGCTGGTGGCCGGCTGC
AGTAAACCCGACCGCCCCACCATCAATCTCTATCGGGCGGTGCATGTGGGGGATATCGAT
CAGATCGAGCGTAACCTCTACTGGGACGCCGATATCAACGCCACCGGCCCGGATGGACGC
ACACCACTGCACGTGGCTGCTGAACGCGGCCTGCTGGTAGTGGTGAGCATCCTGCTCGAC
CATGGCGCGGATATCGATGCAAAAAACACCTTCGGCAAGAGCCCCATCTACACCGCGGTG
ATGGCACGCCGGCCTCTGATTGCACGCCAGCTGGCAGACCAGGGGGCGCAGTTCGAGCCA
AACGAAATGCTGATCGAGGCGGTGCGCTCCAACAGCGCCAGCCGGGATATCATCAAGTTT
CTCATCAAGCGGGGAGCCAACATCAACGTCACCGACAAGGATGGCAACACCCCCCTGCAC
ATCGCGGCACTCCAGGACCATCGGGTGATCGTCAAACACCTGATCGCCGCAGGAGCAGAG
GTAAACCAACGCAATCACGCCGGACAGACCGCCTTGCAGCTAGCCATCGCCAACAACTCC
GAGGCGATCATCGCAATCCTGCACAAATATGGCGCCGTTGCCGGAAAGCCGGAAATGTAA
>DDLEKDFJ_00170 hypothetical protein
ATGGCATCTACACCCGACGAGCTGACAGTCACCTACACTGAAGACGGCATCGACATTGTC
AAAGAACTGGACAAGGTTGTGCTCACGAAAGGAGCCTGGACCACCCTCATCTTCCGCTAT
CAGGAGTGGAATCGCGCCAAGGAGGAGTACGGCCCGGAGAAGTACACCATCCGTCGCTAC
CAGAAGCGCAACGGTGAATACCTGCCGAAGTCGAAGTTCAACATCTCCAGCCGCGACCAG
GCCAAGGCGGTGATCGGGGCGCTACAGGGCTGGTTGGACGACTGA
>DDLEKDFJ_00171 Exodeoxyribonuclease I
ATGCAGACATTCTACTGGCACGACTACGAAACCTGGGGCGCCGATCCGAAGCGGGACCGG
CCGGCCCAGTTTGGCGGACTGCGTACCGATGCGGAGCTGGAGCCGATCGGCGAACCGTTG
GTGATCTACAGTCGTCCCAGCGATGATATGCTGCCCCAGCCGGAGGCCTGCATGGTGACC
GGCATCAGCCCGCAATTGGCGTATGCGAAGGGCGTGCCGGAGGCAGAGTTCATTGCCCAG
ATCCATCGTGAGTTGGCCCAGCCTGGCACCTGTGGGGTCGGGTACAATTCGATCCGCTTC
GATGACGAATTCACCCGTTTCACCCTCTACCGCAACCTCTTCGACCCCTATGCCCGGGAG
TGGCAGAATGGCAACTCCCGCTGGGACATCATCGACATGGTGCGCCTCACCCATGCCTTG
CGGCCAGAGGGGATAGAGTGGCCGAGCGATGCGGCAGGGCGCCCCAGCTTCCGTCTGGAA
CTGCTGACCGCCGCCAACGGCATCGCCCACCAGGCGGCTCACGATGCCCTTTCAGACGTG
TACGCGACCATCGCCCTGGCGCGGCTGATCAAACAGCGCCAGCCGCGCCTCTACGGCTAC
CTGCTGAGCCATCGCAACAAGCATCAGCTGCGTGACCTGCTCAACCTCAAGGCGACGGCT
CCCATACTGCTGCATGTCTCCTCCATGTACCCGGTTGAGCTGGGGTGTATCGCGCCGGTG
GTGGCGCTGGCGCAGCATCCGACGAACAGTAACGGTGTGATTGTCTTCGACCTGCGCCAG
GATCCAGCGCCGCTGTTGGAGTTGGATGATGAGCAGATCCATCAGCGTCTATTTACCCCG
ACCGCTGCTCTGCCTGAAGGTGTGGAACGTATCCCGCTGAAGACGGTGCACCTCAACAAG
TGTCCGGTGCTGGTGCCGACCAACACCCTGACGGCGGAAGCGGCGGAGCGCTGGCAGATC
AACCTTGAACAGGCGGAACGACATCGCCAGCAGCTGCTGTCAGCGCCTGAGTTGCAGGCG
AAGATCAGCCGTGTCCACCAGATGAAGCAGTTCGAGCCTCAGACGGACCCGGATCTGAGT
CTGTACAGCGGCCCATTCTTCAGTGAAGACGATCGTCGCCGCATGCAGCAGATCCGCGAG
ACTCCGGTTGATCAGCTGGCCGGGCTGCACTTTGCGTTTGACGATGCGCGCCTGCCGGAG
ATGCTGTTTCGTTACCGCGCCCGCAACTGGCCGGAGACGCTCAACGAAACGGAGCGGCAG
CGCTGGGATGAGTATCGTCAGACACGTCTGTTTGATGTAGATGGCGGTGGTGCTATCCAG
CTGGATGAGTATCTGGCTCAGCTTGACCTGCTGGCGGCGGATGAGGGGCTCTCCGCTGAG
CGCCGCGCACTACTTCCCCAACTGCTGGAGTGGGCGGAGCGCGTCGCGGAGAGCGGCTAA
>DDLEKDFJ_00172 50S ribosomal protein L19
ATGAGTAAAATCATCGAGCAGCTCGAAGCCGAGCAGATGGGCCGTGAGGTTCCAGAGTTT
GGCCCCGGCGACACCGTGATTGTTAAGGTGCGGGTAAAAGAGGGTAGCCGTGAGCGGCTG
CAGGCGTTCGAGGGTGTGGTCATCGCCAAGCGTAACCGTGGCCTCAACTCTGCATTCACC
GTGCGTAAGATGTCCCACGGCGAAGGCGTCGAGCGCGTGTTTCAGACCTACAGTGCACTG
GTGGCCGACATCAAAGTGACCCGTCGTGGCGACGTGCGTCGCGCCAAGCTCTACTACCTG
CGCGGTCGTACTGGTAAGGCAGCACGCATCAAAGAGAAGATCTAA
>DDLEKDFJ_00173 tRNA (guanine-N(1)-)-methyltransferase
ATGCGCTTTGACGTGATCAGCGTCATGCCGCAGATGTTCGATGCACTGCAACAGCAGGGC
GTGGTTGGTCGGGCGCTGCAACGGGGACAGGCGGAGTTAAGACTCTGGAATCCGCGGGAC
TACACCAGCGATCTGCACCGCACGGTGGATGACCGCCCCTACGGCGGCGGCCCAGGCATG
GTGATGAAGTACGAGCCACTGCAGGCCGCTATCGAGGCCGCCAGGAGCGGCCGGCCGGAT
GTGAAGCTGGCCTATCTGAGTCCGCAGGGGCAGCGCTTCGATCAGCAGGTCGCGACAGAG
ATGGCCGCCTCAGGCGAAGATCTGATCCTGATCGCGGGTCGATACGAAGGGATCGACGAG
CGCATCATCGAGCGCAATGTCGATCAGGAGTGGTCGATCGGCGATTATGTGCTGAGCGGT
GGTGAGTTGGCGGCGATGGTGCTGATGGACGCAGTGATCCGTCTGCTGCCCGGGGTGCTC
GGTGCGGCGGAGTCGGCTGAGCAGGATTCGTTCATGGATGGCCTGCTGGATTGCCCGCAC
TACACCCGTCCAGAACAGATAGACGGCATGCAGGTGCCGAAGATCCTGCAGAGTGGTAAT
CACGAGTTGATTCGACGCTGGCGCCTCAAACAGGCGTTGGAGCGGACGTTGCAGCGGCGG
CCCGATCTTCTGCAAGGGCGCCGGATGACGGCCGAAGAAGAGAAGCTTTTTAATGAAATC
AGAGCGGCGTCGGGAGACGCGGAGCGAGAACAGGAGCAATAG
>DDLEKDFJ_00174 Ribosome maturation factor RimM
ATGCAGTCCGACGAGATGGTGGTGATGGGGCGGGTTTCCGGCGTGTTCGGTGTGTGTGGC
TGGTTCAAGGTCTACTCCGACACCAAACCCCGCGAAGGCATCCTCCAGTACTCCCAATGG
TACCTACAGCAGCATGGGGAGTGGCGTGAGGTCAAGCTGCTGGAGGGCAAGCGCCAAGGC
AAAGGGGTAATTGCCAAGATCCGGGGTTGTGATGACCGCGATCAGGCGGCCGCGCTGCAA
GGCAGCAAGATCGCGATTCGCCGGGCGCAGCTGCCAGCACTGGAAGCAGGTGAATACTAT
TGGACCGACCTGGAGGGATTACGGGTCGAGACCCTCGATGGAGTCGAGCTGGGGCGGGTC
AGCTACCTGTTTGAGACCGGCGCCAACGATGTGGTCGTGGTCAAGGGAGAGCGGGAGCGG
ATGATTCCCTACACCTGGGGTGAGGCGATCCGCAGGGTCGATCTGGCTGCTGGGCTGATG
CTGGTTGACTGGGACCCGGAGTTTTAG
>DDLEKDFJ_00175 30S ribosomal protein S16
ATGGTAACCATTCGTCTTTCCAGAACTGGCGCAAAAAAGCGGCCCTTCTACCACATCGTC
GTGACCGACAGCCGTAATCCACGTGATGGCCGTTACATCGAGCGCCTCGGTTTCTTCAAT
CCGGTTGCCACCGGTGGCGAGGAGCCGCTGCGGATCAATCGCGATCGCGTCGATCACTGG
ATCTCCCAGGGTGCGCAGACCTCCGACCGTGTTGCGGATCTGCTGAAACGGGCTGCCAAA
GCCGCAGCCTGA
>DDLEKDFJ_00176 Signal recognition particle protein
ATGTTTGAAAGTCTGACACAACGGCTTGGAAAGGTGCTCGACAACCTGCGGGGGCAGGGG
CGTCTTTCGGAACAGAACATCAAAGATACCATGCGTGAGGTGCGCATGGCGCTGCTGGAA
GCAGATGTGGCGTTACCGGTGGTGCGTGCCTTCGTCGATGAGGTGAAGGCCAAGGCAATG
GGTGAGGAGGTGATGAAGAGCCTCACCCCCGGCCAGACCCTGATCAAGATCGTCAACGAC
GAACTGGTGCGGGTGATGGGAGAGGCGAACGAATCCCTCGACCTGGCAGCCCAGCCCCCC
GCGGTGATCCTGATGGCGGGTCTGCAGGGTTCGGGTAAGACCACCAGCGTTGCCAAACTT
GCGCGCTGGCTGCAGCAGAACGGTAAGAAGAAGGTGATGGTGGTGAGCTGCGACGTCTAC
CGTCCCGCCGCCATCAAGCAGTTGCAGACCCTGGCCAAAGATGTCGGCGCCGAGTTCATT
CCCAGTTCCGCCGATCAGAAGCCAGTGAAGATCGCCAAGATGGCGCTGGCCGAGGCGAAG
AAGGCCTATGCTGACGTGCTGCTGGTGGATACCGCCGGACGTCTGCATGTGGATGACGAG
ATGATGGCGGAGATCAAGCAGCTGCATGCCAGCGTTGATCCGGTCGAGACCCTGTTCGTG
GTCGACTCCATGACTGGTCAGGATGCGGCCAATACCGCCAAAGCCTTCGATGCGGCATTG
CCGCTGACCGGCGTGATCCTCACCAAAACCGACGGTGATGCGCGTGGCGGTGCCGCGCTC
TCGATCCGCCATATCACCGGTAAGCCGATCAAGTTCCTCGGTGTGGGCGAGAAGGTCGAC
GCGCTGGAACCGTTTCATCCCGACCGGGTTGCCTCGCGCATTCTCGGCATGGGCGATGTG
CTTAGCCTGGTGGAGGAGGTCAGCCGCCAAGTCGATCAGGAGAAGGCGGCCAAGCTGGCG
CAAAAGCTGCAGAAGGGAAAGGGTTTTGACCTGGATGACTTCCGCGAACAGATGCTACAG
ATGAGCAAGATGGGCGGAATAAGCAGTCTGATCGATAAGCTGCCGGGTATGGGCAACCTG
CCGGACAAGGTCAAGAACCAGGTCAACGATAAAGAGATCGGGCGGCTGATCGCCATCGTC
AACTCCATGACCCCGAAAGAGCGCCGTTTCCCTGCGATTATCAAGGGTTCGCGCAAGCGC
CGTATCGCCAATGGTTCCGGCACCCAGGTGCAGGATGTGAACCGGCTGCTCAAGCAGTTT
ACGCAGATGCAGAAGATGATGAAAAAGATGAAGGGCGGTGGCATGGAGAAGATGTTGCGA
AGGATGGGGGGGCGTCTGCCGGGAGGGCTCCCAGGTGGGCCGGGCGGAGATGGTTTTCCA
TTCTGA
>DDLEKDFJ_00177 Inner membrane protein YpjD
TTGCTGACATCATTTACCATCACGGCCTATCTGCTATCCGGATTGATCTTTGGCGTGCGG
CTATTCAGCAGCCGCAGCGTCAGGCTGCTGCCCCGTTCAGCTGGACTGGCTATTGGCTTT
GCTGGGGTGGTCCTGCATGCGCTGTTGCTCTGGAGTAATCTGGTAAGCGGCACGGGCGTC
AATCTGGGCTTTTTTAATGCCTTCTCGCTAATCGCCTGGACCATCACCTTGCTGCTACTG
CTCTCTGCCCTGAGCAAGCCGGTTGAGAATCTGGGTATAGTTCTGCTGCCGATGGCGGCC
CTGGCGATCCTCCTAGAGACCCGCTTCAGCTCGATTCACCTGCTGAACGAAGACGCTTCC
CTCGGTTTAACTGTCCATGTGCTGGTCTCGATGCTGGCCTACAGCCTGTTCACCCTCGCC
AGCGTCCAATCCATTCTGCTGGCGATCCAGGACCACCAGCTCCACCATCGTCACCCCGGC
GGCTTTATCCGCGCCCTGCCCCCCCTGCAGACCATGGAGAGCCTGCTATTCGAGATGATC
GGCGCCGGCTTTTTCCTGCTGACGCTGGCGCTGGGCTCCGGCTTTCTGTTTCTTGACGAC
ATGTTCGCGCAGAGACTGGTACATAAGACGGTGCTGTCGATCACCGCATGGATCGTGTTT
GGGATGTTGCTGTGGGGACGATACCGTTTTGGCTGGCGAGGCCAGAAGGCGTTGATCTGG
ACCCTGAGTGGATTCGTGGTTTTGATGCTGGCCTATTTCGGCAGCAAGGCGGTAATCGAG
CTGGTGCTTGCCTGA
>DDLEKDFJ_00178 hypothetical protein
ATGGTTGTGAAAGATGACCTCCTGGAGCAGGTTCTGCTGCTGACCCGCCAGATGCGTGAA
CAGGCACAACAGGCTGCCTGGGAGGAGGCGGAGCAGACGGAGGTGCAGCGCAGCCGTCTG
ATCGCTGAGTGTTTTGATGGTGAAGAGGCGTTTGGCGATCAGAGGCTGGCTGCCAACAAG
GTTCAGGAGATCATCAGGCTCGATGCGGAGATCATGGCGATAGGCGAGCGTTCCAGGGGT
GAGATCCGCACCCAGTTGAATCGTCTGCAGCAGGGTCGGCAGGTGGCAAAGGCCTACCGC
CGTTTCAGTCGCTGA
>DDLEKDFJ_00179 Flagellar secretion chaperone FliS
ATGAGCCATTTAAAAAAGCGTGGAATATCCCAGTATGGACAGGTGGCAACCAGCTCAGAG
GTTGCCTACGCTAGTCCGCACCGGCTCGTCCAGATGTTGATGGAGGGTGCGCTGGACAAG
ATGGCGGCGGCGAAGGGGTTCATACAGCGCAAGGATATGGGGCAGAAGAGCCGGCATATT
AGTTGGGCGTTGTCGATCATCAACGGCCTGCGCGGTGCACTCGATTTAGAGAGTGGTGGT
GATATTGCCCGCAACCTTGATGACCTCTACGAATATATGGGGCGTCGCCTGATGACGGCC
AACAGCAGCAACGATCCGGAAATCCTCGATGAGGTCGCCTCGCTGCTGACCGAGATCAAG
CTTGCCTGGGATGCATTGCCGGATGAGGTCAAACAGCTGCCACAGGAGAAGATCTCTCCT
GCAGTGGGTGCCTAA
>DDLEKDFJ_00180 50S ribosomal protein L17
ATGCGTCATCGCAAATCAGGGCGGCAACTGAACCGAAACAGCAGCCATCGCAAGGCGATG
TTCCGCAATATGGCAGTGTCGCTGATCAACCATGAGCTGATTAAGACAACTCTGCCGAAG
GCGAAAGAGCTTCGCCGCGTGGCAGAGCCGCTGATCACCATGTCCAAAACCGACTCTGTT
GCGAAGCGTCGTCTCGCATTCTCACGGCTGCGTGATGATGCGGCTGTTGGCAAGCTGTTT
GCCGAGTTGGGGCCGCGTTACAAGGAGCGCCCAGGTGGCTATCTGCGCATTCTAAAATGC
GGCTATCGTAGCGGAGATAAGGCGCCTATGGCCTATGTCGAGTTGGTCGATCGTCCTGAG
GTGGATGAGGCTGAAGAGATGGAAGCGACTGAGGAGTAA
>DDLEKDFJ_00181 DNA-directed RNA polymerase subunit alpha
ATGGTAGATAACGTTATGGAGTTCCTGAAGCCACGCATAGTGAATGTGCAGGCGCTCAGT
GAAACTCACGCAAAAGTTATCCTGGAACCGCTTGAGCGAGGCTTTGGGCACACGCTCGGA
AATGCCTTGCGTCGTATCTTGCTCTCCTCCATGCCAGGCAGTGCGATTACTGAGGTGGAG
ATTCAGGACGTCCTGCATGAATACACCGCGATAGAGGGTGTTCAGGAGGATGTGCTGGAG
ATCCTGCTCAATCTGAAGCAGGTTGCATTGGTGATGCACTCCCGAGATGAAGCGGTCTTA
CGGCTGCAGAAGAAGGGGCCAGGAGTTGTCAGTGCTGGGGATATTACCCTCGATCATGAC
ATTGAGATCGCAAACCCGGATCTGCATATTGCTACTCTTACCAAGAGCGGCGAGATCAAT
ATGACTCTCACGGTCAAGCGTGGGCGCGGTTATCAGCCGTCGACTGCTCGGCAGAGTTCG
GCGGGTGAAGATCGACCGATCGGCATGTTGCAGCTTGACGCGTCGTTTAGTCCAGTAAGA
CGTGTGGCTTATTCGATCGAATCTGCGCGTGTTGAGCAGCGCACCAATATGGATCGTCTG
GTTATCGAATTGCAGACCGATGGAACTATTGATCCGGAAGAAGCGATACGACGCTCGGCA
GGAATTCTCAGAGATCAGCTCTCCGTCTTTGTTTATCTTGAGGCTGAGGCAGCTGAAGCG
ACTGCTGAACCGGAAGAGCCGATGATCGATCCGATCTTGTTGCGTCCGGTTGATGATCTG
GAACTGACAGTTCGTTCTGCAAACTGTCTGAAGGCCGAGAACATTTTTCTTATCGGTGAT
CTGATTCAGCGCACCGAGGTTGAGCTGCTCAAGACCCCGAATCTGGGCAAGAAGTCGCTC
ACCGAGATCAAGGATGTGCTGGCCCGCAGGGGCCTCTCTCTTGGCATGCGCTTGGAGCAT
TGGCCACCCGAGAGCATTGATGAGCATTTCGCTCACTGA
>DDLEKDFJ_00182 30S ribosomal protein S4
ATGGCAAGGTATATCGGTCCAAAATGTAAGCTGAGTCGCCGCGAGGGAACTGACCTATTC
CTCAAAGGTCGCATGCGCTCTCTCGACTCCAAGTGCAACATGGAGAAGGTCCCTGGGCAG
TCAGGTGATCGTCGTCGCCGTATCTCCGATTATGGGCTTCAGCTCCGCGAGAAGCAGAAA
GTTCGTCGTATCTACGGGGTGATGGAGAACCAGTTCCGCAATTACTATAAGGCTGCGGCG
CAGGCTAAAGGTGCGACTGGCGAAAATCTTCTGCAGGCGCTTGAGACGCGTTTAGACAAT
GTCGTTTACCGGATGGGTTTTGGCTCAACTCGTGCTGAAGCGCGTCAGCTCGTTAGTCAT
AAGGCGATTGAAGTCAACGGCAGTGTCGTTAACGTTGCATCTTACAAGATCAAGGCTGAT
GACGAGGTCAGCATTCGCGAGAAAGCCAAGAAGCAAGTTCGCATACAGGGTGCCTTGTCA
TTGGCAGAGCAATATGGGTTTGTGGATTGGGTTGAGGTTGATCCCAAGGCGATGAAGGGC
GTTTTCAAGCGTGTGCCGGATCGGGCTGACCTTCCCGCAGAGATTAATGAACAACTCGTT
GTCGAGTTGTACTCGAAGTAA
>DDLEKDFJ_00183 30S ribosomal protein S11
ATGGCAAAAGCAAGCGGCCGTTCCCGAAAGAAAGTCAAGAAGACAGTGAGCGATGGCGTA
GCGCACGTTCACGCTTCGTTCAATAACACAATCATCACGATTACCGATCGTCAGGGCAAT
GCACTGGCATGGGCAACTGCTGGTGGATCAGGCTTTCGCGGGTCCCGAAAGAGCACCCCT
TTTGCTGCTCAGGTGGCGGCTGATCGGGTTGGTCAGATGGTCAAAGAATATGGTGTTAAA
AACCTTGATGTAAACGTGAAAGGGCCCGGCCCGGGACGCGAGTCTGCGGTACGTGCGCTG
AATAATGCAGGGTTCAAGATCACCAGCATCTCTGATGTGACCCCCATCCCTCACAATGGT
TGCCGTCCACCGAAGAAGCGTCGGGTCTGA
>DDLEKDFJ_00184 30S ribosomal protein S13
ATGGCTCGAATCGCAGGAGTCAATATACCTGATCGCAAACACGCGATAATCGCGCTGACT
TCAATCTATGGCGTTGGCCGTACTCGCGCAGCTGGTATTTGTGAAGCAACGGGTATTGCG
CCCAGCACAAAGATCCTCGAGTTGAGCGAGGTTCAGCTGGAGGCGATTCGTTCTGAAGTC
GCAAAATTCACAGTCGAGGGTGATCTTCGTCGTGAAGTCTCAATGAACATCAAGCGTCTG
ATGGACTTGGGCTGTAATCGCGGCATCCGTCACCGCCGTGGTCTGCCGTTGCGTGGTCAG
CGTACCAAGACAAATGCACGCACCCGTAAGGGGCCGCGTCGTCCGATCAAACGATAA
>DDLEKDFJ_00185 50S ribosomal protein L36
ATGAAAGTTCGTGCATCAGTAAAAAAGATGTGTCGCAATTGCAAGATTGTTCGCCGCAAC
GGTGTGGTGCGTGTGATCTGTAAGGAAGGCCGGCACAAACAACGCCAAGGCTAA
>DDLEKDFJ_00186 Protein translocase subunit SecY
ATGATGAACTCGCTTGGCGGTATGGGGCGACTGACTGAATTGCGTCAGCGGCTTCTTTTC
GTTGCCGGTGCGTTGCTGGTATTTAGGATCGGCACCTTTATTCCGGTGCCTGGTGTGAAT
CCGGTTGCACTTGCTGCTCTGTTTGAGCAGGCGCAGGGTTCGATCCTCGACATGTTTAAT
ATGTTCTCGGGCGGTGCGCTTGAGCGTGCCAGTCTGTTTGCGCTTGGCATCATGCCGTAC
ATCTCTGCCTCTATCATCATGCAGTTGATGACCTCGGTGCTTCCAAAGTTGGAGCAATTG
AAAAAAGAGGGTGAGGCGGGCCGCCGTAAGATCACGCAGTACACGCGCTATGGGACAGTT
GTGCTTGCTAGCTTTCAGGCGGTTGGTATTTCAATCGCACTGCAGAGTCAGTCGATTGGT
GGGCAGTCGGTGGTGGCGCAACAGGGTGTGGGTTTTGTCGTTACGGCGGCTGTCTCGCTT
GTGACTGGAACTATGTTCCTGATGTGGCTTGGTGAGCAGATCACAGAGCGCGGAATTGGT
AATGGTATCTCAATGATCATCTTTGCCGGTATCGTGGCCGGGTTGCCGTCCGCCATCGGT
GGCACGCTTGAGTTGGCGCGTACCGGTGAATTGAACGTTTTGACGATCCTGGTGTTATTC
GCATTGGCAATTGCCGTCACCGGCTTCGTTGTGTTCGTCGAGCGAGGGCAACGAAGGATT
ACCGTCAACTATGCGAAACGACAGCAGGGACGGCGCCTGATGCAGGCGCAGAGTTCTCAT
CTGCCGCTTAAGCTGAATATGGCTGGCGTGATTCCGCCGATCTTTGCTTCAAGCATCATC
CTGTTTCCAGCGACGCTTGGGCAGTGGTTTGGGAATTCCGAGGAGACGCGCTGGCTGCAG
GATATTTTTTCAAAGCTGTCGCCAGGTGAGCCGGTCTACGTGATGGCCTATGCAGCAGCG
ATTATTTTCTTCTGCTTCTTTTATACAGCGCTGGTCTTTAATTCAAAAGAGACGGCCGAT
AATCTGAAGCGCTCTGGTGCGTTTATCCCGGGCATTCGTCCAGGCGAGCAGACTGCAAAA
TACATCGACGGCGTAATGTCCAGGCTGACCTTTGCTGGTGCAATCTACATTACTGCTGTT
TGCTTGTTGCCGGAATTTTTAATCGTCGGATGGAATGTCCCATTCTATTTTGGCGGTACA
TCTCTGTTGATCATTGTTGTCGTAGTGATGGATTTTATGGCTCAGATTCAGGCCCATTTG
ATGTCGCATCAGTACGAGGGGTTAATGAAGAAGGCCAACCTCAAAGGCGGCAGAAAGAAG
TGA
>DDLEKDFJ_00187 50S ribosomal protein L15
ATGCGTCTCAACGATTTGCGCCCGAATAGTGGGCAAAAGCGTGACCGAAAGCGTGTGGGT
CGTGGTATTGGCTGCGGTCTTGGTAAGACGTGTGGTCGCGGCCATAAAGGGCAGAAGTCC
CGCTCCGGTGGGTTTCATAAGGTTGGTTTTGAGGGTGGTCAGATGCCACTGCAGCGCCGC
CTGCCAAAGGTTGGTTTTCGTTCCCGTGTCGGCATGACTACCGCTGAGATTCGGCTGAGT
GAGCTGGCCAAGGTCGAGGGCGATGTTGTCACTCTCGAGTCTTTGGAAAAAGCGAATCTC
ATCAATCGTTCCGTTAAGCGGGTGAAGATTATTGCATCTGGCAATGTTCAGCGTTCCGTG
ACCATTGTTGGCATTAAGGCCACCAAAGGAGCCGCAGCGGCTATCGAGGCTGCAGGCGGA
AAGATCGAGGCGTAA
>DDLEKDFJ_00188 50S ribosomal protein L30
ATGTCAGATAAGAAGATGATGCGCGTTACCTTGGTGCGGAGCATGAATGGGCGTCTTGCC
AGCCACCAGGCCTGTGTGCGTGGTTTAGGCCTGCGTCGCATGCACCATACGGTAGAGGTC
GAGGATACTCCCTGTACACGTGGTATGGCGGGCAAGGTGTCTTACATGGTAAAGGTTGAG
GAGTCCTGA
>DDLEKDFJ_00189 30S ribosomal protein S5
ATGGCAAATTTCAATACAAAGCCTGAGAGTGATGAGCTCCTCGAAAAGCTGATCAACGTC
AATCGTGTTGCCAAGGTGGTAAAGGGGGGGCGTCAGTTCGGTTTCTCCGCGCTGACTGTT
GTCGGCGATGGTCAGGGTCGCGTTGGTTTTGGTACCGGCAAGGCTCGCGAGGTTCCGATT
GCGATTCAGAAGGCGATGGAATCGGCACGCAAAAACATGGTCAAGGTCAGGCTTAGTGGC
GATACGCTTCAGTATCCACTGGTTGGGCGCCATGGTGCTGCCAATGTCTTCATGAAGCCC
GCTTCTGAAGGTACTGGCATCATCGCCGGTGGCGCGATGCGTGCGGTTTTTGAGGTGCTT
GGTGTTCACAATGTGCTGGCCAAGTGTATCGGCACCAACAATCCGATCAACGTGGTGCGT
GCAACCATCAATGGTCTGGCCGATATGACGGATGCTGAATCTGTGGCGGCCAAGCGTGGC
AAGAAAGTTGAAGAGATTCTGGGGTAA
>DDLEKDFJ_00190 50S ribosomal protein L18
ATGGACAAGAAACAAGCACGTATTCGGCGTAGTCGCCGCACTCGCGCGAAAATTCGCGAA
CTGGGTGTTCATCGCCTCACAATCCACCGGACACCTCGTCACATGTATGCACAGGTGATC
GCGCCGAGTGGTGGTGAGACCCTGGCGAGCGCTTCGACTCTGGACAAAGTGGTTGCTGAG
CAGATTGATGGGGCGACCAGTAATGCAAATGCGGCCGCCGTCGTCGGAAAGCTCATTGCC
GAGCGAGCCAGAGCGGCTGGCATTGATCAGGTTGCTTTTGATCGTTCCGGTTTTCGCTAC
CACGGTCGGGTCAAGGCGCTGGCCGATGCGGCACGCGAAGCTGGCCTGAAGATTTAA
>DDLEKDFJ_00191 50S ribosomal protein L6
ATGTCTCGAATTGCAAAGAGTCCGATTGCTATTCCGTCTGGTGTGGAGCTGAAAGTTGCG
GATCAGGTTGTTTCGGTGAAAGGCGCAAAAGGCGCTCTGGAGCTGGCAGTGCATGATCTG
GTTGCGATTTCCCAGGAAGATAGTGAGCTGCGGGTGTCGCCGAAGGTAGAAGATAAAGCC
TCATGGGCAATGGCCGGAACCATGCGGGCGTTGCTTAACAATATGGTGGTTGGGGTGAGT
CAGGGCTTCGAGCGTAAGCTAGAGCTGGTTGGTGTGGGTTATCGTGCCCAGGCCACAGGC
AAAAGCCTGAATCTCAGTCTCGGTTTCTCACACCCCATCGACTATTCCTTGCCTGATGGG
GTAGATGCTGCAACTCCTTCTCCAACTGAAATCGTCCTTACTGGATTTGATAAGCAGCGA
GTTGGGCAGGTGGCTGCGGAGATTCGTGCTTTTCGTCCGCCAGAGCCCTACAAGGGTAAG
GGTGTTCGTTACTCGGATGAGCTCGTGGTTCGTAAAGAAGCCAAGAAGAAATAG
>DDLEKDFJ_00192 30S ribosomal protein S8
ATGAGTATGTCAGATCCCATCGCGGATATGCTTACGCGTATCCGTAATGGTCAAGCAGCG
AACAAGTCTGATGTTAAGCTGCCCGCCTCCAAGATGAAGTTGGCGATCGCCAATCTCCTC
CAAGATGAAGGTTTCATCCAGAATGCCAGAGTCGAAGAGAATGACGGCAAGCCCCAGTTA
GTGCTTGAGTTGCGCTACTTTGAGGGTCGTCCGGTTATTGATCTTATCAAACGTGTCAGT
CGTCCGGGCCTCCGAGTTTACAAGGGGCGCGGTGAGCTGCCGAATGTTCGTGGTGGCTTG
GGCATTGCAATCATCTCCACATCGAAAGGCATTATGACCGATCGTGCGGCCCGGGCTTCT
GGGCAGGGCGGTGAAGTGATTGCCTTTGTTGCCTAG
>DDLEKDFJ_00193 30S ribosomal protein S14
ATGGCAAAGAAGAGCATGATCGCACGCGAAAATAAGCGTGCACGTACGGTAGCAAAGTAT
GCCGCCAAGCGAGCTGCGCTGAAGAAGATCATCGATGATCCCAGTAGCAGCTATGAGCAG
GTGGAAGAGGCAGTGGTCAAGCTGCAGAAGCTACCGCGTGACGCAAGCCCGAGTCGTCAG
CACAACCGCTGCCGGGTAACTGGCCGTCCGCACGGCTACTATCGCAAGTTCGGTCTGGCT
CGCAACAAACTTCGTGAGGCTGCTATGCGTGGCGATGTGCCTGGGCTTGTAAAAGCAAGC
TGGTAA
>DDLEKDFJ_00194 50S ribosomal protein L5
ATGTCAAGATTACAGCAACATTACAGCGACGCTGTTGTCCAGCAGTTGATGGACAAGTTC
AAATACAACAGTGTCATGCAGGTTCCGCGCATTACCAAGATCACCCTGAACATGGGTGTC
GGTGAGGCGATTGGTGATAAAAAGGTTCTCGAGTTTGCCGTGGGTGATATGGAAAAGATC
GCTGGCCAGAAGGCGATCATTACTCACGCACGTAAGTCGATTGCTGGCTTCAAGGTTCGT
GAAGGCTGGCCCATCGGCTGCAAGGTGACTCTGCGGCGCGAGCGTATGTATGAGTTTCTC
GACCGACTGATCAGCATTGCGATTCCACGTATTCGTGACTTTCGCGGGCTGAGTGCCAAG
TCTTTTGACGGTCGTGGTAACTACAGCATGGGCGTAAAGGAACAGATCATCTTCCCTGAG
ATCGACTACGACAAAGTTGATACCCTGCGTGGCTTGGATGTCACTATCACAACAACAGCG
CGCACTGATGAAGAGGGACGCGCCTTGTTGGAAGCGTTTAAATTTCCGTTTAAGAACTGA
>DDLEKDFJ_00195 50S ribosomal protein L24
ATGGCTAGCAAGATCAAAAAGGGCGACGAGGTCATCGTTGTTACCGGAAAAGACAAGGGC
AAGCGCGGAACTGTGATCCGCATGCTCGATCGGGATCGTGTTGTTGTAGAGAACATCAAC
ATGGTTAAAAAGCACACCAAGCCGAATCCAGCGAAAGGAGAGCCTGGCGGTATTCTCGAT
AAAGAGATGCCCCTGCATATCTCCAATGTCGCGCTCTACAATCCGGAAACCGGCAAGGGT
GACCGGGTTGGGTTCAAGACCCTGGATGATGGCCGCAAGGTGCGGGTGTTCAAGTCCAAC
AACGAAGTTGTGGATATCTGA
>DDLEKDFJ_00196 50S ribosomal protein L14
ATGATTCAGATGCAGACAAGCCTGAATGTTGCCGATAACAGCGGGGCCAAACGCGTCCAG
TGCATCAAGGTACTGGGTGGCTCGCATCGCCGTTATGCGGGGATCGGTGACATCATCAAA
GTAAGCGTTAAGGATGCAATTCCGCGCGGTAAGGTCAAAAAGGGCGACGTTTACAACGCC
GTCGTGGTGCGCACCAAAAAGGGTGTTCGCCGTCCGGATGGTTCAATCATCCGCTTTGAT
ACCAACGCGGCTGTATTACTTAACAATCAGTATCAGCCAATCGGTACACGTATCTTTGGC
CCTGTTACCCGTGAATTGCGAAGTGAGCGTTTTATGAAGATCATTTCGCTCGCTCCCGAG
GTGCTGTGA
>DDLEKDFJ_00197 30S ribosomal protein S17
ATGAGCGAACAAGAAGCCAGCAACCGCACCCTGGTCGGGCAAGTGGTCAGCAGCGGGATG
GATAAGTCCATTACTGTCGTTGTTGAGCGTCGAGTGAAACACCCGATCTACGGCAAGTTC
GTGCGCCGTTCCACTAAGGTGCATGCGCATGATGAAAGTAACGAGTGCAACTCCGGTGAT
ACTGTGATGGTGGAGCAATGTCGTCCGCTGTCGAAGACCAAGCGTTGGCGCCTGGTGAAG
ATCATCGAGCGTGCCAGCTGA
>DDLEKDFJ_00198 50S ribosomal protein L29
ATGAAGGCAAGTGAGCTGCGAGGAAAGGGTTCCGAAGAGTTGCAGTCAACTCTTGAGGAA
CTGCTGAAAGAGCAATTCAATCTGCGCATGCAGAAGGGAACCGGACAGCTTTCGCGTCCC
TCCCGCATGAATGCGGTCCGCAAGGAGATCGCACGGATTAAAACGGTAATGAACGAGCAG
AAGGCAGGCAGCGCATCATGA
>DDLEKDFJ_00199 50S ribosomal protein L16
ATGCTACAACCAAAACGTACCAAATTCCGAAAGCAGCACAAGGGCCGCAACCGTGGCCTT
GCCAACACAGGTAGCAGTGTCTCGTTTGGCGAGTTTGGCTTGAAATCCACTGGGCGTGGC
CGTATTACTGCTCGTCAGATTGAGGCAGCCCGACGCACAATTACCCGTCATGTGAAGCGT
GGTGGACAGCTGTGGATTCGGGTTTTTCCTGATAAGCCTATTACCAAAAAACCTCTCGAG
GTACGTCAGGGTAAAGGTAAGGGTAATGTGGAGTACTGGGTTGCTCAGATTCAGCCAGGG
CGCATGCTCTACGAGATCGAAGGTGTCTCAGAAGAGCTGGCTCGTGAGGCATTTGCGCTG
GCATCTGCGAAGCTGCCTGTGTCCACCACTTTCGTAAAACGGACGGTGATGTGA
>DDLEKDFJ_00200 30S ribosomal protein S3
ATGGGTCAGAAAGTACATCCAACCGGTATCCGACTGGGTATCGTAAAAGACTGGACGTCG
AAATGGTACGCAGATTCCAAGCACTATGCTGATCTGCTGAACAATGATCTCAGTGTCCGG
GATTTTCTGAAGAAGCGCCTCTATCAGGCATCCGTAAGCCGGATTCAGATCGACCGCCCT
GCAAAAAATGCACATATCACTGTGCATACGGCACGGCCCGGCCTTGTTATCGGCAAGAAG
GGTGGCGACATTGATGCCTTGCGTAACGAGGTCTCCCAGATGATGGGGATCCCCGTGCAC
ATCAGCATCGAGGAGATTCGCAAGCCTGAGCTGGATGCACAGCTTGTCGCAGAGGGGGTT
GCTCAGCAGCTTGAGCGTCGTGTGATGTTTCGTCGGGCCATGAAGCGTTCGGTGCAGAAT
GCCATGCGCTTGGGAGCGCAAGGCATCAAGATCAATATCGGCGGTCGTCTGAACGGCGCT
GAGATTGCCCGTAGCGAGTGGTACCGAGAAGGGCGTGTGCCGCTGCACACTTTGCGTGCC
GATATCGATTACGGTTTTGCCGAGGCCAACACCACTTATGGCATCATCGGCGTGAAGGTT
TGGATTTTTAAGGGTGAAGTCTTTGCTGATGGAGAGGTGGCGCAAGCAGAGCCTAAGACC
AAATCCGCAGGAAAGAGGTCGTAA
>DDLEKDFJ_00201 50S ribosomal protein L22
ATGCAGGCATCAGCAAAATTGCGACATGCGCGCATGTCGGCCCAGAAGGCTCGGCTGGTC
GCAGACCAGATTCGCGGTCTGCCGGTTGAACAGGCGTTGAATGTTCTCGCATTCAGCAAG
AAGAAAGGCGCGGTTCTGGTAAAGAAGGTTCTTGAATCGGCGATTGCCAATGCAGAGCAC
AACGAAGGTGCGGATATCGATGAGCTTAAGGTCTCAGCGATCAGCGTTGACGAGGGGCCG
ACTATGAAGCGAATCCGTGCTCGTGCAAAGGGGCGCGCAGCCCGTATCCTCAAGCGGACC
AGTCACATCAATGTGACTGTCGCAGACAAGTAA
>DDLEKDFJ_00202 30S ribosomal protein S19
GTGCCACGTTCAATCCGAAAAGGGCCGTTTATCGATCACCACCTGGCCAAGAAGGTGGAA
GATGCGGTCGCGCAAAACAACAAGCGGCCCATTAAGACATGGTCTCGGCGCTCGATGATC
CTGCCCGAAATGGTCGGTCTGACCATTGCGGTCTACAACGGTCGTCAGCATGTGCCGGTT
CTCATCTCTGAGAACATGGTTGGCCATAAGCTCGGCGAGTTCGCGCTGACCCGCACCTAT
CGGGGTCATGCAGCGGACAGGAAGTCCAGGTAA
>DDLEKDFJ_00203 50S ribosomal protein L2
ATGGCTATCGTAAAGACAAACCCGACCTCTGCTGGCCGCCGTTTTGTGGTCAAAGTGGTG
AATAAAGAGCTGCACAAGGGCGGCCCTTACGCACCGCTGGTCGCAAAGAAGACCAAGAGT
GGTGGTCGCAACAACACTGGTCGTATCACTACCCGCCATCGCGGTGGTGGTCACAAACAG
CGCTACCGCATCATCGATTTCAAACGAAATCGTGAAGAGGCGGCAGTGGTGGAGCGTTTG
GAATACGATCCAAACCGGACCGCGCACATTGCACTGATCCGCTATGAGGATGGTGAGCGT
GCCTACATTATTGCGCCGAGCGGTCTAAAAGCTGGAGATGAAGTATGCTCCGGCAGCGAT
GCAGCGATCGCGGTGGGTAACTGCCTGCCGCTGCGCAACATGCCGCTGGGTTCTGTGGTG
CACTGCATCGAGATGAAGCCTGGCAAAGGCGCCCAGATCGCACGTTCTGCGGGCGCCTCG
GTTCAGCTGGTCGCTCGTGAAGGCGACTATGCAACCCTGCGTCTGCGTTCCGGTGAGATG
CGCAAGATTCCATCCGATTGCCGTGCAGTAATCGGTGAGGTCTCCAACTCGGAGCACAAT
CTGCGATCTCTCGGCAAGGCGGGCGCCACACGCTGGCGGGGCGTACGTCCCACCGTCCGT
GGTGTCGCCATGAACCCGGTGGATCATCCACATGGTGGTGGTGAGGGTCGGACCTCGGGC
GGGCGTCATCCGGTATCCCCTTGGGGTATGCCAACTAAGGGTTATAAGACCCGCACCAAC
AAGCGTACCGATAAGATGATCGTACGCCGCCGCAATCGTAAGTAA
>DDLEKDFJ_00204 50S ribosomal protein L23
ATGAATAACGAACGTCTGATGAAGGTACTGCTCAGCCCGCTTATTTCGGAGAAGAGCAGT
ATTGTCGCTGATGCAAACCGGCAGTTTACTTTTCGCGTTGTGAAAGATGCGACCAAGCAA
GAGATTGCCGCTGCTGTAGAGAAGCTGTTCGATGTTGAGGTCGAACGGGTGCAGGTGGTG
AATGTAAAGGGCAAGAAGAAGCGCTTTGGTCAGATCCAGGGTCGCCGCTCTGATTGGAGA
AAGGCCTACGTTCGCCTCAAAGAAGGCAATGATATCGATTTCGCCGGCGGTGCCTGA
>DDLEKDFJ_00205 50S ribosomal protein L4
ATGGATTTGAATGTACAAGGTGGAGATGCCATCCAGGTCTCCGACGCCGTGTTCGGTGCA
GAGTACAAGCAAGGCCTGATCCATCAGGTCGTGACCGCCCATATGGCGGCTGCCCGTTCT
GGCACCAAGGCGCAGAAAAGTCGTTCCGCTGTCAACGGTGGTGGCATCAAGCCCTGGCGT
CAGAAAGGTACCGGTCGTGCCCGTTCCGGCACTAGCCGCAGCCCGATCTGGCGTAGTGGC
GGCGTGACCTTTGCTGCGCAGCCCCGTAGTTACGCGCAGAAGGTCAATCGGAAGATGTAC
CGGGGTGCGATCCGCTCGATTCTCTCCGAGCTGATCCGTCAGGAGCGGTTGGTTGCGGTG
AAGGAGTTCAACGTCTCTGCGCCGAAGACCAAAGAACTGGTCGGCAAGCTGAAAGAGATG
GATCTGAGCGATGTGCTGGTTGTGACAAACAACCCGGATGAGAATCTCTATCTCGCAGCA
CGCAACCTCTATGGTGTCGATGTGCGCGATGTGCAGGAGATCGACCCGGTAAGCCTGATC
GCCTACGAAAAGGTCTTGATGACCGAAAGTGCGGTTAAGCAGATTGAGGAGCGTTTGGCA
TGA
>DDLEKDFJ_00206 50S ribosomal protein L3
ATGGCTATTGGAGTTATTGGACGCAAGATCGGTATGACCCGAGTCTTCACCGAAGAGGGT
GCGTCAGTGCCGGTTACCGTGATCGAGGTCGCGCCGAATCGTGTCTCTCAGCTGAAGAGC
GAGGATGTGGATGGTTATCGTGCGATCCAGGTGACCACTGGTGCACGCAAGGCTTCTCGC
GTTAACAAGGCTGCCGCCGGTCACCTGGCGAAGGGCGGTATTGAAGCGGGTCGTGGTCTG
TGGGAGTTCCGCCTGGAAGATGGTGAGGGCGAAGGCATCGAGGTCGGTGCCGAGATCAAG
GCCGACCTCTTTGAGGTTGGGCAGAAGATCGATGTGCGTGGCCAGAGCAAGGGTAAAGGT
TTTCAGGGTGGTGTGAAACGCCACCACTTTCGTACCCAGGACGCCACCCACGGTAACTCG
CTGTCGCATCGTGCGCCGGGTTCGATCGGTCAGTGCCAGACCCCAGGTCGTGTCTTCAAG
GGTAAGAAGATGGCTGGTCACATGGGTGATGTTCAGCGCTGCCAGCAGAACCTGGAAGTG
GTGCGGGTCGACACTGAGCGCAACCTGCTGCTGGTAAAGGGGGCAGTCCCTGGCGCTACT
GGCGGTGATGTGATCGTGCTGCCTGCGATCAAGATGAAGAACAAAGGGTGA
>DDLEKDFJ_00207 30S ribosomal protein S10
ATGGCTAACCAAAGAATTCGCATTCGCCTGAAGGCTTTCGATCATCGACTGATCGATCAA
TCGGCCCGTGAGATCGTTGAGACTGCCAAGCGCACTGGTGCGCAGGTGCTCGGCCCGATT
CCGCTGCCGACTAAGAAAGAGCGGTTTACCGTACTGATCTCCCCGCACGTCAATAAGGAC
GCGCGCGACCAGTATGAAATTCGTACCCACAAACGTCTGATGGATATTGTCGACCCGACT
GACAAGACCGTTGATGCGCTGATGAAGCTCGATCTGGCCGCCGGCGTGGACGTTCAGATC
AAGCTGAACTGA
>DDLEKDFJ_00208 Elongation factor Tu
ATGGTGATGCCGGGTGACAACGTCAAGATGACGGTAAAATTGATCGCGCCGATCGCAATG
GAAGAGGGCCTGCGTTTCGCTATCCGTGAGGGTGGTCGTACCGTGGGTGCCGGCGTGGTT
TCCAAGATCATCGAGTGA
>DDLEKDFJ_00209 putative sulfate transporter
GTGTTTGGGGCAAAACAGGTCGTCGATTATCTTAGGCAGTGTTTTCTTCCCTTCTTTGGG
TGGATCGGCGAGTTGCGAGACGGCAAGGTCGTAAAAGCCGACATCATCGCGGGCATCACG
GTTGCACTGGTGTTGGTTCCCCAATCAATGGCGTACGCACAGCTCGCTGGACTGCCCGCC
TACTACGGCCTCTACGCCTCCTTCCTGCCGCCGATGGTTGCCGCTATCTTCGGCTCTTCC
CGCCAGCTGGCCACAGGGCCGGTGGCGATGGTCTCATTGATGACAGCTACCGCGTTGGAG
CCATTGGCAACCCAAGGTGGTGATGGATTTCTCGCCTATGCTCTTGGTCTGGCGCTGATG
GTAGGTGTGTTCCAGGTTGCGCTGGGCATGTTGCGGCTCGGTGTGCTGGTGGACCTGCTC
TCCCACCCTGTTGTTGTCGGCTTCACCAACGCCGGTGCACTGATCATCGCCACATCCCAG
CTGAACAAGGTCTTCGGTGTGGAGAAGATCGCTGGTGAGCACCACTACCAGACGGTGATC
AACATCATCAACTCGGCGATCGATCATACGCATTTGCCGACCTTATGGATGGCGGCTTTA
GCAATCCTGATCATGCTCGGTCTGAAGCGTTTCTACCCAAAGATACCAAATGTGCTGGTG
GCAGTGGTGACCACCACACTGCTTGCCTGGTACACCGGTTTTAATGAGAGCGGTGGCAAG
GTTGTGGGTGCGATCCCTGAGGGATTGCCGGGTATGAGCATGCCGGGTTTTGATTTGGAA
ATTCTCGGCCAGCTTGCCACTTACGCGATTATTATCGCACTGGTGGGCTTCATGGAAGCG
ATCGCCATTGCCAAGGCGATGGCAGCCAAAACCCGTCAGCGACTCGATGCCAACCAGGAG
TTGATCGGTCAGGGACTGTCGAACATCACGGCCGGCCTGTTCTCTGGCTATCCGGTCTCT
GGCTCCTTTTCCCGTTCAGCAGTCAACATCAATGCTGGTGCGATGACCGGTTTCTCTTCT
GTGGTCACCGGCCTGATGGTGGGTCTGGCCCTGCTGTTTCTGACCCCACTGCTCTACCAT
TTGCCGCTGGCGACCCTCGCTGCGGTAATCATCTTGGCAGTGGCCAACCTGGTGAAGGTC
GGGCCGATTATTCACGCCTGGAAGGCTGAGCCCCAGGATGCCGTCGTGGCGGTCATTACG
TTTGCCCTGACCCTCTATATTGCACCGCATATCGAGTACGGCATTCTGGTGGGTGTAATC
CTCTCGATCATGCTGTTTATCATGCGCAGTATGCGCCCTCGCGTGGCAGAACTCTCGCGC
TATAAAGATGGCACCATGCGTGACATCACAGTGTTTCCCGAACTGCAGACCAGCGACAAG
ATTGCCCTGCTACGCTTCGACGGCTCACTTTACTTCGCCAATGCCGGTTATTTTGAGGAC
AAGGTGCTGGAACTGGTCTCCAAGTACCCGAACCTGCGCTACATCATTATCGATGGCGAG
GCCATCAACCAGATGGATTCAAGTGGTGAGGAGGTCCTGCATCACCTGACCGATCGGTTA
AAAGCGCTGCACATCGAGTTTGTCGTGGCCAGGATGAAGCGGCAGTTTATGAAGACGATT
CGCCGCACTGGTCTGCTGGATTCGATTGGTGAAGACCACTTCCACTCGCGCATCCAGTTT
GCACTCAACTACGCTTGGGATGGCTTGGGAGAGGATTATGATCGCACCAAATGCCCCCTG
CGGCGGCAGATTGATTGA
>DDLEKDFJ_00210 Na(+)/H(+) antiporter NhaD
ATGGCGAGTAGACTTATCCCCCTGCTGATGTTGTTGCTAGTACCAGGCCTTGCCCTTGCC
GCCGGCAACGACAAACACAGTTTGGACCTGACAGACCACTGGGTCGGCTTTACCGCCATC
GCAATCTTCGTCCTGGCCTATGCGCTGGTGATGGCGGAGGAATTCACCCACCTGCGCAAA
TCAAAACCGGTAATCCTCGCCGCCGGTCTCATCTGGGGCATCGTCGCCTGGTACTACCAG
AGCCACGGCCTGCCTGATGCCACGGAACTCGCGGTACGGCACAACCTTCTGGAATATGCA
GAGCTGATGCTCTTCCTGCTGGTGGCGATGACCTATATCAACGCCATGGATGAACGCAAC
GTCTTCGAGGCGCTGCGCTCCTGGCTGATCAAAAAAGGCTTCGGCTTCCGCCAGCTGTTC
TGGATCACCGGCACACTCGCATTTTTTATCTCCCCCATCGCCGACAATCTAACCACCGCT
CTGCTGATGTGCGCGGTAGTGCTGGCAGTTGGCGGCGCAAATACCAAATTCATCCTGCTC
GCCTGTATCAACATCGTGGTAGCAGCCAATGCCGGCGGCGCCTTCAGCCCCTTCGGCGAC
ATCACCACACTGATGGTCTGGCAGAAGAACATCGCCACCCCTCAAGGCACTGTGGACTTC
TTCCAGTTCTTCTACCTGTTTCTCCCTGCGATCATCAACTGGGTGGTGCCGGCAGTCATC
ATGAGCTTCGCCGTGCCCAATGAGAACCCCCAGGGCGGCGGTAAAAGTGTGAGCATGAAA
CGTGGCGCCAGACGCATCATCACCCTGTTCCTGCTGACCATCATCACCGCTGTCAGCTTC
CACAACTTCATCCACATGCCTCCGGTGATCGGCATGCTCACCGGCCTGGCCTACCTGCAG
TTCTTCGGTTACTACCTGAAGAAGACCTATCACCGGGAGCTGGCCAACACCAATGGCGAA
GCCAACACCGAGCTGGAGCACGATGGCCAGATGGGCGACCCGATCGCTTTCGATGTGTTC
AATAAGATCGCCCGCGCAGAGTGGGACACCCTACTGTTCTTCTACGGTGTGGTGCTCTGC
GTCGGCGGCCTTGGCTTCATCGGTTATCTGGCCCTGGCCTCTGAGGTAATGTACACCGAA
TGGGGCACGTTGCTGGGCCTCAGCGCCGAGATGAGCGCCACCCCAGCCAACGTGGCGGTG
GGGCTGCTCTCTGCTGTCGTCGATAACATCCCTGTCATGTTCGCAGTGCTCACAATGATG
CCCAACATGTCGGAGGGCCAATGGCTTCTGGCCACCCTCACCGCTGGTGTCGGCGGCAGC
ATGCTCTCCATCGGCTCTGCGGCCGGTGTCGCGCTGATGGGCCAGGCCCGCGGCAAGTAC
ACCTTCTTCGGCCATCTGAAGTGGGCCCCGGTGATCGCGCTAGGCTATATCGCCAGCATC
CTCACCCACCTCTGGCTCAACAGCAACCTCTTCTGA
>DDLEKDFJ_00211 Na(+)/H(+) antiporter NhaD
ATGCGGTTCAATGCAGTACCCATCACTCTGGCTGTGATCAGCTTGCTCCCGCTTGCTGTC
CACGCATCCACGCCTGTCCACTCCACTGCCACCCCCACTTTCGATTGGCCCAGCTGGCTG
GCCCTGAACATCTTCTGCGGAGCCATGCTGCTGGCGATCCTTGAGGAGAAGACCGACCTG
CACAAATCGAAACCGCTGCTGCTGGCAGCCGGTCTGATCTGGGCCCTCATTGCCTGGCAC
TATCAGGGCAACCCCCAGATGCCTGATACGGAATCGGTGGTGAGAAACCACCTGCTGCAG
TTTGCCGAACTGATGCTGTTTCTGCTGGTGGTGATGACCTACATCAACGCCATGAATGAG
CGCCGCCTGTTCCTTGCACTGCATCACTGGATGGTCTTCAAAGGATTCAGCTATCGCCAG
CTTTTCTGGTTGAGCGGCGCCATCAGCTTCTTTGCTTCACCCTTTCTTGACAACCTGAGC
ACCCCCCTGCTGGTCGGCACCGCCATCCTGACCCTGGCACGGGAGCACAACCGGTTTGTC
GGTCTGGCCTGTATCAATATTGTGGTCGCCACTAACGCCGGGGGGGTCTTCACCCCTTCC
GGGGATCTCTCGACACTGATGGTCTGGCAACACAGAATCCTGACCCCACAAGGGATGCTC
GACTTCCCCAACCTGCTGCGCCTCGCGCTACCTGCCCTGCTGGCCTGGCTGGTACCAACT
CTGCTGATGCACCCCTTCGTTCCCCGGGGAAGACTCCCCCAACAACACCCCGAGCCCTGC
CTGCGGCGAGGCGCATTTATCGTTCTGCTACTGCTGCTTGCCACCATCACCACAGGCATC
ACCTTCGCCCACTATCTCGACCTACCCGCAGCAATCGGCATGATGACCGGCCTCGCCTAC
CTGCAATTCTATGGTTACTATCTGAAACGCACCCACCAGCTACCTGAGCACAATGGTGAT
CTACAATCCGGACCGATCGACTCACCCGATCCATTCGACTTCTTTCACGGCGTCGCTCGC
AGCCAGTGGGACAGTCTGTTGTTCCTGGCCGGACTGGTACTGTGCATCGGCGGCCTCGCC
CACCTCGGCTGGCTCGCCAGCGCGGAGTCACTACTCTACGGCAATTTCGGACCGACCACC
GCCAACATCATGATCGGTCTCTATTCTGCAGCCATCGAAAACGTCACCACCATGCTTGGC
GTGCTGGCGATGGAACCACAGATGTCACTTGGCCAATGGCAATTGATCACCCTCACCACC
GGCACCGGTGGCAGCCTGTTGGCCATAGGTTCGGTCGCCGGTGTGGTGCTGATGGCCCAG
GCAGGAGAGCGCTACACATTTTTCAGCCACCTCAAGTGGACCCCCGTCATCGCTCTCGGC
TATTTCATCGCTGTTGCCGCCCATGTTTGGCTCAACGCCGCACTCTTTTGA
>DDLEKDFJ_00212 Phosphoribulokinase, plasmid
ATGTCTAAAAAGCATCCGATCGTAGCGGTGACCGGCTCTTCCGGTGCCGGCACCACCACC
GTCAAGCGTGCCTTTGAGCACATCTTCTTTCGCGACGGGATTACCCCTGCAGTCATCGAA
GGTGACAGCTTTCACCGTTACGATCGCGCCCAGATGCGCGAAAAAATTGCAGAGGGCATG
AGCCACTTTGGTCCCGAAGCCAACCGCTTCGACAAAATCGAGGAGCTGTTCAAAACCTAC
GGCGAAACCGGTTTGGGCCAGAAGCGCTACTACCTGCACAGCGCGGAAGAGGCCGCCGAA
CACAACGCACGTCTTGGCATCGACAAAAAACCTGGCGAATTTACCCCCTGGGAGTCGGTT
CCAGAGGGCACCGACCTGCTCTTCTACGAAGGTCTGCACGGCTTGGCGGTGGACGGCGAT
GACGATGTCGCCCAGCATGTTGACCTGGGTGTCGGCGTAGTACCGATCGTCAACCTGGAG
TGGATCCAGAAGATCTTTCGCGACAACGCCGAACGTGGTTACAGCGAGGAGGCGATCGTC
GACACCATCCTGCGTCGCATGCCCGACTACATCAACCACATCACGCCACAGTTCTCGCGC
ACCGACATCAACTTCCAGCGCGTTCCCACCGTGGATACATCCAACCCATTTATCGCCCGT
GATATCCCAACTCCGGACGAAAGCTTCGTGGTGATCCGCTTCAAGGATCCAAAAAAGTTT
GACACCGACTTCCGCTACCTGCTCTCGATGATCGACGGCTCCTTCATGTCTCGTCGTAAT
TCTATCGTGGTGCCCGGCGGCAAGATGGGCTTCGCCATGGAGATCATCCTGCAGCCGATC
ATCGAGCAGATGATGGACTCACGTCACGTCTGA
>DDLEKDFJ_00213 hypothetical protein
ATGGGTTACGGCTTGAGCATTGTTAAACCACCAGTTCCACTCGATAGTGACGCGGCTTGG
GACGTCTATGACGAGATCCTGGATGAGATGGATCAGCTGCCAGGCGACCCGGCAGAGGAG
TTTCTCAGCCTGATCAACGAACTCACCAGCCACTACCCCGAACAGACCAAAGGGAGAACA
GAGACCGCCGAACGCTGCCCATGGGTCTCCCTCCCAATAGAACGCTATGCCGGCTGGGAT
ATGCTCGACCTCACCATCTCCTTCGCCATGGCCTCCGAAGTCGTCCCATTCGTCATCAAA
AAAGCCAACCAACAAGGGCTGGTGGTATTCGACAGGCTGAGCGAAAAGGTGCACCACCCC
TGA
>DDLEKDFJ_00214 hypothetical protein
ATGCAGATCTGGGTCGATGCCGATGCCTGCCCCAAAGTGATCAAAGAGATCCTGTTCCGC
GCCGCAGAGCGCACCGGCACCAGCTTGACGCTGGTCGCCAACCAGCCAATGCAGACACCA
CCCTCACGGCTGATTCGCGCGATCCAGGTCTCCGCCGGCTTCGACGTGGCCGATGACGAG
ATCGTCAGGCTGGTCAACAGTGGTGATCTGGTAATCACCGCTGATATCCCACTGGCTGCC
GAGGTGATCGAAAAGGGAGGGTGCGCCCTCAGCCCCCGCGGGGAACGCTTCACCCCCGAG
AACATCAGACCACGCCTCAACATGCGCGACTTCCTGGACACCATGCGCGCCAGCGGCGTC
AATACCGGCGGACCACCGCCCCTCAGCCAGAGCGATCGCCAGGCCTTCGCTAACCACCTC
GACCGGCTACTGGCAGAAATGGCCAAGGGTTGA
>DDLEKDFJ_00215 hypothetical protein
ATGGCACATCTGCTTGCAGCTATCTCCGGTCATGGCTTTGGGCATGCGGCACAGACCTCG
GTGCTGGTGAATGCACTGCGGCAGCGACTGCCCCGACTGCGACTGACTCTTGCCACCGAC
CTTCCCGAGCCGTTCCTGCGGCGTCGGTTTGCCGGCCACTTCGAACTGTTGCGCATCGCT
TGTGATCCTGGCATGCCGATGCACTCTGCTCTGCAGGTTGATGTTGACGCGGCGCATTAC
GCCTATCGTGAGTACCATCGCGACTGGCAGAGTCACTTGCAGAGCTGGCGTGCGCTGTTG
TGCAGCCAGCGCCCCGATCTAGTGTTTGCCGATGCGCCCTATATGGTGCTCAGTGCAGCA
CGCTTGGAGGGGCTGCCCTGTGCCGCTGGGTGCTCCCTCAACTGGGCGGATATCTACGGT
CATTTCTGCGGCAGCAAGCCGGGTGGTCAGACGATCCGGGGGCAGATTGAGGAGAGCTAT
CAGCAGGCTGATGCCTTCTTCCGTTTCACGCCGTCGATGCCGATGCCCTGGCTTGAGAAT
GGTGTCGACGTGGGGCCGCTAGTGGCGCCACACGCCTCAGTTCGACGGCAACTCTTCAAA
GCATGCGACCTGTCTGATCAGACCCGGTTGGTGTTGGTGAGTCTGGGCGGCTTGGACACT
CGGATTGATTTTCAGCACTGGCCGGAACGCGAGGGGATTCGCTGGATCCTGCCGCAGAGC
TGGCAGGTCCGTCGCCGCGATGTGCTGGTGTGGGAGGCGCTTGAACAGCGTTTTGGTTCG
GTGCTTGGCAATTGTGATGCGGTGATCCTTAAGCCAGGCTACGGCATGATTAGTGAGGCG
GTAATCAACCGTTTGCCGGTGCTCTGCACGCTGCGTGGCGACTGGCCGGAGCAGCCCTAC
CTGTTGCAGTGGCTGCGGCGTCACGGCAGGGTGCTGGATATTGAACCGCAAGCGTTGCTG
CGGGGGGCAATCGGGGATACTCTGGAACGGCTCTGGCAACTGCCGAAGGCGGCGCCAGTA
GCCGCTACGGGCATTGGTGAGTTGCTTCCTTGGTTCGAATCCCGGTTGGGCTGA
>DDLEKDFJ_00216 hypothetical protein
ATGGATATCTCACTCGATAGTGTACTCTTCTGGAGCGGACTGGGACTACTGCTGGTCGGA
CTGTTTGTCTTTCTCACCGGCAAGAGCGCAGCAGACGGAAAGAAAAAGAACAACTACCGC
TTCGAGGCATTTGGCATCAAGGTCGATGTCAACAACCCTTCGCTGGTGCTGATCATCCTC
GGCGGCGTGATGATGCTCGCCCCGATCATGATGCAGCAGGAGAGAGCGGAGACCACGCAG
TACAGCCCCCCACCCCAGGAACCGGTCAGCCAGACAGAACAGGCCCTTGCCGAGGCCCCA
CCACCGCCGACCATAGCAGCCCCACCACAGCAAACCGCCCCCCAAGCCAGGCAGAAAACC
ACTGATAAGATCAGCCCCCCAGCCGAACCAAAAGCCGCCAAACTGGAGAGCAACAAGCCG
CTGGTGAAGCAACCGCCAGCACCATCTCGCCCCACCCAAACAACCGCCACGCCCATCAAA
AAAATAGCGACACCGCCCCCAGCCTCACCCTCGATCGCCAGCGCGAGCGCACAAAAAGCG
AAATCCAGCGCCGCCAAACTGCCGGCGAGCACCCCACCCGCCACACTGATTCCAGCGCCT
GAACCCAAGATGATGCTGGTGCTGGTCCAGGCCGATGTCAGTTACGAGGCAGGCATCCGT
GATGAGACACCCAACAGCTACGCAAACAAGATCGCGGCGGAACTGGCGGCACGGGTCGAG
CAGCAGATCGATGCCCCGCTACGCATCAAGTCGATGGCACGTGATCAACTGAGATCGCAG
CTGCGCGGAGGCAAGCAGGCCTACCGGCAACTCTGCCGCTCCCATCAGAGCGACCTGCTG
CTACTCGGAGATCTGGAGGTGCCGTTCGGCTGGTCTGACATCGAATCCGCCTACTGGCCC
GACCTGACGCTGCATCTGGTCAACTGCGACAGCACGCGCAACCGCAAGCGCAAGCATGCC
CATCTCAATCCCGCGCATAACGACCGCTTCCCATTTCAGGTGGAACTGAGCCGGTACACA
AATGAGTTTCTGGCAGACAATCGCTCGATGCTGGAGCGCTGA
>DDLEKDFJ_00217 Hydroxyacylglutathione hydrolase GloB
ATGCTGCAGATAGAACCGATTCTCGCCTTTGATGATAACTACATCTGGATGCTCAGCTCA
GAGGATTCGGCGCTGGTCACGCTGGTTGATCCCGGTGATGAGACGCCGGTGCTGGAGCGG
CTGCAGGCCGATGGCCTGCAACTGGGGGCGATCCTCCTCACCCACCATCACTATGACCAC
ACCGGTGGCGTGCCGGAGCTGCTGCAGGCCTATCCCGGCATCCCGGTTTATGGGCCGGCT
GGGGCGTCGATCAATGCCCTCGATCACCCGCTGCGCGAGGCGGATCGGCTCGAACTGCCC
GGGCTGGGTGTGACGCTTGAGGTGATGGATGTGCCTGGCCACACCGCTACCCATATCGCC
TATCTGGGTGAAGGGGCGCTATTTTGCGGCGATACCCTGTTTGCCGCCGGCTGCGGCCGG
GTCTTCGATGGTACCCACGAGCAGTTGGCCCACTCCCTGCTGCGGATCGCTGCGCTGCCC
GCCGAGACGCGTATCTACTGTGCTCATGAGTACACCCTGGCCAACCTGGGGTTTGCCGAA
TGGGTGGAACCGCAGAGCGAGGCGATAAAACAGCGCATCAGCGATGAGCAGGCGCGTCGA
GACCGAGGTCTGCCGACACTGCCCTCAACGCTACAGCTGGAGCTTGCCACCAACCCCTTC
CTGCGCGGTGATCAGGCGCAGGTGCGGACCGCTGCCGGGCGCTACGCGGGGCACGCCTTG
ACGAGCCCAGAGGCGATCTTCACCGCGCTGCGCAACTGGAAAGATCGCGAGTACGACTGA
>DDLEKDFJ_00218 1-deoxy-D-xylulose-5-phosphate synthase
GTGTCCAATCATCACAGCGATACGGAGCAGGGGAGCTACAGCCTGCTTGAACAGGTCGAT
CTGCCGCAGGATCTGCGACGGCTCGAACCCAAGCAGTTGCCGCTGCTGGCTCTGGAACTG
CGCCGCTTCCTGATCGAAAGCGTCTCCCGCACCGGCGGTCATCTGGCGGCCGGGCTCGGC
GTGGTTGAGTTGGCCATCGCCCTCCACTACGTCTTCAACACCCCGCAGGATCGCCTGATC
TGGGATGTGGGCCACCAAGCCTATCCACACAAGATCCTCACCGGCCGACGTGAGCAGATG
GCGAAACTGCGCCAGCAGGGCGGGCCATCCGGCTTTCCAAAACGTTCCGAAAGCGACTAT
GACACCTTCGGCACTGGCCACTCCAGCACCTCCATCAGCGCCGCTTTGGGGATGGCGGTG
GCAGCCCGGCGCAAGGGTGAGTCGCGCAAGGTGGTAGCGGTGATCGGCGATGGTTCGATC
GGCGCCGGCATGGCATTTGAGGCGTTGAATCATGCCGGGGTGCTGGATCAGGATCTGTTG
GTGGTGCTCAACGACAACAAGATGTCGATCTCTAAACCGGTGGGTGCGTTCAGCAATCAC
CTCTCGCGGTTGCTCTCCGGCACGCTCTACACCGGCATGCGTGAGGGTGGCAAATCACTA
CTGAGCCATCTGCCCTCCCAAGTCAGTGAGCTGATGGGACGCTGGGAGGAGCACATGAAG
GGCATGGTGCTGCCGGGCACCATGTTCGAGGAGCTGGGCTTCAACTACATCGGCCCGATC
GATGGCCACGACCTGGATACTTTGGTGCCGACCCTGCGCAACATGAGCAAGCTGAACGGG
CCCTGCTTGCTGCACGTGGTGACCCAGAAGGGGCGCGGCTATGAACCGGCGGAGGAGAGC
CCGATTGCCTACCATGGCGTGACCCCCTTCAATCCGGCCACTGGTGAGATGACAAAGGGT
GGTGGTGGCCCCAGCTATACGCAGATCTTTGGTGATTGGCTCTGCGCCATGGCGGAAAAG
GATGAGCGCCTGCTGGCGATCACCCCGGCGATGTGCGAGGGCTCCGGCATGGTGGAATTT
GCACGGCGCTTTTCGAAACGCTATTTCGATGTCGGCATCGCTGAGCAGCATGCCCTGACT
CTGGCGGCGGGCATGGCTTGCGAGGGGGCCAAGCCGGTGGTGGCGATCTACTCTAGTTTT
CTGCAGCGCGCCTACGATCAGTTGATCCACGATGTCGTGCTGCAGAACCTGGATGTCACC
CTGGCGGTGGATCGGGCCGGCCAGGTGGGCGCGGATGGGGCGACCCATGCGGGGAGTTTT
GATCTTAGCTATGCGCGGGTGCTACCCAACATGCTGATCATGGCGCCCTCGGATGAGAAT
GAGTGCAGCCGCATGCTGCAGACCGCCTACGACTATCCGGGGCCGGCGATGGTGCGCTAT
CCGCGTGGCGGTGGTATCGGGGCGGAAGTGGAGCAGCCGGTCAAGCCCCTCGAACTGGGA
CAGGGGCGGTTGCGCCGCGAGGGTTGCCGGGTAGCGCTGCTCAGCTTCGGTAGTCTGCTG
CAGACCGCGCTGGCGGCGGCCGAGCAGCTCGATGCGACAGTCGCCGACATGCGCTTCGTC
AAACCCCTGGACGAGGCGCTGATCCTGGATCTGGCCAGCCGCCACGAATTGCTAGTGACG
CTGGAGGAGAATCAGGTCCAGGGCGGTGCCGGCTCCGCGGTCAACGAATATCTGGCGCAC
ATCGGCCATAGTGTGCGGCTGCTCAACCTGGGGCTGCCCGACCGCTTTATCCACCACGCC
ACCCAACAGCAGCAACTGGCCGAGTGTGGCCTCGATCTGCGGGGTGTGCTCGATTCGGTG
AGCGGGGCGCTGAAAGAGTTGCCCGCCAGCGTCTATCAGACCTCCGCCTGA
>DDLEKDFJ_00219 HTH-type transcriptional activator CmpR
ATGCATCTAACCTTGCGTCAGCTAAAAGTGTTTCAGGCGGTGGCGCAGCACCTTAACTAT
ACCCAGGCGGCTCGCTCCCTCCACCTCAGCCAGCCGGCGGTGTCGATGCAGGTCAAGCAG
TTGGAAGAGTCGGTGGGGCTGCCGCTGTTTGAGCAGATGGGGAAAAAGATCCAGCTCACC
GAGGCGGGCCACGAGGTCTCCCAATATGCCCGCACCATCTTTCAGACTTTTGAGGAGATG
GAGGAGGTGCTGGATGCGCTGAAAGGGGCGGAGACCGGCCATCTTGATATCGCGGTGGCG
AGTACCGTCAACTATTTTGCACCACGCCTGCTGGCGGCGTTTCACCGCCACTATCCCGGC
ATCGAACTGCGCCTCAACGTGACTAATCGCAAGTGTCTGATGGAGCTGCTGGAGGCCAAC
GAGACCGATATTGTGCTGATGGGGAGTCCGCCGGAGGCGCTCGATCTGGAGTCTGAGCCG
TTTATGGAGAACCCGCTGGTGGTGGTCGCGCCGCCTAGTCATCCGCTGGAGTCTCAGCAG
CCGATCCCGCTTGAACGGCTGGCTGAACAGACCTTCGTGATGCGTGAGGCGGGATCGGGT
ACCCGCCTGGCGCTGGAACGTTTTTTTAATGATCGTGGTCTGGTGCTGCGTGGTGGCATG
CAGATGACCCGTAACGAGGCGATCAAACAGGCGGTGCGGGCTGGCATGGGGCTGGGGGTC
GTGTCGCGGCACACCATTGAATTGGAACTCGAGACCGGTCGTCTGCTGGTGCTCGATGTG
GAGGGCTTTCCAATCCAGCGGCAGTGGTACATGGTTTACCGGCGCGGCAAGCGGCTTTCG
CCGGCGGCGACGGCGTTCCACGATTTTGTGCTCGCCCAGGCAAAACAGATCAGTGAGAGC
CCGATCTGA
>DDLEKDFJ_00220 Ribulose bisphosphate carboxylase
ATGGCATTAGACCAAACCAATCGTTATTCAGACCTGAGTCTAAAGGAAGAAGACCTGCTC
GCAGGCGGCAAACACATCCTCTGCGCCTACAAGATGAAGCCCGCCACCGGCCACGGCTAC
CTTGAGGCTGCCGCCCACTTCGCCGCCGAGTCGTCCACCGGCACCAACGTCGAGGTCTCC
ACCACCGACGACTTCACCAAGGGTGTCGACGCACTGGTCTACCATATCGACGAAGCGACC
GAGGACATGCGTATCGCTTACCCGATCGAGCTGTTCGACCGCAACATCATCGATGGCCGC
ATGATGCTGGTCTCCTTCCTAACCCTGACCATTGGCAACAATCAGGGCATGGGGGATATC
GCGCATGCGCAGATGATCGACTTCTACATGCCGCCCCGCGCCATTCAACTGTTCGATGGC
CCAGCCAAGGACATCTCCGACCTGTGGCGCATCCTCGGCCGTCCAGTTGAAAACGGCGGT
TACATCGCCGGCACTATCATCAAACCGAAACTTGGCCTACGTCCCGAGCCCTTCGCCGAG
GCGGCCTACCAGTTCTGGCTGGGCGGCGACTTCATCAAGAACGACGAGCCCCAGGGTAAC
CAGGTCTTCGCACCGACCAAAAAGGTCATTCCGCTGGTAGCTGACGCCATGAAGCGCGCC
CAGGACGAGACCGGCCAGGCCAAGCTCTTCTCCGCCAACATCACCGCCGATGACCACTAT
GAGATGTGCGCCCGCGCCGACTACATTCTCGAGACCTTCGGCGAGGATGCGGACAAGGTC
GCCTTCCTGGTCGACGGCTATGTCGGTGGTCCCGGCATGGTCACCACCGCCCGCCGTCAG
TACCCCAACCAGTACCTGCACTACCATCGTGCCGGTCACGGCGCCGTAACCTCTCCCAGC
TCTAAGCGCGGCTACACCGCCTTCGTGCTAGCCAAGATGTCCCGTCTCCAAGGTGCATCC
GGTATCCACGTCGGCACCATGGGCTACGGCAAGATGGAGGGCGCCGCCGACGACAAAATC
ATCGCCTACATGATCGAGCGCGACGAGTGCCAAGGGCCGATCTACAACCAGAAGTGGTAT
GGCATGAAGCCCACCACTCCAATCATCTCCGGCGGCATGAACGCCCTACGTCTGCCCGGT
TTCTTCGAGAACCTGGGCCATGCCAACGTCATCAACACCGCTGGCGGCGGCTCCTATGGC
CACATCGACTCCCCTGCGGCTGGCGCCATCTCGCTGCGCCAGGCCTATGAGTGCTGGAAA
GAGGGCGCTGACCCGATCGAGTACGCGAAAGAGCACAAAGAGTTCGCTCGCGCCTTCGAG
TCCTTCCCGCACGATGCGGACGCTATCTTCCCCGGATGGCGCGATAAGCTGGGCGTACAC
AAGTAA
>DDLEKDFJ_00221 hypothetical protein
ATGCTGTATAAATTGCACTCGTCGAACGGACTATTTGACAAACTTTCACCGGTAGAATTC
AAGGATTTTTCTAGCTTTGGGAAGCTAGAAAAAGATTTAGAAGAACTGATTGCAAAAAGT
ATTCTCGATATTTTATTCGAAGACTATAGTTTAATGCCAATATTCCAAGAGAGGTCATAT
CAAGCAGAGGCAGATATTTATGCCCTGAATGAAAAAGGTGAGTTAATAATATTTGAACTA
AAACGAGGGAATGCCGGGGAAGATGCAGTTAACCAAGCATTACGTTATGCACAAAATGCC
GGACAATGGAGCTACTCAAAACTGAAAAATAAGTATAAACAGTACTCAGAATCTGACATT
GAATTAACACGAGCGCATAGAGATGCTTTTGATCTTGAACATGCACTTAGCCCTAAAGAT
ATCAATAATAAGCAACATTTAATTATTATAGGTAGCGCAGCGGATGACAGTCTGATAACC
GCAGTTGACTACTGGAAACGGCAAGGCGTTTCCATAGAGTTTTTACCTTATCGGATCTAT
GAGATAGGCGAAGAACAATATTTTGAATTTTTCGCTCTACCGTACGACCGGCATAAGAAT
CCTGGCGACATAAAAGGTGTTATTTTTGATACTAATAGGAGTTGGGATGAAAACTCTATC
TGGTACATGATCGAAAATAATCGTGTCGCCGCATTTGGTGAGGCCAAACGATTCGTAGAG
TATCTTTATCCTGGTGATATTAATCGTTCCGAAAGTATTGGCAGTCTATTTTTGAACTTG
CCAAAATATACTTTGTATCTGACATGCGGAAGAAACTCTTAA
>DDLEKDFJ_00222 hypothetical protein
ATGACGGATAGAAAGGACAAAAAACGCGAAGCACCAATCTCATATCGCCCGCCAAAACAT
CTGCGGGACGAGTTCTATTCTCGCGTTCAAAAGTCCGGCCTTTCCACCTCCGCATTCCTC
ACAAAAGCGGTGTTCAATCAGGCCCAGCCAAGACAATCCCGCCGCCCATCCATCGAGACA
AAATTGCTCGCTAAAATCCTGGGTGAGGCTGCCAAAATCCATGGCGATCTACAACAGCTT
TCCACGGGACAGAATGAGGATATTCAGGCCGAGATCGGGTCGGCTTTGGACGAGCTGACC
GTCATTCGCGCAGCCCTACTCAAAGGGTTGGGGAGGAACCCATGA
>DDLEKDFJ_00223 hypothetical protein
ATGATCCCCTTTGCCTCACAGCGCGGTCTTGGACAGGATTTGGCAACCCATCTCCTCAAT
GAACATGACAACGAGATGGTTGAGCTGGTGGAGGTCAACGGAGCCATCGCTCAGGATTTG
CATGGGGCCTTTGCCGAATGGGAGGCGCAGGCCCATGCCCTGACGAGGTGCGAAAACTAT
CTCTACAGCCTGTCCGTCAATCCCGATCCGGCACAAGACCCAATCACGCGGGATCAGTAT
TTCGACTATATTCGCCGGGTAGAGGAAAAACTCGGCTTGACTGATCAACCGCGTGCCGTC
GTTTTTCACAGCAAATATGGCCGCGAGCACTGCCACGTTATCTGGTCGAGGATCGACGTT
GATAACGAAAAAGCCGTCCAGCTTGCCTTCGACCGGGAGAAGCTGATGATGGTCACGCGG
GAATTTGCCCGCGACCATAACCTTGAGCTACCGGACGGGTATCACAAGGATCGGGACGGC
AAGAACAAGCAACTTTCCCTCTATGAAATGCACCAGCAGAGGATCACCGGCCTCTCCAAA
GAAGAACATATGGAGCAGGTCACTGATGCTTGGCGGGCGAGTGATAGTCCCAAAGCCTTC
ATTCAGGCACTGGCCGAACGTGGCTACATTCTTGCCACCGGCAAGCGGCCTTATGTGTTG
ATCGATTTCTACGGCGGGATGAATGCCTTGCCAAAAATGATCAATGACAAGTCCGTCCGC
ACCAAAGATATTCGTGCCTTCCTGGAGAAAGACTATCCACCGGAGAGCCTGCCGAGTGTC
GATGAGGCGCGGGAACTGGTAGCGAAACACCGGAAAGAAATCGAAGCCCATGCAAAATCG
GAACAATATGCCGATGAGCTGGCGGAGCTGAAACGCAGTCAGGAGGCTCGCCGTGCTGGA
CTTGAAAAGGCGAAAAGCGCCCTCAAGCAGAGGCAACATAAATCACGTAACGACCTGGCC
GCAAGGCATAAGGCGGAACGGGATGCTCTCCGCTCTGCCCATCTTGCGGAGACGAGGCGT
ATCAGAGAAGCCCGCGCGCGGAACCGCCCCGGTGAATTGGGTCGCACCTTTGGACGGATC
AGCGGATTCACGATGCTGCGGAAGGCCCTCCATAATTATCAGGACCGGAAACGCACCAAA
GCGTTCCTGAAACAAAGGAAGCAACTCAAAGACCTCCAGTTCAAGGAGCGTCTGGCCCTT
GCTCGCCGTCTGGAGATGCAAACCCTCGACATGAAGCGGAAACTTCGGGCACTTGAGCAG
GTTGAAAAGCGGGAATTACGCTCGCTCGAAGAAGCCATGCGGCGTGAGGCGCATTGCCAA
GGGCGTGGCGGACGCACCCAAATGCCGAGGCTGACACTGGGCATGGATCGTGATGCTCAT
ACAACCAAGAAGCGAATTGATCTGACCGATACGTTCGACCGTGCCGCCGAAGGCAAGGAC
ACAGATGGCGGAAAAGACGGCTCGTCCGACGGACCGAGGCCACAATCAAAAACAAAAATC
CGCCGCTATCGGAGGAACAGAAAACGCGATCAGGGCTTGGATCGCGGGCGGTAA
>DDLEKDFJ_00224 hypothetical protein
ATGTCGGGAGGAAGCAGCAGGAATGAGCGGGAAGACAAGACAAAAAATGGCAAGTTTAAA
AAAGGAATTATAATAGTACTGTCTATCTTTATGGGTGTGTTTTTGCTGTGGTGGATATAT
TTGATCACTGATCAGTATTTAAATCCTCTAGACCCAAATTTGATGGATCCGTGTTCTGCT
GAATCGAAGGCTAAACATGGTGGTAAATCCAGTCCTTTTTGCGATGATTAG
>DDLEKDFJ_00225 hypothetical protein
ATGGCAGAATATTCTGATTTTACCAATTTAATTAACGCATTTAACTTAACTGGGAAATTA
ATAAATACATCGGCGGTTCCGGGTATTAATCTGGAAATGGATTATGGTGAAAACTACATC
GTTACCTATACGTATTTTAGAAGCTATTTTGATATAACATCAGCAAATTATTATGACGGT
AACGATGTTGAGCCGACGTATATTGTTGACGGGGGCGAATATCGTCAAGATATCGAAACA
GCTATTAATTCCATTCTTAATCCAGCAGGTAACTATAGCGTCCTGTTTTCCGATGTCGCC
AATATTGATTTTCAGGAAGCGAATTGA
>DDLEKDFJ_00226 hypothetical protein
ATGAAGAAACTTATTCAAAATAATAAATGTTGTTTACTGATCGTTTTCGTAATTTTATTC
ATTATTCCAGTAGGTTTGTACACATATGAGCATGAACTAAAAACGTGGGAGGAATTCGCT
GGTCCACCTGAACACAAGAAAGTTGATACAAGTAAACCGTTACGTCAACAAACGAAAATC
TTTGAGATTGCCGAGCGGACCTTCGAAATACCTATTATGTACATCGATGGGAGGCCAAAG
CCCGGAATAAAGCAGGACAGCATGCTTTTAGAGGTTATCTGGCCAGAAATGCGGTCAACT
TATGAACTAAAGAGTCGTGAAGAATACGACAAAATATGGAATGAAGACCACCGCATTGGG
TGGATTCTGATAGAGCCGGCATCAATGCGTCCTTCATTGGATGTACAAAATGCAAATAAT
GTAAAAAGTCTTACTAAATATGAATTTGTTGGTAAGGAAAATGGCCTAATTAAGGGGCTT
TGGTATCGTGGTTTAAAAGAGAAGCCAGAAATTTGGTCAGAAGTATATTTGGAGAAAGAT
CAAAATGATCGCCTCATAAGTTTTATAAGGTGTCGAATCGGTAAGGGCGTTGTCTATCCA
GGATGTAGTCACAAATTTATAAACGGCGGACTGTTATACAAAATCAGCTACAACAAGGAC
GCTTTTTTTTCCGAATGGCGTGCTCAACAACAGCGTGCCATTGAATTTATACGTAGTATG
GAAATCATGCTTCAACCAGAAGTCAGGGAGGACTAG
>DDLEKDFJ_00227 hypothetical protein
ATGCCTACACTAACGACTGAACAAGTCAATACATTGCAGATAGAACTTGATGAAGGTGAC
ATCATTGGATTTTACAGTCTCTTAGAAAGTTATGGTGATCCCCATGGACGTCTTGGCAGT
GGGGTTACGGACAATAATTCCTGGCAGGGCCAGTTGGCGAATGGCTTTGCAGCAAGCGGG
GCTAGTGACAACGGCGTGGACCTTAGCTATGGACGTTATCAGAAGTTCGCAAACTGTTTT
ACAAAGGCTGCGTAG
>DDLEKDFJ_00228 hypothetical protein
ATGATTATGTGGCGATTTGCGTTTTTGTCGTTAGCATTACTGCTCGTTGGGTGTGCTACG
GGGTCGGTGCTAGTTACTGGTACACAACGTCCACCTATTGATCCCTCCCAAGTTAGGATA
TATCGGATTCCGCCTAATGCTGAGTTCGAACACATTGGTATTGTGAAAGCACAAGCTGAA
GAAGTAATTACGCAACAGGAAGCGATGGATCGCGCGGTTCATGAACTCAAAAAGCAGGCG
GCTAAAATTGGTGCCAATGGAGTTATTCTAGGTGGTACGGGAGAGAAGTACGAGAGCTAT
AGTGGCTTCACGCCTAATGCGGGCGGTGGAGGATATTTCTATTCGGGTACAACCGAATAT
CAGGCGCTACAAGGGGACGCAATCTACGTTTACTAG
>DDLEKDFJ_00229 RNA-splicing ligase RtcB
ATGGATAAACATATGAAGATTTACGCGGAACACCTGGAGGATTCCGCATTAGAGCAATTC
AATAGTGCGATGGGGCAGGAGTTCGCCATCAAAGGTGCTTTGATGCCGGATGCACATACG
GGTTATTCACTACCTATCGGTGCAGTTGTTGCATCCGATGGCGTAGTCGTACCGGCATGG
GTCGGGTACGACATCGGCTGTGGTATGTGTGCTTTACCCACTTCATTTGAATCTAATGAT
GTGACTGCAAGCAGCGAGGAAATCTTTAAGGAAATATATAAGAAGGTGCCTGTTGGGTTT
AATGTCAACCAGCACCCTGTTGATTGTCACTTGAATCCGGATGATCTGAGTCAACTTGGG
CGCAAAGCGTTTGAGGACCGCAAGGGTTTCCGCGCATTGGGATCTCTAGGTGGAGGTAAT
CACTTCATTGAGATCGGCAAAGATGAAGAAGGAAAAATTTGGGTGATCATCCACTCCGGG
TCTCGTGGAGTCGGGCATGGCATTGCAACCGAGTATATGCGCCTTGCTTCCGGCACCCAA
AAGATACTGGAGGGACATCACGGGTTGCGAGTTGATGATGATACAGGACGCGGTTATATC
AACGATATGAGCTGGGCGCTGGAATTTGCGCTTGCAAATCGAAAGGAGATGATGAGGAGG
ATCGTTGGTGCAATTTCCGCCTACTGCGACGGTGAAGCAGATTGGGACAAGTTGATTAAC
CGAAACCACAACCATGCTGAGGAGAAGGACGGCATGTGGATTCACCGCAAGGGGGCTACT
CATGCGGAGGAAGGGATGATGGGTGTGATCCCCGGCAACATGCGTGATGGTTCATTTATC
GTAGAAGGCAAGGGGAACCCCGATGCGCTATGGTCAAGCTCGCACGGTGCCGGGCGGGTC
CTGGGGAGGAAGCAGGCAAAGCGAGAGCTCAAGACTGAAGATTTTCAGGAAACGATGCGC
GGGATTACAGCCAGAGTTGAAGACAGCACTTTGGATGAGTCGCCAATGGCCTACAAAGAT
ATTTTTGAGGTTATGCGCTTGCAGGCTGATTTGGTGGATGTGTGCCAGCACGTTACACCA
ATAGTGAATGTGAAGGGGTAA
>DDLEKDFJ_00230 Peptide chain release factor RF3
TTGTCAGAAAGTAATTTTATCAATGAAATCAATAAGAGACGCACGTTTGCTATCATCTCT
CACCCGGATGCCGGTAAGACCACTCTCACCGAGAAGCTGCTGCTCTACGGCGGCGCGATC
CAGATGGCGGGCACGGTGAAGGGGCGCAAGGCGACGCGCCACGCCACCTCCGACTGGATG
GAGATGGAGAAGGAGCGCGGCATCTCGGTGACCTCCTCGGTGATGCAGTTCCCCTACCGC
AACGAGATCGTCAACCTGCTTGACACTCCCGGCCACGAGGACTTCTCAGAGGACACCTAT
CGCACCCTCACGGCGGTGGACTCGGCCCTGATGGTGATCGACGTGGCGAAGGGCGTGGAG
GAACGCACCATCAAGCTGATGGAGGTCTGTCGCATGCGTGACACCCCCATCCTCACCTTC
GTCAACAAGCTCGATCGGGAGGGGCGCGACCCGCTGGAGATCCTGGACGAGATCGAGGAT
GTGCTGAAGATTCAGTGCGCGCCGGTCTCCTGGCCGATCGGCATGGGCAAGCGGCTGAAG
GGGGTCTACGATCTGCGTTCCGACACCACCCATCTGTTCAGTGCCACCCACGGCGGCAAG
ATCCAGCTGGGCGAGGTGATCGAGGGGCTCGACAACCCCAAACTGGACGAGATGATCGGC
GACATGGCCGATGAGTTGCGCGAGGAGATCGAACTCGTGCGCGGCGCCTCCAATGAGCTG
GATCTGGAGGCCTACGCCCGCGGCGAGCAGACCCCGGTCTTCTTTGGGTCGGCGATCAAT
AACTTCGGTGTCAAGGAGTTGCTCGACGCCTTCGTTGAGTACTCCCCATGCCCATTGTCG
CGCAACACCCAGCAGCGCGAAGTGGCACCGTCGGAGAAGAAGTTCACCGGGTTTGTGTTC
AAGATCCAGGCGAATATGGACCCACAGCACCGTGACCGGGTCGCCTTCCTGCGGGTTTGC
TCTGGTAGTTACCGCAAGGGCATGAAGATGAAGCATGTGCGCATCGGCAAGACGGTGCAG
GTGAGCAACGCCATCACCTTCCAGGCCGACCAGCGAAAGCACGTGGAGGAGGCCTGGCCC
GGCGACATCATCGGCCTGCACAACCACGGCACGATCCAGATCGGTGATACTTTCACCGAG
GGCGAAGAGCTGAAATACGAGGGCATCCCTTACTTTGCGCCAGAGCTGTTTCGCCGGGTG
GTGCTGAAAGATCCGCTGCGGCAGAAGGCGCTGCTGAAGGGGGTGCTGCAGCTCTGCGAG
GAGGGCGCCACTCAGGTGTTTCGGCCGCTGAAGAACAACGATCTGATCCTCGGCGCGGTG
GGCGTGCTGCAGTTCGAGGTGGCGGTGCAGCGCCTGAAGGGCGAGTACAACGTGGAGGCG
ATAGTTGAGTCGGTCAGTGTCGCCACCACCCGCTGGGTGGAGTGCGATGACGAGAAGATG
TTGCAAAAATTCAAGGAGAAGAACCAGGCAAACTTGGCTCTCGACGGCGACGATCAGCTG
GTCTATCTGGCGCCGACCCGGGTCAACCTGAGCCTGGCGGAGGAGCGCTGGCCCGAGGTG
CGCTTCCTCGCCACCCGCGAGCTTTAG
>DDLEKDFJ_00231 Acid stress protein IbaG
ATGGAAACCACAAGGGTTGAAGAGCTCATCCGCGCCGGGCTGTCGGGTGCTGAGGTGACA
GTGACGGGTGATGGTCGCCACTTTGAGGCGGTGGTGATCAGCGCCGAGTTTGCGGGGAAA
TCCCTGATCCAGAAACACCGCATGGTGCTGGCGACGGTGCAGGAACAGATCGCCAATGAT
GAGCTGCACGCGCTCTCTATCAAGAAGGCCTGTACCCCCGAGGAATGGCAGGCGCAGCAA
GGCTGA
>DDLEKDFJ_00232 hypothetical protein
ATGTTCCTGATGCAGAAAAACACGGAAAAGCTGGTTGAGGTGCTGACGCAGGTTGATCTC
TTCGACCCCAACCACACTGAGATCGTCGGTCGTATGCATGCCGGCGAAGAGATGCAGGAT
CCGGAAAGCTTCACCAAAGGTGATCTAATTTTTCCTTCCGGAGAGACGCTGCCGAGGTGC
TGGACAGATGTCCGCTATCGTGAGCATTAG
>DDLEKDFJ_00233 hypothetical protein
ATGTTGAAGTGTAGAAGAGTGTTATCGAACGGGACCAGGCTGGCGCTTACAGTGCTGCTC
CTGTTTGGTCTGAGCGCCTGTGGCGGTGGCAGTGTGAGCGAGACTGCCGCAACGGCGGTT
AGTAGCAGCCAGCCTGATGCATCTTCCGGCACTGATTTAAGTGGCGAGTCAGGCGGCACC
GCGACAACGACGCCCGCGTCCCTCGCCTCCGGCACCGCCGGGCGCTCCTACGAAGTCGAG
TTGCAGGCATCCACACTCGTCAGCGGCATGAGCTGGAGTGTCTCCAGCGGTATGCCGCCG
GGACTCACATACGCGCCAGGCGCCACTGCAGATCGCCTGCTCATCTCCGGTATACCGAAT
CAGGCGGGAACCTATGAGTTCACCGTCAGCATCTTGGCCAATGGTGAGATCAGCAGCAGC
CGGTTTCGGATTGTTGTTGATGCAGGCACAGGCACAGGCACAGGCACAGGCACAGCGCTG
AGTGTAGATGCTAGTGGTGTCGGTCAGGCCACCCTGGGGACAGCCTACAGCGCTAATATC
ACCGGCAGTGGTGGTGAAGGCAGCTACAGTTGGTCGCTCAGCGGTACGTTGCCGGCGGGC
CTGAGTTGGGCGGAGGCGGCGGATAATCTCTCCATCGATATTACTGGCACACCGACCCAG
GCTGGCCAGTTCCAGTTCGCTGTTAATCTGCAGACAGCGGGCGATAGCGTCAGTGAGACG
CTCAGCATCACAGTGGTTGAGACGATCGAGCCAGTGGCCCTGACCACCAGTTCGGTACCG
GCGGCCACCAAGGACAGCGCCTACAGTACCACCCTGCAGGCGAGCGGTGGCGTTGCTCCG
TTCAGCTGGAGCATCAGCAGCGGCACGCTGCCGGCGGGCCTGAGCCTGGATAGCTCCTCC
ACTCTGGCCAGCGTCAGCCTCTCCGGTACCCCCACTGAGAGCGGCAGCTACAGCTTCAGC
GTGCAGGTGACTTCTGATGGCCAGAGCACCAGTCGCGACTATCAGTTGACTGTGGCTGAT
GGTGGTACGACTGGTGGTGGCAGCAGTGATATCGAAGGCTTTGGTCGAAACACTCTCGGC
GCGCTGAGTTCCCCGACTGGTTATGAGACCTATATGGTGACCTCGCTGGCAGACAGTGGC
CCGGGCACTCTGCGGGATGCGATCTCCCAGGAGAAGCGACTGATCCAGTTCGCGGTGGCG
GGTGAAATCAATCCGCAGACCGATATCCTGATCAAGAAGCCCTATATCACCATCGATGGT
GCGAGCGCACCTGCGCCGGGCATCACCCTCAAGAAGACCCAGCGGATGGGCGGTGCGTTG
ATCGTTGGCGGTACTCACGATGTGGTGATCCAGCACATCCGAGTTTGGGGCGCCTACAAG
GCGGGTGATGGCACAGTCAACAATGCCGGCACCCTCGGTATTGATGGTGACTGGGATCCT
GACTATGTGGCGCGCAATATCGTGCTTGATCATATCACTGCACGCAACGCCACCGACTCC
GGTCCTGATATCTGGGGCGAGGTGCAGGATGTGACGGTCTCCTGGAACCTGATCTTCCAC
AACTATCATCCGACCACCATCTCGCACTATCCGTCGCCCTACCAGACGCGGCAGCGGATC
TCGATGCACCACAATGTCTATGCGGAGAATGGCGAGCGCAATCCGCAGATCCGTGGTGAT
GTGCAGGAGTTGGACTATGTCAACAACATCGTCTACGGTTGGGGATGGGCGAATGTGGGC
TGCTACGGCATCCGCATCAAGAATGACTGGGCAAATGGCGAGCCCCAGTCCAATCTCAAC
ATCGTCAACAACCACTTCCTCACCGGTCCGGCGGGTCGCTGCGATGATTCGGCGCTGATC
TACGGTTGGGATCCGGGTCCGGATCAGTACGATGGTGGTCCGAGCGGCACCCCTGAGCAG
GGCACGGTGATCGACACGAGTCGTATGGGCTCCCTCTGGGTCAACGGCAATATCCTGCCC
AGCGCCAACCGGGACCACTACTCGACCATTGCCCAGCCGCTGTTTATCCCCTCTGAGGCG
CAGGTCACCACTTGGCCGGCGAGTGAGCTACGGGATCGGGTGCTGCCCGGGGTGGGGATG
AAGTTTCGCGATGCGGAGGAGCAGGCGCTGCTCAACGATATCAAAAACTCCGATCCCTGA
>DDLEKDFJ_00234 4-hydroxy-3-methylbut-2-enyl diphosphate reductase
ATGTCTAAAATCATCCTTGCCAATCCCCGCGGTTTCTGTGCCGGCGTCGACCGCGCCATC
GAGATCGTGCAGCGCGCCCTCGACATGCTCGGCGCCCCGATCTATGTGCGTCACGAAGTG
GTGCACAACCGCTTTGTGGTGGAGAGTCTACGCCAGCGCGGCGCCATCTTTGTCGATGAA
CTTTCCGACATCCCCGACGGCAACACGGTGATCTTCAGCGCCCACGGCGTCTCCCAGACA
GTGCGCCAGGAGGCACAGCGGCGCGATCTGCGGATCTTCGACGCGACCTGCCCACTGGTG
ACCAAGGTCCATCTGGAGGTGGCACGGCGCTGCCGAGATGGCTATGAGGTGATCTTGATC
GGCCATCGCGGCCACCCGGAGGTAGTAGGAACCATGGGGCAGTGTCGGAGCAAGGAGGAG
TCTGCGCGCATCCACCTGGTGGTCACCCCCTCAGATGTAGAGCAATTGCAGATCAGCGAC
TCATCGCGGGTCGCCTTCGTCACCCAAACCACCCTCTCGATAGATGACACAGCGCTGGTG
ATCACGGCGCTGCAGCAGCGATTCCCCAACATCGAGGGGCCGAAGAAGAACGACATCTGC
TACGCCACCCAGAACCGTCAGGATGCGGTGAAAGAGTTGGCGGAGCAGTGCGATCTGGTG
CTGGTAGTCGGTTCTCCCAACAGCTCAAACTCCAACCGCTTGTGCGAAATTGCAAAAAAA
CACTCCACCCCCGCCTATCTGATCGATGGCGCGGAAGATATCGACCGTAGCTGGCTCGCG
GGGAAGGCCCGAATCGGCGTTAGCGCCGGCGCCTCAGCTCCGGAAGTGCTAGTAGAACGA
GTACTCGAGCGGCTACAGGAGTGGGGCGCCGATCAGGTCAATGAGGGGGCCGGAAAGACC
GAAGAGGTGGTCTTTTCCTTACCGAAGGCGCTACAGAACTGA
>DDLEKDFJ_00235 FKBP-type 16 kDa peptidyl-prolyl cis-trans isomerase
ATGACTGATCCGGATCAACTGCCCGCAGGCGCCATCACCCACGGCAGCCGGGTGGAGATG
CACTATGCTATGAGCCTTCCCGACGGCACCGAGGTAGTCTCCACCTTCGACGAGCAACCG
CTCCAGTTCACTGTCGGAGACGGCACCCTGGCCCACCCCCTGGAACTGGCGGTCTACGGC
CTCAGCGTGGGAGCGGATCAGAGCCTGCTGGTCTCGGGAGGCGATGTGTTCGGCCCGCGC
GACGCGGCGAAGATTCAACCGATCCCGCTAAGCGAATTTCCCGAGGGGGTATCGGCCGAG
CCCGAGACCCTAGTGGGCTTCGTCACCCCCGCCGGCGATGAGATCGCTGGAGTGGTGCTG
GAGCGCAACGGTGACAGTGCGCGGGTCGACTTCAACCATCCTCTCTCCGGACGAGAGTTC
CACTTCCGGGTGAAGATCTTGCAGGTGCAGAACCCCCTCCCGGACAACCGCGATAACTGA
>DDLEKDFJ_00236 hypothetical protein
ATGCAAAGCCCGATAGTTATCATCGGCGTCGGGGAGATGGGCGGCGTATTTTCCCGGGGA
CTGCTCAGGCTTGGGGTTCCGCTCTACCCGGTGACCCGCAACACTGATATGGGCGAGCTG
GCCGCAGCTCTGCCCAGTCCTGAGGTGGTAGTGGTAGCGGTGGGTGAAGCCGACCTGCAA
CCCTTGCTAGGGCAGCTACCAAGCGCCTGGAAAGATCGACTCTGTCTGCTGCAGAACGAA
CTGCTACCAGCCGACTGGACGGGGATTGAGCACCCCACCGTGATCTCAGTCTGGTTTGAG
AAGAAGAAGGGGATGGATACCAAGGTGATCATCCCTTCACCGGTCTATGGCCCCCGGGCG
GGACTGATCGCCGACGCGCTGGGCGCGCTGGATATCTCCACCCGCATCTTGCAAAACGAC
GCAGAACTGCTGTTTGAGCTGGTGCTGAAGAACCTCTACATCCTCACCAGCAACATCGCC
GGTCTGCGTACTGGCGGCGCCGTGGGGGAGCTCTGGCAAGAGCACCAGGGCTTCTGCCGC
CAGCTAGCCAATGAGGTAATCGATCTGCAAGAGGCGCTCAGCGATACACAGTTCGACCGC
GAAGCTCTGATCCAGTCGATGAAGCGCGCCTTCGACGGCGACCCTGAACACAAATGTATG
GGCCGTAGCGCACCGGCGCGACTCACCCGGGCGCTGGAGCACGGCCAGCGTCTCGGCCTT
GAGCTGCCGCTGATGCACGAGATTCAGGCGGAACAGACCCATGACTGA
>DDLEKDFJ_00237 hypothetical protein
ATGAATATTATAGAAAACTCATCTGATGTGCCGATTCCTGTCTATGAGGTGGAAGAAGTG
ACAGTGAAGGAGGCGCTACTGATGTTGGCTGAGGGGAAGGGGGAGTTTCAAATCGAGGTC
GCTCCGGGTGTGGAGCGCAGCCAGTTTGCTGTGGATCTCTTCGGCTCGGTGGTCTTCAAT
AGCCCGAACTAA
>DDLEKDFJ_00238 hypothetical protein
ATGGCGGGGGGCTGTAGATGTCGGTATCTACAGGAGGTGCGCGCATGCCACAAAGTCAGC
AATGAGCTGCCCGGAATCGCCTCTCTATGCGATATCCCTGAGGTATCCGCCGCTTTAGGT
AAGTATCTCCTGGGTGATAAATAG
>DDLEKDFJ_00239 hypothetical protein
ATGGACACCATGCACAAGACCAAGCGTTTTCGCCTAGTGGAGCGCAAGGTGCTGGACAAG
GCCCTGAAAGAACAGGATCTGGGGGCCACCGGGCGCATCGCCAAACCTTCCGCGGCAAAG
ATCGGCAAGGTGCTCGGCGCTCAATACCTGTTTCAGGCGGTGATCACCCACTATGAGGCA
GGAGTGGAACAGAAAGGCGGCGGCCTCGGCGGCCTGGTGGGCGGCAGTGCCGGCGCCCTG
CTGGGGGCCCTCGCAATTAAGGAGTCGAAGGCGGTGCTGGGCATGAACTTCCGCCTGATC
AACGCGGAAACCAGTGAGATCATCTACACCGACCAGGTGGAGGCCGAACTGCATGAGTCC
GGGCTCACCTTTGGCGGGCTGGGCGTAACCGGCGGCGGCGGGCTGGGGGGCTTCATGTCC
AAGTACGCCAAGACCCCCATCGGTCAGGCGGTGATCTCCACCATCAACCGGGGCGTCTAT
GGGCTAGTTAAACAGACCGGCACCTCGCCCACCACGGGTTCGGTGATCAAGGTCAAGGGC
AACAAAATCTATCTCAACCTAGGTGAAGGTTCGGTGAAACCCGGCGAGACTCTGGACTTA
GTGCGTATCGGCGAACAACTGATCGATCCGGAGACTGGCATCTCACTGGGTGGCGAGGAG
GAGTTGATCGGTACGATCAAGATCACTGCGGCGAAGGAGAAATACTCCATTGCCAAACCG
ACGGGCCGACTCAAGGCCCCGCGCATCAAGCGTGGCGACAAGGTGGTCTCCCAGCGTGAA
GCGGAACCGCTGAAATTCGCGGCTTCCTGGACACCGCCAAAGGAGAAAAGCGGGTTCTTC
GGCGGCGACAGCAAAAAGAGTTCCAGTGATTCATCCGACGACGATTCACTCTTCTGA
>DDLEKDFJ_00240 hypothetical protein
ATGGGCAATCCAGCGGCGAGAATGGGGGATCAGGTCATCCAGCAGGCGCCTCATTGCCAC
GCTCCAATCCACCCGCCGGCACCGGTCCCCACCCCAGTGCCCCACCCCCCATTGCCCCTG
GCGATCGTCAAGGGCGAGCCAACCGTGCTGATCGGGGGCATGCCTGCAGCCCGGGTTACC
GACATGACCGCCCCCTGCGCCCTCCCCGGCTGCATCCCCAACGGCCCCGGCATGATCTCG
ATGGGTTCATTTACCGTGCTTATCGGCAACCTACCGGCGGCACGCATGGGAGACATGACC
GCTCACCCGGGTTGTGTGGCACCGATACCCAGCCCGGTAGGCAAGGTTCTGCCGCCCTGT
TGTCCCACAGTCCTGATCGGCTGA
>DDLEKDFJ_00241 hypothetical protein
TTGCGCCTGAGCCATTTTGAAGCCCTCGCCCCGATCTGCCCCCGGTGCCGGCTGAAGTCG
GCCCAGGCGCATCCACTGGTGGTGGCAACCGTGGAGCAGCAGCTGCAGGAGCAGGTCATC
GAGGGCATCCTCCACTGCTCCAACCCTGCCTGCCAGCTGGAATACCCGATCATCGACGGC
ATCCCTATAATCGTCCCCAATGTCCGCCAGTATCTCGCCGACAATCTGTTCTATCTCACT
CTGCGTAGCGACCTCTCACCCGTGATGGCATCGATGCTCGGCGATGCAGCGGGACCGGGC
ACCCCCTTCGACAGCAACCGCCAATACCTGAGCACCTACACCTGGGACGCCTATGGGAAG
TACGATCCCGCAGAGCCCGAGTCCCAGCAGGGTGTGTCGCCCGGTGCGGTAAAACGTTGC
CTCAGCGCCGGAATGGAGTTGCTGCCACGGATACCGGAAGGACCGGCCATCGATCTGGGC
TGTGCAGTGGGTGGCGCCACCTTTGAACTTGCCCTTCACACCAACGGGCTTGTGATTGGC
ATCGACAAAAACTTCTCCCTGTTGCAGCTGGCCCAACGGGTCTTACGGGAGGGGACAGTC
AGCTATCCTCGGCGCCGGATCGGTATCGTCTACGACCAGCGGGAGTTTCCGGTGCCGGTG
ACCGATGCGGAACGGGTCGATTTCTGGGCGTGTGATGCGCTTGAGCTACCCTTTGCCGAT
GCAACCTTCGGCCTGGCGGTCGGATTGCAGCTTGTGGACTCGGTCAATTCCCCAACGGCC
CTGCTGGAAGAGACGGCTCGCAGCCTGCGCTCCAGTGGGGCCATGATCATGGCGACACCC
TACGACTGGTCGCCAGCTGTGACTCCCCTCGAAAGTTGGATCGGCGGCCACTCCCAGCGA
GGATCCAACGCAGGTGCGGCAGAACCCTTACTGAGGTCGTTGCTGACCCCCGAAGCCCAC
CCCCAGTCAGTAAAAGGGATGCAACTCACCAACGAGATCACCAATTTCCCCTGGCACACC
CGCATCCACGACCGTAGCATTATGCAGTACCGCGCCCACCTCGTAACCGCACTATCGGTT
GAAACAGACGCCTGA
>DDLEKDFJ_00242 hypothetical protein
ATGCCCAAGTTTCAGGGTTCCGGCTTCGCCATTGAATTTCCTGAGCAGTGTATCGATGCC
TCGGTCTATACTTTCGCCTTTCCAGCGATGGGTAATGACTCACCCTACATGACGATTCGG
GTAGAGAAGCGATCCGAGGCACCGGATCTCAAGGCACTGGTGAATCAGGAGATGGAAGCC
CTGAGTGATAAGGTCGAGGCGTTCCAACTCATCAGCCAGGCTGTCGGTAAGCGTTCGGGA
GCCGATGGCATCATGAGCATCTGCGAATGGGGAGAGGGGCCGGCGCGGGTACGGCAGAAA
CTGTTGCTCATGCTGCAGTGCGGTGAAACCGTCCACCTCTACAAACTGTCCGCGATCTCC
CTGGCTGCTAACCAAGTTGCCACCGATCCCCTGTTCGATCAGCTATTTCGCAGTTTTACG
CCGAACGCGATACAACTGCCTTGA
>DDLEKDFJ_00243 hypothetical protein
ATGCGGTTAACTGATGATAATCACTTTAGTCGGCTTTGCGTCAATAGCGATTATTTCGAT
ATTTTTGCGCATAAACAGATGCTAGACGGCATGATTGAGCAGACAGTCGAGGAGGTTGAT
CTACCTCCGAGACAAATGATTTTTCGTTTTTCCAGTACACTACAGGAAGAGTTTCCAGCA
TCATGTGATAAGGGTAGCGGCTCTTACGATGAATCGGCAATGAATAAATTCCTCATCAAA
GTTAGTCAAGATAAAGTGTCAAAGCGGCGTATAGCTGGGTGCTGGTGGCTACGCGATGCG
CACATGGCAAACCTGAAATTTTTCTCCTTCGAAGATAATATTCCGCTTTCAGCAGTAGCT
CGCAAGGCCCTGATCATAAAAAACAAGTGGAGTAATGTGGACTATCTGGTGTGTGCACGG
GTGAAACCAGGGATTTGGTTGGGGGCTTATGAAGGAAAAGGGCGTGAACAATTTGAAACG
CTAAAGGATGGAAGCAGGAAGCATTGGCCGGAAAATCCCGATATGGAGCAACTTTATATT
CCAGGGCTCGAATCGCTGCCTAATATTCATGCTTGGTTGGTTCTGGATCACGTTCAGATG
ATAAGAACCTGA
>DDLEKDFJ_00244 hypothetical protein
ATGGCTGCACACATGGAATTTGAGTTTGGTCTTCGCGGTAGTGGCGCAGCGCCTCAGCGC
AAACCGGCTTCGGTTATGCGTATCCTGTTGATGGGGAATTTCAGCGGTTACGCCGAAGCA
GCCGGACCACTGGATAGACGTGCTATTCGGCAGGTGGACGTGGACAATTTCGAGCAGCTG
ATGGCTCGTTATGCGCCGAGTGTGAGCCTACAGCTTAGCGAGGGTGAGCATGCCCGGGTC
GATCTCTCCTTCAGCGAACTGGGGGATTTTCATCCAGATAGCCTGTTTCAGCGACTCGAT
CTCTTCAAGGGGCTGCGTCAACTGCGTGGCAGATTGCTGGATGCGAACATGTTTTCCGCC
GCTGCAGCCGAACTCCGGCGCGAAGCCTCAGTTGTCGGCCTATCATCGGCCACCGAAGAA
ACAGCCGATGCTTTGCTCTCGCCCGAGCCAGAAGGGGATATGTTCGAGCGCCTGCTCGGC
CGGGAAGCCAGTACGCCAGCCACAAGAGAAGCCGTGCCCAAGGCGGGGATCGAACAGTTT
ATCCAGCATGTTGTCGCCGCGCACATCGTGCCGGAGGCTGATCCTCAACAGGCGGCCTAC
GTCGCCTCGGTGGATGACGCCATTAGCGAGCAGATGCGAAGCCTGCTGCATGCGCCCGGG
TTCCAGGCGCTAGAGGCCATCTGGCAGTCATTGCACCGCCTGGTCACTGGCGTGGAGACC
AACGAGAGCTTGAAGCTCTACACACTCGACCTCACCAAGGTTGAACTGCTGGCCGACCTC
GCCAGTGCGGATGATACCCCTGAGAAGTGCTCGCTTTACCAGTTGCTGGTGGAGCAGGGG
ATCGGGAGTGCGGGTGGCGAACCCTGGTCGGTGCTGGCGGGTGACTTTATCTTCGATGCG
GGAGAAGAGGATATCACTGCGTTGCATGCCATGGGGCAATTGGCTGCTCAGGCGGGTGGT
CCGTTTCTCGCTACGGCGTCTCCCCAACTGCTTGGTTGCGACACCATCACTGAGCCGGTG
GAGAAGTGGGCCGGACTGGAGGGGGCAGCGGCGCAGCACTGGCAGGCGTTGCGCCAGAGC
GCCGCGGCTCGCTGGCTCGGACTAGCGCTGCCACGGCCGTTGTTGCGACTGCCCTACGGC
AAGGGGAGCGAGGAGATCGACAGCTTCGCCTTCGAGGAGAACCCGCTACCGCCAGGAAAA
CACGAAGACTATCTATGGGGCAGCCCGGTCTTTGCCTGCGCTCAATTGTTGGCGGACGCG
TTCATCGAACGGGGCTGGGCCATGGAGCCCGGCGACCGCCTCGATATCGAAGACCTGCCT
GCCTACACCTTCGAGTTTGACGGCGAGCGTCAGATGTTGCCCTGTGCCGAGGCCTGGATC
AGCGAGCGGGCAGGGGAGGTGATATTACAACAGGGCATAATGCCGCTGCTCAGTTACCGC
AATCGTAATGCGGTCAGGGTAATGCGGTTTCAGGCGTTGGCATTTTCGCCAATGATTCTA
TTTGGACCATGGAATGAATAG
>DDLEKDFJ_00245 Actin cross-linking toxin VgrG1
GTGTCTGACATCACACAATCCGAGAGGAGCGTGTCCGTCTCCACCCCCCTTGGCGGGGAT
ACGTTGGCATTCATGAGCATGAGCGCCAGCGAGGAGATGAGCCAACTCTTCGAGTACGAG
CTAGAGTTGCTCAGCGAGCGAAGTGACATCGACCTCAACGATATGCTGGGGCAGAGTGTC
ACCGTCCGTCTGGAGACCGAAGAGAACAAGGACCGTTTTTTCAACGGCCTGGTCAGCCGT
TTCAGCTACGCGGGCACCCAGGACCGCTACTACCGCTATCGGGCCAGCCTACGGCCCTGG
CTGTGGAGCCTGACCCGGACCTCCGACTGCCGCATCTTCCAGGAGATGACCGTGCCCGAC
ATCGTGGCGCAGGTGCTGCGGAAAAACGGCTTCTCCGATTTTGAATTCAGTCTCAGCAGT
GGCAGATACCGCACCTGGAGATACTGTGTCCAGTATCGTGAGACCGATTTCAACTTCATC
TGCCGCCTGTTGGAGCAGGAGGGCATCTACTTCTATTTCCACCACCAGGACAACCGTCAC
TTTCTCGCCATGACCGATTCGGTCAGCTCCCACAACAGCGTGGGCACCATCCCCTATTTC
CCCCCCCAGGAAAACGTGCGGCGCGAAGAGGAGTTCATCGACGAATGGTATGTGGCCTCG
GAGGTGCGTCCGGGTAAATTCGTCACCGACGATTACAACTATGAGAAGCCAAAGACGGAG
TTGGAGGCACGCCTCTCCAACCCAGCGAGCCATCAGGCCGCCGACGGTGAGATCTACGAT
TATCCCGGGGAGTACAGCGAGCCGGGCGAGGGTGAGACCTACGCCCAGATCCGGTTGGAA
GAGCTGCAGACCCCCCATATCGTGGCAGAGGCGACGAGTAACTGCCGACGGGTCGGTGTG
GGCGAGTTGTTCGAGCTGGAGAACTTCCCGCGGGAGGATCAGAATCGGGAATACCTGATC
ACATCCGCCACCTACCAGATCAAGTCGGATGTCTATGTCAGCGGTGGTGGCGACACCGGC
GGCACCGTCTACAGCTGCCAGTTCAGCTGCATCGACCGTACCCGCCAGTATCGTGCCCCC
CGACTGACGCCGAAACCCGTGGTGCAAGGGCCGCAAACTGCTTTTGTGGTCGGTCCCAAG
GGCGAGGAGGTCCACACCGATAAGCTGGGCCGGGTCAAGGTGCAGTTCCACTGGGACCGG
GAGGGCACGCTGGACGAAAACAGCTCCTGCTGGGTCCGGGTCTCCCAGAGCTGGGCCGGC
AAACAGTGGGGCGGTGTATTTCTGCCCCGTATCGGCCAGGAGGTGATAGTCGACTTTCTG
GAGGGCGATCCGGACCGGCCGATCATCACCGGCCGGGTCTACAATGGGGAGAACCTGCCA
CCCTATGCCCTGCCTACCAACAAGACCCAGTCCGGCATCAAGAGCCGCAGCACCAAACAA
GGCAGTGACGACAACTTCAACGAACTGCGCTTCGAGGACAAGAAAGGTGAGGAAGAGGTC
TCCTTCCATGCAGAAAAGGACTTCAAGCGCATGGTGGAGAACGACGACACCCTAAACGTC
GGCCACGACCAGACCCGAACCATACACAACCACCGCACGGTAACGATTGAGGAAGGTGAC
GACGTCCTCAAGATCAAAAAGGGCAAGCGGAACACCACCATCACCAAGGGCGATGACATC
TTGCTGGTGGAGAGCGGGGATCAGAAGGTGGAGATCACCTCCGGCAGCCACCTCATGAAG
ACCGGTAACTCCATCGAAATGGAGACCAAAAAAACAGTCAACAAATCTGCCTCATCCATC
GATTTAAAGACCAAGGATTGCACCATCAAGGCCTCCAGTACTGTCGTCATCAAGGCATCC
AAATCGATCGAGCTGAAGGTCGGCGCCAGCAGTATCAAGATCGAGCCCGCCAAGGTCACT
ATAAAATCCCCGCAGATCGCGATCAGCGCCGATGGCACGCTCGATGCGAAGAGCCCCATG
ACCACGGTGACAGGGGACGGCATCCTGACCCTCAAGGGCGGGCTGACCAAGATCAACTAG
>DDLEKDFJ_00246 hypothetical protein
ATGGAAGCGATCAAACTAGACAAGGTCCAAGCCGCCACTGCCAACGAGGTCTGTCTCTCT
TTCGACCTCGACGAAGAAGTGACGCTCCTGCTGCAGGAGGACCAGACACCGGCCCAATTC
CTGCAAACCCTGATAGACCACGCATACTTGGCCGATGCCGCCCGCTTTCTCGCTTTCGCC
CTGCCCAAACGCGAGGCGGTCTGGCTGGCCTGCCTGGCGGCACACAGCGTGGTCGACGAA
TCAACCTCCGAGGCCGAGATGAAGGCGCTCACTCTGACCGAACAGTGGGTCTACAAACCG
ACTGAAGAGTGCCGCCGTACCCTGATGGATATCGCGGAGACGGCCGGACTCGACACCCCC
GCCGGGTTCGCCGCGGCCTCCGCCTACTGGAGCGGGGAAAATATCGCACCCGCCGACCTG
CACCCGGTCCCCCCCCCCCGCCGGCATTACCGGCAAGATGGTCTGGGGGGCCATGGTGCT
GGCGGCCTATCACAAGGCGCCAGAACTGGCGAACGACAGATACCGCACCTACATCAGCCA
AGCGATCGATATTGCCAATGGAGGTGGCGGAAAGGACTCCTGATTCGGCTATCCGCCCCT
AATAAGACGTTTGACCCCGGAACCTTTATTAGACGATTTTTCTGCCAAAAATCCCAATCA
CCAGGCGGGCCAGCAAAGAAAAAAATCAGCATACCCGTCAATAGCGAAAGGCCTCTGCTG
GCACCTGGAAAAACTCAATAA
>DDLEKDFJ_00247 hypothetical protein
ATGACAAGTGCGATCGACGTAAAAGGCCTCCTGCAAGAGATATCAGCTGATAGCTCATGT
GGTGAAGACTTGGAGTACGATCCCGGTTTCATAGAATTGGAACGATTGGCCGCGGGTCGG
GCGGAGCAGCAGGTCGGGGACTCTATCATAGAGGCGGAGGAGCCCGACTGGCAGGCGGTG
CAAAACGCCTCCATAGAGCTCCTTTCCCGCACCAAAGACATCCGCATCCTCACCTATCTC
ATCCGTGCCGCCCTCCACACCGAAGGCTATGAGGGCGCCACCAACGGAATCAAACTCCTG
CATGGCTTGGTCAAGCAAAACTGGGAGCAGATTCACCCCCGACTCGACGCAGAGGACAAC
AATGATCCCACCATGCGTATCAACGCGATCAGTGCACTGACCGACAGCGCCACCATGTTG
ACCCCTCTGAGTAAGGCGCCCCTGGTCAGTTCCCGAATGCTGGGACGGTTCGGCCTGCGG
GATTACGCCATCGCCACTGGTGAACTGGAACCGTTGAATGACGCCGACGCGGTGGACATG
ACCCGAATCAACGCCGCCTTTCTGGATGCCGACTTGGAGGAACTGCAAGCGACCGCCGAT
GCGGTGGCCGAATCCATTGATCACCTGACCGAACTCGAAGCCTTCATCACAGAACAGGTC
GGCACAACCAATGCCATCAGCCTCTCCGATCTGGTGAATTCGTTCAAAGAGGCACAACAG
GTTCTGAAGGGACAACTGCAAGCGCGTGGCGTCGGGGCTGAGGAGGGGACGAATGTCGAC
GTGCCCAGCGAAGAAGGTGCAGCACCCTCCGCTTCAGGTGCCCCAGCACTGAGCGGAAGC
ATCAACACCCGGATGGATGTAACACGTGCCTTGGACAAGATCATCGAATACTACAACCGA
AACGAACCCTCCAGCCCGATTCCTATCCTGATGAAACGGGCAAAAAGACTTGTCTCTCTC
GATTTCGTTGAGATCATCAAGAATATGGCACCAGATGCCATGAACCAGATTGACCTATTT
CGAGGCCCGGAAAAAGAAGAGGAGTCAGAGGCATCCCAAAACGATTGGTAA
>DDLEKDFJ_00248 hypothetical protein
ATGGTCCAAAGCAGTCAGAAATTCATAGCCAAGAACCGCGCACCGCGCGTGCAGATTGAA
TACGACGTAGAGGTCTATGGTGCCGAAAAGAAGGTGCAACTCCCCTTCATCATGGGCGTC
ATGGCCGACCTCTCCGGCAAGCCTGAAGAAGCGCTGCCCCCGGTGGCCGAGCGCAAGATG
CTGGAAATTGATGTCGACAACTTCGACGACCGTCTCAAGTCGATGAAACCTCGGGCAGCC
TTCCAGGTGCCCAACACCCTGACTGGCGAAGGCAGCATCAGCGTGGATCTCACCTTCGAG
AGCATGGACGATTTCTCCCCGGCGGCGGTGGCACGCAAGGTAGGCGCCCTGAACGAGCTG
CTGCAAGCGCGCACCCAACTCGCCAATCTGATGACCTATATGGACGGCAAGGCGGGCGCC
GAGGAACTCATCGCCAAGGCCCTGAACGATCCTGCCCTGCTGCAATCCCTGGCCTCGGCA
CCAAAGCTCGGGGGCGATGAGACCGCAGCAGAGGAAGAGGAGGGTTAA
>DDLEKDFJ_00249 hypothetical protein
ATGGCAGAGCTGGAAAAAGACGTACAAGCACAAGCCGCAGCAGAACCCCTGGAGGCCAGT
GATTTTGCGTCACTGCTGAATCAGGAGATCCGCCCAAAATCGGACCGCGCCCGCGAAGAG
GTGGAGCATGCCGTACAGACCTTGGCGGAGCAGGCCATCGCCTCCTCTGTCACCGTGTCG
GCCGACATCACTATCACCATTCGGGAGATGATCGCCGAGATCGACAAACGCCTCACCGAA
CAGGTCAACCAGATCCTGCACCATGAGGATTTCCAGAAAGTCGAAGGCGCCTGGCGCGGC
CTGCACCATCTGGTCAACAACACCGAAACTGATGAGATGCTCAAGATCCGTGTCATGAAC
ATCTCGAAAAAAGATCTGCACAAGACCCTGAAAAAGTACAAAGGCACCGCCTGGGACCAG
AGCCCCATCTTCAAGAAACTCTATGAAGAAGAGTTCGGCCAGTTTGGCGGTGAACCCTAC
GGCTGCCTGGTGGGTGACTACCACTTCGACCAAAGCGCTCCCGATGTGGAGCTTCTGGGT
GAGATGACCAAGATCGCCGCCGCGATTCACGCGCCCTTCATCGCCGGGGCTTCACCTACC
TCTATGCAGATGGACTCCTGGCAGGAGCTGAGCAACCCTCGCGACCTGACCAAGATCTTT
CAAACCCCGGAGTATGCAGCCTGGAATTCGTTGCGGGAGTCCGAAGACGCCAAATACATC
GGTCTCGCCATGCCCCGTTTCCTCTCCCGTTTGCCATACGGCGCGAAGACCGACCCGGTG
GACGAGTTCGATTTTGAGGAAGAGACCGGCAACGCCGACCACAATAAGTACACTTGGGCC
AACGCCGCCTACGCAATGGCGGTGAACATCAACCGTTCGTTCAAGATGTACGGCTGGTGT
TCCCGCATCCGCGGCATCGAATCTGGCGGCGCAGTGGAAGGCCTGCCGGCACACACCTTC
CCCACCGACGACGGTGGAGTGGATATGAAGTGCCCCACCGAGATCGCTATCAGCGACCGG
CGGGAAGCCGAACTGGCCAAGAACGGTTTTATGCCGCTGGTGCATAAAAAAAACACCGAC
TTTGCTGCCTTCATTGGTGCCCAGTCGTTCCAGAAACCAGGGGAATACGATGATCCCGAC
GCCACCGCTAACGCCAACCTGGCAGCGCGTCTGCCCTATCTGTTCGCAACCTGCCGCTTC
GCGCACTATCTGAAATGCATCGTGCGCGACAAAGTGGGCTCGTTCAAGGAACGGGATGAA
ATGCAGCGCTGGCTGCAGGACTGGATCCTGCAGTATGTGGACGGAGATCCAGCACACTCA
TCCGAGACCACCAAGGCGGAACATCCACTGGCGGCTGCGGAAGTGGTGATTGAAGACGTA
GAGGGAAATCCGGGGTACTACACCTCAAAATTCTACCTACGCCCCCATTACCAACTGGAA
GGCCTGACAGTTTCGCTACGCTTGGTATCGAAACTGCCATCAGCTAAAGCTGGGTAA
>DDLEKDFJ_00250 Protein hcp1
ATGGCTGTTGACATGTTTCTCAAAATTGGCGACATCGAAGGTGAGTCACATGACAAGGTA
CACAAAGGCGAGATCGATGTACTCGCTTGGAGCTGGGGTATGAGCCAAACCGGCACCATG
CACATGGGTGGTGGCGGTGGCGGCGGCAAGGTATCCGTTCAGGATCTGTCATTTACCAAG
TACGTGGACAAATCCACACCACTGCTCTACAAGTATTGTGCTTTCGGAGAGCAGGTGGAT
GAAGCCAAGCTGACGGTGCGTAAGGCAGGCGGCAAAAACCCTCTGGAGTACGTCGTATTC
TCAATGAAAGATGTCATCGTGACCTCAGTATCGGCGGGCGGCAGTGGTGGTGAAGACCGG
CTGACTGAAAATGTAACCCTGAACTTCGCCAAGCTGAAGTATGAATACCAGCCGCAGGAT
CAAAAAGGCGGGAAAGAGGGAGGTACGGTCGACTTTACCTTCGACATCGCAGGCAATACT
GAATAA
>DDLEKDFJ_00251 hypothetical protein
ATGTTGGCGCAACAATCCCTGCGCGACGGCAATCTCAATGAGGCCCTGGCACAGCTCCAG
GATCAGGTGCGCAAGGCGCCCGCCAAGGCCGAATACAGAACCTTCCTGTTCCAACTGCTA
TCGATCATGGGCAGTTGGGAGCGGGCTCTCAACCAACTGAGTGTGGTGGCTGACCTGGAT
GACGGCACCCTGGCCATGGTGCAGACCTACCGCGAAGCGATCCGTTGCGAGGTGCTGCGG
GAGGAGATCTTCGCCGGCAAGCGCTCTCCCCTGCTGTTCGGCGAACCCCCACAGTGGGTG
GCCCTGATGATCGAGGCCTTGCGCCTCGGTGCGGAGGGCAACCACGCCGAATCCCAGACC
ATACGAAATCAGGCCTTCGAGGCAGCTCCCGCCATCGGCGGCACCCTCGACGGCCAACCC
TTCGAATGGATCGCCGATGCGGACCCCCGCCTTGGCCCCATCCTCGAAGCGGTGGTCAAC
GGGCGCTACTACTGGGTGCCCATGCAGCAGATCCGCCGCATCAACATCGAGGAGCCCGAA
GACCTACGTGATCTGGTCTGGATGCCCGCCTACTTCACCTGGGCCAACGGCGGTGAGGCA
GCAGGACTGATTCCCACCCGCTATCCCGGCTCGTTTGCCAGCAAAGACCCGCAGATCCGA
CTGAGCCACAAGACTGAGTGGATCGACGCCGGTTCAGATCTCTATCTGGGTTTGGGGCAG
CGTATGCTGGCCACCGACGGCGGCGAATTTCCCCTGATGAATATCCGCGAGATCAACCTC
AACACTGCGGAAGGGCCTGCGGAGCCGACGTCAGAGGAAGAGGCCTGA
>DDLEKDFJ_00252 hypothetical protein
TTGGCTGAACTCACCCAAAAAGAACGTCTGCAACCGTCCCTGCTGGACCGGTTGACCGAC
AACCACCCGGACAAAAAGAACGAGTCCCGCGATCAGCGGGTACTCTCGATCCAGAAACTT
CGGAAGAGCGTGCTGCGGGATCTGGAATGGTTACTCAACACGGTGAATCTGACGGCTACC
CAGAATCTCGATGACTATCCGAACGTCGCACGCTCGGTACTCAATTACGGGGTTCCCGAT
TTTGCCGGCCATACCGCCTCCAGCGTCGACGTGCCCGCACTGGAACGCTTGTTGCGCCAG
GCGATCATCGACTTCGAGCCCCGCCTGCTCAAGAACAGCGTCAGAGTCAAACTCCTGGTG
GCCGAGAGCCGCATGAGCCACAACGCCATGACTTTCGACATCGAAGGCGAACTGTGGGCG
GAACCGGTGCCGCTGCATATGTACATGAAGACCGAGATCGACCTGGAGATCGGTAGTGTC
ACCGTCTCCGACTATTCCGACAGAGGCAGGGGCTGA
>DDLEKDFJ_00253 hypothetical protein
ATGGATCCGCGATTGCTGCAATACTATAATCGGGAGCTGCAGTTCATCCGAGAGATGGGC
GGCGAATTCGCCAAAGAGTTTCCCAAGATCGCCGGTCGGCTCGGCCTCGAGGGTTTCGAG
TGCGCCGACCCCTATGTGGAGCGCCTGCTCGAAGGTTTTGCTTTTCTCGCCGGCCGCATC
CAGCTCAAGCTCGACGCCGAATTTCCCCGCTTCACCCAACACCTGCTGGAAGCGGTCTAC
CCTCACTATCTGTCGCCGACGCCCTCCATGGCGGTGGTGCGGTTTCAGCCTGACCTTACG
GAAGGGGGCTTGGCAGACGGCTTCATCCTGCCCCGGGACAGCGCCATGCGCAGCCTGTTG
GGAGAACACGACCAGACCGCCTGTGAGTACCGCACCGTCAGAGAGACGACCCTCTGGCCG
CTGGAGCTGACCGACGCCACCTATCTGCGGTCTCTTGCCGGCATCGGCCTGCCTGATCTG
CCGAAAGCCAAGGCGGGCATTCGACTGCGCTTGCGGGTCACCGCAGGACTCAGTTGCGAC
AAGCTGGCTCTGGAAAGCCTGCCGTTCTACCTGCAAGGAGCGGACGAACTCCCCATGCAC
CTCTATGAGCAGCTCCTGGGCAACGCAGTGGCGGTAGTGGCGCGCCCCATCAGCCGTCCC
GCACCTTGGCAGGAGGTCATCGACCGGCAATCGATCAGACAGCTGGGATTCGACGACAGC
GAGGCCCTGCTGCCTTTCACCGACCGCTCCTTCGAAGGATACCGCCTGCTGCACGAATAC
TTTGCCTTTCCCGCACGCTTCATGTTTGTCGAGCTGACGGGCCTGGCACCCGCCTTCAAA
CGCTGCCCACACGATGAGATCGAACTGATCATCCTGTTCAACCGCAGTGATGCCTATCTG
GAAAAGGTGGTCAACGCAGACAATTTCGTTCTCTTCTGTACACCGGCGGTCAACCTCTTC
CCCAAACAGTGCGACCGCATCCATCTGACCCACAGCGAACACGAACACCATCTGGTACCA
GATCGGACCCGGCCACTGGACTACGAAGTCTATTCGGTCACCGGCGTCACCGGCTACGGT
ACTGGCGCCAAGGCGGAACAGGAGTTCCTACCGTTTTATGCCTCCCATGATTTGGCTGCG
CAGCAGACCGACGAGGGTTTTTTCATCCAGAGGCGTGATCCGCGGGTCATCTCCTCCCGC
CAGCGGCGCAACGGGCCACGCTCGAGTTACATCGGCAGCGAGGTATTCATCACTCTGGTG
GATGCAACAGAAGCGCCCTACCACCCGGACCTGCGGCAGTTGGGCATCTCCACCCTCTGC
ACCAACCGGGATCTTCCACTACAGATGCCGGTGGGCAAAGGCACCACCGACTTCACTCTG
GAGAGCGGAGGCCCCTTCGGGAGTGTGCGGGTCGTCTCCGGCCCCACCCGCCCCCGTCCC
TCTTGGGCGGAGGGCGACACCACCTGGCGGCTGGTCAGTCACCTGTCACTCAACTACCTC
TCGTTAATCGACAACGATGAGGCCCAAGGTGCGGCAGCCCTGAGGGAATTGATGAGCCTC
TACAGCGACATCAGTGAAGCGGCGCTACGCAAACAGATCGGCGGTCTCAAGAGCATTACC
TCCAAACCGACCATCCGCCGCGTTCCAGTGCCGGGGCCGATCGCCTTCGGCCGCGGCCTG
GAGATCACCCTGACCCTGAACGAGGACGAATTCGAAGGCACCGGCGTATTCCTGTTGGGC
GCGATTATGGAGCGATTTTTTGCCCGCTATGTCTCCCTCAACGCATTCACCCAGACCGTC
ATCCGCACCACGGATCGCGGCGAGATCATGCGATGGCCGTTACGCACCGGACAGCGACAC
TTGCTCTAG
>DDLEKDFJ_00254 hypothetical protein
ATGGCCGTTACGCACCGGACAGCGACACTTGCTCTAGCGCTACAGCAGAGCCTCGCTCAG
AAGCCGTACACCTACGACTTCTACTGGGCCATGCGAGCGTTCGAAGCCTACCACCCGGGG
ACTCCCCGACTCGGCGAATCCCTGCGCCCCGCGGACGATGCGATCCGGCTGGGACAGGAG
GCCTCCTTGGCGTTCGCTCCCTCCACCATCTCCAGCTTCATCCCCGGTAAAGAGGGTCGG
CGCCCACGCATGGAGGTATTGTTCTTCGGCCTGTTCGGACCCAACGCCCCTCTCCCCCTG
CACCTAACCGAATACGCCCGGGACCGGGTGCGCAACGCGGACGACCCCACCTTCAGCCGC
TTCGCCGACCTGTTTCATCATCGCTTTCTCTCGCTCTTCTACCGAGCCTGGGCCAACGCC
CAACCAGCGGTCAATCACGATCGACCGGAGCAGGACCGCTTCGCCACCTACCTGGGCGCC
ACCTGCGGTTACGGCATGCCATCGCTGCGCGGGCGAGACGACATGCCCGACCTGGCGAAG
CTGCACTACGCGGGTTGGATCTCCAACCAGGTCCACAATGCGGACGGTCTGCAATCCATT
CTCACGGGATTTTTCCGGCTACCGGTGTCCATCGAGCAGTTCGTGGGACACTGGATGACC
CTGCCAGAAGATACCCGCTGCCGGCTCGGCGAATCCCCGGAGACCGGCAGCCTGGGCATG
ACCGCCGTCATCGGTGCCCAGGTGTGGGATTGTCAGCACAAGTTCCGCATCGTGTTGGGG
CCGCTCGAACTCGATGACTACCGGCGTATGCTGCCCGGCGGCGAGAGTTTCAAGCGCCTG
ACAGCCATCGTGAAGAACTATGTCGGTGATGAACTGCACTGGGATCTGAACCTGATCCTG
AAAAAGGAGCAGGTGCCACCGATCCGGCTGGGCAGAGAAGGGCAGTTGGGCTGGACCACC
TGTCTGTCCATAGAACCACCGACAGAAGATCCTCGTGACCTGATGCTCAACCCCTTTTTC
AAGCCGTGA
>DDLEKDFJ_00255 Protein ClpV1
ATGTCTGAAATCAGTCGTACCGCCCTGTTCGGCAAACTCAACAGCGTCGGCTACAAGTCC
ATCGAAAGCGCTACCGTCTTTTGTAAGATGCGGGGCAATCCCTACGTTGAGCTGGTACAC
TGGATTCACCAGATCCTGCAACTGAAAGACACCGATATCCACCACATCGTCAAGTACTTC
AGTCTGGAACCCTCCCATCTGGCCAGAGATATCACCGCGACTCTGGACAGCCTGCCCCGA
GGCTCCACTTCCATCTCCGACCTCTCGGCGCACATCGAGGAGGCTGTGGAACGTGGCTGG
CTCTACGGAACCCTGATGTTCGGAGAGTCCCAGGTATTAATCGTTCCGAAAGTATTGGCA
GTCTATTTTTGA
>DDLEKDFJ_00256 Protein-glutamate methylesterase/protein-glutamine glutaminase
ATGATCAAAGTTTTAGTGGTGGATGACTCTGCTTTGGTGCGGCAACTCCTAACATCGATT
CTCGATGCCGATCCTGGTATTCAAATTGTTGGCACCGCAGTTGACCCATACCAGGCGAGA
GAGAAAATAAAAAAATTGTCACCTGATGTTTTGACGCTGGATATTGAAATGCCGCGTATG
GATGGAGTGACATTTTTGGGGAATCTGATGCGACTACGCCCAATGCCAGTAGTAATGGTT
CCGAAAGTATTGGCAGTGTATACTGCTTTCCATGGCTACGATAAAAGAACAGCGTGA
>DDLEKDFJ_00257 Chemoreceptor glutamine deamidase CheD
ATGTCGCGTCACCAATTAGGCAAGCCACTTCCTGGCTTTGAACGGATCAACCGCTACTGG
GACAGGCAACATTCCACTGCTGCGGCAAAGATTCTGCCTGGCGAATACTATGTTACAAAG
CAGGATGAAATTATTACTACAGTTCTTGGCTCGTGTGTGTCAGCGTGTGTTTGGGATCAA
GTCTTTGGTATCGGCGGAATGAATCACTTCATGCCGCCTCTTAGTGAGAGCGGAAACTGG
GGAGGAGGGGCGATTATCAGTGGGGCTACCCGTTACGGAAACTATGCAATGGAGCACATG
ATCAATGACATCCTTAAACATGGAGGGCACCGGCCAAACCTTGCGGTAAAGATATTCGGT
GGGGGGAAAATCATCAGCAACATATCGAATGTGGGTGGGAATAATGTCGATTTTGTGAAG
TCATACATTCAGGAGGAAGGGCTGAAGCTGATGAGCGAGGATGTGGGAGACATATATCCT
AGAAAAGTTGTGTTTTTCCCTGCGAGTGGACGGGTTAGAGTGAAAAAACTTAAACGCATG
CACAACGATACAATTGTTCAGCGAGAAAAAGTATATCAGCACGATATTGAACAAGAGCCG
CTGGAAGGGGCGGTAGAGCTTTTTTGA
>DDLEKDFJ_00258 Chemotaxis protein methyltransferase
ATGGTTGAGCGAGAATTTGTTTTTTCTCAGAAGAACTTCGATTTTCTGCGCTCTATATCG
AACAAGAAGACGGGCATTGTTGTTACCGACGACAAGTTCAATATGTTCTATGCGCGCCTC
TCACGAAGGTTGCGTAAGTTGGGATTGGCAGATTTTGATTCTTACTGTGATCTGATTCGA
AGCGATCCAAATGGTGAAGAAATGATCGAGTTGGTTAATGCGGTAACAACCAACTTAACC
TCATTCTTTCGTGAAAACCACCACTTTGAATATCTCTCTGAAACTATTGTCCCAGAAATG
GTGAAGAATAAGCCCGCCGAACGGAAGGTCCGCATTTGGTCAGCAGGTTGCTCAACTGGT
GAAGAGCCTTATTCCCTTGGAATAACTCTCCATGAGGCTCTCGCTCCTCATGTTGGATGG
AATGCGGAGATATTGGCAACCGATATCGATTCCAATGTCCTTGCGAAAGCAGCATCTGGT
ATCTATTCCGCTGAGCGGGTTGATGGTCTTGATTCAAGGCGACTGCAGAAATGGTTCATG
CGAGGGAAGGGGGCTAATAGTGGGATGGTGCGACTTAAGCCGGAAATCATGGGGTTAATC
CGCTTTGGTCAGTTAAACCTGATGGAGGATTGGCGGCTGGAACAGCCGCAGGATGTGATC
TTTTGTAGGAACGTGATTATCTATTTTGACAAGGTATCGAAAACCAAGTTGGTTGAACGG
TTTGCGGACAACATCAAAGAGGGAGGTTATCTGTTTATTGGGCATTCTGAGTCATTGTTT
AAGTTAACTGATCGTTTCGAGTTAATTGGCAAGACCATATACAGAAAAATCAGGTAG
>DDLEKDFJ_00259 hypothetical protein
ATGAGTGGCAAGGGGGAGATGGGGATGTCAATGCACAACAATCTGCCTTCAACTGCGACC
CAGCCTGATCTTGACTGGAGTCAGGTTCGTGAAACCGTTCGGATGCTGAATCTGGCAGTG
GCACAGATTGAGGTGGCCATGAGAGAAGGAGATGACTCAGTAGAGACTCTTACAAATTCA
TTTACCTCTATGATTGAAAGTTCAAGCTCAATTGTTCAGGCAGTTGAGCGATTGCAGAAC
ACGGGAAAGGATGAGGGGCTAATTGCAGAAGTAGAAAAGGAAAGCAGTCTGATCTCTGAG
AAGATGCAGGCTGGTGTTATTGCATTCCAATTTTACGACAAGCTATCACAGCGATTGGCA
CATGTGAGTCATGCGTTGGCGGCCCTTTCTGAGTTGGTTGAGGACGGAAGTAGAATATTC
AACCCAAATGAGTGGATTGGGCTGCAGACAAAAATACGCTCCAAGTACAATATGCGTGAA
GAACAGGCAATGTTTGATTCTTTGCTTGAAGGGAAAACTGTTGATGAGGTGCTGGCTAAT
GGCGTTGGGATAACGCATGAGCCTGATAATGATATTGAGCTTTTTTGA
>DDLEKDFJ_00260 hypothetical protein
GTGAGTACTTCCAAAAAAGGACCCCAGGCGTCGGTGATGAGTCATGATCCGCTTGCTAAT
TTCGATGAACTGGATGCCAAAGATGTACCAGTTGATGTTGCTGGGGGTGCAGTAGCTGAT
TCTGTGCCAGAGATTGGGACCGGCACAGAACAACAGGTGGCGTCGGTGGATTCTGATGCG
CAGAAGGTTGATTGTGATGAAAACGAGGCCTCCCTCAATGAGGCACATGAGACAACAGAT
GATGATCTGACTGTGGCTGCGCCTAATCAAGAGGATGATGAGATGGGCGGAATCAATCTT
GGAGATAGTCTGACAATACAGGAAGTAAGCAATCTGCACGATACAGTGAAGTCTGCACTC
TCAACAGGCGGCACTCTCACCTTTCACGGAGGAAGTGTGGAGCGGATTGATGGCGCAGGC
ATTCAGTTGCTATGCGCGATATTCAAAGAAGCAAACTCGCAACACATGAAAATTTCTTGG
GGGAGTGCCTCAGAAGTTCTTGTCAATGCTGTCAAGTTGGTGGGGGTGGCCCAAGCCATT
GAGTTGGCGGGTGAGTCGGAATGA
>DDLEKDFJ_00261 Sporulation initiation inhibitor protein Soj
ATGCGCCGTATTGCGGTAATCAACCAGAAAGGGGGAGTGGGTAAGACAACCATTACTACC
AATCTTGGGCATGCACTGGCCTTGAAAGGATATCGAGTTACGGTTGTCGATCTTGATCCA
CAAGGCCAGCTCGCAGCCAGTCTGGGGATGTTTCGGCCACCTGTGGAGGGTGTGGATCAG
GTTCTGTTAAACGGGGCAGAACTGGAATCTGCAGTGATAAATACACGTGATTTATTGCAG
TTGGTGTCGGCGGGTAACAACCTACAGCAGGTGGAAGAGTTGAGGGGAGGGGGAGCCGCC
AGGGCAAGTATTCTTAAGAATGCGCTGGAAGGTCAGTTCAGTGATCAAGACTTTATCCTG
TTCGACTGTCCACCATCGGCAGGAATTCTTGTCTCGAATGCCATGTTTGCTGCTGATGAG
GTTCTGATCCCGGTTAGTGGTGATTACCTCTCTCTCAGTGGTCTGGCCAAGATGATGATG
ACGCTGAAACGGTTTGAGCCATATCTTGAAAAGCCCCACGAAAAATGGATTGAGATGAGT
CGTGTCTATCCTCGCAGGCGACTGTTTAGGGAGGTGTGCAACAAACTGCTTGGCCATTTT
CCCGGACAGGTGTTGGCAAACCCCATAAAGGAAGCCGCAGTGATGGCGGAGTGCCCGGGA
GTCGGGCGAACCATATTCGAATATCGCCGATCAAGCCAGTCAGCAAAAGAGTTTGAGGCT
CTGGCAACCGATCTTCTTGAAAGGAGGACAATGTGA
>DDLEKDFJ_00262 Chemotaxis protein CheW
ATGGTTGCTGATATGAAGGTAGGTAGTGAGGCTGGTTCAACTGAGGTGGCGCAGTCGGTG
AGTGGCCAGTATCTGAGTTTTACTCTTGGTGGTGAGCACTACGGCGTGGATATCCTTCGT
GTGCAAGAGATCAAGGGATGGGAAGAGGTGAGGGCTTTGCCTGACACCCCGGAGTATGTG
AAGGGAGTGCTCGACCTGCGTGGCGCCATTGTTCCGATCATTGATCTTCGGGCGCGCTTT
AAGCTTGAAAAAATCGAGTATACGCCGACAACGGTGATCATAGTGCTTTCTATTGAGCAG
GGCGAGGGAAGCAACATAGTCGGGGTTGTGGTGGATGGTGTGTCAGATGTGCTTGATATA
AGTGACAGTTTGACGAGGTCTGCGCCTGATTTGGGGGCTCATATTAACACCCGGTTTATT
ACAGGGATGGTCTCAGAGGGTGAGCGAATGGTCGTCCTTCTGGATGTGGATAAGCTGTTT
TCCCCTGATGATCTAGGGGTGTTAGGCGCCTCTGGATGA
>DDLEKDFJ_00263 hypothetical protein
GTGCGCACCAAGCCTACAGCGGAGGAGGTTGAAGATGCAGAAGTGCTCTATCGGGCTATC
AACAGTGGCAGTTATAAAGGTGATGGCTGGCTGACTCGCAGACTGAAAGGAATAGGAAAT
CTGCCTCTGTTGAAGAAGTTCTATCTGGTCATGTTGTTCATGGCTGTGAGCTTTTTGATT
TCCGGAGTGGCGGCATGGAGTCCTATGCAGCATGCAGAGGTGCAGTGGCATAACTATCAG
GAGCAGGTTGCAGAGCGGCAGACTCTACTCTCTGAGATGAAGTCACAACTTGGCTGTGGT
GGTGCGATACACAACTTTAAAAACTATGTGCTGCGTGGCCAGCTGAAGTATGCAGAGCGG
TTCCGCGGCAATTATCAAAGGCTACTGAAACTTTTGGATCAGTACGCCGCCCTTGCTTCA
GTCTCGTCAGAGGAACAGCAAGCGCTGTCGAAAATACGTAGTGTCGCTGACAGTTATGCC
GGAATGATCGACCAAGTGGTGAGTATGAGTACCGCTGGAGAGTCGCCAACTGCAATCGAT
GGCGTGGTCAAGATCAATGATCAGCCTGCGCTTGAGGGTCTTGAGACGCTGAAGATGGAG
TACGCCCGCTTGACGTCTGCTCAAACAGCCGAGCTTGAAAGCACCATAGGTTTTGGAAAG
AGCGTGTCTGCTCTGATGCCGCCGGTTGGTTTCATCATGCTCTTTATTATCTTCTTCCTG
GTACTGAAACGTGCTGTTTTGAACCCCATAGAGGCTTCACTCGGGTATTTTCGCCGAATC
GCTGAAGGCCACTTTTCCGATGACATTGAGTTACGTCGTGGAGATGAGATTGGTGATCTC
TATCGCGGCATCAAAATTATGCAGACGAAGGTAGGGTTTGACGTTAACGATGCCAGGGAG
AGGGCGGAATCAGTAGCCCGCATCAAGACTGCACTGGATAACGTCTCAAGCTGTGTAATG
ATGGCAGACAATGAACGTAATATCGTCTACATGAACAAGACCGTTCGCTCTCTGTTTGAG
GTGGCTGAAGCAGATATTCGTAGCCAGTTGCCTGGGTTTGATGCCAGTCAGTTGATGGGG
ACAAACATTGATCTGCTCTACAAGCATTCTGAGCGCGAGGCAAAAATACTAGAAGGTCTC
ACAAAAACTTATAGATCAGAGTTGAGGATTGGCGGTCGAACCATGGGCATTATCGCCAAT
CCGGTGCTTACGGAGGATGGCCGGCGTCTGGGTACTGCAGTGGAATGGAGTGACCGGACC
AGTGAAGTGGCTGTCGAGGATGAGCTGGAGAATATCGTGGCAGCAGCGCTCCACGGTGAC
CTGAGCAGGCGGGTCAGCCTGGAAGGAAAAACAGGTTTCTTTAGTCATCTTGCAAAAGGG
ATCAATGCTCTGATCGATCAGATGAGCCGCGTTTTTGATGATGTAGCTAGCACGATGAAG
CGGGTCAAAGAAGGGGATCTGAGCGAAGGGATCACGCATGAATATTCAGGAACCTTTGGC
GAAATTAAGGAGGCGGTGAACGAATCTACATTTAATCTCAACAGAATGATCGCTCAATTG
AGAGAGGCAACGGACAGCATGATCGGTGCGGCGGGCGAGATATCTTCGGGCAATAGTAAT
CTGTCTGCCCGTACCGAACAGCAGGCGAGCAGTCTTCAGGAGACTGCTGCAAGTATGGAG
GAGTTGACATCAACGGTTAGAAACAATGCGGACAATGCGCAACAGGCTAATCAGTTGGCG
ATGAGGGCGAGAAGCTCTGCAGAGCGCGGTGGAGCGGTCGTACAAAATGCGATTCATGCC
ATGGATGAAATTAACCAGTCAAGTAACAAGATCTCGGAGATCATCGGTGTTATCGACGAG
ATTGCATTTCAAACCAATCTTCTTGCGTTGAACGCCTCTGTCGAGGCGGCTCGGGCCGGA
GAGCAGGGGCGTGGTTTTGCAGTGGTTGCTACAGAGGTAAGAAATCTTGCCGGTAGAAGC
GCGACTGCTGCGAAGGAGATAAAAAATCTGATCAAAGACAGTGCTGCGAAGGTTGAAAGT
GGAGCAAGCCTGGTAAATGAATCGGGTTCCACTCTGGAAGAGATTGTTTCAGAAGTTAAA
AAGGTTGGGGATATCGTTTCTGAAATTGCAGCGGCAAGTCTCGAGCAATCGGAAGGTATT
GAACAGGTTAACCAGGCTGTTACCAATATGGATGAGTTGACTCAGCAGAATGCAGCGTTG
GCGGAGCAGACTTCTTCAACAGCGGTCGCTATGAGTGAAAAGGCGCAGGATATGGAAAGG
TTGATACGGTTTTTCAACCTAGAGAACAAGCATAGTGGTGGAGCTTGCGAAGAAAAAGAG
GCAGATAGCTTCGATTTTCATGCTGCTCGCGCTGCACATCTCTCATGGAAGATGCGGTTG
CGTGACTTTTTGGATGGTAAGAAGTCGATGCATAACGAAGAGGCAGTGTCTCATCGTGAT
TGCGCACTTGGAAAGTGGCTCTATGGTTTTGCTATGGATGAGTATGGGCATATCGAAGAG
ATGCAGGTGATGGAGAAGCTGCATGAGAAGATGCACTCCGTTATCAAAGATGTGGTTTCT
CTTCGGAACGCTGGAGATGATGAAAACGCAGAGGCTGCATTTGCAGAGGTTGGCCCGCTT
TCAGATGAGATCATCCATCTGCTAAAGCGGGTAGAAGCAATGGTGGAAGAGTAA
>DDLEKDFJ_00264 Aerotaxis receptor
ATGAAAGTCAACCAGCCGGTAACCGGGGTCGAGATCCCGTTGCAGGAAGATACGATCATT
GTCTCCACGACAGATCTGAAAGGCATGATCACCTCTGCCAATGGTGCCTTTATCGAGATC
TCAGGCTTTAGCGAGGCTGAGTTGCTTGGTAGGAATCATAATATCGTGCGTCATCCAGAT
GTTCCTGCGGCGGCGTTTCAGGATCTTTGGGATACGATTAAGAGGGGGCATCCTTGGACC
GGTATCGTCAAAAATCGGGCAAAGAGTGGTGACCATTACTGGGTCAAGGCAAACGTAACG
CCTATCTATTAG
>DDLEKDFJ_00265 hypothetical protein
GTGAAGATCAATCAACCCGTCACCAATAATGAACGCTATATGAAGCCAGGCAGTATCTTG
GTTTCCAAGACCGATCTCAAAGGCACTATCACCTACTGCAACAAAGATTTCGTCGAGATC
AGTGGATTCAGCCGACGGGAGTTGTACGGCAAAAATCACAACATTGTGCGACACCCGGAT
ATGCCGCCTCAGGCCTTTGAAGATCTGTGGGAGACCAGCAAGGCCGGTAAACCCTGGACC
GGCATTGTTAAGAATCGCTGCAAAAACGGTGATTACTACTGGGTCAAGGCTAACGTTACG
CCACTGCGCAGCAATGGCCGCGTGACTGAATATATGTCGGTTCGAACACCGCCAACCCGG
GAGGAAATCGCTGCGGTTGAGCCGCTCTACCGGGGTCTGCTGGCCGATAGCAATGCGACT
CTGGCACCCAAGGGCCTGGCCCGTTTGGCTGCTGGCTTTAAGCGGTTGCAGCTGAAAACC
ATACTCAACACCATTCTGTTCCTGATGGTCGTAATGTTCGTGGGATTGGCCGCGATGGTG
CATTTCCAGGTGGCCGAGACGACTTTTCTGGCGTTACTGGCTGGTCTATCGCTGATCACC
CTGGTCAGTGGTGCCTTCCTTAACCGCCACATTACTCGTCCCATGAAGTATATCCAGGAG
AAGCTGGATCAGATAGCTGAAGGCAACTACTTCGATTGGGTCGAGAACGATCGTGATGAT
GAGATCGGTCAGATGCTCCAAAGCCTCAAATCGACCCAGATCAAGCTAGGTTTCGATGTG
ATGGATGCGCGTGAGCAGGCGAACGAAGCAGGACGCTTGAAAGAGGCGCTGGATAACAGC
TCAACCAGCGTTACCGTATCGGATAAGGACAACATCCTGATCTTTATGAACAAGGCCGCC
CGTGCCCAGTTCGAAGTCTTGGGTGAGAATGTCCGCAGCCAGGGTAAGCCATTTGACGTC
GATGGGTTGCTTGGTTCCAGTCTTGCCGATTTCTTTCCTGATGAAAAGCTGGCTGAGATG
TATCGGACGCAGCTTTCTGAAACACGCACTAGCCAGTTTGATGCCTGGTCGCGCAGTTTC
AAGTTGATTACCAGTCCCGTGTTAGACAGTGATGGGGACTATCAGGGTCGTGTGACCCAA
TGGATCGATATTACCGAAGAGTTGAAAGTGGAGCGTGAGATCGATGCCATTGTAGGCGCA
GCGAAAGGCGGAGATCTCAGCCAGCGGATCGAACTTGAAGGCAAGACAGGTTTCTTTGTC
CAGCTGGCGGGGGGGATCAACGAGCTGATCAATACTGTTGATCAGGTGTTTTCTGATATT
GGTCAGGCGATGCAGCGACTTTCTAAAGGTGATCTGACCAAGCCTATCTCCGCTGACTAT
GCTGGCACCTTTGGCGAGGTGAGGGACAACGTCAATAGCACCATCACGAACCTTGAGAAG
GTGGTGGTGCAGCTGAATGAATCCGCCGACGTGATCCGTACCGGGGCTGGTGAGATATCC
GCTGGCAACAACAACCTCTCCTCCCGTACCGAACAGCAGGCTGCAAGCCTGGAAGAGACG
GCATCCTCGATGGAGGAGCTGACCAGCACGGTGCGCAACAATGCAGATAATGCCCAGCAG
GCGAATCAGCTTGCCGCCAGCGCCAGGAGTACTGCGGAACATGGTGGTGAAGTCGTCAGC
AGTGCAGTACAGGCGATGAATGCAATCAATACCGCCAGCAGCAAAATTGCTGAGATCATT
GGCGTGATTGACGAGATCGCATTTCAGACCAACCTGCTGGCGCTGAATGCCTCGGTAGAG
GCGGCCCGAGCCGGCGAACAGGGACGGGGGTTTGCGGTGGTTGCGACCGAAGTGCGGAAT
CTGGCCGGACGTAGCGCCACTGCAGCCAAGGAGATCAAGGAGTTGATCCAGGACAGCGTG
CATAAGGTGAAAAGCGGTGCCGAACTGGTGAATGAGTCGGGTGAAACGCTGGAGCAGATT
GTGACCAGCGTAAAGAAGGTTGGCGACATCATCTCAGAGATTGCAGCGGCCAGTCAGGAA
CAGTCCTCTGGCATCGATCAAGTCAATCTTGCTGTGACCAGCATGGATGAGGTGACGCAG
CAGAATGCTGCGCTTGCAGAGCAGACATCTGCAGCCGCAGCCTCAATGAATGAAAAGGCG
CAGCAGCTGGATTCTCTGGTGCGTTTTTTTAAGACTGATGCAACAAGTCGGCATTCTGCA
GCGCCGCTTCCAACAGCGAGAGCGAAGCGGATCCAGCCTGTAAGAGAGATGAAGCAATCA
CCGGTGGCAAAAGAGGCTGTGGCTGCTTCGCAATCCACACAGAGCAGCGTTCGCAAGATC
ACCCCAGTGCCTGAAAGCGATAGCGATGAATGGGAAGAGTTTTAA
>DDLEKDFJ_00266 Chemotaxis protein CheW
ATGAATACAGCAAAGAAACTTGAGCCGGTGGAGCTGGAGATGACGGGTCAGGAGTACCTG
ACTTTCTCCCTCGGCAGCGAAGACTACGGCGTGGATATCCTGCGGGTACAGGAGATTCGG
GGCTGGGAGCTTGTCACGCGTATTCCGAATGCGCCGGACTATGTCAAAGGTGTGCTCAAC
CTGCGTGGATCCATCGTGCCGATCTTCGATCTGCGCCAAAGGCTGGGCCTGGAGCCTCAA
GATTACAGTAAAGACACCGTGGTGATTGTTGTGCGTGTTAATGGCGAAAACAATTCACGG
GCGATGGGCATGGTGGTTGATGCAGTTTCAGATGTGCTCAACGCCAACCCCAATACCATT
CGTAATACCCCGGAATTTGGTGAAGCGATTGCCACTGAGTTCATCAGTGGGCTGGCCGAT
GCCGAGGGCAGGATGATCATGCTGCTGGATATCGATCAGCTCTTCAGCCAGAGGCGTGAG
CAGGAACAAGAGAGTGTCGTCAATGCCTGA
>DDLEKDFJ_00267 Chemotaxis protein CheA
ATGTCGATCGACATGGCGCAATTTCATCAGGTCTTCTTCGAGGAGAGCTTTGAAGGCCTG
GAGATCATGGAGTCCGGGCTGCTTAATATGGACCCTGGCACAGTTGACGACGAAGAGATC
AATGCCATCTTTCGTGCCGCCCATTCCATAAAAGGTGGCAGCGGCACCTTTGGCTTCAAC
GACATCGCCAGTTTCACCCATGTCATGGAGACCCTGCTGGATGAGATGCGGGATGGGCGA
CGCCCGGTCACCAGTGAGGCGGTAGATGCATTGCTGCGCTCGGTAGATATCCTGCGGGAT
ATGCTCAGCGCCGCCAGTGAAGAGGGCGAGGTCGAGCAGGAGAAGGTCAAAAGCCAGCAG
GCGGAGCTGGAGCAGATTCTCAGCAACAAAACGGCAGTGGCAGGCGAGGCGTCAACACCG
GAAGTGGTGAGCGCTGCGGAAACCGTGGAGCCCCAAACTGAAGGTTGGCATATCGTGTTC
CGGCCGTTGCTGAAAATGATGCGCACGGGTAATGACTCGCTACGCATTATCCGTGAGCTG
GCGGAACTGGGCCGGCTGGAGCTACAGGCGGATCTCGAGGCTCTGCCAGCGCTGCAGAGC
TACGAGCCGGAAGATAGCTACATTTCATGGGACATTTACCTCCATGGAGCGGTGGACCGG
GAGGCCTTGGATGAGGTGTTTGTCTGGGTTGAGGATGATTGTGAGCTCATCATCATGCCC
TTGATGTCGCAATCCGAGGCAGAGGAAGCCAGCGTCTCCGAATTATCAGCTGCTGAACCG
AAAACCGCGGCGTCAGCAGAACCCCCTCAGTTAAAAGCAGTGCCGCCGCAACCAGAGCGC
CGCGTTGAAAAGAATCGGCGATCGGGAAAAGAGCGGCGTACCAGTGGTAATCGGACTGCA
GGCGGTGGCGGCGGGTCGATCCGTGTAGATATCGCCAAGATCGACAGCCTGATCAATATG
GTGGGTGAGCTAGTTATCACCCAGTCGATGCTCAGCCTGTTGGGTGAGGATTTCGATATG
GGCAAGCTAGAGCGGCTCAATGATGGCTTGGGCCAGCTGGAACGCCACACCCGTGAGCTG
CAGGAGAGCGTGATGCAGATCCGCATGCTGCCTATCAGCTTTACCTTCAGCCGCTTTCCC
CGCCTGGTGCATGATCTGAGCAACAAGCTTGGCAAGAAGATCGAGCTGAAGGTGAGCGGC
GAAAATACCGAGGTGGACAAAACGGTGATCGAAAAGATCGGTGACCCGTTGGTCCATCTG
GTGCGCAACAGCCTCGACCACGGCATCGAGATGCCCGATGAGCGTATTAGCGCCGGCAAG
CCTGAGACTGGTGTGATCCAGCTCAGCGCATCCCACAAGGGTGGCAATATCGTCATCGAG
ATCCGCGATGATGGACGTGGCCTCAATCGCGACAAGATCGAGGCAAAGGCGATCGAGCGA
GGAATTATCCCAGAAGGCCATATGCTTGAGGACCGGCAGATCTATGAACTGATATTCCAG
GCCGGATTCTCAACGGCGGACGAGGTGAGTGATGTTTCTGGCCGTGGTGTTGGCATGGAT
GTGGTGCGCAGAAACATCAACGAACTGGGTGGCAGCATCGAGATCGAATCCGATCCGGGC
AAGGGCTCTGCCATCATCATCCGACTGCCGCTGACCCTTGCGATCCTCGATGGCCAGACC
GTATCTGTCGGCTCAGAGACCTATATCGTGCCGCTGGTTTCAATCATCGAATCGATCCAG
GTTTCGGAGGAGATGATCAATCTGGTCGCCGGCCGCGGCGAGACCTTCAAGCTGCGCGGT
GAGTATCTGCCGATCGTCAGGCTGCACGAGGTGTTCGGCATTGAAGACGTCAAGGCCACA
AGCCTGAAAGAGGGATTGCTGGTAGTGGTCGAGGGTGAAGGACGCCATTGCGGGTTGTTT
GTTGATGACCTACTTGGCCAGCAGCAGGTGGTGATCAAATCCCTTGAAGCCAACTACAAA
AAAGTGGAGGGCATATCCGGAGCGACCATCCTTGGGGATGGCTCCGTCGCACTGATTATC
GACATCCCTGGCCTGTTGCGATTGGCGACCCAGGCCCAAGTCAACGAGAAGCGGATTGCC
TGA
>DDLEKDFJ_00268 Chemotaxis protein CheY
ATGGCAAGCATTCTTGCAGTCGATGATTCCGCCTCCATGCGTCAGATGGTCTCTTTTACC
CTTAAGGGTGGGGGTTATCAGGTGATTGAGGCGGTTGATGGCGTTGATGCATTGAGCAAA
GCCAAAGGGCAGTCGGTCAATCTAGTGATTACAGACGTCAATATGCCTAATATGGACGGC
ATTGCATTGATAAAAGAGTTGCGAGCGCTTCCTGCATACAAATTTACCCCAATCCTGATG
TTGACCACGGAGTCGAGTGGCGACAAGAAGCAGCTGGGCAAGTCCGCCGGTGCGACCGGC
TGGATCGTCAAACCCTTCAATCCCGATCAATTGCTGGCTACGGTGAAAAAGGTCATCGGC
TGA
>DDLEKDFJ_00269 putative cyclic di-GMP phosphodiesterase
ATGACGAGTGATACCGGACACAGCATTCTGGTGGTAGATGACGAGAGTTTCTACATCAAT
GTATTGGTCGATCTGCTCAGGGAACAGTACCGGGTGACTGTCGCCAAGAGCGGACAGCAG
GCGCTCTCCCGCGTCAGCAGCGAGATTCCGCCAGACTTGATCCTGCTCGACATTCTGATG
CCAGAGATGGATGGCTATGAAGTCTGTAAACAGCTCAAAGCTGATCCGTGTACTGTCGAT
ATTCCGGTGATCTTCCTCACCGTGAAGAGTGAAGTCGATGATGAGATCCGTGGTTTTCAG
CTGGGGGCGGTGGATTACATTACCAAGCCCATGAGCCCGCCGCTTGTGCTGTCACGGGTC
AAGACCCACTTGGCCCTGAGTCAGACCCGACGGATCCTGAAAAATCAGAACCAGCTGCTT
GAAGAGCGGGTGAGGGAACGTACCCATGAGATCTCCCGTACCCAGGATGTAGCGATCTTC
TGTCTGGCGTCACTGGCCGAGACGCGGGACAACGAAACCGGAAACCATATTCGGCGTACC
CAGCACTACATACAGTTGCTGGCCAACCATCTCAAAGCCTATCCGCGCTTCCAGAAAACC
CTGAATAATGAGTATATCGACCTGCTTTTCAAATCGGCGCCGCTGCACGATATCGGCAAG
GTGGGGGTGGCTGACAAGATCTTGTTGAAGCCGGGTAAGCTCGATCCAGCTGAATGGGAG
GAGATGAAACGTCATGCCCAGTATGGTTTCGATGCCCTGTTGAGAGCAGAGCAGGAGTTG
GGCAGTACCGCTTTTCTGCAACTTGCCCGTGAGATCTGCCTGACCCACCATGAGAAATGG
GATGGAACTGGCTACCCGAATGGCCTAATAGGTGAGGCGATCCCCCTGAGTGGACGTCTG
ATGGCGCTGGCGGATGTCTATGATGCCTTGATCACTTCCCGCGTTTACAAAGAAGCCTTC
TCCCATGAGACTGCGGTTGAGATGATCCGAGAGGAGAGAGGCCGCCATTTTGATCCCGAG
GTGGTCAGAGCCTTTCTCGATTTGGAGGACTCCTTTCAGGCGATCGCAAATCGATTCACC
GAATGA
>DDLEKDFJ_00270 Sensor histidine kinase RcsC
GTGATTCTCAATCGCTGGTTATCGCCAGGTGGAGAGGTGCCCGAGGCAGGTCCTGTGTTG
AAACTGACCAAGGAAGAGCGGGCCTGGCTGGCCGCGCATGGCGTCATCCGGTTGGGGGTC
GACCCGGCCTGGCCGCCGGTTGAGTTTGTGCCGCAGGATGGTGGCTATAGTGGCATCGTC
GCCGACTATATGAAGGTCGTGGGCGAGATGCTCGGGGTGGAGTTTGTCATCGAAGAGTCT
ACCTCCTGGGCCAAGGTGATGCAGAAGGCGCGTGGGCGGCAGCTGGATCTGGTGCCGGCG
CTGGTGCGAGATGAAGCGCGTGACAGCTTTCTCAACTTCACTCGCCCCTATCTCAACTTT
CCTTTTGTGGTATTTGTGCGTGACGATGCGGCTCTGATCACCGGCCTGGAGGATCTCAGT
GGCAAGCGGGTGGTGGTGGAGCAGGAGTATGTGACCCTCGACTACCTGAAAAGGGATCAT
CCCGATATTGAGGTGGTGCAGGTACCCACCTCGGAAGAGGCGCTACGACGACTCTCTCTG
GGAGAGGTGGATGCCTATATAGGTAATCTGACGGTGGGCAGTTACCTGATCACTAACCGG
GGCATCAGCAACGTCAAGGTTGCCGCCCCCACTCCTTACAGTTTCGATCTGAGTGTCGGG
GTGCGCAAGGATTGGCCCGAACTGGTCTCAATCCTGCAGAAGGCGCTGGATGTGATCCCC
CAGAAAGAGGTGATAGCTATCCGCCAGAAGTGGTTTGCAGTGCGCTACGAGATGGGGGTG
GATTACACGCTGGCGTTGCAGATCGCGATCGGTGCGGTGTTGATCATTCTGTTGGCGGCG
CTCTGGGTGGTGTATCTAAGGCGCGAGCAGCGCCGATTGCAACGCAGTGAGGAGCAGTTG
AGAAACATCATCAACACCATTCCCCTGGCCATCACCATCAGCGACCTGGAAGGCACTATC
CAGATGGCTAACCCGCAGGCGGCATTGGATGTCGAGTGTGAAAGTGGAGAGCTGATCGGA
CGCAACATGTTGGGCTTTTATCTGAGTGAGAGTGACCGGGTCGAGGTGTTGCAGCGGTTT
CAGGTGGAGGGCCAGATCCACAGTTATCCGATCCGTTTTGCCACCGATCGGGGTGGAGTG
ATCGAGGGGCTACTCTCTGCTATTCCGATTCGTATCGGTGACAAACTCATGAACCTCGGC
ATACTGGTCAATCTGACCGATCGAATCCGTATGGAACGGGAGCTGGCGGAGGCGAAAGAG
GCTGCTGAGCAGGCGAACCGCTTCAAGAGCAACTTCCTGGCGAACATGAGCCACGAGATC
CGTACCCCGATGAACGCGATCATCGGTATGAGCCATCTGGCACTGCAGACCGAATTGACG
CCGAAGCAGCTTGACTATTTGCAGAAGATCCAGAGTTCTTCCCTCCACCTGCTGGGCATC
ATCAACGACACCCTCGACTTCTCCAAGATTGAGGCGGGCCGGCTGGAGATCGAGACCACC
CACTTTCAGCTCGATGAGGTGCTGGAGAACCTCGCCACCCTGCTCAATATCAAAGCGGTG
GAGAGGCGGCTGGAGCTGGTCTTTGAGCGCGAATTGGATGTGCCGGACCGGCTGATCGGT
GATCCGCTGCGGCTTGGGCAGGTGCTGCTGAATCTGGCGCAGAATGCAATCAAATTCACC
GAAAGCGGCGAAGTGGTGGTTTCGGTACGGCTGCTGGATCGCTCAGCGCAGCAAGTGCGG
GTCGGTTTCGAAATAAGAGACAGCGGAATCGGCATCGATCCTCAACGCCTGCCACATCTG
TTTGATGCCTTTGTTCAGGCGGATGGCTCCACCAGTCGCCACTACGGTGGCACCGGGCTG
GGGCTGAGCATCTGCAAGCAGCTGGTGGAACTGATGCAGGGGCAACTCTCAGTGGAGAGC
CGGCTGGGAGAGGGGAGCTGTTTTCGCTTCGAATTGGCGTTCGGTCTGCAACCGGGGCAG
CAACCGCGTCAGTTCGAACCCGACCCGGACCTGCAGGGGATGCGGGTACTGCTGGTGGAT
GACAACCCAATGGTGCGAACGGTGTTGGCAGATATGTTGCGTTCCTTCTCCTTTGAGGTG
GAGGTCGGCGCCAACGCGGCGGAGGCCTACGAACTCCTGATGGGGGCCGGGGCGGTCGGT
CTGGCCAAGCCGAAGCCGTTTCAGCTGGTGTTGATAGATTGGCACATGCCGCCGGTCAAC
GGTATCGACGCGGTGCAGCACATCAAGCAGGAGCTGGCGTTGGTGCAGCAGCCGAAGACG
ATCCTAGTTACCGCCTTCGGCCGGGAGGAACTGATGCAGCAGTCGCAGGCCGCTGGTCTG
GATGCGGTGTTGCTCAAGCCGGCGAACCCTTCACTGTTGTTCGACACCATCATGTCGGTC
TTCAAAGAGTCGGGGCGGGTACGTGAGACGGTGCCAGCTGCCCGCTTCGGTGTGACTCCA
GGGCGTCTCAAAGGCAAGGTACTGCTGGTGGAGGATAACTCGATCAATCAACAGGTGGCG
CTAGAGCTGTTACAGAGTTTTGGTCTGCTGGTGCTGGTGGCGGAGGATGGCAGGGCTGCA
TTGCGGCGGCTGCAGGAGAGTGCGTTTGATCTAGTGCTGATGGATGTGCAGATGCCCCTG
ATGGACGGTTATGAAACAACCCGGCAGATTCGGCAGCAACCGGAGCTGCAACAGCTGCCG
ATTATCGCTATGACCGCCCACGCCATGAGCGGTGACCGGGAGAAGTGTCTTGATGCGGGC
ATGAGCGATTATCTGTCGAAGCCGATCGACCCCGCAAAACTACTGGCAACCCTGCGTCAC
TGGCTCGGCGAGCAACTGCTGTCAGAGGCTGAGGTTGCAGATCTCCCACAGGATCAGGCG
GCCTTCCCTGATGCGGTGCCTGGAGTGGATCTGAACTGGGGGATGCAGCGGGTGGGCGGT
AACCGGGCGCTCTATCTCAAACTGCTAAAGGGATTCATCAGCCACCACGCTGGCAGCTGT
GAGCATCTCAAAGTGTTGCTGCAACAGCTGGAGATGGGGGATGCGATGCGCCTAGCACAT
ACGCTGCATGGGGTGGCGGGAAATATTGGTGCACGCCAGTTGGAACAGAGTGCCGGCAAA
CTGGAGAGCGCTATGCGGCAAGCCCGAGAGGATGAGCTGCCGTCACTGATTGAGGATTTT
TGCCGACAGGCAGAGGTAGTGTTTGCCGGCTTGGGCCAGTTGATGCAGCAGGAGCGTGCC
AGCCACAGAGAGGTGTTCGGTCTGCCCCAGGTGAGTGAGCCGGCGCTTACTGATGCGGAG
TTAAGGTCGTTACTCGTTACGCTTAAGGAGCAGTTCACTTCGGGTGATGCTGATGCGCGT
GAGAGCGTCGAACGACTGGTGAACGATGTGCGTTTCAAACGGGTGGACCTCGGGCAACAG
GCGGAAAGCCTGCGGGATGCTGTCATGAACTATGATTTTGACGAAGCTGCCGATATTTTC
GGGCAGATAATAGAAGCGCTGGATATTTCGATAGACGAGGTCCTGGATGACGAGTGA
>DDLEKDFJ_00271 Ferredoxin-type protein NapH
ATGGTTGATCTGACGACATTAGGTGACGATTCCATTGCGGCCAAGGGCTGGATCAAGGCC
CATAAATGGCTGATCCTGCGCCGTTTGAGTCAACTGGGGATACTTGCCCTGTTCCTCGCC
GGCCCCGTCTTCGGGGTGTGGATTGTGAAAGGTAATCTGGCCTCAAGTCTGACGCTGGAC
ATATTGCCACTGACCGATCCGCATGTGCTGCTGCAAGCGGTACTTTCCGGTGTGGTACCT
GAGACTGCCGCCATCATAGGTGTGGTGCTCGTGCTGCTCTTTTACTTCGTATTAATCGTT
CCGAAAGTATTGGCAGTCTATTTTTGA
>DDLEKDFJ_00272 Ferredoxin-type protein NapF
ATGCTCAAGACAGCCTGTGGGGTCGGATTGGTCGGCATGGGTCTGGGGATCTACTCCAAT
AGAGCCTCGGCCTTGCCTGCCCACTATATCCGGCCACCGGGTGCGCTGCCGGAAGAGGAC
TTTCTGGGTGCCTGTATCCGTTGCGGGTTGTGCGTGCGGGACTGTCCGTACGACATCCTG
TTCCTTGGTGAGGTTGGTGACGACGTGGCAACAGGGACTCCTTATTTCGTAGCCCGCACC
GGGCCTTGCGAGATGTGTGAGGACATCCCCTGTATCGTCGCCTGTCCGACCAATGCCTTG
GATCATGGTCTCACCGATATCGAGGAGTCCCGTATGGGGCTTGCGGTGGTGGTGGATCAG
GAGACCTGCATTGCCTTTCACGGTCTTCGCTGTGAGGTCTGTTTCAATGTCTGCCCAATT
CGGGGTAAAGCCATAACGCTGAATATGCAGCACAACGTCAGGTCAGGAAAGCACGCGCTG
TTCATACCAGTGGTGCACTCCGACACCTGTACCGGCTGCGGTCTCTGCGAGCGGGCCTGC
ATTCTGGATGAGGCGGCAATCAAGGTGTTTCCGACCGATTTGGCGAAGGGTGAACTGGGC
AAACATTACCGGCTTGGCTGGAAAGAGAAAGAGAAGGCGGGTGAGGCCTTGGTCACGCCG
GACGTAGAGCATCAGTACAACCTCCCCGAGGGGGTACGCTACGATCTGCAGGGCGAAGGG
TTGATCATCGAAGAGAAACCGGAGGAGACGCCGTTCTCTTCCAATCCTCTGGACACACTC
AACAGCGGTTTTATGGATGACAAGTAA
>DDLEKDFJ_00273 Periplasmic nitrate reductase
GTGAAATTAACTAGACGTGATTTTATTAAGAGCAATGCAGTCGCTGCAGCGGCTTCGGTG
GCAGGTGTAACCCTGCCGGCGATTAAAACCGCTACAGCAGCTGAAGGTGACGATGGTATC
CGTTGGGATAAGGCAGCCTGCCGCTACTGCGGTACCGGTTGTAGCGTTCTCATGGGTGTC
AAAGGCGGCAAGGTTGTGGCCAGTCAGGGTGACCCTGATGCGCCAGTCAACAAAGGCCTG
AACTGCATCAAGGGTTATTTCCTGCCGAAGATTCTCTACGGAAAAGATCGCCTGACCACG
CCGATGCTGCGCAAGAAAAACGGCAAGTACGATAAGAACGGCAAGTTCGAGGCGGTTTCC
TGGGACGAGGCGTTCAAGACGATGGCCGAGAAGTGGGTGGCAGCCCGTAAGGCTAAGGGT
CCGAAGGGCGTCGGCATGTTTGGCTCCGGGCAGTGGACCGTTTGGGAAGGCTATGCCGCA
TCCAAGCTTATCAAGGCGGGCTTTCGTTCCAACAGCCTCGATCCCAATGCCCGCCACTGC
ATGGCGTCTGCTGTAGGTGCCTTCATGCGCGGGTTCGGCATCGACGAGCCCATGGGCTGC
TATGACGATCTGGAACACGCCGATGTATTCGTGCTCTGGGGCGCCAACATGGCAGAGATG
CACCCGATCCTATGGTCACGTCTTACCGACACGCGCCTGACTAAGCCGGGCTGTGAAGTG
CATGTGCTCTCCACCTATCAGCATCGCTGCTTTGAGCTGGCTGATAATGGCATGGTGTTT
ACACCACAGACCGATCTGGCGATCGCCAACTACATCGCCAACTACATCATCCAGAACAAG
GCCTATAACAAGGACTTCATCGGTAAACACGTCAACTTCAATATCACGACGACTGATATT
GGTTATGGCCTGCGTCCCAGTGATCCCAGGCAGAAGGCGGCCAAGAACCCCAATAAGGGC
AAGTTCAACAAGGTCAGCTTCGAAGAGTATGCAAAGGCTGTTTCGGAATACACGCTTGAA
AAAGCCAGCAAGATGTCCGGCGTGCCGAAGAAGAACCTGGAGCGTCTGGCCAAAGCCTAT
GCCGATCCCAACAAGAAGGTCTCTTCTTATTGGACCATGGGCATGAACCAGCACACACGT
GGTGTGTGGATGAATGGCCTGGTCTACAACATCCATCTGTTGATGGGCAAGATCTCCGAG
CCTGGCAATAGCCCCTTCTCACTGACTGGTCAGCCTTCTGCTTGTGGTACCGCCCGCGAG
GTAGGCACCTTCACCCATCGTCTGCCGGCTGACCTCGTCGTCAAGAAGGACGCACATTGC
AAATTCGCCGAGAAGATATGGAAGTTGCCGGAAGGCACTATTCCCCGTGCCAAGGATCCG
GTCATGGGCAAGACTTTGATTCATGCGGTTGCCATGCATCGTGCGCTCAAAGACGGCAAG
ATGAACTGCTTCTGGGTGATGTGCAACAACAACATGCAAGCCGCTGCCAACATGAACGAT
GAGTCCTATCCTGGTTGGCGCAGACCCGAAAATTTCATCACCGTTTCTGATCCCTATCCG
ACGGTATCGGCCCAGGCTGCTGACCTGATCCTGCCGACCGCCATGTGGATTGAGAAGGAG
GGCGCCTACGGTAACGCCGAACGTCGCACTCAGTTCTGGCGCCAGCAGGTTGCTGCTCCT
GGCGAGTCCAAATCTGACCTGTGGCAGCTCATGGAATTCTCCAAGTATGTCAAAGTGGAG
GATGTATGGCCGGAGGATCTTATCGCCAAGAAACCGGAATATGCCGGCAAGAGGCTTTAC
GACGTTCTCTACACCAATGGCCAGGTCGACAAGTTCCCGAAACAGAAGGTGACCGACTCT
GATGGCAACGAGTATGCCAACGATGAGATGGACCACTTCGGTTTCTACGCACAGAAGGGT
CTGTTCGAAGAGTACCGACTGTTCAACTCCGCGCCCAACATTCTCAAGAAGGGCCATGAG
ATGGCCGAGTTTGATGCCTATCATAAAGCACGCGGTATCCGCTGGCCGGTAGTTAACGGC
AAGGAGACACTGTGGCGTTTCCGCGAAGGTTACGATCCGCATGTGGCCAAAGGCAGCGGC
GTACAGTTCTACGGCAGGAAGGACAAGAAGGCGAACATCATCTTCGGTCCCTACGAGCCA
GCGGCAGAGAGTCCAGACAAGGAATACAATCTGTGGCTCTGCACCGGTCGTGTTCTGGAA
CACTGGCACTCAGGTTCCATGACCCGGCGTGTGCCCGAGCTCTATCGTGCCGTACCGGAT
GCCGTGGTCTTCATGAGCAAGAAGGACGCCAAAAAGCGCAAACTGCGTAATGGGCAAATG
GCCAAGATCACTTCGCGTCGTGGCGAGATTGTCTGCCGGGTGGATACCAAAGGGCGCAAC
AAGGTGCCGGATGGGTTGGTATTCATCCCCTGGTTCGACGCCGGTCGTCTGGTCAACAAA
CTGACCCTTGATGCCACTGATCCGCTCTCGAAAGAGACGGATTACAAGAAGTGTGCGGTG
AAGATCAGTAAAGCCTAG
>DDLEKDFJ_00274 Chaperone NapD
ATGAATATCTGTAGTCTGGTAGTCCATACCAAGCCGGAGAATGGAGCTGTTGTCTCTCAG
CGATTGGCGGAGATGACAGGTGTCGAGGTCCACGGAGGTGAGGATGTCGGCAAGCTGATC
GTGACGGTTGAGGATGAGGGGGAAGAGCTCTCACCTGTCTCCGACACGATGAACGCGCTT
AGAGATGTAGAAGGGGTCGTTAGCACAGTTTTGATTTATCACTATGGTGGTGAAGAATCA
ATGGAGGAGATGAAACGTGAAATTAACTAG
>DDLEKDFJ_00275 Nitrate/nitrite response regulator protein NarL
ATGAATGAGCAGCAGACCTACTCCGTTCTTGCCATCGACGACCATCCACTGTTTCGCAAG
GGGGTGGCAGATCTCATCGACATGGAGGCGTCGCTACAACTCATTGGTGAGGCTGCCAAC
GGCGAGAATGGACTGCGCCTAACAGTTGAACTGAACCCCGATCTGATCCTGCTGGATATC
AATATGAAGGGGATGAACGGGATCGAGACCCTCAAGGCGATCAAGCAGATGGAACTCGAC
TCACGCATCCTGATGTTGAGCGTGTCGGACAACGAAGAGGATGTGGTGGCCGCGCTACGA
CTTGGCGCCGATGGCTATCTGCTCAAGGACATGGAGCCGGAGGATATTCTCGAGTGTCTG
CGCAGTGCGGTGCAGGGCAAGGTGGTGATCAGTGATCGCCTGACACAATTGCTGGCGCGA
GCCCTGCGCGAGGAGGCGGAAGCCCCTAAGGCCCTGGCCGAGGTAGAACTGACCGCACGG
GAGCAGGAGATTCTGGGGCTGATCTCCTGTGGCATGAGCAATCGCTTAATCTCCAAGGAG
TTGGATATTAAAGAGGGAACGGTCAAGGTGCATGTCAAACATCTGCTGAAAAAGCTCAAC
CTCCATTCTCGGGTGGAGGCTGCAGTGTGGGCGCTGAAAAATCTGGGAAAGTAG
>DDLEKDFJ_00276 Nitrate/nitrite sensor protein NarX
GTGATCCAGGCCTACAACAGGGTGGAGAATCGGTGGCAGTGGGAGATCCATCCCAACCTC
AAGGTCTATCTTGAGCTGACCTCTGCACCATTTGACGAGCGGGGCATCGCGCAGCAGATT
GCCCAGCAACGTCACTACTATCTCTCCCATGTCGATAGTTTTGTTGACAATATCCACCAT
TTTGTCGAGGCGCTTGAGCTCGATGCCGAGGCGCAGAATCGTCAGCTCAGGCTGATCCAG
CTGGTCGCTCTGATGCTGACCCTATTTGTGGCGCTGGTCAGTATCTATCTCACCAAACGT
ACGGTGCTCAATCCGCTCAAAGATCTATTGGTCTGTGCCCGGGCGGCGCGACGCGGAGAT
TTCTCGGTGCGCAGTCATCATTCGAGTGAGGATGAGTTGGGGCAACTGGGAGATGCCTTC
AATGTGATGGCGGCGGATCTCTCGAAGCTCTATGAAGGACTTGAGGCGCGGGTCAGGGAG
AAGACCCTCAATCTGGAGCGAAGCAACCGCTCGCTGGAGCTGCTCTATATCACCGCCAAG
CGCTTCAGCGACTCCCCCCTGAGCGACGAGGTGCTGAAGGCTCTGATCCACGATATCGAA
CAGGCGATGGGGGTGCGCAGTGGAACCATCTGCCTGGGGCAGGTGGGGGACAGGCAGGCC
TTCCGCCTCGCCTCCACCAGTCCGGTCGATATCGAGCGGCAGATATCGGGAGGAGGGGAC
TGTTCGCGCTGTCTCGGTAACGGCGAAACCCATACTTTTAAAGTCGATTGTGAGGGGGGC
GAGTGCGTCAACGTCTTCTCCACGGCGATCCGCGATCAGCAGCAGCAGTATGGGGTGCTG
CTGGTGGAGTTTAATGTTGAGCAAGAGCTGGAGGAGTGGCAGCAACGGTTGCTGGAGACG
GTCGCCAGCCATATTGCGATGGCGATCAATCTGTCGCAGCGGGTTTCGCAAAACCGTATG
CTGTCACTGCTAGAGGAGCGGAGCGTGATCGCCCGCGAGTTGCATGACTCTCTGGCTCAG
TCGCTCTCCTATCTGAAGATCCAGGTGAGTCGTCTGGAGAAGGCGGTCTCGGAAGAGCAG
GCGAAGGATGATCTGCTGTTGATCTCCGGTGTGTTGCGCTCCGCACTGAATGGCGCCTAT
CGCCAGCTGCGGGAGCTGCTGACCACCTTCCGGCTGCGGATGAGCGAGGCGGGGCTTGGG
GCGGCTTTGGATGAGACAGTGCGCGAGTATCGTGAGAGGGGCGGCCTGGAGATTGAACTG
ATTGATCGCATCGCCAACTGCCGCTTCAGTCCGAATGCCGAGATCCATGTCATCCAGATC
ATCCGCGAGGCGTTGTCGAATGTGATCCGCCATGCCAATGCCACCCGTGCGTTGGTCAAG
ATCGAATGCGATATGGACGGCATTGTCACCATCCTGGTGGAGGATGACGGCGTCGGCATC
GGCATCGATGAAGAGGGCGACATGATGCAGCACTACGGCCTGCCGATTATGCAGGAGCGT
GCCAACTGGCTGGGGGCCGAGCTGATGATTAACGAGTCGGAGAGCGGAGGTACCCGCGTC
CTGCTGAGCTTCTCCATCGCCGACAGTGACCATACGCTCTCCCACGAAAACCTAATCCAG
AAAATAAGCTATGAATGA
>DDLEKDFJ_00277 hypothetical protein
TTGAAACGGTCGCTTTTGCTGCGTCTCGGGATTGCAATGGCAACCATCTTTGCCCTTGCA
GTCATAGGTATGCTCAGCTCGGTGTTCATCGCTGACACCAGTGAGGGATTTGCCGCGGCG
ATCAATCAGGCTGGCACCCTGCGCATGCAGTCCTACCGCATCGCCAGCAGTATGGCGCAC
GGCATTCCTGGTGATATGCTAGGGAGTGGCGAGGTGACCCGCAAGCTGGTTGCAGAATTC
GAGCGTCGCCTGTTTAGCCCGCGTATCCATACCGTGTTGCCAAAGGTCCTAGTGAGTCGG
TGA
>DDLEKDFJ_00278 hypothetical protein
ATGGATATTAGGGTCACAGTCCATCCTCACCAGACCTTTATCTCTGAGTGTGATCCATTC
AACGGGTTGGCGCAGGAGATTCTGGAGTTCTTGGAGGCCGGAGCCAGTGTGTTGGCATTC
AAGCGCGGCCAACTGGTCTATGACAGTGAGTCGACTTCAGCCGGATTTTATCTGGTGATG
TCGGGCCAGGTGAAACAGAGCATTTTTTCTGCGGATGGCGCTGAGCGGGTGATTCGTATC
ATCTCGCGGGGGGGGGCTTTCGGTGCGTCGACACTCTTTACGGAGCAGCCGGCACGTGTC
ACTACCTATGCCATGTTAGATGGTGAGGCGTTGGTGTTGCGGCGGGCGTTGATACGAAAG
GCGGTGCAAACCTGGCCTGAGTTTGCCGACAGAATGCTGCGTCATATGAGCGTTAAGTTG
TATGGATTGGTTGGAGATCTGGAGACCTGCTGCCTCAAGTCCGCCACGCAGCGGGTCGCG
AGTTATCTCGCCGGGATAGCGGCCGATAAATCGCCTCACGAACTGGTCATCGAGGTGACC
CTTCCTGCCCCCAAGTCGGTTGTCGCCTCGACACTCGATCTGACGCCGGAGACTTTTTCT
CGTGAACTGCATCGGCTCTCCGCTAACGGACTGATCCAGGTCAGCCGTAATCGGGTTGCA
ATCCATGACCTGGATCGATTGCGCTGCCTCGATTGTCGAGGGTGA
>DDLEKDFJ_00279 Cytochrome c biogenesis ATP-binding export protein CcmA
GTGACATCGAGCGCCCCCAACCCCATAGCAACACCTGTCTTCGAGGCCAGATCACTGGAG
TGCATCCGTGACGACCGAGTGCTATTTGAAGGGCTCAGCTTCTGCGTCAATCCCGGTCAA
GCACTGATTTTGGAGGGCCGCAACGGCAGCGGCAAGACTTCGCTGCTACGTATCCTCTGC
GGTATCCGGCTGCCGGAATCGGGACAACTGCTGTGGCAGGGCGAGGACATATTCAAACTT
GGCCCCGAGTTCCATGAGCATATCTCCTATCTGGGGCACAAAGACGGCAGCAAACTCGAT
CTCAGCCCGCTGGAAAATCTGCGCATCGCCCGCGGCCTGGGCAAGGCAAAAGAGGGCATC
TCCCTGGAGGACGCTCTTGACCAGGTTGGTCTCTACGGCTTCGAAGATGTACCGACCCGC
AACATGTCGGCGGGCCAGCAGCGCCGTCTCGCCATCGCCCGGCTGTTGGTCACCGAGGCG
AAACTGTGGATCCTCGACGAGCCCTTCACCTCCCTCGACCGCAAAGGCATAGAGCATATG
GAACGGCTGTTCGAGAACCATCTGCGCAACGGAGGCATGGCTGCCATGACCACCCACCAC
CGCATCGGCTTCCAGAAGGTCGACCTGGTCAGGATCGACCTCTCCGAACGATGA
>DDLEKDFJ_00280 Heme exporter protein B
ATGAGCACACTCTCTCTTACCAGCGCCTTTGGCCTACTGCTGAAGCGCGACCTAACCCTC
GCCTACCGGCGGCGATCAGAGATGATCAATCCGCTGCTGTTCTTCGTTCTGGTGAGCGCC
ATGTTTCCGCTCGGCATCGGCAACGATCCGAAACTGATCCAGGCAGTGGGGCCGGGGGTG
ATCTGGGTGGCCGCCCTGCTGGCCGCTCTGCTCTCACTCGACAGCATGTTTCGCTCCGAT
TTCGAAGACGGCTCGCTGGAGCAGTTCATGCTCAGCGCCCACCCGGTCTCGATCCTGGTG
CTGGCAAAGATCCTCGCCCACTGGCTGATCACCGGGCTGCCGCTGTTCATCGTCGCACCG
CTGCTGGCGGTCATGCTGAACATCCCAACTGAGGCGATCGGCACGCTGATGTTGACCCTA
GTGCTGGGCACCCCGGTGCTGAGCCTGATCGGCTCTTTCGGGGTGGCGCTGACCGTGGGA
CTACGACGCGGCGGGGTAATCTTATCGCTGTTGGTGCTGCCCCTCTATGTGCCAGTGCTG
ATCTTTGCCACCGATGCGGTGCAGACCGCGATCGTTGGCATCCCCACCACTGCACAGATC
TCCATCCTGGCTGCCATGCTGGTTGGCTCCCTGGCATTGGCCCCGCTGGCCACCGCCGCT
TCTCTGAGAATCAGTCTGAGTTGA
>DDLEKDFJ_00281 Heme exporter protein C
ATGATCGTTCGATTCTTTCACCAAATGGGCTCGCCCCGTTACTTTTATAATGTCGCCGGC
AAGATGATCCCTTGGTTTGCCGTCTCATTCCTGCTGACTCTGCTTGCCGGCCTCTACTAC
GGGTTGTTTGTCGCCCCCGCTGATTACCAGCAGGGTGAGAGCTATCGCATCATGTATATC
CATGTGCCGGCAGCCTGGATGTCAATGTTCATCTATATAGTGATGGCGGTTGGCGGACTG
ATCAGCCTCGTCTGGCGGATCAAGATGACTGAGATCATCATCATCAGCAGCGCCGGGATA
GGCGCCTCTTTCACCTTTCTGGCGCTGGTCACGGGCTCCCTGTGGGGCAAGCCGATGTGG
GGTGCCTGGTGGGTCTGGGACGCACGACTCACGTCTGAGCTGCTGCTACTGTTCCTCTAT
CTCGGCATCATCGCCCTCTACAGTGCCATCGAAGACAAGCGGGTGGCAGCCCGAGCGATC
TCGATCCTGGCCCTGGTAGGGGTGGTCAATATCCCGATCATCCACTTCTCCGTGGAGTGG
TGGAACACCCTGCATCAGACCTCTTCAGTGACCATGAGCGGCAAGTCCGCCATGAGCACC
AGCATGCTGATCCCGCTGCTGATTATGTCGATCTCTTTTAAACTTTATTACGGCGCCGTG
GTCCTAATGCGCGCGCGTGCCGAAATCCTCGAGCGTGAGCGCAACACCCGCTGGGTGCGG
GAGCTGGTGGAGGCTGAGGTAAAATGA
>DDLEKDFJ_00282 hypothetical protein
ATGAGCGAATTTTTCAACATGGGCGGCTACGCCATGTATGTCTGGCCCTCCTACGGGCTG
ACCTTCGTCATCCTGCTCGTGCACTTTATCGCGCCGCTATTGCAGCGCAAGCGCACCCTG
AATGACATTGCCCGCAAGATCCGTCGGGACAGGAGAAAACAGCAATGA
>DDLEKDFJ_00283 Cytochrome c-type biogenesis protein CcmE
ATGAATCCGATCCGCAAGAAACGCCTCACCCTGATCGGCATGATGGTCGCCGGTATCGGC
GTTGCCGCCTGGCTGGCGCTCAACGCCTTCGATGAGAACCTGATGTTCTTCTTCTCCCCC
AGTGAGGTAGTCGCCGGCGAGGCCCCCACCGGCCACCCATTCCGGGTCGGCGGATTGGTG
GAAACAGGCAGCGTCAAACGCAAACCGGACGGGCTCACCACCGCCTTCACCGTCACCGAC
AACGAGGCCAATGTGACAGTCGAATACACCGGCATCCTGCCCGACCTGTTCCGCGAGGGC
CAGGGCATAGTCGCAATGGGGCAACTCAACCCGGAAGGCACTTTCATCGCCAGTGAAGTA
TTGGCCAAACACGACGAAAACTACATGCCGCCTGAGGTGGCCGCCACCCTGAAGACCAGC
CACGAAGAGGGTGTGAACAAGATGCAGCAGCAGGTACAGATCCAGTGA
>DDLEKDFJ_00284 Cytochrome c-type biogenesis protein CcmF
GTGATACCAGAAATCGGCCACTATGCGCTGATCTTGGCGCTCAGCCTGGCGATCATCCAG
GCAATCATTCCCCTTACCGGCTCCTACACCAACTCCTCAGCACAGATGGCGCTGTCGAGG
CCGCTGGCCTGGGGGCAGCTGCTGTTTCTCAGCATCGCCCTGGTGGTGCTGGCCAACGCC
TTTCTGCAGAACGACTTCTCGGTGCTCTATGTCGCTCAGCACGGCAACACCAAACTGCCC
GATATCTACAAAGTCTCGGCGGTGTGGGGTGCCCACGAGGGCTCACTGCTGCTGTGGGCC
TTCCTGCTCTCCGCCTGGAGCGCTGCCATCGCCACTTTCAGCCGCAACCTGCCACTACCG
ATGGTAGCGCGGGTACTGTCAGTTATGGGCATGATCAGCATCGGCTTTCTGCTGTTCATG
CTGCTCACCTCCAACCCCTTCGACCGAATGTTTCCGGTGCCTTTTGAAGGGCGCGAACTC
AACCCGATGTTGCAGGATCCGGGGCTGGCGATCCACCCGCCGCTACTCTACATGGGTTAT
GTCGGTTTCTCGGTGGCCTTTGCGTTTGCCATCGCCGCACTGCTCGGTGGCAAGCTGGAC
GCCGCCTGGGCACGCTGGTCACGCCCCTGGACCACGGTGGCCTGGGTGTTTCTCACACTC
GGCATCGCGCTGGGCTCCTGGTGGGCCTACTACGAGCTTGGCTGGGGCGGCTGGTGGTTC
TGGGACCCGGTAGAGAACGCCTCTTTCATGCCCTGGCTGGTGGGCACCGCACTGATCCAC
TCGCTGGCAGTCACCGAGAAACGTGGCGCCTTCAAGAGCTGGACCGTGCTGCTGGCGCTG
TTCGCCTTCTCCCTGAGCCTGCTCGGCACCTTCCTGGTCCGCTCCGGGGTACTCACCTCG
GTCCACTCCTTCGCCGCCGATCCGGCCCGCGGCCTGTTTATCTTGATTTTCCTGCTGGTG
GTGATCGGCGGTTCGCTGATGCTCTACGCCTGGCGCGCGCCTTACATCACCGGCGGCGGA
CGTTTTGATATGGTCTCGCGGGAGTCGTTCCTGCTCGCCAACAACCTACTGCTGTCGGTG
TTCGCCGGACTGGTTCTGCTCGGTACTCTGGCACCGCTGATCTACGATGCGATGCAGTGG
GGCAAGATCTCGGTGGGCTTCCCCTGGTTCAACAAGATGTTCGTGCTGCTCACCCCATTC
CTCGCACTGTTTGTCGGCATTGGCCCGCATGCACGCTGGAAACACAGCGAGCCGACGCAG
CTGGTACGCCAGCTGCGCACCGCTTTCCTGATCAGCCTCGCCTTCGGCGCGATCACCCTG
CTGCCGTTCTTCAGCGGCGGTGAGTGGCGGGTGGCACTGGGCATGGGGCTGGCGATGTGG
ATCGCCACCAGCCATGTGGTCAGCGTCAAAGACCGCCTCAAGCACAAGAAGGGCATGGCA
GGTTTTCTCAAGGATCTGGCCGCTGGTGGACGCAGCTACTATGGCATGGTGCTGGCCCAT
CTTGGCGTCGCAATGTTCGTGGTCGGCGTCACCCTAGTCTCCAACTACGGCATCGAGAGC
GACGTCCGCATGTCACCCGGCGATAGCGCCGAGATCGCCGGTTACACCTTCAAGTTTGGC
GGTGTCAGCGACTACCCCGGACCCAACTACAATGCTCATCGCGGACGCTTCGAGGTAAGC
CAGGAGGGTCAGCTGATCGCCGTGCTGGAGCCGGAGAAGCGCACCTATTTCGTGCAGACC
CGGCCAATGACCGAGGCTGCCATCGAATGGGGCCTGACCCGCGACCTCTACGTCTCCCTG
GGTGAACCCCTCGGCAACGGCGACTGGAGCCTGCGTCTCTACTACAAACCCTATGTGCGC
TGGATCTGGCTCGGCGCCCTGCTGATGGCACTGGGCGGCATCCTGGCGATCACCGATCGA
CGCTACCGCACCGCCCGCAAGCGCGCCGCCCAGCGCGTCCCGGCGGCGGGCACCAAGACT
ATCGTGGAGGCAAATTGA
>DDLEKDFJ_00285 Thiol:disulfide interchange protein DsbE
ATGGGCCGCTATCTCAGATTCCTCATCCCTCTGGCGATCTTCGCTGTGATCGCCGCCTTC
CTCTTCAAAGGGCTCGACATGAACCCGCGGGAGATCCCCTCACCGCTGATCGGCAAGCAG
GTGCCGGAATTCTCCCTGCCGAGCCTGCGCGATCCCGCAGTCATGATCAGTGACAAGGAT
CTGCGTGGTAAGGTCTATCTGCTCAACGTCTGGGCCACCTGGTGTGTCTCCTGCCGCGCC
GAGCACAAGACCCTGGTACAGCTCAGCCGCATGGACCAGGTGGAGATCTATGGCCTCAAC
TGGAAGGATGATCGCGCTGGCGCCTTGACCTGGCTGCAACAGCTGGGTGACCCCTACATG
GCCAATATCTTCGACAAGAAGGGGCGCACCGCCATCGACCTGGGGGTCTACGGCGCCCCC
GAGACCTTTGTGGTCGATGCCAATGGCATTATCCGCTACAAGTATGCTGGTCCACTCTCC
ATCGAACTGATACGCGAGCAAATCCTGCCCCTGGTCAAAAAGCTCAAACAGGAGGGTGGC
GCATGA
>DDLEKDFJ_00286 Cytochrome c-type biogenesis protein CcmH
ATGATCCGTTCCACCATTTTCGCCCTGTGTCTGCTGCTGGTTGCGGCCAGCGCCAGCGCC
GGAACCCTGGCCGAGTTCACCTTCGACGATCCGCAACAGACCCAGGCGTTCCGTGAGCTG
ACAGAAAAGCTGCGCTGCCTAGTCTGCCAGAATGAGTCGATCGCCGGCTCCAACGCCGAA
CTGGCCCAGGATCTACGCCAGGAGATCTACGAAATGATGCAGCAGGGCCAGAGCAAGGAG
CAGATTCTCAGCTTCATGGTGGCCCGTTACGGCGATTTCGTACTCTACGACCCACCGGTC
AAACCCTCCACCTATCCGCTCTGGTTCGGCCCGCTGATCCTGCTGCTGATCGGCGCGGTG
CTACTGGCACGCACCCTGCTGCGCAAGAAGCAGGCCAGTGAAACCGAGCTGGATGCGGAG
GAGCAGGCACGACTGCAAAGCCTACTCAAACAATCGTCTGAACCCGGGAACAGCGATAAA
TGA
>DDLEKDFJ_00287 hypothetical protein
ATGACTCTCTTTTGGACCATCGCGGCGGGGCTCACGCTGCTCGCCATGGGCTTTGTCGTG
CTGCCACTGCTGCGCAGCCACATCAGCCAGACCATCACCTCCGATGAACTCAACCTGGAG
GTATTCAAACAGCAACTGCAGGAGCTGGACGACGACCTCAACGCCGGCTTGCTCGACCAG
GTGCGCTACGATGCCGCGCGCAAAGATCTGGAGAAGGGACTGCTGCAGGATGTGAATAGC
AAGGCCGAGGCTTCGCCGCAGGCCGATAGCCGCGGGCGCTGGGCGCTCGCCTCGGCGCTG
CTGGTGCCACTTGTCGGCATCGCGCTCTATCTGAACATCGGCAGCCCACAGATCATCCCA
CAACTCGCGGCCAATCAAACGGGTGCCGCACCCGCCTCCCCCAGCACCAAAGGCCTACCA
CCCATGGAAGAATTGGTAGCGCGGCTCGCACAAAAGATGCAGGAGCAGCCAGAGAATCTG
GAGGGCTGGCTGATGCTGGGGCGCAGCTATCTCTCGATGAAGCGCTACCCCGACGCTATC
ACCGCCCTTGATCGGGCGGTGGCACTGGCTCCCGATAATGTCTCCGTACTGCTCGCCAGC
GCCGAAGCGGTCGGTGCATCGACCGGCAATAACTTCACTGGTGCTGCCGCAGCACGCATC
GAAAAGGCCGTCAGCCTAAGCCCAGGAGACCCCAGCGCACGCTGGATGATGGGCATAGTC
GCCTATCAACGTGGCCAGTACCAAGAGGCGATTAGCCAATGGCAGGCGGCAAAGCAGGCC
CTGGGCGCCGAGAGTGATGATCTCGCCAGCATCGATAGCGCGATCGCCGATGCCCGTGAA
CAGCTCGGTGGCCGGGCTAAGCTACCCTCGATCAAACAATCCGCCGACACTCCGGCCAAC
GACCCTGAAATGGCAGCAGCTGGCACGGGCATTATCGTTGAAGTCTCCATCAACCCAGAA
CTGCTCAAACAGGCACGTCCGGAAGATACCGTCTTCATCTATGCCAAGGCGCTGCAAGGG
CCACCAATGCCACTGGCCGCCGCGCGCAAACAGGTGAAAGATCTGCCGCTGAAGCTAACC
CTCGATGACAGCATGGCGATGATGCCGCAGCTAAAGCTGTCAAACTTTACCCAGGTAAAG
GTGGGAGCGCGGATTGCGCGCTCCGGCGGCCCCACTGCCAAGTCCGGCGACTTTGAGGGC
GAGATCAGCCCGGTGACTACCACTGGCGGAGCCACCGTGCAGATCACCATCGATAGGGTC
CACCCCTGA
>DDLEKDFJ_00288 Elongation factor G
ATGCCAAGCCACTCCACACACGACATCCGCAATATCGCACTGGTCGGACATGCCAACGCA
GGCAAGACCACCCTGATCGAGGCACTGCTGCACAAGGCAGGCATGATCGACAGCCCAGGC
AGTATCGAGCGCGGCACTACCATCTGCGACTCAGACGATCAGGAGAAGCTGCTGCAGCAC
TCCCTCGATATCGCCATCACTCACCTGCACAGCGACGGCACACTGATCAATCTGATCGAC
ACCCCCGGCTATGCCGACCTCATCGGTCGCAGCATCAGCATCCTCCCAGCGGTGGAAACT
GCAGCGGTTGTGATCAACGCCCAAACCGGTGTGGAGCCGATCACCCAGCGCATGATGGAG
GCCGCCAAGCGTCGCAACCTCTGCCGAATGATCGTGATCAACAAGATCGATGCCGAAGAT
GTCGATTATCAGGCGCTGCTCGGTGCGATCCGGGAAAATTTTGGTGACGCCTGCCTGCCG
ATCAACCTGCCCGCCAATGGCGGCCAGCGGGTCATCGACTGCTTCTTCCAGCCCGGCGGC
GATAGCACCGATTTCTCCTCGGTAACCGAGGCGCACAGCGCCATTATCGATCAGGTAGTC
GAGGTCGACGAGGCACTGATGGAGGTCTATCTAGAGCAGGGCGAGGAACTCTCCCCGGAA
CAGCTCCACGGACCTTTCGAAAAGGCACTGCGGGAAGGAGATCTGGTACCGGTCTGTTTT
GTCTCCGGGCAAAGCGGCGCCGGTATCGAAGAGCTGTTACACCTCTTCAGTCGTCTGATG
CCCGATCCCACCGAGGGCAATCCGCCCCCCTTCATGAAGAGTGAAGGGGCAGAGATGCAA
CCAATCCAGGTCAGACCCGACCCCGATCTCCACACACTCTGCCATGTCTTCAAGATCTTC
AACGACCCCTACCGGGGCAAACTCGGCATCTTCCGGGTCCACCAGGGCAGGCTCAAGCCC
AACAGTCAGTTGTTCATCGGCGACACCCGCAAGCCGATCAAGGCGACCCACCTCTATCGC
CTGCAAGGCAATCAGCAGACCGAGGTGGAGCAGGCGGTGCCAGGTGACATCTGCGCCATC
GCACGCATCGACGATCTCCATTTCGACGCGGTACTGCACGACTCCCACGATGAGGACCAC
CACCATCTGCGCTCCATCGAATGCCCACTGCCCCTGTTCGGTCTGGCGATCGAAGCGAGC
CGCCGCGGTGACGAGCAGAAACTGAGCGATGCGCTGCACAAACTGCAGGATGAAGACCCC
TGCTTTCACATCGAGCACAATCGCAGCCTCAACGAGACCGTGATGCGGGGTCTCGGCAAT
CTGCACCTGGAAGTGCTGCTGGAACGCCTGAAACGTCACTACAACGTGGATGTAGAGACT
CATCCACCAAGCATCGCCTACCGCGAGACCATTACCAAACCGGCTGAGGGACACTACCGG
CACAAGAAACAGACCGGCGGTGCCGGCCAGTTCGGCGAGGTCTCACTGCGTATCGAACCG
CTCGAGCGCGGCAGCGGCTTTGAGTTTGCCAACAAGGTCGTCGGCGGCGCGATTCCCGGC
CAATTCATCCCGGCTGTGGAGAAAGGTGTGCGTCAGGCTATCGAGGAAGGTGCCATCGCT
GGCTTCCCAATGCAGGATATCCGTGTCACCCTGCTCGACGGCAAACACCACTCAGTGGAC
TCAAAAGAGATCGCTTTTTCCACCGCCGGCAAGAAGGCGTTCCTTGAGGCCGTGGAGAAG
GCGGCAACGGTGATCCTCGAGCCAATCGTAAATATCGCCATCACCGCCCCTGACTCAAGC
ATGGGCGATCTGGCGGGTGATCTGGCAGCCAAACGGGGCCAGATCAGCGGCACCGACAGC
GGCAACAACGGTGAGATCGTCATCAGTGGCTCAGTGCCACTGGCTGAACTCGGTAGCTAC
AGTACTGAACTCAAGGCACTGACCGGCGGCGAAGGTAGCTACAACATAGAGTTCAGCCAC
TATGAGGCGGTGCCCACCAACCTGCAAAAAGAGTTGGTCAGACAGAACCAGCCGCATTCA
GACTGA
>DDLEKDFJ_00289 hypothetical protein
ATGGGTGCTGTCCGGGGTCTGTCTGCGTCAGCAGCAGACGCTACTCAATCCGCTCTTACG
GCAGGTAACAAGTACTGGAGTGAGAACAAGCTTCAGCTGTCGGGGCGTTTCAAGAAGCGG
CTCGAACTGGCACTGGAATTCGCCAAGTTATACCAGTAG
>DDLEKDFJ_00290 B-type flagellar hook-associated protein 2
ATGGCTTCTATTCTCGCTCCCGGTGTTGGATCTGGGCTCGACGTCAACGGCATCATTGAT
CAGTTGATGAATCTGGAGCGGCTGCCGCTGGATCGTCTGCAGAATCAGGAGAGCCAGGTC
AACGCGCAGATCAGCGCCTATGGCCAGCTGCGCAGCGCTGTGTCGGATTTTGAAACGGCT
ATGGATGACTTGGGCTCTCTCACCAAGTTCCAGGTCTTCTCCGGTTCATCCTCCAACGCG
GATGCCTTTACCGCCAGTGCGGATGAGACTGCCAATGTGGGCAGCTTCAATATCAACGTC
ACCCAACTGGCTCAACGCCACAAGCTCGCCTCCACTACCTTTACCAACAAGGATACGGTG
GTGGGAAGCGGCACTCTGGATATCTCGGTGGGCACTGGCAGCTTCAGTCTCACCATCGAC
AGCAGTAACAACACCCTGGCGGGCATTCGAGATGCGATCAATCAGGCCAGTGATAACCCA
GGGGTGGCCGCCACCATTCTCAACGAGAGTGGTGGCAGCCGCCTGATCCTGACCTCGAAT
GACAGCGGTGCGTCGAATGCCGTTGAGGTGGTGGTCTCGGGTGATGCAGGGCTTTCCCAA
CTCCATTACGAGGCGGCAGGCACGCAGAACCTGACTCAGGTGGCGGCTGCTCAAGATGCC
CAATTGACCGTCGATACCTTTAGTGTTACCAGTAGTTCGAATACGATCAGTGATGCGATT
CAGGGTGTGACCCTTAATCTTAAAACGACTGGTAGTGGCACGGTCGATTTCAGCAGAGAT
GATGACGCTATTGCCGAGTCAGTGGATGCATTTGCTACCGCCTTTAACAATCTGCGTAAT
ACCATCGATAGCCTTTATGATGGGCAGTTGGCGGGAGACAGCACCCTGCTGACCATGGAA
AGCCTGATGCTTGGCATAGTCAATAGTGGCGCCTCGATCACTGGTGGCAGCTATACCCAT
ATGACCGAAGTGGGGCTATCCATCGGCAAGGATGGCCGGATGAGTCTTGATAAGAGCGCA
TTGAGCAAGGCGATGGATTCCGATTTCAGCGGGGTCAGCAGGTTGTTCGCGGACAGTGAT
CAGGGATTTGCCAAACGCCTGGGTGATCTCGCCCACGATCTGCTGACTGCTGACTGCTGA
>DDLEKDFJ_00291 hypothetical protein
ATGACAACCGAAGTAACAATGGGATCGCTGCTTCAGTTCAGCCGGACGACCCAACCCCAA
TGGGTGGAGCAGGCCAGGCCAGCAGAAGCTGTGCGTCAGGTTGCTGAGCGAAATGTATCG
ATCCATCAAGACCAGGCTGAAGAGGAGACCCAGGGCAGTCTTGAGCGGCTGGAAAAGATG
GTTGAAGAGCTCAATCAGAAGGTCCAGCAGCAGAAGCGCTCACTCCAGTTCAGCGTGGAT
GAGGAGAGCGGCAAGACAATCATCAAGGTAATTGATCTGGATCGGGACGAACTAGTTCGC
CAGATCCCGCCTGAAGAGGTCATCCGGCTTGCGCAGCGTATGCAAGAGAGTTCTGGGGTG
ATTCTTAAGGCGAAAGCCTGA
>DDLEKDFJ_00292 Flagellin
ATGGCACTCGTAGTCAATACAAACGTAATGTCGCTGAACGCCCAGCGTAACCTCTCTTCC
ACACAGAACGACCTAGCCAAATCCCTGCAGCGGTTATCTTCCGGTCTGCGCGTCAACAGC
GCGAAAGATGACGCGGCGGGTCTCTATCAGATTGAAAAGATGACTGCGGATATCCGCGGC
CTGAATCAGGCCACACGTAACGCGGCAGACGGCATCTCACTTGGTCAGACTGCGGAAGGT
GCCCTCGGTCAGATCGCCAACAACCTGCAGCGGATTCGTGAGATTGCAGTGCAGTCCTCC
AACGCCACCGTTGAAGATCGCACCGGCCTGCAGAAGGAGGTGGATCAGCTGACTCAGGAG
ATCTCCCGTATTGTGCAGACCACCGAGTTCAATGGTACTTCCCTGTTGTCCGCCACTGCC
AGTATGAGCTTCCAGGTGGGTCAGGATGGCAAGGCCAGTCACCAGGTGAGCGTCAAAACC
GTCGACCTGACCAGCCTGAATGCCTACGCTTCAAGCCTGACCGCTACCGGCACCATCAAT
GTCAGTAGTGCCTCCGCCGCATCGGCAGAGTTGAGCACCGCATCCACCGGTATCGAAAAC
GACATCACATCAGTGGCTCAGAATCGAGCAACCTTCGGTGCCGTGCAGAATCGTTTCGAG
GCGGTTATCTCAAACCTTTCGAATTACGCTGAGAACCTCACTGCTTCACGCAGCCGGATT
CAGGATGCCGACTTTGCGGCGGAGACCGCGACACTGACAAAGACGCAGATCCTACAGCAG
GCTGGTGTCTCGATACTATCTCAGGCCAATGTCGTTCCGCAGAGTGCTCTGGCGCTGTTG
CAGTAA
>DDLEKDFJ_00293 hypothetical protein
GTGAGCGGTCCGGCCATTGTTTGCATGCTCTGGGATAAGAACCATGCGGCCCTGTATGAG
TACGTGCGGCGCCGTCCCTGCACCGTGATCACGGTTCGCGGCAACTGTCTGCCTGAGCTG
CAGCGGGGGATTGAGGCGGCTGGAGGCAGCTTGGTTGCGGTGGAGGATGCGCTGACCCAG
GAGGAGTTTCTTCAGCTCGATGAGGAGTCGAACCAGCGCGCGCAGCTGGTGGCGCAGGGG
CTTGATTGTGATCAGTGGAAGGGATTTTGTGAGGCACAGGGAGTGCATCCGGCGCGGGTC
AACGAGCTGCTGACTGGCGGCATGAAGGGGTATTTGCATCGTTGCATGATCGGCGTCAAG
GCCCTCGACCGGCTGCGTGAGCGTTACCAGCTGGAGCTGATGTTGGTCAACGAGGAGTAC
ACCGGCAGCGCCAAGCTGTTCGTCAAGTGGGCCAAGGCTCGTGGGGTGCCGGTGCTGCAT
CTGCTACATGGCACCGGGCTGGCCAAATCTTACAACGTGCACGACTGCGTGAATGCGGAT
TGTTACGCGGTGGGCTCGGACTACAGCAAGGAGGGATTGCTTGATCTGGGAGCACCCGAT
TCGATCCTCAAAGTCACCGGCTTTCCTGCCTGGGACCACTATCGGCAGCTTGCGCAGCAG
CGTGTCTCGATTCGCAGTCAGCTAGCAAAGCACTACCGGCTCGATCCGCAGCGGCGTTGG
GTGGGCTACTTCACCACTTGGGCCTCCACCACCACCGCCTATGCTGAGCACAGTGAGTAT
AAGCTGCTGATTACCGGCATCTTTCTCGCCTGTGTGCAGCTCTGGGCCAAGGGGGTCGAC
TTTCAGTTGATTATCAAGGATCGGGAGTCGAACGAGCGCTTTGGTCAGAAAGTGACAGCG
GAAGTGGCCAGAGCCCTGGGCATCCCGGCGGATGCCTACCGCTATATCACCGAGAATACC
GAGGGGCTGACGGTGGCTTCTGATGTGGTGGTTTCTTCCGGTTCCAACCTCTCCATTGAG
GCGGGCATCGCGGGCATTCCGGCGATCAACCTGCTTAGCCCTTCCCAATGGCTGTTGGGG
CCGCCCTATCCCGATGTGGGGATGAAAGAGGCGCGGGTGGAGAACCTTGCGGGGGTGTTG
GAGGCCTGTCTGCAAGGCGAGCCCAGCCAGTTGCAGCCGCTAGCGCGTTTCGCCGGCCCC
AACGGGGATGGCCGCTGCTTCGAACGGGTGGCGGAGCTGATGCTGAGAATGGCACAGGGC
GAGGCGGTGGTGGAGATAGGGGAGTTAGCTGTGACAGACCAACAGATGCAGAACAAGCCG
ACAGTGATTGAAATTCCCGCGGAGGAACCGGCTGAGGTGCAAAAGCCGACGCCGCTCTGG
CAGCAGGATGGCGAGAACAGTTCGCTACACGGCAGCTACTATGAAAACCCACGCGGCGAC
CTGTTCAACCTGTTTGCCCACCCGCCGCGCATCGTGCTGGAGTTGGGTTGCGGCACCGGT
GCCACCGGCCAAGCCATCAAACAGCGCTACCCGGATGCGCTGGTGATGGGATTTGAGCTC
AATAAACAGGCGGCGGCGATCGCCCGTGAGCGGCTCGACTGGGTGGTACAGGGCAATATT
GAGCAGATGGACCTGGCCTCCGCCGGTTTTCGTCTGGCCAGCATCGACACCTTCATCGCC
GCCGATGTGCTGGAACACCTTTACAACCCCTGGCTGATGCTGCACAAGCTGCGTCCCTTC
CTCACTGACGATGCCCAGGTGATCACCAGCATCCCCAACTCGCGCAACGCCGGGTTGCTG
CGCGAACTGGCCGGCGGTAGCTGGACCTATCGGGATGAGGGGCTGCTCGACTGGACCCAC
ATCCGCTTCTTCACCCGTCAGGAGATCGAAAAGCTCTTTAGCGAGACCGGCTACCGTATC
GCCTGCTGGGAGAGTCGCTGGGATGGGGTGACGCCCGATCTCGATTTTGAAGACGAACAG
CGCCGGGACGTGGATCTGGGCAATATGGTGTTGAAGAATCTCAGCCGGGAGGAGTGGCAG
CAGTTTCGCACCCTGCAGTTCGTGGTGCGGGCGGAACCGCTGCCGCTGGCTGGATCTGAG
GCAGTTGTTACGCCGGCGGAGGGAGAGGCAGCATCGCCGCTTACGACGACGACACCTGAG
ACAGCGTATGAGCCAGCCGCCCTGTTGGAGCGGGTGGAGGCACCGATGGGTGCGGAGTCA
GAAGTCCTGCGGCAGGAGACGGATGATAGTCAGTCTGAGGCTCCGTTGCTGGCGGATCAG
CGTCTGCGGATTGCCTTCTTCGTGCAGGATGGTGAACGAGATGTCTGCTGGAAGATCCGC
GTGCGCGAGCCGTTTAGTCACATGGCCGATCTGATCGAGCCGATCTGGGCGACGCATAAC
CCGAAGGGGGTCTGTGAGGTGGACGAATCGGCCATCGAGCGCGCTGATGTGATCGTGGTG
CAGCGCCACTTTCCCCGCCCGGAACACAGTGGGGTGCTGGATCGGATGTTGCGGTCGGGC
AAGCCGGTCTACTATGAGACCGATGATCTCTTCACCAAGGTGCCGGAGGGACACGATGCC
TTCGGCATTGGCCTGGAGACTCGCGCCCATGTGCTCGATTTCATCGGCAAGGCGAGCGGG
CTGATCGTCTCCACCGAGGCGCTGAAGGAGGCCTATCTCCCCTACAACAAGAACATTAGT
GTGCTGCCGACGGTGCATCCGGCGGCGCTGATTCCGACGCAGGTGCCGCCGCTGCGTGAC
CAAGAGCCGGTGACTATCGGTTATGTCGGCACTGTGACCCATCTGGCCGATCTGCGGATG
ATCGAGCCGGTGCTGCTGCGTATCCACAAAAAGTACGGCAAGCGGGTGCGCTTTGTATTC
GTCGGCTGTGTCACCCCCAAGCTGGAGCGGCTGGCCGATCGAGTGGAGCGCTTTTCTAGC
CTGGAAGAGTATCTGGCGAAACTGCCGGAGTTGGGGCTGGATATCGGCCTGGCGCCGCTG
CAGGAGAACGACTTCAATCGGGTTAAGAGCAACATCAAATGGATCGAATATACTGCAGCC
GGTGCGGCGGGGGTCTACTCCAATCTCACTCCCTATCTCAATGTACAGGATGGCCGCGGC
GGTTTTGTGGTGCCAAATACCGAGGATGCCTGGCGTGAAGCGATTGAGAACCTGATCAAC
GATCCTCAGTTGCGTCATCGCATGCTGTTGAGCGCACGTGAGCGAGTGCTGCAGGAATGT
ACCGTAGAGGCGCAGATCGAACACTATCGGGAGGTCTACAGTTCGCTGCTGGAGCGCGAT
CTGAATGCGACCTTTCATGCTGACATGAATCAGTGCTACGCGGAGTGGGTGGAGAAGCAT
CAGCTGACCGAAAGCCAGGCCCAGTACCACGCGGAGCGCATGATGACTGAGTGGCGGGTG
AATCCTGGTTTTCATCTGCTGCTGCCCTTTCAGAAGGGCGAAGAGGCGGCGCTTGCCGAT
ACTCTGGATAGTCTGTCACAGCAGCTCTACTCCGGCTGGGGCCTGAGTGTGGTCTCACAG
CAGCCCTCACCCGGCGGGTCTTTCGATGAGCTGGAGATGGTCGAATGGGTGCAGGTGGAG
GGGGATCTGATGCAAGGCATCAATGCGGTGCTGTCCGACTCCAGCACCGATTGGGTGGCG
CTAATCGCCGCCGGTGACAGGCTCGCCCCGGATGCGCTGATCTCCTGCGGTGACTACATC
AATCTCCATCCCCAGGCGGAACTGCTCTACATCGATGAGGACTGGCTTGACGACAACGGC
CAGCGCTACAACCCGCTATTCAAGCCGGAATTCAACCTGGAACTGCTGCGCTCTATGCCC
TATCTGGGGGCCTTTCTGCCGGTGCGTCGCGAGCTGCTGCAGTCGTTGGGTGGTTATGCC
GTGGAGCCGGGCGTGGCGCAGTACGATCTGGCGCTGAAGCTGGCGGAGCGGGCGGAGCGG
GCGGACGCAGAGACCCTGCTGCATATCCCCAAGGTGCTGCTGCACCGTCAGGATCGCTAC
CAGCTGGCACGGGATGAGGCGGCGGTGGTGGAGGCGCGTTGTCAGGTGCTGCTGGCACAT
CTGCAACGCTGTGATATTGATGCCAAGGTGCAGAATGGCATCAGCTTCGGCACCTTTTTT
GTCGACTATCCGCTGCTGAGCGAGCCGCTGGTCTCGATTATTCTGCCGTTCCGCGACTTG
GAGGGGATCACCAAACCGGCGATCAATACCCTGCTGGAGACGAGCAGCTATGCCAACTTT
GAGCTGCTGCTGGTAGACAACGGCAGTCGTGAGCCGAGCTTGCTGGAGTTTGTCCGGCAG
CTGGAGCGAAATGATTCTCGGGTGCGGCTGCTGCACGACGATGCCCCCTTCAACTACTCA
GCGATCTGCAACCGGGCGGTGCAGCAGGCCCAGGGAGATTACCTGTTGTTCCTTGATAGC
GACACCATGGTAGTGCTCAGCAACTGGCTGGAGCGGCTGCTGGCGCAGGCGCTGCGGCCG
CAGGTCGGGGTGGTCGGGCCGCGCCTGATCTACACCAGTGAGCGGATCGAGAGCGCTGGG
CTGGTGCTCGGCATGGGCGGAGATGCCAGCTCACCCTTCGTCGGCATCTCGATGCGTGAA
GATGGCTACATGGGGCGGCTGCAGGTGGCCCAGGAGTACTCGGCGGTGAGCGGCTCTTGT
CTGCTGATCCGGCGTGAGCTGTTCGATCAGGTGGGCGGCCTGGATGAGCAACACTTTGGC
GTGCGTTACAGCGATGTGGACCTCTGTCTGAAGGTGAAGGCGGCTGGTTACAAGGTGATC
TGGACGCCGTTTGCCAGTCTGGTGCACTTTGGACGGCAGACGATCCACAGCTATGCCGAC
AATAGCTTTGTCGAGATGGTGGCGCGCAGCCAGGAGGCGCTGGTGTCGCGCCATCTGCCG
GCACTGGCCAATGATCCGGCCTTTAACCCGAATCTGAGCCTGCTGCACAAAGAGGTCCAG
CCCGAGACCGAGATGGATGTGACCTGGGAGGCGGCATTTCACCCCAGGCCCAGGGTCTGG
GCCTATCCGGTCAACTCCGGTGGTGGCGGCGAGTATCGGGTGCGAGCGCCGTTGCGGGCG
CTGGAGCAGGCGGCGCTGGCGCAGATTTCGCTACTGCCCAATTCCGAGGGGCGGGAACGC
ACTCGGGTGCCGAGCCTGCCTGAGATGGCCCGTGCTGCGCCGGACAGCCTGTTTGTGCTG
CACGGCATCAACGATCTGATGATCCGCTGGTTGGATCTCTACCGGAAGTACACCGATACC
TTTCTGGTCTTTAGTCTCGATGATAACCTGTTTCACCTGCCGCAGAAGGGCGGGCAGAAG
AACCGTTTGCCCAGCGATATGCGCAAGCGGGTGCGGCGGGCGCTGAAGCACTGTCATCGG
CTGATCGTCACCACCGAGCCGTTGAAGGAGGTCTATCAGGACTTTATCGAGGATATCTGG
GTGATGCCGAACCGGCTGGAGACGCAGCGCTGGGGCAGTCTGGAGTCGAAGCGTGGCCAG
GGTAAAAAGCCACGGGTAGGGTGGGCTGGTGCCGCCCAGCACCGGGGGGATTTGGAGCTG
ATCCGGCCGGTAATGGAGGCGTTGCAGGACGAGGTGGAATGGGTCTTTATGGGAATGTGC
CCGACTCCGCTGCGGCCGCTGGTGGATGAGTACCACGACGGGGTGCCATTCGTCGACTAT
CCGCAGAAGCTCGCCAGCCTGAATCTGGATCTGGCGATCGCTCCGCTGGAGCACAATAAA
TTCAATGAGGGCAAGAGCAACCTGCGGCTGCTTGAGTATGGGACCCTTGGTTGGCCGGTA
ATCTGTTCTGATGTGGAGCCCTATCGCAATAGTCCGGCAACCTGTCTGCCCAATAAGCCG
GGAGCCTGGGAGAAGGCGATTCGCGAACGTATCCACGAGCCGGATGCTCTGGCTGACGAG
GGCGACCGGATGCGGGCCTGGGTGCGGGAGAATCATATGTTGGAAGATCACCTGGAGGAG
TGGATGCAGGCGCTGTTCTCTGATGAGGTGTTGCGCCAACTGCTGAAGCCGGCGGGGTAG
>DDLEKDFJ_00294 hypothetical protein
ATGGATAGTCAAAAAAACATCGGATTTGATCGTGTCAGAGAGCCACTCTGGCGGAAATTT
GTCGGTGAGGAGCCGGCCTGCCGGGTGGAGTTGATGCCGGGCGGGGTGATCCGGGGGGGG
CTCTCCGATGCTCCCTCAGACTTTGAGTCGAGCGATCCGTGGGCGTTGCTCGAGTGGCTC
AAGGCCTGTGCACCTCAATGGCAACAGCTCGAGCTGGTCGACCGGGGGGCGAATGATTGG
CTGAGCACCCTGACAAAGGTTGTGGGCGGGTTTGCCGAGGGCACGCGGATCTGTCTCGAT
ATCCCTTCTGCAGATAGCTGTGACTTTATCTATGGTGCGGACCAGCCGGTCTCCGGCGAG
TTAGGGCGGAAGTTGCAGACGCTGACCCGGCAGGGCCTGACCCTACTCGACGGGCGTCCC
TTTTTGCAGCTCGACTCCGCAACGGTGACGCGGCTGATCTGTGAGGCGCCGCAGAGCGAG
GCACATCGCACCACGCCGCGGCTCTGGCGGCGGGCGCTCTCCTGGGTGGGCAACGATAGG
CTGATGCAAGAGTTTCTGCAGTTGCTGCAGGAGGATCTGTTCGCCAGCCTGCCGCCGGAG
TATTGCGACCGGCTCTGGGTGCGACTGGAGAGAGTTGCTGCGAAGTCTGCTGACAACCAG
ATTCAATCGCAATGGCAGCAACAACGCACAGTACTTAATGATGGCCTCAATCTGACCGCT
CTGGTGTCGCTCAATCCGCAGCTGGATGAGGCCTGGCTGGAACGCTTCAATGGCTATCTG
AGCGATCTGCGTTGCGCGCTACTGTGGCATCGATTGAGTTTTCTGTTGGCGCATCTGCCG
GGCTGTGATCTGAGTGGCCTGCTCAACAGTGACTCGCAGCGCATCCTGCAGCGATGGCGT
GAGATGGGGGAGCTGGATGCCACCACCACCGAGATCTGCCGTAGTTGGTACCAGTTGCCG
GAGGTGAGGGAGGCGCTGGAGTTTGAGGGCATCAACTTCGGTGATGTGCGCGAGTACGAC
AACTTTGCCAGCTTCCAGGAAAACTATCAGATGCTGCGCCGGGAGGAGAGCCAGTGA
>DDLEKDFJ_00295 hypothetical protein
ATGAAAAGGGAACAGGCAATTTCAGAGATGGTGCGGCACTGCGCCAACGCAAAGGGTCAT
CAAGACTTTTCCATCAGTATGGCGCAACAGTTCGCCATCCATCAGTACCGCGGTGGGATC
TCCGCCTTCAGGGCGATTCAGTTGGGCTTGGGCTCCCTTGACGGCCACTGTCAGATAAAA
CACCACAAACAGGCAATCAGCGGCTAA
>DDLEKDFJ_00296 N-acetyl-alpha-D-glucosaminyl L-malate deacetylase 1
ATGTCGAATGTGGTGCTGGCGGTGGTGGCCCATCCGGATGATGAGATATTGGGTTGTGGT
GGGGCGCTGGCGCGGCATGTGGCGGAGGGGGATCGGGTGCATATCCTGATTCTTGGTGAG
GGGGCCACTGCGCGCGATCCGCAGCGCGACCCTCAGGCCCGGGCGGTGGATATCGAACGG
TTGCAGCAGTCGGCGAGACGCGCGTCAGAGATCCTCGGCGCCGAGCCCCCCGAGTTTGCT
GGCCTGCCGGATAACCGGTTCGACGGCATGGAGCTGCTCGATATCACCAAGCGGGTCGAA
TCAGTGGTGTTTGAGTTGGCGCCAGGTATCGTCTACACCCACTTCGTCAATGATCTCAAC
ATCGATCATCGCCTGACTCACCATGCGGTGCTGGCGGCCTGTCGGCCGATGCCGGGTCGT
TCGGTGCGACGGCTGTTGGCGTTCGAGGTCTGCTCCAGTACCGAGCTTTCACCCAGCGAT
GCGCCAGCCTTCCGGCCTAACCACTTTGTCGCGATTGACGGCTATCTGCAGCGGAAACTG
GAGGCGCTCTCTGCCTACGACGCGGAAATGCATCCGTTTCCACATGTCCGGTCGCCTCGA
GCGCTGGAGGCGCTTGCTCAGCTACGTGGCGCCCAGGTGGGGGTGGTGGCGGCTGAGGCG
TTTGAACTGGTGCGGGAGATCCGTTGA
>DDLEKDFJ_00297 N,N'-diacetyllegionaminic acid synthase
ATGGTCAGGATCGGCAACAGATATATCGGCGACGACCACCCCTGCTTCATCACCTTTGAA
GCCGGCCCCACCCATAACGGACTGGAGATGGCAAAACGCCTGGTGAAGCATGCCGCAGAG
GCCGGCGCCGATGCAGTGAAGTTCCAGATCTTTGACCCGGAGCGGCTGGTCGCCGACAAA
AAAATGCCGTTCTCTTACGAGATCCTGGTGGACCGAGAGAGTGGTCGCCTGCAGAGAGTC
GAAGAGCCGCTCTACGAGATCCTCCGCCGCCGCTGTCTGAGCCGCGACGAGTGGCGTGAG
CTGAAGCGCTACAGTGACAACCTCGGCCTCGCCTTCTTCTCCACCGCCTCCTTCAAGGAG
GATATCGACCTGCTGGTGGAGCTGGGGTGCGACTCGATCAAGATCGCCTCCGGCGACATC
AACCACCACCCGCTGCTGCGCTACGCGGCGCGCACCGGCCTCTGCCTGCAACTCGACACC
GGCAGCGCCACCCTCGGCGAGGTGGAGACGGCAGTGGACCTGATCCTCACCGAGGGCAAC
GAGCAGATCATCATCCACCAGTGCCCCTCCGGCTACCCGGCACGGCTCAACAGCATCAAC
CTCAATATCATCCCGACCCTGAAACGGCTGTTCCCCTTCCCCGCCGCCTTCTCCGACCAC
ACCCCCGGCTGGGAGATGGACGTGGCGGCGCTGGCGCTGGGCGCTAACCTGCTGGAGAAG
ACCATCAGCGAAGACCGCACCACCCCCAGCGTGGAGCACTGCTTCTCCCTCGAACCACCA
GAGATGCACCGTTTCATCCAGACCATCCGCGAGATGGAAATCGGCCTCGGCAGCAACCGC
CGCACCCTGCACGCAGATGAGCTGAAACAGCGCAACAAGATCCGGCGCAGCGCCTGGCTA
ATGAGTGACGCCAAGGCTGGACAGCATCTCAGCGAGATCGACGTGGAGTTCCGCCGCCCC
GCCGGCGGCATCCCGCCAGACCTGTTTGACCAGCTCAGAGATCGTCATCTGCGCCGCGAC
CTCTCAGCCGGCGCGCGCCTCAACCTGGAGCACCTCAGTGATTGA
>DDLEKDFJ_00298 N-acylneuraminate cytidylyltransferase
GTGATTGACGCGGTCGCCATCATCCCGGCGCGGGGCAACTCGAAGCGGCTGCCACGCAAA
AACATCCTCGAATTCCGCGGCAAGCCGATCATCGCCTACACTATCGAGGCAGCCCTGCAG
AGCGGCATCTTCGAACGCGTGGTGGTCTCCACCGAGGACGCCGAGATCGCCGGGATCGCC
GCCCACCACGGCGCCGAGGTCGCACAGCGATCCGCCGAACTGAGCCACGACTCCGCCACC
GTAGTCGACGTCTGCTGTGACTGGCTGAGCCGCGAGCAGCAGACCGGCCACCACTACCAG
ATCATCTGCTGCCTCTACGCCACCGCACCGCTACGCAACGCCACCGACGTAGCCGCCACC
TGCGGGCTGTTGGAACGCGGCCGCTGCCACTACGCCCTGGCCGCCGTCCACTACAGCCAC
TACCCCTATCAGGCACTGAGACTGGAGAGAGACGGCACGGTCGCCCCGCAATGGCCTGAG
CTCTGTGATATGCGTGCCGACCAGGTCGGCAAGCTGATCGCCGGCAACGGCAGCACCTAC
GCCACCTTCAGCGACGAACTGCTGCGCAGCCGCAACTTCTACGGTCCCGGCATGCGCGCC
CACATCATGCCGTTTCGCCGCTCGGTGGACATCGACACCGCTGACGACCTGGAATTGGCT
CTCTGCCTAGCGGAGCTGGAGGCACGCCACAGTGCAGATCGCGATCCGCGCTGA
>DDLEKDFJ_00299 UDP-2,4-diacetamido-2,4,6-trideoxy-beta-L-altropyranose hydrolase
GTGCAGATCGCGATCCGCGCTGACAGCGGCAGCGACATCGGCAGTGGCCATTTGCTGCGC
TGCCGCGCACTGGCACTGGCTCTGCGCAAGCGGGGTGCGGCGATCGACTTCCTGCATGCC
CGCCGTGACGATTTCGATAAGCACTTGGTCGGCGACTTCCCCTGCCATCTAGTCAAGGCC
GAAACCGAGGCTGAAGACGCGGCCAGCTGCCGGTCCTGGGCAGCGCGCAATCGACCCGAC
TGGCTGCTCGTCGACCACTACGGCCTGAGCATAGAGTGGCAGCGTCAGCTGCGTGAAGTG
GTACCACGACTGATGGCGATCGAGGATCTCGCCAACCGCCCGCACCAGGTCGATCTGCTG
CTCGATTTCACCCTGCGCAGTGATCCTGAGCTGGACTATCAGGGGCTGCTGCCGGCAGAC
TGCCGCACCCTGTTTGGCCCCCACTATGCACTGCTGCGCCCGGAGTTCAGCCGACTTCGG
GATCACTGCCGGATACGCGAGCGGGGAGTCAGGCGGTTGTTGCTCAGCTTCGGCGGCGCT
GACGACACCAACCTCAGCGGCTGGGCACTCGATGCGCTTGAAGGGCTAGAGCTGGTGGAG
GGGATCGATCTGCTGGTCGGCAGCCACCATCCCGATCTGGCGGGCCTGCAGCGGCGCTGC
CAGCGATCCGACCGCCGCCTGCACATCCAGACCGAAGAGGTCGCCGAACTGATGCGCCAG
GCCGATCTGGCGATCGGCGGCGGCGGCATGATGGGCTGGGAGCGCTGTACCCTGGGGCTG
CCGGCGCTGATCGTCGTGCAGTCAGAAGATCAACAAGCCAATGCCGAGGCCCTGGCACAA
ACCGGGGCAGCACAAATAATCACCACAGACGATGCCGAGGCTCTGCGCAGGATGATCACC
ACACAAACAGCCGAGAGCCTCAGCGCCATGTCACAACGGGCCTTCAAGATTGTCGATGGG
CTGGGCGCCCAGCGGGTGGCAGCACTTATGCTCGATACAGAAAGCAACCTGTAG
>DDLEKDFJ_00300 Nitrate/nitrite binding protein NrtA
ATGCTGGCCGGCCAGCCGTTAGCGGCCACCATCGGCTTCGGCACCAAGGCGCACATCGTC
ACTCCCTTTTCGATGGATCTGAACAGCAACGGCATCACCGTCTCCAACGAGATCTGGGAG
ATGATGAAACCACACGTGCCGAAACAGGCCGACGGCAAACCGGTACACCCGATCAAGGCC
GATGCACTGAAACCAGTGGTCGACCAGTTTAAGGAAGATGGCAAGCCCTTCAAGATGGGC
ATGGTTTTCCCCGTCTCCACCCACAACTACGAGCTGCGCTACTGGCTGGCGGCCGGCGGC
ATCAGCCCCGGTTACTACGCACCGCACAAGGGTGACGCCAGCGGCACCGTGATGGCGGAT
GCACTACTCTCAGTCACCCCGCCACCACAGATGCCCGCCACCCAGGAAGCCGGCACCATC
TACGGCTACTGCGTAGGTGAACCCTGGAACCAGCAGGCGGTATTCAAGGGGATCGGCGTG
CCGGTGGTCACCAACTATGAGATCTGGAAGGACAACCCTGAGAAGGTCTTCGGCATGACC
AAAGCATTCACCAAGAAGCACCCCAACACCACCGTGCGTGTTGTGAAGGCACTGATCCGC
GCCGGCAAGTGGCTCGACGACAACAACGCCAACCATCCCGAGGCGGTAAAGATCCTCTCC
CAGTCCAACTATGTGGGCGCGGACTACGATGTTATCGCCAACTCCATGACCGGCACCTTC
GAATATGAGAAGGGCGACAAGTGCGAAGTGCCGGACTTCAACGTCTTCTTCCGCTACAAC
GCCACCTACCCCTACTACTCCGATGCGGTCTGGTACCTGACCCAGATGCGGCGCTGGGGC
CAGATCTCCGAGCAACAACCAGACAGCTGGTACAACAAGATCGCCAAAAGCGTCTACCGC
CCAAACATCTACCGCAAGGCAGCCGAGGAGTTCCCCAACTTCAAGACCGAGACCGGCTAC
CGCGCACTGCAGACCGAGTTTATCGACGGCGTGACCTTCGACGGCACCAAGCCAAACGCC
TACATCAACAGCTTCAAAATCGGCCTGAAGGGCGGCGAGAAGATCTGA
>DDLEKDFJ_00301 hypothetical protein
ATGAGTAACACAATCGCATCCAAAACCTTCAATCTGCCGATGCTGGATCGCTTTCTCGAC
AGCATGGCCAGCAACGATATCAACAGAACCTTCAGCAGGCTGATCAAAAACCTATTTGTC
CCACTGCTCGCCCTAATGGTTTTTATCGGCCTGTGGAGTCTAGGTGCAAAGAACGTGGAG
ACCTCACTCGGCGTACTACCTGGTCCCGCCAAGGTTTTGGAGCAAACCGTCACACTCTAC
GACGAACACAATGCCGAACGCGCCAAGGCAGATGCTTTCTACGAGCGCATGCAAAAACGC
ATCGACAAGGCGATCGCGGCCAACAAGCCGCAACAGAAGATCGACAAGATGCGCGCACGC
AAATATACCGGCAAGGAGACCTTCTTCGACCAGATCCTCACCAGCCTGTGGACCGTGATG
GCCGGCTTTCTAGTTGCCTCGGCGATTGCCATTCCGATCGGCATCATCTGTGGCATGAGC
GCCACGCTCTACACCGCGATCAACCCGCTGATCCAGATTTTCAAACCGGTATCGCCACTC
GCCTGGCTACCACTAGTCACCATGGTGGTATCTGCCGTCTATGTGAGCAACGACCCGGCG
TTCTCCAAGTCATTTCTCACCTCGGCGATCACCGTCACCCTCTGCTGCCTCTGGCCGACC
ATCATCAATACTACGGGGGCGTGA
>DDLEKDFJ_00302 Bicarbonate transport system permease protein CmpB
GTGAACGGTGTCGACAAAGATCTGATCAACGTCAGCCGTGTGCTGCGTCTCAACGCCACC
ACCAAAACCTTCAAGATCATCCTGCCCTCCGCCATGCCGATGATCTTCACCGGCCTGCGT
CTCTCCCTGGGCATCGGCTGGATGGTACTGATCGCTGCCGAGATGCTGGCGCAGAACCCC
GGCCTCGGCAAGTTCGTCTGGGACGAGTTCCAGAACGGCAGCTCCAACTCGCTGGCACGC
ATCATGGTCGCGGTACTGGTGATCGGCCTCATCGGCTTCCTGCTCGACCGCGGCATGTTG
ATGCTGCAGCGCAGGATCAGCTGGGACAAAAACGCAGTTCTTCGTTAA
>DDLEKDFJ_00303 Nitrate import ATP-binding protein NrtD
ATGAACAGTTATCTGAACATCGACCACATCAGCATCACCTTCCCCACCGATAACGGTCCG
CTGAATGTGCTGAAAGACGTCAAGCTGGAGGTAAAACAGGGCGAGTTCATCTCGCTGATC
AGCCACTCGGGCTGCGGTAAATCCACCGTACTCAATATCGTCGCCGGTCTGTTGAATGCC
ACAGAGGGTGGCGTAATTCTGGAAGGCAAAGAGGTGACTGAACCCGGCCCCGATCGTGCC
GTGGTATTTCAGCACCACTCGCTGATGCCCTGGCTCAGCGCCTAG
>DDLEKDFJ_00304 Bicarbonate transport ATP-binding protein CmpC
ATGTCTCACGCCCTCGATCGCAAGCCCGACGAGATCTCCGGCGGCATGAAACAACGTGTG
GGGATCGCCCGCGCCCTGGCGATGGAACCGAAGGTGTTGCTGATGGATGAACCCTTCGGC
GCCCTCGACTCCCTGACCCGCACCCACATGCAGGACTCGTTGATGGAGATCCAGGCGCGG
CTCAACAACACCGTGATCATGATCACCCACGACGTGGACGAGGCGGTGCTGCTCTCTGAT
CGTATCGTGATGATGAGCAACGGCCCGTCGGCCAGCATCGGTGAGATCCTCGATATCGAC
CTGCCGCGCCCGCGTGATCGCCTGACCTTGGCCGAGAACCCAACCTACAATCACTACCGT
GCCGAAGTGGTCAAGTTCCTGCACGAACGCCATACGCAACCGGGCGTTTCGGCCAGCAAC
GACGATAACGAAAGTGATGGAGAGGGACCTGCACTGAGTCTCGTTGCTGGCTGA
>DDLEKDFJ_00305 Thiol-disulfide oxidoreductase ResA
GTGCGGAAGATCGTTAAGATGAACAAAACTATCATTGGAACTTTTTTGGCGTCTCTGTTG
CTGCTGTTTTGTGGCCGACTCGCTGCTGAGCAATTGCTGACGCGTCTTACAGATCAGCCG
GTGGCGCCCGCTTTTGATCTGCCGGATATGGATGGTGAGCCGCACTCGCTGGCAAGTTAC
AGGGGGCGGCCGGTGATCGTGAATTTTTGGGCGACTTGGTGCCCACCTTGCCGTGCCGAG
CTGCCGTCGATGAATCGCGGCTGGGCGAAGATCAAGGATCAGGGGATCGCGATGATCGCG
ATCAACGTGGGCGAGGATGAGGAGACCATTTTCAGCTTCATGGGCGACTACCCGATCGAC
TTCCAGGTGTTGCTCGACCAGTCGGGCCAGACCATCCAGCGCTGGCCGATCAAGGGCCTG
CCCACCACCTTTGTGATTGATCCAGAGGGGCGGCTGGTCTACCGCGCCATCGGCGGCCGC
GAGTGGGACGCGGATGAACTGCTCGATCTGGTGCGCAAGCTGAAGTGA
>DDLEKDFJ_00306 hypothetical protein
ATGATGCACAAAAGAGAACTTTTTCGCTGGTTCCTATGCGTGGCACTGTTGCCCGCCAGC
GGGTTTGCCAGGGTGGAGAAAACGGTTGACCCAACTACCCAACTCAGTAGTTGGAAACTG
TCACAGGCGGGCCTTGAGCTGAAGCTGGTCCAGCGCCTGCCAGATCAGACTCGGGGCTTT
TTTCAGGCGCGGGGCTTTTCTAAGACCATAGCGGACCAGATCGCCACCCACTGTGTGCTG
CAAACTATCGCCAGAAACCGCGCCAGCGATGCCGCTGCTGGAGCGATCAGCATCGATCTC
AACGAGTGGCGCATCCGCCAGGGGGATAAGGTCCGGGGGCTCAAACTGAAAGAGAGCTGG
GATGCGGAGTGGGGAGACGACCAGGTGAGTGCGGCCTCCCGCATCGCCTTTCGCTGGGCG
ACCTTCCCAACCCGGCAGACCTTTGAACCTGCCGGGGACTATAACTGGGGTATGACAAGC
TTTGGGCCGCTGCCCGGAAGCCGCTTCGATCTGAAGGTGGTTTGGAGAGAGGGCGATGAG
CAGAAAATCGTATGGATAGAGGCGCTCGAGTGTGCGGAAGATCGTTAA
>DDLEKDFJ_00307 hypothetical protein
TTGACTGTATTCATCTCCCTCGTAAAAAGGACTCTGGCTCAGTTTGTAACGGAAGCTAAG
ACTCACCTCACTCTGGCTGGTGAGTTCGAAGTCGCGCTGCCAACCGCCGGAGAGGCCGAA
GATGTCATCACCGTCGATACCGCCGAGGGTGATCTGCAGGGCACCGCCGCTGTAGCCGCC
GGCACCGAGATAGCCGCCGTCGGCATAGGCCGGTGCGCCACTGCCGCGAAACGGGTCGTC
TACATAGCTAAAACCGGCGCTGTCGCTATCGAAGCCGTTCTCGATCAGGGGGGCCAACTG
ATTGCCGGTGGTGGCGGCCACCACATCGCCGGGCTCACTTTCGTTGCCCGCGGCGTCGTA
GGCGCTGACCCGGTAACTGTAGCGGGTCAGCGGGCTGAGTCCGGTATCACGGTAACTGGT
GGTGGTACTGCTGGCGATCTCAACGCCATCGCGGAACACCCGGTAGCCGGTGACGCCAAC
ATTGTCGCTCGCCGCCTGCCAACTGAGCTGGATGGTATCGGCGCCGGAGGGGATGGCGCT
GACGCCAGCCGGGATTTCGGGCGCTGCGGTGTCAGACAGGCCGCTGACGTTGATAGTTAT
ACTGGCGCTGCCGGTAGCGCCCTGATCGTCAGTCAGGGTTAG
>DDLEKDFJ_00308 hypothetical protein
ATGGCGACCCGCCGCCAGGCCACCCAGGTTGAGTTCCACCTGACGCCAGCCGGTGGTCTC
TTCGGCACCACCGTTGCCGTTGCCGCTAACCTGGTCGATGTAGTCATTGGGCGAGACACC
AACCAATACCCCATCGATGCTCACCAGCACTTGACTGTATTCATCTCCCTCGTAAAAAGG
ACTCTGGCTCAGTTTGTAACGGAAGCTAAGACTCACCTCACTCAGGCCGGCAAGCTCAAA
CTCCTGCTGCCAGCCGCCGGAGAGGCCGAACAGGTCAATTGTGTCGCGCCCCCCCAAAGT
GACTTGCAACGCGCCGCCACTATAACCGCCGACGCTGAGGTGGCTGCCGTCGGCATAGCC
AGGGGCACTACTACCACGGAACGGATCGTCGACATAAGTGAAGCCGGCGCTGCCGTTATC
AAATCCGTCTTCGACCAGCACCCCCGCACAGACACTGAAGCCTGA
>DDLEKDFJ_00309 Ion-translocating oxidoreductase complex subunit A
ATGAAAGAGTACGCCCTCATACTGGTCAGCACGGTGCTGGTAAACAACTTCGTGCTGGTG
AAGTTCCTGGGGTTGTGTCCGTTTATGGGGGTCTCACGCAAGCTGGAGACCGCCACGGGG
ATGGGGCTGGCGACCACCTTTGTACTCACCCTCTCCTCCATCTGCAGCTACCTGGTCAAC
GAATATCTGCTGGCCCCGTTGGGGCTGGAGTTCATGCGCACCATCGCCTTCATCCTGGTG
ATCGCAGTGGTAGTGCAGTTCACCGAGATGGTGATGCACAAGACCAGCCCGATACTCTAT
CAGGTGCTGGGCATCTTTCTGCCACTGATCACCACCAACTGCGCTGTGTTGGGCGTCGCG
CTGCTCAATGTCCAGGAGCAGCACAGCTTCGTCGAATCGGCACTCTACGGCTTTGGCGCT
GCTGCCGGCTTCTCCCTGGTGTTGGTGCTGTTTGCCGGCATCCGCGAACGGGTGGCGGTA
TCCGACGTGCCGGAACCCTTCCAGGGCAACGCCATCGCCCTGATCACTGCCGGCCTGATG
TCGATGGCGTTCATGGGCTTCTCCGGCCTGGTGGCGAATTAA
>DDLEKDFJ_00310 Ion-translocating oxidoreductase complex subunit B
GTGCTGATCGCCATTCTTGCCATGACCGGGCTTGCCGCCGCCTTCGGCTTGCTACTGGGT
TACTCCAGTATCCGCTTCCATGTGGAGGGGGATCCGATCACCGACCAGATCGAGAAGCTG
CTGCCACAGACCCAGTGCGGCCAGTGTGGCTACGCCGGTTGCCGCCCCTACGCCGAAGCG
ATCGCCAGCAGCGAGGCGGAGATCAACCTCTGCCCCCCCGGCGGCGAGACCACCATGGTC
GCGCTGGCCGACCTGCTCGGGCGCGACCCAGTGCCGCTGGATGCCGAGTTAAACGCCGAT
AAGCCGCGCGCGGTCGCGCTGATCAAGGAGCAGGAGTGCATCGGCTGCACCCTCTGCATC
CAGGCCTGCCCGGTGGATGCCATCCTCGGCGCCGCTAAACAGATGCATGTAGTGATCAGC
GAAGAGTGTACTGGCTGCGAACTCTGCCTCGCACCCTGCCCGGTGGAGTGCATCGTCATG
GAACCGATCGCGGAAGCGGCTGACAATTGGCACTGGCCCTTTCCCGACTACAACAACCCA
GAAATCGCTGCGCAACCGCAGCCCCACTAG
>DDLEKDFJ_00311 Ion-translocating oxidoreductase complex subunit C
ATGTACGTCGAATCATCCAAAGGAAAGGCGCGTCAGATCTGGCGTTTTCATGGCGGGCTG
CACCTGCCAGACAACAAGGCTCAGTCACTCAGCACACCGCTGCGCCAGGCCGAGCTTCCC
GATCTGTTGATTCTGCCGCTGCAACAGCATATCGGCAGCCCCGCGATCCCTCTGGTAAAA
AAAGGCGAACGGGTACTCAAAGGGCAGAAGATCGCCGACAGTGATGAACCGGTCTGCGCG
CCGATCCATGCGCCCACCTCAGGTGAAATACGCGGGATCAGCCAACAGCCGCTGCCCCAC
CCCTCCGGGCTGAGCGGCCCCTGTATCCTGCTCAAGCCGGATGGCAAAGATGAATGGGGC
GAACTGCCGGAGCCGATCAGCGACTTTCGCACCGTCCCTGCGGAGACCCTGCGCCAACGG
ATTCACGAGTGCGGCATCGTCGGCATGGGCGGAGCGACCTTTCCCACAGCGGTGAAACTC
GATCCCGGCAAGCCGATCAAGACCCTGATCATCAACGGCGCCGAGTGCGAACCCTACATC
ACCTGCGACGACCGGCTGATGCTCAACTTTCCCGACAAGGTGGTCGACGGCATCCGCATC
CTGCAGTATCTGCTGGGGGCCGAAGAGTGCCTGATCGGCATCGAGGACAACAAACCCGAA
GCGATCCTCGCCATGCGCCAGGCACTGCGCAATCAGGATACCGCGGAAGTGGTGCGCATC
CCCACCCATTACCCCAGCGGCGGCGAGAAGCAGCTAATTCGCATTCTTACCGGCAAGGAG
GTCCCCAGCGCCGGACTACCCGCCCAACTCGGCATCATCTGCCATAACGTCGGCACTGCT
GCCGCCATCGCCGATGCGGTGCTTACCGGCCGACCTCTGATCTCCCGACTGGTCACGACC
ACCGGCGAAGGGGTCGCACAGCCCTGCAACCTGGAGGTGCTAATCGGCACCCCTGCAGGC
GAGCTGATCGAGCAGGCTGGTGGCTACACCGATGCTGCCAGTGGACTCATCTATGGCGGC
CCAATGATGGGTTTTCGGCTCAGTACCGACCAGATCCCAATCACCAAGGGGGGCAACTGT
CTGCTGCTGCCCAGTGTCGCGGAGAGCCCACCCCCCGAGTCGGCGCGCGCCTGCATCCGC
TGTAGCCGCTGCGCGGATGTCTGTCCGGTGCAACTGCTGCCGCAGCAGATGTATTGGTAC
GCCCGCGCCAAGGAACTGGAGAAGGCGCAGGACTACAATCTGTTCGACTGCATCGAGTGC
GGTTGCTGTTCCCACGTCTGCCCCTCGCACATCCCGCTGGTCCACTACTTCCGCTATGCC
AAGACCGAAAGCTGGGAGCAGGAGGAGGAGCGGCGGCGCTCTGAACACGCCAAGATGCGC
CACGATTTTCGCCTCGCCCGCATGCAGCGGATGGAGGCAGAACGTAAGGCGCGGCTGCGC
AAAAAGAAAGAGGACCTGGCGAAGAAACCAGCCAAGGGCAAAGCTGCGGCAAAGGATCCA
AAAAAGGCCGCCATCGAGGCGGCGCAGAAACGTGTTGCTGCGAAAAAGGCCGCCAATAAA
AACAGCCAAAAAAACACCGACCATCTGCAGCCCGCACAGCAGGCCCAGATCGATGCCGCC
GAACAGCGCCGTCAGCAGGCAGAACCCGTGGAGGAGGCGCCACCGGCCAGCGGCGGCATC
GAGAACGATCCAGAGCTGCAGGAGATCTTCAAACAGGAGACCAGCTCGCATTTCGCGACC
ATCAGCGGCTTCATCGAACAGACCCGTGCGGGGAACGATGCAGCACAGATCCCCGCCGAG
ATCCCCAGGGCTTTCCACACCATCTGTGGCAGTGCCCGGATGGTCGGTCTGATGCCCCTG
GCCAGCCTCAACAAATCACTGGAGCTCTATACCGACAGCCTGGTGGAACAGCAGCAGGCG
GCTGACAAGACTGCACTCGCATTGATGGAGGATGGGGTGGATACCGGCAAAGCACTGATC
GCCTGGCTGTTCGACAAGAGTCAAGCTGAACCCACCATCGAGTCGCTGCTCTCCCGTATC
GAGTCCGCCGGCCAGCGGCGCAGGCCCACAGCGCCTGAAAAACAGCCGACTACCGATATC
CCGCCAGAGAGCAACTAG
>DDLEKDFJ_00312 Ion-translocating oxidoreductase complex subunit D
ATGCAGTTCCAGACTTTCAGCTCACCCCATAGCCCGCGCCCTAACCGAGTCGACCGGATT
ATGCTCCAGGTGGTTCTGGCTCTGCTGCCGGGCATCCTCGCGATGGTGATCTTTTTCGGC
TGGGGTGTACTGATCAATAGCGTTATCGCCATCGCAAGCGCCCTGCTGTTCGAGGCGCTC
GCGATGCGGCTGCGCAAGCGGCCGGTAACGCCGGCACTGATGGATCTGAGCGCTGTGGTC
ACGGCGATGCTGTTCGCCATTGCCGCGCCACCACTGTTGCCCTGGTGGCTGACAGTGATC
GGCATGGCCTTCGCCATCATCCTGGTTAAGCAGCTCTACGGCGGCCTCGGCTATAATCCA
TTCAATCCGGCGATGGCCGCCTATGTGTTCCTGCTGATCTCCTATCCGGTGCAGATGACC
ACTTGGCTGCCGCCGGAGATGCTCAATACCCAGCCACTCAGCTTGCTGCAAACCGTTCAG
GCGATATTTTTCAACAGCCTGCCAGAAGGACTCAGCTTCGACACCATCAGCAGCGCCACA
CCGCTGGACCAGATGCGCACCAGCCTGGATCAGAACCGGATGATCAGCGAGATCATGCAG
AACCCTCTATGGGGGGATTTCGGCGGGCAAGGCTGGGAGTGGGTCGGCAACTGGTTCATC
ATGGGTGGGCTCTGGCTGATCTACAAGCGGGTCATCAGCTGGCATATTCCGCTCTCTTTG
TTTGCGGGACTCTTCAGCCTTGCATTGCTCTTCTACCTGTTCGATCCAGAGAGCCACCCC
TTCCCACTATTCCACATCTTCAGTGGTGGCGTGATACTCGGCGCCTTCTTCATCGCCACT
GATCCTGTCACCGCCTGTACCACCAGGCGCGGTCAGATCATCTATGGCGCCCTGATCGGC
ATGTTGGTCTATGTGATTCGCACCTGGGGCGGCTACCCTGATGCGGTTGCCTTCGCCGTG
CTCCTGCTAAATATGGCTGTCCCCACTATCGATCACTATACCCAGCCACGCACCTTTGGA
CACGGAGGTGCCCGTTGA
>DDLEKDFJ_00313 Ion-translocating oxidoreductase complex subunit G
TTGACCAAGCACCCTGTTGTAATTGCTGGCTTTGTGCTTGCTATGTTTGCAGTGGCTGGC
ACGGCATTGGTCAGCTTCACCCACCAGGCAACCAAGGCACGCATTGCCAGTAATGAGCGC
CAGGCGCTACTGCGAAGTCTCACGACGCTAGTCCCGGCGGCGAGTATCGACAACGACATC
ATCTCCGATGTCATGACGGTCAGCGACCCGGAACTCCTGGGCTCTGAAAACACGACTGTC
TACCGCGGGCGGTCTGGCGGCCAACCGGTGGCGGTGGTGCTGACGCCGGTGGTGCCGAAC
GGCTACAGCGGCCCGATCAAGCTGCTGGTGGCGGTGCGCTACGACGGCACCCTGGGCGGT
GTACGGATCATCTCCCACAAAGAGACACCCGGCTTGGGCGATAAGATCGAGGAGAGCCGC
TCTGACTGGATCTATAGCTTCACCGGCAAATCATTAAACAACCCGCCCAAAGCGCAGTGG
GGAGTGAAGAAGGATGGTGGCGTATTCGACCAGTTTACCGGCGCCACCATCACGCCACGC
TCGATCGTGGCTGCGGTAAAAAAGAGCCTGCTCTATGTCCAACAGCATCAGCAGCAGCTC
TATGACCGCACGCCGTTACAGGAGGCCACTCCAGGAGAAAATAACGATGGCTAG
>DDLEKDFJ_00314 Ion-translocating oxidoreductase complex subunit E
ATGGCTAGTGCGAGTTACGCAAGAATCATCAAGGATGGTCTGTGGAGCAACAACCAAGCG
CTGGTGGCCCTGCTCGGGCTCTGCCCGCTGCTCGCTGTCACCAATACTGCGATCAATGGC
CTGGGGCTGGGCATCGCCACCACCGTGGTGCTGGTCGCCTCCAATGTCACCGTTTCACTG
ATTCGCAATCTGGTGAGGAACGAGGTGCGACTGCCAGTGTTTGTGATGGTCATCGCCTCC
TTTGTCACCGCTATCGAGCTGGGCATGAATGCCTATTTCCATGAGCTGCACAAGATTCTT
GGCATTTTTATCCCGCTGATTGTCACCAACTGCGCCATTATCGGCCGCGCTGAAGCGTTT
GCCTCGAAAAACAACCTGCAGCGTTCACTGGTGGATGGCCTGAGTATCGGTATCGGCTTT
ACCCTGGTGCTGCTGACTCTGGGCGGACTGCGAGAACTGATCGGCCAGGGCACACTATTC
TCCCAGGCGCACCTCATGTTCGGCAGTGGAGCGGAAGCGCTAACCCTCACCCTGGGAGAG
GGATATCACGGTATGTTGCTGGCGATCCTTCCACCCGGCGCATTCATCGGCTTGGGACTG
CTGATTGCCATCAAGAGCGTGATCGACAAGCGATTGCAGCAGCGTGTCCTTGCAAAATCA
AGCCACTTGGCGAACTCGGAAACGGCCACCTGA
>DDLEKDFJ_00315 Ribosomal RNA small subunit methyltransferase E
GTGCGCACGCCAAGAATCTTCACCTCGCAACCACTGCAGACAGGCCATCATATTCAGCTG
GAGGCCGAGCCCTCCCACCATCTGCTCAAAGTACTGCGACTCCGCAGCGGGGCGCAGTTG
CGTCTGTTTAATGGGGATGGTCGCGAGTTTTCCGCCAGCCTGATCAGCAGCGACCGCAAT
CGGGTCGAGGTTGAACTGCATCAGTGCCTGCGGAAAGAGGCAAAGGATTCCCTGCCGATT
ACACTGGCAATCGGCATCTCACGTGGGGAGCGTATGGATTTTGCTTTGCAGAAGTCAGTA
GAGCTTGGGGTGAGTGCCATTGTTCCACTGGTAACGGAACGCTGTGTGGTGCGCCTTGAT
CCACGACGCCAACAGAAACGGATGACTCACTGGCAGAAGATTGTAATCAGCGCCTGCGAG
CAGTCCGGACGCTGTCGCGTCCCACAGCTGGAACAACCAGGCCGGTTTGACGAGATGTTG
CAGCAGCTGCCCGCCACAATGCGGCTTATGCTCGACCATCGAGCCTCGGAAAGCCTGCAT
GACCTCTCTTCAAGGCCGGACGCAATCGTCCTGCTGGTGGGGCCTGAAGGGGGACTCAGC
CCGGAAGAACGTCGCCTAGCGCAACAGGCGGGATTCAAAGGAGTGAGGCTGGGGCCCAGA
GTGCTGCGGACAGAGACCGCGCCACTGGCCGCCCTCGCAGCCATCCAGACCCTGTGGGGG
GACTTTATGACCTGA
>DDLEKDFJ_00316 hypothetical protein
ATGAGTGAAGCGATCGCAGGCGAGGTTCGGAGTGTCCTAATTCCGTTGGTGTCGGGGCGG
TTGTTGCTGCCAAATGCCGCAGTGGCGGAGGTTGCTGCCTACCAGCAAGCTGAGCCTCTG
GACGATGCTCCGGCCTGGCTGCGGGGCATTGTCGAGTGGCGCAGGATCAAGATTCCGCTG
ATCGCCTTTGAAGGGATGCTGGAAGAGGAGTGGATCAGGGAGCCCGGCAACCGGGGACGT
ATCGCAGTTGTCCACACACTCAATGGAGATACTTCGCTCCCCTGTTTTGGAATTGTCTGT
CAGTCTGTGCCCAGTCTGGTGCGCATCACCACCGAGAACATCATGCCGAGCGAAAGCGAT
GGTGAGATCAGCCCGGTGGTGCAGAAGTCGGTATTGGTGAATGGTGAGACGGCGATGATC
CCCGACCTGGACGAAGTGGAGTTCATGCTGCTTGAAGCGTTCGAAACGAAGTGA
>DDLEKDFJ_00317 Sensor histidine kinase RcsC
ATGACCAATGTCCGTGACTTCGGCGCGCTGAACTGGGTAAAAGACGAGATCGATGCAACG
ATCGGTCAGGCCCGTCGGGCGTTGGAGGAGCAGGTTGATGATGCTGGCAGTGGTGCATCG
CTTCAGCTGTGTGCCGAGAGCCTCCATCAAGTTGCCGGCGTCTTGCAGATGGTGGAGGCC
TATGGCCCTGCAATGCTGGCAGAAGAGATGGAGCAGGTTGCCCGCGCCATGTTCAAGAGA
AAGGTGCGTCAGCATGAGGATGCTGCTGAAGCGCTGATGCTGGCACTGATCCAGCTGCCG
GACTATCTGGAAAAGCTGCAGGCAGGTGATGAAGATGTCCCACTCATCGTGCTGCCCCTG
TTGAATGACCTGCGTGCCGTGCGTGATGCCCCCCTGCTCTCTGAAGCGGCACTCTTCAAT
CCTGATCTGGAAAATGTTGCGGTACCTGATCGCATTACAGGAGAGCCGAACGACGAGCTC
CCTGACTTGGTGCGTCGTGTACGCCAAAAATACCATCTTGGGTTGCTCAACTGGTATCGC
AAACTCAACCTGGAAAAGGGATGGAGTTACCTGCTTGATGTAGCCAAAGAGCTCGAGCGG
GGGGCTGGTACCGAACAAGTGCATCGCCTGATGTGGGTGGCTGGAGCCGTCATCCAGGGT
TTGATCGAGGGCAGCATCCAGGGTGGTGTAGCAGTCAAGCAACTGCTAGGAAAGCTGGAT
CGCGAGTTGAGGCTGATCATCGATCAGGGTGAGCGTGCACTGGTCGATGATCCCCCCCAC
GAACTGATCAAAAACCTCCTCTACTATGTGGGGCGGGCTGAATCACAACATCCACATCTG
CTTGCGGTAAAAGAGGCCTATAATCTGAGCGGCGTGTTGCCGAGTGAATCGGCACTGGCG
AAGGGGCGGGAGAGCCTCACCGGTACCAATGCCGAACTGGTCCACTCGGTGCGAGAGGCG
ATCTACGCTGAGCTAACACAGGTCAAAGATATCCTCGACTTGTTCATGCGTGGTGAGCAG
GCAGACCCCAGCACACTCGATCGCCTTCAGGTGCCGATGCAGCGCTTGGCCGATACCCTG
GGAATGATCGGCCAGGGCGCATTGCGGTCCCGGCTGATTCGTCAGGCTGAAAAGCTCGAG
TCGTTTGCCAAACGCTCCTCCAAGCCGGAAGAGTTCGAATTGATGGAGATGGCCGGCGAT
ATCCTGTTTGTGGAGTCCTCGCTGAGTGGCATCCACAGCGGCCAGCAACTGATTGAAGAT
GTAGAGGCTTCAAGCAGTAACTGGGGGCAAACGCTGCCAGTCGGTGAATTTGAAGGCCAG
GTCAAACAGACGGTCAAAGAGGCCAAGATCGATATTGCCAAGGCAAAAGAGGCAATTGTC
AGTTACACCGAAACTGACAATGATCCAGCGGTTCTCGAAGAGGTCTTTGGACAATTCACC
CGTGTCTATGGCGCCCTAAAACTGCTCGATTTTTCCGAACCGGCAGAGATTGCGCGACGC
ACCACTGAATTCATTCATAAAAATCTGATCCAGGGGCATCAGATTCCAGGCCGGCAGCAG
TTGAACTCACTGGCGGACGTGATCAGCAGCATCGAATACTTCCTCGAAGCCTTGGTCGAC
GGTGTGGGCGATCGCAAAGAGATCATAGAGATAGCGCGGACTGCGCTCTCTGGGCTGGTG
CAAGAAGTGCCGGGCATGCCGGAGGAGGAGCCCGTTCCCGCCCCGGTGGTTGAAATTGCT
AGCGTACGCGAAACCCAATCTCAGCCTGAGGAGTTGTTTGAGCTGGAGCAGAAGGAAGAG
GCGGAAGCGGTTGAGGAAGGGCCTGTAGAGGAGGAGCGCGATTCGGAAGGATTGTATGCG
CCTTTGACAGAGGAGGAAAAGGCGCGCGAGATTATTCCCTCTGCGGAAAAGCCCGCGCTG
GAAGAGATCGACCCGGAGATCCTCGAGATCTTTGTCGAAGAGGCACGGGAAGAGTTGGAG
GTGGTCCAGGAAAATCTGCCGCGCTGGCGTCGGAATTTTGACGATAAGGATGCCCTGATT
ACCATCCGCCGCTCCTTCCATACATTGAAGGGAAGCGGTCGTCTGGTTGGCGCCAAGATG
ATCGGTGAGCTCGCCTGGTCGGTCGAGAATATGCTCAACCGGATCATCGACGAGACCATC
GAAGTTACACCTGAAGTACTCTCCATTCTGGCCGATGTCGAACAGATGTTGCCGGTGCTG
ATCGACTGCCAGGAACGCTCGGTTTTGCCCGATCTGAATGTGGTTGCGGTCATGGAGCAG
GCTTTCGCCTTGATTGATGGCCGCTCCAGCGCCGCAGCAAAGAGCACGCCTGAAATCGCA
GAGGGCGAAACCGCAAGGGAGTTGGCGGAAGCTCAGGGCGAGGTGCTAGAAGAGCCAAGT
TCGGTGGAATCGTTCGATCTGTTTGAGTCATCCAGTGAAGAGATCGAGCTGGCGCCTCTG
GAAGATGAGACGATCGACGTTGAAGAGCTTCCTCTAGACGAACCGGTTGAAATCGAGGCA
AGCATTCAGGAGCCTGATTCGGCAAGGCTTGCCGTGGAAGCGGCGGTAGAAGAGGCTCTT
CTGGAAGCCGAAGCCGAAGCCGAAGCCGAAGCCGAAGCCGAAGCCGAAGCCGAAGCCGAA
GCCGGAGCCGAGCCCATCTCAGCTGAAGAGTTCGAGAAGTTGCCTGACGAAGAGGCGGAA
GAACTGTTTATCACAGCCGGTGATGAGGCCGACTCGGCGCTGATTGAGCGGGTCGAAGAG
GAGGCGCTGAGCCAGGTCGAAGAGGAGGCGCTGAGCCAGGTCGAAGAGGATGGCATGTTT
GCCGTCGCAGAAGACCCAGAGTTGGTCGAAGTTTTCGTCGAAGAGGCGAAAGAGCTGCTG
GAGCAGATAGAATCGAGCTATCAGCATTGGATGGATAACCAGTCCGATGAGTCGGCCATC
GACGCTATCCAGCGCATTCTGCATACCCTGAAAGGCAGCGCGCGCCTTTCAGGGATCCTA
CCAGTCGGTGATCTGAGTCATGCGCTCGAGTCTCTGTTCTCAAAGATTGCCGATAAAAAT
GTTCTGATAACTGGAAGATTGCTCGAGCTGACCCGACAGGCGATCGACCGTATTGCGCAC
CAGATCGACGAGGTCGCAACCGGTGGTGCCCTTTCCCGTGCTGGCAAGCTGGTCAAACAG
CTGGAGTCGATCCTTGGTTCAAAAGAGGCCAGCGCGGAGATTTCGTCATTTGCCGCTGAG
TCGACAGATAGTTTGCTGGCGCCCAGTTCCATCGATGAATTCGAGGCCGACAGTGACTTT
GCGATGCTGGATGCCGGCCTGACAGCAGATCTTGCGGAGGAGGTGACTCAGTCTGAGGAA
ACAGCGGAGACTGAGGGAGCGGAGTCTGCGCTTGAACCGGAAGTGGAGCCTGAACCTGAG
CCGGGGGAATCTGAAGCGCTGAAGCGGATTATCCGTTTTCCCAAGCAACCACAGCAACCA
CCCGCGCCCGCGCAGGAAAATCTGCCGCAGGGGACGGCATTTCGACCTGCCCGTGACCAG
GTGCGTGTCAGTGCCACGCTGCTGGACCGGCTGGTAAACAATGCGGGTGAGATCAGCATC
TACCGGGCGCGTCTGGAGCAGCAGAACGGTGTGCTCGGCTTCAACCTTGCGGAGCTGGAG
CAAACCATTACCCGTCTTTTCGATCAGTTGCGCAAGCTGGAGATCGAGACCGAGGCCCAG
ATTCTCTATCGTTGGGATCGCGACTATGGGCAAGATGACAAGAATCGGGCGGAGTTCGAC
CCGCTTGAGCTCGATCGCTTTTCCACCATGCAACAGCTCTCACGGGCACTGATGGAGACA
GTTAACGACTTGGGCAGCATCAATGGATTGCTGGCCGATCTGCAGCGGGAGACCGATACT
CTGCTGCTGCAGCAGTCGCGAATTTCCACCGACCTGCAAGATGGCTTGCTGCGCACCCGT
ATGGTGCCGTTTCAGCAGCTGGTGCCGCGGTTGCAGCGCGTGGTGCGTCAGACAGCAGAT
CAGCTTGGCAAAAAGGCCAACTTGGAGACCTACGGTACAGATGGCGAGATGGACCGTACC
ATTCTTAACCGAATGATCCCGGCGCTTGAGCATCTGCTGCGAAATGCCGTGTCACACGGT
ATTGAAAAGCCTGAGGCGCGTCGTTTTGCCGAGAAGGATGAGGCTGGGCGGATCTCCCTC
TATATGACCCGTGAAGCGACAGATATTGTGCTAACGCTTTCGGATGACGGCAACGGTCTC
GATATCAATGCGATTCGCGAGAAAGCAATTGCGCAGAATCTGATCGATCCAAACGCCCAG
GTCGAAGATGACGATCTGATGCAGTGTGTCTTGATGCCGGGCTTTAGCACTGCTAGCGAG
GTTACCCAGATCGCTGGACGTGGCGTGGGGCTCGATGTGGTCTCCTCCGAGGTGAAACAG
CTAGGTGGTTCACTCGATATCGACTCCCAGCCGGGACGCGGCACCAGTTTTACCATTCGT
CTGCCGCTGACCCTGGCGATCACTGACGCCTTGCTGATGCGCGTAGGCGATGATGTATTT
GCCATTCCCCATGGCAGCGTCGAGGGTGTGGTCCGGATCAGCCGCAGCAAACTGATTGCC
TGTGAGTCGGGCGAGGAGGAGGGTTTCTCCTACGCCGGACGCACCTATAAAAATTTCTAT
CTGGGCAGCATGTTGGGCTTAAGTGACAGTCTGCCCCACGAGACTGAAAAGTGGATCCCC
CTGCTACTGGTCCAGTCCGGAGAACGCCGCGTTGCCTTGCGTATCGATGAGTTGCTCGGC
ACCCGCCAGATCGTGGTGAAATCGGTTGGCAAGCAGGTCAGCAGTGTGCCCTGGATCACT
GGTGGTACGATCCTGGCCGATGGCCGTGTCGCCCTGATCCTCGATGTCGGCGCACTGGTG
CGTCTGGGCACTGCGCACCTGCAGGAGCAGGTTGAAGAGGGAAGGAAGGCTGCCAAACGG
GAAGAGGAACGTCGTGTGCGGGTGATGGTGGTGGACGACTCGATCACTGTGCGCAAGGTT
ACCAGCCGATTGTTGGAACGTCACGATATGGATGTGGTGACAGCAAAAGATGGTGTGGAT
GCGGTAGCGCTGCTCCAGGAACAGATTCCGGATATCATGTTGCTGGATATCGAGATGCCG
CGCATGGATGGTTTCGAATTGGCACGGCATGTCCATAATTCCGTCGAGTATTATGGACTG
CCAATCATCATGATTTCGTCGCGTGTTGGTGAAAAACATCGCAAACGTGCCTTTGCTCTT
GGTGTCAGGCGCTGTCTCGGCAAGCCTTATCAAGAGGCGGAACTGCTTGAGAATATTAAA
GACGTGTTGGCGGAATCTGAGACATGA
>DDLEKDFJ_00318 hypothetical protein
ATGGAAGCCAGTACTTCGGGTGTGGTGAGAGGAGCGAAGTTGGCAGAGGATGCCGGTGAG
GCTCTGATGGAGATCGAAAGTGTATCTCAATATATCTCTGACCTTACCGGTAAGATTGCG
GAGTCTGCCAAGGCACAGTCGGAAGCTGCAGTAGGTGTAAACGCCACCATGAACGTGATC
CAGGAGATCACCACGCAGACCTCCGATGGTACTAGCCAAACCGCGGCATCGATCGGTGCG
CTGGCCGACTTGTCAGACGAGCTGCAGAAGTCTGTAGCCGGTTTCCGTTTGCCTTGA
>DDLEKDFJ_00319 hypothetical protein
ATGAAGGTAAGAGGTGTGGGCGGAGGCTTGCCGTCGAAAAGGGCCTTGACGGTGTTAACT
GTGCTCCTGATTGCTTCTGTATTTTTGGGGCTTGTGACGTTTATCCATACGACGCAGCAG
GAAAGTTATGAGGAACAGTATCTGTTGCGCACAGCTGAGCAGCGAGTGTTGGCGCAGCGG
ATCGCTAAATTTGCGATCTCTGCTGCACGGGGCGATCGCCAGGCATTTGCACCTCTGCGA
TCAGCCCGTGACCAGTTCGAAACCGTAATGACTGAGTTGAAAAATGGCTCAGAGGCCGAC
GACCTGCCGGGGTCACCGGTGGAGGTCATGCTTCCTTTGCGAAAGGTGGAAAATGCCTGG
CTGGAACTGCGCCAGAATGCGGACGAAATCCTAGCCGCACAAGAGCCAATTTTGGCGATC
GGCGAGTTCATCGGTGTGATCTCTGAATTTGTTCCCCAATTGCAGGAACTCTCGGAAGAG
GTTGCGCAGGTGTTGATCGAGAAAAATGCATCTCCGCAGCAGATCTTTATCGCTTCCGAG
CAGCGGATGTTGGCTGAACGTATCCAGGCGAAGGTGAGCTTGGTGCTGGCTGGTGGGCAG
CAAACGGCAGCGGCGATCGACCAATTTACACGGGATGCGGATCGGTTCGGCCGTGTACTC
GATGGCCTTCTTGAGGGCGATCCTGATCTGGGGGTTGCTAAGGTTGCTGATCCAGTCGCA
GAGCAGCGGTTGAGGGATATTGCCACACTGTTTGGGACGGTGAGTGACCATGCTGATGAG
ATTATCGAAAATATTCCAGCAGTGTTGCCCGCCTTGGAAGCCGCTTCAAGCATGAATGAG
ATTTCGGACAGAACCAGTGAGGCAACCGAAAACCTGATTAAGGTGTATGGCGAGTCTCCT
GGGCGTATCGAGATTCTCGGTGTCAAGGCGGGCCCCGGTATGGTGGCTGCCTTTGGTGGC
TTAGCGGCGGCCTTCCTGATCGTCCTTGGTTTTCGGTTGGTACTGGATGCACGCCGTCGG
GAAGAGGCGAGTAAGGAGCAAAACGAGAGCAACCAACGGGCTATTCTGCGTCTACTCGAC
GAGATGGGTGATCTGGCTGATGGTGACCTGACGGTAACGGCCAGTGTAACCGAGGATATT
ACCGGTGCGATCGCCGACTCGATCAACTACGCAATCGAGGCGTTGCGCGAGCTGGTAACC
ACCATCAACCAGACCGCGGAGCAGGTATCCAGCTCAACCCAGGAGACCCGTGCTACGGCC
ATGCACCTGGCCGAGGCAAGTGTCCATCAGGCGGAGCAGATAACCGATGCCAATGACGCC
ATCAAATCGATGTCCTTAGCAATCGATCAGATGTCGAATGATGCAGCCGAATCGGCAGAG
GTTGCCCTCCGCTCGGTGGATATTGCAAGCAACGGAGCCGAGACCGTACGTAATACCATC
CAGGGCATGGATGCGATTCGCGAACAGATTCAGGAGACCTCTAAGCGAATCAAGCGTCTT
GGTGAGAGCTCTCAGGAAATCGGTGATATCGTGGAGCTGATCGACGATATCGCGGATCAG
ACCAACATCCTCGCACTGAACGCCGCCATGCAGGCAGCCATGGCCGGTGAAGCGGGTCGT
GGTTTTGCGGTGGTTGCGGACGAGGTCCAGCGTCTTGCAGAACGTTCGATTAACGCAACA
AAGCAGATTGAGGCACTGGTTAAAACCATTTAG
>DDLEKDFJ_00320 hypothetical protein
ATGCCCTTGGGGTACGACGCAGCAGCGGGGAATTTCGACCGCAAGACTGCCGTCCATGAT
TCGTTCAGAGGCTCCCTAAAGACTATGGTTAACTGGCAGTTGGATACACCGGAGGAGCTT
GTCCAGTTATTGCAGGTGATTGAACAACGTAGCCATGGGAATACGTTGGCCCTGCCACAA
CAAGACAAGGTGCAGTCTGCTTGGGAAGGCGTGTTGTTTTCCCTCGGTAAACTGAGCATG
GTTGCTCCGCTTTCTGAGATCAGAGAAATTCTTAATTTTCCTTCAACGCTCACCACTGTG
CCCGGCACTAAGTCGTGGATGTTGGGGCTGGCGAATATTCGCGGAAACCTGGTTCCCATT
GTTGATTTACAGTCGTTTCTTACCGGAGAGAGGACCGCTCGGGGCAGAAGAAGCCGGGTG
TTGGTCTTCAGTGGCCCGCAGATGACTACCGGCGTGTTGGTTGGGGAGATGGTTGGTATG
CGCCATTTTTCGGAAGAGGATCTGATTGAGGTCCGCGGAATTGGCGAGAATCTGAGTAGT
TATGTCCAGTTCGGATTTCGTCAAGAGGGGAAGACCCTGCCGGTTTTTAGTCTCTCCAGT
TTGGCGGATGATCCGGCATTCCAGGTTGCGGCCAGATAG
>DDLEKDFJ_00321 Alkaline phosphatase synthesis transcriptional regulatory protein PhoP
ATGATTAAGAGATTTTTTCGCAAAGGGACAGACGAGAGCTCGGATGTGAACCGCGAAGCA
GTATCTTCGGGTGGGGTGACGGTTCTGATCGTTGACGATTCTCCTACCGAAGTCCATGTT
TTGAAGAAGATCCTCGAGAAGCACGGTTACCGCACTGAAGTGGCGAATGATGGTCAGGAA
GGCGTTGCGATGGCCAAGCGTATCCGTCCTTCCTTGATCTTGATGGATGTGGTAATGCCG
GTCCTGAATGGTTTCCAGGCAACACGACAATTAAGTAAGGATCAGAGCACTTCAGCGATT
CCTGTCATCATGGTAACGACCAAGGATCAGGAGACAGATAAAAGCTGGGGGATGAGGCAG
GGAGCCACTGATTATCTGGTGAAACCAGTTGCACCTGCAGAGTTGATCACAAAGATTCGC
AATGTGCTTGATCGCTAA
>DDLEKDFJ_00322 Transcriptional regulatory protein WalR
GTGAGTGCTGAAGATACGGAGACGGATATCTCAGGTGTAAAAGTAATGGTTATTGACGAT
AGCAAGACCATTCGACGCACTGCTGAGAGTCTTCTAAAAAAAGTGGGATGCGAGGTCATG
ACAGCGGTTGATGGCTTCGATGCGCTTGCTTTGATCGCGGATCATCACCCCGATGTTATT
TTTGTTGATATCATGATGCCAAGGCTTGATGGATATCAGACCTGTGCATTAATCAAACAT
AACGAAGTATATAAGAATATCCCGGTCATCATGCTATCGAGTAAGGATGGGTTGTTTGAC
CGGGCGCGAGGACGCATCGTCGGTTCTGAGCAGTATTTGACAAAGCCGTTTACCAAAGAT
GAGTTGCTGGGTGCCATTAGGCGCTATGCAAATAAAGCGGCCTGA
>DDLEKDFJ_00323 hypothetical protein
ATGAAATCTCTCTTTGTCAGAGCACTTTTTTCTGGCCTTGTCTATTTGTCTGCTTGGTCC
GTTTCCGCTGCTGAACTCGAAGTTGGTAAAGGTGGCAAGATCAGTCTGACCGCTGACAAG
CTCTATCTGCACGTAATGCATGATGGGCGCTCTATCAAAGTGCAACGAGTGCAGGATCCT
GACTATGTGCTCAAGGGCTACTTTGCAAAGACTGCACGAAAATGTCCGCCATTCTGTATC
CACCCCATTGAAGTTGATCCTCGCGTGAAGACTGTTGGTGAGGTTGAGGTCTTTGAGTTC
ATGGAAAATGAACTGAGAGACGGCAAGGGGTTGCTTATTGATGCTCGTACTTCACAATGG
TTCAGGCGGGGTACTATTCCAGGGTCGATAAACATACCGTTCACTGTGCTTTCTGGGGAT
GCTGAAAATCAGGAGATGATTGAAGCGTTGCAGAGATTTGGTGTGAAACGGCGCGGTAAT
GTTGGTTTCTTTACCCAGAAGATGGAAAAGGTGGGTTTTTTTGACGGTAAGCTGAAGACC
GAAAAGTGGGATTTTAGCAATGCTAAGGATTTGATCGTCTGGTGTAATGGTCCCGCCTGT
GGGCAGTCTCCCAGAGCCATTAAGGGGTTGCTTGGAGTCGGTTATCCGGCTGATAAAATC
TACTATTATCGAGGTGGTATGCAGATGTGGCAGTTGTGGGGATTGACAGTTGTTGTCCCG
CAGAAATAG
>DDLEKDFJ_00324 hypothetical protein
TTGGACCGGGCAAAACCTGATGCCGTAGGAGAGAACGCTGCTTCCGAGGTGGCGATCGAA
GGAGCAAGTCAGGAGGAGTTTGAGGCTGACCTTAAGTCTCGATATGTGGGGAGTTACACT
TTCTACATGAAACTCCCCCCGGCGAGCCAGGAGGAGGTATTTCAAGATTACAGGGATGGT
GCTGCAATCAGTGATATTCGAAAGAAGATCATGGACCGATTCCTGAAGCGGTGA
>DDLEKDFJ_00325 hypothetical protein
ATGAGTCAAAGTGTAATTTCTGATAATTGGTCGTTACAAAATATTTCTGAGCTTCTTCTC
AATGGGATGGAAGATGGAGAAGGTCAGTACATTAAAATTGACCGCGAAAACGATTCTTAT
GAATATAAAAAAATATCCGAAGCTGTAATACAAACCGAAGCATTGTTCGACTTTATTACA
GATATAATTCTTAGAGACCAAATAATAGTCGATGAAAAATTCACTCAAGCATGGAAACAA
TATAGCTCTCTAGACAAAGCAGTAAATGCAGGAGTGATTAACCCATTCCCCTTTCTAATT
GATTATGAAAACTTACAGAACCAAGAAATGAGTTCGTAG
>DDLEKDFJ_00326 hypothetical protein
ATGTTGGCAAGGGGCTTTGTTTATGAAAAAGGTTACACTCCTCATCCAGTACGCAAAAGA
TTGTTTCTTGCTGCAGGCATTACATTGCCAAGTGAAGACGCGGTAATTCAGTTAAATAAT
GTTATTACTGAAAAGAGAGCAAAAATGTCTTCTGTAAATATCAATCATGACGAACTTCAT
TCATTAACAATTAACATGCTACCTTTGCCAATACAGGTTATTCAGGAATCAAACTCTGCA
GATGAAATGATTTCAGTAGCATTACAACTACGGGATGAATATCAAGAGCTAAGAAACTGG
CTTGGCTGCTACCAACAAGCATTAAGTGACGGTAGTTATAAAGATATTTTAAAATTTAAA
AAAATTCTACTTTCAATATCTCAGTATATTGACTCAAAAATAGGTATTATTGATTCAAAC
TCCCCGACATTTACAGCAAGTATAGGGGTTCTAAAGGTAGCACTAAAAGGGCAACCGGTT
AATGCTCTTAAGAACCAGTTTGGAGTTAGGTCAATGGTAAACAACCTTATTGTAAGTCGA
ACTGGCAATTCAGACCTTAAGAAGTTTTTAAACTTTTTTGGGCAAAAAAAAACAACGGTG
GGTCTCAATGTGCTTGAAAATTTTGCTAAAAGTAGCGCTTAA
>DDLEKDFJ_00327 hypothetical protein
ATGGACGATGTTGCCGGGTGTCGACTTATATTTGAAGATATCGAATCACTTTATAAGTTC
CGAGATGAATTCCATGAATCCCGGTTTCATCATAAAAGAAAGAACGGTATCGATAAGTAT
GATTATATAAAAACCCCCAAGGCGTCTGGATATAGAGGGGCACATGATGTTTATAGCTAC
GATGTAAATTCAGAAATAGGGCGACCATTAAAAGGGTTGCTGATTGAAATACAGTATCGT
ACAGAAATACAGCATGCTTGGGCTACGGCGGTAGAGGTAATTGGTTTTATTACATCAAGT
CAACCCAAGTTCAAAAAAGGAGACACAAGGTATCAGCAAGCCATGGCGCTTTCTAGTGAA
ATTATTGCAAGAGTTCATGAAAAACATAATGGTCCCTATCCGAATACGGATGGAAAAGTG
CTGGTTAGCAGATTTCTTAAATTAGATGATGAACTTAATCTTATTAATACGCTCAGCGGA
CTCAATGAGGTTGATGCGGAAGTATCAAGTAGAAAAAATGTTATCTTGATAATCTCCCCT
GAAGGTGAACTCGAAACAAAAACATACCGCAGTGCAACAGACGCGATACGAGATCTATTT
GAACTAGAGAATAATTACCCAGGTCACGATATTGTATTGGTAAAGGCGGATACACCCGAA
GATGTGCGATTTGCATTCAAAAACTATTTCTCAGATACTAGGGACTTTGTTCAACTGCTA
GAAGATGCATGCACTTCACTTTCTGGGGTAAAAAGATTGAGACGCCGAACAAGGCGCTCC
ACCTGA
>DDLEKDFJ_00328 hypothetical protein
ATGACATTGAAGGAGGCGCGCGCAGAAAATGAGCGCCTACGGAAAGAGCTGGAGCAAGGC
CACAATCCAAAGATTGTTCGCAAACTTGAAAAGCAGGCGCTCATCAATGCCGATACGCTA
GAGTCCATATTCCGGCAGTGGTATGAAAGCTACTGCAAGAAGAATAAGAAAATGCACCAT
GAAATCTGCCGCAGCTTTGAATTATATGTTTTGCCTGTTGTTGGTGATTTGCCAGCAGAA
AAGATCACCCTTCACCAGTGGCTGGCAATCCTGGAAGAACATGCCGAGAAACGCCCGGCC
ATTGCCGAGCGTATTCTGATAAACAGCAAGCAGATGCTTAAATGGGCAGTGAAGCGCCAG
CTCGTTCCTTTCAATGTTTTAACCGAAATTAACGCCAAAGAAGATTTGCAGATAAAGAAG
GTGGCCAGAGACAGGTCATTATCTGATGAAGAGATAAGGCTCGTCTGGCTTGCCATTAAT
GAATCGCGCATGGCGGCAAAGAACAAGCTCTATCTTAAGCTCTGCCTTGTGTTGGCTTGC
CGGAATGGAGAATTGCGTTTAAGTAAAAAAGAGCATTTTGATCTGGATTCGATGGTCTGG
ACAGTGCCACCAGAAAACCACAAGCTCGGGAAATCCTCAAACAAGCCATTGTTACGCCCG
ATCATTCCCGCTGTGAAAGAACTTGTTGAAGAAGCTATGGAGTTGAGTGGTGAGGGAGAA
TACCTGTTCAATAATAGCGGTACGAACGAGCCGATGGGGCAAAGCGCACCGTTACAGCTT
CCCTATAACATTATGCAGTGGCTACGCCGTCATAAAGACTATGAAATGAAACACTGGTCG
GTGCATGATTTAAGAAAGACGGCCAGAACCAATCTATCTTCTCTGACCGAGCCGCATATT
GCAGAAATCATGCTGGGGCATCGGTTGCCCGGTTCCTGGCAGGTTTATGATCATTATGAT
TACCTGCCGGAACAAGAAAAGGCTTATCAAGCGTGGTGGGAACGTTTGATGGAGATTGTT
GAGGTGTCTTAA
>DDLEKDFJ_00329 [Ribosomal protein S18]-alanine N-acetyltransferase
GTGAGTACCCAACTGCAGGATCCGCTGCTCGATCTGCGGCTGATGCAGGCAGAGGGTCTG
GAGCAGGTATTACAGATCGAGCAGCGCGTCTACCCCTTCCCCTGGACCCTCGGCATTCTG
CGCGACTGCCTCAAGGTGGGATACTGCTGCTGGGTGGTGACAGTGGATCAGCAGATTGTC
GGCTACGGGGTGATGTCGGTGGTGGTGGACGAGTGCCATCTGCTCAACATCTGTATCGAC
CCCGGCTGGCAGCGGCTTGGACTGGGGCGCAGACTGGTCGAACGGCTGCTGCAACTGGGG
CGGCAGCATGGCGCCGAGGCGGCCTACCTGGAGGTGCGTGAGAGCAACCGCCCTGCGCGC
CGGCTCTATCGGCAGATCGGTTTCGTCGAGGTGGGGCAGCGGCGCGACTACTACCCGGCC
ATCGGCGGACGTGAGGATGCGCTGCTGCTGACCCTGTCTTTCTGA
>DDLEKDFJ_00330 hypothetical protein
ATGTCGATGGATGAGGCGACTCGCCGGCGCTATCTCGAGACCATTGGGATCACGGTGTGG
CAGCGCCGTGACTCCCTGACGGAGCTTCAGCCTGAACCGGCTAAGCCGCCTGTGTTGGAC
AAGCCACAGCTCGCCTCGCCGCCCGCACCAGAGCCGATCGTGGCCCCGCCTGCGGAAAGT
GGAGAGATGCCGCCTGCCTGGCTCGACGAGGCCCCGCCGCTGGAGGGGGACTGGGAGCCG
CTGGAGATCGAGCCGGTGGTGCCGGAGGAGGCTTATCAGGCTTCGCCTGCCGAGTCGGAT
GTGGCCGGGCTCGACTGGCCTGCCCTGGAAAAACGGGTCAAAGGATGCCGTCTCTGTCAG
TTGCGCGAGGGCTGCACCCAGACCGTGTTTGGTGTCGGTAACCGCCAGGCTGATCTGCTG
ATTATCGGCGAGGCACCGGGCGCCGACGAGGATCGTCAGGGCGAGCCCTTCGTCGGCCGT
GCCGGTCAGCTACTCAACGAGATGCTGCTGGCGATGGGTCTTAAGCGCCAGCAGGTCTTC
ATCGCCAATATCCTCAAGTGCCGACCGCCGGGCAACCGCGATCCACGATCGGAGGAGGCG
CTGAAATGCGAGCCCTATCTGCTGCGCCAGATCGCACTGATTCGTCCGCGGGTGATCCTC
TCGGTGGGACGCATCTCGGCGCAGAATCTGCTCAAGACCGAGATCGCCGTGGGCAAGCTG
CGTGGCCGCATCCATAACTTTGGCAGCAGCGCGATCCCACTGGTGGTGACCTATCATCCG
GCCTACCTGCTGCGTTCACCGGAGCAGAAGGGCAAAGCCTGGGCCGACCTGCAGCTGGCA
CTGTCAGTATTGCGTGGGGTCGCCCGGTGA
>DDLEKDFJ_00331 2-isopropylmalate synthase
ATGAGCAACCCAGACAGATTAATCATTTTTGATACCACCCTTCGAGATGGTGAGCAGAGC
CCCGGTGCCTCGATGACCAAAGAGGAGAAGGTGCGCATCGCCAAGGCGTTGGAGAAGCTG
CGGGTGGACGTGATCGAGGCCGGTTTCCCGATCGCCAGCCAAGGTGATTTTGAGGCGGTG
CAGGCGGTGGCCCGCGCGATCAAGGACTCCACCGTGTGCGGCCTGGCGCGCGCCCTGGAC
AAGGATATCGAGCGCGCCGGCGAGGCGCTGAAAGAGGCCAACTCAGGGCGTATCCATACC
TTCATCGCCACCTCGCCGATCCATATGGAGCAGAAGCTGCGCATGTCGCCGGATCAGGTG
GTAGAGCAGGCGGTGGCGGCGGTCAAGCGGGCGCGCAACTACACCGACGACGTGGAGTTC
TCTGCTGAGGATGCAGGCCGTTCCGAGCTCGACTTTCTGTGCCGGATCTTCGAGGCGGTA
ATCGATGCCGGTGCCACCACCCTCAATGTGCCCGATACCGTGGGCTATGCGATGCCGGAT
CAGTTTGGCGAGACCATCCGTGCCCTGCGCGAGCGTATCCCCAACGCGGACAAGGCGATC
TTCTCGGTGCACTGCCACAACGACCTCGGGTTGGCGGTGGCCAACTCCCTGGCGGCGGTG
GCCAACGGCGCACGTCAGGTGGAGTGCACTATCAACGGCCTCGGCGAACGGGCCGGCAAC
GCCTCCCTGGAGGAGGTGGTGATGGCGGTGCGCACCCGTGCCGACTATTTCACCTGCAAC
AGCGGCCTGGATGCCACCCAGATCGTCGCCTGCTCCAAGCTGGTCTCCAACATCACCGGC
TTTCCGGTGCAGCCGAACAAGGCGATCGTCGGCGCCAACGCCTTCGCCCACGAGTCGGGG
ATCCATCAGGATGGTGTGCTCAAGTCCCGCGAGACTTACGAGATCATGCGTGCCGAGGAT
GTGGGCTGGAGCCGGAACCGGATGGTGTTGGGCAAGCACTCCGGGCGCAATGCCTTCCGC
TCCCACCTGGATGAGTTGGGCATCAGCTTCGGCTCCGAGGAGGAGCTGAACGCCGCCTTC
TCCCGTTTCAAGGATATCGCCGACAAGAAGCATGAGATCTTCGATGAGGATCTACAGGCC
TTGGTCACCGATGCGGCGACCAAGGCGAAGAACGAGCGGGTCAAGCTGGTCTCGCTGAAG
GTCTGCTCCGAGACCGGCGAGACCCCCCACGCCGATGTGGTGATCTGCATCGACGGCGAG
GAGCGTGCCGACAGCGCCGCTGGCGGTGGCCCGGTGGATGCCGCCTTCAAGGCGATCGAA
GCGCTGGTCAATAGCGAAACCGAGCTGTTGCTCTACTCGGTCAACAACATCACCAGCGGC
ACCGATGCCCAGGGCGAGGTAACGGTGCGGCTGGAGCGTGGCGGGCATATCGTCAACGGT
CAGGGAGCCGACACCGACATCGTGATCGCCTCCGCCAAGGCCTATATCAACGCGGTGAAC
AAGATCATGGAGCCGGTGGAGAAGGCGCACCCGCAGGGCGGTGATGTCTGA
>DDLEKDFJ_00332 hypothetical protein
ATGAATCAGATTGCGCATCACAAGCTGTTTGACCTGCCCTTCCAGGGGGCGGTGTCTGCT
GCGCGTCTGACTGACCTCCTCTTTTCTCTGTTGCTGCGACTGCTGCCCTGA
>DDLEKDFJ_00333 hypothetical protein
ATGGAGACAGCTCCAGAGAAACCGAAAAAGCGCAGCCGCGGCATCTATCTGTTGCCCAAC
CTGTTTACTACCGCAACCCTGTTTGCCGGCTTCTACGCGATCCTTGCGGCGATGAATGAT
CGCTTTGAAGCGGCGGCAATCGCGATCTTTGTGGCGATGCTGATGGACGGGCTGGATGGC
CGGGTGGCGCGCATGACCAACACCCAGACCGCGTTTGGCGCAGAGTACGACAGCCTCGCC
GACATGGTGGCGTTTGGGTTGGCACCGTCGTTGGTGATCTATCTCTGGGCTCTTACCGAC
CTGGGTAAGCTGGGCTGGATCTCCGCCTTTGTCTACACCGCCGGTACGGCGCTGAGGCTG
GCCCGTTTCAACACCCAGATCGGGGTGGCGGACAAACGTTACTTTCAGGGGCTGCCGAGC
CCCTCAGCGGCAGCAATCATCGCCGGCAGCGTTTGGCTGGGTGTCGATTACGGGATCGCT
GGGGGTTCCGTCGAGTGGCTGGTGGCGCCGCTGACTATCGTGGTTGGGCTGCTGATGGTG
AGCAATGTGCGCTACAACAGCTTCAAAGAGATCGACTTCCACGGCAAAGTCCCCTTCATC
GTGCTGGTGGTGGTGATGCTGGGTTTTGCGATCCTGCTCGCCAAGCCGCCGGTGGTGCTG
TTTCTGATCTTCTTCGTCTACGCTATCTCCGGACCGGTAATGACCCTGAGCCAATTGCGC
GAGTGGCGTTCCCGGCGGACGGCCGGCGCGGAGGGTGAAGTGGCCGAGCCACAGAAGCCC
GAAAAGAAGGGCTGA
>DDLEKDFJ_00334 hypothetical protein
ATGCCCAGACCTTTTCTGCACAACCCTGTCGAAGCTGACTGCACCGCGGTGATGTGGTGG
ACGCGCCTGTTGTTGATCGTGATGCTCCTGCTGGCCTGCTCCCATCAGGCCCTCGCCCTC
GAGGTGAATATCACCCCTGAGCTCGGTGAGTTCCAGGTCGAGCATGCGGGTAAATCGCTG
ACCATCAGACGCAACCAGGATACCGAGGCGATGCTCGAATTCGACTTCGCCCGCACCTCC
CGGCCTTGCCCGCCATTCTGCGCACAGCCGATGCAGCTGGCGGCGGGGGTGAAGACCATC
GGCGAGGTGGAATTGGTCGAGTTCATGCGGACGCGACTGGCTGATGGCTCCGGCCTGTTG
ATCGACGCCCGCACCCCCGACTGGTACGAGCGCGGCACCATCCCCGGTTCCATCAACCTG
CCGTTCACCCAGCTCAACCCCAGCCAGGGCGCGGATGATCTGACCCTGGAGGATTCGCTG
GCCCGGCTTGGGGTAGAGCTAAAGGACGATGGCTGGGACTTTTCCGCGGCGAAATATCTG
GTGCTCTGGTGCAATGGCCCCTGGTGCGGTCAGTCCCCCACCGCCATCAAAGGGTTGCTG
AGCATCGGCTACCCGGCCGAGAAGATCCTCTACTATCGCGGCGGTATGCAGCTGTGGCAG
ATCTTTGGCCTGTCGGTTGTGGTTCCGGAGTGA
>DDLEKDFJ_00335 Benzil reductase ((S)-benzoin forming)
ATGAGCGGCGGAAAAAATCTATTGATCACCGGCAATAGCAGCGGACTGGGCGAGGCGTTG
ACCCGCTTCTATTTGGCGCAGGGCTGGAATGTCTACGGTTGCAGCCGGCGGGGCTGTGCG
GAACAGGCCGAGCCGCTGCAGGATATCCACTGCGACCTGAGTGACTTTGATGCCATCCCA
GGCATGATGGATGTGTTGCTGGAACCCGCCGAGGGGCTCGACCTGGTGATCCTCAACGCC
GGCATCTTGGGTGAGCTGGAGGCATTCCATAAGGTCTCGCTAGAGGATGCGCGGCAGGTG
ATGGACGTCAACCTCTGGGCCAACAAGGTGATCCTCGACTGGCTGCAGGGCTGGGACAAG
CCGCTGCGTCAGATCGTCGCCATCTCCTCCGGTGCGGCGGTCAACGGCAGCAAGGGCTGG
GCCGGCTATGCTCTCTCCAAAGCGGCGCTCAACATGCTGATCAAGCTTTACGCCCATGAA
TTTCCCGCCAGCCATCTGAGTGCACTGGCGCCGGGGCTGATTGACACTGGCATGATGGAG
TATCTCTGCAGCCAGCCTGATCCGGCAGAGTTCCCGGCGGTGCTGCGGCTGCGCGATTCT
CGCGACACTGGGGGCACACCCCCAGCCGATGAGGCCGCGGCACGGATCGCTGCCGCAATC
CCTCATCTTTACGACTATCCCAGCGGGGAGTTTGTTGATATCCGCACGATGTGA
>DDLEKDFJ_00336 hypothetical protein
ATGGCAGGACAGGCAAAAGAGAACGCTCGATTTTTCAGCCTCAAATGGAAGGCGGGACTC
CTCTTCAGTCTGATCCTGATTGGCGTCAATGGCGGACTGGCGGCGCTCGGCTATCTGCAG
TTACAGCATCAGTTTGTCCAACATCAGCGTGAGATCAATCAACAGCAGGCCGAGGAGTTG
CGGGCCCTGGTGCTGGATCGCTTTCAGCAGTTGGAGCAGGTGGCTGCCCTGACCCCGGTG
ATTGCTGCCAGCCAGTCGGGTGAAAGCAGACTGGCGAAACGGCTGGAGACGGTGTTTGAA
CAGAATGCGGCAACTCTGGAAATCGACTGGGGGCTCGACTTCGCCGCCTTCTTCTCCAGC
AACGGGGAGCTGCTCTACCACTGGCAGTCAGAGCAGACCCTGGCGTGCTTCAAGCCGCAG
GTCGCACAGGTCAACCGCACTCAGCAGCCACTCCATTGGATCGACTGCCAGCGGGGCTGC
CGGCAGTTTGTGGCGGAGCCCCTGCTCGACCAGGCGGAGTATGCCGGCGTGACCCTGCTG
GGACGGCCAATCTCAGACCTGATCCTCGCCTTCAATAGCATCACCGGCGCCGATATCGCG
CTCCTCAGTCAATCAGCCCAGCCTGGTCCTGATCCGCTTGCGGGGACGCTGGCGGCCCAT
TGGGGAGTGGGGGTGGTTGCACGCTCCCAGGCAGACCAGCTGCTGCCGATGCTCAACGCG
GCGGCATCCCGGATCGCGCTGACGCAGTTGCAGGGGGAGCCGCAACAGCTGACATACGCC
GGCAACCGCTATGCCCTGCAGATCGTTCCGCTGAGTGCCAGCAGTGGTGTGCACAGGCCG
CAGTTTCTGATCATCAACGACATCACCCGCTCGGTTGAACAGATCGAGCACTCGACCCGT
ACTGCCGTCATCGCCGGGCTGTTGGGGCTGTTGTTGTCGGAGGCCGTGCTGTTGCTCCTG
CTGTGGAGCCCGATGCGGCGTCTGCGTCTGTTGTCGCGTGCCCTTCCGCTGCTGGCGCAG
AATGCCTTTGCCGAGGTGCAGCACAAGCTGGCAAGGCCGATAAAGCGGATTGCCGCTGAT
GAGATTGATGTGGCGGGAGGCGCTGTACTCGATCTTGCCGCACGGCTTGAGGCGCTAAAT
CTGGAGGTCAGGAAGCGCGCCATCAGCCTGATCGAACGCAGCGAAGAGCTGGCGCGTGAG
CGCGATTTTGTCACCAGCCTGCTGCATAACGCCCAGGTGGTGATTCTCACCCAAGGCAGT
CAAGGCCAGCTGTTGTCGATCAACCCCGAAGGTGAGCGGGTGTTCGGCTGTCGGGAGGAG
CAGGCGGGCAAACTGAGTTTCCTCGAACTGATCGAAGTGGCAGGGGAGATGGATGACCCG
GAGCCTTATCTGCAGCGGCTCAAACGGGGAGAGATCGATGTCTATCAGCATGACAGCTGG
GTTGTGTCAGACGACGGCTGCCAGTTCAGCATCTCCTGGGTCCACTCGCGGCTGCCCGCC
AAAGATGTCGATGATTTGCCGCTGCTGCTTTCGATCGGCCTGGATGTAACCGAGCGTAAG
GTGGCGGAGAGGAACCTGGCGTGGCTGGCCGACCACGATCCCCTCACCGAGCTGTTCAAT
CGCCGTCGTCTGGTCGCTGAGCTGGAACGCCTGCTGGAGCGTTCCGAGCGCTATGACGAG
AGTGGCGCGTTGCTCTTCATCGACCTAGATCAGTTCAAGTATGTCAACGACATCAGCGGC
CATCAGGCCGGCGATGCGCTGCTCAAGATCATCGCCCGGCAACTGGCGCAGGCCACCCGC
AGCAGTGACATCCTGGCGCGCATTGGTGGTGATGAGTTTGCCATGTTGCTGCCGAATGCG
GATGTCAGCGCGGCGGTGGATGTAGCTGGCAAGTTGCTGGATGTGATGAAGGGGATTGAA
CTGCCGAGCAAGGAGGGCAGCCAGAGGATCTCCGCCAGTATCGGGGTGGTGCTGTTCCCC
GATCATGGCGTCAATCTGCAGGATCTGATGGCGAATGCAGATCTGGCGATGTATCAGGCC
AAGGAGCGCGGCCGTGACCGCTGGCACCTGTTCGCCCAGGATGAGCAGATCCGCGAACAG
ATGAGCGACAGCGTCTCTTTGAAGGGCAAGATCGAGTGGGCGTTGGCGGAGGGTGGATTC
TTGCTCCACTACCAGCCGATCATGGAGATCGCCTCACGGCGTATCTCCCACTATGAGGTG
CTGCTGCGGCTGCGGGAGGCGGATGCTCGCATCGTTATGCCTGGTGACTTCATCCCGGTG
GCCGAGAAGACCGGGCTGATCCACAGCATCGATCGCCTGGTGCTGCGCGAGGCGATCAAC
CGGCTGGCTGAGCTGGGCAAGGCTGGGCAGCAGTTGATCAACCTTTCGGTCAACCTGTCG
GGTTGGGCGGTCGATGATCCAGAGTTGTTGCCGTTGCTGAAACAGCTGCTGCAGCTGCGC
GGTGTGAGGCCACAGCAGCTGGTGTTCGAGATCACCGAAACGGCGGCGTTGGCTGACATG
ACCGCCGCTGAGAGTTTTATCCGTGAGCTGCAGGAGCTGGGCTGCCGCTTCGCCATGGAT
GACTTCGGTGTCGGTTTCTCCTCCTTCTACTATCTGCGCGAGCTGCCGTTGGACATCGTC
AAGATCGATGGCTCTTTCATCCGCCAGCTGCCGCAGAACCGCAAGGATCAGGTGTTCGTC
AAGGCGTTGGTTGAGATGGCCTCTGGACTAGGCAAAAAGACCATCGCCGAGTTTGTTGAA
GATGAGGCGACCCTGCACATGCTCGAAGAGATTGGGGTCGACTATGTGCAGGGCTACTTC
ATCGGCCGGCCGCAGACGGAGATCGAACTGCCGACCGGATAG
>DDLEKDFJ_00337 hypothetical protein
TTGAGATCGAATAATCCTCTGGCATTGGTCCTGTTGCTGTTCCTTCTTGCCGGGCGGATG
CAGCTCTGCGCCGCTGGGAGCCTTTTCGATGACGATTCGCCGTTGCAGATCCACGGCTTT
CTCACCCAGGGCTATGTGAAGACCAGCGACAATAGTTTCTTTGGTGACAGCGAAGATGGC
AGTACTGAGTTCCGCGAGATCGGCGTCAATTTCTCCTATCGCATCAGCCCGAAACTTATG
GCTTCCGGACAGCTGTTGTCGCGTCGTGCCGGCGGCATGTATGACGGCTCACCGGCGGTC
GACTATGCGCAGTTCGACTATTCGCCCTATATCTCTGAGACTGGGCGCGCCGGCATTATT
GTCGGGCGCTATAAGAATGTGCTGGGTTTCTACAACGACACCCGCGATGTGGCCTCCACC
CGGCCCAGCATCTTCCTGCCCCAGGTCATCTATTGGGACCGGGTGCGCAATACGGTGCTC
TCCAACGATGGCATACAGCTCTATGGAGAGCTTCATCAGGGCGACCATAGTCTCTATCTG
AACTTTGGTTCAGGTAAATCGCTGATCGATGAGAACATGGAGTCAACCTATCTGATCAAC
GATTTTAATCCGGACCTGAGCCAGCAGGGGCTCAATCTAATCGGTCGCCTACTCTACGAA
TGGCAGGGTGGGCGGCTGCGTATAGCATTGAGTGGTGTAAAGCTCGATCTGAATGGCACG
ATGTCAGGTCTGCCCTCGCCATTGCCTCCAACCCTCAGCGGCAGTCTGGGGATCGACTAC
TGGCTCGCCTCTGCGCAGTACAACGAAGGCCCCTGGAGCCTAACCCTGGAATATATGCAG
GAGCCCCTCGAATACAGTGGTTTTGGCTCAATTCTGGACAGCAACAACACAACGGTTGAT
GGTTACTACCTGCAGGGGAGTTACCGTCTTGCCGCTGACTGGGAACTGCTGCTGCGCTAT
GAAGAGGGCCACTTTGACAAGGATGACCCCGACGGCAGCGGGCGCAGTGCGATATCTGGC
CGACCGGCCCACACCAGCTTTAGCAAGCTGACTACCCTGGGTCTGTTGTGGGAGCCGACA
GAGCAGTTGATCCTGCGCGCTGAATATGGCCGTGCGAATGGCACCATGTTCCTCTCAAGT
GCCGAGAATCCAGACCTGTTCTCGATGACGCAGCACTGGAACATGTTCAGTCTGCTGGTC
TCATATGGTTTTTAG
>DDLEKDFJ_00338 hypothetical protein
GTGGGAGCTGATCCCGATAAGCCAAATGATATTTGGCTCACTCTGCTGTACGTGATGGAA
GCACGATTTCAATTCACCATCTTCGCTCTGTTGATGACCTGCCTGCCGCTGCAGTGCGGT
GCTGTTGAACTTGTTGCCAACAGCGGGAATTCAATCAGGCCTCTCTCCCGCGCCACGCTT
CGTAGCATCTTCACTATGCGCATGACCGAGTGGCCAGATGGCACCCCGGTCCGGGTGTTT
GTACTGGGAGACAAGGCGCCGCTGCATGTGGAGTTCACCAAGCAGGTGTTGGGGGTGTTT
CCCCACCAGTTGCGCCGTGCCTGGAGCCGGCGCATCTACTCAGGTACGGGGCAGGCGCCG
ACCCGCGTGGGATCGGAGGCGGAGATGTATCTGCGGCTGTCGGTAACCCCGGGAGCTATC
GGTTATCTGTCGGAAGGGCTGGTTGATGGGGAGGTCAGGACCATTGAGATCGAATAA
>DDLEKDFJ_00339 hypothetical protein
ATGATGCGGGGGCGTCCAGTCGTCGGTATCAGCGCCTACCTGCTGGGGGAGCGGGTGCGC
TACGACGCTCGGGAGAAGCGGGCCACAGTGATCATCGAGGGGCTATCAGGCCGGGTGGAG
TGGCTGCCGGTCTGCCCTGAGGTGGGGGCCGGGCTGGGGGTGCCGCGGCCTGCGGTGCGG
CTGGTGGGAGAGCCAGGCAGGGCGCGGGCAGTTGGTGTCGAGGTGAGCACACTGGATGTG
ACAGAACGGTTGCTGGTGTTTGCGGCCGACTGGCTTGAACAGGTCAGGCGGCTCGATGGT
TTCATCCTCAAGAGCCGCTCGCCCAGCTGCGGTCTGCACTCCACCCCTCATTACCCATCT
GGTCAGTTCGGTGCCGGTCTGTTTGCCGATCAACTGCGTCGGGCCCTGTCTGCCCTGCCA
TTGCGAGAGGAGTCTGAGTTAGTTACTCCGGAGCAGCAGGAGTCGTTTCTGGCAGAAGTG
ATAAGGCATTCAAAATTACCATGA
>DDLEKDFJ_00340 hypothetical protein
ATGGATCAACCAAAACCACAAGCCTACTGCCTGCGCCGACTCAACCCGTTCAACGGTACC
CTGCAGGTGTTTGAGAGCGACCATGCACGTGCCTTCAGCGCCGACGGCAGGCGCTGGGAG
ATCCAGGTGCTGAGCCACCAACCCCAGGGGCTCTGGGCCAACACCCCGCTCGGCGACAAG
GCCTTCTTCCGCTTTGGCATCTGGTCTGCCGCAAAGGGACTAAAACAGGTGCCGATCAAT
CCCCTGTTCGACATCCAGCAGATGATCGATGCCGCCGCACAGCTGATCGAACCGTTGCAA
CTCGCCCTGCCGCACCTGCCCTTCCCGCCAGGTGATCCATATGAACTCTGGTCCCTCGAC
GAAAACAGCGCTCAACCCATCGCCTTGCTCGCCAGCGTGGTCACTGACGCATCCCGGCAG
AGCATAGAGGCCAGCCGCTGGGTCGCCGCCCAGCAGGGAGATTTCTCCTTCATCTCCGCC
ACCCTGAGTGACAAACAGGTACCAAACAACGACGGCCATAATCCCCGGGTGCACGCCTCG
ATTCTGGAGGCGATGGTGCGCGGCCGGGCTGGGCAGAATCACCGGCGCGGCTGGTTCCTG
CGCCAGCCCGGAGAGCCTGTGGTCGCCTGCGATGCCGGGCAATCCAGCCCATCGGCCGAT
GCCTTTCCACCACTGCCGCTGAGCGACGCCTGGGAACATCCAGATGACCGCACCCTGTTC
GAAGAGTACCTCGATTGGAAGGCGCCAAAACTACTGCAACTACCGCAGATCCCCGATGCC
TGGCGCGCAGAGCTGGAGCAACGGGCGGTAAAAAGCGCTATCGAAGTAGAGCGCTGCTGG
CAACTCTACCCCAAAATCCTCGATAGACAGCTGTTGAATCGGGCCCGGGTTGAGGCAAAA
ATCCGCACATCCGCGACCAACAAATAG
>DDLEKDFJ_00341 Ferrochelatase
ATGAAATACAAAGACCAATCAGACCAACCCCTCGATGGGGCTGGCCGTCTTGGTGTGCTA
CTGGTCAACCTCGGCACTCCCGACGCCCCCACTACCGCCAGCGTGCGCCGCTATCTGGCC
GAGTTCCTCAGCGACCCGCGGGTGGTAGAGCTACCCCGGCTGCTGTGGATGCTGATCCTG
CACGGCATCATCCTGCGCACCCGGCCAAAACGCTCCGCCGCCGCCTATCGCGGCGTCTGG
GGTGAGCAGGGCTCACCGCTGATGGAGATCTCACGGCAACAGGAGACCGCCCTGCGCAGC
CGGCTGCAGCAGCGCCTCAACGGTCAGGTCGAGCTGGAACTGGCGATGCGCTACGGCACC
CCCTCTATCGCCAGCGCACTGGAGAGACTACGCAAAAAGAACCTGCAGCGCCTGGTGGTG
CTGCCGCTCTACCCGCAATATTCGGCCACCACCACCGCCTCGACTTTCGATGCCGTGACC
AGCGAACTACAGCACTGGCGCCGCCTGCCGGAGCTGCGTTTCATCAACCGCTACTGGAAT
CAGGCCGACTACATTCAGCTGCTGGCCGACAGCATCCGCCGCTTTCGCCAGGCCAAGGGG
GAACCGCAGCGGCTGCTCTTCTCCTTCCACGGCATCCCCCAGAGCTATGCCGACCAGGGC
GACCCCTACCCCAGCGAGTGCCTGCAGACCGCCCGCCGCACCGCCGAGGCTCTCGGACTG
GATGAGGATGAGTGGGCACTAAGCTTCCAGTCCCGCTTCGGTCGTCAGGAGTGGATCAAA
CCCTATACCGATGTCACCCTGAAAGCCTGGGGGACAGAACGACTGCAGCGGGTGCATGTG
GTCAGCCCCGGCTTCTCTGCCGACTGTCTGGAGACCCTGGAGGAGCTGGGTGAAGAGAAC
CGACACTATTTTCAACAGGCCGGCGGCGGCGAATACGCCTACATCCCCGCCCTCAACGAG
CATCCCGACCATATCGAAATGCTCGCCAATCTAGTCTGCCGCCACCTGCGCGGCTGGCCT
GAGGCTGAGCAGAATCGAGGAGAGAAAGACTGA
>DDLEKDFJ_00342 hypothetical protein
ATGGAAAAACACTATCGCCCCACCGAGATCAAGCTGCATCAGGCATCACGCTTTCTCGAT
ATCGCATTTGATGACGGCCGCCACTTCTCCCTGCCCTGCGAATACCTGCGCGTCTACTCC
CCCTCGGCGGAGACCCGCGGCCACACCCCAGAACAGGCAAAACTGGAGACTGGAAAAGAG
ATGGTGACTATTCTCGACCTGAAACCGGTCGGCAACTACGCAGTGAAGATTATCTTCGAT
GATGGCCACGACTCCGGCCTCTACGACTGGAAATATCTCTACAATCTGGGGAAGTTCCAC
GATGAGTTATGGCAGGCCTATCTCGACAAGCTGGCGGCGATTGGCTATCAGCGCAAGGAG
CCGGAACTCCCGCCGCCACGTCAAGCCTAA
>DDLEKDFJ_00343 hypothetical protein
ATGCAGCAGTTGGAGTGTGAGAAAAAACGCCTCGACAACCGCCTGACGCGAATCCTGCAG
GATTTCTCTTCGGAGATCTATCTGGTCGATCTGAACACACTCGATATCTTGCAGAGCAAC
GCGGGGGCTTCGCGTAACCTGGGTTATAGCGAGCAGGAGCTGTTGCAGCTTAGCCTCTCT
GATGTCCATCCGGGGATCGATCAGGCGGTTTTTCTTGGGCTTGTTGAATCCAGTTCAGAG
GCCGATCAGGGCGCGGTTGCATTCCGTGGTGACAATCGCCGACGTGACGGCACTCTCTAT
CCGGTGGAGATGCGTCTGCAGGTAGTGACATCGGAAGACCCGCCGATCTGCTTGGTGACC
ATGCTCGATATGTCGGAACGGTTCCACTACGAAGAGAAACTGCGCTATCAGGCCAACTAT
GATCAGCTGACTGGCTTGCCCAACAAGGTGCTGGCGTTGACTCGTGCAAGTCAGGCGTTT
GAACGCTGCCTGAACAACAATACCAAGCTGGCATTGATGTTTCTTGACCTGGACAACTTT
AAAACCATTAATGACACCCTGGGGCACAAGACCGGTGATCAGCTGTTGCAAATGGTGGCA
GAACGGTTCAACCAGGTGCTACGTACCAGTGATACAGCGGCGCGGATCGGTGGTGATGAA
TTCATCATCCTGATCCCCGATGTGGTTGAGCTGAGCTGTGTGGAAAAGATTGCACATAAG
ATTATTGATGCCATCACCCCCCCCTTTTTACTGGACAATCGTGAGCTGTATGTGACTGCC
AGCATTGGTATCAGCTTCTTTCCTGATGATGGCAATACGGCCGAGACGCTACTGCAGCAT
GCGGATACCGCGATGTATAACGCCAAGACGCAGGGCAAGAACAATTTTCAGTTTTTCTCC
CGTGAGATGAAGGAGATGGCGGCGCGCCATCTACTTATCGAATCGAAATTACGCAAAGCC
TTGAAGCGGGACGAACTTGAGATCCATTTTCAGCCACAGTTGGATACCAGCAGCGGAATA
CTGTTGGGTGCGGAGGCACTGCTGCGTTGGAACAACCAAGTGTTAGGCCAAGTCTCTCCC
GGTGAATTCATCCCGGTGGCGGAGAGTTCCGGCCTGATTTTGCCGCTCGGTAACTGGGTG
CTGGAGCAGGCTTGTATGGAGGCGGCGCGCTGGCCGCAGACGTTGGGACGATCGCTGCGG
GTGGCGGTGAATGTCTCATCGCCCCAGTTTCAGGATGGTGGACTGGTGGAGAAAGTGAAA
GAGGCGTTGGAGAAGAGTTGTTTGCCGCCAGAGTACCTGGAGCTGGAGATCACCGAGAGT
CTGCTGATGGCAGAGTCAAGCAACCTGATGGGACTGTTTCAGCAATTGCTGGATCTTGGA
GTGAAATTGTCACTGGATGATTTTGGTACCGGTTACTCATCTCTTAGCTATCTCAAACGC
TTTCCGATCCACACCCTCAAGATCGACCAGAGCTTCATTCGTGAACTGCATACCGACCAG
AATGATCAATCCCTGGTTACGGCCATCGTGGCGATGGCCCATGGGCTGAATATCGAGGTG
GTGGCCGAGGGTGTGGAGTGTGATGAGCAGCTGGAGTTTCTGCGCCAGCGCGAGGTGGAT
ATCGTGCAGGGTTTCCTGCTGAGCAAACCCCTCTCTGCTGACAACTTTCGCGACTATCTG
GCCCAGCAACGTGAAGTGCCCGTCGATGCCTCTGTCGAACTGGTTTAG
>DDLEKDFJ_00344 16S ribosomal RNA
TGAAGAGTTTGATCCTGGCTCAGATTGAACGCTGGCGGTATGCTTAACACATGCAAGTCG
AACGGTAACGCGGAGAGCTTGCTCTCTGGCGACGAGTGGCGGACGGGTGAGTAACGCGTA
GGAATCTGCCCAGTAGTGGGGGACAACTCGGAGAAATCCGAGCTAATACCGCATACGCCC
TACGGGGGAAAGCGGGGGATCTTCGGACCTCGCGCTATTGGATGAGCCTGCGTTGGATTA
GCTAGTTGGTGGGGTAATGGCCTACCAAGGCGACGATCCATAGCTGGTCTGAGAGGACGA
TCAGCCACACTGGGACTGAGACACGGCCCAGACTCCTACGGGAGGCAGCAGTGGGGAATA
TTGGACAATGGGCGCAAGCCTGATCCAGCAATACCGCGTGTGTGAAGAAGGCCTGCGGGT
TGTAAAGCACTTTCAATTGGGAAGAAAAGCCTGAGGATAATACCCTTGGGTCTTGACGTT
ACCTTTAGAAGAAGCACCGGCTAACTCCGTGCCAGCAGCCGCGGTAATACGGAGGGTGCG
AGCGTTAATCGGAATTACTGGGCGTAAAGCGCGCGTAGGCGGCTTGTTAAGTCAGATGTG
AAAGCCCTGGGCTCAACCTGGGAACTGCATTTGATACTGGCAGGCTAGAGTATGGTAGAG
GGAAGTGGAATTCCGGGTGTAGCGGTGAAATGCGTAGATATCCGGAGGAACATCAGTGGC
GAAGGCGACTTCCTGGACCAATACTGACGCTGAGGTGCGAAAGCGTGGGTAGCAAACAGG
ATTAGATACCCTGGTAGTCCACGCCGTAAACGATGTCAACTAGCCGTTGGGCTCATTATA
AGGGCTTAGTGGCGCAGCTAACGCGATAAGTTGACCGCCTGGGGAGTACGGCCGCAAGGT
TAAAACTCAAAGGAATTGACGGGGGCCCGCACAAGCGGTGGAGCATGTGGTTTAATTCGA
TGCAACGCGAAGAACCTTACCAGCCCTTGACATCCTCGGAACTTTCTAGAGATAGATTGG
TGCCTTCGGGAGCCGAGTGACAGGTGCTGCATGGCTGTCGTCAGCTCGTGTCGTGAGATG
TTGGGTTAAGTCCCGTAACGAGCGCAACCCTTGCCCTTAGTTGCCAGCACGTAATGGTGG
GAACTCTAAGGGGACTGCCGGTGACAAACCGGAGGAAGGTGGGGATGACGTCAAGTCATC
ATGGCCCTTATGGGCTGGGCTACACACGTGCTACAATGGCCGGTACAGAGGGCTGCAAAC
CCGCGAGGGGGAGCCAATCTCAGAAAACCGGTCGTAGTCCGGATCGCAGTCTGCAACTCG
ACTGCGTGAAGTCGGAATCGCTAGTAATCGCGGATCAGCATGCCGCGGTGAATACGTTCC
CGGGCCTTGTACACACCGCCCGTCACACCATGGGAGTGGGTTGCAAAAGAAGTGGGTAGC
TTAACCTTCGGGAGGGCGCTCACCACTTTGTGATTCATGACTGGGGTGAAGTCGTAACAA
GGTAGCCCTAGGGGAACCTGGGGCTGGATCACCTCCTTT
>DDLEKDFJ_00345 tRNA-Ile(gat)
GGGTCTGTAGCTCAGTTGGTTAGAGCGCACCCCTGATAAGGGTGAGGTCGGAGGTTCAAA
TCCTCCCAGACCCACCA
>DDLEKDFJ_00346 tRNA-Ala(tgc)
GGGGCCATAGCTCAGCTGGGAGAGCGCCTGCCTTGCACGCAGGAGGTCGGCGGTTCGATC
CCGCCTGGCTCCACCA
>DDLEKDFJ_00347 23S ribosomal RNA
TCAAGTGAGTAAGCGCATACGGTGGATGCCTAGGCGGCAGAAGGCGATGAAGGACGTGGT
AGGCTGCGATAAGCCTCGGGGAGTTGTCAAACTAGCTTTGATCCGAGGATTTCCGAATGG
GGGAACCCACCTCTTAGGAGGTATCTGCATCTGAATACATAGGGTGTAGAGGCGAACCCG
GGGAACTGAAACATCTAAGTACCCGGAGGAAAAGAAATCAACCGAGATTCCCTTAGTAGC
GGCGAGCGAACGGGGATTAGCCCTTAAGCGATAGAGTGGTTAGTGGAACGGTCTGGAAAG
TCCGGCGATACAGGGTGATAGCCCCGTACACGAAAGCCTATTTATCGTGAAATCGAGTAG
GGCGGGACACGTGATATCCTGTCTGAACATGGGGGGACCATCCTCCAAGGCTAAATACTC
TCTGCCGACCGATAGTGAACCAGTACCGTGAGGGAAAGGCGAAAAGAACCCCGTTGAGGG
GAGTGAAATAGAACCTGAAACCGTATGCGTACAAGCAGTGGGAGCCCCTTCGGGGGTGAC
TGCGTACCTTTTGTATAATGGGTCAGCGACTTACTTCTCAGTGGCAAGGTTAACCGTATA
GGGGAGCCGTAGGGAAACCGAGTCTTAATAGGGCGCCATAGTCGCTGGGAGTAGACCCGA
AACCGGGCGATCTACCCATGGCCAGGGTGAAGGTGCGGTAACACGCGCTGGAGGCCCGAA
CCCACTTACGTTGAAAAGTGAGGGGATGAGCTGTGGGTAGGAGTGAAAGGCTAATCAAGC
CCGGAGATAGCTGGTTCTCCTCGAAAGCTATTTAGGTAGCGCCTCGCGTCTCACTCCAGG
GGGTAGAGCACTGTTTCGGCTAGGGGGCCATCCCGGCTTACCAAACCGATGCAAACTCCG
AATACCTGGAAGTGCAATCGCGGGAGACACACGGCGGGTGCTAACGTCCGTCGTGGAAAG
GGAAACAACCCAGACCGCCAGCTAAGGTCCCTAAATCACAACTCAGTGGGAAACGATGTG
GGAAGGCATAGACAGCTAGGAGGTTGGCTTAGAAGCAGCCATCCTTTAAAGAAAGCGTAA
TAGCTCACTAGTCGAGTCGGCCTGCGCGGAAGATTTAACGGGGCTTAAGTTGTGTACCGA
AGCTGCGGATGCGTGTTTACACGCATGGTAGAGGAGCGTTCTGTAAGCCTGCGAAGGTGT
GTTGTAAAGCATGCTGGAGGTATCAGAAGTGCGAATGCTGACATGAGTAACGATAATGCG
GGTGAGAGGCCCGCACGCCGAAAGCCCAAGGTTTCCTGCGCAACGCTAATCGGCGCAGGG
TTAGCCGGCCCCTAAGGCGAGGCCGAAAGGCGTAGTCGATGGGAATCAGGTTAATATTCC
TGAGCCTGCAGGTGGTGACGAATTCCGGTAGTTACTGTATCGCGTTGGTTGTCGATATGG
TGGCGTAGGAGTTCCAGGAAATAGCCCCTGCATATAGACCGTACCCCAAACCGACACAGG
TGGGCAGGATGAGTATTCCAAGGCGCTTGAGAGAACTCTGGTGAAGGAACTAGGCAAAAT
GGTACCGTAACTTCGGGAGAAGGTACGCCCCTCGTAGTGCAAGCTATGGGGGGCCGCAGA
GACCAGGTGGCTGCGACTGTTTATTAAAAACATAGCACTCTGCAAACTCGAAAGAGGACG
TATAGGGTGTGACGCCTGCCCGGTGCCGGAAGGTTAATTGATGGGGTTAGCGCAAGCGAA
GCTCTTGATCGAAGCCCCGGTAAACGGCGGCCGTAACTATAACGGTCCTAAGGTAGCGAA
ATTCCTTGTCGGGTAAGTTCCGACCTGCACGAATGGCGTAACGATGGCCACACTGTCTCC
ACCAGAGACTCAGTGAAATTGAACTCGCTGTTAAGATGCAGTGTACCCGCGGCTAGACGG
AAAGACCCCGTGAACCTTTACTACAGCTTTGCACTGGACTTTGAGCCTACTTGTGTAGGA
TAGGTGGGAGGCTTTGAAACCGGAACGCCAGTTTCGGTGGAGCCAACCTTGAAATACCAC
CCTGGTATGTTTGAAGTTCTAACCTAGACCCGTTATCCGGGTTGGGGACAGTGTATGGTG
GGTAGTTTGACTGGGGCGGTCTCCTCCCAAAGAGTAACGGAGGAGCACGAAGGTACCCTC
AGCGCGGTCGGACATCGCGCAATGAGTGCAAAGGCATAAGGGTGCTTGACTGCGAGACAG
ACACGTCGAGCAGGTACGAAAGTAGGTCTTAGTGATCCGGTGGTTCTGTATGGAAGGGCC
ATCGCTCAACGGATAAAAGGTACTCCGGGGATAACAGGCTGATACCGCCCAAGAGTTCAT
ATCGACGGCGGTGTTTGGCACCTCGATGTCGGCTCATCACATCCTGGGGCTGAAGTCGGT
CCCAAGGGTATGGCTGTTCGCCATTTAAAGTGGTACGCGAGCTGGGTTTAGAACGTCGTG
AGACAGTTCGGTCCCTATCTGCCGTGGGCGTTCGAGATTTGAGGGAAGCTGCTCCTAGTA
CGAGAGGACCGGAGTGGACGTATCTCTGGTGTTCCGGTTGTCACGCCAGTGGCATTGCCG
GGTAGCTACATACGGACAGGATAACCGCTGAAAGCATCTAAGCGGGAAGCCCCTCCCAAG
ATTAGATCTCGCTGGACCCTTGAGGTCCCTGAAGGTCCGTTAAAGACTATGACGTTGATA
GGCTGGGTGTGGAAGCGCAGTAATGTGTGAAGCTAACCAGTACTAATTGACCGTGAGGCT
TGACCA
>DDLEKDFJ_00348 5S ribosomal RNA
TGGCGGCCATAGCGAGTTGGTACCACCCGATCCCATCCCGAACTCGGAAGTGAAACGACT
TAGCGCCGATGATAGTGTGGGGTTTCCCCATGTGAAAGTAGGTCACTGCCA
>DDLEKDFJ_00349 hypothetical protein
ATGGGCCTGAGGCTGGTGTCCAAGCGAAAAATTCTGTGGGCCAGCTTGGCTGGTAGTGCA
GGAACCAGCGCTGCTTTGGTGGGGCTCTTTTTGATGCTGCTTGGCCTGAATCTACATACC
TATACAAAACTGACCGCAGAGCAGGTTCTGGCCAAGGTTATTGTGGGCGAGAAATCAGAG
CTGGGACGAGTGTTGATGCTCCGTATCGACGGCAAGCAACCGATTAGGCTGGATATGCCA
GGAGAGGAGTGGCAACTTGATGGGCGCTTTTTGAAGTGGAAAGCGTGGGCGGCTCTGCTG
GGAAAAACACCAAACGTCCGACTTGAGCGATTTTCCTCTCGTCTGGAGAAGAATGTGCAA
GCCGCTTCTGCGCCCGTGATCATCGAACTGATTGAGTCGCCTGGCGCCTGGATCAGTGCC
GCAATGAATATCGCGGAACAACTTGGAATGGTGGACGCCTATTACGGCAGCTCAGTCTAT
ATGCCTCTGGCCGAAGGCGCTGAGTTCATCGTCAGCGCAACCATGTCAGGTCTGATTGCG
CGGCCAAGCAATGCCCGGGCAGAACAGGCAGTGACAGAATGGAGGTACCGATGA
>DDLEKDFJ_00350 hypothetical protein
ATGATTAGCTATACAGTCGAACTCCTGTCACCGGAGGCGCATCTCTATCAAGTCAGCATC
CATATCCCGGATCCTGAACCGCACGGTGTAACCTTTTCTCTGTCGGCTTGGATCCGTGGC
AGCTACATGATTCGGGATTTCTCACGACATATCATTATTATCGACGCTGAGGACAGCACA
GGTCCGCTTGCGATAAAAAAACTGGACAAGCAGACATGGCGATGCGAGCCGGTCAGTGGC
GATCTGACAATCCGCTATCAGGTCTACGCTTGGGATCTGTCAGTGCGAGGTGCTCATATG
GATACCACGCATGCCTACTTCAATGGTGCAGCCCTGTTCCTGGCTGTGCACGGTAAGCAG
CAAGAGCCACTGACTCTTACCATCAACCGCCCAGCAGGAGAGTGCTATGAGTCATGGCGG
GTCGCCGCGGCAATGCGATCGCAGAGCGTCGACGAGCAGGGGTTTGGCAGCTATCTATTG
CAGAATTACGAAGAGCTGATCGATCAGCCTGTTGAGATCGGTGTGCACGACGCTTTTGAT
TTTGCAGTGGCGGGCAAGCCGCATCGCTTTGTCGTGGTGGGCAGACACAGCGCAGACCTG
AACCGTCTGAAGAGCGACCTGACCCGAATCTGCAGCCAGCAAGTTGCGTTGTTTGGCGAA
CTCCCCCTCAACGACTATCTCTTCCTGCTTAGCGTGGTCGGAGAGGGCTATGGCGGGCTT
GAGCACCAAAACTCCACTAGCCTGTTGGCCAGCCGCAAGGATCTGCCAGGGCGATACGAA
ACGGAACCGAGCAAGAACTATCGGCGTTTGCTGGGGCTCTGCAGCCATGAATACTTTCAT
CTGTGGAATGTCAAACGCATCACCCCTGCGGTGTTCCTCGAGAACGACACGAGCGCGGAA
GTCCACACGCGACAGATGTGGGTGTTTGAAGGCATCACCTCCTACTATGATGATCTGATG
CTGCTGAAAAGCGGCTGCATTAAGCGTAAAGACTATTTTGAACTGCTGGCCGAAACCGTC
ACTCGGGTGATGCGCGGCCGCGGGCGTCTGAAACAGACTCTGGAAGAGTCGAGCTTCGAT
GCCTGGACCAAATTCTACAAACAGGACGAGAATGCCCCGAACGCGATTGTCAGCTACTAC
GCCAAGGGTGCGCTGTTCGCACTGCTGCTTGATCTACGGATGCGACTCGAAAGTGATGGC
GCTAGCTCTCTTGACCACGTTATGCAGGTGATGTGGCACCGCTACGGCAAGCCGGGTATC
GGGGTGCCAGAGAGGGGATTTGAGCAAGTGGCGATGGAGGTGACAGGGCTGGATCTAGCG
CCGCTGTTTGAGCTTGGCCTGCGCACTACCCAGGAACTGCCCCTGCAGGAGTCGCTGGCG
GCGTTTGGTGTACAGATGCGCCTACGTCCCGCAGCCGGCCCGGAGGACAACGGTGGCGTA
GTGACTGATGAGCAAGTGGCAGATGCAAAGCCGCGTTCGGTACTGGGTGCCCGCATCAAA
GGGCAGGATGCCGGCGAGCAGGTCGTGCAAGTGTATGAGGGTGGTGCAGCGATGGCCGCG
GGGATCGCTGCCGGTGACTTGATCGTGGCGGTTGATGGGCTGCGGGTCCGGCAGGGGGAG
ATCGAAAAACGCATCGCCGTCCTGCCGCCTGGTGAGGTGGTACCGGTGCATGCCTTTCGA
CGAGATGAGCTGATGCAATTTGAGCTTGTGCCGCAAGTGGCGCCAGCCGATACCTGCGAA
TTCTATCTACCAGAGGCGATCCCGCCAGCACAGCAGGCGCGGCGCGACGCCTGGTTAAGG
AGCCTCTGA
>DDLEKDFJ_00351 hypothetical protein
ATGTATCTGGACGAGCAGAATTGTAAGGCCAAATTTTTCGATGCAAGGCAGAAATCGCAG
GTAATAGCCGGATTATTGCCGAGACGTTTAACGCAGCAGCGGGAAATTTGGGCCATAAGA
CTGCCGTTCATGATTCGTTCAGAGGCTCCTTAA
>DDLEKDFJ_00352 Bifunctional ligase/repressor BirA
GTGGCGATGCCGACTAGGATCAGACTGCTGCAATTGCTAGCCGACGGGCGCTTTCACTCC
GGTGAATCGCTAGCCGTAGCGCTGGGGGTCAGCCGGGCCGCTATCTGGAAACAAGTCCGC
CAGTTGCGTGACGCGTTCGGCCAGGATGTTCATGCAGTGCGCGGCAGGGGCTATCGACTC
GCCCGACCGCTGGACCTGCTCGATAGCGAACGGATCAGCGCACAGTTCAGCGACGAAATC
GGGGTGCAGATCAGCGTCATCCATCTCCATCAGAGCCTGGATTCCACCAACAGCTGGTTG
ATGGAACAGGCCCGCAAGGGGGCAGCGAATGGTACTGTCTGTCTGGCCGAGCAGCAGTCG
GCCGGGCGTGGTCGGCATGGTCGCCGCTGGATCTCACCCTACGGTAGCAACGTCTATCTC
TCGCTGCTGTGGCGCTTCGAGCTAGCGCCGATGCGTCTCAGCGGGCTGAGCCTGGCCGCC
GGTATTGCTGTGCTGCGCACGCTGCGCGAGTTGGGAGCTGTTGAGGCAGGTCTGAAGTGG
CCCAACGACATCCTCTGGCAGCAGAAAAAGCTCGCTGGTCTGCTGCTCGAGGTGTCGGGG
GAGTCAGAAGGGCCCGCCCAAGTGGTGCTCGGGGTGGGATTGAATACCCATATGGACGAG
CAGGGGGCGGTCATCGATCAGCCCTGGACTGATCTCCGTTCAATCGCCGGCGTCAGGCCC
CACACTCGCAATGAGTTGGTCGCGAGCCTGATCGAGAACCTGGTCAGGGTGGCGAATCTT
TATGCAAGCGAGGGGCTGCAGCCGTTCATGCAAGAGTGGCACGATGCTGATCTGATGCTG
GGCAGACAGGTTGTTGTCCGCAATGCACGGGGCGCGATCCAGGGCCAGCACCGGGGAATC
GATGAAAATGGTGCGCTACTACTGGCGGTGGAGGGAGATATCCGCAGCTTTCATGCCGGC
GAAGTCAGTCTCCGCTCTGAGGGATCCTGA
>DDLEKDFJ_00353 Type III pantothenate kinase
GTGGAGTTGCTCGTCGATATCGGAAACACCTCGTTTCGTTGGAGTACAGTGGCGGGCCTG
GCGGACGGCGCGGTCAGCAGTCAACAGCACCTGGGTGAGCTCACACCACTGCTCGATGCC
CAATGGCGGCAGCTGGCAGCGCCTGCAGCAGTTTGGGTAAGCTGTGTCGCAGGTGAGGCA
GTGCGGTGTGAGCTGCGTGACTGGTGTACAAAGCACTGGGGACTGAAGCCCGATTTCCTG
CGCGCCCAGGCAGCCCAGGGCGGGGTGAAGAGTGGCTATCGACAGCCGGAAACCCTGGGT
GTCGACCGTTTTCTTGCATTGCAAGCTGCAAAGTCGCTTTCTGTGACCCCCGTCATTGTC
GTAGACTGTGGCACGGCCACCACGATCGATGCTCTGGGGCGGGATGGTACTCATCATGGC
GGGTTGATCCTGCCGGGGCTAGAGATGGCAGTCCAGGCCCTGATTCGGGGCACCGACATT
CCACCGCCGTCTTCACTCGAGGTCGATGGCCTGTTCGGGGCTGATAGCGGTTCCGGAATT
GCTGCTAGTGCGCTGTTTTCGACAGTCGCCCTGATAGAGCGGGCATACGCTGAACTGGAG
GCCCGCAGCGGTGAGACGCCGCGCTGCCTGCTGACCGGCGGGGGCGCGCTACGAGTAAGA
GAGTGGATCAGGATAGCAACGCGGTATGAACCGCATCTTGTGTTGATGGGAATAGTAATC
GCAACAGATCGGAGCAGCCGATGA
>DDLEKDFJ_00354 hypothetical protein
ATGACAAGGTGGCTGTTTTTTATACTGCTTCTGGCCAATATTGGTGCGCTGATCTGGGGC
TATCCACGCATGGTCAGCGACCCGGCCCCCGAGCGCGGGGCAGCCGCGCTGGGTAATCTG
ATGCTGCTCAGTGAGCTGCAGGAGGTTACTGAGCCGGAAACAGGCCGGCCCGTCGAGTCC
CTTGACCCGCCGGCAGAACTGCTGCCGGAGAGTGAGCCTTCTGAACTGGCAGCGGTAGAC
AAAGATGAAGAGGTGGAGGCGGCGCAGCCACCAGTTGCGACGGTAGAGTCGGAACCGCTG
GCTGAGGGGGCTGTGCCTTCGCCTGTCGCTGAACCGCAGGTCCCCTTTGCGCCCGTCGCC
CCAGAGACGCCGACACTGGCGGCGCCCGCGCCTGAGCAGAAAACGCCAGAGACCCCATCG
GCGCCACCGCCGCCCGCCCTTGTCTGCATGAGCGTCGGTCCACTGAATCTGCAATCAGAG
GCGGAAAAGCTGCGTCTGCAGCTACTGGCGAAGGGCGTGAAGGCCACGCATAGGTCAGAG
TCCGTGCAGGAACAGGCGGGCTTCTGGGTGCTGATCCCACCGCAGAAAAGTCGTGAAAAG
GCGGCCGAGCTGGTCAAGCTCCTCAAGTTGGCGGGCATCACGGACCTGTGGCGCTTCACT
AGCGGAGAACTGGCCCATGCCATCTCACTGGGGCTCTTCCGCTCCATGGATCGTGCGGTA
ATCAGACGCAAGGCAGTGGTGGCAAAAGGCTTTGCAGCTGAGGTTCGGCCGCGTTTCCGT
GAGAAGAGCCGACACTGGCTCGACTTCTCCTTCCAAGGCGAGCCGCCTCTGCCTGCAGAG
GCATGGGCAGCTCTGCTGCGGGAGTATGAGGACGCCAAGCAGGGCCCACGCCCTTGCGAC
AAACAGGCCGGGTAG
>DDLEKDFJ_00355 DNA-directed RNA polymerase subunit omega
ATGGCTCGCGTCACAGTAGAAGATTGTCTGGATTACGTGGATAACCGTTTCGACTTGGTG
CTGGTGGCGACCAAGCGGGCTCGCCAGCTGGAGCATGGGGTGGAACCGTTGCTGCCCTGG
GAGAACGACAAACCGACCGTGATGGCGCTGCGCGAGATCGCCGACGGTCTGATCACCGGC
CAGGATTTGGAGCAGCCAGAGGATGAATCGATGGTGGTGGACGCGACCATCTCCGCACTA
GACGCCTCCCTGCTGGGGCAGTAA
>DDLEKDFJ_00356 Guanosine-3',5'-bis(diphosphate) 3'-pyrophosphohydrolase
ATGAGCAACCCCCTTGGACCCACCAAACCATTGACCCCACCCGATCAGGAGGTTCCCCGC
TTCCTGATCAGTGACCTCTGCGTCTACCTGGAAAACTATCTCAAGCAGGCGCAGATCCGC
GAGGTCTACCGGGCCTATCTGTTTGGCGCTGAAGCCCACTCCGGGCAGCATCGCAAAACC
GGCGAACCCTACATCTACCACCCTGTCGCTGTGGCGCGAATCCTTGCCGAGATGCGCATG
GACCATAAGTGCCTGATGGCGGCGATCCTGCACGATGTGATCGAGGATACCGATACCGCT
CGGGAGCAACTCGTCGAGACCTTCGATGAGGAGATCGCATCGCTGGTCGATGGCGTCTCG
AAGCTCTCGAAGATCGACTTCCAGTCCCAGGTGGAGGCGCAGGCGGCGAGCCTGCGCAAG
ATGCTGCTGGCGATGACCCAGGACATCCGGGTGATCATGATCAAGCTGGCGGATCGGCTG
CACAATATGCGCACCCTGGGGGTGATGCGCCCCGGCAAGGCCCGCCGTATCGCCCGCGAG
ACCCTCGATATCTATGCGCCGATTGCCAATCGGCTCGGCATCAATAGTGTCCGTCTGGAG
CTGCAAGAGCTGGGTTTTCACGCCCACTGGCCGATGCGCTACCGGGCCTTGACGCAGGCG
GTGGCGGAGGCCCGTGGCCACCACAAGGAGCTGGTCTCGAATGTGGAGGTGGCGTTGCGT
AGCCGGCTGGAGCAGGATGAACTGGGGGGGCGGGTCAGCGGTCGGGAGAAGCATCTCTAC
AGTATCTACCGCAAGATGGCGCAGAAGAAGCTGAGCTTCCACGAGGTGGTGGATGTGTTC
GCCTTCCGCATCATCGTCGACAAGGTGGATACCTGCTACCGGGTGCTTGGCGCGGTGCAT
AATCTCTACAAGCCGATGCCGGGGCGCTTCAAGGACTATATCGCTATCCCCAAAGCGAAC
GGTTATCAGTCGTTGCATACGGTGCTGTTTGGCCCCCAGGGCATCCCGATCGAGATCCAG
ATTCGCACCGAGGAGATGGAGCGTCTGGCCGAGTCAGGCATTGCCGCCCACTGGAAATAC
AAGAGCGATGACGGTGGTGGCCACTGGGCCCAGTCGCGTGCCTCCGACTGGCTCACCAAT
CTGCTGGAGATGCAGCAGGGGGTGGGCGACTCGGTGGAGTTTCTCGAGCACGTCAAGGTC
GATCTGTTTCCCGATGAGGTCTATGTGTTCACCCCGCGTGGTCGCATCATGGTGTTGCCG
CAGGGGGCAACGGTGGTGGATTTTGCCTACGCGCTGCACACTGACTTGGGTAATACCTGC
GTTGCGGCGCGTATCGACCGCCGTCTGGTGCCGTTGCGCAGTCATCTGCGCAACGGCCAG
ACGGTGGAGATCATCAACTCCGAAGGGGCCAGCCCGAGTCCCGCCTGGCTCAACTTTGTG
GTGACCAGTAAGGCACGCATCAACATTCGCGCCTTCCTGCGCAATCTGCAAGGGCAGGAG
GCGGTGGAGCTGGGGCGGCGTCTGCTGGAGCGGGAACTGCAGAGCTTCTCGCTGAATCTC
TACGAGTTGGAGCAGAAGCACATCGACGCGCTGCTGGAGGAGTACCGGCTCGACGATCTG
GATGAATTGCTGGCGGAGGTGGCGTTGGGCAACCGGATGCCGGTGCTGATCGCGCGGCGT
CTGGTGGGGGATGATGTGCCGGCCGATGGGACTCCGGAGAAGACCGAGAAGTCGGCCGGC
CCGCTAGCGATCAAGGGCACCGAAGGGATGGTGGTGAAGTATGCTAAGTGTTGCCGGCCG
ATTCCGGGGGATGCGATCGTTGGTGTGTTCAATCCCGGTAAGGGCATCGTGGTGCATCGC
CAGGGTTGTCCCAATCTGGGTGAGTATGCCAAGCATGGCCACAAATGGATCGACGCCGAG
TGGGAGCCTGAGGTGGACGGTGACTTCTCCACCGAGATCCGGGTCGAGGCAGGCAACCGG
CGTGGTGTGCTAGCGACGGTGGCCGCGACCATCTCAGAGGAGGGCTCGAACATTGAGAAT
GTGCTTTCCGAGGAGCGCGATGGCCTCTCCACAACCCTGACCTTTGTCATCACCGTGCGT
AACCGCCGCCATCTGGCGCGGATCATGCGGCGGGTCAAGACACTCTCTTCGGTGCTGAAG
ATCAACCGGCAGAATATCTGA
>DDLEKDFJ_00357 hypothetical protein
ATGACAGAGAACATTGTTCAGGTTGCTTCACAGCATGTCACCAACGTTCAGGATATCAAT
AAAAACCTGGTGGAGAAGACCCTGTGCACGCACTGTCTCGCCAATCTCTCGCAGGCCAAA
TCCCGGCTGCTGGTTGAGACTATCCATGACATGAACAACAGCCGCCAAGAGCTGGCTGAT
CTCTCAACCGACCTGGCGAAACACGCCAAACGAGCGGAGGATCAGAGACAGGTCATCAAA
CGGCAGAGGCAACGGCTGGAAGAACAGAACACGGCGCTCGAGTTTGACCGGGAGCTACTC
GAACTGAAGGTTGCAGAGCGCACCGAGGCATTTGAAAAACTGGCCCACTACGACTCATTG
ACCAACCTACCCAACCGTTTTCTCTTCAATGACCGGTTGAAACATGCCCTGCAACCAGTT
TCAGCTTAA
>DDLEKDFJ_00358 2-iminobutanoate/2-iminopropanoate deaminase
ATGAGCCGTGAGATCATCCGCACCGATCAGGCACCGCAAGCCATTGGTACCTACTCCCAG
GCCGTCAAGTGCGGTACCACTGTCTATCTGTCAGGTCAGATCCCGCTGCTGCCTGAGACC
ATGGAGATGGTGGAGGGAGAGATCGAGCAGCAGATCCGTCGCGTCTTCGATAATCTGCAG
GCGGTAGCTCGTGCCGCGGGTGGCAGCCTGGCGGATGTGGTTAAACTGAATGTCTTTCTC
ACTGATCTCGGTAACTTCCCGGTGGTTAATCAGGTGATGGCCGAATATTTTAGCGAACCC
TATCCGGCACGGGCGGCGATCGGCGTGGCGGGACTGCCGAAGGATGCGGGGGTTGAGATG
GATGCGGTGATGGAGCTGCAGGGTTGA
>DDLEKDFJ_00359 hypothetical protein
ATGAAATTGATAGGTCGGTCTTTTCTATTAGGCGCTGTTGCCGCGCTCGTTCTGAGCCTG
GCCCTGCCGTCGGCAGCCTTTGCCGGTAAGCGATATGTGTTCAGTGGTGGCCCCGCCGGT
GGCACCTTTCAGGTGGTGGCGAATGCGGTGCAGGTCTATGGGCCGGTGAAGAAGAACTCG
GCCTACAAGGTCAAGGCCCAGTCTTCGGCCGGTTCGGTAGAGAACCTGCGCAAGGTCAAT
AAGGGGCGCGCCCACTTTGGCGTGGTCTATTCGGGGCATGTCTATCTCGGTCGAGAAGGA
CGCCTGAAAAATGACAAGAAAAAATATGAGGATGTCCTAGCAGTCTCTTACCTCTATGGC
GCCCCGGCTCAGCTGGTGGTGCGCAAGGGTTCCGGCATCAAGAGCGTGAAGGATCTGGTG
GGCAAGAAGGTGGGGGTGGGTAATGCCGGCTCCGGCGCCTTTGCCAACTGCGAACTCTTC
TTCTCCCACATGGATGTTTGGGACAAGATCAAGCGCAACGCCATGGGCTACAACGATGCG
GCTCAGGCCTTCGGCAATAAGCAGCTGGATGCCTTCTGGCTCTTCACCGCCTTCCCCAGT
GGCGCGGTAATCATGGCGGCACAGACCAATGATATCGATCTGATTGATCTGCAGGCCGAT
GCCAACGTGAGCGGTTTCTTCAAGCGTTACCCCTACTTCTCCGAGCTGTCGGTACCCGCC
GGCACCTATCGGGGTGTGGACCACGAGGCCCCGTCATTCCAGGATTCAGCGCTGTGGGTG
GCCAACGCCAAGGTGCCCGATGATGTGGTCTATGACATGTTGTCGAAGATCTATACCGAT
GAGGGCCTAGCCCACATGCGCAGCCAGAAGAAGACCTTCAAGGAGATGAGTATCAAGACC
GGCGTCAACGGTATTGTGACGCCCATGCACCCCGGTGCGATCCGCTTCTGGAAAGAGAAG
GGATTGCTCTGA
>DDLEKDFJ_00360 hypothetical protein
ATGTTCGAGAAGCTGCATCACATTGAGCAGAAGGTGTTTGATCTGCTGGCAGTGGCCTTG
GTCCTTTTCTACGCCTATTCAGCTGTTCTTGAACCCGCCGCCACCCAATTCCATCGCGGC
ATCTATATTGTTATCACCTATGTGTTGGTGTTCCTGCTCTACCGTTCGAAAACGCCTGTT
GGCCGGGCAGTTGATTATCTGCTGATCCTACTCTCCATCGTCACCATCGGTTACTGGATC
TACAACTTCGAGGTGATTAACTACCGGGCGGGGGCGGAGACCGAGCTGGATCAAGTCATC
GCCATGGTGGGCGTGTTGCTGGGAGTGGAGCTGGCGCGTCGGGTGGTGGGCAATATCTTT
GTCGTGATCGGCTCCATCATGCTGCTCTACGGGATCTATGGCGATTACATGCCAGAGTTG
ATCTCCCACGCCGGTGACACCTTTCCCGACCTCTGTACCTCGATCTTCTACAAGAGCGAC
GGCGTGTTCGGCATCATGGCCAACGTGTTGGCCACCTACATCCTGTTGTTTGTGGTGTTT
GGGGCGTTTCTGGAGACGAGCGGGGCGCAGCGCTTCTTTATCGATTTCCCCCTGGCGGCG
GTGGGCCACAAGCTGGGTGGCCCGGCCAAGGTCTCGGTGATCGCCAGCGGCCTGTTTGGC
TCGATCTCCGGTAGCGCTATCGCCAATACCGTCTCCACCGGGGCGTTTACCATCCCGATG
ATGAAGAAGGCGGGTTTCAAACCCCATGTGGCGGGGGGGATCGAACCTGCCGCCTCCATC
GGCGGTATGTTCATGCCGCCGGTGATGGGCGCCGGTGGCTTCATCATGGCGGAGATGACG
GGTCTGCCCTATTCACAGATCATGCTGGTGGCGCTGTTTCCCGCCTTCATGTACTTCTTC
AGCGTCTTCGTGATGGTTCACTACGAGGCGAAGAAGTACAACATCGTCGGCGAACGTTCG
AAGGAGAGTGCCGGGGAAATCCTGAAGAAGGAGTGGTTCTACACCCTACCTCTGGTGGTG
ATCAGCATTCTGATGCTGATGGGTTATTCGCCGGGCTATTCGGCGATCCTCGGCATCCTT
ACCTCGATCATCACCAGCTGGTTTCGCAAGGAGACCCGCATCGGTCCCAGGCGCTTCGTC
GTGGCGGCGCGTAACGGTGCGGAGAATAGCCTCAAGATCGGCGCCACGGTGGGGGTGATT
GGCATCATCATCGGCGTGCTGACCTACTCGGGCCTGGTGCTGACCTTTGCCGATATCGTC
ATCGAACTGGCAGATGGACGTCTGTTCCTCACCATCCTGCTAATCGCACTGGCCTCCCTG
GTGCTCGGTATGGGGGTGCCGGTGACGGCGGCCTACCTGATCACCGCAGTGGTGGCGGTG
CCGGCCCTGACTCACTTGGGGGTCAATGAGCTTGCCGCCCACATGATCGTCTACTGGCTC
TCCCAGGACTCCAACATCACACCGCCAGTCTGTATCGCCGCCTTCGCCGGCGCCACCATC
GCCAAGGCGAACATGTGGAAGACGGCGTTCACCGCCTTCAAGTTCGCCAAGTTTCTCTAT
CTGGCGCCGTTCCTGTTTGGCTATGTGCCAGAGTTCTCTCTGAACGGCACACCGTGGGAT
ATCGCCATCGTCTTTGTGCTGATCCTGTTCGGCACCTACGCTTACGCCTGGTTGCTCAGC
GGTATTTGGCTGCAATGGTTCAAAAAGGCGGATGTTTGA
>DDLEKDFJ_00361 hypothetical protein
ATGCCCTACTATAGCTACAAGATGCTGCAGCCCAGCGGCGCCATCGCCAACAGCGTGGCT
CGTCTGCCCTATGACGATGAGACCATGGCGATCAACTACCTGGAGAACGAAGGCGGCACG
GTGCTGCACATTCGCCAGCTCGGCAAGCTAGCCGCCAAATACGCTGAATTCACCCGCTTC
GGTCTGCGCAAAGTAAAGACTACTGAGGTAGCCGAGACCCTCTCCAATCTGTCGGTAATG
CTCGGCAGTGGCATCCCGGCCAGTGAGGCGCTGCAGGAGGCGGCCCAGGGCACCGAGAAC
CCGGCCCTAGCGCTCGCCATGGAAGATATCCGTTTCTATGTGGAGGCGGGCAGCAGTATC
TCCGAGGCGGTGGGGCTCTATCCCAAGATCTTCTCCAACACGGTGCTCTATTAA
>DDLEKDFJ_00362 hypothetical protein
ATGGACGCACCGGTGGATAAATTACCCCTAGGAGAACTGCTCAAGGCACGCGGCGTAATC
GGCGATGAGCAGATCGCCTTCGCCCTGCACGAACACACCGTCAGCGGCGAGAAGTTCGGC
AGTATCCTCACCAGCACCGGGTTGGTCACCGAGTATGATCTGGCCTTGGGGCTGGCCGAC
CAGGCCAACATCCCCTATCACGATCTCGACCAGTTGGCGATCGACACCAACTTGCTGCGG
CGGGTCAACCGCAACCTCTGCCTGAGCCAGAAGTTTCTGCCTGTGCTGCGCGATGAGAAC
CAGATTCTAATCGCCACATCGAGCATCGACTTTGCCAGCATGACCCAAACGGTGACCCGC
CATACTGGCCTGGCACCGGAGTATGTGATGGTCGAGGAGTCGAAGCTGATCGACGCGATC
CACCACTACTATCACTTTTTCGACAACCCGGTGGAGGAACTGCTGGACCGGGAGATCCAT
ATCATCTCCAACGACCACTCTCAGGCGCGTCCGGTGGAGCAGTTGCTGGAGCATCTGTTC
CATCTCGCCGCCAAACACCGCGCCTCGGATATCCACCTGCGGCCGATGACCGACACCCTC
AACATCGCCTTCCGCATCGACGGCGTGATGCGCTCCATGCTCTCCCTGCCCAACCCCTTC
AAGCGGCTGATCTCATCCCTCAAGCTAAAGGCTGGCATGGACATCGCCGAGCAGCGGCTG
CCCCAGGATGGCTCGTTTGAGTCGACCATCCTCAACACTCAATACTACTTCCGCGCCTCC
ACCACCGTCTGCCCCTATGGCGAGAACATGGTGGTGCGCATCCTACCTATGAAGAGCGCC
TTCATGGGTATAGGCCAGCTCGGCTTTCTCGAGGACGACGCGAAACACATGTCGCGCATG
TTCAACGAACCCTTCGGCCTGGTGCTGCTCACCGGCCCCACCGGTTCGGGCAAGACTTCC
AGCCTCTATGCGACCCTGCTGACCCTCAATCTGCTGCACAAGAATGTGCTGACGGTGGAA
AACCCAATCGAATTCCGCCTGCCACTGCTGCGTCAGACCGAGGTCAACCCCAAGGCGGGC
TACACCTTCGCCAACGCCATTAAATACTTTCTGCGCCACGACCCGGACGTGCTGCTGGTC
GGTGAGATCCGCGACCCGGAGACCGCCGGGACTGCGCTCACGGCAGCCGAGACCGGCCAC
ATGGTGCTGTCGACCCTGCATACCAACAGCGCCATCGGCGCCATCCCGCGGCTGCAGTCA
CTCGGCATCAAACCCTACATGCTGGCCGACTCTCTAGTCGGCATTGTCAGCCAGCGACTG
GTGCGCCGCATCTGTCCCTCCTGCAAGCAAGGCTACACTCCCAGCCAGGAGGAGCTCGAC
TATATCGGCGACAACAATATCACCGAGCTCTATCGTGGGACCGGCTGTGATCACTGCGGT
GGCACCGGCTACCGCGGCCGCACTCTGATCTACGAGATGCTGGAGTTCAACAAGGAACTG
CGTGCGATGATCGGCTCTGGCGCCGATATGGCGAGCCTGGAGGCCGCCGCCCGGCGCAGC
GGCTTCCTGCACACGGCGCTGGTCAAGGTGAAGTCCGGCACCATCTCGATCGAGGAGGTA
CACCGGGTGCTTGGCCACGGTTTCAACAGTGACGATAGCTGGGGCAAAGAGCCCAGCCTG
ATCTGA
>DDLEKDFJ_00363 hypothetical protein
ATGGAAACAACCGCTGTAAAGTCAGGCGGCGAACTGCGTCTCGCCGAAACCACACCGGTC
CAGCCCGCAAGGGAACTGGCCGCCGACACCCTGTTCGGCACAAAGGTGGAGGGCGACATC
TATCTCACCTATCTGGGACTCAGCCACAATCCCTTCCCGGTGGTGCCCGATGCGCGCCAC
TTCTATCGCGAGCCGCGGGCCGAGAGCTCAGTCACCGAGCTGCTGCATGCGATCCTCGGA
CGCAAGGGTTTTATGTTGCTCACCGGCGAGGTGGGGCTGGGCAAGTCCACCATCACCCGT
CGCCTGCTGCTGGCGCTGCAGGAGCGGGAGATCGCCAGCTCGCTGATCCTCAACAGCTTC
ACCCAAGGGGTCGAGCTGCTGCGTGCGATCAACAAAGATTTCGGCATCGATATCGGCAAC
GCCGACTTCCAGTCACAACTGGATGCGCTCAACAGCTTCCTGCTGGAGCAGTTCTGGCAA
GGCAACAACTGCGTGCTGGTAATCGATGACGCGCAGAATCTCTCCATCGAGAGCCTCGAA
CTGGTGCGCATGCTCTCCAATCTGGAGACCGAACGTGAGAAGCTGCTACAGATCCTGCTG
GTGGGCCAACCAGAGCTGGAACAGAACCTGCAGCGTACCGATCTGCGCCAGTTGATGAGT
CGGGTGGCACTACACGCCCGGGTCTTGCCTTGGGACCGAGAGACCACCGAACAGTATATC
TATTTCAAACTCAACACGGCCGGCTGCAACGGCTGCATCAGCATGCAGCCCGGCGCGCTG
CGCGCGATCCAGCGCTTCAGCAACGGCAACCCGCGCCGCCTCAACCTGCTGATGGAGCGC
TGCCTGTATGGCCTCTGCGCCCATCGCAACCGCGCCATCAGCCCCTCGCTGGTGTGGGAG
GCGGAGAAGGAGTTGATTCCAGCCACTGCCGGCAGACGCCACTGGTGGTTCTTGGGCGGT
GCGGCAGCGGCCCTCACTGCAGGTGCAGTCATCAGTCTCCTACTCTACAACAGCGGAATG
CTGCCAAGCAGCGTAGCACCTTCTGCAGTGGCAACGCCGCCCCCGCTCGCAACGGCTGCC
CCTTCCGTCACGCCAACACTCAGCGACGAAGCGATTCAGACATTCCTCGCTGCCTATCAG
CTCGAGGAGCAGACCCGCCTGCTGGCGCCCTTACTGAGGCAGAACAAGTTCGACAGGATT
CAGGCCCTGCTGGCGGATCTCAACACTCTGCAGCCGGTCACTCTGGCACAGCAGGAGGAC
GCCAGCGACGAGGCTCCGCTACTGCAACTACCCTCTGGCAAATGGCTGCTGCTCTGGCAA
GCGCCCTACCGGCTAGAGGCCTACCATTACGGAGTGAATGGAGAAGCGGTTGAGCTGCTG
CAGCAGGATCTGGCCAGCCTCGGCTACTACGATGGCACTCTCGACGGCGTAGTCGGCGGT
AAACTGATGAAGGCGATTTACGAATTCCAGCGCGACAACCAACTGTCGCCCACAGGCAAT
CCGGACAGCAACACGCTCTATCGGATTCAGCACCGCATAAAACAGACTCTCGCGGCAAAA
GCCGCCAAGGAGCCAGAAGATGGACGCACCGGTGGATAA
>DDLEKDFJ_00364 hypothetical protein
ATGAGCCTTATCCATCAAGCCCTCCAGGGGATACCCGACGACGGCCAGGGTCTAAGCCTC
GACCCGCCGCCCGCCTCAACTGCTGAACCGCCCAAGCTAAAGCGAAAGGCACAACGCCTC
ACGATCGGCCGTAGCGGAAGAGGCTCGCCACTCCTCTGGGTCATGTTTGTGGTCCTGTTC
CTGGTTGGCGGTAGTCTTTCACTGCTGACTTCAACTCTGCTGACCAATCACCCCAACAGC
AGAAATCCCGTAGTCACCAGCGCCGATTTGATCGAGCGAAAACCAACCGTCCCCTTCGAC
GCCGCCAGCGAGCCGGCAAACAGCAGAGCCCGGGCACTTATCGCCCAGGCAAACCGACAA
CAGAACACGCTGGCAGAGGCCCCGAATCTCGAACCGCAAGCCGGCCAATCCGGCTCAGCA
GGCATGGATCTGCTCAACGCCATCCCGGCTGAGGAGGAAAAACAGCAACAACCGACCTAC
ACCCCCTCCGACAGAGAGGCGGATGTGCAGCGTGAGATCCGCCGTAACGGCAAGATTACC
CAGCGCATCAACGCGATTCGTTCCGCCATCGCCAGTGGCAACGAGGCCAACTTCAACCGC
AACCTGGGCCGCCTGTGGAAACTGCTAGGCCGCTCCCACCCCTATGTGACCAACCTGGAA
GCCTACTGGGCGCTACGTCAGGGCGACCACGAAGAGGCCGAGCACCTGCTCCACAAAGTA
CTGAAAAAGAGCCCTGACAACCTGGAGGCGGGTGCCAATCTGGTGGTGCTACGCTGGAAC
CGTGGCGATCAGGTAGGTGCATATCAACTGCTGCAGCGGCTACAACAGTCGCACCCGGGT
GATCTACGACTCGAAAAACTCGCAACCACGCTCAAAGCACGATGGAAACAACCGCTGTAA
>DDLEKDFJ_00365 Type 3 secretion system secretin
ATGAGCACGAACAACACAGCAACAAAAATCCGAATGCATCTGCTCCTTCCTCTGGCGGCT
GCCATGCTAACCTTGGCCGGCTGTAACTCGGTGCCGCAGAAACAGCAGCCTGAGGTCGAT
CCCAAGCTCTCCGCTTACCAGATGATCCGCGAGCGCCTGATCGATGGCTCGAAAACGATT
GGTCGCTATCAGGATGAAGTGCGCAATAATCTGGAGCAGGGCCCGGCCCTGCAAGGTGCA
CCGATCGAGCCGCTGCTGCCGAGCTTTGATCCGCTTGGCGACCAGCTGATCAGCATCTCC
CTGGATAACGAAGATGTGCGCCATCTGCTGCGCGCGGTCGCTGAAGAGGCAGGCCTCAAC
CTGCTGATCGATCCAGCCCTGAGCAGCAACCCGCGTCCGATATCGGTCCACTTCCGCGAC
ACCCCAGCTTCCCAGGTACTCAACTGGATCCTCGAAAGCGCCGACCTCCACAGCGAGACC
CGCGGCAACACCCTGTTTATCACTCCGTTTCAGACAGCCGTGTTCCACCTCGATTTTGTC
GAGTCGCAGACCACTGCCTCCTTCGATGCCGGCGGTGACGTACTCGGCAGTGCCAGCACT
TCCCAGGGCAGCACATCCAGCCTCACTGGCAACTTCAGAATCTCCGGCAAGAGCGGCAAT
ATCACCAACCCCTATGATTCGCTGCAGACTTCGATCAAGGCGCTGCTCTCCGCCAAGGGC
AAAGCAGATCTGAACGCCCTCTCCGGCACTCTCTATGTCCGCGACAAACCCTCGGTGGTG
CGCAACGTGGAGAAGCTGGTGTCGCGCTACCAGAAGATCGTCGGCAGCCAGGTGCTGATT
GAGGCACGTATCCTCGAGGTGAGGCTGGCCGACGGCTATGAGTTTGGTATCGACTGGTCA
CTGCTGCGCGAGGCCCTCGGCGGCACCGTCGGTTTCTCCTCCGGCATTAGCCAGGTCCTC
TCCAACGATGTATTCAATCCAGGCGCCAATCCGCTCACGATCAGCTCCACCCCCGGCCCA
GTGGCCCCGCAGGCGGGACTGGTCTTCTCCAATCTCAATGGCAATAACAGCACCCTATTT
GCCGCCACCCTGCTGGAGGCGTTCGGTGAGGTGCAACTGCTCTCAAACCCCACCATCCGT
GCACGCCACGCCCAGCCGGCGATGATCAGCGTGGGGCAGAGCAACACCTATATCAAAGAG
ACCAAAATCACCCAGAACACCTCCACAGTAGTCGGCAACGGCACCGTCTCCACCGAGATC
AAGACCGACACCGTGTTCGACGGGCTGCTACTCGGCGTTATCCCCTTTATCGGTGAAGAT
GGCCGTGTATCACTCTCAATCCACCCGATCAAGAGTGAGGTAGACCTCGAGAGCCTGAAG
CTGGTCACCATCCAAAATGTTGCCATCTCCCTGCCCAAGGTCAATCTGGAGGAGATCAGC
ACCACCGCGAAGCTGCATAACGGCGAAACCGTGATGCTCGGCGGCCTGATCAGCGACATG
CGCCGCAGCACCGACTCGGGCTTTCCCGGGCGTGACAAGCTGGGGGTGCTGGGTAAGATC
TTTGGCAGGGAAGATGACCTTCAGGAGACCAGGGAGCTGGTGGTTGTATTGCGAGTATCA
GTAATATGA
>DDLEKDFJ_00366 hypothetical protein
ATGAGACTCAAATATCTCCCCCTGATCCTCTCCCTGCTGTTCAGCCTCTCGGTGATCTTC
AGCGCCGCCTATGCCTATTGGCGTCTTGAGCAACCTCGCCAGGTGGTACAGATCAAGCTG
CCCAAGGCCCCCAACATCCCGCGCGTCAAGCCAACCGTAATCGCCGACCTGGCCCAGCTG
GAGCCGCGCCTGGCGCGTCTGGTGACGCCGAAGGCTCCCCCGCGCGGCCCTGCCAACCTG
ATGGCTTTCGGCTACCAGCGGGTCGCCCGGACCTATCCGATTATGGATGCGCCCAAGGTT
GAACTGCCATCCCACTACAGCCTGTCGATGACCTTCGTCTCATCAAAACAGCGCTACTGC
GTTATCGACGGCCGCTTCTACCGTCAAGGCGAGACCCTGCCGGAGGGGCCCCGTGTCGAG
AAGGTGCAGCCAGAGGGTGTGCTTTTAAGCTGGCGTAATGTCAGCCACTGGCTGCAGAAA
GGCGTGGGCATGGAGACCGCCACACTTGACAGCGGGCAGCTATCCCAGTCCTGGACGGAA
AACCCAGCGGAAAACCGACTATGA
>DDLEKDFJ_00367 hypothetical protein
ATGGCGCGGCACTACCTGATCGACCTCAACGACCGCCCGATGCTGCTGGAGAAACGCAGC
CTCCGCCCGTTCAACGATACCAGCGAACTCGCGCAGGATACCGCCTGGCTGATCCAGCCG
GAGAGCGCGGTCAGCCAGGTGCTGCGTATCGACGCGCCAGCCAAATATGCCGAATCCCTG
ATCCGCCGCCAGCTGCAGGAGAAGGGCGAGATGGAGGAATCTCCCTACATCATCACCCAC
TGGAAGCGCAGCCGCGACAAGACCACCACAGAACTGCTCTATACCGCAATTCCCACCAGC
ACCTATCTACGTTATCAGGAGCGGCAGGCAGCCAACCATCATCACCTGATGATCTTCTCC
CTCTATGAGGTGCTCTGGCAGACCCTGCGCCAACTCAAACGCAAGGAGCCGGTGGCCCTG
GTGCTGCTGCATGACGGCAACGCCGAACTGCTGGTGGGCAGCTCCACCCGACCGCTCACT
GCCGCCACCATCTCCGCCTATACCGAGACACCTGACACCCAGGAGCTACTCTGGAACTCT
CTTGCCCAGGAGCTGCGCAGCGCCGAAGAGAACGAACATATCAAGCTGCGCGAACTGATC
TTTCTGCACTGGCTGGAAGATGAAGAGAAACTGGAAGAGCACGCCGTCGAACTCACCGAG
CGACTCGATGCCACGGCACTGCTGCTCCCCTCCGAACCCCTGGATACCGAACAGGGTCCG
CGTCAGGCATCGCTGCCACAGACCCTGAAGTTCTTAAAACCCCGCCATGGTCTCTCAACC
ACGATGGGATTGGCGGCCAAAACAACCCAGATGTCCCTGCCCCTGAGCGCGGTCAGCGGA
CTGATTCTCGCTGCCGGTCTTGCGATCGCCGGTCAGATGCTGCACGTCAGCGCAGACAAC
CGTACTGCCGAGGCAGACCATCTACAGACGGAACTCCGGCAGCGGGCCCTACCTCCCATC
GAGCCGGCCCCCGATTATCAGAGCACCCTCGACTTCGCCCAAGAGCTCGCCTGGGTACGC
ATCGCCCCCTCCTACCGGCGCCTGCTGAGCGAGCTCTCTTCTGTGATTCGTGAGGGGCAG
CGGATCGAGAGCATGAGCGCCGAATATGGCGAGAGCAATATCAGCGTCTCCCTCAGGGGC
ACCCTGAAAAAGGGATTTCGCGAAGCCCAGGCGGCACAGCAGGGGCTTCTGCTCGACCTG
CGGCAACTAGGCTACCGGATTGTCGAACGCAACTTCACCACCGATCTGGACCGCTCACGT
TTTGAAATCAAGATGGAGCGGCCACTGCAATGA
>DDLEKDFJ_00368 hypothetical protein
ATGTCTCCCCTGCCCCTGCTCCTTGGCCTGTCGGCGCTGATCGCTCTTCCTGCTGCGACT
CACTATGCAGTAGAGGGGTGGTTGCGCCAGGACGCGGCGAACCAACGCCTTGCCACCCTC
AGCGAGTGGCAGCGCCAGACCGAACAGTCGCACCGGCGGCTCGCTGCCCACCAAGCCTTC
GTCTCACGGGCGAAGGCGCTGCTGGACAAGGCCTCAGCCACCGGTGCTACGCCGCAGAGT
TGGGAGCGTTTTCCGGTCAGCCTGCAGCGCGAGACAAGCTGGGACCTGGTCTCCCGCCTG
CTCGCTCAGGCAGACCATGGACCGGCCTTCTACTACAAGCCCGAATACCTGCGGGTCGAC
ATCACCGCAACTCGGGATGAGGTAAAGAACAAGGCGACCATTTCAGGGGCCAAGATGGCC
GATAACAGTGAGATCAACACCCAGGAAAGCACCGCCACCGTGACACTACGTGGGGCCTTT
CTGGTACGTACGAGATAA
>DDLEKDFJ_00369 hypothetical protein
ATGAGCAGGCCGAACATCCTGGGTTCCCGCCATCGCAGCGCGGGTTTCACCCTGGTCGAG
ATATCCATCGTCATCATCATCATCGGCATCATCCTGGGTGCTGTTATCAAGGGTAAGGAC
CTGGTCCGCAGTGGCGACCAGAAGAAGCTCTTCAACGGCTTTATCAATGACTGGATGGTC
ACCTACCAGAACTACTACGACCGCACCGGCTGGATCCTTGGGGATATCGCCAATGACACC
AACGCCCCCGACGCCAACAATCTGCGTGACGGTTCGGTGGCTGACGGCATCACTGAAGAG
AACATCCTCAATCAGCTACGTACTGTCGGCCTGCTGACGCCACCACTGGGCGCCACCGGC
AGCACCATGCAGCGTCGCTATAGCTCCGCCGACGGCACCCAGTACACCATCATGCTGACC
TTCACCTCCGCCGGCAGCTTCGGCAACGTGATCCGGCTGCAGGCGAAACAGGGCGCTGCC
ACCTCCGCCATCCCCACCGATCTCGGCATCGCACTGGACCGCATCATCGATGGCGAGGCC
AACGGTCAGGCCGGCAACTTCCTCTATGTAGAGAATGTAGCCGGCGGCGCTGGCACCACC
CCCACTGTGGCCAACTGGCCCGCTGCATTTGAGACTGGCCCCGTCACCAAGGTCAATGTT
GCTCTCGGCCCCGACGCCGGTGCTGCCGCTGTTCTGCGTCTGAACCTGTAA
>DDLEKDFJ_00370 Diacylglycerol kinase
ATGGCTAAACCGGAAAACAATCGAGGCCTGCGGCGTTTGATCAATGCGACCCGTTGGTCG
ATGCAGGGCTTTGCCTCCGCCTATCGTCATGAGGCGGCGTTTCGTCAGGAGGTCTGGTTG
CTGGCGCCGCTGCTTCCGGTCGGCCTCTGGCTGGGCGACAGCGGGGTGGAAAAGGCCCTG
CTGGCCGGCTCTCTGCTGATCGTGCTGCTGGTGGAGTTGCTCAATAGCGCAGTGGAAAAT
GTGGTCGATCGTATCGGTGACGAGCCCCACAAACTCTCCGGCCGGGCCAAGGATCAGGGC
TCTGCCGCGGTGTTTGTGGCGCTGCTGTTGGTGGTGATGACCTGGGGATTGGTGCTACTG
GTTTGA
>DDLEKDFJ_00371 Methionine synthase
ATGGGCACCATGATCCAACGCCACAAGCTCACGGAAGAAGATTATCGAGGTGAACGCTTT
ACCGACTGGCCGAGCGATCTGAAGGGCAACAACGACCTGCTGGTACTGTCCCAGCCGGAG
CTGATCCGCGGCATCCACGAGGAGTACATGGAGGCCGGCGCCGACATCCTCGAAACCAAC
ACCTTCGGCGCCAACCGCATCTCGATGGCCGACTACGACATGCAGGCGCTGGCCTACGAG
ATGAACGTCGCCGGTGCGCGCCTCTGCCGCGAGGCGGCTGACAAATATGCCACACCGGAG
AAGCCACGCTACGTCGCCGGTGTACTCGGCCCCACCAATCGCACCGCCTCCATCTCTCCC
GACGTCAACGACCCCGGCGCGCGCAACATCAGCTTCGACGAGCTGGTAGAGGCTTACGCC
GAGGCGACCCGCGGCCTGATCGAGGGCGGTGTCGACATCCTGCTGATTGAGACCATCTTC
GACACCCTCAACGCGAAAGCAGCGGTTGCCGCCTGCGAGCAGGTGTTCGATGAGGACCAG
CTGCGGCTGCCGATCATGATCTCCGGCACCATCACCGACGCCTCCGGCCGTACCCTCTCG
GGCCAGACCACCGAGGCCTTCTACAACAGCCTGCGCCACGCCCGCCCGATCTCCATCGGT
CTCAACTGCGCCCTCGGCCCGGAGCTGATGCGCCAGTACGTGGAGGAGATATCGCGGGTC
GCCGAGTGCCACGTCAACGTCCACCCCAATGCAGGCCTGCCCAACGAGTTCGGCGAGTAC
GACCTGGGTCCCGAGGCGATGGGCCAGCAGATCGCCGAGTGGGCCGAGGCGGGCTTTCTC
AACATCATCGGTGGCTGCTGTGGCACCACGCCGGCACACATCAAGGCGATCGCCGAGGCG
GTGGCGGACCAGGCGCCCCGCAAATTGCCGGAGATCCGCCCCGAGTGCCGCCTCTCCGGC
CTGGAACCCCTCAACATCGGCCCCGACTCACTCTTCGTCAACGTCGGCGAACGGGCCAAT
GTCACCGGCTCCGCCAAGTTCAAGCGGCTGATCCTCAACGAGGAGTACGAAGAGGCCCTC
GACGTCTGCCGCGCCCAGGTAGAGAACGGCGCCCAGGTGGTCGACGTCAACATGGACGAG
GCGATGCTCGACGGCGTCGCTGCCATGCAGCGCTTTCTTAATCTCTGTGCCGGCGAGCCC
GACATCTCCAAGGTGCCGGTGATGATCGACTCCTCCAAGTGGGAGATCATCGAGGCGGGG
CTGAAGTGTGTGCAAGGCAAGCCCATCGTCAACTCCATCTCGATGAAAGAGGGGATCGAC
AAGTTCAAGCAGCAGGCCAAGCTCTGCCGCCGCTACGGCGCCGCAGTGATCGTCATGGCC
TTCGACGAGGAGGGTCAGGCCGACACCCTGGCGCGCAAGGTGGAGATCTGTACCCGCGCC
TACCAGATTCTCACCGAAGAGGTAGGCTTTCCAGCCGAGGACATCATCTTCGACCCCAAC
ATCTTCGCCGTCGCCACCGGCATCCCAGAGCACGACAACTACGGCGTCGACTTCATCGAA
GCAACCCGCGAGATAAAAGCCGCCTGCCCCCATGCGCTGATCTCCGGCGGCGTCTCCAAT
GTCTCCTTCTCCTTCCGCGGCAACAACCCGGTGCGCGAGGCGATCCACGCGGTGTTCCTC
TACCACGCGATCCAGGCCGGCATGGACATGGGCATAGTCAACGCTGCCCAGCTGGCGGTC
TACGATGACCTGCCCGCCGAGCTACGCGACGCAGTGGAAGATGTGGTCCTCAATAAAGAT
CCTGAGGCGGGCGACCGGCTGGTGGAGATCGCCCCCAACTACGCGGGCGACGTGGTCGGC
GGCAACAAGGTGGAGGATCTGGAGTGGCGCAGCTGGCCGGTCAACAAACGGCTGGAGCAC
GCCCTAGTGAAAGGCATCACCGAGTATATCGACACGGATACCGAAGAGGCGCGCCAGGCG
GTCGACAAGTCCCTGGAAGTTATCGAAGGCCCTCTGATGGACGGCATGAACGTGGTCGGT
GACCTATTCGGCGCTGGCAAGATGTTCCTGCCCCAGGTGGTCAAATCGGCCCGGGTGATG
AAGAAGTCGGTGGCCTATCTGGAACCCTTCCTGGAGGCGGAGAAGGCCGAGTGCGGCGCC
CAGGCCCAAGGCAAGATCCTGATGGCCACGGTGAAAGGCGACGTTCATGACATCGGCAAG
AACATCGTCGGCGTGGTGCTGCAGTGCAACAACTATGAGGTGATCGACATCGGCGTGATG
GTTCCCGCCGACACCATCCTCAAACAGGCCCAAGAGCATCAGGTCGATATCATCGGCCTC
TCCGGCCTGATCACCCCGTCGCTCGATGAGATGGTCCACGTCGCCAAGGAGATGAAACGC
CTCGGCATGAGCCAGCCGCTGATGATCGGCGGTGCCACCACCTCCATCGCCCATACCGCA
GTGAAAATCGAGCCTGAGTATGACCACCCGGTGGTCTACGTGCCCGACGCCTCCCGCGCC
GTCGGCGTCGCCAGCAACCTGCTCTCCAAGGATCTGCGCTATGACTATATCGCCGACCTG
CGCCGCTCATACGAAGATGTACGCGAGCGCCGTGCATCCAAGAACGAGGCCCGTAACCTG
GTGCCAATCGAAGCGGCCAGAGCCAATCCCGTCGCCATCGACTGGGACAACTTCGTCGCC
TGTAAACCCAACAAGTTGGGGGTCAACGTCATGGACGATATCCAGCTCGAGCTGCTGATC
GACTACATCGACTGGACCTTCTTCTTCCACGCCTGGCAGCTCAAGGGCCGCTATCCGCAG
ATACTGGAAGACCGGGAAAAGGGCGAGGAGGCGAAGAAACTGCTCGCCGACGCCCGTGAG
ATGCTGCACAAGATCATCACCGAGAAGTGGCTGACCGCCAAGGCGGTCATCGGCCTGTTC
CCGGCCAACGCCGTGGGTGATGACGTCGAGGTCTATGGCCTTCAGCCAGCAGCAGGCGAA
CAGAGGCGCCTCATCAGCACCCTGCACTTCCTGCGCAAGCAGGGCAAACAGCCGAAGGGC
AAGGCCAACACCTGCCTGGCCGACTTCATTGCCCCGAAATCGAGCGGCCATAGCGACTAT
ATCGGCGGCTTCGCTTGCACTGCAGGTATCGGCATCGACGACAAGATCGCCGAGTTTGAA
AAGGATCACGACGACTACAGCGCCATCATGCTCAAAGCCTTGGCCGATCGCCTCGCCGAG
GCCCTGGCCGAGTGGCTACACGAACGGGTGCGCCGTCACTACTGGGGCTATGCCGCTAAC
GAGAAACTCAGCAACGAGGAGCGTGTCGCTGAGAAGTACACCGGCATCCGCCCCGCCATG
GGTTACCCCGCCAGCCCAGATCACACCGAAAAGGATATGCTCTGGGAACTGCTCGACGTG
GAGAAGAGCACCGGCATCTGGCTCACCGAGGCCAAGGCCATGGTGCCCACAGCAGCGGTC
AGCGGACTCTATTTTAGTCACCCCGACAGCCACTACTTCGCAGTCGGCAAGATCAACCGC
GACCAGATCGTAGACTACGCCACCCGCATCGACATGGAACTGCAAGAGGTGGAACGCTGG
CTGGCGCCGAACCTGGCCTATGAGCCGGAGAGCAACTGA
>DDLEKDFJ_00372 Protein-glutamate methylesterase/protein-glutamine glutaminase
TTGAAAAAGAGTGGCTTCGAAAATGTCACCATGGCCGAGTCTGGTGAGCAGGCACTGGAA
CAGTTGGAGACGATCACGCCCGATGCCATTTTCGTTGACTACTTCATGGATGGCATGGAT
GGCCTGGAGACCATCGCTGCGATCAAGAAGATCCCGCGTCTGACCAATATCCCGGTGGTG
ATGTGCACTGCCAACGAGGGCAAACGCTATGCGGAGGCGGCGGAGTCCCATGGTGCGGTC
GGCATCATGACCAAACCGCCCACCAGGGAGGGGCTGCAGGAGATCATCGAGCTGGTCGAT
CAGGCCACCGAGGCGGTACCGGTGGTGGATGCCACGCCGGTGGTGGAGCCTGTGCGGGAG
CTGCCCAGGGATAGCGAGAGGGTGCACGGGAGCTTTGCTATCTCGGCGGAGGAGGTGCGC
AGCATCGCGCGACGCGCCACCCGTCAGATCGCCCAAGAGGTGGTTGGCGACCTGGCGGCT
CAGGCGGTGGAGCGGAGTCTTAAAGAGCGGCCATTGGATGTCAATATCGACAAGCTGCGT
GATGAGATCATCGAGCAGGTGAATCGGGACGTGGAAGCGATCGTCATCAAGCTTAACGAT
CGGGTGGTGGCCGAGGTGATTGGCACCCATTTCCGCGAGCAGTGGGCGGTCTTTTCAGAG
CAGATCGCAGCACAGCTGGAGGTGTTCAAGCGTGGTGTGACGAGTCAGTTGCCCGGGCGC
GAACAGTTGCTTGAGGATGTGCTCCGTCAGGTGCCCGATAAGGGCGAGATGATCGAAGAG
ATCCGCAGTGTGGCCGAGGGCTCTATCGATGCCCACGCCGCAGAGACGGCAACCCGGGTC
GCCCGGGAGGTCGCGAAAAACACTGCAGCCGAGGTGGCCGAGGAGCTTTTTGAGCAGCGC
TTCAAGACGATGCCAGTGTCGGCGGTGGCGGCTGGCGGTAGCGGCCGGCGGCGTCTATTG
ATGGTCGGGGGTGGCCTGTTTCTGGTCGGACTGATCGCTGGTTTTCTGCTGCTTTAA
>DDLEKDFJ_00373 hypothetical protein
ATGTGGAGATTCATCACACCCTGGCTGCGCCTGACCAGCCTGATACTAGCGCTGGCGGGC
TGGGGCATATGTTTCGCATCCCCACCTCTCCCCACGGTCTACTTGGAGGGATTGCAGGTG
GAGAGTCTGACCGAACCCGAGCACCTCTACCGCGTCTCCCTGGCGCTAAGAAATCCGGGC
AAACTACCGCTACGCCTGCGCCGCTTCAGCTATCACCTGGATCTGAACGGGAGTCGTTTC
TGCGAGGCGGAAATTCCGCTGGCTTTTATCCTCAAGCCTTACACCATCCGACGTCTGACC
GCAGTAACAAGCAGCGATCTATTCAACATCGTCGGCCACTTCGGCAAGGTCATGTTCAAC
CGCGATCTGCCGCTACAATACTCCCTTGAGGGCAGCTTCCAGCTGGTTGGAGAGGCGAGA
GAGATTCCGGTCTCTGCGGAGGGCCAGATCACTATCGAATACCCCAGAACGCCCGGCATT
GCACCGGACCCCAAGCCTTTAAAGCAGCAGAAAACCAGCGATCAGTCCGACCAGAAACAG
GCCACCCCCGACCATCAATAG
>DDLEKDFJ_00374 Peptide methionine sulfoxide reductase MsrA
ATGTTTGGTTTAGGTCGTAAAAAAGTGATGCCAGAGCCCGAGGAGGCTCTGCCCGGACGG
CGTGAGACGATGGCAGTGGCGGACAACCACTTTGTCTTGGGCAATCCGCTGCGGGGGCCG
TTTCCTGAGGAGCTGGAGTTTGCCATGTTCGGGCTCGGTTGTTTTTGGGGGGCAGAGCGG
CGTTTCTGGGAGTTGCCTGGGGTCTTCTCGAGCGCAGTGGGTTATGCAGCCGGATATACC
CCGAATCCCAGCTATGAAGAGGTCTGCAGCGGCATGACCGGCCACAATGAGGTGGTGCGA
TTGGTATTCGACCCGGCTGAGCTGAGATACCAGAAGCTGCTCAAATGTTTCTGGGAGTCT
CACGATCCAACCCAAGGCATGCGTCAGGGCAATGATCTGGGCACTCAATATCGTTCGGGC
ATCTATACTTACTCAGAGGCCCAGCAGCAGCTGGCGGAGGCGTCCCGCCGAGTCTATCAG
AATGCGCTCTCTCAGACCGGCGGCCGGCCGATCACCACCGAGATTATCGCAGCGCCGAAC
TTCTACTTTGCCGAGGCCTACCATCAGCAGTATCTGGCGAAGAATCCGAACGGCTACTGC
GGCCTCGGCGGTACCGGGGTCAGCTTCCCGCGGCGCTGA
>DDLEKDFJ_00375 hypothetical protein
ATGCTGCTCAGCACCCCATCCCACGGCACCTTGAGCGGCACCGCGCCCAACCTGACCTAC
ACACCTAACCCCGATTTCAACGGTCAGGATTCGTTCACCTTCAAGGTCAACGATGGCAGC
GCCGATTCCACCGAGGCCAGGGTGAGCATCACGGTCGAACCGGTCCAGGATGCACCAGTC
GCAGACGCTCAGGCAGTCACCACGGCGGAAGATACCGCCGTTGCGATCACCCTCAGCGGC
AGCGACGCCGATAACGATCCGATCAGCTACATGCTGCTCAGCACCCCATCCCACGGCACC
TTGAGCGGCACCGCGCCCAACCTGACCTACACGCCCGACCCCGATTTCAACGGTCAGGAT
TCGTTCACCTTCAAGGTCAACGATGGCGCTGACGATTCGGTTGCGGCCACCGTCAGCATT
AGTGTCACCGCTAGCGCCGACGCTCCCATCGCCGATGCACAGTCGGTCTCCACTGATGAA
GACACCGCTGTCAATATTATTCTGAGTGGCAGCGACGTCGACGGCGACAGCCTGACCTTT
GTGGTCATCGCCGAGCCCGCTAACGGAACGCTGTCAGGCACCGCACCCAATCTGACCTAC
ACACCTCATTCCGATTTCAACGGCACAGATGCCTTTACCTTCAAGGTCAACGACGGCGGC
GCCAATTCCGATGCCGCTACGGTCGCCATTACCATCAACGCAATCAGTGACACACCCACC
ATCAGCGCCATAGGTGCGATCACAACCGATGAAGACAGAGCAACCGGTGCCATTGCCTTC
GTGATCAATGACGCTGAAACAACGCCAGGCGACCTGGTGGTCACCGCGTCATCCAGCAAC
CAGACCCTGCTGCCTAACGCAAACATCACCCTCACTGGCAGTGGCGCAGATCGTTCGGTG
AGCATCACGCCCGCCGCCCAGCAATCCGGATCGGCGGTGGTCACAGTAACGGTTGCCGAC
GGCGATGGTGAAAGCGTCAGTGAAAGCTTCAACCTGACGGTCAATGCGATTAATGACGAT
CCCACCATCTCAACGATCGCCGATCTCTCCATGGATGAGGATCAGGACCCCATCTCTATT
GCCTTTACCATTGGCGATGTCGAAACGGCAACGGCTGATCTATACGTAACCGCGGCATCC
AGCAATCCGCAGCTGTTTCCTGCTGCAAACCTCCAGCTTTCCGGCAGCGGAGCCAGCAGA
AAAATCACGCTTACCCCCGCCGCCAACGCATCCGGAGCCGCCACCGTAACGATCGCGGTT
ACCGATGGAGATAATGGCCGGACAATCGAGAGTTTTAACGTCAATATTGCGCCAATCAAT
GACGCCCCCGTTGCCAACGGCCAATCGTTGGCCGCCCTAGAGGACACTCCGCTAGGGATC
ACCCTGACTGGCTCTGACCTGGACAGTGATGCACTCACCTACCTGATTGTCACGCAACCT
GCCCATGGCCAACTGAACGGTACGCCGCCCAGCCTGACTTATACCCCAGCGACCGATTTC
CACGGCGTAGATTCATTTACCTTCAAGGCCAGTGATGGCCGTGCCGATTCCGCCACGGTC
AGCATCAACATCACCATTGTCGAGCACAACGACGCACCGATCGCAACTGGCCAGACCATC
ACCGTTGACGAGGATAGCCCAGTTGCAATAGAGCTGGAGGGTACCGATGCGGAAGGTAAC
GCGCTCACCTTCACCCTGCTCAGCACTCCGCAACAGGGCACGCTCACCGGCGAGGCCCCT
TCACTAAGCTACACACCCGGCGCCAACTTCGCCGGGGCAGACTCGTTCACCTTCAAGGTC
AATGATGGGATTACCGATTCAGCCGCGGCCAGCGTAACGATCAACGTCACTGCCATCCAG
GACATACCGATTGCCGAGGCACAGTCACTCACCACCGTGGAGGACACGGCCATCGACATC
GCCCTGAACGGGACCGACGCCGATGGAGATAGCCTCAGCTACGCTTTGGTCACACAGCCA
GCTCACGGCAGTTTGAGCGGGACCGCTCCCAACCTGACCTTTACGCCGAATGCCGATTTC
AGTGGCGAGGATCAACTCACCTTCACGGTCAACGATGGCAGCGACCATTCCGAACCGGCA
ACCGTGCGCATCACGGTGACGGAAAACAACCAGGCACCGGTACTGGTTCGTCAGGGCAAC
AACGGGCTGGTCACCGTTATCGGCCAGAGTGCGACACTCAATTTCGGCGTTACCGATGCA
GACAGCACCGACAGTCACATTTTCACTGTATCGGCATCGGCACTGGGCACCACGACCATC
GAAGGCTCGGACCTAATCTTCAACGCCCTGAATGCGGGCAGCGAGACCCTGATTCTGACA
GTGATCGACAGCCGGGGCGCAAGTGACACCATTGAACTGCCGGTAACGGTCAATGAAGCG
ACCGCCAACGACAACAACAGCGACGGTCTGAGTGACGAGCAGGCCAGCAGTGCCGGGCTT
GACCCCGATTCCATCGACACCGACACCGACGGCTCACCGGATGCCCGGGAGATTGGCGAT
CCCGACCATCCCACCGACAGTGATGAAGATGGTGTTATCGACGCCCTGGAAACGGGAGAT
GGCGCTGTTGACAACAGCATCCTCGAGTTCATTGTTCCCCCTACCACCGCACATGATCTT
GGTCTGGACGATCTGGCGGGAAAGAAAGTGACGATCTCCACCGGAGACGGGCAACTGATC
GCGCACACTAGCGGTCAGAGCGGGCTTCCCATCTCCAATGAGAGCGATCTGGAGGTTCCA
GACGACGGTTACCACTTTCCACTGGGACTATTCGACTTCAGCATCACGGCGCCCTCCGGT
AGCGCAACCGTGGTCTTCCAATTTCCATCCACGGTGAGCATTCCGCAAGACACCATCGTT
CGTAAACCGGACAGCAGTGATACTTGGCAAACTTTCACCGCTGCGGTCATCGACCACACC
GAGCGCACCATTACCATGACGCTCACGGATAATGATGCGTTCGATCGCGATGGAAGAAGC
GGGATCATACGCGATCCCTGGGGCCTGGGTGTTGCAACCGCAACGATCCCCGACAATACC
GCTCCAACGGCAACCTCCCGGTCGCTCAGTGTCACCACAGGTTCGACACTCGCCATCACT
CTCACCGGCAGTGACGCCGATGGCGACAGCCTGACCTACACCTTGGTCACCCAGCCTGCC
AATGGCACATTGAGCGGCAGCGCACCTGATCTAAGCTACCGCCCCAATGATGGATTTACG
GGGACAGACTCCTTCAGCTTCAGGGTCAGCGATGGAAAAACCGACTCCGCCGATGCGACA
GTCACCATCCAGGTATATGAAGCATCATCAGGCGGCGGTGGCGCACTTAGCCCATGGCTG
CTGCTCCTGCTGTTGCTAGCATCGAGACGGCGGTTCGGGTATATGCGGCAATAA
>DDLEKDFJ_00376 hypothetical protein
ATGGCGGTCGAGTGGTTGCGGGAACGTTTTCCTGAGTATGCTGAGACGATTGTCTGCGGC
GATTGTACTCGTGAGATCTCCTGGCCGGGGCCCTTCGCCCTGATCGTCGATCGCGCCTCA
CTGACCCACAACCCCACCGTCGCCATTCAACAGACCCTGGAGTGCTGTTACGATCGCCTC
AGCCCGGCCGGTTCTTTCTCGGGGTCGACAGGTTCTCTACCGCCTACTCTGAATTCGACA
AGGGCGAGCCGGCGGAGGACGCGCAGACAAAGCGCGGTTTTCGTTCAGGCCCTTTTGCCG
GGGTGGAGCGGGTCCACTTCTCAGAGGAACCGTACTTGCGGGAGCTATTAA
>DDLEKDFJ_00377 hypothetical protein
ATGAACCTGGCGGAGTTCGGCAATCTGTTTATCCGCTTCATCCAGTTCAAGAAGAATCCC
TTCCACCCACTGGTCTGGATCAATGGCGAGCCGGAACTGGGCAAGAATGTCTCAGTGGGG
GGGATGTCGGAGATCAACGCCACCGGGGCGCGGCTGGTGATCGGTGACGATTGCGACATC
GCTTCCTTCGTGGCGATCAATTGTGTCGACTCTCACAAGCGCTGCATCGGTATCTCAGAT
GAGGTGGAGCGGCGGGATATCATCATCGAAAACAATGTGTTCATCGGTTCTCACACTGTG
ATCAAGGGCGGGGCGATGATTGGCCACCACTCGGTTGTTGCCGCAGACAGCGTAGTGGAT
GGGGTGACCATCCCCCCCTACTCTCTGGTCTATGGTAATCCGATGCAGGTGAAGGCCGGT
TACTATCGGGAGCGGTGTCAGGGAAGCCTAAAATGA
>DDLEKDFJ_00378 Bacteriochlorophyllide d C-12(1)-methyltransferase
ATGGCCAAGATCGACATGCTGCTGGTCTACCCCAAGGCCACCAAAGATTCACCCGTCAAT
CTGACGCCGCTCTCCATCCTTTATCCTGGCGCGCTGCTTGAGTCCCAGGGTAAGCGGGTC
GCCTATTTTGACGCACGCTACGATCCACCGGAGCTGCTCGACGAGCTGATCGGCGAGGCG
GACGAGATTGGCGTCAGCTGCTTCACCGGCTACCAGACCGGCCAGGCGGCACGCATCCTG
AAACACGCCAAGCGCCTCAAGCCGGGCATCATCACCGGGGTCGGTGGCCACCATGCCCGT
ATCCTGCCGGAGCAGTGCCTGAGCGAGCCGTTTGTCGACAAGGTCTGGCGGGAGCGGGTC
TACGGCGAACACCTCTTTCCCTACAACGAACGCACCAAACACATGTTTGCGCGCGGTGAC
ATGCAGTATTTTACCTCGCGAGGCTGTCCCTTCCCCTGCACCTTCTGCGCCCTCACCTCG
CCCTGGAAGCCGAAACCGATCGACGAACTGGAGCGGGAACTGAAGATCATCCACCACGAT
GTGGGCTTCGACGAGATCTCCTTCAGTGACCCGAATATCGGCTTCGGTGTCTGGAAGGAT
GACGAGGGCAGGAACGTGCGTATGGACCGGGTCAGACGCATCCAGGAGATAGGCCGGCTG
ATGCGCGACTTGGGGGTGCGCTGGGACGGCAATATCCGCGCCCCCTACCTGTCGCCGGAG
ATGGTGGAGGCGCTGGTGGAGGCCAGCTGCTTCTCCATCGAGATCGGTTGCGAATCGGGC
AACGACCACTTCCTGCGCAAGGTGATCCGCAAGGGGCATGGCGTGAAGGCGATCCGTGAG
GCGGCACAGAATGTGCGCGGCTCCGGGGTCTCGATCATGTACAGCTTCATCGCCAACATG
CCGCGCGAGACCCCGGCGATGCTGCGCGATACCCTCGACCTGATCGACTGGATTGTCGAT
ACCGATCCGGATGCGCGGGTCTCGATCTACAACTACGCTCCCTATCCCGGCTCGCCGATG
TATGAGGATGCGCTGGCCGGGGTCGACGGCTATCCGCGCTTCGAGCCGCCCGCCAGCATG
GAGGGGTGGGGCAGACTGAAACTGATGCAGTCGCCGATCTACTGGATCGCCGGGCTCAAC
TTCCGCATGGACAACACTCGCAAGAGCTTCCCTGGTGACGACTGGCGGCTGATCGAACCC
TACGTCGAGCTGGCCCGCGACAAGTGGCAGCAGCGCGATGTGGCTGAGTTTCCCTGCGAT
GAGGTGGAGCGGCTGATCGAGGCGCAGGTGCAGAAACGGCGCGCCGGGGATGCTTTGATG
TTGGCCGAGACCGGGGTCTGA
>DDLEKDFJ_00379 N,N'-diacetyllegionaminic acid synthase
ATGACAGAGATCCAGATAGGCGGACGGGTGATTGGCCGGCATCAGCCACCCTTCATTATC
GCTGAGACGGGGATCAACCACTGCGGCGATCTGGAGTGTGCCTTCAAGATGATCCGTGCT
GCCCGGCAGGTTGGGGCGGATGCGGTCAAGTTTCAGACATTTCAGGCGGAGGAGTTCTGC
AGCGATCCTCAGCAGACCTACAGCTACCGCTCCCAGGGGCATGAGGTGACCGAGTCGATG
CTGGAGATGTTTCGCCGCCACCAGTTCGAGCCGGAGCAGTGGCGGCAGATCTGCGACTGT
TGCGACGAAGAGGGAATCATCTTCCTCTCCACGCCGCAGAACCGCAGCGATCTGGATCTG
CTGCTGGAGCTGGAGATCCCGGCGATCAAAGTCGGTTCCGACGATTTTACCAATCTGCCG
CAGCTGCGTGACTATGCGGCCACCGGCCTGCCGATGATCGTCTCCGCCGGTATGGCCGAC
CTGGACGAGGTGGAGCAGGCGCTGCGGGCCATCGGCACGTTCAAGGGCCACCCGACAGTA
TTGCTGCACTGCGTTTCCCAATACCCGGTGCCGCCAGAAGACGCCAACCTGCGCAAGCTG
ACTAGCCTGCGGCGTGAATACCCTGAGCTGATCCTGGGTTACTCGGACCACACCCAGGGG
GTGTTGGGGGCGGTGCTGGCGGTGGCATTCGGCGCGCGGGTGTTCGAGAAACACTTCACC
CTCGATCACGACCTGCCAGGGCCGGACCACTGGTTCTCGGCGGATATCGGTGAGCTGCAG
CAGTGGGTTGAGGCAATCCGCCAGGCCCATCGGATGCTCGGCAGTGAAGCGGTGGAGCCG
ACTGCGGTGGAACGTAAGCACCGCGATGAGTTTCGTCGCAGCGTGGTAGCGATCCGTGAT
ATTTCCAAGAATGAGCCCTTCTCGCCTGAGAATCTGGGTGTCCGGCGTCCGGGTAGTGGC
CTGAAACCGAACCATATGGATGCATTTTTTGGCCACCGGGCGACCCGCACCATCGCCGCC
GGTGAGTTGATTCACTGGTCTGACCGGGAGGGCAACTGGGTTGATTGA
>DDLEKDFJ_00380 putative protein
ATGATCCTCTCCATCAACCAACCCGCCTATCTGCCCTGGCTGGGCTACTTCCAACGCATC
GCCCGTTCCGATCTGCACGTCATCCTGGACCATGTGCAGTTTGAAAAGAACAGCATGGTC
AATCGCAACCGCATCCGCACCCACGATGGCTGGTGCTGGCTCACGGTGCCGGTCAAAACC
CGCCACCGTTTTGGCGATCTGGTCATCCACCGCTTAACGCTGGCCGACAACCCGCGCTGG
CGTCGCAAACATTGGGACAGCCTGCGCTTCAACTACGCCAAAGCGCCCTACTTTGCCGAG
CATGCCGGCTTTTTCGAGGCCAGCTACCAACGAGATTGGCAGTATCTCATCGACCTCAAT
CTACACCTCACCCGCTACCTGCTCGACGCCTTTGCCATCAATACCCCTCTGCTACGCAGT
TCGCAGCTGGCGGTCGACGGCGAAAAGAGCCAGCTGCTGCTCAATCTCTGCCGCAGCTGT
GGCGCCGACCGCTACCTCTCGGGCCCGTTTGGCCGTGACTACCTGGATCTCGACGCCTTC
TCCGCCGCTGGCATTCAGGTGGAGTTCGACGACTACCAACACCCCCGCTATACCCAGATC
CAAAGCAGATTCGAGCCCTACATGAGCGCGGTCGATCTACTCTTCAACCAGGGCTCGGCC
AGCCTCAATATCCTGCTCGCTCAGATTCATTCAGAGGCTCCCTAA
>DDLEKDFJ_00381 UDP-4-amino-4-deoxy-L-arabinose--oxoglutarate aminotransferase
ATGATCCCCTACGGCCACCAGAGCCTTGACGAGAGCGACATCGATGCGGTGGCCGATGTC
CTGCGCAGCGACTGGCTCACCCAGGGGCCGATGGCGCCGCGCTTTGGTCGGGCGGTGGCC
GATTACTGCGGCGCCGCCCACGGGGTGGCGATGAGCAGCGCCACTGCCGGGTTGCATCTG
GCCTGCCTGGCGTTGGGGCTGGGGCCGGGGGAGCGGCTCTGGAGCTCGCCGATCAGCTTT
GTTGCCTCCGCCAACTGTGGCCGCTACTGTGGCGCCGAGGTCGATTTTGTCGACGTGGAG
CCGGCCAGCGGCAACCTCTCGATCGATGCGCTGGAGCGCAAGCTGGAGCTGGCGGAACAA
CAGGGGCGGTTGCCGAAGGTTCTGGTGACGGTTCACTTCGCCGGTCAGCCGGTGGATCTG
GCTGGCATTGACAGGTTGCGGGTGCAGTATGGTTTCAAGCTGATCGAGGATGCGGCCCAT
GCCCTGGGGGCCGGTTTTGCGGATTCCAGGATCGGCGACTGCCGCTATAGCGATGCCACG
GTCTTCAGCTTCCATCCGGTGAAACCGATCACTAGCGGCGAGGGTGGCGTGCTCACCACT
AACGACCCAGAACTGGCGGCGCAGGTGGGGCGCTTGCTGTGCCACGGCATCAGCCGTGAT
CCGGCGTTGATGCAGGGGGAGTCGGACGGCCCCTGGTACTACCAGCAGATCGAACTGGGC
TATAACTACCGCATGAGCGATATCCAGGCCGCGCTGGGGCTGAGCCAGCTGCAGCGCCTC
GATCAGTTTGTCGCGCGGCGCAGGGCGCTGGCGGAGCGTTACGAGCGGCTGCTCGCCGGT
CTGCCGCTGACGCCCTTGGCGCGTCTGCCCGGACGACAGTCGGGCTGGCATCTCTATGTG
GTGCGGCTCGATGCCGGGGCGGGCATCACACGCCGGCAGCTGTTTGAGGCGATGCGTGCC
GCTGGCATCGGCGTCCAGGTGCACTATATTCCTATCCACCTGCAGCCCTACTATCGTGAC
CAGGGGTTTGCCGAAGGTGATCTTCCCGGGGCCGAGGCGTTTTATCAATCGGTGTTGACG
CTGCCGCTCTATCCGGAGCTGAGTGAGGCGCAGCAGGATGAGGTGGTGGAGGCGCTGCGG
CAGGCTCTAGCTTAG
>DDLEKDFJ_00382 UDP-N-acetylglucosamine 4,6-dehydratase (inverting)
ATGTTCTCCGATAAAAGCATATTGATCACCGGTGGCACCGGTTCCTTTGGCCAGTTCTGC
GCGCGCACCCTGCTAGCGCGCTATCACCCCCGCAAGATAATCGTCTTCTCCCGCGATGAG
CTGAAGCAGTTCGAGATGCAGCAGCTGCTGCATGCACCACAGATGCGCTACTTCATCGGC
GATGTGCGGGACCTGCAGCGGCTGCGGCAGGCGATGCGCGGGGTCGATCTGGTGATTCAC
GCCGCCGCCCTGAAGCAGGTGCCGGCTGCCGAATACAACCCGATGGAGTGCATCAAGACT
AATGTGCACGGCGCAGAGAACGTGATCCAGGCGGCGCTCGATAACAACGTCGACAGCGTG
ATTGCGCTCTCCACCGATAAGGCCGCCAGCCCGATCAACCTCTACGGCGCCTCCAAGCTT
GCCTCCGACAAGCTCTTCGTCGCCGCCAACAACATCGCTGGCGGTCAGCCGACCCGCTTT
GCGGTGGTGCGCTACGGTAACGTCGCCGGCTCGCGGGGTTCGGTGATCCCCTTTTTCCGC
AAACTGATCGACGAAGGGGCGGCCGCGCTGCCGATCACCGACGCGCGCATGACCCGTTTC
TGGATCACCCTGCAGCAGGGGGTCGATTTTGTGCTGAAGGGCTTCGCTCGTATGCAGGGG
GGCGAGATCTTCGTGCCGAAGATCCCCTCAGCGAGGATCACCGATATGGCCCAAGCGATG
GCGCCGCAACTGCCGATGCAGATTATCGGTATCCGTCCCGGCGAAAAGCTGCATGAGGTG
ATGTGTCCGCGGGACTGTTCGCATCTGCTCTCGGAATTCGATGACCACTTCGTGATCGCG
CCGACCATCCGCTTCACCCATCCGGTGGATTACGCCCACAACCCGCTGGGAGAGAGCGGA
CGCGAGGTGGGGTGCGAATTCGAATACAGCTCTGGCAGCAATCCGCACTTTCTTACAGTG
GATGAGATCGTCGAGCTGATTGACTCCTTAACATGA
>DDLEKDFJ_00383 Flagellar hook-associated protein 3
ATGTCGCGGATGTCAACCAACCTGATTTTCGAGAATGGTCTCAACCGCATGCTTGAGACC
CAGAGCAAGCTGGTCAAGACGCAGCAACAGATCGCCACCGGCCGGCGTGTGCTCTCCCCC
CAGGACGACCCGGCCGCGGCTGCCTATATTCTTGGCCTGCGTGACACCATCTCCACCGTG
GAGCAGTACCAGAACAATAGCGAGCGAGTGCGCGCCCGCCTGGAGCTGGAGGAGACCACC
CTGCAAGGGGTTACTAACCTGTTGCCGCGTATCCATGAGTTGGCGGTGCAGGGGCAGAAC
GATGCTCTCACCGCGGAGCAGCGCAACGCCATCGCCGAGGAGGTGCTGCTGTTGCGTGAT
CAGCTGTTCAGTCTGGCCAACACCCGTGACAGTAACGGTGAATACATCTTCGCCGGCTTC
CAGGGGGGCTCTGAGCCCTTCGTCTCGGTCGGGGCCGGCAGCTACAGCTATCGAGGCGAT
ATGGGGGAGCGCAGTCTGCAAATCTCCAATGGACGTTCGATCCAGGACCGCAACAACGGC
TTCGATGTGTTTATGAATATCGACACCAGTACAGGCGCCAAGCGCAACCTGTTCGAGACT
GTCGACCAGATCGCCATCGGTATGCAGGCCAATAATCCCGATGCAGTGCTGATCGATGAT
ATCCAGCGGGCGCAGGACCATCTGTTGCAGTTCAGGACCTCAGTGGGTGCCCGTCTCAAC
TCCACCTCCGAACAGTATGAGGTCAATGAAGACTTCCTGCTGACCATGCAGACTGCCAAG
TCGGAGGCTGAGGATCTGGATATCACCGAGGCGGTGAGCCGCTACGAACGTCAACTGCAG
GCGCTAAACGCGGCCCAGCAATCGTTTATCAAACTGCAGGGACTGTCGCTATTCAACTTC
TTGTGA
>DDLEKDFJ_00384 hypothetical protein
GTGGCTTCCATCCTGAACATTGGAGTCTCTGCGCTGAAGACCTATCAGCAGGCGCTCAAC
TCCACTGGCCACAACATCGCTAACGTCAACACTCCGGGTTACAGCCGACAGGTGATCAAT
CTGTCGAGCCGTGACCCGGAGCTGACCCCGGCGGGCTGGCTCGGCACCGGTGTCGAGCTG
CATGGCATCAACCGCCAGTATGATGACTTCACCGCCAAGCGGGTGCGCGATGGCCGCTCC
ACGGTTGGCGAACTGGATGCCTTCTACAGTAATGCGCAGCGTCTTGACAGCATCCTCGCT
GATCCGGCAGTAGGGTTGTCGCCGGCGCTCAATGACTTCTTTAATGCCATGCAGGAGTTG
GCGGACGATCCCGCTTCGATCCCCTCGCGTCAGTTGCTCCTGGCGGAGAGCCGCTCGCTG
GTGGAACGCATGCATGATCTCGATCAGCAGTTCGCGGATAGTCAGGCTCAGGTCAACCGA
CGCCTCGACGATGTGGTGCAGGAGATAGACCGGCTCGCCGAGTCGATCGCTAACGCTAAC
GATGCCGTGGTGAGCGCCCTCGGTCACGGCAGTCATCAGACCCCCAACGACCTGCTGGAC
CAGCGTGACGAGCTGATCAACGAGTTCTCTGACCTGGTTAACATCACCACGGTTGAGCAG
TCGGATGGTGCGATGAATGTCTTTATTGGTCGCGGCCAGGTGTTGGTGGTGGGCAATGTG
GCGTCGGATATCTCCACCGTCAGTTCCCCGGCCGATGCCTCGCAGCGGGATGTGATCTTC
TCCAACGACTTCGGTGACACCAATATCAGCAGCGAACTGGATGGGGGCGAGCTGGGTGGG
CTGCTGAGTTTTCGCCGTGAGATGCTCGACACCACCCGTAACCAGCTGGGCCTGGTGGCG
CTTGGTATCTCGATGCAGATGAACCAGCAGCATCAGCTTGGCATCGACCTGGATGGTGAC
GTGGGCGGCGCGATTTTCTCCACGCCGGAGATCCAGGTGTTGGGTAACGCGAATAACAGT
GGTGGTGCGGTGACTGCCAGCTACGGCACACTCTCTGATCTGACCGCGAGTGACTATGAG
CTCGAATATGATGGTGGCAACAGCTACACTTTGCGGCGGCTTTCCGATAACTCCACCACC
AGCATCGACACCGGCGGAGCCTCTCCGTTTACCACCGCCGAGATCGATGGCTTCAGCCTG
ACCATCGACTCCAGTGGGGTGGCGCAGGGTGACTCCTTCCTGATTCGTCCCAGCCGCGGT
GCGGCTGACAGCATGCAGCTGCTGATCGACGATGTGCGTGGCTTCGCCGCCGCTGGTCGT
CTGCAGTCGGCGGTTGCCATCGACGCCAGTGGCAACCCGGCCAACAGTGGCACGGCAGTG
ATCAGCCAGCCGAGCATCAGCAGCGGCAGTGGGCTGCCACTGGCGGCCAACATGGTTTTC
AGCTTCTCTGACAATGCGGATGGCGCCGGCAATTCGGGGTTTGTGATCAGCAACGGCCCG
GCTCCACCCAACAACTACATCCTCTATGACCCGGCCACCGAGAGCGCCGGCAAATCCTTT
CCCTCCAGCGCCAATCCGAGCCAGTTCGACAGTTTTGGCGGGCTCAATTTTAGGATCTCC
GGCACCCCGACGGTGGGTGACCAGCTGATCGTCCGCAACAACACCAATGCTGCCACCGGT
GATAACCGCAACGCTCTGGCGCTGGCGGCGATGCAGTCCCAGGATCGTATGTTGAATCTG
AGCGCCAGCTATTCTGATGTCTATTCGCAGCTGGTGGCTGGGGTGGGTGCCTCGACCCGC
CAGGCAGAGGCGAGTCTGGCCGCCCAGGAGGGGCTGCTGGAACGCAATCGGGCCTCACAG
GAAGAGGTTTCCGGGGTCAACCTGGATGAGGAGGCGGCCAAACTGGTGCAGTTTCAGCAG
GCATATCAGGCCTCAGCAGAGATGATCAAGGTGGCCAATTCATTGTTTGATACGCTGCTC
TCAGCAGTGAGGTAA
>DDLEKDFJ_00385 Peptidoglycan hydrolase FlgJ
ATGAACGCTCTCCCCGCCAGTGTCTATACCGATTTTCAGGGGCTGGCCGCGCTCAAGCAT
CAGGCGCGCCAGGATCAGGCAGGCTCCCTGGCCCAGGTGGCCCGGCAATTCGAATCGCTG
TTCATGCAGATGATGCTGAAGCAGATGCGCCAGGCAAACCTGTCGGAGGGGTTGCTGGAG
AGCAGCAATACCCGCTTCTATCGTGATATGTACGATCAGCAGCTGGCGCTGCACCTCTCC
GAGAGTGGCGGACTGGGCATCGGTGCGATGCTGCAACGCCAGCTTGGTGGGCAGGTAGAT
GAAACCAGCAAGCCGATCTCCGGGCTCGATAGCTATCGGGATCATCCGGCAGCGGTGACG
CCAAGTGGGCTGCACGGGAAAAAGCTGAAGAGTGGCGGGGCGGAAGCCACTGTCGCGTCA
GCACCGGCACCGGCAGCGTCGATCGACACTCCTGAGGCGTTTGTTCGCAATCTCTGGTCC
AGCGCCGAACAGGCCGCTGCCGCAGTCGGGGTGGAACCTGAAGCGTTGCTCGCCCAGGCG
GCGCTGGAGACCGGCTGGGGCCAGCATCTGATCCACACTGCCGACGGGCGCAGCAGCCAC
AATCTGTTTAACATCAAGGCCGATGCGCGCTGGCAGGGGGAGCGGGTGTTCCGCGAGACC
CTGGAGTATATCGACGGCGTAGCTGTGAAGCGGCGTGAAGCGTTTCGAGTCTACGACTCC
TACCAGCAGAGCTTTCAGGACTATCTGGCCTTTCTCAGCGGCTCACCCCGTTATGCCGAG
GCGATGCAGCAGAGTGGTGACAGTGCGGCCTATTTCAGCGCGCTGCAGCAGGCTGGCTAT
GCTACCGATCCGCACTACGCGAAGAAGGTGTTGCGGGTGATGGGTGGGGAAGAGATGCGT
CAGGCCCTGGTCCCTATTCAGGGGCAGGATAATAGGCCGATATAA
>DDLEKDFJ_00386 Flagellar P-ring protein
ATGGCCCGACAGCGACTCTATAATCTGACCTCACTCCTGCTTCTGGTGAGCCTGGTGGTG
GTTGCGGCCCCGGTAGCGGCAGAACGCATCAAGGATCTGGCCTCGATCCAGGGGGTGCGT
GGCAACCAGTTGATCGGCTATGGCCTGGTGGTGGGGCTCAACGGTACCGGCGATAAGGAT
ACCGACTCCCCCTATACCCTCAACAGCCTGCGCAACATGCTGCACCAGTTCGGCGTGCAG
ATTCCCGCCGGCACCAAGATCAAGCCGAAGAATGTCGCGGCGGTGATCGTGCATGGTGAG
CTGCCACCCTTTAGCAAGGTGGGGCAGCGTATCAATGTCACCGTCTCCTCTCTGGGCAAC
GCCAAGAGTCTGCGTGGCGGCACCCTGTTGATGACTCCGTTGAAGGGCGCCGACGGTAAC
AACTACGCCATGGCCCAGGGCAACCTGGTGGTGGGCGGGCTCAGTGCCGAGGGCCAGGAC
GGCTCTAGGATCACCGTCAACATCCCCAGCGCCGGGCGTATTCCGAATGGCGCCACGGTG
GAGCGTGAAGTGCCGAACAACTTCAACACCGGGCGTTACGTCACCCTCAACCTGCACGAT
GGCGACTTCACCACCGCGATGCGGTTGGCTGAGTCGGTCAACCTGACCCTTGGCCCCGGC
ACTGCCAAGCCGGTGGACTCCACCTCGATCCGTGTCAGTGCCCCCATCGATCCAGCGCAG
AAGGTGAGCTTCATCGCCATGCTGGAGCAGCTCGAGGTGCAGCCCGGCACGGCACCGGCG
CGGGTCATCATCAACTCGCGCACCGGCACGGTGGTGATCAACAGCCAGGTGCGGGTCTAT
CCGGCGGCAGTTTCCCACGGCAATCTGGTGGTGAGCATCAGCGAAAGTGCCGAGGTCTCC
CAGCCCGGTGCCTTCTCTCCCGGTCAGACCACGGTGGTGCCGCAGAGCGATGTGGCGGTG
GAGGAGCAGGGTGGCAATCACATGTTCCTGTTCAACCCAGGGGTGTCGCTGGATGAGGTG
GTCAAGGCGGTCAACGAGGTGGGTGCCGCACCCAGTGATCTGGTGGCGATCCTCGAAGCA
CTGAAAGAGGCCGGTGCGCTGCGTGCTGAGCTGCTGGTGATCTGA
>DDLEKDFJ_00387 Flagellar L-ring protein
ATGAGGCCTGCAATCGCCAGACTGAGCCTGATTGGCCTCACGCTGCTGCTGGCTGCCTGC
CAGACTAGCGGCCCGGTGCGCGACATCAACTACGCGCCGGTGCGCCCGGTGACGCCGCCG
CCGGCGTCCTCCGGCAACGGCTCAATCTATCAGGGCGGGCACGAAGTGAGCTGGTTTGAG
GATATGCGCGCACGCCGGGTTGGGGATCTGCTCACCGTGATCCTCTCCGAGAGCACCTCC
GCCAACAAGTCGGCGAAGAGCGGGACCAAGAAGTCCAACAGCAACACCATCGCCAACCCG
ACCATCTTCGGTTCCACCCCCCAGTTCAACACCCCAGGGCTGATCCCGCTGGCCAGTAAT
GACAATAATACTCTCGCCTTCTCTACCTCTGCGGCGAACGACTTCAAGGGTGAAGGTTCT
GCCTCCCAGAGCAACGCTATCACCGGCAACATCACGGTCAGCGTGATTGAGGTGCTGCCC
AATCGCAACCTGATGATTCGTGGCGAGAAGCGTATTGGCATCAACCAGGGCAACGAGTAC
ATCCGTCTCTCCGGCATCGTGCGTTCCCAGGACATCAGCCCGGAGAACCAGGTGGAGTCG
TCACGCATCGCTGATCCCACCATCATCTATGTGGGTGATGGCCAGCTTGCCGACAGCAAC
GCTATGGGCTGGTTGGCGAAGTTCTTTATCAGCCCGATTTTCCCCTTCTGA
>DDLEKDFJ_00388 Flagellar basal-body rod protein FlgG
ATGTACCCGGCACTCCGGATAGCAAAAACAGGTCTTGATGCACAGCAGACCAACATGTCG
GTGATCGCCCACAATCTGGCGAACGTCAACACTACCGGCTACAAGCGTGACCGGGCGGTG
TTCAACGATCTGATCTATCAGAACCTGCGGCAGGTGGGAGCCCCGTCGAGTGAGAGCACA
GAGCTTCCCTCTGGCCTGATGGTGGGCACTGGTGTGAAGGTGGTGGCGACCCAGAAGCAG
CATAGCCAGGGCAACATTGTGCAGACTGGCAATAGTCTCGATGTGGCGATCCAGGGCAAG
GGCTATTTCCAGGTCCTGCATCCCGACGGCAGCATCGTCTACTCTCGTGACGGCACCTAC
AGCCTCAGCGCAGACGGCGTGGTGGTGACCCCCAACGGCTATCAGCTACAGCCGGCGATG
ACCGTACCCAATGACGCCACCAGCGTCACCATCGGTAGCGATGGCATCGTCTCGGTGCTG
CAGGCGGGCAACACCGACCCGACCCAGATCGGCCAGATCGAGCTGGCCTACTTCGCCAAT
CCCCAGGGGCTGGAACCGATCGGCGATAACCTGTTTCGTGAGAGTGCCGCCAGTGGTGGG
GTGAACACCGCGATCCCCGGCAGTGACAGCACCGGCACCCTGATGCAGGGGGCGCTGGAG
AGTTCCAACGTCAACGTGGTGGAGGAACTGGTCAACATGATCGAGACCCAGCGCGCCTAC
GAGATGAACTCCAAGGCGATCTCCACCACCGATGAGATGCTCTCCTACATCAACAACCAG
CTCTGA
>DDLEKDFJ_00389 Flagellar basal-body rod protein FlgF
ATGGACCGCATGCTTTATGTCGCGATGAGCGGGGCCAAAGAGACCCTGCTCGCCCAGGCG
AACAACAACCACAATCTGGCCAACGTCAACACGCCAGGTTTTATGCAGGACCTCAACCAG
TTCCGCAGTATGCCGGTGTTTGGCAGCGGCTATCCGACGCGAGTCTACGCGATGGACGAA
CGCCCCGATATCAGCTTCATCAAGGGCAGTCTACAGAGCACCGGCAACGATCTGGATCTG
GCAGTGAAGGGGGCCGGCTTCATCGCGGTGCAGGCACCCGATGGCACAGAGGCCTACACA
CGTCGCGGCGACCTGAAGGTGGACGCCAATGGCATGCTCAGCAACGGCGAAGGTTTGCCG
GTGATCGGCAATGGCGGGCCGATTTCCTTGCCGCCCCACGAGCAGATCGAGATCGGCAGC
GACGGCACCATCACCATCTTGCCGCTGGGGGCCACCCCGGAGGCGTTGGCGGTGGTTGAC
CGCATCAAGCTGGTCAACCCGCCGATGCAGGAGATGATGAAGGGCGAGGATGGCCTGATG
CGCATGAAAGATGGCGCTGAGGCCGAGGCGGATGCCGCTATGGAGCTGGTCTCGGGCGCG
TTGGAGAGCAGCAATGTCAATATCGCCGACGCATTGGTCAACATGATTGAGCTGTCGCGA
CGCTTCGAGATGCAGGTGAAGATGATGAAAAATGCCCAGGAGCTCGACGCCGCCTCGGCC
ACTCTGCTGCGTCAGGCGTAA
>DDLEKDFJ_00390 Flagellar hook protein FlgE
ATGGCATTTCGTATTGCACTCAGCGGACTGGCCGCAGCCACCACCGACCTGGAAGTGACC
GGCAACAATATCGCCAACTCGAGCACCACCGGCTTCAAGGAGTCGCGCGCCGAGTTTGCC
GACATCTTTGCCTCCTCTCTCTCCGACGCCAGCAATGCCACGTCGGGACAGGGAGTACGC
ACCACCAAGGTAGCGCAGCAGTTCCGCCAGGGCAGTATCGAGTTCACCGCCAACAATCTT
GATCTGGGCATCAATGGTGAGGGTTTCTTCACCATGGAACAGCCCAATGGTGATCGCAGC
TATACCCGTGCGGGTGCCTTCAATGTGGATCGCAACGGCTATGTGGTGGACCATACTGGC
TCACGCCTGCAGATATTCCCGCCGGTGGATGCCGAAGGCACCAGCTTCAACACCGGCACA
ACAGTGGACCTCAACCTGCCGGTGGTCTCCGGCGCGCCGGGCGCCACCTCACAGGTGACT
GCATCGCTCAACCTGGGGGCCGCGGAGGACGTGCCGACGGTAGCCTTCAATGCCGCCAGT
TATCCACCAAACCCACTCAGCTATAACCACTCCACCGCCACCACCATCTACGACTCCCTG
GGCAGTGCTCACAGCATGAATATCTTCTACCGCAAGGTGGCAGATAATCAGTGGAACGCC
TTCACTTATGTGGATGGTAACAATGTCACGGTGGGAGGCAATGCAGCGGCCGATATCCGC
TTCAGTAGCAACGGCGCCCTGAGTACAGGGGCGGGTGATGTGACCAGCGGCGGGCTGGTG
CCGCTGGATACCTTTACTCCCAGTGGTGGTGCGGCGCCGATTAGCGGGCTCAATTTCAAC
TACGCCAACACCACCCAGTTCGGCTCCAGTTTTGCGGTCAACGATCTGACCCAGGACGGT
TTTACCTCCGGGCGCCTCAGCGGTGTCGACGTGGACAGCGAGGGGGTGGTGTTCGCCCGC
TTCACCAACGGCCGTTCGGTGGGGCTGGGCAAGGTGGCGATGGCGCGTTTCAACAATAAC
CAGGGGCTGCGCCAGGTCGGTGACACCCGCTGGGTCGAGTCGTTTGCCTCTGGTGATGTG
CAGCTCGGTGAGGCGGGTACCTCCAGCTTCGGCCTGATGCAGTCCGGGGCGCTGGAGAAC
TCTAACGTGGATCTCGCTGAGCAGCTGGTCAATCTGATCACCGCGCAGCGTAACTTCCAG
GCCAATGCCCAGGTGATCACCACCGCTGACGCGGTCACCCAGTCGATCATCAATCTGCGC
TGA
>DDLEKDFJ_00391 Basal-body rod modification protein FlgD
ATGGAAACTATACAGAGCAACGAAGAACTTTTTAGCAGCCTGGGATTTAGTGCCACCCAG
CAGGAGCCGGTCGATCAGGGGCTGGAGATGGAGGATTTCATGAACCTGATGGTCACCGAG
CTGACCCATCAGGACCCCTTCAAGCCGATGGAGAATACCGAGCTGGCGACGCAGATCTCC
CAGTTCGCCGCAGTCTCCGGCATCGACGATCTAAACAAGTCATTTACTGGCCTCAGCTCC
AGCATCACCTCCGATCAGGCGCTACAGGCCGCCAATCTGTTGGGGCGCCAGGTGCTGGTG
CCGAGCAGTGCCGGCTGGTTTGGCAGTGGCGACACCCTGAAAGGCTCCATCGAGCTTCCC
TCTAATGCCAGCAATGTCACCCTGCGTATCACCAACTCAAACGGTGCGCTGGTGCGGGAG
CTGGAGCTGGGTAGCCATGAGGGTGGTGCGCTGGCCTTCAGTTGGGATGGCTACGATGAC
CAGGGCGATTTTGCCGGCTCCGGCCTCTATCAAGTCACAGCCCAGGCCACCGTCGATGGT
GCAGAGATGGCCCCGGCAGTGCATGTGGCGGCTGAGGTGGAGAGCGTCAGTCTGGGCGGT
AGCGGTGGGGTGCGACTCAATCTGGTCGGCCTTGGACAGGTTTCGATGAACGATGTGAAA
GAGATCTACTGA
>DDLEKDFJ_00392 Flagellar basal-body rod protein FlgC
ATGTCGATGTTTAAGATCTTCGATACCGCGGCCAGTGGCATGAGTGCCCAGAGCCTGCGT
CTTAACCTAGTGGCCAGCAACATGGCCAATGTCGATGCGGTGAGCAGCAGCATCGACGAG
ACCTACCGTGCCCGTCAGCCGGTGTTCCGCGCCATGGTTGATCAGTTCAACCCGGATGCG
CCTGCCGTTGGCGTCAGCATGGTGGGGGTGATCGAGAGCCAAGCGCCGCTAATCCGGGAA
TATGCGCCGGATCACCAGATGGCGGATGAAGAGGGCTACATCTTCCGCCCCAACGTCAAT
CCGGTGGAGGAAATGGCCAACATGATCTCTGCCTCCCGTTCCTACCAGGGCAATGTGGAG
GTGGCCAGCGCCGCCAAGCAGTTGCTGATGGCAACCCTGCGTATGGGCCAGTAA
>DDLEKDFJ_00393 Flagellar basal body rod protein FlgB
ATGAATCTTGACGACGCCTTCGGCATCCACCCCCAGGCCCTGCTGCTGCGCGCGCGACGC
AGTGAGCTAATCGCCAGCAACCTGGCGAACGCCGATACCCCGGGCTATAAGGCACGGGAT
TTCGACTTCCATAAGGTGTTGCAGCAGGCGCAGGGCGAGCCGGTGCGCCTGCGGACCACA
CATCCCGGCCACATCCAGGACGAGCAGGGCGTCGTGCCGCCGACACAGATGCTCTATCGC
GTCCCATCGCAGCCCTCCCTCGACGGCAATACGGTGGAGACCGAGCGGGAGCAGAGCACC
TTCGCCTCCAACTCGCTGGAGTACCAGGCCAGCCTGCGTTTTCTCAACGGCAAGATCAGC
AGTCTGCGCCAGGCCATAAAAGGTGAATAG
>DDLEKDFJ_00394 hypothetical protein
ATGCAGATCACAGCCAATCGATACGTGCCCCGCAGCAGCCTCTGCTCCGGGCTGATCTTA
TTCACCCTTCTTCTAGTCAGTGCGAACGCCCCGGCCGGGGGCCCCAGCCAGCCCCACGCC
ACCATCATCCAGGCGGCAGAGGCCTATCTGAAGATGCAAACCGCCGACCGCCCGGAACGG
ATCACCCTCAAGCTGCTGCCCCTCGACCACCGCCTCAAACTCAACCGTTGCGAGACCCCT
TTGCAGAGCTTCTCCCCGCCCGGCGCACGCAGCCAGGGCCGAACCACGGTCGGCATCAAA
TGTGAAAGCCCGAAACCCTGGACCCTCTATGTCTCAGCCGAGATCGGCGTGATCGGCAAG
GTGGTGGTGGCAAAACGGGATCTGGCTCGGGGCGCCGCCATCGGCCCGAACGATGTAAAG
CTGGTTGAACAGGAGACCAGCCATTTACTGCGCGGTCATTTCGACAGTATCGCCGAGGTG
ACTGGCAGAACCCTAAAGCGCACGCTGCGTCGCGACAAACCGGTCACACCCAGCCTGCTG
GTCGTCAACAAAACCATTCGCCGCGGACAACAGGTCACCATCATCGCAGGCAACAGCGAC
ATCAGGGTGCAGATGAAGGGCAAGGCGCTGTCCAATGGCAATCCAGGCGATCTGATCAAG
GTGCAGAACCTCAGCTCCAAGCGGAAGCTGCAGGCGCGGGTGGTATCCGCCAGTCTAGTG
CGGGCAGATTGA
>DDLEKDFJ_00395 hypothetical protein
ATGGCAATTGAGATCAGCAGTCTTTCCAGCAGCGCGCTGCAGGGCACCATTGACAGCGCA
TCCGCCAATCGTGCAAATCAACCATCAGAAACCACCCGGGCCACCCCTGGCCGCCAGACC
GACAGCGTCAGCCTAACCAGTTCCGCCTCGCAGCTTCAACAGCTTGAGCAGAAGATCTCT
AAGATGCCGGTCGTCGATGCCCAGCGTGTGGAGAGCACCCAGCGCTCCCTGGCCACCGGT
AACTACAAGGTAAACCCGGATGACTCAGCCGAAAATCTGTTGGAGATGGAACGTGCCCTG
GCCTGA
>DDLEKDFJ_00396 hypothetical protein
ATGGATAATCACCCCAAACTCCGGGAAAGATTCTCCCGCATCCTGCAGCGGGAGAGTGAA
GCGACCGAGCAGCTGCTGGTGCTTCTCAAGCAGGAGTATGCCTTGCTGAAAAGCACCGCC
CCGGCAGAGCAACTGGAGGCGCTCAACCAGCAGAAGGAGCAGCAGATCATCAACGTGGCC
CAGGCCGTTGAGGCGCACAACCGGTTACTCCGCGAATTGGGGCTGAACAATAATGGAGAA
GAAACCCGGAAGCTGATCGAGCAGCTGGACGGCTCCGGGCTGTTACAACAACAGTGGCAG
ACGTTTCTCAAGCAGGTCGATGCCAGTCAGAAGCAGAACGGGATCAACGGCGGGCTGCTC
ACCCTCAGCCAGCGCCAGGCTGCACAGGGGCTCGATATCCTGCGCGGCATCGGCGAAAAC
CAGAAGTCCTACGGCCCCAGCGGCGAGTCCCGCAGCCACAGCCACTCGCACTCGCTGGGT
AAAGCCTGA
>DDLEKDFJ_00397 Phosphoenolpyruvate guanylyltransferase
ATGCAGCCGGTTGGTGAAGCGATACTGATCTTTGCCAAGGCGCCGGTCGCCGGCGAGGTG
AAGACCCGCCTGATCCCTGCGCTGGGTGCGGACGGTGCGCGCCAGCTCTACCAGCAGCTG
CTGGAGCGGCTGCTCGGGATGGTGTGCAGGGAGTTGTCGTGTGCGGTGGAGCTCTGGTGC
ACCCCAGACAGCACGCATCCGCTGTTCCAGCGCTTTGCTAGCCTACCGGGGGTGACGCTC
CACCGGCAGCAGGGAGAGGATCTTGGTGAGCGCATGGCATTCGCCTGTGAGGAAGCGTTG
AGGCGGCAGCAGCGGGTGATTTTGATCGGTGTCGATGCGCCGGCACTTACCCCGCAGCAG
TTGACCGATACCTTCGGGCGGCTTGCATCAGGAGACGATGCGGTGCTCGGCCCGGCGGAG
GACGGGGGGTATGTGCTGCTGGGATTGAAGCGGAGTGCCGAATGCCTGTTTCATGGCCTG
CCGTGGGGGGGGCAGGTGGCGCAGCTGACGCGGGCCTGTCTGGAGCGGCTGGGATGGCGC
TGGAGCGAACTGCCGACCTTGTGGGATCTCGATCGGCCGGAGGATCTGCCGCGCCTCAGG
TCACTGGGCTTAGGATTCTCGACTGAATTGACCTGA
>DDLEKDFJ_00398 hypothetical protein
ATGTTGAATACGGCCCATCTACTTCAGCCCACCACATTTCCCGCCATTGAGCGTGGTGAG
TTGAAGACCTTGCAGGTTAATCTGGGCCTGCGTTGCAACCTCTCCTGCCAGCATTGCCAT
GTCAATGCCGGCCCCAAAAGGACCGAGCAGATGGAGCGGGGGGGGGGGGAGAATGTGTTA
CGGTTTCTCTCCCGCCAGCAGCTGCAGAGCCTGGATCTCACCGGTGGTGCCCCTGAACTC
AACCCGAATTTTCGCTACTTGGTGAAAAAGGCCCGGGCGATGGGGGTGCATGTCATCGAT
CGTTGTAACCTGACTGTGCTAGAAGAGTCGGGTCAGGAGGGGTTGGCTGAGTTTCTGGCT
GCCAACCAGGTTGAGGTGGTTGCCTCTCTGCCCTGTTATCTACAGGAGAATGTCGATAGT
CAGCGTGGCAAGGGGAGCTATGACGCCAGCATTCGCGGTCTGAAACAGCTCAATCAGCTG
GGTTATGGCGACCCGGCAAGTGGGCTGTCACTCAACTTGGTCTACAATCCGCTTGGGCCG
AGCCTGCCGCCGCCACAGGGCCCGCTGGAGGCGGACTATCGCAAGCAGTTGGCAGAGCGC
TTCGGCATCAGCTTCAATCAACTCTTCACCATCACCAACATGCCGATCCGGCGCTTTGGT
AGTTTGCTCCACTCCAAGGGAGAGTTTCACACCTATCTTGACCTGCTGCGTTCCTCATTT
AGCCCAGACAACCTGCAAGAGGTGATGTGTCGTTCTCTGATCAGTGTCGATTGGCAGGGG
CGGGTCTATGATTGCGACTTCAACCAGATGCTCGATATGCCGATCAGTGATGAGAATAGT
CCCAGACCAACCCTCAGCACCCTGCTCGATACGGATCTGCGCGGCAGGCCGATCCAGATT
GCCGAGCACTGCTACGGTTGTACCGCGGGGCAGGGTAGCAGTTGCGGTGGGGCACTCGAC
TGA
>DDLEKDFJ_00399 hypothetical protein
ATGAAGCGCCTCAGCATCGATGCTACTGCTGCCCTGGTCCTGGGGGCGCTGCTTCTGTTG
GTTAATCTGATCGGGCTATTCAGAACGATGGAGGAGCCGGATCTGCTGCTCGATAATCGC
GCCACTTTCAAAGGTGACAAACAGCTGATACTGGCTGAGGTGCTGCCACAGGCCGATCGC
AAACCCGGTGAGGATATCGAAACCTATTTCAAGCGCCTGAACCAACTGGTGAATGGTTCT
ATCTCCCACCTCTGGCACAGCGATGATGCCAAATACAGATACCATGGCCATGTGCCGCCT
TGGGAAAACTATATCTTGTGGACGCTGGGATACCTCTGGAGTGAGCGGGTCGGTCAATAT
GAGTTTTTCGACTGGCGCAAGGCGGTGGAGCGAGGGATCGGGCTCTGCTCTCAGCATGCT
CTGGTGATTAGCGGTATTCTGGAAGAGAACGGCATCGAGTCGAGCATTGTTGGACTGGAA
GAGCATGTAGTGGCGACCGCTAAGACCACCAACGGCGACTGGTGGATCCTCGATCCTGAC
TACGGGGTTGTCATCCCGCATGATCTGCAAACTCTGGAACAGCAGCCTGAACTGGTCAGT
GAATACTACGCGCCATCGATCCTCAACTGTAGCCCTCCCCTGAAGACCAAGACCTGTCAG
GATGTGGCCTACATGGCGGGGATCTACCAGTCCACTGAGAATAACCATATCTACCCCAGC
GGCCACACCGGCTACTCCTGGAAGTGGTATCTCATCGAGAAGGTTGCCTATCTGCTCAAA
TGGGCGATACCTCTGTTGCTATTTGGTTATGCCCTATTCAGATTCCGGCAGCGCCGTCGC
TTGGGCTAA
>DDLEKDFJ_00400 putative protein
ATGCATATTGAGCTGCTGTTGATGCGCCATGGCAAATCAGATTGGAGCCGGGCTGTTGAT
GACTTCAGGCGTCCACTGAAAAAGCGGGGCCGGCGAGGTGCACAGCGCATCGGCGCCTGG
CTGCGGCAGCAGGGACTGCTTCCAGATCATGTCGTCAGTTCACCGGCGGAGCGTGCCAGT
GCCACGGCACGACTGACATGCGAGGCGGTGGGCTTGCCGGTTGAGCGGATCGTCTACGAT
GAGCGAATCTATGAGGCGGGCATTAATGCTCTGTTACAGGTGCTGGCCGATACCCCCGCC
AAGACTGAGCGCGTGTTGCTGGTGGGGCACAATCCTGGTCTTGAGAATCTGCTGATCTAT
CTGGCTGATCAGCCGGTTGTGTTGCCGGATGATGCCAACCTGATGCCGACAGCGACCCTG
GCGCGATTCAGGCTGGCAGGCGACTGGCAATCACTGGATGCTGGTGCTGGCCGGTTGCTC
TCAATCATCCGTGGCCGAAATCTCCCCGACTGA
>DDLEKDFJ_00401 hypothetical protein
ATGCATCTGCTCCTGTTGACTCTGCTGCTGATCGCCCTTGTTTACCTTCCCCAGTGGTGG
GTTCAAAATATCTTGAATCACTACAATCGGGAATCGGAGCCCTTCCCCGGTAATGGCGGG
GAGTTGGCGCAGCATCTGCTCAAGCGGTTCGAAGTGCACGGGGTGAAGGTGGAGGTGACC
GACCAGGGTGATCACTACGATCCCGTGCAGCGGGTGGTCAGGCTGACCGGGGATAAGCTG
GATGGGCGTACTCTCACGGCGATTGCCACCGCTGCCCATGAGGTGGGCCATGCGATCCAG
CACGCCAGCGGTTATCCGCCTTTTCGCTGGCGCGAGCGACTGGTGCGTTTTGCACTGATA
AGTGAGCAGATCGGCTCGTTTCTGCTGTTTAGCGTGCCTCTGATCGCCGCAGTCACCCGC
CTGCCTGCCGTCGGAGCCCTAATGCTGTTGGCGGCGCTCGCGACTATCGGTGTCGGGGTT
GTTGTACAGCTGGTGACTCTGCCGGTGGAGTGGGACGCGAGCTTCGGTAAGGCGTTGCCG
ATCCTCACCAAGGGCGGCTACATCAACCCTAAGCAGGAACTGGCGGTGCGGCGTATCCTC
AGGGCCTGTGCCATGAGCTATGTGGCCGCCTCTTTAGCGGGTCTGCTTAACTTCTGGCGC
TGGATGCGGATTTTGAGGCGATAA
>DDLEKDFJ_00402 hypothetical protein
ATGCTACCCATCCTTTTTGGTCTGATTGCAGCCATGGTGTTCGGCTTGGTCGGTTATTTC
ACCTACGGTCTGGACGGGATTATCAATCACACCTGGTTTAACCAGGTCTTCTGGTTATTG
ATCGTGGTCGGTGCCGCCATCTCGCTGCTTGACGAGGTCAACCGTTGCCTGCCCTGCCGG
CTACGCAAAAGATTCAACCTCCAGTGGCTCGACCAACTCTGCGCACAGATGCCCTGCAAC
AGTCAGCTATAA
>DDLEKDFJ_00403 hypothetical protein
GTGGATCTTAGGGATGGCAGTCAACTGAGCTTCGAGACCACATTCACGGTGGCCAATGAT
GGGCCACTCAATCGTGCGCCTGTGCTCAACGCAATTGGTGCGCAGAGCGTGCAGGCTGGC
AATATGTTGGAGCTGACCCTATCGGCCAGCGACCCGGATGGTGATCTCCTGACCTTCTCC
AGTGATTTATTGCCGGGCTTTGCGGTGCTGACTGATCAGGGGGATGGCAGTGCCAGCCTG
AGCATCAGGCCGCTGCTTGATGATGTTGGTAGCTATTCGGTCACTATTAGGGTGAGTGAT
GGCGAACTGGATGACGCCGAGAGCTTCACCCTGCAGGTCACCGCTCTGGGGAGCTTGCCA
GAAGCCGTTGAGATCAGCGAGTTCATGGCCTCCAATGCGACCACCCTGGTAGATGGTGAC
GGCGACTACGAGGACTGGATCGAGCTGCACAATGTGGGTGTCGATCCGGTAAATCTGGCC
GGTTGGTGCCTGACCGATGACGTGGCGGTATGGAACACCTGGTGCTTCCCGTCGGTGAGT
CTGGATGCAGATGGCTACCTGCTGGTGTTCGCCAGCAAGAAGACGGGTTCGGCCGTGCCA
GAGGAGTTGCACGCCAACCTGAAACTCGGCAAGAGCGGCGAGTACCTTGGGCTCTATCGT
CCCGATGCCAGTCTGGCGCATGCCTATAGCCCGAACTTCCCGGCGCAGTCAGATGACATC
AGCTATGGTGTGAGCGACGCTGGCCAGCTGCGCTACTTTGTGATCCCGACCCCCGGTGCG
GCAAACGGTGTGGGTCTGAGTGATGCCCTGAGCTTCGATGCCGCGTCGCTGAGCCTGTCG
GCCCAGGTGGGTGATGCGACAAGTGTCCAGGTCAACCTGTTGAGCCTGCAGGGAGGGGCC
AGTGGCTACGCGCTGGCAGTGGATGATGGCGGCCTCGGCTGGTTGTCGGCAGTCGTCGCC
TCGGGTGAGGATGATCTGACTCCGGACCTGCTCGATATTACCGCCAATGCCGCGGCTCTG
GCTGCCGGCAGCTACACGGCGATAGTGACCGCCAGCGCAGCGGATCATGCCTCGGCGGTG
CTGACGGTGAACTTCACCGTCAGCGATGGCGGTAGTGTGCTGGAGACGGTGGAGATCAGC
GAGTTCATGGCCTCCAATGCAACCACCCTGGTGGATGGTGACGGCGACTACGAAGATTGG
ATCGAGCTGCACAACACGGGTGCCAGCGCGCTCGACCTGCTGAACTGGTGCCTGACCGAT
GACAGCGCCGATCTGTTTCAGTGGTGTTTCACTGAGAGTGTGTCGCTGGCGGCTGGCGGG
CATTTAGTGGTCTTCGCCAGTGGCAAGTCGCCCGCGCCGGCCGGTCAATACCACACCTTG
TTCAAACTGAGTGCCGGTGGTGAGTATCTGGCACTGGTGCGCCCGGATGGCACGATCGCC
GATGAATACGCGCCTGCGTATCCGCCGCAGACGACCGATGTCTCCTATGGTATCGATGAT
AATGGCGCGGAGGCCTTCTTTCTGATGCCGACGCCAGGTGAGGCCAACGGCTCAGGTGGC
GGCAGTGGTGAGCCGCTGAGTCTGAGCGTGGAGCGCGGTTTCTATGATGCGCCGTTCCAG
GTCACAGTCAGCAGTGATGACTCGGTGGAGCTGGTACGTTACACCACTGATGGCAGTGAG
CCGACCTTGAGCAACGGGCTGGACTATACCGGACCGGTGGATATCACCACCACCACGGTG
CTGCGGGTGGCTGGCTTCAGCTCGGGTGTGGTTGTCGGACGCGTGCAGAGTCACAGCTAT
CTGTTCCTGGAGGATGTGATCCGCCAACCGGCAACAGTGCCGGGCTATCCCAATAACAGC
TACAGCCTGGGTCAGGGATCGGCGGTTCACGACTACGAGATGGATCCGGATATCGTCGAC
GATCCGAACTACAGTGGTTCGATGATCGCAGCGATGCGTGCGGTGCCGAGCATGTCTATC
TCGATAGACCCGACGGATATCTTTGGCGGTTCAGGCTTCTATGAGACCGAAGATATCGAG
AAGGCGGTTTCGCTGGAGATCCTCTATGCGGATGATCCGGGGGCCAGCCATCAGGCCAAT
GCGGGTATCCAATCTCACTCGCATAACCGCCTAAAACGTTCGCTGCGGCTCAATTTTCGA
GCTCTCTATGGCGACGCCAAGTTCAAATCCGACCTACTCGATCGGGCGCCGTTGAACGGT
GCAACTGCAGACGGAAAGTACGACAAGCTGATCCTGCGCGCTGGCAACAATCGCAGCTGG
GCACGCAGCTGGCATCCAGATGAGACCACCTATACGGTCGATCAGTTCTACCGCGACACA
CAGATCGCGGCGAGTGGCCATGGTATGCGGGGTACCTACGTGCACCTCTACATCAACGGT
CTCTACTGGGGGCTCTACAACGCCACTGAGCGGGCGGATAAGCATTTCCTCTCCAGTTAC
TTCGGTGGCGCAGATGAGCACTGGTTCGCCGCCAATCATGGTCTGGTACACGACAACGCG
CCACCCTTGTCGGGCGATCCGACCCGCTACAACTACCTGACCGAGACCCTGATCTACCGT
GATATGAGCGATCCGTTCAACTATGCGGAGCTGCAGGACTACCTCGAGGTGGATCCGTTC
ATCGACTACCTGCTGGTGAGTTGGTGGTCGGCGACCAACGACTGGCCGGATAACAATTGG
TATGCAGGCAATCGCAATGAGACTGCGCCGGAGGATACCACCGGACTGATGTATTTCGCC
TGGGACGGCGAGGCCGCCTGGGATACACCACAGGACTTTGGCAATCCCAGCGGGAAGGCC
AAGATCCATCCAGCGTTTCTCAGTTCGGAGGATGTCAACAGCGTGGGTGATGCGTTTGTG
ATCGCCCGTATCTGGCATGCGGCGCGGCAGAATGCGGATTTCATGGCGCGCTTTTCCACG
CGGGTCGATGAGCTGACGGGGGCGGGTGGGGCGCTGGACGATACAGTGGCCCGGGCGCGC
TGGATGACTCTCGCCAACTTTGTGCGCGAGGCGGTGATTGGTGAGTCGGCGCGCTGGGGT
GATGCGGTGGACCCGAACGCGCCGCGCACCCGTGATGGGGCCTGGCAGCAGGAGGTCGAC
AAGATCTATGACATCCTGGGCGGCAATGCTGCCGAGTTGCGCAGCCAGCTGGCTGCTGAG
GGCTTCATTCCATAA
>DDLEKDFJ_00404 hypothetical protein
ATGCTGGATTTCATCACCGTTCAGACGTTTTCAGAAAATGCCACAGTGGTCACGTTGATC
TATGTGGTGTTGTTGTCATTTGTATTGTCTACGCTGGTGGCGGTCACCTACGAGAAGACC
TATCGGGGCCTCTCCTATTCGCGCAACTATGCGCAGACATTGATACTGATCTCTATCGTT
GCAGCCACTGTAATGCAGGCGGTGGGTGATAGCCTGGCGCGGGGTCTGGGGATTATGGCT
GCCATGGCCATCATCCGTTTCCGTACCAATTTCAAAGATCCCCGTGACATTGTGTTTATC
TTTGCCTCGCTGTCGGTGGGGGTGGCCAATGGTGTGTACGGCTTCAGTATTGCCATCGTC
GGTACCCTCGGTTTCTGTTTGGTGGCGTTCCTACTCTATTGGTCCCCATTTGGTCAGACC
TCCCTGTTCGATGGCATGGTGCGTTTCAGCTTGGAGAATCACTCGGAGAGCAAGCGTCGC
CTGGAGGATGTGCTGGCACACTTCTGCAAGCGTTTCACCCTAATCACTCTGCGGGACATG
TCACAGGGTAGCCGGTTGGATTACGCCTACCAGGTGAAGCTCAGGCGTGGCAAGGATCGA
GATGACTTCGTACATGAACTGAAGGCGATCGATAGCATCATGGGCGTGAGTTTCTACATG
CAGGAGGCGACGGTCGAGTTATGA
>DDLEKDFJ_00405 hypothetical protein
ATGAGTGGCAATAAGAAACTCTTCTTCTCCTGGAGCATCACCTTGCTAGCGGTGGTGCTG
ATGACACTGCTCTACCGTGGCGAGACCACCCAGTTTTTTGGCATCGCTGAGAGCCGTGAG
CAAGTGATCAGCTTCCAGTATCCGGTGGCAATACACCGGCTGCATGTGGTGCCCGGTCAG
GAGGTCAAGCAGGGAGATTTGGTGGCGGAGCTGATGCGCGCTGATCTGCTCACCAAGATT
GCCATGGCCGACTATCAAATCGATGTACTTAGTGCGGAGCGTTCTCTGCGTCATGAGAAG
CTCAAGTCAGAGTTGCAGAGCCTGCGTGCGCAGCAGGCGGCAGAGCTGGTGGAGATCGAC
TACCAGATCCGCGAACTGGAGTCGCAATACAGTATCAACCGCAAGTTGGTGGGTGAGGAG
AGATATCTCAAATCAAAATCCGGCAAAGAGGCCAGCAGTCCACTGCGTTTAAAAATCGCA
GGGCTCAAAGAGAAGCGCGCACATCTGCTTCAGTCGCTGAAGCCAAAAATGGATAATCTG
CGGGGTCAGTTGCGGGGGCGTGATCCTCTGGATGCCAAGATCGAGAAGCTCAAGGCTAAG
CGCCGCTCCCTGGATGCGGCGAAGTCCGAACTCTTCATCCACTCGCCTTTTGACGGCATG
GTCGGCTCGGTTTTGTTTCGCGAGGGTGAGGACGTCGCACCATTCAAACCGGTGATCACG
CTGCACGGCAAGACCCCTTCCTATATCAAGGGCTATATTCACGAGGACGTGTTTAATAAC
GTCCATGTGGGTCAGCAGGTGTGGATTAGTCCGGCCTCCAACAGCGATGAACCTATGGCG
GGGTACGTCAAGAGTGTGGGATCGCGCATTGTCGAGTACCCCGATCGCCTCAAGCGCCAC
CAGAACATTGCGGCCTGGGGGCGCGAGGTGCTGGTCAGTATCGGTCAGAAAAACCTCCTT
TTGCTGGGTGAGAAGGTGGTGGTGTCCGCACAGCGGGAACGCAATCCGTGGATCGCCATC
GCCAGTCCGTTTTTGCCGTTTATATCATCGGATCCGCAAGAGCTTGTCTATAAAGACTCG
ACACGCCTGGCTCAGACGGTAGAGGCTTCCGGTGCCCTCTACCTGTCGGACATCGACCGT
TATCTTGTTATCAGCGATAAGAGTAAGGCGAACCGTTCGCTGCTTCATCTGGTGACGCCC
CAGGGCAAGATCGAAGAGGATCTGCAACTGGTGGGGGAGACAAAGATCGATGACATGGAG
TCGATCGCTTCAGATCGCCGCTTTATCTACATCGCCAGCTCCCAGTTCTATAGCAAGAAG
GGCGAGATAAACCCCCGTGGTAATAAACTGTTGCGTTTGGTGCGCCGCGGCAAGGTGTTG
AGCCTGGATGCCGAGGTGCTATTGAATGATGTGCTTGCACAGGCCGCACAACAGGGAGGG
GATGCGGAGTGGGCTCTCTACCTGCGCCGTGCCTTGGTGGATAAGAGCATGGATGTCGAG
GCGATGTTTCTTCCCCGGGAAGGTGAGTTGGTTCTGGGCTTCAAATCCCCGATAGATGGG
GATGGCAAAGTGGTGTTTTTGGTGATTCGCGAGCTGGATACCCTGTTCGCCACCCAGCAG
TTGGCGCCGGAGAATGTTGCGATTTGGCGCAGGGTGGCGTTCCGTGACCCGGTCACTGGA
GCCTTCGCGCAGGTCACCGATGCGCTCTATCTGCATGACAAGTTGTATCTGTTGACCCAC
TCTAGGCGTGGCGAGCGTGATAACAGCACCCTGTGGCGCTTCGATCCGGAGTCGAACGAG
TTAATGGTTCTCAGGAATTTTACCGGTAACAGAGCCGAGGGGCTGGCCTATAACTCCGCA
CGTGACCGTTTTCTGATCGTGTTCGATGGAGAAGGCAAGGCCAATTCACATTTTACCCAC
TACTCACAGGGTACTTGA
>DDLEKDFJ_00406 hypothetical protein
ATGCGGGCGCCTCAAAAAAATGGTTGTTACCTTCGCTTATGCTGGCATTTTTCGGTGATC
TGTTCGGTGTGCTTTGCCAGCTTAGGAGTGCATGCCTCCCCGCCGGATATTAATGCATTT
CTCCTTGCTGCTCGCGAGGGGGTAGAGGTGCTGGATGTAGAGGAGAACTGGCGTGGTATG
GCTTCACTCAAGCCAGCCTCTATGCCATTGGAGGACGTGGAACTGCGTATGGAGTTCGAT
AATGGAGGCGTGTCGGAGGGTGACTATGTCGTGCGCCTGCACCCCCGGTCGTTTGCCCGT
ATGCAGGCGGAGACACAGCAGTGGCGGGCACGCGAGACGATGCTGGAGGCACATTACCGT
AGCCTGTTGAGCGAGGCGCTGCGCGAACGCTACCGGCAGCTGCTGGAGACGATGCGGTTG
AGCCGGGAAAGAGATCTGCAGGAGCGGCGTATCACCTTGCTGAAGGAGCGGATCAGCGCC
TATCAGAGCCTTTCAGAAAGCCGGGAGTTTCGTTTCGCCAAACTGCTGGAGAGCGATCAG
GATCTGGCCCAGGCACGCCTGCAGCAGATGCGACTGCAACGTGCCTTGAAGACCCAACAG
GAAGCGCTGCGCCAGCAGGGTGTGAGCATTGAAGAAAAGCTGGATGACAGCTGGCTCAAG
AGTGTGGCTGGAGTGATGCAGGCCATTGACGAGATGCTGCAGCTGGATGAAGCAGCACAG
GCAAACCCCCTGTTGGCAAGCAAACTCAGTGCGGTGCAGGTGGCGGAGACGCAGCTGACG
AAGCAACGCGCTAAGCAGGGCCTCAAGTTCAGCTTTCTTGACCTTGGCTATGATGCTGCC
AAGGAGAACTCCCGCTCCTACTCTATCGGCCTGGGCATCAAGATTCCCTTGGGCGCTGCT
GCTGATCCAGGGTTGGCCGAGGCCCGTACCCGATTGAATAGCGCCCGCCGTGAGCAGCAG
TTATTGCAGCAGGAGCTACCGCGGCAACTGCACATGGTCAGGGTCGAACTGCAGGAGCTG
CAGCAGGCTTATGGCTTGGTGATGGATCGCCTGCAGGAGTTGGACGGTATTGGGGAGGAT
CTCGCCAGTTCGCTGATGATCTATCGTATCTTCGAAGATCGTCTGCAGTGGAAACTGGAG
GAGGTGAAGATCCGCCAGCAGATCCTGGAGCGCTATGTGGATCTGTTGCACCTCAGCGGG
CAGTTGGCCCGTCCACCGTTGAAGAATCATCTGAGCAAACAAGATGATCAGCTATAG
>DDLEKDFJ_00407 hypothetical protein
ATGAGTATCGATGCACAGCTGCCACCACGTCTGGAACGCTACGAACTAAAGTATGTGATT
CCCTCCTGTCTGGTGGAGCCGGTCTCTGACTATGTGTTGGCCTACTGTGGGTTGGATCGT
CACTCGGAGGCAGCTGAGGACAACTTCTATCGGGTCAACAGTCTCTACTTCGATTCCCCC
AACTTCCTGTTTCTGCGTAACCGCATGTACGGTAAGGACAACCGCTTCAATATGCGTGTC
CGTTCCTATGGCTGGGATGCGCTGCCCCCCTATTTTCTGGAGATCAAACAGAAAAAGGCC
AATGTTGTTATCAAGTACAGAGCTACCCTGAGTGAGGGGGAGTGGCCTGGGATTCTCAAC
GATCCGACTTACCAGATCCGGGAGGATGAAACGAGCCTCGATAGCGACAATAAGTCCCTG
TTCCTGCGACTGGCCACCAGTTACGCGGCTGAGCCAAAGATTCTCACCCAGTACCGCCGG
CGTGCGTTTGCCTCTGTTGTGGATGATTACGCCCGAGTGACCATGGATATGGATATGGAT
ATGCGCTGCTACTATCAGGAGGCGTATAATCTACTGCCGGACCCTCACCGAATGGTCCCG
TATGATGATGAGACCATCTACGATTGGGGTGGTGACCCCGGCAACAGCGTGATCCTGGAA
ATCAAGTGCCACCCCACCCAAGTTCCCACCTGGGTGCTTGATCTTACCCACCACTTCCAG
CTCTATCGGCGCAGCTTCTCCAAATATAAGACCAGCTTGCTCTCTACCCTCTCTCGCGAC
AGCTGTCCGGATATAGGTGAGCGCTATTCATCGCTGTACACATAA
>DDLEKDFJ_00408 hypothetical protein
ATGCTCGGAATCTGGGGTGTAATACTGATTGTTGCCCCGCAGGAGGTGGCCGGACTGTTC
AGTACCGAACCGCTCAACCATGCCTTTGCCGGCATGATGGGCGCCGCCCTGCTCGGCCTG
GCATTGATCTCGTTTGCCAGTATCAGCCACTGGATCAGTGCACCCCGGGCACTGGGGCTT
GCAATAGGGATTCTGGTGGTGGAAACCACCTACCTGATGCTCGGCACAGGCTTTATGCTG
GTGACGCCGCTGACCACCCTCAGCCTGGTGACTGCAGCGGCGATCAGCTTCTTTCTGCTA
ATCTGA
>DDLEKDFJ_00409 Periplasmic nitrate reductase
ATGGGTTGGAAGATCCCACGCCTTTCGCGGCGGTCATTTCTCAAGGCGAGCGCTGGTGGC
GCGGGTGTCGGGTTGCTCTCTCCAGTCGCCGGGTTGGTGAGCCAGGCCGCCAGTGAGGAC
GGTGAAGTCGAGACCGAGATCACCCACAGCATCTGCAACTTCTGCTCTTCGCTCTGCAAC
CTCAAGGTGAAGACCGAGAAGCGTGGTGCCAGCAAACGTATCGTCAAGCTTGCCGGCAAT
CCCGATTCGACCCTCAATCGGGGCAAAATCTGCGCCCGCGGTCAGTCGGGGCTGCGCCAG
ATCTACGACACCGACCGCATCAAGACGCCGTTGATCCGGGTTGAGGGGAGCAAGCGGGGT
GAGTACAAGTTTCGCGCAGCCAGCTGGGAAGAGGCCTGGGACTACATCGCGCAGAAGAAG
ACCAATGCGGATATCAAAAACTGGGAGTGGACCATGGTGGGGGGCTGGACCTCCTGCGTC
TTCTATATGAACTGGGCGGTGCCATTCGCCATGGCCAACGGCATCCCCAATATCATCGCA
TCGCCGATGCAGCACTGCGTCACCACCGGTCATCTGGGCACCGACTCGGTCACCGGCAAC
TTCAACATCCACGACGAGATCCTGCCCGATTTCGATAACGCTCGGTACATCCTGTTTGTG
GCGAATAATGCCTCGATCGGTGCCGTTTCTACCTGCCGTATGGTGCGTTTCGCCCAGGGT
CGCAAAAACGGCGCCAAGGTGGTGGCGCTCGATCCGCGCCGCTCAGAGACAGCTGCCAAG
GCGGATGAGTGGATCGCGATTCGCCCCGGCACCGATCTGCCCTTCCTGCTGGCGATGATG
CGGGTGATGATGGAGGAGGGCTACTACGATGCGCCCTTCCTCAAGCGTCACACCAATATG
CCGTTCCTGCTCTATCGGGACGATGTCGGAGAGTGGCAGCCGCTGGTGGATGATGAAGGC
CGGCCGCAGGTGGTGATGGAGGGTACCCGCGAGCTGCGTACGCTGAAGAAGTTCAGCAAC
GACAACCGCACCGATATCGAGGGGCGGACCTTCTGCCCCGATCTCAAGGCTCCGGAAGGC
TTGCAGGTGGACGGTAAGACGGTACAGACCGTGTTTCAGGCCCAGCTGGAGGAGTTGCAC
GAGTACACCCCGGAGTGGGCTGCTGTCTCCACCGGCATCAAAGCCGAGACCATCGAGCGT
ATCGCCCGGGAGTTCGGCACCAGCCGACCCGCCATCATCGATCCAGGTTGGCACGGCGCC
CGCTTCGGCAACATCATGATGCTGCGCCGGGTGCAGGCGATGATTCAGGCCCTGACCGGC
GGCATCGATACCATCGGCGGCTGGATCCAGGCCGCCGAGTATCGCCACAAGGCCAAGGAG
ATGTTCAAGGCCTACGATGCAGGCCATGAGATCGCCGCGCCGATGGCCAATCTGGCTGGT
ATGCACTTCGCCAAGATGGTGATCGGCGCGGTCTCCAAGGGGGAGAACTTCTCCCACGGC
AAGCCGGGCTGGACCTGGGCCTGGGCCGCGCAACAGAAGGAGGCGGGGGCGCAGAGCATC
GCGCTGCCGGTGATGACCGATACTGGTTTCCGTGAGTCGATCGAGGGCAAGGTCAACTTC
AACGGTGAGCCCTACCTGACTCGTGCCACCATCATCAACGCCGCCAATCCGGTGCGCCAC
TACTACCCCGATACCTACTGGAAGGAGTGTCTAAGCCACGAGAATATGGAGCTGGTGGTG
GTGATCGACGTGCTGCCCTCGGATACCGCCGCCTATGCCGATGTGATCCTGCCCAATACG
ACTTATCTGGAGCGAGATGAGCCGGCGGTTTACGGAAACGGGGTCAACCAGGATCTGGCG
TTGACCACTCGCTATGCGGCGATCGACCCACTCTACGACACCGAAGAGACCCCGGACATG
CTCTATAAGCTGACCGAGATCATCTCCGGCGAGACCGAGAGCTTCCTCGACTGGATTGAG
ACCCTCACCGGGCTGACCAAGCTGCCGGTAAAGGCGCACTGGGAGGAGACCAGGCAGATC
CACAAAAAAGGGAGCTTTCTCGCCGCCTGTCGTCGTGTCGCCTTTGAGCAGGCAGCGAAG
AAGATCCACAAGTCGGCGGCGGAGTTGGATCACACCCTGCGCACTAGGGGGGTCTACCAT
GAGGAGGACAAGGTGCATCTGATCGAGCACGCGGGCATGCCGCGCAAGATGCCGGTGCCC
ACTGACTCGGGTCGTATCGAGTTCTTCTCCGGTCTTATGTACTCACTGCGTTCCGCCGGG
CGAACAGAACCCAACTTCAGCCCGCTGGCTACCAATGTGCCGATCAGCTGTCGCACCGGT
CGCAACATGCACGAGCCGCTGGCGGAGGATGAGTTCTACTTCACCTACGGTAAGACGCCG
ACCGTCTCACACGGCTCCACCAACAGCAACAATCCGGTACTGGCGGCGATCAACCGCTTC
AAGAACGATATCTACAAACACGTCTGGATCCACCCGGAACGAGCCGAGGTGCTCGGCATC
GGCCAGGGCGAGCGCATCATCCTGAGCAACAGCCTGAGTGGTCAGCGCGCCGAGGGCAAT
GCTTACCTGACTCGGCTGATCCGGCCTGACACGCTCTTCATCTACTCCTCATTTGGCGTG
GAGAACCCGGCGTTGACCCAGATCCAGGGTGAGGGCACCGCCACCAATAAGCTGATCCCC
TACCAGGTGGAACCGGTGGTGGCGGGCTTCAAGTCCCAGGAATTCACCCTGCGTGTGCAG
AAGGCGTAA
>DDLEKDFJ_00410 Tetrathionate reductase subunit B
ATGACTCACTATGCAATGGTCATAGACCTGAATACCTGCGTCGGCTGCAACGCCTGCATG
GCCGCCTGTGCCATCGAGAACCAGACAGCGGTTTGGAAAGACGAATGGCGCACTCATGTG
CACGACACTGAGATCGGCAGCGGCTCTGACGTGCATCGCCGCTTCTTTCCGCGGCTCTGC
AACCACTGTGACAATCCACCCTGCATGAGTGTCTGTCCCACTGGTGCTACCTACAAGATG
GATAACGGCATCGTTATGGTGGACGAGGATCTCTGCATGGGTTGTCGTGCCTGCGCTATG
GCCTGCCCCTATGACGCCCGCCGCGCCGTCACCTACGACGATGTGGAGAAGGGCAAAGCG
TTCTACGGCGAGGCCTACCGCCGTGAACGGCCCAGTGTCGACAAGTGCACCTTCTGCGAA
CATCGGGTCAAGGAGGGGCTGCAACCGGCCTGCGTGGAGACCTGTGTCGGCTCGGCGCGC
ATGTTTGGCGATCTCGACAACCCGGAGGACCCGGTCACCCAGATGGTCGCCAGCGGCGTA
GCCCGACCGTTGATGCCACACCTGGGCACCCGGCCCAACGTCTACTACATCGACGATATG
AAGAGGAGGGGTTGA
>DDLEKDFJ_00411 hypothetical protein
ATGGACGCCACCATGAACTTCTACACCCAGGATATCTGGACCTGGTGGATTGCCATCTAC
CTCTACTTTGGCGGACTTGGTGCGGCCACCCTGGCGGTGACCTTCCTCACCGACATGTAC
CTCAAGGCGCACCGCGACCTGGTACTCTGGGGGGCCTTTTCCGGCATTGTGCTGTTGAGC
CTGGGCTCCCTGATGCTGTTCATCCATCTGCTCGACTACAGGGCGGTGATCTATGTGCTC
AACCCGATGATCCTCTTCACCAAGCCGGATGCATGGATCGCCTGGGGCACCCAGTTCATC
GTCTGGATGATGTTCTGGGGAGTGATCTACGCGCTGCCCTATATGTATCTGACGCCGTTG
TTCGACAAAATGCCGGTAGTCGGCAAGCTGCTCGATTTGGCGCTGGTGAAGAAGATCGCC
GAGCTGTCGAGCCGCTTCCGTAAGGTGGTGGGCTGGATGGCCACCATCAACGGTGTCGGC
GTGGCGGTCTATACCGGCCTGCTACTGCAATCCTTCCCGGCGGTGGCGCTCTGGCACAAC
CCCGGTGTGCCGCTGCTGTTTACCGTGTCGGCCTTCTCCACCGCGATGGCCTTCCTGCTG
CTGATCATGTACACCATCATCAAGCGTGAGGAGGATGAGCATATCCGCCACTTCTACGAG
CGGGTCGATCTGATCCTGATCAGCGCCGAACTGGTGATCCTGTTCTCCTTTTACCACTAC
ATGTCGTCTGGCAACGAGTCGGCGATGCACTCGGCGCAGCTGCTGTGGAACGACTTGGGT
TGGTTGATCGGCTTCATCGGCTTCGGCCTGATCGTGCCCTTCTTTCTGGAGCTGCGTGGG
GTGCTCAAGGGTTGGGCCAGCCATCTGCCGATTATCACCGCCTCGGTGCTGGTGCTGATC
GGCGGTTATCTGCTGCGCCACTACTTCATGTATGCAGGTGTCTATGCCTATCCCTGGTGA
>DDLEKDFJ_00412 Chaperone protein TorD
ATGCCTATCCCTGGTGATGAGATGAGACGATCGGGCGAGCAGCTGCGGCTCCTGGCCGGG
CTGCTCTCCATGCCCGACCAGGATGCGCGGGAGATCATCCAGGGCCTGGCCGAACAGCAC
CCCTGGCTCGCAGAAGCGGCGGAGGAGCTGGGTAGCACCCCGCTGGAGCAGTGGCAGGGC
GAATACACCCGGCTGTTTATCAGTGGTTTCCCCAAGACCGCTTGTCCCCCCTACGAATCG
GCCTACCGCAGCGGCACCATGCAGGGGCCGACGGTGGCGAAGCTGGAGCGGCTCTACGCG
CAGCTGGGGATGTGCTCCAGTGAGATGCCCGCTGACTACCTGGGGGTGATGCTGGAGTGC
GCGGCGCTACTGGAGGATGGACAGCAACGACCGGAGTTGCAACAGCGCCTCTGGGACGAG
CACCTTAGCCGCTGGCTGGCCGACTTCGCGAACGATCTGAGCCAGCAGAGCGAGCTGGCG
CTCTATCGGGCGCTGGGCCTGCAACTGCTTGGATTGAGCGCGGATGGGGCTGGTCATGAG
TGA
>DDLEKDFJ_00413 hypothetical protein
ATGGGGCTGGTCATGAGTGACCCGGGTTGGCTGCTGTGCGGTGTGCAGTTGGAGGAAACG
CCGTTTCTGCAGGCGGTGATCGATGCTCATCAGACGATCTACCAGGAACACTTCGCCGAT
GAGCTGATGCTCAACCATCAGCTTGGCATCCAGCTGCGTGCCTACCGCGAGCTAGACGAT
TGGCGGCTGCTGCTGATCCTCACCCCCTGGATGCTGTCGCGGCTTATCTTTCCGCGCTCT
GATCCCGGCATTCCGATCCCGGCGGCTTGGCAGCAGCAACAGCGGGAGGAGGCGGAGTAC
CAGCTGCTGGGTCCGGCAGTCGAACTGGCGATGCTTGGACAGAACCAGCGCGCTCACCTC
AACTACTATCCACAACTCGGCCACTATTTGCTGCAGCCCATCGCTCTCAACATGCAGCAG
TACGACTCCGCCGAGGCGGTGTTCGAGGCGTGGAACGAGGTGATCACCACCCGTGACCAG
AACATGAAAAAGCTGCAGCGCGACTGCCCCTGGCAGAAAGAGCTCTCACGGCGTGAGTTC
TTTGGCCGGCTGTCGCGCTAG
>DDLEKDFJ_00414 Malate dehydrogenase
ATGGCAAAAGCCCCCATTCGAGTCGCCCTTACCGGTGCTGCAGGCCAGATCGGTTACGCA
CTGCTGTTCCGCATCGCCGCCGGCGAGATGTTGGGCAAGGACCAGCCCGTCATCCTGCAA
TTACTGGAAGTGCCGCACGAACGCGCCCAGCAGGCCCTCAAGGGCGTCATGATGGAATTG
GAGGACTGCGCTTTCCCGTTGCTGGCAGATATCATCGGCACCGATAACCCCAAAACCGCT
TTCAAGGACGCCGACCATGCCCTACTGGTCGGTGCCCTGCCGCGTGGCCCCGGCATGGAG
CGCAAGGATCTACTGCTGAAGAACGCCAAGATCTTCATCGAGCAAGGCAGAGCGCTGGAA
GAGGCGGCGTCCCGCGACATCCATGTGACCATCGTCGGCAACCCCGCAAACACCAACGCC
TTGATCGTCATGAACACGGCAAGGAGCCTGCCGCGGGAAAACTTCAGCTCGATGATGCGC
CTGGATCACCACCGGGCCATCTCCATGCTCGCCAGCAAGGTCGGCGAGCCGGTGGACTCC
GTGGAGCAGATGGTAGTCTGGGGCAACCACTCCCCATCCATGTATCCCGACATCCGTTTC
GCTAGCGTCGCCGGCCGAAAAGCATCCAAGCGGATCGACAAAGCGTGGTACAGAAACGAG
TTCATTCCGAAGGTCGGCCAGCGGGGGGCCGCCGTCATCAAGGCGCGCGGACTCTCCTCC
GCCGCTTCGGCCGCCAACGCCATCATCGCCCACACACGCGACTGGGCGCTGGGCTCCTCA
GGCCGTTGGGTGACCATGGGCGTCGTCTCCGATGGCTCTTACGGCATCCCTGAGGGTCTG
GTCTTCGGCATGCCCTGCATTTGCGACCAGGGCAAATGGGAGGTGGTGAAGGGTCTCGAC
ATCGACCCCTTCTCCCGCCAGATGATGGATCGATCACTGGCCGAACTCCAGGCGGAACGT
AGCACCGTCCATGGCGAATTGCAGATTACCGTCTGA
>DDLEKDFJ_00415 NAD(P) transhydrogenase subunit beta
ATGACTGAAGGCGTTTTAACGACGGCCTATCTGGCCGCAAGCATCCTGTTCATCCTAGCC
CTGAGTGGTTTGAGCAACCAGGAGACCGCCCGCCGCGGCAATATCTACGGCATCATCGGC
ATGCTGATCGCATTGACTGCCACCATCGCGGGTGCCCAGGTCACAAGTTACGGCGTCCTG
GCGGTCTGCATGAGCATCGGTGCCGTCATCGGCATCATCGTGGCAGCACGGGTACAGATG
ACTGCCATGCCGGAACTGGTCGCCATCCTGCACAGTTTCGTCGGTCTGGCAGCGGTGCTG
GTGGGATTCGCCAGCTACCTGGACCCCACCCTCCACTATACCGGGGTCGAGCGGACCATC
CATGATGTGGAGATCTTTCTCGGGGTGCTCATTGGTGCGGTTACCTTCACAGGTTCCGTT
ATCGCCTTTGGCAAATTGAGCGCGAAAATCACCAGCAAGCCACTGTATCTGCCGGCCCGC
CACTGGCTCAACCTGGGTCTGGGACTGCTCTGCGTCTGGCTGGGTGTCGAATTCGTGGGG
GCGGAAACCGCCGCGGCCGGCACTATCCCCCTGGTGATCATGACCCTCATCGCCTTTGCC
TTCGGGGTCCATATGGTGATGGCCATCGGTGGAGCGGACATGCCGGTGGTGATCTCGATG
CTCAACAGCTATTCGGGCTGGGCGGCGGCAGCTACTGGCTTCATGCTGTCCAACGACCTG
CTGATCGTCACTGGCGCACTGGTAGGCTCCAGCGGCGCCATCCTCTCCTACATCATGTGC
CGCGCCATGAACCGGCAATTCCTCAGCGTCATCGCCGGCGGTTTCGGCGCGGCGGAAGGG
ACGGCAGCCACCAGCGGCGAAGTGCATCAGGGAGAGGTAGTGCCCGTTCTGGCAGACGAA
ACAGCGGAAATGCTCAAAAACGCGAAGAGTGTCGTCGTGGTGCCGGGGTATGGCATGGCT
GTGGCCCAGGCCCAGCACGCTGTCTGTGAGATTACCAAGAAGCTGCGGGCCAAGGGAGTC
AATGTGCGTTTTGCTATCCACCCGGTGGCGGGCCGTATGCCAGGCCATATGAACGTCCTG
TTGGCCGAGGCAAAAGTGCCCTACGACATCGTCCTAGAGATGGATGAGATCAACGACGAT
CTGCCCGATACAGATGCGGTACTGGTCATAGGCGCCAACGACATCGTCAATCCCAGTGCG
CAGGATGATCCGAGCAGCCCCATCGCCGGCATGCCGGTACTGGAAGTCTGGAAAGCGGGT
ACGACCGTTGTTATGAAGCGCAGCATGGCCACAGGCTACGCCGGGGTACAGAATCCTCTG
TTTTTCAAGGACAACACGCGCATGTTGTTCGGCGATGCCAAAGCAAGTGTAGAGGCCATT
CTGGCCAATATCTAA
>DDLEKDFJ_00416 NAD(P) transhydrogenase subunit alpha
ATGGCCATGAAGATTGGTATCCCAAAGGAGTGCCACGAAGGGGAGCAGCGGGTTGCCGCC
ACCCCCGAAACTGCCGAACGGCTCCAGAAACTGGGCTTCTCGGTGGCTATCGAAGCGGGC
GCCGGAGCTGAAGCGAACTTCAGCGACGATGCCTACCGTGAGGCGGGTGTCGAAATCGTG
GAGGACACCAAGACCCTGTGGGACGAATCTGACATCGTGCTCAAGGTGCGCGCCCCGGAG
ATCGACCACCAAGCCTGCCGGGACGAAACTGAACTGTTGCGCGAGGGTGCCACCCTCATC
AGCTTCATCTGGCCGGCACAGAACCCGGAACTGATGGAGAAACTGAAGGCGCGCAAGGCG
ACGGTGCTGGCCATGGACAGCGTGCCCCGCATCTCCCGCGCCCAGAAGCTGGACGCCCTG
AGTTCTATGGCCAACATCGCTGGCTACCGCGCCGTGGTGGAGGCCGCTAACAACTTCGGG
CGCTTCTTCACCGGCCAGATCACTGCTGCAGGCAAGGTACCACCGGCCAAGGTTTTGGTC
ATCGGTGCCGGCGTGGCCGGTCTAGCCGCCATCGGCGCGGCTGGCTCCATGGGCGCCATC
GTGCGCGCCTTCGACACCCGCCCCGAGGTTAAGGAGCAGGTGGAGAGCATGGGCGCCGAG
TTCCTGATGCTGGACTTCGAAGAGGAGGAGGATGGTTCCCCAGGCACCGGTTACGCCAAG
ACTATGAGCAAGGAGTTCATCGAGGCGGAGATGAAGCTATTCGCCGAGCAGGCGATGGAT
GTGGACATCATCATCACCACTGCCCTGATTCCCGGTAAACCGGCCCCCGAACTGATCACC
GCCGGCATGGTGGAATCGATGCACGACGGCAGCGTGATCGTGGATCTGGCCGCCGAGCAG
GGCGGTAATTGCGCCCTGACCGAACCGGGCAAGGTGACCGTGAAACACGGCGTCACCATT
ATCGGATACACCGATCTGCCCAGCCGTTTGGCCGCTCAGTCCAGCCAGCTCTATGGCACC
AATCTGCGTCACTTGCTGACCGATCTAACCCCGGAGAAGGATGGTGAGATCGTGGTAGAT
ATGGATGACGACGTGATCCGCGGCACGACCGTGATCAAGGAGGGTGAGATCACCTGGCCG
CCCCCACCGATCCAGGTCTCCGCTGCCCCGGCCAAGCCGGCAACGGCCGCCGCCGCGCCT
CCGGTGGAGAAGGAGGAAGAGAAGAAGAGCAGCCTGGGCGGCGCCATCGGTCTTGCCGTC
GGCGGCCTACTGCTGGCGGGACTGGGCCAAGTGGCGCCCGCGGCTTTCCTGAGCCACTTT
ACCGTCTTCGTGCTGGCCTGCTTCGTGGGCTACATGGTGATCTGGAATGTGACTCCAGCC
CTGCATACACCTCTCATGAGCGTGACCAACGCCATCAGCGGCATCATCGTCATCGGCGCC
CTGGTGCAGGTATCCAGTTCGGATGCACTGGTATGGATATTGGGCGCGGTTGCCATTCTC
ATCGCGACCATCAACGTGTTCGGTGGGTTCTTCGTATCCCAGCGGATGCTGCAGATGTTC
CGCAAATAA
>DDLEKDFJ_00417 3-isopropylmalate dehydratase large subunit
ATGAAGCCTTTGAATTTGACGGAGAAAATCCTGCTCGACCACTTGGTGGATGAGAATGAG
CTGCCAGCGCCCGGCAGTGTGATCAAGATCAGGGTGGACGAGGCCTTCACACAGGACGCC
ACCGGCACCATGTGCATGCTGCAACTGGAGGCAATGGGCGTCAAACGGGTCAAGCCGCTC
TCCGTTAACTTCGTCGACCACAGCATGTTGCAGGTCGGGTTTCGTAATCCGGACGACCAC
GAATATCTTAAGACGGTGGCCCAGAAGCTGGGTATCGTCTACTCCCCAGCGGGTACCGGC
ATCTGCCACTTTCTCAATATGGAGAACTTCGTCAAGCCCGGAATGACCGGCGTGGGCGCG
GACAGCCACACCGTGAACGCCGGCGGCTGCGGTGCCATCTTCATGGGCGCCGGAGGTTAC
GACGTGGCCCTGGCCATGGCCACCGGCGAGTACAGCATGCCCATGCCAAAGGTGGTCAAG
GTCAACCTGACCGGCGCTCTGAAGCCAGGCGCGATGGCTATGGACGTTATCCTGAAGATG
TTGGAGATCAACGGCGTCAAGGGCGGCAAGGGCGTTATCTTCGAATATGCAGGTCCGGGC
GTAGCCAACCTCTCCCTCACCGAGCGCGCCACCATCACCAATATGGGCGCCGAGATGGGC
GCCACCACCTCCATCTTCCCCAGCGACGAACGCACCCAGGAATTCCTGGAGAGCCGCGGA
CGCGGTCAGGACTACCAGCCCCTGGCGGCCGACGAAGGCGCCGAGTACGAGCGCGTCATC
GACATCGACCTCTCCGCCCTGGAACCGTTGATCGCCATCTACCCCTCCCCCGGCAACGTG
GAAAAGGTGGCGGACCGCGCCGGCACCAAGATCAACCAGGTCTCCGTAGGCAGCTGCACC
AACAGCTCCTACGAGAACATCGCCTCCTTCGCCGAGTTGCTGAAGGGCAAGCGCGTCACC
GTGGACACCCTGCTCTATCCCGGCTCCCGTGCCGTGGCCATGCAGTTGGCCGAGTCCGGT
TACCTGACCTCCTTGTACGCCTCCGGCGTCCGCATCCAGGAGAACGGCTGCGGCGCCTGT
ATCGGTCAGGGCGGCTCCCCGGTGAGCAAGGGCATCTCTCTGCGCACCTTCAACCGCAAC
TTCCCCAAGCGTTCCGGCACCGCCGACGCCGAGGTCCATCTGGTCAGCCCACTGGTGGCG
GCGGCCAGCGCCCTCACCGGTGAGATTACCGTGCCCCAGGGAAATGTGGAGTTCAAACAG
TCGCCGGCAATCCTCGACACCGACTCCTTCATCATGCCTCTGCCCCAAGAGGAAGCGGAG
AAGGTGGAAGTCATCCGCGGCCCCAACATCATGGCTCTGCCGGACTTCGACCCCCTGCCC
GACACCCTGAAAGGCGAGGTTCTGCTGAAACTCGGCGACAATATCAGCACCGACGACATC
CAGCCCGCCGGCACCTTCCTTCCGCTGCGCTCCAACGTCAAGGAGTACGCCATGCAGGCC
ACCTTCAATCAGGTGGACCCGAGCTTCTCCACCCGTGCCTGTGAACACCGCGACGCCGGC
GGTCACGGCATCATCGTCGGCGGCGAGAACTACGGCCAGGGCAGTTCCCGCGAGCATGCG
GCGCTCTGCCCCCGCTGGCTGGGCGTGCGCGCCGTGGTGGTCTCCCAATTCGCCCGCATC
CACGTGGCCAACCTGGTCAACTTCGGCATTGTGCCCCTGACCTTTGCCAACGAGGCGGAC
TACGACAAGATCAAGCAGGGCGACACCGTCTCCATCGACGTCTCCGACCTGGAAGGGGAT
CTCTTCTTGGAGGTCAACGGCGAGCGGATCCCGCTGAATCCGGCCTTCGAGCCCGGTGAC
GTGGGCCCCCTAAAGGCCGGCGGCGCGCTGCCCCTATTCAAAATGACCTATAAAGGATAA
>DDLEKDFJ_00418 Isocitrate dehydrogenase [NADP]
ATGACACCAAAAGCATCAAAGATTGTTTGGACAAAGACCGATGAAGCGCCCGCGCTGGCG
ACTGGCTCCTTTCTCCCTATCGTCAAGGCATTCACGGAGGTGTCCGGCATCACCGTCGAA
ACACGGGATATCTCTCTCGCGGGCAGGATTATCGCGAATTTTCCCGACCATCTGAGCGAC
AGCCAGAGGCAATCCGATGACCTGGCCGAGTTGGGTGAGCTGGCGAAGAGACCAGAGGCC
AATATCATCAAGCTGCCGAATATCAGCGCCTCGATCCCTCAGCTGAAGGCCGCAATCGCG
GAGTTGCAGTCACAGGGCTATGACCTGCCAAACTATCCCGACGAGCCGAAAGACGACGCC
GAAAAGGCAATCAAGGCCCGCTACGCCAAGGTGTTGGGGAGTGCCGTCAACCCGGTTTTG
AGAGAAGGAAACTCCGACCGCCGGGCGCCAACCGCGGTAAAAAATTATGCAAAGAAGAAC
CCGCACTCCATGGGTGCATGGAGCCCGGACTCAAAATCGCATGTAGCCACCATGAGCAGC
GGGGATTTCTGTGCCAACGAGCAATCCGTGACCATGGCCGAGGCAACCGACGCAAAAATC
GAGTTTGTTGGCCAGGACGGAAGCATTACCGTTTTGAAGGAAAGCACTCCACTGGAAGCG
GGTGAGGTGGTTGACGCAACCTTCATGAGCAAAAACGCCCTGACCCAATTTCTCGCGGAG
CAGGTGGAAGACGCGAAGCGGCAGGACGTGCTGTTCTCCCTGCACATGAAAGCAACCATG
ATGAAGGTTTCGGACCCCATTATTTTTGGTCATTGCGTCAAGGTATTCTACAAAGACGTC
ATCGAGAAACACGCGGATGTCATTGCGAAACTCGGCGTTGATTTCAATAACGGCCTGGGC
GACCTGCACGCCAAGATCGAGAAGCTGCCGGCGGATAAGAAGGCCGAGATTGAAGCGGAT
ATCCAAGCGCTGTATGCAAATCGTCCCGCGATCGCAATGGTGAACTCCGACAAGGGCATC
ACCAACCTACATGTACCCAGCGATGTAATCATCGACGCCTCGATGCCCGCTGCGATCCGC
GCCTCAGGCCAGATGTGGGGTCCAGACGGCAAGCAGCACGACACCAAGTTCGTGATCCCG
GACCACAGCTACGCACCGCTCTATCAGGCCACCATCGAGAACTGCATCGCCAATGGAGCA
CTGAACCCGGCCACCATGGGCACGGTTCCCAATGTGGGTCTGATGGCAAAGAAGGCGGAG
GAGTATGGGTCACACCCCACCACCTTCGAGGCCCCTGGCGACGGAATCATTCGTGTCGTT
GACAGCAAGGGTCAAACCATCCACGAGCAGGCAGTCGAGGAAGGCGATATCTGGCGCATG
GTAATGGTCAAAGACGCCCCGATTCAGGACTGGGTGAAACTGGCGGTGACCCGCGCACGG
GCGACCGGTTGGCCGGCGATCTTCTGGCTCGACGATGACCGGGCCCACACTGCGGAACTC
AAGAAAAAGGTTGAAAAATACCTGAAAGACCACGATACCGAGGGGCTGGATATCCGCATC
ATGGGCGTCTACGAGGCGGCGAAACTCTCCATTGAACGCATGCGGGCGGGAGAAAACACC
ATCTCCGTGACCGGCAACGTGCTGCGTGACTACAACACCGATCTCTATCCGATTCTCGAA
GTCGGCACCAGCGCCAAGATGCTCTCCATCGTACCGCTGATGAACGGTGGTGGACTGTTT
GAGACGGGAGCTGGCGGCTCAGCACCCAAGCATGTCCAACAGTTCCAACAAGAGGGGCAT
CTCAGATGGGATTCCCTGGGCGAATTCCTGGCGCTGGCGGCATCCCTGGAACATCTGAGC
ACCGTATCCGGCAATCAGAAGGCCCAAATCCTGGCGGATACGCTGGACAAGGCGACCGGC
GAGTTCCTCGACAACAACAAGTCACCGTCCCGCAAGGTGAATGAACTGGACAACCGGGGA
AGCCACTTCTACCTCACCCTCTACTGGGCGCAGGCGCTGGCCGAGCAGACCGAAGACACA
GAACTTCAGGCGCGTTTTGCCACACTAGCGCAGCAACTTGGAAACAATGAAGCAAAGATC
ATCGAAGAGCTGAATGCAGCCCAAGGGCAGCCTGTCGACATGGGCGGTTACTTTCGCCCA
GATGCGGAAAAGATGCTAAACGCCATGCGGCCCAGCGCCAGCTTCAATGCGGCATTGGAT
GCTCTTGGTTAA
>DDLEKDFJ_00419 hypothetical protein
ATGCATCCGCAAGGTGTAGCCGCCTTTCCCCACTACTACGTGGGCATCAACTCTCTGTCG
GAACTGGCCACCAAAGATGACCGGGTCTGTGTCCTCAACATCACCGGTGGTGAGAGCCGT
ACCGTAACCCCTGTGAGCCACATCTACTCCGGCGGCAATATCGTCTGCGGAACCGCCCCC
GGACGTTCCGGCTCCAAGATGAAGACCGCCATCGGTGAAATCCCGGTCTACGACAACGTG
GCCGAGGCCGTTGACGACGGCTGTGAATTCAATGTGGCGGTGGTCTATCTACCGCCGTCC
GGCGTGCGTGACGGGGTGATCGAGGCGGTGCGGGTCAACCCCAATCTGAAAAAGATCGTC
ATCCTCACCGAGAAGGTGCCGGTACGTGACGCCCGCGTCATCCGCGCCATCGGCCAGATG
CACGGTATCGATATCTTCGGCGCCAACTGTCTTGGCCTGGCCGACGCCCACAACCATATC
CGCATCGGCGGCGCCTTGGGCGGCAGCGCCCCGGAGGAGTCTCTGCTCCCCGGCTCGGTG
GCCATCTACTCCAACTCCGGTAACTTCACCACCACCATTGCGGTCTACCTGGCTACCGCC
GGTTGGGGCAGCACCGTCTCCTTCTCCTCTGGTAAGGATCTCTACATCCACTACTCCGCG
CAGGAGTGGACCTACGCATTCCACAATGATGACCGCTCCAAAGCCGCAGTGATGTATGTC
GAACCAGGCGGCTACTATGAGCGTGATCTCGAATTCGAGAAGCCGGTGATCGCGTGCGTG
GTGGGCCGCTGGAAGGCAAAACTGACCAAGGCCTGCGGTCACGCCGGCGCCATCGCCGGT
TCCGGTGACAATGCCGTCGCCAAGGAAGAGTGGTTCATGGAGAAGTTCGGCGTCGACGCC
ATCTTCACCCCGGACAACCCCGTCTGCTCCGAGAAAGGCGCAGTCGTGGTCAACATTGCC
CACATCCCGGCCGCCATGACCGCCGTGATGGAGAAGCGAGGCGCCAAACCTGACTTCGAA
CCCGTGGGCGACCTCTCCCTCAAGTGCTGGTTCAGCAACACCCAGGGGATCGACCTGCCG
GATCACCTGAATCCGCCAGTGGTGGAGGCGATGGCCCCCTACAATGAGCAGATCGCCGGC
CTCAGCGAGCAAGTGGGCATCGTCTTTCCGCGTCAGACCATGAAGGACGCCTCTGGCGCT
TCCATGATGGATCCCAAGACCCAGGTGACCAGAGTCCACGGCACCAGCGTGCTGGACGCC
TCCACCCACAGCTTCGAAGAGAACCTGGCGCAGAGCCTGATCCGCGAGTACCCGGATGAG
AATGGCACAGCCCTGGCCAACGTCGCCCTGAATGCCTTCGTCAACCAGGCGGGCAGCATC
GGTCTGGCAGCTACGGACGCCTCCCGTGAGGCGGGCAACAGCCCCAATACCGCACTAGCT
GCCGCCGTCGCCATGGTGGGCCCAAAGGAGGTGGAGGCCTCCCGCAACGCTGCCACCACC
ATGATGGAGCTGTTCAAGAAAGCAGGCATCGAAGATCCGACCGACACCGGCGCCGATATC
TCCGAGCAGCTGGAAGCCGCTGACCCGTCGATCTTCGTCTCCGACAACGCCTGTGAACGC
GGAACCGCCATGCTGGCCGCCATCGAGGCGCGGGGCGCCAAGTCGATCTTTATCGATTTC
TTGAAGGCCCTCGCCGAAAAGGCCGGCGGACATGTTCGTGGACAGGTGGTCCTGGCCGCT
ATTACCGTGCATCTGGCCTGGAAACCGCTGATGCGCAAGCGTCTCTCCGCCACCACTATC
AGCACCATGCCTTGGCACTTCCGCATCTTCAGCACCCTGATCGGCTCCGCCGCTGGCGGC
GCTCAGCAGAGCGCGGGAAGCTTCCACGGCGTCTCCGACAGCGACCTAATGAGCGGCTGG
AGCTTCACCGAGACCGCCCACCTGGCGCTGCTGGGCAATCGCCCGAATGCAGAGGCGCTG
TACGCCTTCTCCGTGCTGCTAGGGCTGATCATCTCCAACGGCCCCGGCACCATCTCTGCC
CAGGGCGCCAAGGGCGCGGTCAGCGCCGACGGTCCCGAGGCCCCGGAACGGGTGCAGGTC
AACAAAGGCTATATCGGTTTCCTCACCCATACCGGTTTCGCCCACGGCGGCAACGGCTTT
GAGGCCATCGCCTTCCTGCTGGACCGATTCCGCGACTCTGGTCTGCGTGACCCCGGCGAC
GAAGGCCACGGCCTAAAGCTGGCCGGCATGGCCACGGATTACGCCAAGGCGTACAAGGCG
TATAAGACCAAGGCCAAGGCGGAAGGCAACCTCTCCTACGCCAAGATCCCCTGCGTGAAC
CACCCGGTGTTCAAGAACAAGGAGGTCAACTACGACCCCCGCGAGGTGTTCGTCAACGAC
CTGTTCAAGCAGCGCGGCAGCTACAACGTCTTCCACGAGTTCTACCATGAACTGGTCGAC
GCCCTGTTCAAGACCGGCGTCAGCCGCAACGTCTACTGCGTCAACGTGGACGCCGTGATC
GCGGTGATTCTACTGAAGATGCTGTGGCGGCCTTACGCGGATGGAGAGATCAGCGACGCG
ACCATGGAATCCGCCGCCTTCACCACGTTTCTGTTTGGCCGCATGATCGGCTCCGCCGCG
GAGATCGACGACCATACCAACCGCGGCCGAAATATGGATACGCGGACGCCGGCATCCCGC
TGTTCCTATGTTTCCTAG
>DDLEKDFJ_00420 hypothetical protein
ATGAACATCACTGGGATGCGTTACGGCGCGAAACTCCTGGATATTGTCGGCTTCCCCCGG
TCCGAGATATTGGGGCCGGAGGCAAGCGATCAAGAGATCAAAGACCTGATAGATCGTTGC
GGCGAAGTTTTCGTCAAGCCCATCTTCAAGGGCGGTGTTGGCAAGAAGGGTAAGGCCGGT
CTGCTGGGCCGGGCCAAGGACCTGAGCCATGCCATGCAAGAGAAGGCGCGGCTCTATTTC
GCCGAGCACTTCCACAACAATACTCTGAGCAAGGCCGAAGGCGTTACATTCGAGGGAGCG
GTGCCGGCCAAGTACGAGATCTACTTCTCCATCACCGACAGTACGGAGTTCCGGGCGCCG
ACCATCACCATCACTCACCACGGCGGCATGGATATAGAGGAGTTGCCCCCGGAGAAGATT
GCCAGCATTCCCTTCGATCCTCTCACCGGGCTGAAGGGTTTTGTCGTTTCCAATGCACTG
AAGCGCCTTGGCGCTCCCAGTGAGCTGATCAGCCCGCTGGTGCAGAACCTGCCCAAGCTC
TGGGATCTGTACCACAACTACGGCATGACCACCCTGGAGCTGAATCCGATCCGCATGATG
CCCAACGGGAAAGGACGCCTGGTCCCGGTGGCCTGCGACTTCAAGGGTTCCTTCGACGAC
GATGATCCCAACGTCGATCGTCTGGGGCTGCCGGATGATCTGGATACCTCCAGCTACTCC
AGTTTCGAGCAGGAGGTGAACTCGCTGCGCACCTACCAGGGCCAGTCCGACGTGTTCGTC
GTCAATGAAGCGGGCAGCATAACCGCCATGACCTTCGGCGGCGGGGCCAACGCCCTGGTG
ACCGAACTACTGGGAGACGCGGCCACCATCTCCTCCGACTTCGGCGGTAACCCGCCCTAC
GCCAAGATGCACGACATCAGCCGTATCGTTTACAAATATTGGCTGAAGCAGTCCAACGTG
CTCTTCATCATCGGCGGCAAGGCCAACAATACCGATATCTATGAGACCTTCCGCGCCATG
GCGGATGCGTTGCGGGACCATTTCAACGCTCATGGCCCGACCCCGCTCTACGTGGTGGTG
GGAAGGGGCGGCCCCAACGTAATCCGCGGCATGGGCTATATGCAGGATACCCTGGATGCC
TTGGGCATTCCTTACCAGATGTTCGGCTTCGACTCCGCCATGAGTGAGGTGGTCAACTTC
GCCCAGGCGGCCAACGATTGGATGACACAGGGCGGCCGCGACACCATCGCCAAAAAACTG
GGTATCTCCTGA
>DDLEKDFJ_00421 hypothetical protein
GTGCTGTGGATGGTCTGCCTCTTGCTATTGATCGGTTGTCAGTCGCAAAAACAGGATCCT
AGCGGCGCGCAGGTGTTCCCCGGCGGTGAGCTGAGCGCGCTACGTAGCGAGGCGCTGAAA
CTGATCAACGGTATGCTCGAGGAGGAGATGATCCCCGGCGTTAGTATCGCGCTGGTGGAT
CGCAGCGGCCCACTCTGGGTCGAAGGCTTTGGCTACGCCGATCAGCCGACGATGCGGCCG
GTGCAGGCGGATACCGTGTTTCGTGTTGGCTCGTTGACCAAACCACTGACCGCACTGGCG
GTGATGCAGCTGCAGGAGGCAGGTCGCATCGATCTCGACCAGCCGTTTACAGAGCAGTTC
GAGGGTTTTTCGATTCGCAGCCGTGGTCCGGTTCAATCCTTTACCCCGCGTCAGATGCTG
AGTCACCGAAGCGGCCTGCCGAGCGATCTGCGCAAGGGGATGTATACCGCCACCCCCTTC
ACCCAGGTGGCGGCACTGCTGGAGGATGAGTACATCGCCTATCCCCCTAACCATGTCTAC
AGTTACTCCAACTTGGGATACGATCTGTTGGGCCATCTGATTGCGCAACGTTCCGGCAGT
ACCTATCAGACCTATCTGCAGCGCCATCTGTTTCAGCCGCTGCAGATGAGGCATAGCGGT
TTTGAACTGGATGAGGTGATGGAGCAGCGGCTTGCCGCTGGGCATCTGGATGGCCAGGTG
CGCCCCCAGCCGCCGTTGCGGGATACTCCCGCCCTGGGACTTTACACTAGCGCTGCCGAC
ATGGCGCGGCTGCTGCACGCACTATTGCGATCGGGGGAGCATGTCCTCTCAGCGCAGAGC
CTGCGGGAGATGTGGCGTGAGCAGACCGCAAGCGGGCAGATCGTTCGAGGTTCGAGCCCC
GGGCTGGGCTGGTTCATTGAGCAGGATCCGCTGATCGGCAAGGTGGTGCGTCACGGCGGC
AGCACCCTGCTGTTTGGCGCTGAGATCTCACTGCTGCCGGAGCGGGGACTGGGGGTGGTA
GTGTTGACCAATGGGGCAGAGGGGAATCGCTATGCCCATAAGATCGCTGCCACCCTGCTG
ACCCTGACGTTGCAGTTGCGTGGCGAGTCGCTGGGGGTTGCGAAAACCTTGGAAGATACC
TCTACGGCTGGCGAGCCGGAGATCGCCCCAGGGGGGTATGCCACCGATCTGGGGCTGCTG
ACCATCGACCCCGAGCGCCCCAGGCTCTGCGCTTGCATCATCGAACGGGTGCTTGACATG
GTGCGTTTTGATGACGGCAGCTATGGGCTGACCCCGGAGAGTCGCGAGAGCCTGCCGGCC
GCCTATCGTATCCTGGGTGAGATGCGGTTTCGCTCCCGCCGCTCGGGGGAACGGGATCTG
TTGATCGTCGAGCGCAATGAGAAGGAGTTCATCCTCGGCACACGGATCGACTCGAAGGCG
TGGATCGATGCCTGGCGTGAGCGCATCGGGCGCTACCGCACCATCAACCCCGATGGCAAC
TTCTCGATCCAGAACCTGCGCCTGAGTGAAGAGAGTGGCGTGATCTGTCTCCACTATGAG
GCGCCACATCTGAGTGATGGCTCGATCCGTGTGCCGCTCAAACCGGTCTCGGCCACTGAG
GCGATCGTCGAGGGTCTTGGACGGGGCAGCGGTGAGACGGTCAGCATCGTTGAGATCAAC
GGCAAGCAGTGTCTGAAGTTTTCTGGTTACATGAGTGAGCCCCTGGAAGAGTCGCCGTAG
>DDLEKDFJ_00422 hypothetical protein
ATGAAAACATTGACTTTCACTGCCGCAATGATTCTTTCTACCGGTCTCTCTGCCGGGCAG
TTCAACAGCCCCTTCGAGGTAGGCAACCCGGATCTCTATCATGGCGTTGATGCCTCCAGT
CAGCTGTCGACCGCAGTACAGCCTGGCATCGGCGACTCCTACGCCTATCCCTGGCTGGGT
AATGGTGGCTTCTCTGACACCGAGACGGTAGTGCAGCGGGGTACTAACGAGGGCTATGGT
AGTCATCTGCTCGATCTGGGGCATGAGATTGACTGGTAA
>DDLEKDFJ_00423 Glutamate dehydrogenase
GTGGTTGAAGTACCCAGTGGCCTGACATTCCGCCAGAGCGTCGATCATATGGTCGACCGC
GCTCTGGAGATCATGGAACTCGACCCAGGCATTGCCAGAGCCATCAAGAGCTGCACCTCG
GTGTTGCAGGTAACCTTTCCGGTACAGCTACGTGAGCGTGTCGAGGTATTCACCGGCTGG
CGTGCGGTACACAGCATCCATCGTCTACCGGCCAAGGGGGGGATACGCTTTTCTGAGTCG
GTGGACCAACCGGAAATCGAGGCGCTAGCGGCGCTGATGACCTACAAGTGCTCGATCGTC
GACGTACCGTTTGGTGGCTCCAAGGGCGGACTCTGCATCAACCCCGAAAATTACAGCCGC
GACGATCTGCAGGTGATCACCCGGCGTTTTGCCCGTGAGCTAGCGGAGAAGGGTTTTCTC
AGCCCCTCGACCAACGTACCGGCGCCGGACGTGGGCACCGGTCAGCGGGAGATGGCGTGG
ATTGCCGACACCTACAAACACCTCTACCCGGAAGACATCAACTACATCGCCTGCGTCACC
GGCAAGCCGATCGGCCACGGCGGCATCCGTGGCCGCACCGAGGCCACTGGCCGCGGCGTC
CAGTACGGCCTGCGCGAATTCTTCCGCCACCGGGAGGAGGTTAATGCCGCAGGGCTGGAC
GGCGATCTGGAGGGGAAGCGGATCGTGGTCCAGGGGCTGGGCAACGTGGGTTACCACGCC
GCCAAGTTCCTCTCCGAAGAGGATGGCGCGCAGGTCATCGCGATCATCAAACACGACGGG
GCCATCGTCAATCCCGAAGGCATCCATGTGGAAGAGGCCTACTATCACAAATGCTCCAAC
GGCAGCTTCAAGGGTTTCGCCGGAGCCGAGTTCGTAGAAGACGGTCAGAAGGTTCTGGAG
ATGGAGTGCGACATCCTGATCCCCGCCGCCGTCGAGGGCGTGATCAGCGAGGCCAACGCC
CCCAACATCCAGGCCAAACTGATCGCCGAGGCGGCCAACGGCCCGGTCACCTTCGAGGCC
GACCGCATCCTGCGCAGCCGCGGCATCGCCATCCTGCCCGATGCCTATCTGAACGCCGGT
GGTGTAGTGGTCTCCTACTTCGAATGGATTCGTAACCTCACCCACATGCGCTTTGGCCGC
ATGGAGCGCCGCTTTGACGAGATGCGTGGGCGCAACATCTTGCGCGCCCTGGAGGAGACC
ACCGAACGGCAGGTCCCCGACTGGATCCGCACCCAACTTGCCAAAGGGGCCAGCGAGATC
GACCTGGTCCACTCCGGGCTGGACGACAGCATGCGCACCGCGCTGCAGGAGATCATCGAG
ACCCGTCGCCGCAACAGCGCAATCGAAGACTACCGCACCGCCGCCTATATCATCGCCCTG
AACAAGCTGGCCCGCTCCTATCTCGACCTGGGGGTTTTCTGA
>DDLEKDFJ_00424 putative ATP-dependent DNA helicase YoaA
ATGAGTGACCTCTCCGAGATCTTCGGCCCCGATGGCTGGCTCGCCCGCTGTATCGACGGC
TTCTCTCAACGCCCGCAGCAGCAAGAGATGGCGGAGGCAGTGGCGGCGGTGCTGGAGCGT
GGTGGCACCCTGATCTGCGAGGCGGGCACCGGTACCGGCAAGACCTTCGCCTATCTGGTG
CCGGCGCTGATGTCGGGGCGCAAGGTGATCGTCTCCACCGGCACCAAGAACCTGCAGGAT
CAACTGTTCCACCGCGATCTGCCGCTGGTGCGCAAAAGCCTCGCCGTGCCGGTCGCGGTG
GCGCTGCTCAAAGGTCGCGCCAACTATCTCTGCCTGCACCGTATGGAGAGCGCCCTGTTC
GAGGACCACCACCTCACCCGGGAGCAGCGTGAGCAACTGCCGCGCATCCGCGAATGGTCG
AGCGCAACCGACAGCGGCGATATCGCCGAGATGCCAGAGGTTGGTGAGGATGCCTCGATC
TGGCCACTGGTCACCTCCACCACCGAGAATTGCCTCGGCACCGAGTGCCCTTCACACAGC
AAGTGTCACCTGGTGGAGGCGCGCCGGCGCGCCCAGGAGGCAGACCTGGTGGTGATCAAC
CACCATCTGTTGTGTGCCGACATGGCACTCAAGGATGGTGGCTTCGGCGAGCTGCTGCCG
AGTGCCGACGGTTTTATCCTGGATGAGGCACATCAGCTGCCGGAGGTGGCGGGCAATTTC
TTCGGCATGAGCGTCAGCTCGCGCCAGCTGCTCGATTTGGTGCGTGATACTTTGGTCGAG
TACCACAAGGAGGCGGGGGATCTGCCCAAGCTGGAGGAGCAGGCGGAGCGACTGAAGAAG
TCGACCCGGGATCTGCGTCTCACCTTTGGTCTGGAGCCGCGGCGCGGCGCCTGGAATGAG
ATCGACACAAATCCGACCATCCAGGCTGGGCTTGAACGGCTGCGCAGTGAACTGGAAAAC
CTGGGCGGCATGCTGCAGGCGGTGCAGGGGCGCGGCAAGGGGCTCGACAGCTGTGGCGAG
CGTTGTCTCGCCCTGGATGCTGGCCTCGATCAACTCTGCGATGGTAGTGACGAGGAGACG
ATCCGCTGGTTCGAGACCCAGCGGCAGGGCTTCCGCCTCAATACCACGCCGCTGGAGATT
GCCTCGATCTTCCGCTCCCGCATGGCCGATCAGCAAGCGGCCTGGATCTTCACCTCCGCG
ACCCTGGCGGTGGGGGGCAAGTTTGATCACTTCTCCCGTCAACTCGGGCTGGTGGATGCC
GAGACTCACTGCTGGAGCAGCCCCTTCGACTACCCGCATCAGTCGGTCTGGTATGTGCCG
AAGGGGCTGCCGGAGCCGAATCAGGCCGACTACAACCAGCGGGTGGCGGAGCTGACCATT
CCGATCCTGGAGGCGAGCCGGGGTCGGGCGTTTCTACTCTACACCAGTCATCGGGCGTTG
CAGGAGGCAGCGGACTATCTGCGGGAACGTATCGAATACCCGCTGTTGGTGCAGGGTAGT
GCGCCCCGTTCCGAATTGGTGGAGCGCTTTCGGGAACTGGGCAACGCGGTGCTGCTCGGC
ACCTCCAGCTTCTGGGAGGGGGTCGACGTGCGTGGTGAGGCGCTCTCCTGCGTGGTGATC
GACAAGCTCCCCTTCGCCTCCCCCGGCGACCCGGTGCTGCAGGCGCGCATCGACGCGCTA
CGCAAGCGTGGCGGCAACCCGTTTATGGAGTTCCAGCTGCCGCAGGCGGCGATCGCCCTG
AAACAGGGAGCGGGACGGCTGATCCGTGATGAGAAAGACCGTGGCGTGCTGGTGGTGTGC
GACCCGCGCCTGCTCAGCAAGCCCTATGGCAAGGTCTTTATCCGCAGCCTGCCGCCGATG
ACCAAGACCCAGGACCTGGATGCTGTGCAGCGTTTTTTCGCGCTGGGCTAG
>DDLEKDFJ_00425 hypothetical protein
TTGAGCGTTTACGCCGCCGACAAACTGATCGCCCAGGCGCGTCTGCTCGCCGCTGAATAC
CGTCGCACCATGGGCAAGCCGCTGCCGGGGATCAGCAGCGAGATCGCCGAGCACGATGCG
GTCAAGCTGCTGCGGCTGGAGCCGCGTCCGGAAGGGGCGAGCGGCTACGATGCGGTGGAC
CCGGCGCGGGACGGGCTGCGCATCCAGATCAAGTCACGCACCATCTTTGACGAGAGCAAG
TCCGGGCAGCGTGTCGGTCAGCTGAAGATGGAGCAGGCGTGGGATGCGGTGGTGCTGGTG
CTCATGGATGAGGAGTATGAACCCTATGAGATCTACGAAGCGCAACGCAGCGATATCGAG
GCCTTTATCAATTCCTCCAGCAGTAGCCGCGCCAAGCGGGGTGCGATGTCGGTGGCGCGC
TTCAAGATCATCGCCCGTCTCGTCTGGACCCGTGAGGATGGTCTGGAACCCGAGGTCTGG
GATAACCAGGCTTGA
>DDLEKDFJ_00426 Penicillin-binding protein 1B
ATGGCGAAGCGAGCCAAACGAAAGCGTAAACCAACCGCCTCCCGCAGTCGCGGTTTTCGT
TGGAAGAGCTGGCTGGTTCTGATGCTGATCGCGCTGTTGCTGGCCACCAGCCTCTACCTG
ATCTATCTCGACCGGATCGTGCAGCTGCGCTTCGATGGCCGCCGCTGGGCGGTACCGGCC
CAGGTCTATGGTCAGGCGCAGCAGCTGGCCAAAGGGGTCCGCCTGGACGAGCGGGGGCTG
CGCCAGATCCTCGACCGGCTCGGCTATGCGCGGGTCAAGCATCCCGATCGGCCCGGCAGT
TACTCCAGCTATCGCGGTCGCTTCCTGATACGCACTCGTGCCTTTGCCTTCCCCCAGGGG
ACACGCGACAGTGACTATCTGGAGCTGAAGCTCGCTGATAGCCGGGTCATCTCGCTCAAA
CAGGCGGCCAGCGGCCGGGCCATCGGGGACTACCAGCTGGAGCCGCCGTTGATCGGCAGC
CTGCATCCGGCCCACAGCGAAGACCGCATCCTGGTGAAGCGGGGAGAGCTGCCGAAGCAA
CTGGTGTCGGCACTGATCGCGGTGGAGGACCGTAACTTCAACTCCCACTTCGGTATCGAT
CCGATCGGCATCGCCCGCGCCCTCTGGAGCAACCTGCGCGCCGGCGGGGTGGTACAAGGC
GGTAGCACCCTGACTCAACAGTTGGTGAAGAACTTCTTCCTCAGCAAGGAGCGCAGCCTC
ACCCGCAAGCTCAACGAGGCGCTGATGGCGCTGCTGCTGGAGTATCACTACAGCAAGGAT
GAGATCCTCGAAGCCTATGCCAATGAGATCTACCTCGGTCAGGAGGGTGGCCGGGCGATC
CACGGTTTTGGCCTGGCCAGCCAGTTCTACTTCAACCGCCCGCTGAATGAGCTGACGCTG
GCGCAGAATGCCCTGCTGGTGGCGTTGGTGAAGGGGCCCTCCGCCTACAATCCGCTGCGC
CATCCCAAACGTGCCCTGAAGCGGCGCAATCTGGTGCTGCAGCTGATGGCCGAGCAAGAG
CTGATCAAGGAGGCGACTGCACAGCGGGTGGCCAAGGTGCCGCTCGGCATCAAACAGGGC
AGCAAGCGCGCCTCTGGCTATCCCGCCTTTTTCGACCTGGTGCGGCGCCAGCTGCGGCGC
GACTATCAGGAGGCCGACCTCAACGCCGAGGGGCTGCGCATCTTCTCCACCCTCGATCCG
CAACTGCAACGGCAGGCGGAACAGGCGCTGAGCCGACAGCTGCAGCGCCTGGAGCAGCGT
GGCGTGGCCAAGCCCAGAGAGCTGCAGGGGGCGGTGGTGTTGGTGGAGAGCGACAGCGGT
CGGGTGAGCGCGCTGGTGGGGGATCGCAACCCCCGTTTCGCCGGTTTCAACCGGGCGCTG
GATGCGATCCGGCCGGTGGGTTCGCTGATCAAACCAGCTGTCTATCTGAGCGCCCTGGAG
CAGGATCGGCGCTTCACCCTGCTCAGCCGCCTGCAGGATGCGCCGGTACGGCTCAAAGGG
GAGGGTGGCGCGATTTGGGCGCCGCGCAACTACGACCATAAAAATCACGGTGAGGTGCCC
CTCTACCTGGCGTTGGCCAAATCCTACAACCTGGCCACGGTGCGATTGGGGATGGAGGTA
GGGCTGCCGCAGGTGGAATCGACCCTGCGCAAGCTGGGCATCCGCCGGCCCTTCGAGATT
TATCCCTCGATATTGTTGGGTGCGGTCTCCATGTCGCCACTGGAGATGGCGCAGATGTAC
CAGACCCTGGCGGCGGGTGGTGTGCTGGCGCAGCTGCGGGCCATCGAGGCGGTCACCGAC
AGCCGCGGGCGGCCGCTCTCCCGCTACTCCACCAGCCGTACGCAGGCGTTTGATGCGCGG
CCCGTATTCCTGCTCAACCAGGCCCTGCGGGAGACTCTGGTTAGTGGCACCGGGCGGGGT
CTGAAAAGACAGTTGCCGGACATCACCGGCCTGGCCGGCAAGACCGGCACCACCGACGAG
CAGCGCGACAGCTGGTTTGCCGGCTTTGATGGCAGGCGGGCGGCGGTGGTCTGGGTCGGC
CGGGATGACAACGGCCGCACCGGGCTGACCGGCGCCAGCGGCGCGATGCGGGTCTGGGGC
GATCTGATGAAACGCATCGGTACCACCCCGCTGGATGATCGCCTGCCGAGCGGGGTGCGG
TGGGTGGCGATCGATCCGGCCAGCAGCCTGCGCAGCGGCAGCGGCTGTGGTGTATCCCGT
CAATGGCCGTTCATCGCCGGCAGTGAACCGACTCGCTCAGCGCCCTGCGCTGGCGGCGCC
GAGGCGGCGGGTACCGAAGACCCCTTTGCCTGGTTCCAGCAGTTGTTTGATTGA
>DDLEKDFJ_00427 hypothetical protein
ATGCTGAACTTAGAAAGAGCGGCGGCCGATGCGGACAGCGAGCGGGACGCGGCCAATTGG
GGGAGGCAGGTTATGAGCAGTAAAAACGAGATGACTCGGGCGCAACGGGTTTCCTATCTG
AAAGAGATCATTACATCTCTTCAGCCACCGGTGACTGATGATGAGGCGCTGGCGATAAAG
ACCTGCAGGCGACTGTTTCAGATGGAACAGAAGACGGCGGATAGAAAGGTGTCTATCTGA
>DDLEKDFJ_00428 hypothetical protein
ATGAGAGCCATTGCCAAAAATGTCGACGGTCACTACTACCCGGAGTTCCATCACGGCTGG
GGCGGTTGTGCTGAGGAGCTGTTCCACTACACCTCCCGCTACTACACCTACACCGAAGCC
TTTCTGCGCAACCTGGCCGGGGAGCCTGAATACAGCATGGGAAGCTACAAGGCCAATATG
CTGAACGATGAGCAACGCAGGCTGATGGCCGCCATCCTCTCCTGCCGCCCTGACCGGGCG
TCGGCCCGCGCGATCCTACACCTTGTTTCCGATGCGGAGCACAGCTGCGGGGAGGTCGAA
GAGACGCTCCGCCAAACCTACCGGGAGCAGCTTGAAGTCATTCCCAGCGGGGTTGCCCTG
GTCTACGTGCACCGTCCCCATGAATCCCAGCTACAGGATGTGGCCCCGCTCGACCCCTTT
CTCAACATCGCCGAGCGGCTACAGCTGCCGGTAGCGGTAAAAGCACACCATGTGGAAGTT
CCTCTCAAGCTGCTGGCCAGACAGATGGACTCCAGCAGCTCGCGGATTCGCGAGAGCCTC
AATGAAGCCATACTCCGGCTGCACACCGCCGGCTATCTGCTGCGCAACCATCCGGGGCTG
ACCCACATGGAAGCGCACAAGATCGCCGACGAGGATGCGGTTTGA
>DDLEKDFJ_00429 hypothetical protein
ATGAAGATGATGCAAAGCCTGGCTTTTCTCCACCAGAAAGGTGGCACCGGCAAGACCACC
CTGGCCATCGCCAGCTGTATCGCCCTAGCCGCCAGCGGCGCACGAGTACTATTGCTCGAC
ATCGACCCCCAAGGCAGCGCCTCTACTTGGGGCGATCACTATGCCGAGCGGTTTGGTGTG
GTGGTGCGAGCACAGGGGCCTGGCCCCCTCGATGCCACCCTGGAGCGCTTCAGCCGTATG
TTCGACTGGTGCATCCTCGACTGCCCGCCCAACCTGAGCGAAACGACCCTACAGACCCTA
AATCTGGTGGACCGGCTGCTGATCCCGGTGCGCCCGGCACCACCCGACATCTGGGCGCTG
GAGCGTATAGCGGCGCTGCTCGCCGATGCACAGAGCCGGGGTCTGGAGATCCCCCATCAG
GTGGTATTCAACCAGTGGCGGGATGAGGCGCTCGAACCGCTGCAGGCGATCATCAACAGA
CTTGGGCTGGAACTGGCCGACTTGCCAATCCGCTTCGATCCCGCCTGGCCTGCGCTGTTC
GACGGGGCGGACCTGCCGGAGTCACTCAATCGGCAAATGATGCAATTATTGACTGGCTGA
>DDLEKDFJ_00430 hypothetical protein
ATGGCGCTGCCTAACGTTCACCCTTTCGATAAAAATAGTCATTGCTGCTCGACAGTCAGC
CTGTTATCGCTGCTGTTTCTTCCAGCGACTCTCTTGGCCGATACGGTGACTGACGGTGAG
GCAACGCTGCCGCGGGGGAACTGCGCTGCGCCACGCCCGTTTACCGATCTGCGTCACTGT
TCGTTTGCGGGGGTTGCCAGGCCGGGGCACGATCTGCGGGGGGTACGACTCGACGGTGTC
GATCTTTCCAACGCCAGTCTGCCGGGTTGTGATCTGTCACAGGCCAGTCTGAAAGGGGCG
GATCTGAAATGGGCCAATCTCAGTGAGTGTCGGCTGGTATCAGCGGATCTTTCCGGCGCC
GATCTGTTTCATGCCAATCTAGATATGGGAACCCTCGATAACGGCCGCTTCATCAAAGCG
CAGATGTTTGGCGCAAACTTGAATGAGGTGCAGGCGCTCAATGTCGACTTCTCCGGCGCC
TTTATGAAGGACATCGCCATGGAGGAGGGCGATTTCAGCGGCAGCACCTTTCACCATAGT
TTCATGTTGAGGGCGGTGCTGATCAGCAGCCGGCTGCAGGATAGCCAGTTCCATGAGGCG
GTGCTGACCGGCAGCGCACTGGAGGAGGCCGACTTCTCCCGGGCATCGATAACCCACAGC
CTGCTGAATGGTGCGCGTATGGATAACAGCCTGTTTAGCGAAACCGATCTGCAGGATTCA
CGTTTTGTTAATGCTGTAGTCACAGGGGCGGATTTCAGCGGGGCGCGGAATATTCCACCC
CATCTGCAGGAGATGATCGAAAGAGAGTAA
>DDLEKDFJ_00431 High-affinity zinc uptake system binding-protein ZnuA
ATGAGCCAGAAAAAAAAGATCACAACTCACTCTCTGGCAGAAGGCAGGTTGACTCTTCTG
TTGCTGCTGCTCGTACTACTGCCACTCTCACTGCCTGCGGCACAGCCAATACGAGTCTTT
GTCAGCGCGTTGCCGCAAAAACATCTGGTGGAGCAGGTGGGCGGCGATCTGGTGCAGGTC
AGCGCGATGGTCCGCCCCGGCTACAATCCAGCCAGCTACACCCCCACCCCCCGCCAGGTG
GCGGCGCTGACCCAGGCCGATCTCTTCATTCGCTGCGGCCTCCCCTTCGAGGCGGCCTGG
ATGGAACGCATCCGCGCCGCCAATCCCGGCATGCGGCTGGTGGACGCCCGTGATGGGCTG
CCCCTGCGCAAGATCGAGGCCCCCTCTCACCAGCATGGAGATGCGAGCGAAGCGGCTGAA
CATGAAGCTTTGGACCCGCACATCTGGACCAGCCCGCGGCTGGCGAAACAGATGGCGGCC
CAGATCCAGGTGGAGCTGAGCCGGCTGGCGCCGCAACACCAAGCGAAGTTCGAACACAAT
TACCAACGCTTTGCCCAACAGCTCGAGCAGCTCGACCGGGAGATCAAACAGCAGCTCAGC
GGCCTGCGCTCACGCCGCTTCATGGTCTTCCACCCCGCCTGGGGCTACTTTGCCGACACC
TACGGGCTAACCCAGATCGCCATCGAGCAGGAGGGCAAGGAGCCGGGGGCAAGGGCCCTG
ACGGCACTGATCGAACAGGCCAGAGCCAAGCAGGTGCGGGTGATCTTCGTGCAGCCCCAG
TTCAACCGCAAGACGGCGCAACGGCTGGCCGCAGCGATCGGCGGACGGGTCGAACCGATC
GACCCACTGGCGGAGAATTACATCGACAACCTGCGCCGGGTCGCCCGGCTGATTGCAGAG
GCCAACCGACAATGA
>DDLEKDFJ_00432 High-affinity zinc uptake system ATP-binding protein ZnuC
ATGAGCAGCCCGGTCATCCAGCTCGACGATGTCAGCTTCTCCTATGGCGAGACCCTAGCA
CTGCAGCAGGTCAACCTGAGTGTCGAGGCGGGGGATTTCCTCGGCATCGTCGGCCCCAAT
GCCGGCGGCAAGAGCACCCTGCTGAAGCTGATCCTCGGCCTGCTCGAACCCCAGGCGGGT
CGCGTGCTGGTGCTTGGTAAACGACCGCCCCGCAGTAATCGCGCCATCGGCTATGTGCCG
CAATATCCGCGCTTCGCCCGCGACTTTCCGATTAGTGTGGAGCAAACGGTGCTGATGGGG
TGTCTCAGCAGCCGCCCCGGCCTGGGTGGCTACCGCCGAACCGACCACCAGGCAGCCCAG
CTGGCGCTGGCCGAGGTGGAGGCGGCTGGGCTGGCGAAGCGGCGCATCGGCACCCTCTCC
GGTGGCCAGTTGCAACGGGTGTTACTAGCCCGGGCGCTGGTTTGCGAGCCACAGATTCTG
ATCCTCGACGAGCCCACCGCAAATGTCGATCTGCGACTGGAGAGCGACATCTTCGATCTA
CTGCGCCAACTCAACCAGCGTATGACCATCCTGGTGGTCTCCCACGACATCGCCTTCATC
TCCAGCTATGTCAGCCGGGTCGCCTGTCTCAACCGCTCCCTGGTCTGTCACCACACCGAC
AAGATCGACGGTCAGCTGATCAGTGAGCTCTACGGCGAGGATGTACGCATGGTGGCGCAC
CGGCACTGA
>DDLEKDFJ_00433 High-affinity zinc uptake system membrane protein ZnuB
ATGAGCGAATTCCTGACTGCCCTGACTCAACAGACCTTCCTACAGAGCGCGCTGCTCGCC
GGACTGCTGGCCAGCGTCGGTTGCGGCGTGATGGGCAGCTTCGTGGTGGTCAAACGCATC
GCCTTTCTCGCCGGCGGCATCGCCCACTCGGTGCTCGGCGGCATGGGGGCGGCGCTCTAC
TTCGGTTTCGATCCACTGCTCGGCGCGCTGCTGGCGGCGATCTCGGCGGCGCTGATTATC
GGCTGGGTGCGTCTCAACTGGCAGACCCAGGAGGACACCCTGATCGGCGCCCTGTGGGCG
ATCGGCATGGCGGCAGGCATCCTTTTCATCTCCCGTACCCCCGGCTACGCCACCGACCTA
ATGAGCTATCTGTTCGGCAACATCCTGCTGGTGCCGGAACGGGAGTTGTGGATCATGGCC
GGGCTCGACGCCGGCCTGCTGCTGATCGTGGTGCTCTTCTATCGGCAGTTCCTGGCGGTC
GCCTTCGATGAGGAGTTCGCCCGGCTGCGCGGGGTGCCGGTGACCTTTTTCTATCTGCTG
CTGCTCTGCCTGGTGGCGGTGACCGTGGTGCTGCTGATCCAGGTGGTGGGACTAATCCTG
GTGATCGCCCTGCTAACCCTGCCGGCGGCCATCGCCAGCCACTATCTGCACTCCCTGGGG
CGCATGATGCTGCTCGCCACCCTGATCGGCGGCCTCTTCACCAGCGGCGGGCTGGCGCTC
TCCTACACTCCCGACCTGCCGGCCGGGCCGACCATCATCCTGCTGGCGGGCGCTGCCTAT
GTGGCCTCGGCGCTGCTCAGTCACTGGCTGGCAGCACGCCAGGCTCGGCGCGGGGTGGCG
GCAATCGAGAAAGACCCGAGATCCGATGGATCCACAAGCAATGAATAA
>DDLEKDFJ_00434 Zinc uptake regulation protein
ATGAATAAGCTGTTGCAACAGGCGGAGCAGATCTGCCAAGAACGCGGCGTGCGCTTCACA
GCGCAACGGCGCCAAGTATTGGAGATCGTCTGTGCTGCACGACGTCCGCTGGGAGCCTAC
GAGATCCTCGACGCGATGCGCAAGAGCAGCGGCCGCACCGCACCACCCACCGTCTACCGC
GCCCTGGAGTTTCTCAAGGCGCAGGGGCTGATCCATAAGCTCGAAAGCCTGCACGCCTTT
GTCGGCTGCAACCATCCTGACCACCCCCATGCCAGCCAGTTCCTAATCTGTAGCGAGTGC
GGCGGCATCGACGAACTGGAGGATGAACAGGTCAGCCAGAGCCTACGCCGAGCCAGCCGT
GCCTCGGGCTTCACCCCGCAGCGCCGTATTGTCGAACTGATTGGCACCTGCGAAAGTTGC
AGCCGGGGGCAGTCTGACAAACGCCAGTGA
>DDLEKDFJ_00435 Peptidoglycan-associated lipoprotein
TTGCCCGCAACTGCCATCTGCAGCGTCTCCAACTCTGTCTTCCGCAAAGTGTTAAGGCGC
TGGGAAGAAGCGCGCCATCCCCAATCACCCCTTTATCAGAGCCTGGCCCGGCGCACAGCT
CTCCTGCTGAGCTTCCGTGTAGCCTCCCCGGAATCTGTACTCAGCACAGCCTATCTCCAT
ACCCAGGATGGCAAGATCGATCTGAAGATCGTGGATACGGCAGCCATGCAGCAGGAGCTG
GTCTTCAATGTCGACCGGATGATGGCGGAGCTGGATGCCCTGGGGAAGATCACCCTGGAG
GGGATCTTTTTCGATACCACCACGGCCACCCTGAAACCCAAATCCAAGGCTGCACTGGAG
CCAGCCCTCAACCTGTTGAACAACTATCCTGATCTGGTGCTTGAGGCTGCAGGACATACC
GACAGTCAGGGCAAGGCTAAAGCCAATCTGAATCTCTCGGATCACCGTGCTGCGAGTGCA
CGGCGCTGGCTGTTGGAGCACGGCGTTCAAGCGGATCGCTTGTTGGCCCGGGATTATGGT
GAAGATCGTCCGGTGGCTGACAACGGCACCTCGGAGAGACGGGCAAAGAATCGATGGGTG
GAGCTGATCAAGAAGGCGGTGGCAAGAGCCAGCGCATCATCGCCCTGTTACACCCCTACC
CCGGTTCGGTGTTGCTCAAGGCGGAGGGGCCTGTCGAGGGCGATGGACTGCAGCAGGTAG
>DDLEKDFJ_00436 hypothetical protein
ATGAGTGGCGAACAGCAAAAAGAAGCCGATAGCGAGAGCAAGGCCGTGAGCGATGCCGAC
AAACAGGGGCAACCCCAGGCGCGCATGGTCACCGTATCCATCATGGGCAAGCCCGCTCAG
GTTCCCGAGGACGCCACGATCATGCGGGCCATCGAACACAGCGGCCAGCAGATCATCCGC
GGCGCGGGCTGTCGCGAGGGCTTCTGCGGCGCCTGCGGCACCATCTACCGGCTGCCCGGC
GACTATCGAATCCATACCGGCCTTGCTTGTACCACCCTGGTCCAAGACGGCATGGCGCTC
TCCCAGATACCCTCAGTGCCTTTAGAGAAAGCGGTCTACGACCTAGAGGAACTCACTCCC
GACGTCGACACCATCAAACAGCTCTATCCGGCCACCTTCCGTTGCGTGGCCTGCGGCACC
TGCACCAAAGCCTGTCCGCAGGGGCTTCAAGTCATGGACTACATCCAGGCGGCCATGCGC
GGCGACATCGCCGAGCTCATGGAGCTTTCCTACGACTGCGTTGCTTGCGGCCTGTGCGCC
CTGCGCTGCCCCGCCGAGATTATCCAGCACAAGGTCGGCATCCTCGGCAAGCGCCTCTAC
GGACGCTATTTGCGCAAGGAGAGCAAGGAACTCGATAGTCGCCTCCAGCAGATGAAGGAC
GGCGAGTACAACGGCGAGTATGCCGAGTTGATGTCCCTGGACAGAGAGGCCCTCAGCGAG
CGGTATTACGCGCGGGATATGGAGTAG
>DDLEKDFJ_00437 hypothetical protein
ATGTATCCGGATTATTTGAAAGGTTTGCTTGAAAAGGTAGACCAGACTCGACCCAAAAGG
CTGGAACTCGCGAAGGGCAGCGAGCCGGTCTATCCACCGATGAACGCGGCGGAACGGGAA
GACGTGCTATCGAAATTCCATCCCGATTCCGCCTCCGCCGCGCGCAGCCGGATCCGGATC
GGACCCAACAAGAACGAGGAGCTCACCACCGAGATCACCGAACTCCTCGAAGCCCATTCG
ATGGTCGATCCGAAGCGGGTGGAGGCGCATCTCGCCAACCCCGATTACGAGACTGACATG
CTGATCATCGGCGGCGGCGGAGCTGGCTGCTGGGCCGCCATCACCGCCATGAAGAACGGT
GTCAACTCGATGATCGCCACCAAGCTCCGTCTTGGCGACGCCAACTCCATGATGTCCGAG
GGCGGCATGCAGGCCGCCGTCGCGGCCCAGGATTCACCGACCCGCCACTATCTGGACGCC
ATCGGCGGCGGCCATTTCGACAACAAGCCGGAACTGGTTCGCGCGTTGACCGAGGACGGC
CCAGACGTGGTCAGGGAGCTGGAGAATCTGGGCGTCATGTGGGACAAGATGGAGGACGGT
TCACTCCAGGTCATGCACGGCGGCGGCACCTCGCGTAAGCGCATGGTCTCCTGCCGCGAC
TACATCGGCGCCGTCATCATGCGCACGCTGATGGACGAGGTGGAGAACCACCCGGACAAA
ATTACCATCCGTGAATTCGAGCCGGCCATCGAGCTGCTGTTGGACGATAAGGGCCAGTGC
GCCGGCGCCATCCTTTACAACCTCGATACCGAGCAGTTCCTGGTGGTCAGGGCCAAAGCG
ACGGTGATCGCCACCGGCGGCTTCGGGCGGCTGCATATTCGCGGCTTCGCCACCACCAAT
CACTACGGCGCCACCGGCGACGGGCTGGTCATGGCCTATCGGGCCGGCGCCAACCTCAAG
TTCATGGATTCGGTCCAGTACCATCCCACCGGGGCTGTATACCCCGAGCAGATTGCCGGC
TTCCTGATCACCGAGAAGATCCGCGGCGCCGGCGGCCAGCCGCTGAACAAAAACGGCGAA
CTCTTCGTCTTCCCGCGCGAGCCCCGCGACGTGGAGAGCGCTGCCATCATTCGAGAGTGC
AGCAGCGAACGCAACAACGGCGTCGACACCGCCGCCGGTCGCACCGGGGTGTGGCTGGAC
TCACCGATCATCGACATGATCCACGGCGAAGGCTACACCCGGCACCAGTTCCCCGGCATG
TGTCGGGCGTTCGACCGTTACGGCATCGACATCACCAAGCAGCCGATGCTGATCTACCCC
TCGCTGCACTATCAGAACGGCGGCGTCGAGATCAACGAGCGTTGCGAGACCAATATTCCG
GGCCTGTTCGTCGCCGGGGAGGCCTCAGGCGGCGTCCACGGCCGCAACCGTCTGATGGGC
AATTCGGTGCTCGACTACAACGTCTTCGGTCGCCGTGTCGGCAGGCAGGCCAGTGAATAC
GCCAAGTCGGCAAAGCTCGGCAAGCTCAGCCTGGATCATGTGACGGCCTATGCCGGGGAG
ATGATGGAACAGGGCATCGACAGCGATCTGATTTCGCCGGTGATTCTGCCCTCTTATACC
CCCGAGGACGTCAGGCTCCAGCAGCTAGCCCGCCTCGGCAATATCCCGGCACGTCACTCC
ATACTGCGCAGCCGGATCGGTTGTGGTTGCGGCAAAGGGAAGGAGGGCAAGTGA
>DDLEKDFJ_00438 hypothetical protein
ATGACGGTGCACGTCTCAAGAGACAAGGTCCACAGCGGATTCACGACCAAGGTTCAGAGG
CTCGCCGATCAGAATCTCATGGCCTGCTACCAGTGCGGAAAATGTTCCGCCGGCTGTCCC
ATGGCCGCCTATATGGACATCCCGCCGAACCAGATGATTCGGCTGGCGCAACTGGGAATG
GAGGAGGATCTGCTCAACTGCGAGGCGATCTGGCTCTGTGTCTCCTGCCTGACCTGCAAT
ACACGCTGTCCCAAGGGGGTTCGGATCGCCGAGTTGATCGAGTCCCTGCGCCAGGTAAAG
CTGCGCGCACGGCAGGATCACCTGCAAGTGGACAAGATTTTCGTGGAGGATCTGCGCGCC
ATCCCACCCATTGCCCTCATCGGCAGCATGAGAAAGTTTACCTCGTAG
>DDLEKDFJ_00439 8-methylmenaquinol:fumarate reductase membrane anchor subunit
ATGAAGCTCAGTTATTATCCCGGTTGCACCCTAAAGAACCACGCCCGGAACTTCGAGGAT
TCCACTCTGTACGCAATGGATCGGCTTGGGGTGGAGGCGGTGGAGTTGGAGCGCTGGAAC
TGCTGCGGCACCGTCTACTCCCTCTCCGCGGACGATCTGATGCGCCAGGTGGCGCCGATC
CGTAACCTGATCCGCGCCAAGGAGGAGGGAAGCTCGCAGCTCATGACCGGGTGCTCCATG
TGTTTCAACACCCTCAAACGGGCCAATCATCGCGCCCGAGCCAATGAGGAAGACCTGGCC
CGCATGAATGCCTTCATGTATGACGAGCCGGTCGATTACGAAGGGGATGTCGACGTCCTC
CATGTTCTGGAGGTGGTGCGTAATCAGATCGGATTCGATGCCATCCGCGAGCGGGTCGTC
AAGCCCCTCGAAGGTCTACGCGTGGCCTGTTATTACGGCTGCATGCTGGTGCGGCCCAAT
GAAGCGGCAATCGACGACACCGAGAACCCCAGTGTGCTTGAGGATCTGATTACGGCCCTG
GGTGGCGAGCCAGTGGATTTCAGTCATAAGACTGAGTGCTGTGGCGCCCACCAGACCGTC
GACAAGCCCGAAATCGTCGCCGACAAGACTTACGGGATCCTGGGTGCCGCGATGGCGCAG
GGTGCGGACACCGTAGCAGTCAGTTGTCCCCTGTGCGCCTTCAATCTGGACCACCGCCAG
GAGACAACTCTAAAGCTCCATTCTGACTTCCATACCATGCCGGTCGTTTATTTCTCGCAG
CTGATGGCCATCGCCCTCGGGGGTTCCGAGTCGGTACTGAGGCTGGATCTCCATCACACA
CCTCCCGGCCCCCTGCTGGCCGGGAAGGGCCTGCTCTGA
>DDLEKDFJ_00440 NAD(P)H-quinone oxidoreductase subunit I, chloroplastic
ATGGCATTCGGCAAAATCAAAGAGATCACCGGCGTTGTCACCATCAACAAGTCTTGGTGC
AAGGGATGCGGCTTCTGCGTCAATTATTGCCCGACCGATGCCCTCGCCATGTCATCTGAA
TATAACGCCAAGGGATATCATCCCCCGTTCGTCAAATCGCCGGATGATTGCAGGAATTGT
GATTTCTGCCAGACGATCTGTCCGGAATTCGCCATTTACGTCACCCGCAAGGCGGAACAA
GAGGAGAATGAGAATGCGTAA
>DDLEKDFJ_00441 2-oxoglutarate oxidoreductase subunit KorA
ATGCGTAAGACTGCCGCCGATCCAAAAGGCGTACTCGAGGGCTCTCACTTCCTCGACGGC
GATCACGCACTTGCCGAAGGGGCGCTGGCGGCCGGATGTCGCTTCTTCGCTGGCTATCCG
ATCACGCCCTCGACCGAGACCGCCGAACGCTTCGCCGAACGTTGTCCTGCTGCTGGTGGT
CTGTTCATCCAGATGGAGGATGAGATTGCGTCCATCGCTGCCCTGGTTGGCGGCGCCTGG
GGTGGACGAAAGGTGATGACGGTAACCTCGGGTCCCGGCCTCTCATTGATGATGGAAAAT
ATCGGCCTGGCCGTCATGACGGAGACTCCCATGGTGATCGCTGACGTCCAGCGTGCCGGC
CCCTCTACTGGGCTGCCGACCCTCCCCGCCCAACAGGATATGATGCAGATACGCTGGGGA
TCACACGGCGACTACCGGATTATTGCTCTCTGCCCAGATTCACCGCAGGAGTGTTTCGAC
CTGGCGGTGGAGGCATTCAACCTATCGGAAACCTATCGAGTCCCAGTCTTCATCATGGCC
GATGAGACCGTCGGCCATATGCACGAGAAGGTGGTCATCCCACCCGCCGAGGAGATCGGG
GTGGTGGAGCGCAACTGGCACCAGGGTCCTAAGGCGGATTACCGCCCCTACCAGTTCACC
GGCAAGGATGTCGCACCCATGGTCAAGGCGGGTGACGGTTACCGGTTCCACATCACCGGC
CTCACCCATGACGAGCGTGGCTATCCAAACCTGACCGTGGAGCAAAACGAAAAGGTTGTC
ACCCACCTGATCGAGAAGATCGATTCAAACGCCGACAAGATCATCCGGCTCGAGGAGAAT
GAGGTGGATGGCGCGGAGGTCGTCGTCGTCTCCTACGGCATCACCTCACGGATCGTCTCC
CGGGCAGTGCAGTTGGCGCGTGAGGCCGGTATCAAGACAGGATCGCTGCGGCTCATCACC
ATCTGGCCCTTCGCGGAGAAGCGAATCCAGGAGCTGGCCGGCAAGGTGAAGGCGATCGTG
GTTCCGGAGATCAATTATGGTCAGATGGTAAGAGAGGTCGAACGCAGTGCGGCCGGCCAG
TGCCGCGTCGTCAGTGTCCCCCATTGCGGAGGCGCGGTGCATGATCCCGACGTCATCCTT
GACGCTATCATGGAGGCCAGCAAATGA
>DDLEKDFJ_00442 hypothetical protein
ATGAGCATTGAAGTAAATATCGATGAATTCCGTGCAGAGAGTCCGATGACAGATTTCCTC
CGCATGGAGCGGATGCCACACATCTGGTGTCCGGGCTGCGGTATCGGCACCGTGGTCAAC
TCCTTCGCCGAGGCCGTCAAGAAGAGCGGTATTGACATGGACAAGCTGGCGGTGATCTCC
GGCATCGGCTGCACCGGTCGGGTCGCTGGCTATGTGAACTTCGATTCCATCCACACTACC
CATGGGCGCGCCATCCCCGTCGCCACCGGCCTCAAGCTGGCCAACCCCGATCTCAAGGTA
GTGGTGGTCAGCGGTGACGGCGATCTCACGGGTATTGGCGGTAACCACTTCATCCATGCC
GCCCGCCGCAACATGGACATCATGGTCATCTGCGTCAACAACTTCACCTACGGCATGACC
GGCGGCCAAGTAACCCCGACCACACCGCAGACGGCCAATGCCTCCACCACCCCCTACGGT
AACTACGAATATCCCTTCAGCCTGCCGTTTCTGGCGGACGCCTGCGGCGCCACCTACGTG
GCGCGCTGGACCTCACTGCATGCGCGCAACATTACCAAATCGATCCGCGAGGCCTTGAAC
CACAAGGGCTTCTCCTTCATCGAGGTGATTGCCCCCTGCACCACGCTCTATCAGCGCCGC
AATCGCCTGGGCGACGGCCTCGATGCCCTCGAGTACTACAAGGAAGAAGCAGGGGTTGAG
AAGGAGGTCGACACTCGCGATGTGGGCATCGACTTCCAGAGCGATATCACCATGGGCCGA
TTCGTCAAGCAGGAGAAGCCGACCTACTACGAGGCGGTCAATGAACGTTACGCCAACGTC
CTGGGCGACGACTACCAGCTCTATGGCATGAGCAAGCCCGAACGTGAGGAGAAGGCCAAG
CGCGAGGCGGAGGAAAGAGCCAAGGTACAGGCCCTGTTGGACGAGGAAGAGGCCCAGATG
ATGGCCGAAGATATGGGCGTGGACGAGGAGGGACTCTGA
>DDLEKDFJ_00443 hypothetical protein
ATGCATGAGGTCAGATTTTCCGGGTTTGGCGGCCAGGGCATCGTCCGTTGTGCCCTGATC
ACCGGCAAGGCGCTGTCGATGTATGACGACAAGTTCGCCACCATGACCCAGAGCTTTGGC
CCCGAGGCCCGTGGCGGCGCCTGTAGCTCCCAGTTAGTGGTCTCTGAAAATCGGATTCTC
TATCCCTACGTGACCCTGCCTGGCGTACTGATCGCACTGTCACAGGATGCCCATGATACC
TACGAACCAAAGCTGAGAGACGGCGGCATCCTTATCTACGAGGCGGATCTGGTCAAGCCT
AAGGAGGATGTCGGGCGGGTCCAGATGTATCCCGCACCGGTCACCCGCTTCGCGGAAGAT
CTCGGCAACCGCCTGTTCGCCAACCTGGTGACCCTCGGTTGCTTCTCCGCCATCACCAGG
ATCGTGACCCCGGAGGCGATGAAGCAGGCCCTGCCAGGGCTGGTCCCGGACCGATTTCTC
GAGGTCAACAAGAAAGCCTTCGACAAGGGTTATGAATACGGGCTCGAATTGCTGGACAAG
AAGCCGCTCGTTACTGGGGAAACGAAATGA
>DDLEKDFJ_00444 Ferredoxin-type protein NapF
ATGACAAAACGCACCGGTGTCTTTGTTTGCCACTGCGGTAAAAATATTGCCGCCACTGTC
GACGTCAAAAAGGTCGCGCAGGAGCTGGCCAAAGACGACGGTGTCGTTTTCTCCGAGGAT
TATGTCTACATGTGCTCGGACCCAGGCCAGGGTGCCGTAATCGATGCCATCAAGGAGAAC
GACCTCAATGGCATGGTGATCTCCTGCTGTTCACCGACCCTGCACGAAAAGACCTTCCGC
GACGCCTCCGAGCTGGGCGACCTCAACGCCTTTCAATGCGAGATTGCCAATATCCGCGAG
CAGTGCGCCTGGGTCCATAATGACATGGAGGTGGCCACCGAAAAGGCCCTCAAGATCACC
CGTGCGGCGGTGCGTCGCGTCCAACGCAACCAAGCGCTCGAGCCTATCGGCGTTCCGGTG
ACACGCCGGGCCCTGGTGGTTGGCGGTGGCATCGCCGGCATTCAGGCCGCACTCGATCTG
ACCGATGCCGGCCTCGACGTAGTCCTGGTGGAAAAACAGGCGACCATCGGCGGCAACATG
CTCAAACTGTCGGAGACCTTCCCGACACTCGACTGCTCCCAGTGCATCCTCTCACCGAAG
ATGGTCTCGGTCTCGAAAAACCCCAAGATCAAGCTGATGACCGAGAGCGAGGTGGAGAAC
ATCTCCGGCTTCGTCGGCAACTTCAAGGTCAAGATCAAGAAAAAGGCGCAGTTCGTCGAT
CCCGAGCTGTGCAAGCTCTGCGACGACTGCACCCCGGTCTGTCCGGTCGCCGTACCCAAT
GAATATGATGTCGGCCTGACCAACCGCCGCGCCATCCATATCCCCTTCGCCCAGGCAATT
CCAGCCTCCTTTACCCTGGATGAAGAGGCCTGCCTGGGCCTCGATCCGGTGGTCTGTGGC
[truncated: 2,874,583 more chars]
