# Supplementary material for: The complete and closed genome of the facultative generalist Candidatus Endoriftia persephone from deep‐sea hydrothermal vents
Source: Mol Ecol Resour. 2022 Jun 30;22(8):3106–23. doi: 10.1111/1755-0998.13668 (PMC9796809; doi:10.1111/1755-0998.13668)
Supplement: Supplementary file 4 — Data S1 Zip file containing annotation/intermediary files, as well as in‐house bioinformatic scripts used in this manuscript. [file MEN-22-3106-s004.zip › Supplementary_File1/02-Endoriftia-public-available-drafts/Perez_Juniper_Ridgeia_piscesae_endosym_2.ffn]

>NGAMOLHF_00001 Pyruvate-flavodoxin oxidoreductase
ATGTCAAACAAGATGGTCACCATCGACGGCAACGAGGCCGCCGCCCATATCGCTCACCTC
ACCAACGAAGTTATCGCCATCTACCCCATCACCCCCGCCTCCCCGATGGGCGAGTGGTCA
GACGAGTGGTCGGCCCGGGGCATCAAAAACATCTGGGGCACAGTGCCCGACGTGGTGGAA
ATGCAGAGTGAAGGAGGCGCTGCCGGGGCGATCCACGGCGCCCTGCAGGCAGGGTCGCTT
TCGACCTCCTTCACCGCCTCCCAAGGCTTGCTGTTGATGATCCCCAACATGTACAAGATC
GCCGGCGAGCTGACCCCCACGGTGCTGCACGTCTCAGCTCGCTCGCTGGCGGCCCAGGCC
CTCTCGATCTTCGGCGACCATAGCGATGTGATGGCGGCGCGTGCCACCGGCTATGCCATG
CTCTGCTCCGCCAGCGTGCAGGAGGCAGCGGACTTCGCCCTGATCGCCCAGGCCGCCACT
TTAGAGGGGCGCATCCCCTTCCTCCACTTCTTCGACGGCTTCCGCACCTCCCACGAGGTG
AACAAGATCGAGCTGCCGAGCGACGAAAGCGTGCGCGCAATGATCGACGAAGAACTGGTC
AGCGCCCATCGCGCCCGGGCCCTAACCCCGGATCGCCCAGTGATCCGCGGCACCTCGCAG
AACCCGGATGTTTACTTCCAGGGCAGGGAGACGGTCAACCCCTACTATCAGGCGCTGCCT
GAGATCATCCAGAGATGGATGGACCGCTTCGGCGAACTCACCGGCCGCCACTACCGCCTG
TTCGAATATATCGGCGCAGAGAACCCCGAGCGGCTGATCATGCTGATGGGCTCGGGCATC
GGCGCCGCCGAAGAGACGGTAAGGCACCTAGCCAAGCGGGGAGAAAAGGTCGGCCTGCTG
AAGGTGCGGCTGTTCCGCCCCTTCGCTGCCGACAAGATGCTCGAGGCGCTCCCCACCAGC
GTGCAGAAGATCGCCGTGCTCGACCGCTGCAAAGAGCCGGGCGCCGACGGCGAGCCCCTC
TACAAGGATGTGGCCAGCGCCTTCGCCCAGGCCTTCAGCCGCGGCGCCCTCGACACCATG
CCCCGCATCAGCGGCGGCCGCTACGGCCTCTCCTCCAAGGAGTTCACCCCGGCAATGGTC
AAGGGGATCTTCGACGAGCTGGCGCAGGATCGGCCCAAACACCCCTTCACCGTGGGCATC
ATCGACGATGTGACCCACACCAGTCTCGGCTGGGAGCCGGCCTTCCGCCCCGATGCCGCA
GAAGGGGTCACCGCCTGCGTCTTCTACGGACTGGGGGCCGACGGCACCGTCTCCGCCAAC
AAGAACTCAATCAAGATCATCGGCGAGCAGACCGATAATTTCGCCCAAGGCTACTTCCAG
TACGACTCCAAGAAGTCCGGCGCGGTCACCGTCTCCCACCTGCGCTTCGGGCCCCGCCCC
ATCGCCTCCACCTACCTGATCGGCGACAACGAGGCGAGCTTCGTCGCCTGCCACCAGCCG
ATCTTCCTCGACCGCTATGAGATGCTCGACAAGGCAGCGCCGGGGGCGACCTTCCTGCTC
AACTCGCCCACCGATCCGGCCAAAGTCTGGAATACCCTGCCCCGCCCGATGCAGCTGCAG
ATGATCGACAAGCGGCTCGCATTCTACGTCATCGACGCCTACCGCATCGCCGACCAGACC
GGCATGGGGCGACGCATCAACACCATCATGCAGACCTGTTTCTTCGCCATCACCAGGATC
ATCGACAAGACCAAGGCGATCGCACTGATCAAACAGGCGGTGAAAAAGACTTACGGACGC
AAGGGGAAGAGACTCCTGGAGCGCAACTACGCCGCCATCGACGCCGCCCTGGCCGGCCTG
CACCAAGTCGAAGTGCCAGACGAAATAAGCAGTCACCTCGAACGCCGAGCGCCGGTACCG
GCGTATGCCCCAGCCTTTGTACAGTCGGTCACGGCAAAGATCATCGCCGGCCAGGGCGAC
ACCATCCCGGTCAGTGCGATCCCGGCGGACGGCACCTGGCCCCTGGGCACCGCCGCCCAC
GAAAAGCGCAACATCGGCCTGCAGTGGCCAAAGCTGGAGATCGACCTCTGCACCCACTGC
GGCAAGTGTCCGCTGGTCTGCCCGCATGCGGCGATCCGCTCCAAGGTGTTCCGCGAGGCG
GACCTGGCCGACGCCCCGGCCAGCTTCCGCAGCGCCCCGGTCAAGGGCGGCGGCTTCGAG
AAGGGGCTGCGCATCACCTACCAGGTGGCCCCGGACGACTGCACCGGTTGCGGCCTCTGC
GTGGAGATCTGCCCGATCCGCGACCGTCAGAACCCCAAGCGCAAGGCCCTCAACATGGTC
GACGACCCGGCCTATCAAGAACAGGAGCGGGCCAACTGGACCTTCTTCCTCGGGCTGCCG
GAATTTGACCGCAGCCAGCTGCGCCAGAACACCCTCAAGGGGGCGATGGTGATGCAGCCC
CTGTTCGAGTTCTCCGGCGCCTGCGGCGGCTGCGGCGAGACCCCCTATGTAAAACTCGCC
ACCCAGCTGTTCGGCGACCGCATGCTGATCGCCAACGCCACCGGCTGCTCGTCGATCTAC
GGCGGCAACCTGCCCACCACTCCCTACACCACCAATCCGGATGGGCGCGGCCCGGCCTGG
AACAACTCCCTGTTTGAAGACAACGCGGAGTTCGGCCTGGGCATGCGGGTGGCCATCGAC
AAGCAGGCGGAACAAGCTCGGGAGCTGCTACAGACCCTACGCGGCGAGATCGGCGACGAA
CTGGTGGACGGCCTGCTGGGTGCCGACCAGCACAGCGAGGCGGGGATCTTCGAGCAGCGC
GACCGGGTCGAGGCGTTGAAGGAGGAACTGAAGCGTATCGACAAGCGGGAGGCCCGCAGC
CTAGAGGGGATCGCCGACACCCTGGTGAAAAAGAGCGTCTGGCTGGTGGGCGGTGACGGC
TGGGCCTACGACATCGGCTACGGCGGTCTCGACCATGTGCTCTCCACCGGACGCAACGTC
AACATCCTGCTGCTCGATACCGAGGTCTACTCCAACACCGGCGGCCAGACCTCCAAGGCA
ACCCCACTGGGCGCGGTGGCCAAGTTCTCCGCCGGTGGCAAGGCCACGCCGAAGAAGGAT
CTGGCGATGATGGCCATGGCCTACGGCAACGTCTACGTGGGCCAGGTCGCCTTCGGCGCC
AAGGATGTGCAGACCCTGAAGACCTTCCTCGAAGCGGAGTCCTACGACGGGCCCTCGCTG
CTCATCTGCTACTCTCCCTGCATCGCCCACGGCGTGGACCTCTCCAACAACATCCGCCAG
CAGGATCTGGCAGTGGCCTCCGGCCACTGGCCACTGTTTCGCTACGATCCACGCAAGGCG
GAGCAGGGCGAGAACCCGCTGCACATGGACTCCAAAGCGCCGTCGATCCCCTACCGGGAT
TTCACCGCCACCGAGGCCCGTTTCAGCGTGCTCACGCGCACCCACCCGGAGGCAGCCGAG
CGCTTCCTGCGCAGCGCCCAGAAGCAGGTCAAGACGCGCTTCTTCCTCTACGAACAGCTG
GCCCAGCTCGCAATGGCTAATATGGAAGAGAGACCGGAACAATCCTCTGAATGA
>NGAMOLHF_00002 hypothetical protein
ATGATGTACCACAAGGCTTTGAGTGGAGTATTGGCCGGATCACTGGCGCTGATGGCGGGT
TGTGCGAGCCAGCCGGAAGAGGTGTCGGCGGCCTATGTCTCTCCGGTAAAATATATGAAC
TACGATTGCGAACAGATCACCTTCGAGATGGATCATGTCTCCAAGCGGACGCTCAATCTC
TACAGAAAATTGAAGGATAAGGCCGATTCTGATGCGGTGCAGATGGGTGTTGGCCTGGTC
TTGTTCTGGCCGGCACTGTTGTTTCTGGAAGGTGGTGATGGCCCCGAAGCAGTTGAGTAC
GCCAATCTGAAGGGTGAGTTTGAGGCGCTGCGTTCAACCGCCCGTGAGAAACACTGTTCG
ATGGCTTCGTTGCCACCATCGCCGGAAGAGATCATCCAGAAGCGGGCGGAAGAAGAGAAA
GCCTCGCAACAGCAACAAAACAGTATCGACGTTTAG
>NGAMOLHF_00003 hypothetical protein
ATGAAAAAAAGTTTGATTACAACGCTCATCCTGAGCAGCCTGCTCCCCGCCACCGGCGCC
CTGGCAGCAGAGGACTACACGCAATACTCGACCCCTGACCTGCTGCAGATGGGGGATGAG
GTCCGCTACATGAGCGAAGCAGATCGTGATGCCTATCGCAGTGAGCGACAGAGCCGTATG
CAGAGCATGAGCCAGGAGGAGCGACAGACCATGCGCAGCGAGATGGGCACAAGCTCTGGC
GGGTATAGAAACATGGCCGGTGCCGAGCAGGGCCAGGGGAGTATGACCCGCTCCCGCCTG
CGGGATGGCTCAGGTGACGGCGGTGGCCAGAGGCGCGGGGGCGGTTTCGGTGGAGGCGGA
GGCCGCGGTCGCCGCTAA
>NGAMOLHF_00004 hypothetical protein
ATGAAGCCAAAGCACCCCATAATTGCACTTTCGATTGTCGCCCTGCTCGCTGCCGCACCT
GTTCATGCAGGTTGGAAACATCAGGGCCAGCAGCTAGACAGCTACACTAGTCAGCCGATC
ACATCCGAGCCATTAAGCCTCGAAGAGAGCGAAAAGCTCACCTTCATGCGGGAGGAAGAG
AAACTGGCACGGGATGTCTACCTAACCCTCTACGAGCAGTGGAAACACCCGGTCTTTTCC
AACATCTCCAGTTCCGAACAGCGACATATGGAGGCCATGGAGAGACAGCTCGACAACTAT
GAAATTGTCGACCCGGTCATGGATGACAGCATCGGCATGTTTACCAATACTGATCTGGCC
AACCTCTACGCCGAACTCATCGCCAAGGGGCAGACATCACTCATCGATGCACTCATGCTC
GGCGCCCTGATCGAAGAGATCGATATTGAAGATCTGCAACACGCCATTGCAGATTCCACT
CACCCGGATCTTACCCAGACCTACGAAAACCTGATACGCGGCTCACGCAACCATCTCAGA
GCATTTGTCCGGCAGATTGAAAGCCTGGGCGTTCCCTACACAGCACAGGCACTGGATCAG
CTGCAGGTGGAGATAATTCTGGAGCAGCCGATGGAACAGGGTCGCACTACACGCGGCAGA
CGCTAA
>NGAMOLHF_00005 hypothetical protein
ATGAGAGCATATCTGCAGCTTATAAGACTCTGTTCAAAACACCCCGTTGCGTTCCTGCCT
GGGTGGCGCACCCACACCCTCATTCTCTTCTGCAGCATCGCGATGACCAGTCTGAATGCC
TCTGAATATGAATCGGGGAGCTTCAGTTTCAGTCTCGGCATGGATTACAGCTCCGGCGAC
TATGGCCTCGCGGCCGACACCGAGATGCTCTATCTGCCGGCAACATTGGAATACAGTCTA
TTTCCTTGGCGGCTGGCCATCACCATCCCCTACCTGCGTATAACCGGACCAGGCGGAGTA
ATTGGCGGTAATGGTGGTGGCATAATCGTCAAAGATGGTACAGATCGTCGCAGCAACCGG
GGAGGCAGTGGTGGAGAGACTCCAACGCTACGCACCCAGCAGGGACTGGCCGATATCGTA
ACCAGTCTCTCCTACGCGCTCGATCCATTATGGAATCTGCCGTATGCAGTTGACCTGATC
GGCGAGGCAAAACTTGCCACCGCGGATGCGGAAAAAGAGCTAGGCAGCGGCAGCAATGAC
TACTCCCTACAACTCAATATGGCTACCACCCAAGGCCGGTTAACACCTTTTTTTACCCTC
GGTTACCGCCTGATGGGGGATCTACCCCAAATGGAGCTGGGTAACGTCAGCTTTGCTTCA
CTCGGCCTCGACTATCGCCTGAGCAGTTCACTCTATAGCGGGATCAGCTTCGACTACCGG
CAGGCATACTCAGCGACCTCTGCTGAATTGAGGGAATGGGTTGCCTACCTGAATTGGGAG
ATGGACAACAGCTGGTCGATAAACGGCTATGGCGTAGCCGGCTTCTCCAATGCCAGTCCG
GATGCCGCTGTTGGAATACAATTGCGTTACGCTCGCTAG
>NGAMOLHF_00006 Transcriptional regulatory protein OmpR
TTGAGCCCAAATCCATTCCATTTCACCGCTAAAGTGTTTCAACCTATTTCAGCCGGCCAC
TCTCGGAGCCAGATCGAGGCCGCCTCTGGTAGACTCGCAGGGGTGGACACAAAAAACACC
AAGCTGCTGATCGTTGATGATGACCCCCGTCTGCGGGAGTTGCTGCAGCGTTACCTGGGT
GAACAGGGGTTTCAAGTCAGCGCCTGCGAAGATGGGGTGGCGATGCAGCGTCATCTGGCA
GAGGCGGCGGTAGACCTGATCATCCTGGATCTGATGCTGCCTGGCGATGACGGTCTGACC
CTGGCGCGGCGGATTCGGGCGCGCCAGGATACCCCGATCATCATGCTCTCTGCCCGGGGT
GAGGATGTGGACCGGATTGTCGGACTGGAGGTGGGGGCGGATGACTATCTGCCGAAGCCG
TTTAACCCCCGCGAACTTCTGGCCCGGATACGGGCGGTGTTGCGGCGCAGGCAACCAGGG
GAAGGCGCTGAAGTGATGCAGTCCCCCTCGAAGCTGCTGGAGTTTGGCGAGTTCCAACTC
AATCTGAGTACGCTCACCCTGACCCGCGATGGCAACCGGATCCCCCTCACCAGTGGAGAG
TTGGCCCTGCTGGAGGTGTTTGTCGAACACCCCAATCAGATCCTGAGCCGAGACAGGCTG
GTCGAGCTGCTGAAAGGATACGATCGCTCGCCATTTGACCGCAGTATCGATGTGAGGATT
ACCCGTCTGAGGCGCAAGATCGAGACCGATCCGAAAGTCCCCGAGTTTATCCGCACCGTG
TGGGGCAAGGGCTATCTGTTTACCCCTCAGGGTGAAGCCTTCTGGGGATAG
>NGAMOLHF_00007 Osmolarity sensor protein EnvZ
ATGGCGGTGTCTATGCTGACCTTTTTGCTGTTTTCCAGCGGGGTGATCGTCTACTACATC
CTGGTGCCGATGGCACGCCAGGCGTCTGGGGATCTTGCCGCACTGATCGTCCTGTCGGCA
CAGACCTGGGTGGAACTGCCACCGGATACGCGTCCCGATTTTGAGGATGAGTTGTATCTT
CAGCATGGCCTTTCACTGGTCTCTGCCGAGGCTCAGCTAAAGCCGGTGCGCTATAAGAGC
CCCTATTTGAGATTTCTCGAGACGGCACTGTCGCGGCGGCTGGGCCAGGAGATCCAGCTG
CTCGATGGTGGCACGGCAGAGGGCTGGGCCTGGGTGGATGTGCCGATGGCAGAGCGGACC
GTGCGCATCGGTTTCTCCTCTAAGCATAACGACGCCAGTCCACCGCTCGCGGTGCTCCTG
CTGCTGCTCGGCGGCAGTATGATCACTCTGATCAGCTCGCTGCTACTAGTCAGGCGCCAA
ACCTATTCGCTGGCCCAGCTCGCCAGTGCGACATCCCGCTTTGGCCGGGGGGAGCGGCCT
GAGTCTTTGCCGGAAGAGGGGCCTGAAGAGCTGGCGGTGCTGGCGCGTAACTTCAACCGC
ATGACCAGGCAGGTCCAGCAGCTGCTGACCAACCGGACCACCCTGTTGGGGGGGATATCC
CACGACCTTCGCACCCCGATCGCACGCCTCCAACTGGCGCTGGCGTTACTCGATGAGAAG
AGCGAACCTGAATTAATAAACGGCATGCGCGAGGACTTGCAGGAGATGGATCTGCTGATC
AGGCGCACCCTTGAATTGGCCAGAGGTTTGGAGGGTGCTCCACAGGACGAACAGCTGCTC
GATCTGGCTGCATTCCTGGCAGAGGTCGTGACGGACTACCGGCAGCAGCCGGTTGCGATC
GAGTGGGCCGACCCGCCGCCATGCCCGATGCGCTTCAGCCCGCTGGCGTTACGCCGGGTC
CTCTCCAATCTGCTCGGAAATGGCCTGCAGTACGGTGACGGGAAACCGCTTGAGGTGCGG
CTGCAGTGTGATGGAGCGATGGCAGAGATCCAGATCCTGGATCGGGGGGCGGGTATCCCT
GAAGCGCAGTTGGAGGCGGTGTTCCAACCCTTTTTTCGACTCGAAGGGTCGCGCAATCCT
GCAACAGGAGGCAGCGGACTGGGGTTGGCAATCGTTCGCCAGCTTTGTGACTTATATGGT
TGGCAGATCCGGCTTGTGCCACGCCAGGGCGGAGGGACAAAGGCGTGCCTGAGCCTACCC
AACTCGCGCGGTGAGAAAAACTCCCACTAA
>NGAMOLHF_00008 Protein YceI
ATGCAACACAAGATCATCAGCGGCCTACTCGCCGCCGGCCTCTGCCTCGCCACCCTGCCG
ACCCAGGCCGCCGACTACACCATCGACACCAAAGACGCCCACGCCTTCATCCAGTTCAAG
ATCTCCCATCTCGGCTACAGCTGGCTGCTGGGCCGGTTCAACCACTTCTCGGGGGGCTTC
AGCTACGACGAGAACAACCCGACGGCCGCCAAGGTCCAGGTCGAGATTGATGTCAGCAGT
ATCGACTCCAACCACGCCGAGCGCGACAAACACCTGCGCAGCAAAAAGTTCCTCGACGTA
ACCAACTACCCCAAGGCAGAGTTTGTCAGCACCAGTTTCCAGGAACTGGCCGACGGCACG
GCTAAATTGCACGGCAATCTCACCCTGCACGGGGTCACTAAGCCAGTCACCATCGATGTT
ACCCAGATCGGCAGCGGCACGGACCCTTGGGGCGGCTATCGGCGCGGCTTCGAGGGCCAC
ACCCGCTTCGCCCTGGCCGACTTCGGCATCGACTACAATCTAGGCCCGGCATCGAAAGAG
GTCGAACTCTATCTGGGCATCGAGGGGATCAGGAGCGATAACAAAAACCGCCCCAGGCAA
CGCCGATGA
>NGAMOLHF_00009 Cytochrome b561 
ATGCAGTGGCGTAACACGACAGACGCCTGGGGCCTGCCGGCGATCCTGCTGCACTGGCTA
GTGGCCCTTGGCCTGTTTGGTCTGTTTGGGTTGGGGCTGTGGATGACCGGGCTCGACTAC
TACCACCCCTGGTACCGTCGAGCCCCCGATCTGCACCGCAGCATCGGCAGCCTGCTGTTT
CTGCTGGTGCTGCTGGTGCTGCTGCGGCTCGGCTGGCGACTGCTCAACCCCACCCCCACC
GCCCTGCCTAACCACCTGCCCTGGGAGCAGTTAGCCGCGCGGCTGGTGCATCGGCTGCTC
TATCTGTTGCCCCTGCTGGTGATGGTGAGCGGCTACCTGATCTCCACCGCCGATGGCCGG
GCTGTCTCAGTGTTCGACTGGTTCGAGCTACCGGCGCTGTTAACTGGCCTGGAGCAGCAG
GAGGAGGTGATGGGCAGGCTGCATAAGCTGCTCGCCTGGGGCCTGATCGGCACCGCAGCG
GTTCACACCAGTGGTGCCTTGAAACACCACTTTTTTGACCACGACATCACCCTGACCCGC
ATCTTGGGGTCCACCAAGGAGCAACCCTAA
>NGAMOLHF_00010 hypothetical protein
GTGACCACCATCTTTAAAAAACCACGCCAGCTGATCCGCATCATCCGCGGCAGCGACACA
CAGGATGGCGCTGGGGTGCAGTTGACCCGGTTCATCCCGAGCCACAGCCTGCCGCTGCTC
GACCCATTTCTGCTGCTCGATAGCTTCCGCTCCGACAATCCACAGGACTATATCGCCGGC
TTTCCGCCCCACCCACACCGGGGGTTCGAGGCGGTCACCTACCTGCTAGCCGGACGGGTG
CGGCACCGCGACAGTGCCGGCCACAGCGGGGTGGTGGAAGCGGGCGGGGTACAGTGGATG
ACCGCCGGGCGGGGCATAGAGCACTCCGAGATGCCTGAACAGGAGCAGGGTCTGCTGGAG
GGGTTCCAGCTCTGGGTCAACCTACCCGCCGCACAGAAGATGGCCATCCCCCGTTACCAG
GAGTTTGCACCACAGGAGATCCCGCTGGAGCAGCATGAAAACGGCACCCGCATCCGGATC
ATCGCCGGGCAGACCACCCGCGGCACCCGAGGCGCAGTCAATGGGATCAGTGTGCAGCCA
CTCTATCTGGATATTGCCCTGCCTGCTGGCGAGACCTACCAGGAGAGACTGGCCAACGGC
CACAATGCCTTCATCTATCTGATCTCAGGGAGCCTGACGATTGCCGGTGACAAGACGCAG
AACAACCGGATCGAACCGCGACAACTGAGGGTGCTGAGTGATGGCGACAGCGTCATCATC
GAGGCGAACCAGGCGAGTCGTCTGTTGCTGCTGGCCGGACGCCCGATCGGTGAGCCAGTA
GTACGCCACGGCCCGTTCGTGATGAACAGCACCGAGCAGATTGAGCAGGCCTATCGGGAC
TACCAGGCCGGCCTGTTCGACAGGCTCGATGAGACACCCGATGCAGTGGCGTAA
>NGAMOLHF_00011 hypothetical protein
ATGAGCAAACTGTCACACCAAGATCTCTACAGTCTGGAAGAGTACTCGCACATGCGCGGC
GAATTCCGCGGCAAGGTGATGGAACACAAGAAGAACCGCCGGGTGCCTCTGGGCGAGCAC
GCGGCCCTCTACTTCGAGGACGCCCTGACCATGCAATACCAGATTCAGGAGATGCTGCGC
ATCGAGCGCATCTTCGAGCATCAAGGGATTCAGGACGAACTGGATGTCTACAATCCACTG
ATCCCCGACGGTATGAACTGGAAGGCAACCTTCATGGTGGAGTACGAAGACCCGCAGGAG
CGACACCAGGCACTCGCCCGCCTGATCGGCATCGAGCGGGCGCTGTGGGTGGAGGTTGAA
GGTTTCGCTAAGGTGCTCCCCATCGCCAATGAGGATCTGGAGCGTGAAACCGAAGAGAAG
ACCGCCTCGGTACACTTCGTGCGTTTTGAGTTGACCCCGGAGATGGCTGCCGCCGTCAAG
CAGGGCGCCGCCATCAAGGCTGGCATCAACCACCCGCACTACCAGGCAGAGATCACTCTG
GAGGAGCCGATCAGGGCATCGCTGGCGGGGGATCTGCACTGA
>NGAMOLHF_00012 Anaerobic glycerol-3-phosphate dehydrogenase subunit C
ATGAGTATCAGAGAAGGTAACCTGGAAGCACCCACCCGCCACCCACTCAACTGGAAAGAG
GCAGACTTCTACAGCGAAGAGTCGCTGTTTCAGGAGCTGGAGCGGGCATTCGATATCTGC
CACGGCTGCCGGCGCTGTGTCAGTCTCTGCCAATCTTTCCCCACCCTGTTCGACCTGGTG
GACGAATCAGAGACCCTGGAGGTGGATGGCATCGCCAAGACGGACTACTGGAAGGTGGTC
GATCACTGCTACCTCTGTGATCTCTGCTTCATGACCAAGTGCCCCTATGTCCCACCCCAC
GACTGGAATCTGGACTTCCCCCATCTGATGCTGCGCGCCAAGGCGGTGAAGTACAAAAAG
GGCGATGTAAAACTGCGCGACAGGATTCTCACCAGCACCGATGCGGTCGGCAGCATCGCC
GGAATACCGGTGGTTGCCGGAGTCATCAACGCGATCAACAAGGCCAAGCCCGCCCGCAAG
GCATTGGAGGCCGTGCTGGAGGTGCATGCCGAAGCCCGCCTGCCAGAGTTCCACTCGAAG
AGCCTGCGCTCACATCTGGCCGACAGACGCGGCAGAGAGGCGAAAGGTGAACTGGCCGGC
CCCACCAAGGGCAAAGTGGCGCTATTCGCCACCTGTTACGGCAATCGCAACGAGCCGCTG
ATTGGCGAAGATCTGGTGGCGGTGTTCGAGCACAATAGCATCCCCGTGACCCTGGCCGAG
AAGGAGCAGTGCTGCGGCATGCCCAAGCTGGAGCTGGGCGATCTGGAGGCGGTGGAAGCG
GCGAAGAATGCCAACATCCCGGTGCTGGCCAGACTGGTGGACGAAGGTTGGGATATCGTC
GCCCCGGTCCCCTCCTGCGCTCTGATGTTCAAGCAAGAGCTGCCGCTAATGTTCCCCGAC
GAGCCCGATGTCATCAAGGTTTCCAAGGCGATCTTCGACCCTTTCGAATACCTGATGCAC
CGCCACAAAGCCGGCAAGCTGAATACCGACTTCAAGACCCCTCTGGGCAAGGTGGCCTAC
CACGCCGCCTGTCATCAGCGGGTACAAAATGTGGGTTCCAAGACCCGCGAGCTGCTGTCG
CTGATACCGGAGACCACCATCGAGGCGATCGAACGCTGCTCCGGCCACGACGGCACCTAC
GCTGTCAAAAAAGAGACTCACGACGCCGCGATGAAGATCGTCCGGCCAGTGGTGAACCGG
GTCAAAAAGGCCGAAGCGGACCACTACGGCAGCGACTGCCCGATGGCCGGACACCATATT
GAACAGGGCATGGCCGATGGCAGCCACACCGAACACCCGATGGGCCTACTGCGCAAGGCC
TATGGGATCTAG
>NGAMOLHF_00013 Rubrerythrin
ATGTCCCTGAAAGGCAGCAAGACTGAGCAGAACCTGAAAGACGCCTTTGCCGGCGAATCC
CAGGCCAACCGCCGCTATCTCTACTTCGCCTCCAAAGCGGATATCGAGGGCTACAACGAT
GTGGCAGCCCTGTTCCGCTCCACCGCTGAAGGCGAAACCGGCCATGCCCATGGCCATCTG
GAATACCTGGAAGAGTGCGGCGACTCCGCTACCGGCATGCCCTTTGGCAGCACCGTCGAC
AATCTGAAGACCGCGGTGGCTGGCGAAACCCACGAGTACACCGACATGTACCCCGGCATG
GCCAAGGCCGCCCGTGACGAAGGCTTCGACGAGATCGCCGATTGGTTCGAGACCCTGGCC
AAGGCAGAGCGTTCCCACGCCAACCGCTACCAGAAGGCTCTGAACGAGATGGAGTAA
>NGAMOLHF_00014 Hydrogen peroxide-inducible genes activator
ATGAATCTAAGAGATCTGAGCTATCTGGTGGCGGTTGCCGAGACCGGCCATTTTGGGCGG
GCCGCTGAGCACTGTTTTGTCAGCCAACCGACCTTGAGCAACCAGATCAAAAAGCTCGAG
AAGAGCTTGGGTGTCACCCTGTTTGAGCGCACCAACCGCTCGGTCCGGGTGACGCCAGTG
GGTGAGGTGATCATCGAACACGCCCGTCGCAGCATCCAGGAGGCGGAGGCGATCAAACAT
ATCGCGGAAGGCTTTCATGATCCCTTTTCAGGCCCTTTGCGGTTGGGCGCCATCCCGACT
CTGAGCCCCTATCTGATCCCGCTGATCCTGAAGCCGTTGCGGGAGCGCTACCCCAAGCTG
CAACTGGCCCTGACGGATGAGGTGACCGCATCGTTGACCGACAAGCTGGCAAACCATGAG
ATTGATGCGGCGTTGCTGGCGACACCGATCAAGGCGCCTGGTTACGATTCGCTGCTACTG
TTTGATGAGCCGTTCTGGCTGGCGCATCTCAGCAAGCACCCGCTCTACACCAAGGATGAG
ATCAGCTGCGAAGATCTGGCGGAGGTGGAGATGCTGCTGCTGTCGGATGTGCATTGCCTG
TCGGGGCAGATTATGTCTGTCTGTCCCCACCAACGAAGTTCACAGGAGTATCTGCGAGCA
TTTGGTATGGAGACACTGATCCGGCTGGTGGCGGCAGGATATGGCTGCACACTGGTGCCC
GCGTTGACAGTACATGGCAGCGGGCTGATCGGTTCCGGGGTGATTGCACGCAAGCTCGAG
ATCCCCACTGCCTTCCGGCGCATCCGTCTGGTCTACCGATCGAGTTTCCCCCGCAAGACG
ATGCTGCAAGGTTTGGCGCAACTGATCGACGAACAGCTGCCGAACACGGTCAGGCGCTTG
GATGCTGATATGGAATAG
>NGAMOLHF_00015 hypothetical protein
ATGCTGGCCAATGCCAATGCCAATGCCAATGCCTTCCGCGGTGAACTTACCGCCGAGGCG
CTGTTGCAACGAATCAAGGCCGAGCGGGAGAAGATGAAGTCTGTTAAGCGGGGGAGAAAA
AACAGGCGGCTTCTTGATGCGCGGCGCTCCTACGTAGTCAGGTGGCGCCCAATAAAAAAA
CGCCCTCAAACGAGGGCGTCAAATGGAGAGTTAAGATCGTTATTGTTATAG
>NGAMOLHF_00016 hypothetical protein
ATGGCAAACGCAACCACTTTTACCCAGAAGGCTCTCAAACTGAGCGCTGCCGCACTGCTA
CTGCTTGCCGGCAGCGCCGCTCAGGCGATCACCATCGATTCTAATATCAGTGATTGGATC
AAGGCCCCCAAGGGCAAGGCGTCCGACTGGAACAAGACCCTGCGCAGCAGCATCTCAGTA
GTGGTCGAGGATCAGCACAAATGGTATCTCAACCCCGGCTATGGCGGTCAGAAGTATGAT
GCCGAGGCGATGTATGTGGAGCTAGTCGGCAGCATGCTCAATATCGGTATCGCCACTGGC
CGTGCCCCCCACGCCAAAGGCTGGGCCGCCGGTGATATCGCCCTCAACTTCGATTTCGGC
AGCGACGCCACCTCCTTCGAATATGGCATCGTCACCCGCGATCACAACGGCATGAGCCAG
GGTGACGTCTACTCGGTCGATAATTGGAACTACGGCCTCTGGGTCAAGCCCAAAAAGACC
AGCAGCGGGATGAATACCTACAAGCTCTCCCACCCCACCAGCGTCAAGTCCGGTAATCTG
CTGGGTAACGTGGACCTCGCCTACGGTGAGATGACCCACGGCAGCATGAACTTTGGTGAC
TCAAAGCCCGACAAGATCGGCAAGTATAAAAAGGACCGCCACTACATGATTGAGACCAGC
GTCGATCTGGCTCTGCTCAACCTGGGCTCGCTGAATGACTTCGATCTGCGCGTGCACTGG
ACTGCAAACTGCAACAACGACTGGATCCAGCTCGATATGCAGCACGCCCAGGTGCCGGAG
CCCGCTTCATTGGTACTGCTCGCCATCGGCCTGATCGGCTTCGCCGGCCGCAAGCGTCTG
CGGCGCAAACAGGCTTAG
>NGAMOLHF_00017 hypothetical protein
GTGGAGAGTTCAGTATCTTCAAGCGGTGCACGGCGACCGGGATTTCTGCCACGAAACGCA
TTCGATCGCCTGCTCAATGCGATTTCGGAGGCGGGATGGCAGTTGTTCGGTCCGGTGGTT
GAATCTGGGGTGATCCAATTTCGTCCGATCAGCGGTATGGCCGCCCTGCCGACAGGGGTA
GTGAGCCGGCAGCAGCCGGGCAGCTATCGTCTTGAGCAACGGGAGGATCAGCGCCTGTTC
GCCTGGAACCAGAGCCCGCAGGGACTGAAACCCCTCTGCTTCGCGCCGGAAGAGTGCCTT
TGGCAAGAGTCCCAGGGGCCGGATGGGAAGACGCAGCTAGAGTCCGGGCTGGCTGAGGCG
ACTCCGATCGCGGTGATCGGCGTGCGCGGCTGTGACCTGGCAGCCTTGGCGATCCAGGAC
AGACACTTCCTCTCCAGCACCGCCCCTGATCCTCATTATAAAGCGCGGCGCGAGGCGCTG
TTTCTGGTAGGGGTTGACTGTGCCGAGTCGGCAGAGACCTGTTTCTGCACCTCCACCGGT
GATGGCCCTTATTTAAACGGGGGGTTCGACATCGGGTTGGCAGAACTGGATGCGGGTTTT
CTCACCTGGGGAGGGTCGCAGCGGGGCGAGGCGCTGCTGCAATCTTTGGCCCTGCCGCTC
GCCAGCGACCCACAGCTTGCCGAGATGAATGAGGCGACAGACCGGGCCGCCGCTGCCCAG
CAGCGACGTTTGCCATCGCCGGTGGCGCTGCGCCGTCTCTACGACAACCTGGCCCATCCA
GACTGGGATCAGGTCGGGGAGCGCTGCCTCTCCTGCGGCAACTGCACCGCGGTCTGTCCC
ACCTGTTTCTGCTACTCCACCGAATACCGCACGGCGCTGGACGGGACAAGCGCCGTGCGC
ATCCGCCAGTGGGACTCCTGTTTCAACCCGGCCCACAGCAGCATGGGCCGTTTCAATGTG
CGTACCACCATCCCGCAGCGCTACCGGCAGTGGCTGACCCATAAGCTGGCCGGCTGGCAG
GATCAGTTCGGGCGCATCGGCTGCACCGGCTGCGGTCGCTGTATCAGCTGGTGTCCGGTA
GGGATCGACCTGACCCGGGAGGTGGGTTTGGTGCTCGGGGAGGATGATTTTGATGTTTGA
>NGAMOLHF_00018 Anaerobic sulfite reductase subunit B
ATGTTTGACCCGCACCTGCCCCGTATCGCCATCATCGATCGCCGTACCCAGGAGTCGGAG
ACGATCTTCACCCTACGGTTGGAGTTTGAGGATAGTGATCAGCAGCAGGCGTTCGAGTTT
AAGCCTGGGCAGTTCAACATGGTGTCGCTGTTCGGTGTCGGCGAGATCCCGATCTCTATC
GTCTCCGATCCGCAGGACAGCCACTTCTTCGACCACACCATCCGTGTGGTGGGCCGGGTG
ACACGCAAAATGCATAGCCTCAAGCCGGGCGACCGGATAGGCATTCGCGGGCCCTTCGGT
CGTGGCTGGCCGCTGGCCGAGGCCGAGGGTAAGGATCTGTTGCTGATTACTGGCGGCTTA
GGTTGCGCGCCGCTGATGTCGGTGATCGGCTACCTGCTGCGGCGGCGTGAGCAGTTTGGT
CGCATCTATATTCTGCAGGGGGTCAAACACTGTGACGATCTGATCTGGCGTGACCAGTAT
GACCAGTGGACCCAGCAGCATGATGTGCATGTCCACCTGGCTGCCGATGTGACAAGCCGG
GATTGGCCCTGGCAGCAGGGCATGGTCACTGAGCTGATCGGGATGTTGGAGCTGCGCACC
CAAAAGACCCTCACCATGCTGTGTGGGCCGGAGATGATGATGATTGCCGCCATTGCCCAG
CTGCGCGACCTAGGGCTGCCTGACCGGCGCATCTGGCTGAGCATGGAGCGCAACATGCAG
TGCGGCATCGGTCAGTGCGGGCACTGCCAGATCGGCCCGAAGCGCGTCTGCCACGACGGA
CCGATCTTCAGTTATGAGGAGGTGGCAGACTTCCTCGGCGTAAAGGGGTTTTGA
>NGAMOLHF_00019 hypothetical protein
ATGATGAGAGAAACAAAACCCACCCTTGCAGTGCACAAATTCAGCTCTTGTGATGGCTGT
CAGCTTGCCCTGCTCAATCTGGGTGAGGCACTGCTCGAGCTGCCAAACTATCTCAAGATC
GTCCACTTTGCCGAGGCAGGGCCCAGTGATCCGACTGCCCATGCCGATCTGGCGCTGGTG
GAGGGCAGCATCTCCACCCCCGAGGATGTCGAGCGCATTCGCCAGGTGCGGAAGAATAGC
GACTACCTGATCAGCATCGGCGCCTGCGCCACCGCGGGCGGGATCCAGGCGCTGCGCAAT
CTGGCCGATGCGGCTGCCTGGATGGCGGCACTCTATCCCCAGCCAGAACAGATCGAGATC
CTGCCGGAGTCCGGTGCCATCGCTGCACATGTCAAAGTGGACCTGGAGTTGCCGGGCTGC
CCGGTCAATTCAAACCAGCTGCTGCGCGCCCTGCGGGATCTGCTGAACGGGGTTGAGCCG
GTGCGGGAACGGCGTGCGCTCTGCATGGAGTGCAAACGTCAGGGGTTGGTCTGCACCCTG
GTGAGCAGCGGTCAGCCCTGTTTGGGACCGGTGACCCTGGCTGGTTGCGGCGCACTCTGC
CCCTCCCAGGGGCGGGGCTGTTACGGCTGTTACGGGCCGGTGGAGTCGGTGCACCATGAG
AGTCTGGCGCAGCGCTTCAGTGAGCTGGGGCTGGATCAGGCAGCCAGCGCACGGCGCTTT
CTCTTCATCCAGGCTGGCGCGCCGACGTTTGCCGAGGCGGGTGTGCGGTTGCGCGCCAGA
GCGACGGAAGAGGAATGA
>NGAMOLHF_00020 NAD-reducing hydrogenase HoxS subunit beta
ATGGGCGACTCCCGCGAGATCCACATCAATGTGCCGGTGCTGACCCGGGTCGAGGGCGAG
GGCGCACTGGAGCTCGATATCGTTGATGGCAAGATCGAGCAGCTGCGGCTGCGTATCTTT
GAGCCGCCACGGCTGTTCGAGAAGTTCATCGAAGGCTACGAGTGCGACCAGGTGATCGAC
ATGGTGGCGCGCATCTGCGGCATCTGTCCGGTCGCCTACCAGATGAGTGCGGTGCAGGCC
TTTGAGAGCATCTTCGGCATCGAGCCGACACCCTGGATCAAGCGCATGCGCAGGGCGATG
TATTGCGGTGAGTGGCTGCAGAGCCATGCGCTGCATATCCACCTGCTGGCCGCGCCCGAC
TTCTTCGGCTATGAGAGCGCCATCGCGATGGCCGCGGATCACCCCGAGGTGGTGCGCCGT
GGGCTGCGCCTGCAGAGCCTGGGCAATGATCTGATTGCGCTGTTTGGTGCCCGCTCGGTG
CATCCGGTGGGGGTGCGGGTGGGCGGCTTCTACCGTGCGCCGGAGCCGGCTGCAGTGGAG
ATGATGGTGCGTCGCCTGGAGGCGGCTCTGCTGGAGGCGGAGGCGCTGTTGCGTTGGTGC
GCTGGGCTCGACTTCCCGCAGGATGAGCAGGCTTTTGTCAGTGTCGCCCTGAGTGCGCCA
GATGAGTACGCCATCGGTGTGGGGCGGCTGATCTCCGGGCAGGGGCTCGACATCCCGATC
AACCAGTTCGCCAGCCATTTTCGCGAAAAGCAGATGGACCACTCCACCGCCTTTCACTCC
GAACTGGAGGGCAGATCCTATCTAGTGGGGCCGCTGGCGAGGCTCAATCTCAACTTTCAT
CAGCTGCCGCTTGGGCTGCGCAGACTGCTGGATGAGTGCGGTATTCATGTCCCCAGCCAC
AACATGTTTCACAGTATCTTGGCGCGGGCGGTGGAGCTCTATCTGGCGATCGCTGAGGCA
GTCGAGCTGCTGCAGGATTACCAACTGCCCGAGATGCCGGCACTGCCCTTCACGCCCCGC
GCCGGTACCGGCTTTGGCTGCACTGAGGCGCCGCGTGGCATCCTCTGGCATCGCTACGAC
GTGGATGAGCAGGGGCGGGTGTTGAGTGGCCGTATCGTGCCCCCCACCAGCCAGAATCAG
GCGCGCATCGAGGAGGATATCCACAATTCGCTGACGCTGATGGGGCTAGACCAGGATGAC
CGGGCATTGCGCCTGCGTGCTGAGCAGGTGATCCGCAACTATGACCCCTGCATCTCCTGC
GCGACCCACTTCCTGACGCTGAAGGTCCGCCGCCGCTAA
>NGAMOLHF_00021 hypothetical protein
ATGCGAGTGATTGCAGTCGGATCTCCCTTCGGCGCTGATCGTGTCGCTTGGCATGCCGCC
GAATGGCTAGGTGCGGAGTTACCGGATGTGGAGGTGGTGTGTCTCGACCGTCCCGGCAGC
GCCTTGATCCCCTGGCTGGAGGAGTCGGTGGTGTTGCTAGATGCGCTGCGGGCGGAGGGG
CGGCCGGGGCAGATCCGCCGGCTCGATCTGGCGGAGCTGGCCGATCCTGGCCAGATCAAC
GCAGTGCATGGTTTTGGTGTGGCGCAGGCGTTGGCGCTGGCGCAAGCCTTGGGGGAGCTG
CCGCAGCGCCTGCTACTGCTCGGCATTGTGATCGATGCCGCTACACCCTCTCCCCCTGAG
CTGGATGGTGCCGCACTGTTGGCGCAGCTCGAAGCGTGGCAGCGGGGGCGCTATTAA
>NGAMOLHF_00022 Serine/threonine-protein kinase PknD
ATGACGCTAAACCAGATCGGGCGTTTCAAGGTGGGCAAGAAGCTGGGGGCTGGGGCCCAG
GGCACGGTCTATCTGTGCTTCGATACCCAGCTGCAGCGCCGGGTCGCGATCAAGCTGCTC
GATCGCTCGGTAAAGGAGTCGGCGCAGCGCGGCGAGGCGCGCGCCATGAGCCGGCTGCAG
CATCCCAACATCGTCTCTATCTACGAGGCCGGCGAGCAGCGCGGTCTGCCCTTTATGGTG
TTCGAGTATGTGGAGGGAGAGCTGCTCAGCGATCAGATCCGTTCTGCCAGGCTGGAGCTA
CCCCTGACACTGAATATCTTCCGCGGCATCCTTCAGGGTATGGCGGAGGCGCACCGAGCC
GGTATCGTGCATCGGGATCTGAAGCCCGGCAACATCATCATCAATCCGGATGGGGTGGCC
AAGATCATGGATTTTGGCATCGCCCGTCTGCTTTCGGAGGGGCGTGAGCGGGATCGGTCG
CGCATCGGCACGCCGCGTTACCTGGCCCCTGAGTACATCAGTCGCGGTGAGGTGGGAGCG
CCGGGGGATGTCTTTGCCCTCGGTCTGATCCTGGATGAGATGCTCACCGGGATGCCGGTG
TTCAGTGGCAGCAGTCAGCAGATCGTATTGGACAGCATCCTCAAGGCCCGGGTGCAGCCG
CCCTCGTGCTTCAATGAGGCGGTGGATGAGCGCCTCGACCGGTTTGTTTTGAAGGCGTTG
GAGAAGGATCCTGATGCGCGCTACGCGGATGCCGGTGACATGCTCAAGGCCTTCGAGGCG
CTCAAGGGCGAGCCGGTAGAAGAGGTGGATGGCGCCCATGGCACGGTCGAATTTTTGCTG
CGTCGGATGCGCCGCAAGAGCGACTTCCCCGTGCTCTCTCAGTCGGTACGCCGGATCAAT
GCCATGTCGCAGGTGAGTGGCAAGGATGCGGGGCAGATGGCGAGCGTGATCGTGAAAGAC
TTTGCGCTGACCAACAAGATCCTGAAGGTGGTCAATTCTGCCTACTACGGTAGATTCTCC
GGCAAGATTGGTACTGTCTCCCGGGCGGTGGTGGTGCTCGGTATCCAGGCGATCCGCTCA
CTGGCAGCTTCGCTGATCTTTTTTGAGCACCTGGGGGACAAGCAGCAGGCGGAGCGGCTG
CGGGAGCAGGTCTCGGCTGCGATGTTCAGTGCGGTGTTCGCCAGTCAGCTGGCCCGACAG
CAGGGTGAGAACGATACGGAGGGGTTCTTTCTGGCCGCTATGCTGCGGGATCTGGGCAGG
ATCCTGGTGGCGTTCTATCTGCCGGATGAGAGCCGCGAGGTGGAGCGGCTGCAGCAGCTG
GAGTCGTTGCAGCCAATCCAGGCGCAGCACCAGGTGTTGGGGGTCAGCTTTGAGACTGTC
GGTATCGAAATTGCCCGGCAGTGGAATTTTCCCGACTTGTTGACGGATGCAATGAAGCAT
TGGAAGGAGGATCGGCCGCCCACGAGTGAGACCGAGCGGCGACGCATGCTTGCCGCCTTC
GCCGGGGATGCCACCCGACTGATGGCAGAACAGGGAATCGGCGACAGTCAGGCTGTCAGC
AGGTTGCTGGAGCGTTATCGAAAGGGCCTCGGTTTTGATCGCAAAACCTTTCTTCACCTG
AGTCGCAACGCGATGGATGAATTCAAGGCCTATGCCAAGGTACTGAACAGCGATATCTCG
CAGGGCTTTGTCAGCAAGATTGTCTCCGGCAGTGGCAAACCGCCAGCAACCGAGCCCGTG
GGCGATGCTCAGCCGGGTGGCGGTGCGACGCTTCCGGATGGCCTGACAGAGACCCGTATC
CTCAATGGCAGTAACGAGCAGGAGGGGGTGGAGCAGGCAGTGACGGCGGAGAGCCTGATC
ACGCCACAGGAGAGTGAGACATTGCTGATGGACGGACTGCAGGAGGTGACCAGTCTGATG
GTGGCGGATTGTGAGATCTCCGAACTGTTCAATGTGGTGTTGGAGACTATGTACCGCTCG
ATGGGATTCCGCCGTGTGGTACTGGCGTTGTACAACCGTCAGAGTGGTGAAGTGATGGGG
CGCAGTGGCTTTGGGGACGATTTGGAGCCGTTCATCAAGGCGTTCCGCTTTCCGATGAAA
TACAGCGTGGATGTGTTCCATGGGGCGCTGAAAAATGCGGTAGATGTCTACATCGCCAAC
ACTGCAGAGCAGAAAATGCAGCAGGACATCCCGCAGTGGTACAAACAAATTTCCAACGCC
GGCTCTTTTCTGCTGTTTCCATTGGTGCTGAACGGTCGGCCGCTGGGACTGATCTATGCG
GATCACCCGCAGCCCGATGCGCTTGAGATCGATAAGAAAAAACTCAACCTGCTGAAGGCG
TTGCGCAACCAGATCCTGCTCGCACTGCGCAGCCAGTGA
>NGAMOLHF_00023 hypothetical protein
ATGTTGGGCGCCACCGTGATCGGGCTGCGGATCACTCCCGCCTCATACTTTTTGACGTTG
GCGACCTGTTGGGCCTGCTCTTCCGGGGTCATGTTCTTGTGGACGATGCCAATACCACCC
TCCAGGGCCAGCGCAATGGCGAAACGGGATTCGGTGACCGTATCCATGGCAGCTGAGACC
AGCGGGATATTGAGGTTGATATCGCGGGTCAGTTTGGTCCGCAGATCGACATCGTTGGGC
AACACCGTAGAGTGGGCCGGCACCAACAAGACATCATCAAATGTGAGGGCATCCTCGATT
ACACGCATAGTCTTCGTTTCCGCATCGGAGTGGATCAGGCGGGGCATTATAGAATCTGCC
ACGGTACCGGTAAACTGGATCACCTACCACGGGCCAAAATTCTCAAACAGAGATCGGCTG
GTTGAATGGTCTGGTCATCGACAGGCACCTCAGCAGGGTAGCTGGAAAACATCGCTATCA
ACCATCCTGAAAAGATCCGGGATATACTGCCCGCAATAG
>NGAMOLHF_00024 Sensor histidine kinase RcsC
ATGCTCACACACGCAAACCACCCCATACTGACGAGATTGCGCAACAGCGATGAACTGCAA
TCATCCGTGGTACGGCTGCTGGCCTGGGTGATGATGGCGAGCGTGCTCATCATCGGCAGA
TGGCGCGAGCTGTTTCCCTTTGCCTGGGAGGATTTCATCCTCTTTTTTGGCATCCATCTC
GCCTGGTTCATCGGGCTGCTGCTGCATACCATATGGAAACCCCAAGCGAACCCCAGACGG
CAGTTGCACGCCGCACTTGCGGATGTCAGCGGCACCTCCTTCTGCATCTATCTCAGCGGC
AACCCCTTCAGCCCTTTTTTCCTCATCTACCTCTGGTCATTCGTCTCCCAAGGCACCCGC
TACGGCACCCACAATCTGCTCTTCTCCTGCGCCGCCAGTATCATCGGCTACAGCTTGGTG
ATCACCCTGATGGACGGCTGGTCGCAGCATTTTCTCTACACCCTGTTCCTGCTGGTTGGC
CTGATCATCCTGCCGCTCTATCAGTTTATGTTGCTGCGCCGGCTACACTTCTCACGTCAA
ACCGCCGAGGCTGCCAGCCGCGCCCGCGGCAACTTCCTCGCGGTCATGACCCACGAACTG
CGCACCCCGCTCTCCAGTATCATCGGCCTCTCTCGGCTGCTCGGCGCCACCCGGCTCAAC
CGCGAACAGCGCGGCTACATCGGCTCCATCAGCTCCTCCGCCGACACCTTGGCGGCGTTG
ATCGGCGACATCCTCGACTTCTCCAAGATCGACGCCAACAAGCTGGAGCTGCACCCCTCG
GCGTTCGATCTCCGCAGCTGCGTCATCGACGTCTGCAACGGCCTCGGCACCAGCGCTGCC
AGCAAGGGGGTGGAGCTGGTCTGCCGCATCGACGCCAATGTACCGAACGAGATCCTCGCC
GACGAACTGCGCTTTCGCCAGATCCTCTACAATCTGATCGGCAATGCAGTGAAATTTACC
CCCTCCGGCCATATAACCGTCACACTGACGCTGCATAACGATGAACAGCACTATCTGCAG
CTCGAGGTGCAAGATACCGGCATCGGCATCGACAAAGAGAAGCGCAACCGGATCTTCGAC
GAATTCTGGCAGTCGGACTCCTCCCGTACCCGCGAGTACCGCGGTACCGGCCTCGGCACC
ACCATCGCACGGGATCTGACAAAGATGATGGGCGGTGAGATCGGTTTCGGCAGCGAGACC
AGCAGGGGCAGCTGCTTCTGGTTGAAGCTACCCTGCCTGAGAGAGATACCGGACGACCCA
CCCAGCCCTCCAGAGGCGCTGCAGGGGGTTACCGTCGCCATCTCCGAACCCTCGCCGGAG
AGCCGCAATGCACTGGTCGACTACTGCTGCCAGGCTGGCATTCAGGTGATCCTGCTGGAT
CATTACGACAATCGCCAGATCGATCCAGACTCCGGCTTCAACGGCAATCCGGTAGACCTG
CTGCTGGTGGCAGAATCCCCTGCCACCGATGACACCCGGGAACGCGCCGAACGGCTCCTC
AACTATCTGGGAAAGAGCGCGCCAGTACTGTTTCTGACCTTCACCCACGCGATCAGCAGC
GACAACCACAATCTCAACCTGCGCAAGCCGATCAACCCGGTCGATCTGTGGCATGCCATC
GAACAGCTGATCGACGACCAGCCCCTGGACGAAGACTCGAAATTCGCCCTGGAGAGCGGT
TTTGTACCGCTACTGGAGGCCACCCGCGAGACCCACGTGCTGGTGGCTGAGGATGACAGC
ATCAGCTTTCAGCTGATCAATACCATGCTGACGAAGGCCGGCTACCGAGTAAAGCGTGCG
CAGGACGGCAAACAGGCCCTCGACCTGAGCCGTTCCAGCGGCTTTGATCTCGCCCTGGTG
GACGTTCGCATGCCGCACATGGACGGCATCGAATTCACCCGCATCTACCGCAGCCGGGAG
AAGCCTGGCACCCACCTACCGATCATCGCCCTCTCCGCCAACACCGCTGAAGAGGTCAAG
CAGGAGTGCCTCGACGCAGGCATGGACACCTACCTGCTGAAACCGGTCGACACCGAGAAG
CTCAACGCCCTGCTACGCCACTTTCTCATCGATACCACCCAGAAAGTGGCGCTGCAACAG
CCGCGCAACCAATGA
>NGAMOLHF_00025 Exodeoxyribonuclease 7 large subunit
ATGAACAGCCAGCTTAAGCCCAACCGGGATATCTACTCCATCTCCCGCCTAGTGCGGGAG
AGCCGCGCAGTCATCGAGGGCAGCTTCCCGCTGCTCTGGGTGGAGGGCGAGATCTCCAAC
CTGGCGCGCCCCGCCTCTGGCCACATCTACTTCACCCTGAAGGACCAGGTGGCCCAGGTA
CGCTGCGCAATGTTCCGTATCAAGCGCCAGCGGCTTCGCTTCCAGCCGCAAAACGGCCAG
CAGGTACTGGTGCGCGCCCGGGTCAGCCTCTACGAGGCGCGCGGCGAGTTCCAGCTCAAC
ATCGAACATATGGAGCCCGCCGGCGAAGGCGCGCTGCGTCAGGCGTTCGACCGGCTCAAG
GCGAAGCTCGCCGCCGAGGGGCTGTTCGATAGCGAGCACAAGCAACCGCTGCCCAGGCTG
CCCCGCCAGATCGGCCTGATCACCTCCCCCTCCGGCGCCGCCCTGCGCGACCTGCTGACG
GTGCTGGCGCGACGCTTCCCGGCGATTCCGCTGCTGATCCACCCGGTGCAGGTGCAGGGC
GACACGGCAGCACAGCAGATCGTACAGATGCTGCAACTGGCCAACCGGCAGCAGCACTGC
GATCTGCTGATCCTGGCGCGCGGCGGCGGCTCCCTGGAGGATCTGCAGCCGTTCAACGAT
GAGCGTGTGGCGCGCGCCATCTTCGACTCGCAGATCCCGCTGATCACCGGCATCGGCCAC
GAGATCGACTTCACCATCGCCGACTTTGTCGCCGATCAGCGCGCCGCCACCCCCTCCGCC
GCCGCCGAACTGGCCAGCCCCGAGCAGGTCGAGCTGCGCAGCCGCCTCAACAGCCTCCAG
CAACAACTCCAGACACGGCTGCGCCACATCACTACCAGCCATACAGAGCGGCTGAGACAA
CTCAGCGCACGCCTGCAGCGGCAGCACCCGCAGCAGCATCTGAGCCAGCTCAGCCAGCGC
CTGGACGAACTGCGGCTGCGACTGCGCCAACAGCAGACCCGCCAACTCGACAGTGCCCGG
CTCAACCTGGCGCATCTGCAACAGCGCCTGCAGCCACAGAGCCCGCTGCAGCGCCTGGTG
CGATTTGAACAACGGATGGAGAAGCTGGCGGAACGCCTGCAACAGAGCCAGGGGCGACAA
CTGAGCCGCGCCCAGCTGGCCCTCAGCTATCTGCAACGGCGGCTGCAGAGCGCCTCACCA
GCGCATCAGCTGGCACCGTTAGACGAAAGACATCACCATCTGCAGCAGCGGCTGCAACAG
GCGATGGAGAGTCGACTCGAACAGGCCCAGGGACAGTTGGCCCAGTTCGCCCGGGATCTG
CACAACCTCAGTCCGCTCACCACCCTGGAACGGGGCTTTGCCATTGTCAGCAGTGAAGAC
GGGACGATCCTGCGGGACGCCGCCGAGGTCACTGTCGGCGACCAGGTAGAGACCAGGCTG
GCCCGCGGCAGGCTGCGCTGCCGGGTTCTCGAATCAGGCGAGTAG
>NGAMOLHF_00026 hypothetical protein
ATGGAAAAACTAAACCCACTCAGGCCCGATCAGCTCTACCGGGAGTGCGATCTCAGCGGG
CTTGAGTTTACCACCACCGCAGAGCTGGAGCCGTTGACCGAAACGGTGGGTCAGGAGCGG
GTCAGTGAGTCGCTCGATTTTGGCGTCGGCATCGAGCATGAGGGCTACAATCTCTATGTG
ATGGGCTCTGCCGGGGTCGGTCGCCACCGGGTCACCATCGATGCCCTTAAACGCCTCACC
CAGGAGTCCGGCAAGCGTTCGGTGGACTGGTGTTATTTGGCCAATTTCGACACTCCACAT
CGGCCGATCGCGATTAGTCTGCCGCCTGGTATGGGCCGGGAGCTGCGCAGCGACATGCAA
GAGCTGGTGGTTGAGCTGCTTAGCGCGATCCCATCCAGCTTCGAGAGCGAGCATTTTCAG
CGACGCGCAGCGGCGATCCACGACAGTATCAAATCCCGTGAGCAGGAAGCGGTGGAGCTG
TTTAGCGAGAAGAGCCGCCAGCAGAGCGTCGCCCTGCTACACACCCCGGACGGCTACACT
CTTGCGCCGATTGTGGATGACAAGGTGCTCTCCTCCAAGCAGTTTGCCAAGCTGCCGAAG
AAGCAACGGAAGGTACTGCAGGCGAAGATCGATCAGTTCCGCGACCAGCTGCGCCAAGTG
TTGGGACAGATCCCGATGTGGCAGCGGGAGCTGCGCAGCCGCTACAAAGAGCTGGAGCTG
GAGGTGGTGGGGCTGGTGATTGATCAGCTGATCGGCGAGCTGGCCAGTAAATATGCAGAA
CAGCATGAGCTGCTGAGCTACTTTGAGCGCCTGCACCGGGATCTGCTGCAGCAGATTGAA
CTATTTAGCGGGACCGATGAGGAGAGCGAGTCCCCTCCAGGAGCGGATGCCCCCCGCTTC
AATCGCTACAAGGTCAACCTGCTGGTGGACAACCGGGATGGCCCGGCGGTGCCGATCCTG
CACGAGACCAATCCGACCTACCAGAACCTGCTCGGACGGATCGAGCATATGGCGCGCCTC
GGCACCATTGCTACCGACTTCACCCTGATCAAAGCGGGTGCGCTGCACCGCGCCAACGAC
GGTTTTCTGCTGCTGGAGGCAGAGAAACTGCTCGCCAATCCCTACGCTTGGGAGGCGCTG
AAGCGCACCCTGAAATCCCGCGAGATCCGCATCGAATCCCTGGAGCGCCAGCTCAGCTTG
GTTAGTACCACCAGTCTGGAGCCGGAGCCTATTCCCATCGACCTGAAGGTAATCCTGATC
GGCGACCGCCACATCTACCATCTGTTGAAAGCCTATGATGCCGAGTTCAGTCAGCTGTTC
AGGGTAGTGGCCGACTTTGCCGAGACTCTGCCGCGACAGCCGGGCAACGATCAGCGATTT
CTGCGGCTGGTGGCTACTCTGCAGCAGCGTGAGGGGTTGCGGCCGATCGAGCGTATGGCG
GCAGCGCGGATAGTGGAGTGGGCGGCGCGCCGCGCCGGCGACGGAGCTCGGCTCTCGCTG
CACATGGGCAGTCTGGTTGATCTGCTGCAGGAGGCTGACTACTGGAGCGCCAGGGAGCAA
AAAGAACAGATTGGCGTGGCGCAGCTGGAGCATGCTATCGAGCATCAGCAGCGACGTGTT
GGTCAGCTGCAGGAGCGTATGCAGCAGGAGATCCTCGACGGCATCCTGATGATCGATACC
GGCGGCATTCAGCTGGGTCGGGTTAATGGCCTGTCGGTGATCCAGGTGGGGGATTACAGC
TTCGGCATGCCGAACCGCATCAGCGCCACTGCGCGCATCGGCAGTGGCGAGGTGATCGAC
ATCGAACGCGAGGTCGATATGGGCGGGCCGATTCACAGCAAGGGGGTGTTCATCCTCTCC
GCTTACCTCAATCGCCGCTACGCTCGCTATCAGCCGTTATCGGTCTCGGCGACCCTGGTG
TTCGAGCAGAACTATGGCGAGGTGGAGGGTGACAGCGCCTCCGCCGGCGAGCTCTGTGCG
CTGCTCTCAGCGCTCGGCGATCTGCCGCTGAAGCAGTCCCTGGCGATCACCGGTTCGGTC
AATCAGCATGGTGAGATGCAGCCGATCGGCGGGGTCTGCGAGAAGATCGAGGGCTTCTTC
GATATTTGCCAGGCGCGCGGTCTAGATGGCAGCCACGGAGTGATCATCCCACAGGTCAAT
TTGTCCGATCTGATGCTGAAAAAGAGCCTGCGCGAGGCCGCTGCTGAGGGCCTGTTTTCT
ATCTATGTGGTGCGCCATGTGGAGCAGGCGATGGAGCTCTTCACTGGGATGCTGGCGGGG
GTGGCGGATGAGCAGGGGGTCTACCCCAAGCAGACCGTCAACGGCAAGGTGCAGGTACGG
CTGGCGGAGTGGTTTGCGCTGCGCCTGCAGCTCTCCGGTGGGCAGGGCTGA
>NGAMOLHF_00027 hypothetical protein
ATGTCGATGACTTGGGTAGTGGTAGCAGACTCCAGTCGGGCCCGTATCTTCAATGTCGAG
AAACCGGCCAGGGCGCTCAACGAGATTCAGACAGTCACCCATCCAGAGGCGCGACTGCAT
GAGGGCGACCTGATCTCCGATAAGACCGAGAAGCCGGATGTACGCCGGCAGGTCGAGGCT
GATCGCTTCGCCGCTCATGTCTGCTCGGTACTCGAGGCGAAGCGCAAGAATGGTGAGTGC
CAGCGTCTCTATCTGGTGGCTGCGCCCAGCTTCCTCGGCATGATACGCAAGCATCAGAGC
GCCGCTTTGAAGCAGCTGGTGGTGGCGGAGGTTGATAAAAACCTGGCGATGCAGGACGCT
ACGGAGATCCTTCAGCATCTGCCTAAGCTGCTCTGA
>NGAMOLHF_00028 hypothetical protein
ATGGGCGGGGTGAACTTCCGCAACTGCGCCCTGTGCCGAGTGATGCGCGGCTTTGCCTTT
GGCGGTATGGGCGCGGCGATCTTTGGTTATGGCTCGATCTGGTTGTTCGGGGTTGAGCAG
AATGAAGCGATCTATTATGCGCTCTTCGGCGCCATCGCATTGACTGCCTGGGTGCATCGC
AAACGCTCTGACGATCGTTGA
>NGAMOLHF_00029 hypothetical protein
TTGTTTGGAGGTGACAGAGATAAGATCCGCCAGGTGTTCGTCGACGCCTGGCGCAAGCGT
ATCGGCGGTGAGCCGATGCAGCCGCTGGAGCTGGTGGTGGCGGGCATCATCGAACTGCAT
CCGGAGTATCAACCGATGCTGCTGGATGGCGAGCAGGCCAAGGCACGTGACTTTCTGCCC
GAGGGTGGTGAGTCCAACCCGTTTCTGCATATGGGGATGCACATCACCTTGCAAGAGCAG
GTCAGCACCGATCGGCCAGCCGGCATCGCCGGCTACCATCAGCGCCTCTGTCAGCGGCTG
GATGACCCTCATGAGGCGGAGCACCAGATGATGGAGTGCCTTGGCCGCATCCTCTGGGAG
GCCCAATCGAACAAGCGCATGCCCGATGAGGCGGCCTATCTCGAATGTCTGAAGCGTTTA
GTACTCTGA
>NGAMOLHF_00030 hypothetical protein
ATGAAACGATGGGCTACTCTGCTGGCGATTGCCGCCCTGCTTGCCTCAAGCTCCGTCTGG
GCGGGCAATGGCCTGATCAATGTGCGTAGCGAGTTTGGCGTGGAGCGCACCATGAATCGT
CTGCAAAAAGTTGTAAAGGTCGCCGGCATGAAAGTATTTGCCCGTATCGACCACGCCAAG
GGTGCCGCCAGCGTTGGCAAGAGCCTGCGACCGACCCAGCTGCTGATCTTTGGTAGCCCC
AAGGCGGGCACCCCGCTGATGATCAGCGACCAGCGGGTCGGTATCGATCTGCCGCTGAAG
GTGCTGGTCTGGCGGGATGCCAAAGGCGTAGTCTGGCTCAGCTACACTCGTCCGGCGCGT
ATTCTCAATCGCTTTGGCATCCACGATCGGGAGCCGGTGAAAAACAAGATGGCTGCGGTG
CTGGCGAAGTTCGCCAAGGCAGCGACGCAAAACCCCTGA
>NGAMOLHF_00031 Endonuclease III
ATGGGTGGTGGAGATGATCTGAGCGGTGCTGAACTGCTAGACTTCCCGCTTTCTGTCTTC
ACCAGCTGGGGCTCAGCGATTGAGATGAACCAAGAGAAGCGCCGGCATATCTTTGAGCGG
CTGCAGCAGGCCAACCCCAACCCCACCACGGAACTTAACTACAGCTCGACCTTCGAGCTG
CTGATTGCGGTGATCCTCTCCGCCCAAGCTACCGACAAGGGGGTCAACAAGGCCACCGCT
CGGCTCTTTCCGGTGGCCAACACTCCGGCGGGGATCCTCGAACTGGGCGAGACGGGGCTG
AAGGAATACATCAAGACCATCGGCTTGTTCAACAGCAAGGCGAAAAACATCATCGCCGCC
TGTCGGATGCTGCTGGAGCATCATGGTGGCGAGGTGCCGGAGCAGCGCAAGGCGCTGGAG
GCGCTGCCGGGGGTGGGGCGCAAGACCGCCAATGTGGTGTTGAATACCGCCTTCGGCCAT
CCCACAATGGCGGTGGATACGCATATCTTCCGGGTTGGTAACCGCACCCGGCTGGCGCCA
GGCAAGACACCGCTGGAGGTGGAGAAAAAGTTACTGCGCTGGATTCCACAGGAGTTTTTG
CAGGATGCGCACCACTGGCTGATCTTGCATGGGCGTTATACTTGTGTGGCGCGCAAGCCG
CGTTGCGGCAGTTGTGTGATCGAAGATCTCTGCGAATGCTGCGAGAAAACCGAATGA
>NGAMOLHF_00032 hypothetical protein
ATGGACAAGGAAAAGCGCGCACAACTCGCCGAACAGGCCTATGCGAAGGCGACTCAATAT
GAACTGGATTATGGCTGCTGCCCTCAGTGTGTGTTGGCCACGGTGCAGGAGACCATTGGC
ATCATCAGTGACGAGACGATCAAGGCGAGTCATGGCCTCTCTGGCGGTGGAGGTCTGATG
GGGCAGGGTGCCTGTGGCGCGCTCACCGGTGGCCTGATGGCGCTCAGCGCCAAGCGCGGG
CGGGATCGGGACAAACTCGACCGGGGGCGAGGCATCGGCAACTTTCGCAAGGGTCGGGAG
CTGGTCGAGCGCTTCCGCGAGGAGTTCGGCGGCATCACCTGTGAAGAGTTGCAGCAACGC
TTCACAGGCCGCACCTATGACCTGTGGGATGCAACGGAATACAAAGCCTTTGACGATGCA
CGCGGTGAGCAGTGTGCCCGCGCTACTGGTGTGGTCACCAAATGGGTGGTGGAGATGATC
TGA
>NGAMOLHF_00033 hypothetical protein
ATGAAAACGCTGGGGATTGCGCTGGGTCTGGTGTCGCTGTTTGTGATTGCGGTGCTGCTC
ATCGGTTTGATCCTGCTGATGAATACCGACTTCAATCGTCTCAAGCTGCAACAGGTCAGC
CTTGCCAATGCCCCCTGGGGAAGCAGGCAGCCGATGCTGCAGCTAGAGCATCTGGAACTG
CAACTGCAGTTGCTGCCATTGTTGAAGCGCCGTCTGGTGGTGGATCGGATTGAGCTGGCT
GGCCTGGATCTGCTGCTGGAGACCGACCCGGATGGGCAGGCCAACTGGCAGTTTGGCAAA
CCGGCGAAGAGTCGTCCCGCCGACTCCCGCAGCGGCAGGCCGTTATTGCCGGTGGTGCGT
CTGGCACAGATCGAACGGGTCAGAGTCAGCTACCGGGATGGCGCCAGCGGCGAAATCGCC
ACCACCACCATCGATCATCTCCAACTCGGCGCAAACTCGGACCAGACCCTGTTGGAGCTG
GATGGCAAGGGCGCCATCAACCAGCAGGCCTACAGCCTCTCCGGCAGGGTGGGGATGCCG
AATGCTCTGGCCAGCACCCCTTTGCCGGTCGACCTGAAACTCGACCTGCCGGGGCTCGTC
CTGGATCTGCAGGGCCAGATTCAGGATGCGCTGACGGGTAAGGGGATTGAGATCGCCTTC
AGCCTGGATCTGCCCAACCCGGCGCAGGCTCTGGCATCAGCCGCCAGTATGCTGCCGGCA
TTGAAATCTGTCGGGCCAATACCGCATCAGCCGATGCGGCTCAGCGGCCAATTCAGGGAC
CAAGCGGATGGCTATCTCATCGAGCAGCTCAACTGGAGCCTGGGTGACAACGACCTCACC
GGCCGCTTGGCATTCACGCCTGGCGGCAAGCGACCGCGTTTTGACCTGGCGCTCAGATCG
ACCCTGTTGGATTTGGATCAGTTGCTGCCTCCCCAGGCAGAGGGTGAGGTGCGGAAAACC
ACGCTGCCCCAGCCAACGGCTGCGCAGGCGCAGTTGTCGGATCATCTGTTTGATCTCAGA
CTCTCCGATAAACCCCTGCCGCTGGCGATGTTGCAGGCGTTCGATGCCCGGCTAAGCTTC
CAGGGTCAGCGGGTCATCACCCAGGGATTGAGCATCGAGGTGCTGGCACTGGAACTCTCG
CTGCAGGCTGGCAGGCTGGAGCTGAAACCCCTCTCGCTGAAGCTGGCGGAGGGTCAGATC
GAGGCTGGCCTGACCCTCGACAGCACTAAATCCACACCGGCCTTGGGAATACAGCTGACG
GCGGAGCAGCTCGACCTGGCAATCTTGGCTCGCGCCTTGGGCGTGGAGCAGATCAGTCAG
GGCAGGCTGGATCTGATTATCGACCTGCGGGGCAGAGGTAGATCGCCCCGTGCCCTGTTG
CAGCAGCTGCAGGGCGACAGCCATCTCGAGCTGAAGCAGCTAGCGCTGCAGCTCAAAAAT
CCGCAGCGCAAATCGCTGCTTCCGCTGCGGCTCGAACATCTGCGGATGGGGTTCGATGCT
GCCAAAGGGCCGCTGGCGTACCAGCTGGTTGGCAGCTATGGGGAGGATCCTTTTAGCGCG
GACGGCCAGATCGGTTCCCTGGCTGAACTGTTGTTGAGTCGGCCGACCCCGCTACAGATT
AACGCCGCGGCGTTGGATGCGGCGCTCTCGATAGAGGGTATGGTCAAGATTCCGCTGACG
GCCAAAGAGGTCGAGCTGCAGCTTGGCCTGGATGCGCCCCATCCGGATAGAACCGTCAAG
GCGCTGGCTGCGTGGGTGCCGGCGCTCAAAGAGGCCGGGCCGATACCCGCTCTGCCGCTG
AAAATTTCGGGCCAGCTGAAAGCGCAGCAAGATCGCTATAGCCTGGATGAGATGCTGCTG
ACTCTGGGCAACAGCGGCCTCTCCGGCTGGTTGGTGTTCAGCCTCGAGGGTGAGCGCCCG
GCAGTGGAGGCGGAGCTGGCCTCCAATCTGCTGGACATCGATGCGATCTTTCCACCACCG
CCGCAAACACAGACACCGGTTCAGAAGGCTCAGAGGGAGTCGAGCGAGATTCTGGAGGTG
GATTCGTCGGGGGAGAAGGCAGCAGAGCCAGCGGCGCTGGAGTTCCTCTTCTCTAAAGAG
CCCTTGCCGCTGGAGAGCCTCAAGTTGGCTGATCTGGAGCTTGTCTATCGGGCGAAACAG
ATCACCGGCCGTGGCCATGTAGCCAAAGACCTCGAGCTTCAGCTCTCGCTGAAGGATGGC
ATCCTGCAGCTGAAGCCGCTGCAGGGCCTCTTTTCAGGGGGCAGGATGAGCAGTCATCTC
AGGCTCGACAGCCGCCCCTTGTCGCCCCGTTTGGAAACAGATCTGCAGATTAGCCAGCTC
GACTATGGGGAGTTGCTGGCGGGACCGGGGGAGGCGCCGCAGTTTGCCGGCAAGGCTGAT
CTGGATCTGCAACTGCGAGGCTCGGGAGATTCTGTGCATGAGCTGATGGCGGGGGCGGAT
GGTGAGGCCCGTCTAGTGATCAATGATGGGCGCTATTTGAGCGGGGCGATCGGTTTCCTC
GCTACCGATATGCAGGCGCTGTTGCCGTCGCCCGATGATAAAGAGGGCCAGCCGATCAAC
TGCGGTGTGGTCCATTTCGATATCGTAAAGGGCCAGGCGGATGCCCGGGCCATCGTCTTC
GACACCGGTGCCTTGTCGCTGATCGGCACAGGTAAGATCGATCTTGGCAGAGAGCAGCTG
GATCTGCGTCTGGACCCGCGGGCGAAGAATGTCAGTGTGATGAAGCTGACCCTGGTGCCG
CTCAGTGTTGGGGGCACGCTGGCGCATCCGACGATTACCCCCAAGGTGGCGGGAACACTG
AAGACCACCGCCACCACCCTGACCGCGCTAGCCACCGGCGGAACCTCCCTGCTGGTGGAG
GCGCTGGCGGAGAAGGTGGTGGATCAGATCGATGAGACCGACTACTGCACTATGGCGTTG
AACGGCAAGCGGGTCGAGCCCGCGTTTCTCGGCACCGTCAAAAAGGAGAGTGGGGATCAA
CAGGGTGAAGAGGAAAACCGGATGGGGGGTGGTGATCTGCCCATTGCAGAGTGA
>NGAMOLHF_00034 hypothetical protein
ATGAGAGTGATTCTGGCGTGGATGATCCTGCTGATGCCGCTGCTGGCAAGCGCTGGGGGA
GAGGCACCCGCGGCAGCGGGAGCCGTGCAGATCTATAAGTCGGACGAGGCCTATGAGGAT
GTCATCGACAACATCAAGATGGCGATTGAGGAACGCGGCATGCTGGTCAGTGGCACCCTG
CATGTGAGCGATATGCTGAATCGTACCGGCCCCGATCTGGGCTACAAGGATGTCTTCAAA
AAGGCCGAGTCGGTGGAGTTCTGCAGCGCGGTGATCTCCCACAAGATGACCCAGGTGACG
CCGGAGAATCTGGTGATCTGCCCCTTCACCATTGCTGTTTATATTAAGGCCGCTGAACCT
GAACAGGTCTATGTGGCGTTCCGCCGACAGTATCTGGCGGGAGATTCGGGCAAGGTGACC
CAGGAGATCTTTGAACTGCTCGATGGCATCGTCAAAGACTCGATCGAGTAG
>NGAMOLHF_00035 hypothetical protein
ATGAGTGACGCGTCCGCTAAGCTGCGCCTGGAGCAGATCGAGGCGGTGGAGCATGGCGGT
CGCCGTCCCGAAGGCTGGCCGAAGCAGCTGTTGCTGGCAGTGGCTCTGGGCTGGGCGCTG
TTCCAGCTCTGGGTCGCCTCACCGATCCCCTTCGCGCTCGGCTTTGGCGTCTTCAACGAC
ACCGAGGTGCGCTCGATCCACCTCGCCTTTGCGATCTTTCTCGCCTACCTCTCGTTCCCA
CCCCAACGAGGCAGGATCAGCCATCAGATCCCGCTGCTCGATTGGCTGCTGGCCCTGGTG
GGGGCCTTCTGTGCCGGCTATCTTTTCCTCTTCCATCACTCTCTGGCAGAGCGTGCTGGT
GATCCCAGCCTGCTCGATGTGACGCTCGCGGTGATCGGGGTAGTGTTGCTGCTGGAGGCG
GCTCGTCGCGCCCTCGGCTGGCCGCTGGCGATCGTCGCCGTGCTGTTTCTTGGTTACAGT
TTTTCCGGTCCCTGGCTGCCCGATTTGCTGGCCCACAAGGGCCACTCGCTGACGCGGGTT
GCCTCCCACCAGTGGCTCTCCAGCGAGGGGGTGTTCGGTGTTGCGCTGGGGGTCTCGGCG
GGGTTTGTGTTTCTGTTTGTGCTGTTTGGCAGCCTGCTGGAGCAGGCCGGTGGCGGCCAC
TACTTCATCCGTGTCGCCTTTGCCCTGGTGGGCCATATGCGTGGCGGCCCTGCCAAGGCT
GCGGTGCTCGCTTCCGGGTTGACCGGTATGGTCTCCGGCTCCTCCATCGCCAATGTGGTG
ACCACCGGCACCTTCACCATCCCGCTGATGAAAAAGGTGGGGTTCAGCGGTGAGAAGGCG
GGGGCGATCGAGGTGGCGGCCTCCACCAACGGCCAGATCATGCCGCCGGTGATGGGGGCA
GCGGCTTTCCTGATGGTGGAGTACCTCAATATCAGCTATGTGGAGGTGATCCGCCACGCT
GCGCTGCCGGCACTGTTGAGCTATCTGGCGCTGATCTATCTAGTGCATCTGGAGGCGGTG
AAGGCGGGTATGCAGGGCGAGATGCGGCCGGTGCGCCGTCTCAGTGCCCGCCTGCTGGGG
GCGGGGTTGATGCTGTCCGGTACGCTGCTGTTTTTTCTGCTTGCCTACTGGCTGGTGGAG
GGCATCGCTAGCCTGTTTGGTGCGGCCGCCTTCTGGGGGGTGGCGCTGCTGGTGATGGGC
CTCTATGTGGCGCTGATCTACTGCGAGGTGCGTTGTGATCTGCGCCGTGAGGCGGGGCTG
GATGAGGCGATGAGCGTTGGCCGGGCGCTGTTGGGTGGGCTGCACTTTCTACTGCCGATC
ATGGTGCTGGTCTGGTGTCTGATGCTGTTGCGGCTGTCGCCGGCCAGCGCGGTCTTCTAC
GCGATCTGTCTGATGCTGCTGATCCAGCTCAGCCAGGAGGGGCTGCGGGCGCTGTTTGCC
CGGCGCAATCTGTCGGCGGCGCTACGCCACGGTGGGCTCTCGTTGATTCGTGGGTTGGAG
AATGGCGCGCGCAACATGATCGGCATCGGAGTTGCCACCGCCACTGCCGGTATCGTGGTG
GGCACGGTGAGCCTGACCGGGATCGGACAGGTGCTGGCGGAGCTGATCGAGAGTCTCTCT
TTCGGTTCGGTCTTCTTCATGCTGCTGCTCACCGCGCTGGTTTGCATGGTGCTCGGCATG
GGCTTGCCCACCACCGCCAACTACATCGTCGTCTCGACTCTGATGGCGCCGGTGATCGTG
CAGCTCTCCGCCGCCCACGGGCTGGAGATCCCACTGCTGGCGGTGCATATGTTTGTCTTT
TACTTCGGCATACTTGCCGATGACACGCCGCCGGTGGGGCTGGCGGCCTACGCCGCGGCG
GGGATCTCCCGGGCCGACCCGATCCGCACCGGGCTGCAGTCGTTCTACTACGATATTCGC
ACCGCGGTGTTGCCGTTCATGTTCATCTTCAACACCGAGCTGCTGCTGATCGGGGTTGAT
TCCATCGGCCACCTGCTGGTTGTGTTTAGCTCAGCGTTGGCGGCGATGTTGCTGTTCGTC
TCTGCCACCCAGGGTTGGCTGCTGGCGCGTAACCGCTGGTGGGAGAGTCTGCTGCTGTTG
CTGATCGCTTTCTCCCTGTTTCGTCCCGATTACTGGCGGGATTGGCTCTATCCACCGGAC
CAGTTGCAGCCTGCCTCGCAGATTGCGGAGCAATTGCGTTCCACTACCCCGGGTGATTCA
CTGCGGCTGCAGGTGGAAGTGGAGCAGGAGAGCGGCCGGCTGGTAATGCGTGAACTGACC
CTGATGGTGCCGGATCTGCCGGTGGCGGAGCGTCTGCAGGGTATGGGTTTCGTCACCGAG
GCTGAGGGCGATAGTCTGCGAGTAATCGATATCGGCTTCATGAGCCCGGCGGAAAACCTC
GGCCTGGAGCCGGGCTATACTCGTCGCATTGTCGGTTACCATGAAAGCCTGCAGCAGCCG
TCGCACTGGTGGTTTGTGCTACCGCCGCTGCTGCTGTTGGGTGCTCTCCTGTTGGGGCAG
CGGCGACGTATGAACAATAATCGGGAAGGAGAAGGAAGATGA
>NGAMOLHF_00036 hypothetical protein
ATGAGAAAGGCCCTGTTGTTTGTGTCGCTGTTTTCCCTGACTCTGCTGGCCCAGGCTGCG
GAACAGCGTTTCATCAGTATCGGTACCGGCGGGCTGACCGGGGTCTACTATCCGGCGGGG
GGCGCCATCTGCCGCCTGATCAACCGCAACCGGCGCAGCCATGGCATCCGCTGTGCCGTG
GAGTCTACCGGCGGTTCCATCTTCAATCTTAACACCCTGGCGAATCGTGAACTCGATTTT
GCTATCGCCCAGTCCGATTGGCAGCTGCACGCCTACCAGGGTAGCTCCAAGTTCAAGGCC
AAGGGTCCGAATAAAGATCTGCGCGCAGTCTTCGCGATCCACAGCGAGCCCTTTACCGTG
GTCGCCAGGACTGACAGCGGGGTCAAGACGCTGGCCGACCTGAAGGGTAAACGGGTCAAC
GTCGGCAACCCCGGCTCGGGTCAGCGCGGTACCCTAGAGGAACTGATGGTGCTGCTCGGC
TGGAGCATGGACGATTTCAAGCTGGTCGCCGAGCTGAAGGCCTCGGAGCAGTCCCGCGCG
CTCTGTGATAACAAGATCGATGTGATGATCTTTATGGCAGGTCACCCCAATGCGGCGATC
AAGGAGGCGACCACCGCCTGTGACGCACGACTGGTGCAGGTGGAGGGGGCTGCGGTGCAG
CGGCTGATCGACGCGCTCTCCTACTACGCGCCGGCCACCATCCCGGCTGGGATGTACCGC
GGTAACGACTTCGACGCCCATACCTTTGGTTCCAAGGCGACTTTGGTGAGCCGCGCCGAT
GTGGATGACGAAGTGGTCTACCAGCTGGTAAAAGCGGTGTTCGAAAATCTCGAGGCGATG
CGCAGATTGCATCCCGCCTTTGCCCATCTCACCCCGCAGTCGATGCTGCAGGGCAACTCC
GCCCCCTACCATCCCGGGGCGCTGCGCTACTATCGTGAAGCCGGGTTGATAGAGTAG
>NGAMOLHF_00037 Cyclic di-GMP phosphodiesterase PdeB
GTGCAGGTCTATGCTCCGGATGATCTGGAACTGGCGCGCCGACGCGAGGAGATGGACTGG
GTAGAGCGCATCCATCGTGGCTTTGAGGAGGAGCGTTTTCTGCTCTACCGTCAGGCTATT
GTCGCACTGGGGGAGGAGCGGAAAAATGCCCTGCAGCGTTACGAATTTTTGGTCCGTATG
CAGGATACAGAGTTGCTCTCTCCCGCCGTGTTCCTGGTGCCGGCGGAGCGTTTTGACCTG
ATGCCCAGCATTGATCGCTGGGTAGTGCAGGCTGCCTTCCGCTGGCTGGCCAGTTACCCG
GAAGAGCTGGAAGACCTCGACTTTGCCACCATCAATCTCTCCGGGCACAGCATCGGCGAT
GAGCGTTTCAGCGAGTTCATCAGCAACAGTTTTGAGACCTTCGGAATTCCGCCGGAAAAG
ATCTGTTTCGAGATCACCGAGACTGCAGCGGTATCCAACCTCGAAGTGGCGAGGCGGCTA
ATGCTGGAGATTAAACAGCTGGGGTGTCGCTTTGCGCTGGACGACTTTGGTAGCGGTATG
TCCTCCTTCGGTTACCTGAAAAACCTGCCGGTGGATTTCCTCAAGATCGATGGCTCCTTC
GTGCGCGAGATGCTGGATGACCCGATCAATCTGGCGATGGTGAAGTCGATCAATGACATC
GCCCAGGTACTAGGCAAGCAGACCATCGCCGAGTTTGTCGAGAACGATGCGATCAGAGAG
CAGCTGGCCAGCATGGGTGTCGATTTTGTGCAGGGTTATGCGATCTCGAGGCCTGAGCCT
CTGCCGAATCAACACTGA
>NGAMOLHF_00038 Sensor histidine kinase RcsC
ATGATGGTGCCTGGTTCGAATGGAGTAATGACTCGACCCTGCCGATCGAACGGGATGGGG
ATGGCGCGCACTAGCCAGTCGCTACCTGCCGGGAGGGGGCGACGTTGGTTGTCACGCCTA
CCGATCCGTCAGAAGCTGACTCTGGTAATTCTACTGGCGGTGCTTCTCACGCTGCATATT
GGTGGCCTGTTTGTCATCTACTGGGATATCGCGGCATTGCGCCGCGCGGCCCAGGAGAGT
GCTCTGGTACTGGCCCAATCGATGAGCCAGAGCTTCGCCAAGATCCTGATGCTCGACTCC
ACCGATGCGGCGGTGGATACAGTCACTGCACTGCAGGCCTTCACCGAGGTGCGTCAGGCG
GTGCTGTTTGATCGGCAGGGTAAGGCGGTATTCCAGTATCAACGCCCCGACAGTCTGGAG
TTGGCGCCGCCGGCCTCGCCACAGGGGGAGCAGATTGCATTTGAGCAGGGTGATATCCGG
CTCTTCACCCGAGTGCAATTTCAGGGACTGGCGCTGGGTACGCTCTACCTCTGCCTCTCC
ACCGAATCGCTGGATCAATGGGTGGAGCGCCAGCTGCAGGGGTTTGCCCTGCTGACCCCG
GTGCTGCTGTTGATTGCGGCGGGGTTGGCGTTTCTGATGCAGGGTATCTTCTCCCGGCCA
TTGCTGCATCTGGCCGCGTTGATGGACGAGATGAGTGAGGTGGGAAATCTCGATCTGCGC
GCCAGCACCGACGAGCGGAATGAGTTCGGCCAACTCTACGCGGGTTTCAACCGGTTGCTC
GATGAGATCCAGACCTCGCAGAGGGCGCTGCAGGAGCAGAAGTTTGCCCTCGACCAGTCG
GCGATCGTTTCCGCCACTGATGTCACCGGCCGGATCATCTATGTGAATCAGCGTTTCTGC
GACGTCTCTCACTACTCTTCCGATGAGCTGATCGGCGCCAAGCACAATATCGTCAAGTCG
GATGAACATCCTCCGGAGCTGTTCCGTGAGATGTGGCGCACCATCGCCGCCGGTCGGGTC
TGGCATGGGGTGCTAAAGAACCGCAACAAACTGGGTGGCTACTACTGGGTTGACACCACC
ATCGTCCCTTTCCTGAATGACAGAGGAAAACCCTATCAATACCTCTCGGTGCATTTCGAT
ATGAGCGCCGAGAAAGAGGCGGAGCAGGCTCTGTTGCAGGCGCGAGAGAACCTTGAGGCG
CGGGTCATCGAGCGCACCCGTGAGTTGGAGGCATCCCGCGACCAGCTGATTCACGCTGAG
AAGATGGCCGCGCTGGGTAGCCTGGTGGCAGGGGTGGCCCATGAGATCAACACTCCGGTG
GGGATCAGCGTGACCGCCGCCAGCTATCTGCAGGAGGCGCTCCGCGGGCTGCAGCAACGC
TACGCCGAGCAACAGATGACGCGCCGTGAGTTGGAGTCGTTTCTTGAGATGACCGAGGAG
AGCTGCCGTATCCTGGTGAGCAATCTGCAGCGAGCGGCCCAGCAGGTGCGTAGTTTCCGT
CAGGTGGCGAGTGATCAGAGCCAAGAGGCGCGCCGTGAATTCGAACTCTGCAGCTATCTG
CAGGAGGTGCTGTTGAGCCTGCGGCCGCGGCTGAAAAAGAGCGGCCACGCTGCCACGCTC
GACTGTGCCGCGGAGATCACCCTCGACAGCTATCCCGGCGCCCTCTCCCAGGTGATCACC
AATCTGATTACCAACTCACTCGAACACGCTTTCACTGAGGGTGAACATGGGCATCTGCAG
ATCAGCGCCGAGCAATCTGGGGAGCGGCTGCTGATCGACTACCGCGATGATGGGCGGGGC
ATCAGCGAGGCCGATCTGACCCGGCTCTACGAGCCCTTCTTCACCACCGCCCGCGGCCAA
GGCAACACCGGCCTGGGGATGCACATTGTCCACAATCTGGTGACCGGCCCGTTGGGGGGG
CATCGAGTGCCAGAGCAGTCTGGGCAAGGGGGTACGCTTCTACCTGGAGATTCCGCTCGA
GGCCCCGGCCGCCTGAAACGGATCATGTAA
>NGAMOLHF_00039 hypothetical protein
GTGCACAACACCATCGACGCCCGCATTGTCTTCGGTTTTCGGGGAGAGACCCACTCTCCG
ACCGCCACCATCGACCTCGATCAGCTGATGGAATCCGGCGATGAATCACCTGATCTGCAT
CGGCTACTCGCCAGGCTCAACCAGATCGATACCTACTCCTACCTCTATGAGGTGATGGAG
GCAACTCCAATCGAGTTCAGCACACCACGTGGACTGGCCATCGAATGCCTGAGCGACGGC
CACTTTGATCTGCAAAAGTTCATCCAACTCTGGCAGCAACAGCCAGAGTTCGCTGCACTG
CACAAGATCGCCAAGGAGCACCTGGCGATCGATGATCTGGCACAGCACCCGAATATCCAT
GCGGCGCTGCGTGCCGCCTTCGATGCCGGCAAGCAGGCCAACGACTGA
>NGAMOLHF_00040 tRNA1(Val) (adenine(37)-N6)-methyltransferase
ATGAAGGTCTGCACCGACGCCACCCTGTTTGGCGCGATGGCGCCGGTCCAAAAAGATGAC
CGGGTACTCGACATCGGCGCCGGCACCGGACTTTTGTCACTGATGCTGGCGCAGCTGGGT
GCCGGATCGGTGACCGGGGTTGAGCTGACGGAGGAGGCGTTCGACGAGTGCCGAGATAAC
TTCCGCAACAGCCCTTGGGCCGGACGGCTGCAGGCAGTGCATCAGGATATCCGAGAGTTT
GCCGCAGGCGATCCGACGCGTTATGACCTGATTATCAGCAACCCGCCATTTTTTACCGAT
CACACCCGCACCGCCGATCCGCTCCGCGCTACGGCCCGTCATACTGACCAGCTTCCCTAT
CAACAACTGCTCGCGATTGCCGCAGAGTTGATCGACGCGCAAGGGCGTCTCTACCTGCTA
CTGCCAAGCCATGCGGTTGCCGCGATCATCAAACAGGCAGCCTGCCACCAGCTCTATCTG
GTCGGCCGCACCGATCTACGCGGACACGCATACAACCAGGCCAAGGTCTCGGCACTCCTG
TTCAGCCACACAGCAAGCCCCTATGTGGCCCGTCTGTTGACCATCTATCGTGCCGAGCGC
GACTACTCAGCGGCAAGCAGTGCCTATCTGTCGCCATTTCTGCTGCGCTTCGCCCAGGCC
GATTCCCAAATAGAAGACTGA
>NGAMOLHF_00041 Succinate--CoA ligase [ADP-forming] subunit alpha
ATGAGCATACTCGTCAACAAAGACACCAAGGTCATTTGTCAGGGTTTTACCGGCAAGCAG
GGCACCTTCCACTCCGATCAGGCGATCGCCTACGGCACCAACCTGGTGGGCGGTGTGACT
CCCGGCAAGGGCGGCCAGAGCCACCTGGAGCTGCCGGTCTTCAACACCGTGCATGATGCG
GTGAACGAGACCGGCGCCGATGCCACCATGATCTATGTGCCACCACCGTTTGCCGCCGAT
GCAATTCTCGAAGCGGCGGACGCCGGCATCAAGGTAATCGCCTGCATCACCGAGGGCATC
CCGGTGCTCGATATGCTGCGGGTCAAAGAGGCGCTGAAGTCCACCGGCGCGCGCCTGATC
GGCCCCAACTGCCCCGGCATCATCACTCCCGGTGAGTGCAAGATCGGCATCATGCCCGGG
GTGATCCACAAGCCCGGCAAGGTCGGCGTGATGTCGCGCTCCGGCACCCTGACCTATGAG
GCGGTGGGGCAGACTACCAAAGCGGGCCTGGGGCAGAGCACCTGCGTCGGCCTGGGCGGC
GATCCGATCAATGGCACCAGCTTCATCGACTGCCTGGAGCTGTTCGAAAAAGACGAGCAG
ACCGAGGGCATCATCATGGTCGGCGAGATCGGCGGCTCCGCCGAGGAGGAGGCCGCGGAG
TACATCAAGGCGCACGTCTCCAAGCCGGTGGTGGCCTATATCGCCGGCGTCACCGCACCG
CCTGGCAAACGCATGGGCCATGCCGGGGCGATAATCTCCGGCGGCAAGGGCACCGCAAAC
GCCAAATTCGAGGCTCTAGAGGCCGCCGGCGCCCATGTGGTGCACTCACCAGCGGAGATG
GGCAAACGCATGGCAGAGCTGCTCGGCTAA
>NGAMOLHF_00042 Succinate--CoA ligase [ADP-forming] subunit beta
ATGAATCTACACGAATACCAAGCAAAAAAGCTGTTTGCCGACTACGGCATCCCGGTCCCG
GAGGGTAAGGCGGTCTCCAGCCCGAGCGATGCCCGTGCGGCGGCCCAGGAGCTGGGTGGT
GAGGTCTGGGTGGTCAAGGCCCAGGCCCACACCGGCGGTCGCGGCAAGGCCGGCGGGGTG
ACGCTGGCAAAGAGTCTCGATGAGGTCGAGGCGGCAGCTGAGGCGATCCTTGGCATGACC
CTGGTGACCAAGCAGACCGGCCCTGAAGGGCTGCCGGTCAACCTGGTGCTGGTGGAGCAG
GGCAGCGACATCGCCCGTGAGCTCTACCTGGGTGCACTGCTGGATCGTGCCTGCTCCCGC
GTCACCTTCATGGCCTCGGCTGCCGGTGGCATGAACATCGAGGAGGTGGCCGCCGAGACC
CCGGAGAAGATCCTCACCACAGTGGTCGATCCAGCCGCCGGCCTGCAACCCTACCAGTGC
CGCAAGCTCGCCTTCGGTCTGGGGCTGGAGGGTGATCAGATCAAGCAGTTCGGGCGCATC
ATGATGGGGCTCTACCGACTCTATATGGCGAAGGACGTAAGCCTGATCGAGATCAACCCA
CTGATCGTCACCGGCGACGGCCAGCTGATGGCTCTCGACGCCAAGATCAACATCGACAGC
AACGCGCTCTACCGCCACCAGGATCTCGTCGCGCTGCGCGACCCGAGCCAGGAGGATGAG
AAAGAGGCCGCCGCCGCCCAGCATGATCTCAACTACATCACCCTCGACGGCAGCATCGGC
TGCATGGTCAACGGCGCCGGCCTGGCGATGGCGACCATGGACATGGTTAAGCTGCACGGC
GGCGACCCGGCCAACTTCCTCGACGTGGGCGGTGGCGCCACCGCTGAGCGGGTCACCGAG
GCGTTCAAGCTGATCCTCTCCGACGCCAAGGTGAAGACCGTGCTGGTCAACATCTTCGGC
GGCATCGTGCGCTGTGACCTGATCGCCGAAGGGGTGATCACCGCAGCCAAGAACGTTGGT
ATTGCGGTGCCAGTGGTGGTCCGCTTGGAGGGCACCAACGCTGAACAGGGGTTGAAGATG
CTGGAGGAGAGCGGACTCGACTTCATCACCGCCGCCGACTTCACCGAAGCCGCCAAGAAG
GCTGTCGCTGCAGCTGCATGA
>NGAMOLHF_00043 hypothetical protein
ATGCCCGCCTTCACTAACACCGCCATCAAACTCTACCGCAAGCTGTTTGGCACCCCCGCC
GGGCTGATGCCGCAGGACAGCGGCATCCATACCCTGCTGGATGGCGCTAGCGCCATCGCC
ATCACCGAGGCCTGTATCGCCGAAAATGCCGCGATCAGTAACCGCCACGGTACCGATCAC
GCCAATCTCGCCTGGCTTTCTGAAGAGAGCCGTCAGCTGCATAACGTATTTGGCGAACAC
CTCAGCAGCCACAGCGCCTCCAGCGCCCGCGGCGCGCTGGCCAGCGCCATCGGGCTCGCC
AGCGCAGGACGCCGCGCCACCCTGTTTCTCGACAGCGGCGAGCTTAGCGGTGCCCTCGAC
CTGCTGCAGCGCGCCGTCGAACAACGTCTGCCGCTGGTGATCCACGCGCGCAACCGCGAC
ATCGACAAATCCGGCAGCAGCCACCAGGCGCTGCAGCAACTCGCCGACAGCGGCTGCTTA
CTGCTGATCGCCGGCAATGTGCAGGAGGCGGTGGACTTTACCCTGATCGCCCGCCGAGTC
GCAGAGGCCAACCTGACCCCCGCCATCATCGCCATCGACAGCGGCGAGACCGCCAATGCG
CTGCAGGATGTGCAGCTGCTCTCACCGGCGCTGATCCAGCGCTACATCGGCGAGACCGAA
AAGAACCTACAGAGCCAGAGCGCCGCCGAGCGGCTACTGTTCGGCGAACAACGCCCGCCC
GTACCGGGCTGGCACAGCCTCGACCGACCGAGCCTGCAGTCAGCGCACAGAGATGGACGC
GCCCAGGGATTGAGCCGTGCCGCCAACGCCACCTTTCTGCAGGGCGAACTGTCAGATAGC
CTCGAACAGGCCTTCAATGCCTTTAACGCCGAGACCGGCCGTAACTATAGCGCCCTCTTC
AGCCAGCAGGCCGAACAGGCCGACCAGCTAATCATCCTGCTCGGCAGCGCCCTCGAGCCG
GCGCTACAGGCACACCGTCAGCTCAACAAACGCGAGCGCAAGGCCACTGGCCTGCTGGCG
CTAAAGAGTCTGCGCCCGCTGCCGGAGACGCACCTGCTCAAGCTGCTGCAAGGGAAAAAG
CGCTTGATCGTGATGGAGCGGGCCGAGACCCCGCTGGCAGGCGATCCGCCGCTGTTACGG
GAGCTGCGGCAGATTCTCGGCAGAGGCCAGGAGCGCGGCGAGTTCAGTGGCGCTGCACCG
CGTCTTGAGTCGGTGATCTACGGTTGTGGCGGCTTTCCGCTACGTAGCGCTGACCTGACC
GAGCTGCTGCAGATCGCGCATCGTGAGAGCAGCAGCAAGCGCTACCTTGGCATCGACTTT
ACCCAGAGCAACGCCCACCAGCCGAAGCGCCAGGTACTGCTCGACAGCCTGCGCCGCGAC
TACCCGGAGATCGAATCCCTCGGTCTGCGCGCCAGACAGAAGGAACCGGCCAGCAGCGAT
CCGGCCCTGCTGACCCTGGCTGTCGACCGCCCCGCCGACAGCAGTGCCAGCCTACTGGCA
GAGGCTGCTACGCTGATCCACAGCATCGCCGGTGGCTACATCCGCAGTCGTCTTGGCGAG
CACACCCCACGCTGGGGTGAGCGGGCTCAGGACAGCTTCAGCTTCAGTCAGAGCAGCCCC
ACTGATCCCGGCGACGAGGCCCCGCTCGACCTGCTGCTGGTGGAGCTGCATGACGCCACC
GAGCAGATCCCGGCGCTGCAGCGCCTGCGCAAGGGCGGCATACTGCTGCTACAGGCCGGC
GACGATGAGAGCAACACCCTGGCGCGACTGCCGGCAAGGCTGCAGCGGCAGATCCGCAGC
CGCGACCCGCAACTGTTTCTCTACCCGGCCCCCAAATGGCTCAAGCCCGAACAGCGCGGC
GAGTTGGCCCTCGGTGCCCTCTGCGCCACCCTAGCAGAGGGACTGCTGAGCGCGATTTCG
ACCCGTAAATTCCTCAGCAGCCATGAACAGCAGCTCAAGACTGAGACTGCCGAGCGTGCC
GACTCACTGCTGCGGGCCTTCAACGCCGGACTGGAGTCGGTGAGACACACAGCACTGCCC
GCACCTACCGGCCAGCAGCCGCCGGCTGAGCCGTCCCATCTGCCGGCAGCAGTGCGTCAC
CTGCAGGCCAGCGGTGACCGCTACGACAGTCTGCCACGTTTTTGGGACCAGGCCGGCATC
CTCTACCGGCAGGGCGAGCAGGCGCAGCTGACCCCCGACCCCTATCTCGCCAGCGGTGTG
ATCCCGCCGCTCTCCGCTACCTTTAACGACCATAGCGGCAACCGCACCCTGCTGCCGGTA
TTTGACCCAGCCGCCTGCACCGCCTGTGGCGACTGCTGGAGCAACTGCCCAGACAGCGCC
ATCGGCAGCACCGCCATCAGCCCCACCGCGCTAATCAACGCCGGCATTGGCATCAGCGGC
GCAGATGCGCTGCGGCCAATGGCCTCCAAACTCGGCGCCCGCATCAGTGCCCGCGGCCGC
AAGGGCGAGTTCAGCGGCGATAGTGCGCAGCAGCTGATCCACGAGGCCTTCGACTGGCTA
CAGCAGAAGGCGCCGCTGGCGGAGGAGCGCCGCGAGGCGGCAGAGAGCGCCCTTGCGCGA
GTCGAAGCAGCCCTCGGCAGCCTGCCCCTGGCGATCACCGAGACGCTGTTTCACCAGGGC
GAGAAGCTGAAAAAGGATGGCGGCGAGCTGCTCACCCTTACTATCAATCCCGAGGCCTGC
AAGGCCTGCGGCCTCTGCATCGCGGTGTGCGAGCCCCAGGCGCTCACCCCGCAGCCCCAG
GACCAACAACGGCTCGCCAGCGCACAGCAGCAGTGGCAGGCCTGGGAGCAGCTCCCCGAC
ACCCCCTCTGAAACCATCGAGCGTGTTGCCGGTGAGGCCGAACCCGGCCCGATGGGCGCG
CAGCAACTCTCCCGCTATGCACTGCTGGCGCTGGCCAGCGGCGATACCGCCGAGGCGGGC
TCGGGAGAGAAGATCGCGCTGCGGCAGATCCTCGGTACCACCGAGTTTCGTATGCAGCCG
CTGCTGCATCGCTTTGCCGGCGAACTGGAACAGCTGCAGAGCCGGATCAGCGGACTGATC
CGCGAGACCCTGGTGGATGCGCTGCCTAGCGCGGATCTCGACACCCTCTCCAAGCGACTC
GAGCAGTTGCAGAGCCGCAGTGTCGAGATCTCAGAACTGATCGACCACACCAACGACCAG
CTCGAGAGCAGCGGCGTGGATGCAGTGCGCCTGGCCAGGTTGACCCGGCTGGCGCAAAAA
CTCAGCCAACACCACTGGCAGCTGGTGCAGGGCCCACAGGGGCTGGGCCGCGCCCGTTAC
GGCATCGCCCTTGCCCCCGGCAGCATCAGTGAATGGGCGGCTACTTTTCCGCTCAACCCG
TTCCAGGTGCCGGTCAGCCTCGGCCTGCCGGGCGCCACCAGCGAACTCGCCATGGGGCTG
CTGCAGGGGCAGCTGGCGACGGCCCTGCAGACCCTGCGCCTGGTGCATCAGGCCAAACAG
GAGCTGGGCGAGGCAGGACGCAACCCGATCGCGCCACAGCAGCTCACATGGGACAACCTG
AGTGCGGAGGAGCGCGCGCTCTGTCCGCCACTGCTTTTGATCGGCAGCGAGGAGGCGCTT
GGCGGCGAGGAGTTCTCGCAGATCGCCAGCCTGCTCAACTCCGGCCTGCCGATCAAGGTG
ATCCTGCTGGCGGAGCTCGACGGCGGGCTCGATCAGATCGAGCAGCAGGGCAAGCCGCTT
GCGGCCAGTCACGACGCCCGCACCAATCTCGGCCTGATGGCACTCGCCCAGCGCAGCGCC
TTCGTCGCCCAGTGCAGCATCGCCGATCCCTCGCACCTGCATCGCAGTCTGCGCAGCGCG
CTCGACTTCAGCGGCCCGGCACTGATCCGTCTGCACGCTCCGAGCCCGCAGCGCCACGGC
TTTGCCAGCGATCGCACCCTGGAGCAGACGCGACTGGCGGTGCGCAGCCGCAGTTTCCCC
TTGTTCAGCTACGATCCTCGTGGCGAAGGCGTATTCGGCAGCCGCCTCGATCTGCAGGGC
AATCCGGCCCGCGGTGCGCTGCTACACAACAGCGATGATGGCCAGCCGCTCACCCCGGCC
CACTGGGCTCTCACCGAGCAGCGCTTTGCCAGCCGCTTCCGAGCGCTGGCGGATGACGAT
CCAGCCCCCACCACGTTGCTCGACTGGCTCGAACTCGAGCCAGCGGCGCGACAGAAGAAG
ACACCGATCCTCTCGGTCACTCAGGGCAAAGGGGATGCTATGGTGTTGCGGATCGATCCT
GAACTGGCGCAGATGGCCGCTGACCAGCTGCATATCTGGCGCACCCTGCAGGAGTTAGCC
GGCATCGTCACCCCGTTCACCGCGCGGGTCGAGGCAGAGGCCGAAGAGCGGGTCGCAACA
CAACATCAGGCCGAGCTCGCTGCCCTGAAGGCGGACTATGAACAACAGCTCAACGCCACC
CGCGACAGCGCACAGACGCAGATCGCGCAACAGTTGCAGGATCGCCTGATGCACCTGGCC
GGCTATAGATAG
>NGAMOLHF_00044 Na(+)-translocating ferredoxin:NAD(+) oxidoreductase complex subunit B
ATGTCTGAGCTGCTCAGCAGTTTCGTCTCCTCTGCCGGCATCATGACCGGCATCGGGCTA
TTCTTCGGCATCATCCTCGCGGTCGCCTATAGATTCCTCAAGGTGGAGGAGGATCCGCGT
ATCGCCACCACCGATGAGCTATTGCCCGGCACCAACTGCGGCGCCTGTGGCGAACCCGGC
TGTCTGCCGTTTGCCGAGGCCCTGGTGGCCGGCAAGGCCCAACCCAGCGGCTGCACCGTC
GCCGACGAAGCCACCATCGACGCGATTGCCGATTTTCTCGACGTCGACGCCGGCCAAGCC
GACAAGCAAGTCGCTCGGCTACGCTGCGCCGGCGGCAAGGCTCAGGCCTTCCAGATCGCC
GAATATGCCGGCTTCGAGGGCTGCCGCGCCGCCGCCACCGTCTCCAGCGGCGGCAAAGGC
TGTTCTTGGGGCTGCCTCGGACTGGCTGACTGCAAGGTCGCCTGCGACTTCGACGCGATC
CATATGAACGCCAACGGCCTGCCCCAGGTAGACGTCGAGAAGTGCACCGCCTGCGGCGAC
TGCGTCGAGGCCTGCCCCAAAGACCTGTTTGAACTGCTGCCGCTAACGCAGAAACTCTAC
GTGCAGTGCAACAACCCCCTCGAAGGCGAGGCGGTCACCGTGCTCTGCTCAGTGGGCTGC
GACGCCTGCGGCAAATGTGCCGCAGACGCCGCCCCCGGCCTCATCACCATGAGCGACAAT
CTGCCGCTGATCGACCTGAAATCGGGCGCGCCGATGACCGACCTCGCCACCCGCCGCTGT
CCCACCGCCGCCATCCAATGGCTGGAGGATGGCCAGTTCATCGAACAGCAGAGCGCCCAA
GCCGAAAGCGAAAAACGATATGCCCGCCTTCACTAA
>NGAMOLHF_00045 hypothetical protein
ATGCATAAGCAGGTGGCAGTCGAGTTCGAGTGTGCAGAGGTCTGGATCCGCGCCACGCAA
CTCAGTACTGACATCTACCTGGAGCTGATCGACTGTCAGGACTTTGACTTCTGGGATCAG
ATAACCCAGATCGGTCACGCTATCGCCTCCAGCATCGCTGAGGGACGTGCGCGCACTGCC
TTCAACGACTGCGCCGACCATCTGGTTTCGGCCCGCAAGGCCTGCAGAGAGCTGCTCCGG
CAGATCGAGACTGGCCAAAAGATCGAGCACATCGAACCATCGATAGGTGATCAATGGATC
TCCGAGACACGACAAATCACGGCTATGTTGACGGCGCTGGTGACAGCACTGCTGACAGCG
AGGAACAACGCATTGCAGCCAGCATGA
>NGAMOLHF_00046 hypothetical protein
ATGAACGCAGAACCCAATGCACCCACCGCCGGCAGCGCAGGCTCTGCCCTGCCGGCACAA
CCGCCCGCCATCAAAGATGCCGAGGCGAGCAAGGATATCCTCTACACTCTGCGCCACTTT
CATCTCGGCAACCCGGGAGTGCAAGAGCAGCTGGAGCCCTTTGGCGACGATTATCTCCCC
GCTCTGCTGGCCCCCTACCGGGATGCCTCCCGTCTGCGCTACGACTACCCCCTGTTTCTC
TACCCTGTAGCTGAAAATGGGCAGGCAGCTGAGGCAGCCGAGCTGGCTAAGCCCCTTAGC
CAGTTTCTCAGCGAAACGCTCGAATCAGTTGCTCCCGGCGCAGACAATGCCCGCATCCTT
AAAGACAACCTGCCGCGCATTGAGCAGGCGCTGCGCCAGGCCACCAAGGACGATGAAGCC
CCAGTGCCTGCCCGCCCGCTGTTACAACAGCTCGGCGAACAGATGGTGCAGCAACTCGGT
CTCGACAGCGACAGCAGCGCCCGCCTCAGTGACGACCTGGAAAAGCTGCTGGAGGCGATC
CCGGATGGGGGACAACTGCTCGCCTATGGTCGCCACCCGGCCATCCACCTGCTGATCCAT
GTAATCCGCCATCAGGTAATCCCACGTCAGGCGCAGTTTCAGGAACAGCTCCAGGAGCAG
ATCCTCGGACTCGGCCGGCTGCTCAATATCGAGAAGGAGAAATCCGATTCAGGGCGTAAA
CCGGAGCACCTGAAAGAGAGTGTTGGCGGCAGTGCTGCGCTCTTCGATGTCAACGCACTC
TCCCAAGTAATGGACCACTCGCAGGGTTCGGTCGGCATGTCCGCAGAGCGCCGAGAGCGC
GTGCAGACCGCCCTCGAGATCCTCAAGGAGTACCGCCAGGAACCCACCCTGGTGCGTTTT
GTCCACCTGAAAGACCTGGACAACACCATCTTCAGTGACATCGAAGGTTTCGAGTCGGTG
GTCTCCGACGACCCATGCACCACCGCCCAAGATCTATTCGACCAAGAGGCAGCACGCCTC
GCCAAAGTATTTGCCGCCGCGCGGATCGCCCAGCTAGAGATCGACGATCTCTACGACGCT
TCGATCCACGATCCCTGGTTCGCTAGTTTCAACTGGGAGGCCTTCTCCCAGCACGAGCTG
CTACTGGTGCCGGCGGTGATCGCCCTGGAGACCGCTTTGCGCGTCGCCAACCAAGCGATG
CCGCAGTTCTCACGGCTGCTCAACTCCGGCCGGCCGGTGCAGATCATGGTACGGGTGCTG
GCCCACGCCAATCCCGGTCGCGACACCGAAGAAGACCCCTTTGCCCACTTCCGTACCGAA
CTCGGCTATCTGGGCATCGCCCACCGCCAGGCGGTGGTCGGGCAGACTTCTGCAGCGCGC
CATGAACACCTCCTGCAACAGTTCACCACCGCTTTCAATGCGACCCGCACCAGCCTGCAT
CTGATCAACATCGGCATGCGTCCGCTGGGGCAAGGGGTCGGGCTGAACGCCTGGCTGGTG
GCTGGCGCTGCCCTGGAGGGCCGGGTCCACCCCTTCTTCCAGCTCAACCCGGCGCAAGGT
GACAGCTTCGCCGAGCGGGTCGATTTCAGCGGCAACCCCCAACCCGATCGCGACTGGCCG
CTGCACGAGTTCAATTACATCGACAACGACGGCGAGGTCATCAAGACACAGAGCGCCTTC
ACCTTTGCCGACTATGCGCTGCTAATCCCGCGCCTGCACCACCACTTCACGCCGGTGCCA
TTGGTCTGCGAGTCGGACAATCTACTGCCGATTGCCGACTACCTAGCGCTGCCACAGCAG
CAGACCGATGCCTACATCCCTTATGTCTGGGCGATCAACGCCAACGGCGAATTGCGTCAG
CTGGCGGTCAGCCTGACCCTGGTGCACGCCTGCCGCGACCGCCTCAACTACTGGCACAGC
CTGCAGGAGATGGCCGGCATCGGTAGCAAATATATCGAGATCGGCATCGCCAAGGCACGC
GCTGAGATCCAGGCCGCCGCCGATGCCGAGCGCGCCGAACTGCTGGCCGCCCACGAAGCT
GAGATCAACAGCGTACGTGCCGAGGCTGCCAGCGAGGTGATGGGGCGCCTCACCGAGGTG
CTGATGGGCATGGATCTCACAAGCGCCACACCGCGCATTGCAGCCACTGCCCCGGTACAA
CCCAGCCCGGCTGCAGCGGATGTCAGCGAGCCGACGGCTGAGTCGGAGACGCCAGACGAG
GCGGAGGCAGAGGAGGATATCGGCGGTTACGAAGACCCCTGGATCGACAGCCCACTCTGC
ACCAGCTGTAACGACTGCCTGGCGATCAACCCACTGGTGTTCGTCTACAACGATAGCAAC
CAGGCCTACATCGCTGACGCCAGCGCCGGCACCTTCGCCCAGATGGTGGAAGCGGCAGAG
ATCTGCCCCTCCGACTGCATCCACCCGGGCAAACCACTCAACGACGCTGAGCCCGGGCTA
GATGAGCTGATCGAACGGGCGGCAGCGTACAACTGA
>NGAMOLHF_00047 hypothetical protein
ATGTTTGGATTGAAAGCAGACTGGTCTCTCGAAGTCTTTGAACGCTACTTCACCCTCGGC
GACTACGCCGGCGGCGAGGCCCGCTGGTGCCCTGGTTGTGGCGACTTTGCAGTACTCAAC
GCCACCCATCGGGTGCTGCGCGATGCGCAGATGCCGCCGGAGAAGAGCGTCTTCGTCTCC
GGCATCGGCTGCTCCAGCCGCATGCCCCACTATGTCGGCACCTACGGCTTCCACGGCCTG
CACGGCCGCGCCCTGCCGATAGCCAATGGCGTCAAGTCACGCCGCCCCGACCTCGACGTC
TGGGTCGCCACCGGCGACGGCGACTGCTTCTCCATCGGCGCCGGCCCCTGGATCCACGCC
ATGCGTCTCAACATGGACATGGTGGTGCTGATCTTCGATAACGGCATCTACGGTCTGACC
AAGAAGCAGACCTCGCCCACCACTCCCACTGGGATGAAGACCAACACCCACCCCAGAGGC
GCGCTGCTGCCGCCGCTGAATCCGCTGACCACCACCCTGAGCATCAGCAACGTCTCCTTT
GTTGCCCAGGTACCCGACTGGAACCCGCCGATGCTCTACGAGACGATCAAGGCGGCCCAC
CAGCATCGCGGCACCAGCTTCGTGCGCATCTTGCAGCGCTGCCCGGTCTTCTCCGAGGAC
TTCTGCAAACCGATGCAGGAGAACCCGGAGCAGATGCTGCTGCTGACCCACGAGAACGGC
ATCCCGATGGACGATTCGGTGTTGCGCGTCTTCAAAGAGACACAGGAGCACGACCCGTCC
GACTGGCTCGGCGCCATGGCGCTGGCCCACGACACCACACGCATCCCGCTCGGCCTGCTC
TACCGCAATCCGGACGCGGTGGTCTACGAAGATCTCTCGGCTCAGGGCCTGGAGAAGACC
AACGAAGAGAAGCTGGCGGCCATCGACAAGGCTATCGACGCCTTCTCCATCTAA
>NGAMOLHF_00048 2-oxoglutarate oxidoreductase subunit KorA
ATGACTCAGCATGCTGATGGCGGCCAGACCGTCGTTCAAGTGGACGAATTCAAAGGCAAT
AAAACCGCCACAAAGATCAACGAACACATCGTCGAGATCGTCAGTGACTCCGGCGAAGGT
GCCCAGAAATGCGGGCAGACCCTTGGCTCTGTTAGCGGCAAGATGGGCAACGGGGTCTGG
ACCGTGGAGATCATTCCCGCCGAGATCCAGCCCCCGGCCCGCTCCCCGGCTGGGGCCTCC
GGCATCCGCATCCGCATCGGCTCCGACCGAGTCACTAACATGGGCAACGAGGCCGACCTG
GTGGTCGCCTTCAACGAGCAGGTGCTCTACTCCCGCATCGCAGACGGCGCCTACAAGAAA
GGCACTATCGTGTTGCTGGAAAACAAGTGGAAGAGTGATCCGCAAGAGAAGATCCAGGAG
CAGTACAACAAGGCGATCAGCGAATTCTCCGAACACGGCTTCATCGTGCATGAGGTGCCG
ATGGAGATGGAGTGTCTGAAGATCGTCTCCAATGCACGCAAGGGCAAAAACATGTTCGTG
CTCGGCATGGTCTGCAATATCTACAATCGGGATGCAGACCTGGCCCGCAGTGAGATCGCC
GCCACCTTCGCCCACAAGGGGGAGAAGGTCATCAAGCCGAACATCGACCTGTTCAACTCC
GGTTATGAATATGCCAGCAACAACTTTGACTACAGCTGGGAGATCGAGCCCAAGGCGCTC
ACCGGCGAAGAGAAGGTGCTGGTCTGCAACGGCAACCAGGCCATCGGCCTGGGCGTGATG
GCCTCCGGCATGGATATGGTCTCGATGTACCCGATCACCCCCGCCACCTCCGCCTCTCAC
TATATCGCCGCCATCTACGACCAAGTCGGCGGTTTCGTGCACCAGGCAGAGGATGAGATC
GCCGCCATCGGTTTCGCTATCGGCGCCTCCTACGCCGGTAAGACCGCCTGCACCATCACC
TCCGGCCCCGGCATGGCGCTGAAGACCGAGATGATTGGCCTGGCGGTAATGTCGGAGATC
CCGCTGGTAATCATCAATGTGCAGCGCGGCGGCCCCTCCACCGGTCTGCCAACCAAGGTG
GAGCAGGCGGATCTGCTCTCCTCCCTCTATGGCATGCCCGGCGACGCGCCGAAGATCATC
ATCGCCCCCGCCACCATCGAGGAGTGTTTCCACTTCGTAATCATGGCGCGCAAACTGGCG
GAGACCTTTCGCGGTCCGGTGATCATGCTCACCGACGCCAACCTAGCCACCGGCGTGCAG
CCTTGGAACCGCCCCGAACTGCAGGAGGAGTGGCTGGCAGCGCCGATCGACCAGTCGCCC
TGGGACCCCAACGTGCCCGCCTACGACTGGGATGAGGAGACTGGTCTGTCGCAGCGCCCA
ATCCCAGGCCAGCGCAACGGCATGTACGTGCTGACCGGCCTCTCGCATACCAGCCGCTCC
AAGGTGGCCTACGACTCTGACACCCACCAGACCAGCATGCACATGCGCAGCCGCAAACTG
GCCGCGCTGCAGAAGACCCTGAAGAAGCCCGAGGTACACGGCGACGAGCAGGGCGACCTG
CTGATCGTCTCCTGGGGCTCCACCATGGGCGCCGTGCAGGAAGCGGTCGACCTGCATCGC
GCCGAGGGCAAGAGCGTCTCCCAGCTGCACCTGCGCTTCCTCTCGCCGATGGAGCCGCAT
CTGAAGGAAATCTTCAGCAACTACAAGAAGGTGATGACCATCGAGATCAACTACAGCGAC
GATCTCAGCCACCCGCTCATCACCGAAGAGAATCGCCGGCTGGCCCAGCTTGCCATCATC
CTGCGCGCCCAGACCCTGGTCGACATCGACTGCTGGTCGGTGGTGTATGGTCACCCGCTG
CAGCCCGGCATGCTCTACAACGTGATCAGCGGCAAGCTCGCTGGCCTGAACAACTAA
>NGAMOLHF_00049 hypothetical protein
ATGCTTCTCCACCAGCGTGCGCAGCGCCGCCGGGTTGCGCGCGGTGTATTCCGCCAGCAT
CTCCTGATTCACCACCTTGCAGGCATTCAGCACGATCGACTGGAGATCCTTCGGCAGCGT
CTGCAGAGCCTCTTTATTGATGATCGCCTCGAGGGTGGTGCCGGGCTCATGGAAGCCGGG
GTAGTAGTAGTATTTGGCCGCCTTGAAGAGGCCGAAGGCCAGGTCGTTGTAGGGGTTGAC
CCACTCGGTGGCGTCGATGGCACCGGATTTGAGCGAGGTGAAGAGTTCGCCGCCGGGCAG
ATTCACCGGGGTGCCGCCGGCGCGCCGCAGCACCTCGCCGCCGAGGCCGGGGATGCGCAT
CTTCAGCCCCTTCAGGTCATCGACGCTGTTGATCTGCTTGTTGAACCAGCCGCCCATCTG
CACCCCGGTGTTACCGGCGGGGGCAGGCACCAGACCGAAGCCATCGTAGAGTTCACGCCA
CAGCTTGAGGCCATCGCCGTAGTACATCCAGCCGTTCATCTCCTGCGCGGTCATGCCGAA
GGGCACGGTGGAGAAAAACTGCGCCGCCTCGCTCTTGCCCTTCCAGTAGTAGGCCGCACC
GTGCCCCATCTCAGCGGTGCCGCGGGAGACCGCATCGAACACCTCGAAGGCAGGCACCAG
CTCTTTGGCACCGTAGACCTTGACCCGCAACCGCCCACCGCTCATCTCGGTGATCAGCTT
GGCCAGCAGATTGGCGCCAGTCCCCAGGCCGGGGAAATTCTTTGGCCAGGTGGTAACCAT
CTTCCATTTGATAGTCGACTTGGCCTGTGCCTGTGCCTGTGA
>NGAMOLHF_00050 hypothetical protein
ATGCTGAGTAGTAGGCTGAAACTTGTCTCAGGTGGCATCAATGAGTCGGGGATTGAGATG
ATGGAACAACCGCTGGAAAAGAGTCTGGAAGAGTCTGAAGTTGAGGTGGTGCTGAGAGGG
ATCCGTATCCCACCCCAGCCGCAGATCCTGGTGGATCTGCATATGCAGATGGCGATGCCC
GACTTTTCTCTGGCTGATATCGCTGAGTTGATCTCACGGGATGTCGGGCTCTCCGGCCTT
GTGATGAAGGCGGTTAACTCCCCAGTATTTGGCATGTCGCGCACGGTCAGCTCGATCGAT
CATGCTATCGGTCTGTTGGGGCTCAACAGTCTGGTCAACATTATCAATGCGGTCTCCCTG
CAGCAGACTATCGCTGACCAATCGGCAAAGACCCTGAACGCATTTTGGGATAATGCCAGC
GATGTGGCGGTGACGAGTGCTGCGATCTCCCGGCGCCTTGATCTGGGATCGGCCGAAGAG
GCCTATACCCTGGGCCTGTTCCACAACTGTGGTATCCCGTTGCTGGCGCAGAAGCACGCT
GATTATCTCAATACGATTGGCCAGGCCTATCAGATGACCGATCAGCGGGTGACCGATTTT
GAAAATCAGATGATAAATTCCAACCATGCGGTGGTGGGATATTACGTGGCACGCTCATGG
AAGCTGCCGCTCTATCTCTGTGAGGCAATTGCCGAGCACCATAAAGCCGATCTCAGCCTG
CAGAGTGATGAGATCAGCCAGGCCAACAAAAAAAACCTGCTTGCCATCCTCAAACTGGCG
ACCCACCTCTGTGCCACCTACCGTGTGATTGGCAGCAGCGGTATCGATCATGAGTTTGAG
AGCTACGGACAGCCGGTACTGGAGTATCTGGGTATGAGCCAGATCGATCTGGCTGACTTG
CGTGACGATCTGCTCGACATGGGTCTGGTCACACTCTGA
>NGAMOLHF_00051 DNA helicase II
ATGGATGTTTCACCGATTCTCGATCCTCTCAACGAAGCCCAGCGTGACGCGGTCAGCGCG
CCGGTGGGCAATCTTTTGATCCTCGCCGGCGCCGGTAGCGGTAAGACCCGGGTGCTGGTG
CATCGCATCGCCTGGCTGATGGCGGTGGAGGCGGCTTCGCCCTGGTCGATCCTCGCCGTC
ACCTTTACCAACAAGGCGGCGAAGGAGATGCGCGGGCGTATCGAGGAGCTGATGGGGCAG
CCGGTGGGGGGCATGTGGGTCGGCACCTTCCACGGTCTCGCACATCGCCTGTTGCGCGCC
CACTGGCAGGAGGCGGGATTGCCGCAGAGCTTTCAGATCCTCGACTCAGATGATCAGTTC
CGGCTGGTTAAACGGGTGTTGAAGAGCCTCGATCTGGACGAGGCGAAGTGGCCGCCGCGC
CAGGCCCAGTGGTTCATCAACGGTCGCAAGGATGAGGGGCTGCGCGCCCAGCACTTGGAT
GACGGCGATGACCCCTATCAGCGGCAGATGATCCGCATCTACACTGAGTACCAGGCCGCC
TGCGAGCGCGGCGGGGTGGTCGATTTTGCCGAGCTGCTGCTGCGCGCCCATGAGTTGTGG
CGCGATCGGCCTGACATCCTGCAGCACTATCAGCAGCGCTTTCAGCATGTGTTGGTGGAT
GAGTTTCAGGACACTAACGCGATCCAGTATGGCTGGCTGCGGCTGCTTACCGCCGGGCGC
AACAACCTGTTCGTGGTGGGCGATGACGACCAGTCGATCTACGGTTGGCGCGGTGCGCGG
GTGGAGAACATCCAGAGCTTCGAGCAGGACTATGCCGCCAGCCAGCTGATCAGGCTGGAG
CAGAACTACCGCTCGACCGGCAACATCCTTAACGCCGCCAATGCGCTGATCGCGCGCAAC
CCCTCGCGGCTCGGCAAGAATCTCTGGACTGAGGATGGCGAGGGGGAGCCGATCAACCTC
TATGCCGCCTTCAACGAGGTCGATGAGGCGCGCTTCGTGATCGAGCGGATCCGCCAATTC
ACCAGCGAGGACCACGCCCGCGCCGACTGTGCCATCCTCTACCGCACCACTGCCCAGTCG
CGGTTGTTCGAGGAGGCGCTGATCCAGGCCGGCACCCCCTACCGGGTCTACGGCGGGCTG
CGTTTCTTCGAACGCGCCGAGATCAGGGATGCGCTGGCCTACCTGCGGCTGCTCAACAAC
CCTCAGGATGATGCGGCCTTCGAGCGGGCGGTCAACCAGCCGCCGCGGGGCATAGGGCCG
AAGACCCTGGACGGGGTGCGTGCGCATGCGCGGGACTTCGACTGCTCCCTGTGGCAGGCC
AGCGTCGATCTGCTGAAGGGTGGTGCGATGCCGAAGCGGGCCAGCAATGCGCTGCAGGGC
TTTCTCGACCTGATCGAGGAGCTGCAGGTGGAGAGCCGTGACATGGCCCTCTCCGACAAG
GTGGCCCAAGCACTGGCGATGAGCCGTCTACCGGAGCACTTCGAGAAGAGTCGCGACGGC
AAGGGGCAGGACCGCAAGGAGAACCTGGAGGAGCTGGTCAACGCCTGCCGCCAGTTCAGC
TGGGAGGCCCACGAGGACGAGGAGCTGGACGAGCTCTCCACCTTTCTCGCCCACGCCGCG
CTAGAGGCGGGCGAGGCCCAGGGCGATGCCTTCGACGATTGCGTGCAGCTGATGACGCTG
CACTCCGCCAAGGGGCTGGAGTTCCCGCTGGTGTTCCTGGTGGGGCTGGAGGAGGGGCTG
TTTCCCCACAGCATGTCGGCGGATGATCCGGCCCGTCTGGAGGAGGAGCGCCGTCTCTGC
TACGTCGGCATCACCCGCGCCATGCAGAGCCTCTATCTTACCCATGCGGAGAGCCGCCGA
CTGCACGGCCAGGAGAACTATCCGATGCCATCGCGCTTCCTGCGGGAGTTGCCGGCAGAG
TTGCTACGTGAGGTGCGCTCCGGGCCGCAGATCACCCAGCCGCTCTACAGTCAGCCAAGT
GCGGGCTTTGCCCAGGAGGCGAGCGGCTTCAATCTGGGTCAGCGGGTGGTACACCCCAAG
TTTGGTGAAGGGGTGGTGCTCAACGCCGAGGGCCAGGGGCGTTCGGCGCGGGTGCAGGTC
AACTTCGAGACAGAAGGGAGCAAGTGGTTGGTGGTGGCCTACGCCAATCTCTCCCCTCTG
TAG
>NGAMOLHF_00052 Glucokinase
ATGCAGCTGCTTGCAGGGGATATTGGCGGTACCAACAGCCGGCTGGCAATCTACCAAACC
GGCCCCGATGCCGGCTTGGAGCTGGTGACAGAAAAGGATTTTGCTAGCGCTGAGTTTGAC
GGACTTGAAGCAATCATTGCCGAATTTCTGCAGCAGAGCGGCGCTGAGGTGGAACGTGCC
GCCTTTGGCGTACCCGGCCCAGTCCGGAATGGCCAATGCACCACCACCAAATTCCACTGG
CAGCTCTCCGCCAAGTCCATCAACGCCCGTTTCGGTTTTGCCGCCACCCACTTGCTCAAC
GATCTGGAGGCGAATGCCTGGGGCATAGATCGCCTCAAAGATGAGCAGATGGTGCTGCTG
CAGGCGGGCGATCCCGACGCCCAGGGCAACCGCTCCATCGTCTCTGCCGGCACCGGACTG
GGAGAGGCGGGGCTGTTCTGGGACGGCCACCAGCACATTCCCTTTGCCACCGAGGGTGGG
CACAGCGACTTTAGCCCCAGCACCCCGCTGGAATTTGCACTGTTCGAACATCTGACAAAA
CAGCACGGCCATGTCAGCTGGGAACGGCTGGTCTGCGGCCCGGGGCTGGAGACAATTCAC
GACTTTCTGCGGCAACACCGGAAGGCCCCTGCGCCAGCCTGGCTGAAACAGGTGATGCGG
GAGCAGGGGAGTGCCGCGGCCATTTCCAATGCCGCCCTCACAAAACAGGATGAGATCTGC
GATCAGGCACTGGATCTGTTTGTGCGGCTGTATGGCCGGGAGGTCGGCAATCACGCGCTG
AAGATCATGGCCACCGGCGGGGTCTATCTGGGAGGCGGTATCGCACCGAAGCTGATCGAC
CGACTCCGACAAGGCGCTTTCATCGAGGCCTTTCTCGATAAAGGACGCATGCAGGAACTG
ATGGCCTCAATGCCGGTCCGCATCATCCTCAACCAGCGTACCGCACTGCTTGGCGTCGCC
CATTTCGCCGCCACCATGTCACTCTAA
>NGAMOLHF_00053 Na(+)-translocating NADH-quinone reductase subunit F
ATGTCACAACCTCTCAACCTTTCCCGTTCAGCCCGGCTTGCCGGTGTCACTCGTGGTGAA
CTTCAAAAACGGATTCACCAAGAGGGAGTGGAGACCTTTGAGGGCAAGATCCAGGTCGAG
GATCTGATCCGCCTCTATCCCGAAATCAACATGGATAGTGACCCGGTGTTTGAACGGGTA
CAGCGGATCAAGCGGGAGGCGCGCCCCAAGGCAAAATACAGCGACGGCTGGCTGCCTGAC
CCCGAGGTGCTGATGTCGCGTCTGCGGGAGTTTCAGCACACCCTAGTGCAGACCAAGGCA
GCGCTCAACGGCGCGGAAATGCTGATCGGCGATACCCAGCAGAGCCTGCAGGCAGCAATC
GATGCACCCACCGCCGACCTTCAGCAAGAGGTAAAACGCTGCATCACCAAGCTCAAAAAG
GCGATGGGGCGACTCGACCGCGCTGAGGACGCCAGAGCCACCGTGTTTGCCAAGAATGCC
CTGCTCAAGATAGTCACCGCCAGCGTGCGTCTGCTGCCCAGCGGCCATGAGTTTTTTGTC
GACGGCAACGACTCTATCCTCGAAGCTGGACTGAAGGCAGGGCTGCATCTCGGCTACGGC
TGTTCCAGCGGCAACTGTGGCGACTGCAAGTGCAAGGTGGTCTCCGGAGCGGTACGCAAG
CTGCGTGATCACGATTATGTTCTGAGCAAGCGGGAGAGTGAAGAGGGTTATATCCTCGCC
TGCTCCAATACCGCCATCTCCGACCTGGTGCTGGAGGCGAGCGAGGCGGGTCAGGGGGTC
ACGTTGCCGCAGCAGAATATCCGTACCCGGGTACGCAGCATCGAGTCGGCTGGCACTGAT
CTTGCGCTACTCAACCTGCAAACGCCACACACCAAATCACTGCGCTTCAAGGCGGGCCAG
CGGGTCGAGCTCAGCGCCGAAGAGGGCAGCAGCCTCTCCCTGTTTGTCGCCAGTTGCCCT
TGCGATGGGCGCAACCTACAGTTCCTGGTGCCGCGGCAAGGGAGCGGAGAGTTTGGCGAG
CTTGTTTTCAACGGCAGCATCGCCGAACAAACCGTCCTGCTGAAGGGCCCTGAGGGTGGA
TTTGTACTGGAGGAGGAGTCATCACGACCGGCCATCTTTATTGCCGCCGGCAATGGACTG
GCACCGATCAAGAGCCTGGTCGAGCAGGCGATCACCATCGACAACGCCGAACATCTGATG
CTGATCCAGCTGGGGGCCAATGCACCAGGCTCACCACTAGACAACCTGATGCGTTCCTGG
TCTCACTCCCTGGATAACTTCGACTACCATGCGCTCAGCCCCTCTACCCCTGTAGAGGCT
CTACTGTCGCTGATCAACTCGCCGGAGGTTGAACCGCACCGCTCCGACCTCTATGCCGCA
GGTCCGGAGCAGTGGTTACAGGCACTGCGTGATAGCGCTCGGATGAACGGCCTAGATGAC
GAGCGCTGGCATCTGCAGGCGACGGAATGA
>NGAMOLHF_00054 Phosphoribosyl 1,2-cyclic phosphate phosphodiesterase
ATGAGACTGACCCTGCTGGGCACCGGCAGCGCGGGCGGTACGCCCCGCTATGGTTGCGAC
TGCCCTGCTTGTAGGCGGGCGGCAGAGGATCCGCAGTGGCGGCGGCGTGCTTGCAGCGCC
CTGCTTGAGGTGAATGGGCAGAAGATCCTGCTGGATGCGGGGCTCACCGACCTGGCCGAG
CGCTTTCCGCCCGGCAGCCTCAGCCAGATCTTGCTTACCCACTATCACATGGACCATATC
CTCGGACTGTTTGATCTGCGCTGGGGGGTGAATCAGCGCATTCCGCTGGCCGGGCCGGAT
GATCCGGAAAAGAGCAGGGAGCTCAAGCGACACCCAGGCATTCTTGATATCAGCCACCTT
GAGGCGTTCGAGGGGCTGGAGTTAGGGGCGATCCAGGTAACCTCCCTGCCCCTCAATCAC
TCCTGTCCGAGCTTCGGTTACTGTTTCGATGACGGGCGCAATAGCCTCGCCTATCTCACC
GACACCCAGGGGCTGCCGGAGCAGACTGAGGCCTGGTTGATGCGGCAGCGCCCAGGTTTA
ATCGTCATCGACTGCTGTCTTCCTCCAGGCAAGCGCGGTGGCGGTATGCACAATGACCTC
CAGTCTGCCTGCGATACCCTCACGCGGTTGCGCCCTGAGAGAGGTGTGTTGAGTCATCTC
GGCCATGATCTGGAGAGCTGGTTGATGCAGCAGCCTCAGGTATTGCCGGCTGGTGTGGAA
CTGGCTCAGGATGGTCGAGTCTACACACTCTGA
>NGAMOLHF_00055 hypothetical protein
ATGTCTTCCACTAATCCCGTCAAAGCCCTTCCATACCCTGGCGATGTCCTGCTGCTGTTC
GCCATGTTGTCGCCGTTTGTGCTATTCGCCTTGCTTGCGCAAGCACAGCAACTGGTGAAT
TTCTTTCCGGATGATGCCTTCTACTATCTGCAGACGGCAGACCAGTTGCTTCTACGCGGA
TTTCCTACCTTCGATGGACTAAATCCTACCAACGGCTTTCATCCGCTGTTTTTTCTGCTG
GTAACATTGACGGATCTGCTGACGGGCAAGGCAGCCCTGATGCAAGGCCTGTTTCTGCTG
AATACCCTGTTTATTGCGCTGAGCATCATCTTGATGATGCAGTTCTTGGCGCGGTTCCCG
AGTATGCTGCGCAGCCTGCTACTCCTGCTACTCCTGCTACTCCTGCTACTCCTGCTGCTA
ATGTTGCCCGTCTATCTGCTCTATTTCTGGATGAGCGCAGGAATGGAGGCGAGCTTGGTG
CTGCTCTGTTTTCTGCTGTTTGTGCATGCCTGGTTGAAGGCGCAGCAAGCCGCATTTGAG
GATCGCCGCTGCAACCTGCTGCTGAGTGGAGTCATCTCACTGCTGATGCTGGCCCGCTTG
GATATGGTGATCCCGCTGGCGGTATTTATCGCAGGGCTTGGCTGGTACGGGCTGAGCCAT
TGGCAATCCAATGGTGGTTATACGAGCCGGAAAATGGTTGTCGAAGTGCTGCTGCTGCCA
CTGCTGGTCGGCTTTGCTTATCTGACTTTTAACTATGCAACCACAGGCCATATGGTTCCG
ATCAGTGGTTTGATCAAGCAGCATTATTTCATTCCCTTCTCAATCTCCTGGAATGCAGTG
ACAGGAGGTGGAAAGATGGTGCTGCAGCTGCTGGTGATTGCGCCGTTTTTCTTGGCGCTG
CTCGCCCTGTTTTTTGTTAACAGGGTGCGGCTCAATAGCAATAGAGCCAATGCGATAACG
TTTCTGCTGACGAGCTTGGCGCTGCTGCTCTATGGCCTCTATCTGGCTTTCTATGCCTCG
AACTTTTTTCACTGGTATCTCGCCATGCCATTTGCAGCTGCAGCCTATCTGCTGGTGCAA
TTGGCAGGATTGATAAAGATTGAGAGGGTTCGCCTCAACGGGCGAAGTGGCCGGCTGATA
CTTTTATTGTTATGTGCCTTGATCGGTACAAGTGCCAACAGCGCCTTTCTCGCATGGACT
GGCTGGAAGCGCCAGTCAACCTCATACCATCTAATGCAGGCTGCCAAGCAGCTGGACCGG
CTTGGTGATGAGAGCGTGCGGGCCGCCACCTTCGATGCGGGCGCCATCGGTTTCTTCTCC
AGGCATCAGGTGATTAATCTGGATGGGTTGGCGAATAGCCACGACTACTTTTTTAACTAC
CGGCTGCCGGGGCGACTGCAGGAGTACCTGCAACAGCAGCAGGTAGACTATCTGCTAGTA
CGGGATGGTCACCTGGAAAATCGCGAGGAGGTTTTGAGTGGAGACTATAGCCATGCCCGC
TACCTGCCCGATCCACGCATTCGTCTGGCTAGACAGGACGAGCAGTTTCGCTACTCTATT
CCCGGTGGCTTCACCGTGATTGCTTATCGATACCGATGA
>NGAMOLHF_00056 hypothetical protein
ATGAGCTTACGCTACAGCATGGTAACACTGCCCAATGCCCTCCAGGCTTGGGGGTCTGAG
CGCTTTTCACAGATCCTCAAGTCTGAGCTTGAGAGCCTTAGCAGTGGTTCGCTGCCGCTG
GAAAAGGGGATCTCGCAGGGTGGTCTGGTCGACGACAGCAATATCTCTGTGACAGTGCTG
AACTTCAGTGAAGTGGAAGACGCCATCCGTGTCATGCTGGGCGTCTTTTTCACCGAGATC
GTCGGCGGTTGCAGTTGTGGCGACGATCCGCTAGAGGCGAACGGCTATTGTGAGCTGAGG
CTGGAGATTAACAAGTCGACCGCGGAAGCTGGGTTCAAAGTCGTGTGA
>NGAMOLHF_00057 Glutamine--fructose-6-phosphate aminotransferase [isomerizing]
ATGTGTGGCATTGTTGGTGCTGTCGCCCAGCGCGATGTGGCCCCCATCCTGCTGGAGGGC
CTGAAACGACTCGAATATCGAGGTTATGACTCGGCCGGCCTGGCGGTCATCAGTGAGACG
GACGCTATTACCCGTCACCGGGCGCTGGGCAAGGTGCGGGAGCTGGAGCAGATCCTTGAG
CAGGAGCCGCTGCCAGGCAAGCTTGGTATCGCCCACACCCGTTGGGCCACCCACGGCGAG
CCCTCGGTGCGTAATGCCCATCCGCACGTCTGCAAGGGACGGGTGGCACTGGTGCACAAC
GGCATCATCGAAAATCATGAGGCGTTGCGCCAATCACAAACACAGCAGGGCCATAGCTTT
AGCTCCGACACCGATACTGAGGTCATCGTCCATGCCATCTATAACGAACTGGAGCAGGGC
GTTGATCTGCTCGATGCGGTGCGCAACACCACAAGACTGCTGGATGGTGCCTATGCACTC
GGTGTGATTAACACCGCCGATCCCGGACGCCTGATCACCACCCGCCACGGTAGCCCGCTG
GTGATCGGCCTCGGCATCGGTGAAAATTTCATCGCCTCAGATGTGTTTGCGCTGCTGCCG
GTGACGCAGAAGTTCATCTTCCTCGAAGAAGGTGACATTGCAGAGCTGACCCGTCTTGGT
GTCAACATCTACGACAAGGACGGTAAGCGGGTCGAGCGGCCGATCAAAGAGTCGGGGTTG
TCTGCCGATGCGGTGGAGCGCGGTGAGTTCCGCCACTACATGATGAAGGAGATCTACGAG
CAGCCTCGTGCGATCGCCGACACCTTGGAAGGCCGCATCACCAGCACAAAGGTATTGCCA
AGCAGCTTCGGACTAGGCGCTGAGGCGCTGCTGAGCGAGGTGAAGGCGGTGCAGATTGTC
GCCTGCGGTACCTCGTACCATGCCGGTTTGATCTCCCGCTACTGGTTTGAATCCCTCACT
GGCCTGCCCTGCAACGTGGAGGTGGCCAGCGAGTACCGCTATCGAAAACACTATGTGCCG
AAGGATTGCCTGTTTGTCACCATCTCCCAGTCGGGTGAGACGGCAGATACCCTGGCGGCC
CTGAAATTGTCAAAGGAGCTGGGCTACGCTAAATCCCTGTCGATCTGTAATGTGCCGGAG
AGCTCGTTGGTGCGCGAGTCAGATCTGTCTCTGCTGACCCACGCGGGACCGGAGATCGGT
GTCGCCTCGACCAAGGCCTTTACCACCCAGCTGGTGGCGTTGCTGTTTCTGGTCTCAGTG
CTGGGGCGCTACAACGGCATGGATGAGAAGGCCGAGGCCGGTCGGGTAGAGGCGATGCGC
AGCCTGCCCGGCAAGCTCGAGTCGGTGCTGGAGCTGGATGAGGAGATCAAGGCGCTGGCA
GAGCGCTTCACCGACAAGAACCATGCCCTGTTCCTCGGTCGCGGCGACCAGTATCCGGTG
GCGATGGAGGGTGCGCTGAAGCTGAAGGAGATCTCCTATATCCATGCCGAGGCCTACCCG
GCCGGTGAGCTGAAACATGGCCCGCTGGCGCTGATCGACAATGAGATGCCGGTAATCGCG
GTGGCGCCCAACAATCAGCTGGTGGAGAAACTTAAATCGAATCTGGAAGAGGTGCGCGCC
CGCGGTGGTGAACTGTTCATCTTTGCCGACGAGCGTCTCGAGATTGAATCAGAACCGGGC
GTGACCGTGATCAAGGTGCCGCATTCTGATGGTTTGATCCAGCCGATAGTTTTCACCGTA
CCCTTGCAGTTGCTGGCCTACCACGTGGCAGTACTTAAGGGCACCGATGTGGACCAGCCT
CGCAACCTGGCGAAATCGGTGACTGTGGAGTGA
>NGAMOLHF_00058 Bifunctional protein GlmU
ATGAAACTTGGAGTTCTGATCCTCGCCGCTGGTCAGGGTACGCGTATGCGCTCGAACCTA
CCGAAGGTTCTACACAAACTGGCAGGCCAGCCACTGCTGGAGCATGTGGTCAAAGCGGCG
CAACAGCTCGAACCTGAGCAGACCACTATTATCTACGGCCATGGTGGAGAGCAGGTGCGC
ACAGCGCTGCAGCATTACCCCCTTGCTTGGTGTGAGCAGCGCGAACTGCTGGGTACAGGA
CATGCGGTAATGCAGGCGGAGTCCCAGCTAGCGGATCTGGATGCAGTACTGATCCTCTAT
GGTGATGTGCCGTTGATCGACACTATGACCATCCGGAATATGGTGGAGCATCTTTCGCAG
ACGGATCTGGTGCTGCTGACGGTCTCCCTTAACGACCCGAGCGGTTATGGGCGGATAGTG
CGCGACAATCACGGCAAGGCGGTACGAATTGTCGAGCAGAAAGATGCTACTCAGGATGAG
CTGGAGATCGCTGAGATCAACACCGGCATCATGGCGCTCAATCGGGTTCGTCTAGATGGC
TGGCTGAGGGAGATCGAAAACGACAACGCACAGAAAGAGTATTATTTGACCGATGTCATC
GAGCTGGCCGTTAACGATGGCGTCGATGTTTTCACGGTCAACCCAAACAGTGAGGAAGAG
GTGATGGGCGTCAACGATCGAGTGCAACTATCCCACCTGGAACGCCACTATCAGCGCGAA
CTTGCCGAAAAGCTGATGCAGTCTGGTGTGACCATAGCCGATCCTGCGCGCATCGATATC
CGCGGCGAACTGAAGGCTGGCAAGGATGTCTTTATCGACTGCAATGCCATCTTCGAGGGC
GAGGTGGAGCTGGGTGACGGTGTCACCGTAGGTCCAAATGCGCTGATCAAAAATTCAAAG
ATCGCCGAGGGTGTGCAGATCAACGCTAATTGCGTGATCGAAGATGCAGAGATTGGTGCC
AACTCCCGTATCGGCCCGTTTGCCAGGATTCGCCCCGAGACCCATCTGGCCGATTCGGTG
CATGTCGGCAACTTCGTCGAGGTGAAAAAATCTGAGGTCGGCTCTGGCAGCAAGATTAAC
CACCTGAGTTATATCGGCGACAGCATCATCGGCAGCAAGGTGAATGTTGGTGCTGGCACC
ATCACCTGTAACTATGATGGCGCCAACAAACATCAGACAGTAATCGGTGACAACGCCTTC
ATCGGCTCAGACTCACAGCTGGTGGCGCCGGTGATCATCGGCGAAGGCGCGACCATTGGC
GCAGGTTCCACCGTTACCCGAGATGCACCATCGAGCACCCTGACCCTGAGCCGAGCCAAG
CAGATCACGGTGGCAGGCTGGAAGCGTCCGGAAAAAAATAGCAAATAA
>NGAMOLHF_00059 FKBP-type peptidyl-prolyl cis-trans isomerase SlyD
ATGACAAAAGAAAGTATTAAGACGGGAAAGTTTGTCTCCCTCACCTACTCCATTTCGGAT
ACTGAGGGCAACGTACTCGAACAGAGCGACCTGCCGGTCACCTATATCCATGGAGGAGAG
ACCGAACTCATCGGTGGTATGGATAAGGCGGTGGCCGGTCACACCGAAGGTGATGAGGTC
AAATTAACAATCGAACCCAAAGATGGTTTTGGTGATCACGATCCGACCCTGACATTCACC
GATGATCTGGAAAACGTCCCACCGGAGTTTCGCAAACTGGGGGCAGAGGTGCAGATGCAG
AACGCGGAGGGTGAGACTAAGAGTTTCTTCGTCACCAAGATTGAGGACGGCAAACTGACC
GTAGACGGTAACCATCCGCTGGCCGGCAAGCGGCTGCTGGTGAAGGTGAAGATTCTCGAG
GTGCGCGACGCAACTCGTGAGGATGCCCAGTCTATCGGCATACCGGGCCAATCAACCACC
CTCAACTGA
>NGAMOLHF_00060 ATP synthase epsilon chain
ATGGCCATGACCATACATGTCGATATCGTCAGCGCGGAGGGTGAGATCTACTCAGGCCTT
GCCGAGATGGTCTACGCCCCCGCAGTGATGGGCGAAGTGGGCATCGCCCCCCGTCACACC
CCGCTGGTCACTCGCCTCAAACCAGGTGAGGTGCGTGTCATGTCTGCTGATGAGATGCAG
CATTTCTACGTCTCTGGGGGCATCCTTGAGGTGCAGCCCCATGTGGTCACCGTGTTGGCA
GATACCGCGATTCGTGCCCACGACCTTGATGAAGCCGCCGTCCAGGAGGCGAAAAAGCGC
GCTGAAGAGGCGATGCAGGACAAGTCTGCTGAATTTGAATATGCGAAAGCGCAGTCAGAA
CTTGCGGAGGCGGTTGCGCAATTACGGGCAATCGAGCGAATTCGTAAAAGCACTAGCGTC
TAG
>NGAMOLHF_00061 ATP synthase subunit beta
ATGAGTTCGGGCAAAGTGGTTGAAATCATCGGCGCCGTGGTGGATGTACAATTCCCCACT
GGTGAGATGCCGAAGGTCTACGAGGCACTGAAGATCAACGAAGCCAACCTCACTCTGGAA
GTTCAGCAACAGCTGGGTGACGGGGTGGTGCGTACCATTGCCATGGGTTCTACCGATGGC
CTGAAGCGTAACGTTGAGGTCGAATCGACTGGCGCACCGATCACTGTCCCCGTTGGGCAG
GGGACTCTAGGCCGCATCATGGATGTGCTTGGTAACCCGGTAGATGAGGCAGGCGAGGTC
AAGTGCGACAGCCGCATGCCGATCCATCGTTTGCCGCCCAAATTTGAAGATCAGGCATCA
ACTACCGAGATCCTCGAGACCGGTATCAAGGTTATCGACCTGATCATGCCGATCTCCAAG
GGTGGTAAGGTGGGTCTGTTCGGCGGCGCGGGTGTGGGCAAGACTGTTACCCTGATGGAG
TTGATCCGCAACATCGCGGTCGAACACTCCGGCTTCTCCGTATTCGCCGGTGTTGGTGAG
CGTACCCGTGAGGGTAACGACTTCTACCACGAGATGCATGAAGGTGGCGTACTCGACAAG
GTGGCCCTGGTCTACGGCCAGATGAACGAGCCGCCCGGCAACCGTCTGCGTGTTGCGCTG
ACCGGCCTGACTATCGCGGAGAACTTCCGTGACGAAGGGCGTGACGTGTTGATGTTTGTC
GACAATATCTACCGTTACACCCTGGCGGGTACCGAGGTATCTGCACTGTTAGGCCGTATG
CCTTCCGCAGTGGGTTACCAGCCGACTCTGGCGGAAGAGATGGGTACGCTGCAGGAGCGC
ATCACCTCTACTAAGACCGGTTCCATCACCTCCTTCCAGGCCGTATACGTACCGGCGGAT
GATCTGACGGACCCCTCCCCCGCCACCACCTTCGCTCATCTGGATGCGACCCTGGTGCTC
TCCCGTCAGGTTGCCGAGTTGGGTATCTACCCTGCCGTGGACCCGCTGGACTCCACCTCA
CGTATCCTCGACCCTAACGTCATCGGTCAGGAGCACTACGATACCGCACGTGCCGTTCAG
GGTACCTTGCAGCGCTACAAGGAGCTAAAGGATATCATCGCCATTCTCGGTATGGACGAG
CTCTCCGAAGAGGACAAACTGGTAGTACAGCGCGCGCGTAAGATTCAGCGCTTCCTCTCC
CAGCCCTTCTTCGTGGCTGAGGTGTTCACCGGTAGCCCGGGTAAGTATGTCAGTCTGAAA
GACACCATCGCTGGCTTCAAGGCGATCGTTGCCGGTGAGTACGATCATCTGCCGGAGCAG
GCCTTCTACATGGTCGGATCGATCGAGGAAGCTGCCGAGCGTGGTGGCGACGTCTGA
>NGAMOLHF_00062 ATP synthase gamma chain
ATGGCAGGCGCTAAAGAGATACGCACCCAGATCGCCAGTATCAAAAACACGCGCAAGATT
ACCAGCGCGATGGAGATGGTAGCGGCCTCAAAGATGCGTAAGGCCCAGAACCGGATGGAT
GCGACCCGACCTTATGCGGAGAAGATGCGTAATGTTATCGGTCATCTATTCCATGCTCAT
CCGGAATACCGCCACTCATTTATGAAGGAGCGTGAGGTCAAACGGGTCGGGTATATCGTC
ATCTCCTCCGATCGTGGGTTGTGTGGTGGTCTTAACAGCAACCTGTTCCGGAGACTGTTG
AAAGAGATATCGGCTCAGCGTGAGGAGGAGGTTGAGATAGACTTCTGCATCATCGGCAGC
AAGGCCGCTGGTTTCTTCGGCCGCTTCGGTGGAAATGTGCGCAGTCAGGCGACCCAGCTG
GGTGATGTGCCCCATCTTGAAGATCTCATCGGTACCGTGAAGGTGATGCTGGATGCCTAT
GAGGCGGGCGAGATCGATCGCATCTATGTGGCATACAATCGCTTTGTCAACACCATGACT
CAGGATCCGTCGATCGAGCAGCTGGTGCCAATTGCTGCGGAGACAGAGCAGGAGTTGAAA
CACCACTGGGACTACATTTACGAGCCGGATTCCAAGGAAGTGCTCGACAATCTGCTGAGC
CGCTATGTTGAATCCCTGGTCTACCAGGCGGTGGTGGAGAATGGCGCCTGTGAACAGTCT
GCGCGGATGGTGGCGATGAAGGCCGCATCGGACAACGCCGGTGATCTGATCAATGAGTTG
CAGCTGATCTACAACAAGGCGCGCCAGGCAGCGATTACCCAGGAAATCTCTGAAATCGTC
GGTGGTGCTGCAGCGGTTTGA
>NGAMOLHF_00063 ATP synthase subunit alpha
ATGCAACTCAATCCATCCGAGATCAGCGAACTGATCAAAAATAAGATCGAGAAATTCGAT
CTCAAGACCGAGGCCCGTAACGAGGGCACGATCATCAGTCTCACCGACGGTATCGCCCGA
ATTCATGGCCTTGAGGACGTGATGTCCTATGAGATGCTGGAATTCCCGGGCAACACCTAT
GGCCTGGCCCTCAACCTGGAGCGTGACTCCGTGGGTGCCGTGGTGCTGGGTGACTACAAG
CACCTCACTGAGGGTGATGCAGTCAAATGCACAGGTCGCGTTCTCGAGGTACCGGTAGGT
GAAGGCCTACTGGGGCGCGTGGTGGACTCCCTGGGTAACCCGCTTGACGGTAAGGGCGAG
ATCAAGGCATCCGGTAGCGCCACCATCGAAAAGGTGGCTCCTGGCGTTATCGAGCGTAAG
TCGGTTGACCAGCCGGTGCAGACCGGTATTAAGGCGATCGACGCCATGGTGCCGATTGGT
CGCGGCCAGCGTGAGCTGATTATTGGTGACCGCCAAACCGGTAAGTCTGCGGTGGCGATC
GACGCCATCATCAATCAGAAAGGCACCGGCGTTAAGTGTATCTACGTGGCGGTTGGGCAG
AAAAACTCGACTATCGCGCAGGTGGTGCGAAAGCTGGAGGAGCATGGCGCGCTGGAGCAC
ACCATCATTGTCGCCGCCCCCGCTGCCGACTCTGCCGCGATGCAGTTCCTGGCCCCCTAC
GCCGGCTGCACCATGGGCGAGTACTTCCGCGACAAGGGCGAAGATGCTCTGATCGTTTAC
GATGATCTGACCAAGCAAGCTTGGGCCTACCGCCAGGTTTCCTTGCTGCTGCGTCGTCCA
CCAGGTCGTGAAGCCTATCCTGGCGATGTGTTCTACCTGCACTCCCGTCTGCTGGAACGC
GCGGCGCGCGTCAATGCCGATTTCGTTGAAAAGGCCACCAACGGTAAAGTCAAAGGCAAG
ACCGGCTCCCTGACTGCGCTGCCGATCATCGAGACCCAGGCTGGTGACGTATCCGCTTTC
GTACCGACCAACGTGATATCCATCACCGATGGCCAGATCTTCCTTGAGGCGGATCTGTTC
AACTCCGGTATCCGCCCGGCGATCAACGCCGGTCTGTCGGTCTCCCGTGTGGGTGGCTCA
GCGCAGACCAAGATCATCAAGAAGCTCGGCGGTGGTGTGCGTCTAGCCTTGGCCCAGTAT
CGTGAACTGGCGGCTTTCTCCCAGTTTGCCTCCGATCTAGACGAGGCAACCCGGGCCCAG
CTGGAGCGTGGAGCCCGCGTCACCGAGCTGATGAAGCAGAAACAGTACTCCCCACTGAGC
ATCGCAGAGATGGCGGTTTCCCTGTTCGCGGCCAACGAAGGCTTCCTGGACGATGTGGAG
ACCAGCAAGATTGTCGACTTCGAAGCGGCACTGCATGGCTACATGAGGAGCAGCCAGAAA
GCGCTCCTGGATAAGATCGATGAGTCCGGTGACTACAACCCTGAGATTGAGCAGGCGCTG
AAGAATGCGCTGGAAGATTTCAAGGCAAACCACACCTGGTAA
>NGAMOLHF_00064 ATP synthase subunit delta
ATGGCAGGAGACGCTAGCACAATCGCCCGCCCCTATGCCGAGGCGGTGTTCGATCACGCA
GAAGAGAAGGGTAACCTTGACCTCTGGTCCGACATGCTCTCTTTCCTTACCGCTGTGGTG
GAAGAGCCCATCCTGGCAGCTGTTATCCGTGACCCGATGTTTGAGCGTGCACAGCTCACC
GACCTAATGTTGGAAATCAGCGGTGGCCGGATCAACGAAGAGGGCGCAAATTTGGTGAAG
CTGCTGGTCGAGAATGGTCGCCTGCTTGTGGTGCCAGAAATTACGGCCATGTTTGAGCAG
CTGAAGGCCGAGAGCCAGCGCATGCTGAAAGTGCATGTACGTTCTGCATACGTGCTTAAG
CCGGCCCAGGAAAAGCAGATAGCCGCAGCCCTCAAAGCCAAGCTCGGGCGCGACGTCACC
GTCACCAGCGAGAAAGACCCGGAACTGATTGGCGGAGTCCACATCCGCGCAGGTGATCTG
GTTATCGACGGCTCAGTGCGCGGGCAACTGCAGCAACTGGCGAACGAATTGGGAATCTAA
>NGAMOLHF_00065 ATP synthase subunit b
ATGAACATCAATCTGACTCTATTTGGTCAGCTCATCTCTTTCATGGTGTTTGTGTGGTTC
ACGATGAAATACGTGTGGACCCCGATGATGGGCGCACTCGATGCCCGCAAGAAAGAGATT
GCCAGCGGCCTTGCCGCCGCTGAGCGTGGTCAGCACGAGCAGGAGCTTGCTCAGGAACGT
GCCAAGGGTGCGCTACACGAAGCCAAGAGCCAGGCGGCCGAAATCGTCACCCAGGCGCAA
AAGCGTGCTGCCGAGATCGTCGACGAGGCGAAAGAAAATGCGCGCATCGAAGGTGATCGT
ATCCTGACCGCGGCACAGGCGGAGATCGAGCAGGAGACCAACCGTGTCCGTGAGCAGTTG
CGGGAAAAGGTTGCCGAACTGGCGGTGGCTGGTGCGGAGAAGATCCTGCGCAAAGAGATC
AACGCCGATGCCCATAAGGACATCGTTGAAGCCCTGGCTAAAGAGATATAA
>NGAMOLHF_00066 ATP synthase subunit c
ATGGAACAAGCACTGCTGTACATTGCCGGCGCAATAATGATGGGCCTGGGTGCTCTGGGT
GCCGCTGTAGGCATCGGCGTACTCGGTGGCCGCTTTCTTGAGGGTGCTGCTCGTCAGCCC
GAACTTATTCCCATGCTGCGTACCCAGTTCTTCATCGTGATGGGTCTGGTTGACGCCGTG
CCCATGATCGCTGTGGGTCTGGCCATGTACGTACTGTTCGCGGTTGCCGGGTAA
>NGAMOLHF_00067 ATP synthase subunit a
ATGGCAGGCGAAACCCTGACTTCTGGTGAGTACATCAAACACCATCTAACCAATCTGACT
TATGGTCAGCATGCTGATGGTTCCTGGGGCATCGCCCACAGCGCAGCAGAGGCCAAAGAG
ATGGGCTTCTGGGCGATTCATCTGGATACCATGTTCTGGTCAATCGGCTTGGGTGTGCTC
TTCCTCTACTTTTTCAAAAAAGCAGCCGATGCAGCGACCGCCGGTATTCCCGGTGGACTG
CAGAACTTTGTTGAATGGATAGTCGAGTTTATCGACATTAGCGTACGCGGCTCCTTTCGT
TCGAAGAACGACATGGTTGCGCCGCTGGCGCTGACAATCTTTGTCTGGATCTTTCTGCAG
AATCTGATGGATCTGGTGCCGGTAGATCTGATCCCCTGGTTCACCAATCTGCTTGGCATC
CACTTTATGAAAGTTGTGCCATCGACCGATCCCAATGCCACTTTTGGTATGGCTATCGGC
GTCTTCACTTTGGTGATCTTCTACACCATCAAGATTAAAGGGGTTGGCGGTTTTGTCGGT
GAACTGACGCTACAACCCTTCTCGTCGAAGAATCCAGCCGTCAATGCGCTGTTCATCCCG
ATTAACTTCATCCTCGAATTTGTCAGCCTGATCGCCAAGCCGATCTCTCTCGCACTGCGA
CTCTTCGGTAACATGTACGCTGGTGAGATGATCTTCATCCTCATCGCCATTATGTACAAT
GCTGGCGTTATGTTCGGCCTGTTTGGCGGTGCACTGCAACTTGGCTGGGCTATCTTCCAT
ATCCTGATCATCACGCTACAGGCGTTCATCTTTATGACCCTGACCATTGTCTATCTAGAT
ATGGCGCATAACGAACACTGA
>NGAMOLHF_00068 hypothetical protein
ATGGGGTTCTCTCTGTTGCTGGCGCTGGTACTATTTCTGTTTGGAAAAGTCCATGCTTGG
TCAGCATTGACAGGTAGCTTAATCGCCACGTTTGCGAACGCCTTCTCAGCGAGTAGGATT
TTTGTGCACTACCGCGCACAAGAATCGAGTAAGATACTCGCCCGGATATATGGAACAGAG
TTACAGAAACTCCTCTTGACGGGGATGATGTTCGCGGCCGCGGTCATTTTGGTTGATCCT
CTGAATATCGCTGTAGTGCTCGGGGCATACCTATTCGTACAGGTGCTGATCCCCCTTTTG
GTGTTAACATTTTCTGATCACGTGTAG
>NGAMOLHF_00069 putative chromosome-partitioning protein ParB
ATGGTGACAAAAAAACGCGGCCTAGGCAGAGGGCTCGACGCACTTCTCGGCGGCATGACT
CCGCTTGGAGACAGTGACTCGACAGCTTCCGCGGACTCAACCAGCGTTATCGAGAACCTG
CAGCGACTGCCGCTCGATCTGATCCAGCGGGGCCGTTACCAGCCACGCCGGGAGTTTGAT
CCCGACAGTCTGCGTGAACTAGCCGATTCTATCGCTGCCCAGGGGGTGATTCAGCCGGTG
GTGGTGCGTCCGGTGGAGAGTGGGCGCTATGAGTTGATCGCGGGCGAGCGCCGCTGGCGC
GCCTCACAGCAGGCTGGGCTGGATGAGATCCCGGTGGTGATCAAAGAGGTCACCGAACAG
GCGGCGATGGCGATCGGCCTGATCGAGAATATCCAGCGTGAAGACCTCAATCCGCTAGAG
GAGGCAAATGCCCTGAGCCGGCTACTGCTGGAGTTCGATCTGACCCACCAGGAGGTGGCT
AAGGCGGTGGGCAAATCCCGCACCACTGTCACCAACCTGTTGCGCCTGCTGGACCTTAAA
GAGGACGTAAAAGCTCTGGTTGAATCGGGTCGGATCGAGATGGGCCATGCGCGAGCGCTG
TTAGGATTAAAGGGTGAACAGCAGAGCGAGGCCGGCCAGCTGGTGGTCTCCCGCGGGCTT
ACCGTGAGAGAGACTGAGCGGCTGGTGCGCAAGATGCAGGAGCAGGGAGAAAAACCTGCC
AAGCCGATCGCTGCTGAGCAGGACCCGGATGTGAAGCGCCTGCTGAATGATCTGACCGAG
CGATTGGGTGCGAAGGTTGATATCAAGCAGAGTGCCAAAGGCAAGGGCAAGCTGGTCATT
GCCTACAATAGCCTGGACGAGCTGGAAGGTATCCTGGCGCATATTAAATAG
>NGAMOLHF_00070 Sporulation initiation inhibitor protein Soj
ATGGGCCATGTAATCACCATCGCAAACCAAAAGGGTGGCGTTGGCAAGACGACCACTGCG
GTCAATCTCGCGGCAGGCCTGGCCAGCTATAACAAGCGGGTGTTGCTGATCGACCTGGAT
CCCCAGGGCAATGCCAGCATGGGTTGTGGGATAGATAAACATCAGCTGAAGAAATCGAGC
TGTGATGTGTTGCTGGGGGACGCCAAGCTAAATGAAGCGGTGCTGGCGGCTCCCGATTCG
GGCTTTGATGTGTTGCCCGCGAATGGGGATTTGACTGCAGCAGAGGTTGGCCTGATGAGC
GCCACGCTCAGAGAAAAACGGCTACGGTTGGCGTTATCCAGTACCCAGGAGAATTACGAT
TTCATCATCATCGACTGCCCGCCCTCGCTGAATATGCTCACGGTGAATGCGTTGGTGGCA
GCCGACGGGGTACTGATCCCGATCCAGACTGAATACTATGCATTGGAAGGTTTGTCGGCG
CTGATGGGCACGGTGAACCAGATTCAGGAGCATCTCAACCACGATCTACGTATCGAAGGG
ATAGTGCGCACTATGCACGATCCGCGCAACAATCTTGCGGTGGATGTATCAAACCAGCTT
ACAGGTCATTTCAGCTCAAGCGTTTTCGAGACCATCATCCCGCGCAACGTGCGGGTGGCC
GAAGCGCCGAGTCATGGTAAGCCGGTTTTGCGTTATGATAGCGCCTCCCGCGGCGCGAGG
GCCTATCTAGCGCTGGCTGCCGAGCTGCTGGGGCGCCACCATGTGGCGGTAAGTGCATAA
>NGAMOLHF_00071 hypothetical protein
ATGAGAAAGCCCGCCTGTAGGTCCATGTTGATCACTGTTCTGCTGCTGCTCACCGGCCCT
GGCATACTGTTGGCCGGTGTGCCGACAGCTCAGATATTCAACTCACCGACATCTGAGCAG
GTGATGTTGCTGCGGATATCGAGCCTGTTGCACTCAGACTCAAATCAACCAACAGGCGCT
TCAAGCCCATTCCTCTCCATGACTCAGACAACGCCCGCTAACTTTAGCCTGGACCAGACA
GAGTCCAATCCCGCGGTTCGTGGCTTTCTGCTCTTTTCGCTGATCTCAACCATAATCTTG
CTGCTCTACCGGCGCTGGCATCAATTCAGCCGAGACGAGAACTCCACTGCCACTCACTCC
ACACTGCGTGGCAAGCGCTCCTCCTGA
>NGAMOLHF_00072 Ribosomal RNA small subunit methyltransferase G
ATGCCTTGGAAAAAGCGCGAACAACGCTATGCCCAGCAGCTGGCGCAAGGGATTGCAGCA
CTCGGCATGCAACAGGATCAACATGTAAGTGATCAGTTACTTCACTATCATGCCTTGCTG
CATAAGTGGAATCAGGCATTTAACCTCACCGCGGTTCGGGATCCGCTGGAGATGATCGAC
AGACATCTGCTCGACAGCCTCTCGTTGCTCCCCTATGTAGAGGGCAAACGGGTGCTGGAT
ATGGGCACAGGTGCGGGTTTGCCGGGCATCCCGCTGGCGATTTGCCTGCCCCAGACCCAG
TTCGTGCTGCTGGATAGCAACGGCAAAAAGATTCGTTTTGTGCGCCAGGCGATGATGGAG
TTAGGGCTGCAGAATGTGGAACCGGTTCAGGCCAGGCTCGAGGCCTATCAACCGGTCGAA
CCGTTTGATCTGTTGATCTCCCGCGCCTTCACTGGTCTCGCCAATATGCTCAAGCTGATT
GAACATCTAGTGCAGTCGGGAAGCAGCCTGTTGGCGATGAAGGGGAAGAATCTGCAACAG
GAGCTGGCGACGCTGCCAGCTGGTATCGAGCCTGAGCTGATCCGGCTACCACAGACGATC
TCCACAGAGGCGGGATCGATCGTGCGGATACGGTTCGAGTGA
>NGAMOLHF_00073 tRNA uridine 5-carboxymethylaminomethyl modification enzyme MnmG
ATGTTCTTCACCGAGACCTTTGATGTCATTGTAGTGGGTGGCGGTCATGCCGGTACCGAA
GCCGCACTGGCTGCAGCCCGTATGGGCGCACGTACCCTGCTGCTAACCCACAATATCGAG
ACCCTGGGACAGATGAGTTGCAATCCGGCTATCGGCGGCATCGGCAAGGGGCATCTGGTG
AAGGAGGTCGATGCCTTGGGGGGCGTGATGGCCCATGCCACCGATCTGGGTGGTATCCAG
TTTCGCATTCTCAACTCACGCAAAGGGCCGGCGGTGCGCGCGACCCGCGCCCAAGCGGAT
CGGTTGCGTTATAAGGCGGCAATCCGTCATATGTTGGAGAACCAGCCCAATCTGCAGCTA
TTTCAGCAGGCAGTGGATGATCTGTTGGTGGAGCAGAACCGGGTAGTCGGTGTAACCACC
CAGATGGGGCTCAAGTTTCGTAGTCGCGCGGTGGTGCTGACCGTCGGCACCTTCCTTAGC
GGCCGCATTCACATTGGTCTTTCCAATCACCAGGGCGGGCGCGCAGGCGATCCGCCTGCC
AATGCCCTCGCCCAGCGACTGCGTGAACAGCCCTTCACAGTGGAGCGTCTCAAGACCGGC
ACGCCGCCGCGCATCGACGGTCGTACTATCGATTACAGCCAGCTAAAGGAGCAGCCAGGC
GACGATCCAACTCCTGTCTTCTCATTTCTTGGCACCGCAGACCAACACCCTCCTCAGATC
AGCTGCCACATTGCTCACACCAACGCACAGACCCATGAGCTGATCCGTGGCGGTATGTCA
CGTTCGCCGCTCTTCACCGGAGTGATCGAAGGGACCGGCCCGCGCTACTGCCCATCGATC
GAAGACAAAGTGGTGCGCTTTGCCGACAAGGATTCGCACCAGATCTTCATCGAACCTGAA
GGGCTTGATACCCACGAGGTCTACCCCAATGGCATCTCCACCAGTCTACCGTTCGACGTG
CAGCTACAACTGGTGCGCTCAATGAAGGGGTTCGCCAAGGCCCACATCACCCGGCCCGGC
TATGCTATCGAGTATGATTTTTTCGACCCGCGGGAGCTAAAGAGCTCGCTCGAGACCAAC
CATATGGCCGGGCTCTTTTTCGCCGGTCAGATCAACGGCACCACCGGTTACGAAGAGGCC
GCCGCCCAAGGGCTGCTGGCCGGGGCGAATGCGGTGCTCTCTTTCAGACAACAGGAGGCC
TGGTGCCCACGCAGGGATGAGGCTTATCTGGGGGTACTGGTGGATGATCTGATCACCCGC
GGTACCAGTGAGCCCTACCGCATGTTCACCAGCCGCGCCGAGTATCGTCTGTCGCTGCGC
GAGGACAACGCGGACCTGCGTCTCACCGAGCAGGGGCGAAAGCTGGGCCTGATCGACGAT
CGCCGCTGGGCCATTTTCTGCCGCAAAAGGGAGTTGCTGGAACGGGAGCAGCAACGTCTA
CGTGAGCTGTGGCTGCACCCAAACCGGCTCGATCCGCAGCAGGAGGAGCGGGCGCTGGGG
CAGCGATTGTTGAGGGAGGTCCGCCTGCTTGATCTGCTAGCACGGCCAGAGGTGCGCTAT
GCTGATCTGATGGATTTGTCTGGTCTGGGCCCTGCAGTGGCGGATCCACAGGTCTGTGAA
CAGCTGGAGATCCAGGCCAAATATGCCGGCTATATCGAGCGCCAGCGGGATGAGATCGAG
CGCCAACGCAACAACGAGGCGGTGCAGCTGCCAGACGATTTTGACTACGATAAGGTGCGT
GGCCTCTCCGCCGAGGTGAGAGAGAAGTTCCAGCGCCATCGCCCCGAGACCCTCGGCCAG
GCAGGGCGCATACCCGGCATCACCCCGGCGGCGCTCTCGCTGCTACTAATCCATCTGAAG
CGGAGATCCGCCTGA
>NGAMOLHF_00074 hypothetical protein
ATGACAGCTGAACTGCAAAGCATCATCGAACATGCAGGTGAGATTCTGCTCGGTAAGCGC
GACAGGATCCGCCTCGCGATCTGCTGCCTGCTGGCCCGAGGGCATCTGCTAATCGAGGAT
ATCCCCGGCGTCGGCAAGACCACTCTGGCCCACACCCTGGCCCATCTGCTGGGTATGCAC
TATCAGCGCATCCAGTTCACTAGTGAACTGTTGCCGGCGGATATCCTTGGGGTCTCTGTA
TATGATCGCCAGCGAAGTGATTTTGTCTTCCATCCCGGTCCGATCTTCTCCCAGCTGGTG
CTGGCTGATGAGATCAATCGCGCTACACCCAAGGCGCAGAGTGCCCTGCTGGAGGCGATG
GAGGAACGCCAGGTAACGGTGGAGGGTGAGACCCGTGCTCTGCCGCAGCCATTTTTTGTG
ATCGCTACTCAGAACCCCTCACACCAGATCGGCACCTTCCCGCTGCCGGAGTCACAGCTC
GACCGCTTCACCATGCGCATCGGCATCGGTTATCCCGATCGTGCTGCTGAGCGGCAGCTG
CTGAGCGGGACTGATCGGCGTAGCCTGCTGGAGGGAAGCCAGCCTCTGCTGTCGCCCGAA
CAGCTAGAGGTGTATCAACAGCAAGTTGCATCGATCCATATCTCCGAGGCGCTGCTCGAC
TACTGCCAGAATCTGCTCGCCTACAGTCGCAGTGCCGAGCCCTTTCGTCAGGGGCTATCG
CCCCGGGCTGGCCTTGCGATGCTGCAGACGGCACGGGCCTGGGCGATGCTTGAGGGGAGG
AACCATGTGCTGCCGGAAGATCTACAGGCGGTGCTGTCGGCCACCATCGGTCATCGTCTC
TTCCTGACCGGTGAGGAGGAGGGAGGTAGTGGCGCTGTCTCGCTGCTGCTCGAGTCGGTG
GCAGTGGATTGA
>NGAMOLHF_00075 hypothetical protein
ATGTTCCACTCGCTTAAAGCCTATTGGCGCGTTCATATCCGCCGTTCGGTCAGACCACAA
TCTGATGGCTCTTTTCAGGTCGGCCTGCGCAGCATCTACATTCTACCCAGTCGGGAGGGG
CTGGTGATGGCGCTGCTGTTGCTGCTGATGTTGATCGGCTCGGTCAACTACGGCAGCAAT
CTGGGTTATCTGGCGACCTTCTTCCTCGGTGGGATATGGATCATTAGCCTGTTCCATACC
TGGCGCAACCTGTTCCAGCTGAAGATTCTCTCCGTCCGTGGCGGGCCGGTCTTTGCCGGC
AACATGGTACGCTTTGAGCTGTTGATCCAAAATCCGGATAGCAATCCCCACCCGGCGGTG
AGCCTGGGTCTCAAATTGGGGGCACAGCAGGCCGCTACTATCGATGCTGCCAGCGACTAC
ACCTATGCAATTGATCTGCCGGCGCCGAAGCGCGGTCGGCTCAAGCTGCCCGAGCTGACT
CTCTCTAGCCTCTATCCACTCGGACTCTTCTATGCCTGGTGTTATCTGTCGCTCGATGCA
GGCTGTATCGTCTACCCGAAGCCCGCCGGGCAGGGTGAACCATCCGCTCTGCATCTGCTG
AAACGAGAGGGCAGGGGCCCACAGGGGCAGGGGGTTGATGACTTCATCGGACACCGACGC
TATCAGCCTGGCGACCCGCCCGCCCGCATCGACTGGAAGGTGCATGCGCGTGATAAGGGG
ATGCAGAGCAAACGCTTTGCTGGCAGCCAGGGGGGTGGTGACTACCTGTTTGACTGGGAT
CGGCTTGAGGCGATGGATATCGAGGCACGCCTCAGCCTGCTGACTCGCTATCTTCTATGG
TGCGAAAAGCGCCAGCTCAACTACGGTTTGTGCCTGCCCGGCTTTTACTCGCCGATAGGG
CGGGGTGAGCAGCAGCTGCAGCGCTGTCTCACCGCACTGGCAGATTTTCCAGGATGA
>NGAMOLHF_00076 Protein-glutamine gamma-glutamyltransferase
ATGATTCGCTCTCAACCCCTGCAGCGGGTGATTGGCTCACGCAGTCTGCTGGCGCTGCTG
CTGCTCTCCACACTCAGTGCACTGCCCCATGCACGCCATATGGAGGTGGCTGTCAGCCTC
TTTTTTATCGTCATCGTGCTGTGGCGTTTCGCTGCGCACTCCTACGCCAGGCTGCAGCCT
GGGCGCTCCCTGCTGTTGATTATCACCATCTTTGGAACCTGGCTGGTCTACAGCAACTAT
CAAACTCTGCTCGGTCGGGAGGCTGGGGTTGCACTGCTCTGTGTGATGCTTGGCTTGAAG
CTGATGGAGATGAAACAGGGCAGGGACATCTATGTGGCAGTCTATATCAGCTTTTTTGTC
ATCATTACTCAGTTCATCTACGATCAGAGCTTTCTGCTCGCCGCCTACCTGTTTCTGTTG
ATGTTGGGGCTGATTGCGATCCTGAATCTGAGCAACCGGTTACAGCAGGGTGAGGATATC
TGGCAGATTGTCCGTACTACGCTGCGGCTTGCCTTGCAGGCGCTACCGCTGGCGCTGTTT
CTATTTCTGCTCTTCCCTCGCGTCAGCACCCCCTTGTGGCAGTTCTTTGTCGATAAATCG
GGCGGTGTAACCGGGCTCGATGAGCATGTTAGCCCCGGTAGTGTCAGCCGCCTGAGTCAG
TCCCAGGCAATCGCCTTTCGGGCCCACTTCGACGGTCAACTGCCCGCCGCCGAGTCGCGC
TACTGGCGGGCGTTGGTGCTCTGGGATAGCGATGGGATCAGCTGGCACAATCAACAGAGC
AAGCATCGCCCCCTCGCCAAGGGTGTTATTCAGCCCCTGGCCCCAGCCATCGATTACGAG
GTGTTTGTCGAGCCCCACTATCGCAAGTGGCTGTTTGCTCTCGACCTCCCTGCACTCGCC
CCCAGCGGTGCACGCCTAACCGAGACATTTCAGCTGGTTGCTGATAAAGCAGTCGATCGA
GAGATCAACTATCGCCTTAGCTCCTATCTCGACTACAAAACCTCCCCGTTGAAAGAACAT
CAGCTCGCACGGGCGCTGCAACAGCCCGACAACATCACTCCGCGCATGTCACAGCTGGTG
GCAGACTGGCGAAAGCTGGGTGGGGATGATCGACAGCTAATTGCTGCGGCCCTCGAATTC
TTCCACAGCAGGCCCTTTGTCTACACTCTCAATCCACCCCTCTACGGACAAAACCCTACG
GATCAGTTTCTGTTTGAGGGACGCCAGGGATTTTGTGAACACTACGCCAGTAGCTTCGCT
CTACTGATGCGCATCGCGGGGATACCGAGCCGGCTGGTAATCGGCTATCTCGGTGGGGAG
TACAATCCGGTCGGCAACTATCTGATCCTGCGTCAGTCCGACGCCCACGCCTGGGTAGAG
GTCTGGCTGGCGGATAGTGGTTGGGTGCGGATCGATCCAACCACAGCGGTTGCTCCGGAG
CGTCTCCTCAGCTCTATCTCAACCGCCAGGCGGGGTATTGGCGAACCGGTGTTATTTCGT
ATCTCTGAACAGAGTCTGCTAGGCCAGTTGGGCAACCGGCTAGTGCTGGCGTTGGACGCG
GCTAACATGGGCTGGCGACGCTGGGTGGTGGGCTACAGTCGCGCGCGTCAGTTCAATCTG
ATGCGTTCTCTGGGCTTTGAGCTCAGGGGCATGCGCCAGTGGATGCAGCTGCTGCTTGCT
GTGATGGCAATTGTGTTGGTGATACTTGCGCTGTTCATTATCAGCCGGGGCCGTGCTGGC
AGCGACCCTGTGCTGAAAGCTTATCAGCGTTTCTGTAGAAAGCTTCAGCGTGTGGGTATC
CATCGACTGCGCCATGAGGGACCGCTCGATCTTGCGAAACGGATTGCCCAACAGCGACCG
GAGTTGGCCACCCAGACGATGGAGATAATCCGTCTCTACATCGCTTTGCGCTATCAACCG
CATACGCGAGACACTTCAAACGCACGCTTTTTCCAGCAGGTGCGGCGTTTCCATCCAGGC
CGCGAGCGCTGA
>NGAMOLHF_00077 tRNA modification GTPase MnmE
ATGCAACCGCGAGACACCATTGCAGCGGTTGCCACCCCACCCGGTAGTGGTGGGGTCGGC
ATCGTGCGCGTCTCAGGAGCAGACTGCAAACGGGTTGCCGAGACCCTGGCAGAAAAACTG
CCGCAACCTCGTCTTGCCAGCTACCGTTCCTTCCGTGATCAGGATGGCTCGGTAATCGAT
ACCGGCATCCTGCTCTATTTTCCCGCCCCCCACTCCTTCACTGGCGAGGATGTGCTTGAG
TTTCAGGCCCACGGCGGTGCGGTGATCCTCGACCTGCTGCTGCAGCGCATCCTCAATCTA
GGCATACGCACGGCACGCGCTGGTGAGTTTACCGAGCGCGCCTTTCTCAATGGAAAGATC
GATCTGGCCCAGGCTGAGGCAGTGGCCGACCTGATCGAAGCACGTACTGTATCGGCCGCA
CGGCTGGCAGGCCGCACCCTGCAGGGTGTCTTCTCTGAGCGTGTCCACACCTTAGTGGAA
CAACTGATCGAACTACGCATCTATGTCGAATCGGCCATCGACTTCCCGGAAGAGGAGATC
GATTTTCTCTCCGATGGCCGGGTTGCAAACGATCTCAAAACCCTCACCGAGCAGCTGGCG
CAGTTAATCCAGTCGGCCAATACTGGACGCCTGCTGCGAGACGGCATGACCCTGGTGATC
GCCGGCCGCCCCAACGCTGGTAAATCGAGTCTACTGAACCAGTTGTCGGGGGAAGAGCGG
GCAATCGTCACCGATATTCCGGGTACCACCCGTGACCTCCTACGTGAACAGATCCAGATC
GATGGCCTGCCGCTCCACATCATCGACACCGCAGGCATCCGCGACAGTGAAGATCCGGTA
GAGATCGAAGGCATTCGCCGCGCCCGTCAGGAGATCGAGCAGGCTGACCGGATCCTCTGG
ATCTTTGACCATCAGACCGACCCTCAACATCTTGAGCTCGACCGCGCTACCCTACCAGCC
GGCGTACCGCTGACCCTGGTACGCAACAAAATCGATCTAGCAGAACTCGCTCCATCGATA
AAGAGCAGTGATGGAATCACCGAACTGGCACTCTCAGCAAAAAGTGGTGCCGGTATGGAG
CTACTCCGGCAACATCTGAAGCAGAGTGTCGGATTTGGCGAATCGAGTGAGGGTGAGTTC
ATGGCGCGGCGCCGTCACCTGGATGCACTGCAGCGCGCCGCCACAGCCTTGGAGCGGGGC
AACCAGCAGTTCAAGCAATTTACCGCTGGAGAGATCCTCGCCGAAGAGCTGCGTCAGGCC
CAGCAGGCATTGAACGAGATCACCGGTGAATTTTGTGCCGACGACCTGTTGGGTCGGATC
TTTTCCAGCTTCTGCATCGGCAAATAA
>NGAMOLHF_00078 Membrane protein insertase YidC
ATGAAGGTGGTGTCGATCCCGTTCCTGAATCAGTTAATAAGAAGTTCCATGGATAACAAA
AGACTTTTCCTGTCTTTCATTGCTGCGTTTTTGGGATTGATGATCTATCAGGCCTGGATG
GATGATTATGGGGCAAAACCTGCCGTAGAATCGAGTCCACGCACCACAGAATCGGTACCC
CCAGCCACCTTGGACGATTCTGGAGTTCCCACTGCATCAGTAAAAGCCGAATTATCTGCG
ACAATATCGAGCAATGATCAGACTGGATCAACAGTGGCAGATATTGTCTATGTAGAGACT
GATCTTGTTAAAGCGGAAATCTCAACACGTGGCGGGACAATTCAACGGTTAGAGCTACTC
GATTATGCAGTAGACAACAAAAAACCCGATGTGAAGGTTCAACTCTTCTCGCCCACAGCG
GATACCTTCTATATAGCCCAGTCCGGCCTGCTCGGTGTTAACCCTGAAAGCGCGCCGAAT
CACGATGCTATTTATAAGATCGACCAGCAATCCTTCAAGTTAACTGAGGGAGAAGATGAG
CTAAAGGTTTCCATGCTCTGGAGTGGTCCGAACGGCATTACCGTAAAGAAGGAGTTTATC
TTTCATCGTGGAAGCTATCTTATTGATGTTAGGCATCAGGTGATAAATGGTGGAGAGGAG
TCCTGGACAGCCAGGGACTACTCGCAACTGCAACGCACTGAGCCGACGGAAGGCAGCAGA
TTTACCACCTACAGCTATACTGGCGGTGTTTATTACACGATTGATGACAAATACAGCAAG
ATCACTTTTGAGGAAATGGCTGAAAAGAGCCTCAACCTAGACTCAGCAGAAAGCTGGACT
GCGATGATTCAGCACTATTTCGTTAGTGCATGGATCCCACCGGCGGAACAAGTCGAGCAC
TTCTATAGTAATAGCTTGCCCGGCGGACGCTATCTACTCGGAAGCTATTCGCCTTCCATA
ACTGTTGCTGCGGGAGAGACTCGGTCATTTGACAGAAAACTGTTTGTCGGTCCCAAACTT
CAGGATGTGCTGGAGCCCATCGCAAAAGGCTTGGAACTAACGGTCGACTACGGTTGGTTG
ACAGTGATCGCCGTACCGATTCACTGGGTGCTGAAGCAGATCCACCAGGTGGTGGGTAAC
TGGGGCTGGGCGATAATTATTCTAACTATCCTTATCAAGGCGATCTTCTACAAACTTTCA
GAGACCAGCTACAAATCGATGGCGAATATGCGCAAGTTGACGCCGCGATTGCAGGCCCTG
AAGGACCGCTACGGTGATGACAAGCAGCGCCTCAACCAGGCAATGATGGACCTCTACAAG
ACAGAGAAGGTCAATCCACTAGGAGGCTGTCTGCCTATCGTAGTGCAGATCCCTGTGTTT
ATCGCCCTCTACTGGGTACTGCTGGAGAGTGTCGAGATGCGCCACGCACCCTTCATGCTG
TGGATCGATAACCTCTCAGTCAAAGACCCCTACTTCGTGCTGCCGCTGATCATGGGTGTC
TCCATGTTCATCCAGCAGAAACTCAACCCGGCGCCACCTGACCCGATGCAGGCGAAAATT
ATGATGAGCCTGCCTTTCATCTTCACCATCTTTTTTGCCTTCTTCCCGGCCGGACTGGTG
CTCTACTGGGTGGTGAACAACATTGTCTCGATCACCCAGCAGTGGTACATCACACGCAAG
ATCGAACAGGGCGGAAGTTAA
>NGAMOLHF_00079 Chromosomal replication initiator protein DnaA
GTGGATCTTTGGCAACAATGCCTCCATCATCTCGAAAGAAAACTTCCTGCCCAACAGTTC
AACACTTGGATTCGTCCTCTACAAGCAGAAGAAAACACCACAAAAATCAGATTGCTAGCA
CCGAATACTTTTGTGCTCGATTGGGTACGTAATCACTACATTAAGATCATCAACAGTTAC
CTTGATGAAATATGCGAGGATGAGCGTCCAACAGTTGAAATCATAATTGGCACTAGAAAA
AAACCTACCCAATTACCTGATAGATCTGTAAAAAAACAAGCCACCATCGAAAGAAGCGAC
AAGCTAGAGTCTGTATCTACAATCGAATCAAATCTAAATCGCAGCTTTACATTTGAATCT
TTTGTTGAGGGAAAATCGAATCAACTTGCTCGTGCTGCGTCCATGCAGATTGCCTCTAAT
CCTGGAAAAGCATATAACCCTCTTTTTATATATGGAGGTGTAGGCCTGGGAAAAACCCAT
TTGATGCATGCGGTTGGTAACGCTATCCTCTCTGAAAATCCTAATGCTAAGGTCCTATAT
CTTCACTCTGAACGATTTGTCGCTGATATGGTTAGAGCTCTTCAGCACAATAAGATAGAT
GAATTTAAAAAAAGATATCGGTCAGTAAATGCGCTACTGATTGATGATATCCAGTTCTTT
GCCGGTAAAGAGAGGTCACAAGAGGAATTTTTTCATACATTTAATGCACTTTTTGAATCC
CAACAACAAATAATTCTTTCTAGTGACCGTTTTCCAAAAGAAGTTAAAGGATTGGAAGAG
CGCCTTAAATCTAGGTTTGGTTGGGGGCTGACAGTCGCAATCGAACCGCCAGATCTTGAA
ACAAGGGTCGCTATACTTAAGAGTAAAGCCTTACAGTTAAATGTAGAACTCGGGGACGAA
GTTGCATTTTTTATTGGCAAGAAGATTCGCTCAAACATCCGTGAATTAGAAGGAGCATTG
CGAAGAGTTGTAGCAAATTCAACTTTTACAGGGAAAGAAATAAGTATTGAGTTCTCGAAA
AACGCACTCCGAGATATGCTTGCGGCACAAGCTAAACAAGTAACTATCGAAAACATTCAA
AAAACGGTATGTGAATATTTTCAAATCCGGACCTCAGATTTACTTTCTGCAAAACGAAGT
CGTTCAATTGCCCGGCCACGCCAAATTGCAATGACATTAGCAAAAGAACTTACAAACCAT
AGTCTCCCGGAGATAGGGTCTGCATTCGGCGGGCGCGATCATACAACAGTTATACATGCA
AATAAAAAAATAAATGAGTTGCGTGATAGTGATCCAAGAATTGCTGAGGATTACTCTAAT
CTCTTAAGAACTCTTTCAAGTTAA
>NGAMOLHF_00080 Beta sliding clamp
ATGAGTATAAAAATGAAGCTACAAATCAATCGAGAACATCTACTTCTTCCACTTCAAAAA
ATTACTGGGGTTGTGGAAAAGAGGCAAACGCTTCCAATCCTTGCAAATGTATTATTTCAA
GCAAAGCATAATCAGTTGATCATGACCGCAACTGATCTAGAGATTGAAATGCGTACTTAT
TTAGATATCGACTGCAGTGATGAATTTGAATTCACTATACCGGCCCTAAAGCTACTAAGC
ATATGTAAATCTTTACCAGATGGTTCAAGTTTAAATATTGAGGAAAAGAATGATAGGGTA
AATATCTCTACAGGTAACAACAGATTTTCATTAAGTTTGTTGCCAGCGAATGATTATCCA
TCGATACAATCTTCATCAAGTAATATTTCCTTTGAAGTCCAACAAGGCATATTAAGAAAA
CTTATCGCAAATACGCAGTTTGCAATGGCACAACAAGATGTACGGTATTATCTAAATGGT
CTTCTGCTAGAAATCAATAATGGATTTATAAAAACTGTTGCAACAGATGGGCATCGATTG
GCCTTTAGTCAAATAAAGGCTATTGAAAATAATGAACTTAAAACACAATTAATTATCCCA
AGAAAAGCAATTATTGAATTGTATCGGTTACTCGATGAATCAGAAAATATTATTCGATTT
GAAGTCTCATCGAATTATATTCGTGTCCATTTGTATAGAACAATATTCACATCAAAATTA
ATTGATGGCATATTTCCTGACTATGAAAAAGTTATACCAAAAAATAATGAAAATAAACTT
GTAATGGATAAGTCTGAATTAAAGCAATCACTACGGCGAGCATCGATTCTTTCTAATGAA
AAGTATAAAGGGATAAAATTAGAGATAAAGGAGGATCGTGTTCAAATAATAGCTAATAAT
CCTGAACAAGAAGAAGCAAAAATTGAAATAGACCTTGATTATTCCGGAAAGGAATTAAAC
ATCGGTTTAAATGTAACCTATCTGTTAGATGTTTTAAATGCAATAACTGAATCTAACATT
ACTATTGAATTTAAAAATAAAGATAGCAGTATCCTAATATATGGGGCGGAAAATCCAGAT
AATAAATACGTCATAATGCCGATGAGAATATAG
>NGAMOLHF_00081 hypothetical protein
ATGATGTCCCGATTGAAAGCACTGGAAGAGAAGAACCGGCGTTTGAAGAAGATGTATGCC
GAGGAGCGGCTCAAGGCGGAGATTGTCCAGAAAGCACTGGCAAAAAGTGGTGAAGCCATC
TCGTCGGCGTGA
>NGAMOLHF_00082 IS3 family transposase ISAs22
GTGGTAAGGCCATCTCATCGCCGTGAGATGGCCAAGAAATCGGTGGCAGAACGCGGGCTG
AGCATTCGCCTGGCCTGCGAGACCTTCGGCATCAGTGAGACCTGCTATCGCTACGAGCCG
AAGTTGTCTAAAGAGAACGAACAGATCGCCGACTGGCTGGTCCGCCTGACGCACAACCAG
CGCAACTGGGGTTTTGGCCTGTGCTTTCTGTACTTGCGCAATGTGAAGGGCTATGCCTGG
AACCACAAGCGCGTATATCGCATCTATTGCGAGCTGGAACTGAACCTGCGAATCAAGCTG
AAGAAGCGCCTGGTGCGCGAGAAACCCGAACCGTTGGCGGTGCCCGAGGCGATCAATCAT
GTCTGGTCGATGGACTTCATGCACGACAGCCTCGAAGACGGCCGCCCTTACCGCCTATTC
AACGTCATCGACGACTTCAACCGGGAGGGTCTGGGTATCGAGGTGGATTTCTCACTGCTT
GCTGAGCGCGTGATGCGGACACTGGAACAGATTATCGAATGGCGTGACAAGCCCGAGGCG
CTACGTTGTGACAACGGCCCAGAATACATCAGTGCCTCCCTGGCCTGCTGGGCTGAGCAA
CGCGGCATTCGTCTTGACTACATTCAGCCAGGCAAGCCGCAGCAGAATGCCTATATCGAG
CGTTACAACCGCACAGTACGCTACGATTGGCTTGGTCAATACCTGTTCGAGCCGATCACC
AAAGTGCAGGAATTTGCCACTCGCTGGCTTTGGCACTATAACCATGAGCGGCCCAATATG
GGCTTGGGAGGTATCACGCCAAAACAGAAGTTGGCCCTCGCGGCCTGA
>NGAMOLHF_00083 IS3 family transposase ISKpn20
ATGAAAAAGTCCCGATACACCGACAGTCAGATCATCAGCATCCTCAAGCAAGCGGAGGCC
GGTACGCCCGTGCCGGAGTTGTGCCGCGAGCACGGCATGAGCAGCGCCACATTCTACAAG
TGGCGAGCCAAATACGGCGGCATGGACGCCTCGATGGCAGCGTGCCTCAAGGAATTGGAA
GAGGAAAATCGACGCCTGAAGAAGATGTGCACCGAGGAGTGCCTGAAATCGGAGATCCGC
AAGGAAGCGCTCGAGGGAAAGTGGTAA
>NGAMOLHF_00084 hypothetical protein
GTGGTCACCAGAGGCAAAGTTGGCGCAGCAGTAGAGACCACCTCAACGATTGAGCCGGAG
CTTAGTGGATATTGTCGCAGCAAAGTGCCCTACCCTGAGCAGATAAGGCGTTGGAAAAAA
GCCGGTCTGCAAGATTCTTGCTCAGCTGGGAAACAGCGGCAGCAGAGACAGCGTGAGGCG
AAGCGGGACAAGCAGCGCATCAAGACACTCGAACGGGATCTTAGACGCAAGGAGAAGGAC
CTGGCTAAAACGGCAGCATTATTGCTGCTGCTAGAAAAGCTGGATGTCCTCTTCGAGGAC
ACGAGGCCGAGTGACATCGTACCCAAAGCGGCGCAACTGCTGGGGTGGGTCGACGAAGCA
GTGGATGCGAGTGCCCGAAAGCTCGGGAATCCCCCCGAAAACCAGCAGTGCTCAGAAGTG
GAATTTTCTCATAATGTAACGACCGGAGATTCCACATGA
>NGAMOLHF_00085 hypothetical protein
GTGGAGACCGCCACTAAAGGTCACGTCACCCACATCCTGGGTGACGTGACCTTTAGTGGC
GGTCTCCACATTGACGGCACCATTAAGGGCAATGTCACCTCGGAAGGGGGTGAGAAGGCG
GCCCTGACAGTGAGTGAATCCGGCACCATCGAGGGGGATGTGCGGGTCACCAACCTGATG
CTGAATGGCAGGGTGATCGGTGATGTGTTTGCCAGCAATCGGGTGGAACTGGCGCCCAAG
GCGCGGGTGACCGGCACTGTCTGCTATGATCTGCTGGAGATGTCGATGGGCGCGGAGGTG
AATGGCCAACTGGTGCATTCGCAGGACGCAGAGCCGCGCCGGCTTGGCTACGATGAGCCT
GCGGTCGATCAGGATGAACTGTCGGGAGATGAGTTGTCGGCGAGTTCCTGA
>NGAMOLHF_00086 Iron-sulfur cluster insertion protein ErpA
ATGAGTACCGTAGAAGCAAGCAATGAATCTCTTTTGGTCTTTACTTCGGCCGCTGCCGCC
AAGGTCTCTGAGCTGATCAAAGAGGAGGGCAACCCGGATCTGATGTTGCGCATCTATATC
CAGGGTGGAGGCTGTTCCGGTTTTCAGTACGGCTTCAGCTTCGATGAGAATGAAGGCGAG
GGGGATGCCAAGGTGGTAACCGACGGGGTGACCTTGCTGATTGATCCGATGAGCATGCAG
TACCTGGGCGGGGCCGAGGTGGATTACACTGAGGGGCTGCAGGGCTCCCAGTTTGTGATT
CGCAACCCCAACGCCAGTACCACTTGTGGCTGCGGTTCATCCTTCTCTGTTTGA
>NGAMOLHF_00087 Anhydro-N-acetylmuramic acid kinase
ATGCCAACTGAGGCGCTCTATATCGGCCTGATGTCGGGCACCAGCATGGATGGCATCGAC
GCCGTGCTGGTCGATCTGGCCGGCGCGGTCCCAAGTCTACGCGCCAGCCACAGCCACCCC
TATCCTGACAAACTGCGGACAGAACTGGCCGCACTGACCACCCCGGGTGAGAATGAGATC
GACCGGATGGGCCAGCTCGACATTCGCGTCGGTCGCTGTTTTGCCGAAGCGGTGAATGCC
CTGCTCGAGGCGAGCAACTGCCCGACCGAATCGATCACCGCGATTGGCAGCCATGGCCAA
ACCATCCGCCACCGCCCCTGCTTCACTGTGCCGTTTACCCTGCAGATCGGCGACCCTAAC
ACCATCAGCCAGGGCACCGGCATCACTACGGTGGCAGATTTTCGCCGCCGCGACATGGCG
GCAGGTGGCGAGGGGGCCCCGCTGGTCCCCGCCTTTCATGAAGTGGTACTGCGCAGCCAC
CAACGCAACAGGGTAATCCTCAACCTCGGCGGCATCGCCAACATCACCTGGCTACCCGCC
GACCCTGCTGCCACGATTGTGGGCTTCGATACCGGCCCCGCCAACGTGCTGCTCGACCAG
TGGATCGAACATCAGCTTGGGAAGTGTTATGATCAGGACGGCGCCCTGGCAGCCAGTGGC
AGAGTCGACCAAAAACTGTTGAACCAACTCCTGCAGGAGCCCTATTTTCAACGCGGTCTG
CCGAAAAGCACTGGCACGGACCATTTCAATCTGAAATGGCTGGAAGCTCATCCGCAAGCA
CATGAGCTACCTGTGGAAACAGTACAGAGCACCCTAGTCGAACTCACAGCCGTCAGCGTG
ATGCAAGCGGTGACGCGTCACTGCCCCCAAGCCAATGAGATGTTGGTGTGCGGCGGCGGT
GTGCACAACCGTTTTCTGCTCTCTCGGTTGCGTGCCCACGCAGGCCGCCTGAAGGTCACC
AGTACCGCCGATGTCGGCGTGGATCCGGACTGGATCGAGGCCACCGCCTTTGCCTGGCTC
GCCCAGCGCACCCTGAAACACCTGCCCGGCAACCTCCCAAGCGTCACCGGCGCGAGTCAG
CCGGTGATTCTGGGCGGCATCTACCCTGCCTGA
>NGAMOLHF_00088 hypothetical protein
ATGCGCGATTTCAAAAATTTCCGCTTGGAAAGCCGGCGCTCTCGCCGATCTCCGCTTCTG
CGACTGCTTGTTGGCGGCGCAATCCTGATTGCCGCAGGCGTCGGCCTTCTACTCTGGCAA
GTTAGCGGGGGCCAGCCAGCGCCAGCGCCAGCGCCAGCGCCAGCGCCCAGCGCGCCACAG
CCCGACAGCAATATCCAGAAGAGACCCAGCAGGCAGATCACTCTGCCGCTTAAGCTGCCC
GACCTGGGGGATGAAAGCAGCTCGACCACCCTGCCAGAACCACCTCCCACCGCCAAGCCC
AGGCGGAGCGAGCAACCCGCCGCACAGCCCAGCACAACCACCCGCACCAAGAGCATCGTC
ACTCAAGCACCTGCACTGGACCGGGAGAGTCTCAGCTGGAGCAACCACACCATCCGCTCC
GGCGATACCCTCTCAAGCATCTTTTCCGAACAGGCGCTCAGTCCGACCCTGTTGCACCGT
ATCGTCAACTCATCAAAAACCGCCAAGCAACTCACCCACATCAAGCCGGGAGAGACCCTG
CGAATCGGCCGCGACAGCAGCAACGCATTCCGCTCGCTGATCCTCGATCACGACCGCATC
AACAGCCTGATTATCGAAATTGAAGGTGACAGCTTCAGCGCCCGCACAGATACCAAACAG
GTGGAGCGCCGCACCACCCATCGCAGCGCCACCATCCAGGACTCACTCTATCTGAGCGCC
AAACAGGCGGGACTGCCGGAATCAGTGATCATGGAGCTGGCCAATATCTTCGGCTGGGAC
ATCGATTTCGCTCTGGAGATCCGCAGTGGCGACCACTTCAGCGTGATCTGGGAGGAGGAG
TTCCTGAACGGTGACAAACTGCGCGACGGCGCTATCCTCGCCGCCGAGTTCGTCAATCAG
GGGCGCCGTTATCGCGCCCTGCGTTATACCGACGAGAACGGCCACTCCGACTACTTCACC
CCGGAGGGCCGTAGCATGCGCAAAGCCTTCCTGCGCGCACCGGTGGACTTCCGCCGCATC
TCCTCCCGCTTCACCAGGGCCCGCTGGCATCCGGTGCTCGGCAAAAAACGCCCGCATCGC
GGCGTCGACTACTCCGCCAAGATCGGCACTCCAATCAAGGCCGCCGGCGACGGCAAGATC
ATCCACCGCGGCCGCAAGGGTGGTTATGGCCGCACCGTCATCATCCAGCACGGGCAACGC
TACACCACGCTCTATGCTCATCTCTCCCGCTACAATAAAAAGACGAAGAGTGGCAGCCGG
GTAAAACAGGGGCAGATCATCGGCTATGTGGGCAAAAGCGGGCTCGCCACCGGGCCACAC
CTGCACTACGAATTTCGTGTCAACGGCGTCCACCGCAACCCGCTGACCGTCAAACTCCCC
GCCGCCCAGCCGATCGCAAAAAAGTACCGCGCCGATTTCGAAATGAAGAGCCAGGATCTA
CTGGCTCAGCTGGAGACTCTCAGCCGCACAATGCTCGCGGATGCCAACTGA
>NGAMOLHF_00089 Tyrosine--tRNA ligase
ATGGCGGATATAGATGCGGCGCTGGAAACTATTTTGCGGGGTACCGATGAGGTGCTGCCG
GAAGATCTGCTGATTGAAAAGCTGAAGAGGGGTAAGCCACTGCGAGTGAAGGCGGGATTT
GATCCAACGGCGCCGGATCTGCATATCGGGCACACGGTATTGGTGAATAAGCTGCGCCAG
TTTCAGGAGCTGGGTCATGAGGTGTTGTTCCTGGTTGGCGATTTCACTGCGATGATTGGC
GATCCGACAGGTAAGAGCGCGACCCGGCCTGCCCTGACTCGGGAGCAGGTGCTGGAGAAT
GCTCAGACCTACGAGCACCAGATCTTCAAGATTCTTGATCCGGAGCGGACGACGATTGTC
TTTAACTCCTCCTGGATGGGGGAGATGCGGGCCGCTGACCTGATCCAGCTGGCCGGCAAG
TATAATGTCGCGCGGATGCTGGAGCGGGATGATTTCAGTAAGCGTTACAGTTCCGGGCAA
TCGATCGCGATCCACGAGTTTCTCTATCCATTAGTACAGGGTTATGACTCTGTGGCGTTG
AAGGCCGATGTAGAGCTCGGTGGTACTGACCAGAAGTTCAATCTGCTGGTGGGGCGGGAG
CTGCAACGGCAATACGGTCAGGAGCAGCAGGTGATCCTGACCATGCCAATCCTCGAGGGG
CTGGACGGGGTGCAGAAGATGTCCAAGTCGCTTGGCAACTACATTGGCATCACCGATGCG
CCAGAGGATATGTTCGGCAAGATTATGTCGATTTCTGATGATCTGATGTGGCGCTATCTG
GAGTTGCTGAGCTTCAGGCCGATGTCAGAGATAGAGTCATGGCGGGTAGAGATTGAACAG
GGCCTCAACCCCAGGGACGTAAAGATTCGACTGGCAAAAGAGCTGGTCGGTCGCTTTCAT
GATGAGGCGGCGGCGGAGGCGGCGCACCAAACGTTTGTTTCGCGTTTCCAAAAGGGGCAG
ATTCCGGATGAGATGGCGGAGTTTGAGCTGTCGGCTGGTGAGGGCCTGCCGATCGCCAAT
CTGCTCAGGGATGTCGGCCTGGTGAAGAGCACCTCGGAGGCGATGCGCATGATCAAGCAG
GGCGCGGTAAAGATCGACGGAGAGAAGATTGGGGATACCAAGCTGCGCCTTGAGTCGGGT
GAAGGGCTTGTCTGCCAGGTAGGCAAGCGTCGATTTGCGCGTGTAACGCTTGTTTGA
>NGAMOLHF_00090 16S ribosomal RNA
TGAAGAGTTTGATCCTGGCTCAGATTGAACGCTGGCGGTATGCTTAACACATGCAAGTCG
AACGGTAACGCGGAGAGCTTGCTCTCTGGCGACGAGTGGCGGACGGGTGAGTAACGCGTA
GGAATCTGCCCAGTAGTGGGGGACAACTCGGAGAAATCCGAGCTAATACCGCATACGCCC
TACGGGGGAAAGCGGGGGATCTTCGGACCTCGCGCTATTGGATGAGCCTGCGTTGGATTA
GCTAGTTGGTGGGGTAATGGCCTACCAAGGCGACGATCCATAGCTGGTCTGAGAGGACGA
TCAGCCACACTGGGACTGAGACACGGCCCAGACTCCTACGGGAGGCAGCAGTGGGGAATA
TTGGACAATGGGCGCAAGCCTGATCCAGCAATACCGCGTGTGTGAAGAAGGCCTGCGGGT
TGTAAAGCACTTTCAATTGGGAAGAAAAGCCTGAGGATAATACCCTTGGGTCTTGACGTT
ACCTTTAGAAGAAGCACCGGCTAACTCCGTGCCAGCAGCCGCGGTAATACGGAGGGTGCG
AGCGTTAATCGGAATTACTGGGCGTAAAGCGCGCGTAGGCGGCTTGTTAAGTCAGATGTG
AAAGCCCTGGGCTCAACCTGGGAACTGCATTTGATACTGGCAGGCTAGAGTATGGTAGAG
GGAAGTGGAATTCCGGGTGTAGCGGTGAAATGCGTAGATATCCGGAGGAACATCAGTGGC
GAAGGCGACTTCCTGGACCAATACTGACGCTGAGGTGCGAAAGCGTGGGTAGCAAACAGG
ATTAGATACCCTGGTAGTCCACGCCGTAAACGATGTCAACTAGCCGTTGGGCTCATTATA
AGGGCTTAGTGGCGCAGCTAACGCGATAAGTTGACCGCCTGGGGAGTACGGCCGCAAGGT
TAAAACTCAAAGGAATTGACGGGGGCCCGCACAAGCGGTGGAGCATGTGGTTTAATTCGA
TGCAACGCGAAGAACCTTACCAGCCCTTGACATCCTCGGAACTTTCTAGAGATAGATTGG
TGCCTTCGGGAGCCGAGTGACAGGTGCTGCATGGCTGTCGTCAGCTCGTGTCGTGAGATG
TTGGGTTAAGTCCCGTAACGAGCGCAACCCTTGCCCTTAGTTGCCAGCACGTAATGGTGG
GAACTCTAAGGGGACTGCCGGTGACAAACCGGAGGAAGGTGGGGATGACGTCAAGTCATC
ATGGCCCTTATGGGCTGGGCTACACACGTGCTACAATGGCCGGTACAGAGGGCTGCAAAC
CCGCGAGGGGGAGCCAATCTCAGAAAACCGGTCGTAGTCCGGATCGCAGTCTGCAACTCG
ACTGCGTGAAGTCGGAATCGCTAGTAATCGCGGATCAGCATGCCGCGGTGAATACGTTCC
CGGGCCTTGTACACACCGCCCGTCACACCATGGGAGTGGGTTGCAAAAGAAGTGGGTAGC
TTAACCTTCGGGAGGGCGCTCACCACTTTGTGATTCATGACTGGGGTGAAGTCGTAACAA
GGTAGCCCTAGGGGAACCTGGGGCTGGATCACCTCCTTT
>NGAMOLHF_00091 tRNA-Ile(gat)
GGGTCTGTAGCTCAGTTGGTTAGAGCGCACCCCTGATAAGGGTGAGGTCGGAGGTTCAAA
TCCTCCCAGACCCACCA
>NGAMOLHF_00092 tRNA-Ala(tgc)
GGGGCCATAGCTCAGCTGGGAGAGCGCCTGCCTTGCACGCAGGAGGTCGGCGGTTCGATC
CCGCCTGGCTCCACCA
>NGAMOLHF_00093 23S ribosomal RNA
TCAAGTGAGTAAGCGCATACGGTGGATGCCTAGGCGGCAGAAGGCGATGAAGGACGTGGT
AGGCTGCGATAAGCCTCGGGGAGTTGTCAAACTAGCTTTGATCCGAGGATTTCCGAATGG
GGGAACCCACCTCTTAGGAGGTATCTGCATCTGAATACATAGGGTGTAGAGGCGAACCCG
GGGAACTGAAACATCTAAGTACCCGGAGGAAAAGAAATCAACCGAGATTCCCTTAGTAGC
GGCGAGCGAACGGGGATTAGCCCTTAAGCGATAGAGTGGTTAGTGGAACGGTCTGGAAAG
TCCGGCGATACAGGGTGATAGCCCCGTACACGAAAGCCTATTTATCGTGAAATCGAGTAG
GGCGGGACACGTGATATCCTGTCTGAACATGGGGGGACCATCCTCCAAGGCTAAATACTC
TCTGCCGACCGATAGTGAACCAGTACCGTGAGGGAAAGGCGAAAAGAACCCCGTTGAGGG
GAGTGAAATAGAACCTGAAACCGTATGCGTACAAGCAGTGGGAGCCCCTTCGGGGGTGAC
TGCGTACCTTTTGTATAATGGGTCAGCGACTTACTTCTCAGTGGCAAGGTTAACCGTATA
GGGGAGCCGTAGGGAAACCGAGTCTTAATAGGGCGCCATAGTCGCTGGGAGTAGACCCGA
AACCGGGCGATCTACCCATGGCCAGGGTGAAGGTGCGGTAACACGCGCTGGAGGCCCGAA
CCCACTTACGTTGAAAAGTGAGGGGATGAGCTGTGGGTAGGAGTGAAAGGCTAATCAAGC
CCGGAGATAGCTGGTTCTCCTCGAAAGCTATTTAGGTAGCGCCTCGCGTCTCACTCCAGG
GGGTAGAGCACTGTTTCGGCTAGGGGGCCATCCCGGCTTACCAAACCGATGCAAACTCCG
AATACCTGGAAGTGCAATCGCGGGAGACACACGGCGGGTGCTAACGTCCGTCGTGGAAAG
GGAAACAACCCAGACCGCCAGCTAAGGTCCCTAAATCACAACTCAGTGGGAAACGATGTG
GGAAGGCATAGACAGCTAGGAGGTTGGCTTAGAAGCAGCCATCCTTTAAAGAAAGCGTAA
TAGCTCACTAGTCGAGTCGGCCTGCGCGGAAGATTTAACGGGGCTTAAGTTGTGTACCGA
AGCTGCGGATGCGTGTTTACACGCATGGTAGAGGAGCGTTCTGTAAGCCTGCGAAGGTGT
GTTGTAAAGCATGCTGGAGGTATCAGAAGTGCGAATGCTGACATGAGTAACGATAATGCG
GGTGAGAGGCCCGCACGCCGAAAGCCCAAGGTTTCCTGCGCAACGCTAATCGGCGCAGGG
TTAGCCGGCCCCTAAGGCGAGGCCGAAAGGCGTAGTCGATGGGAATCAGGTTAATATTCC
TGAGCCTGCAGGTGGTGACGAATTCCGGTAGTTACTGTATCGCGTTGGTTGTCGATATGG
TGGCGTAGGAGTTCCAGGAAATAGCCCCTGCATATAGACCGTACCCCAAACCGACACAGG
TGGGCAGGATGAGTATTCCAAGGCGCTTGAGAGAACTCTGGTGAAGGAACTAGGCAAAAT
GGTACCGTAACTTCGGGAGAAGGTACGCCCCTCGTAGTGCAAGCTATGGGGGGCCGCAGA
GACCAGGTGGCTGCGACTGTTTATTAAAAACATAGCACTCTGCAAACTCGAAAGAGGACG
TATAGGGTGTGACGCCTGCCCGGTGCCGGAAGGTTAATTGATGGGGTTAGCGCAAGCGAA
GCTCTTGATCGAAGCCCCGGTAAACGGCGGCCGTAACTATAACGGTCCTAAGGTAGCGAA
ATTCCTTGTCGGGTAAGTTCCGACCTGCACGAATGGCGTAACGATGGCCACACTGTCTCC
ACCAGAGACTCAGTGAAATTGAACTCGCTGTTAAGATGCAGTGTACCCGCGGCTAGACGG
AAAGACCCCGTGAACCTTTACTACAGCTTTGCACTGGACTTTGAGCCTACTTGTGTAGGA
TAGGTGGGAGGCTTTGAAACCGGAACGCCAGTTTCGGTGGAGCCAACCTTGAAATACCAC
CCTGGTATGTTTGAAGTTCTAACCTAGACCCGTTATCCGGGTTGGGGACAGTGTATGGTG
GGTAGTTTGACTGGGGCGGTCTCCTCCCAAAGAGTAACGGAGGAGCACGAAGGTACCCTC
AGCGCGGTCGGACATCGCGCAATGAGTGCAAAGGCATAAGGGTGCTTGACTGCGAGACAG
ACACGTCGAGCAGGTACGAAAGTAGGTCTTAGTGATCCGGTGGTTCTGTATGGAAGGGCC
ATCGCTCAACGGATAAAAGGTACTCCGGGGATAACAGGCTGATACCGCCCAAGAGTTCAT
ATCGACGGCGGTGTTTGGCACCTCGATGTCGGCTCATCACATCCTGGGGCTGAAGTCGGT
CCCAAGGGTATGGCTGTTCGCCATTTAAAGTGGTACGCGAGCTGGGTTTAGAACGTCGTG
AGACAGTTCGGTCCCTATCTGCCGTGGGCGTTCGAGATTTGAGGGAAGCTGCTCCTAGTA
CGAGAGGACCGGAGTGGACGTATCTCTGGTGTTCCGGTTGTCACGCCAGTGGCATTGCCG
GGTAGCTACATACGGACAGGATAACCGCTGAAAGCATCTAAGCGGGAAGCCCCTCCCAAG
ATTAGATCTCGCTGGACCCTTGAGGTCCCTGAAGGTCCGTTAAAGACTATGACGTTGATA
GGCTGGGTGTGGAAGCGCAGTAATGTGTGAAGCTAACCAGTACTAATTGACCGTGAGGCT
TGACCA
>NGAMOLHF_00094 5S ribosomal RNA
TGGCGGCCATAGCGAGTTGGTACCACCCGATCCCATCCCGAACTCGGAAGTGAAACGACT
TAGCGCCGATGATAGTGTGGGGTTTCCCCATGTGAAAGTAGGTCACTGCCA
>NGAMOLHF_00095 hypothetical protein
ATGGGCCTGAGGCTGGTGTCCAAGCGAAAAATTCTGTGGGCCAGCTTGGCTGGTAGTGCA
GGAACCAGCGCTGCTTTGGTGGGGCTCTTTTTGATGCTGCTTGGCCTGAATCTACATACC
TATACAAAACTGACCGCAGAGCAGGTTCTGGCCAAGGTTATTGTGGGCGAGAAATCAGAG
CTGGGACGAGTGTTGATGCTCCGTATCGACGGCAAGCAACCGATTAGGCTGGATATGCCA
GGAGAGGAGTGGCAACTTGATGGGCGCTTTTTGAAGTGGAAAGCGTGGGCGGCTCTGCTG
GGAAAAACACCAAACGTCCGACTTGAGCGATTTTCCTCTCGTCTGGAGAAGAATGTGCAA
GCCGCTTCTGCGCCCGTGATCATCGAACTGATTGAGTCGCCTGGCGCCTGGATCAGTGCC
GCAATGAATATCGCGGAACAACTTGGAATGGTGGACGCCTATTACGGCAGCTCAGTCTAT
ATGCCTCTGGCCGAAGGCGCTGAGTTCATCGTCAGCGCAACCATGTCAGGTCTGATTGCG
CGGCCAAGCAATGCCCGGGCAGAACAGGCAGTGACAGAATGGAGGTACCGATGA
>NGAMOLHF_00096 hypothetical protein
ATGATTAGCTATACAGTCGAACTCCTGTCACCGGAGGCGCATCTCTATCAAGTCAGCATC
CATATCCCGGATCCTGAACCGCACGGTGTAACCTTTTCTCTGTCGGCTTGGATCCGTGGC
AGCTACATGATTCGGGATTTCTCACGACATATCATTATTATCGACGCTGAGGACAGCACA
GGTCCGCTTGCGATAAAAAAACTGGACAAGCAGACATGGCGATGCGAGCCGGTCAGTGGC
GATCTGACAATCCGCTATCAGGTCTACGCTTGGGATCTGTCAGTGCGAGGTGCTCATATG
GATACCACGCATGCCTACTTCAATGGTGCAGCCCTGTTCCTGGCTGTGCACGGTAAGCAG
CAAGAGCCACTGACTCTTACCATCAACCGCCCAGCAGGAGAGTGCTATGAGTCATGGCGG
GTCGCCGCGGCAATGCGATCGCAGAGCGTCGACGAGCAGGGGTTTGGCAGCTATCTATTG
CAGAATTACGAAGAGCTGATCGATCAGCCTGTTGAGATCGGTGTGCACGACGCTTTTGAT
TTTGCAGTGGCGGGCAAGCCGCATCGCTTTGTCGTGGTGGGCAGACACAGCGCAGACCTG
AACCGTCTGAAGAGCGACCTGACCCGAATCTGCAGCCAGCAAGTTGCGTTGTTTGGCGAA
CTCCCCCTCAACGACTATCTCTTCCTGCTTAGCGTGGTCGGAGAGGGCTATGGCGGGCTT
GAGCACCAAAACTCCACTAGCCTGTTGGCCAGCCGCAAGGATCTGCCAGGGCGATACGAA
ACGGAACCGAGCAAGAACTATCGGCGTTTGCTGGGGCTCTGCAGCCATGAATACTTTCAT
CTGTGGAATGTCAAACGCATCACCCCTGCGGTGTTCCTCGAGAACGACACGAGCGCGGAA
GTCCACACGCGACAGATGTGGGTGTTTGAAGGCATCACCTCCTACTATGATGATCTGATG
CTGCTGAAAAGCGGCTGCATTAAGCGTAAAGACTATTTTGAACTGCTGGCCGAAACCGTC
ACTCGGGTGATGCGCGGCCGCGGGCGTCTGAAACAGACTCTGGAAGAGTCGAGCTTCGAT
GCCTGGACCAAATTCTACAAACAGGACGAGAATGCCCCGAACGCGATTGTCAGCTACTAC
GCCAAGGGTGCGCTGTTCGCACTGCTGCTTGATCTACGGATGCGACTCGAAAGTGATGGC
GCTAGCTCTCTTGACCACGTTATGCAGGTGATGTGGCACCGCTACGGCAAGCCGGGTATC
GGGGTGCCAGAGAGGGGATTTGAGCAAGTGGCGATGGAGGTGACAGGGCTGGATCTAGCG
CCGCTGTTTGAGCTTGGCCTGCGCACTACCCAGGAACTGCCCCTGCAGGAGTCGCTGGCG
GCGTTTGGTGTACAGATGCGCCTACGTCCCGCAGCCGGCCCGGAGGACAACGGTGGCGTA
GTGACTGATGAGCAAGTGGCAGATGCAAAGCCGCGTTCGGTACTGGGTGCCCGCATCAAA
GGGCAGGATGCCGGCGAGCAGGTCGTGCAAGTGTATGAGGGTGGTGCAGCGATGGCCGCG
GGGATCGCTGCCGGTGACTTGATCGTGGCGGTTGATGGGCTGCGGGTCCGGCAGGGGGAG
ATCGAAAAACGCATCGCCGTCCTGCCGCCTGGTGAGGTGGTACCGGTGCATGCCTTTCGA
CGAGATGAGCTGATGCAATTTGAGCTTGTGCCGCAAGTGGCGCCAGCCGATACCTGCGAA
TTCTATCTACCAGAGGCGATCCCGCCAGCACAGCAGGCGCGGCGCGACGCCTGGTTAAGG
AGCCTCTGA
>NGAMOLHF_00097 hypothetical protein
ATGTATCTGGACGAGCAGAATTGTAAGGCCAAATTTTTCGATGCAAGGCAGAAATCGCAG
GTAATAGCCGGATTATTGCCGAGACGTTTAACGCAGCAGCGGGAAATTTGGGCCATAAGA
CTGCCGTTCATGATTCGTTCAGAGGCTCCTTAA
>NGAMOLHF_00098 Bifunctional ligase/repressor BirA
GTGGCGATGCCGACTAGGATCAGACTGCTGCAATTGCTAGCCGACGGGCGCTTTCACTCC
GGTGAATCGCTAGCCGTAGCGCTGGGGGTCAGCCGGGCCGCTATCTGGAAACAAGTCCGC
CAGTTGCGTGACGCGTTCGGCCAGGATGTTCATGCAGTGCGCGGCAGGGGCTATCGACTC
GCCCGACCGCTGGACCTGCTCGATAGCGAACGGATCAGCGCACAGTTCAGCGACGAAATC
GGGGTGCAGATCAGCGTCATCCATCTCCATCAGAGCCTGGATTCCACCAACAGCTGGTTG
ATGGAACAGGCCCGCAAGGGGGCAGCGAATGGTACTGTCTGTCTGGCCGAGCAGCAGTCG
GCCGGGCGTGGTCGGCATGGTCGCCGCTGGATCTCACCCTACGGTAGCAACGTCTATCTC
TCGCTGCTGTGGCGCTTCGAGCTAGCGCCGATGCGTCTCAGCGGGCTGAGCCTGGCCGCC
GGTATTGCTGTGCTGCGCACGCTGCGCGAGTTGGGAGCTGTTGAGGCAGGTCTGAAGTGG
CCCAACGACATCCTCTGGCAGCAGAAAAAGCTCGCTGGTCTGCTGCTCGAGGTGTCGGGG
GAGTCAGAAGGGCCCGCCCAAGTGGTGCTCGGGGTGGGATTGAATACCCATATGGACGAG
CAGGGGGCGGTCATCGATCAGCCCTGGACTGATCTCCGTTCAATCGCCGGCGTCAGGCCC
CACACTCGCAATGAGTTGGTCGCGAGCCTGATCGAGAACCTGGTCAGGGTGGCGAATCTT
TATGCAAGCGAGGGGCTGCAGCCGTTCATGCAAGAGTGGCACGATGCTGATCTGATGCTG
GGCAGACAGGTTGTTGTCCGCAATGCACGGGGCGCGATCCAGGGCCAGCACCGGGGAATC
GATGAAAATGGTGCGCTACTACTGGCGGTGGAGGGAGATATCCGCAGCTTTCATGCCGGC
GAAGTCAGTCTCCGCTCTGAGGGATCCTGA
>NGAMOLHF_00099 hypothetical protein
ATGATGAGTACCATCCCGCCCCAGAGCATCGATCGTGGTGGCCGTGCCACAGTCTACGAC
AATGACGGGGGTCACAGAAAGCGACTTTGCAGCTTGCAATGCAAGAAAACGGTCGACACC
CAGGGTTTCCGGCTGTCGATAGCCACTCTTCACCCCGCCCTGGGCTGCCTGGGCGCGCAG
GAAATCGGGCTTCAGTCCCCAGTGCTTTGTACACCAGTCACGCAGCTCACACCGCACTGC
CTCACCTGCGACACAGCTTACCCAAACTGCTGCAGGCGCTGCCAGCTGCCGCCATTGGGC
ATCGAGCAGTGGTGTGAGCTCACCCAGGTGCTGTTGACTGCTGACCGCGCCGTCCGCCAG
GCCCGCCACTGTACTCCAACGAAACGAGGTGTTTCCGATATCGACGAGCAACTCCACGCT
TCAGGATCCCTCAGAGCGGAGACTGACTTCGCCGGCATGAAAGCTGCGGATATCTCCCTC
CACCGCCAGTAG
>NGAMOLHF_00100 hypothetical protein
ATGCTGAAACTCAAACGCAGACTACGCCTGCTCACTGCCACACTGGCCCTAGGACTGGCC
TCGCTGGCGCAGGCGGACTATGTGGCCTATTCCATCGAAAAGGAAGGCGGTGCCAAGCGA
CCGCTGCCCGAATATATCGGCGATATCGACGTTAAATATTAA
>NGAMOLHF_00101 Serine/threonine-protein kinase PknD
GTGGGCGACATCCTCAACGGGCGTTTCGTGCTGGAGGATGAGATCGGCCGCGGCGGCATG
GGCGTGGTCTACCTGGCAAAGGACCTGCGTAAGGAAGAGGCGAGGGATCGGGATCCTTAC
GTCGCCATCAAGGTGCTCAACGAAGCGGTGCAGCAGAATCCTGATGCCTTTATCGCTCTG
CAGCGGGAGGCCAAGAAGGCCCAACGCCTAGCTCATCCCAACGTGGCCACGGTCTATGAT
TTCGACCGGGACGGTGACAGGGTCTACATGACCATGGAACTGATGCAAGGCGAGTCGGTG
GAGCACCTGATCAAGCGAATCCGGCCCAGCGGCCTGCCCCTGGAGAAGGCCCTACCGATC
ATCGAGGGGATGGCTCAGGGTCTGGCCTACGCCCATAGAAAGGATATCGTGCACGCCGAT
TTCAAGCCGGGTAACGCCTTCATCCTGCAAAACGGAGAGATCAAGGTACTCGACTTCGGC
ATCGCCCGCGCCTTCAACCCCCCAGGACAGAACTCTGGCAACGCCACCGTCTTCGATCCC
GCCAAATGGGAGGCCCTCACTCCGGCATACGCCAGTTGCGAGATGTTCGACCAGGCGGCC
CCTGATCCGCGGGACGATATCTACGCCCTCGGCTGCGTCAGCTATGAACTGCTCACCGGA
CGCCACCCCTTCGACAAGTTGCCGGCTAACCAAGCCCGCGGTCGGAAATTAATACCCAAA
CCCATTCCCGGACTCAGCCACCGACAGAATCAGGCACTGGTCCATGCCCTGGCCTTCGAA
CGCGGTGAACGCACCCCTGATCTTGAGCAGTTTCTACGGGAGCTGAAGGGTGGAAACGAC
GCCAACCACAAGTGGTGGGGGTTGGCAGCGGGTGTCCCCCTGTTGCTGGCAGTTGTGGGG
GTCGGAGTCTATCTCCGGATAGACGGGGGGACGGACAGGCCGAAGAGTTCACCCCGACCG
ACGCCGGTGGCCGAACAACCGGCAGAAACAAGGCCGGCTGCAACGATCCCGGGGGAGCTG
TTGGAGTCCGATGAAACACCAACGGCCGAAGCTAAACCCAGGCCCAAGGAACTCGATGCC
GAAACTCGGGCCAAGGTAGAACGCATCCTGGAGGTAGCCGAGCTTCACCGGATGGTCGGT
CGCTATCTGGAACCGAAAGGCAGCAATGCGGTAGAGGCCTATCAGGCAGTCCTCGAAATG
GACCCCAGAAACCGGAAGGCCCGGAACGGCCTAGATCAGGTGGCCACCCATTTTACGAAC
CAGGCCAGGCAGGCCATGGAACAGGGAGATAATTCAGCAGCACAAACCATGCTCAATCAG
GGCCTGCAGGCGGTCCCCAAGCACAGGGAGCTCCAGCTTTTGAAAAAACGGCTGCAATCG
AAATAA
>NGAMOLHF_00102 hypothetical protein
TTGAGCAACACGGGAGGGAGATGGCACTGGGGTACCGACGATACGAGTTGCCTGGTCAGA
AATCGGGGCTGGACGGCCCGTTCCCAGATCCGCACGGATACGAGTTTCCCCACCCGCTGC
ATCCTCCGCGGGTTCCGTATATTGAGCGAGACGGGCACGCAGGGAGGTGACGATCTGGGC
CGGGATCCGGTTACTGCGCTGCAACTCGTCCAACAGTGCGACGAGTTCCGTCTGGCTATT
CGGATGTAG
>NGAMOLHF_00103 hypothetical protein
TTGGGCGTCGAGCCTGCCCAACAACCTATCCAGATCCATGCGTCCGGTAAAAAAGTCGTC
CAGCGCCGCCCTGAATTCATCCATGGAGTGAAGCATTCCAACTACAGGGAGTATCTGGGA
TCAACGCTGACCAACCAGAAGGAATTCCCCAAACTCATGCCCGGTGCGCTTGAGCTGGGC
GTATTGAGGGGATTGATCAACGTTGAGTTCCTCGGCCCGGGCTGA
>NGAMOLHF_00104 hypothetical protein
ATGCCCAGGATTGTTCGCCTTGTTTGGATGCTGTTCCTGTTGAGTGTGCCGCTTTCTCTT
CCTGCACTCGATTTCGAGGTGACGGCCCAGACCACCGACTGCTCCGGTGACATCGGATTC
TCCTCCTTCGATTCCCGGGATCTCTATAAGATGCAGTCGGCGGACTGCACCGACCCCAAC
ACCGGCCAAAAGCTGCAGCAGGTGCTGCTGAAATCCAAATCAGGTCTAGTCAGCTACGAC
GTGATCTGGGTCACTCAGGAGGAGGCCCGCAACATCCTGCAACAGATAAAGGAGATCAAG
GCGGCCAAGATCAAACGCATGACCCGTCCCGAGGTGATGATCCAGAAAGAGACGGTGATC
CGCCACGAACGACCGATTGCGACGCCCACCGTCACCCGTTCGGCCCCGCCGGCGCGCAGC
GACCTGCCCGGCCCGGTGATCAACATCGTCGATCCGCCCATCGCCAATACCCGCTCCATC
ACCAATGTCATCACACCGACGGATGCCGACAAGCGCACCGTGGTGGGCAAGATCAACGCC
CCCGCCGGCCTGATCTCCTTGACCATCAATGGCAAGTCTCACAAAGTGGACGAACACGGC
ATCTTCAAGGCCGAGGTGCCGGTGACCCGTTCCAAGACGCCAGTGACCATCGTCGCCGTG
GACAATCAGGGCAAACGGGACACGGTGGAATTCCGGCTGCTGCCCGAACCCCTGCAGGAG
CAGCCTGAGACTGGCGCCGGTGTCGACAGCGATCCGAGCGTCTTCGGGAACTATCATGCC
CTGATCATTGCGAATGCCCGTTATGAAAAACTTGATGACCTCTCCACCCCAAAAAACGAT
GCGGACGCAATCGCCGACATCCTCAAGCAGCGTTATGGATTCACCGTCACCCGCCTCTAC
GACGCGACCCGCTACGAGATCCTCTCCGCTCTGAACAAGACCCGCCGGGAACTCACCGAA
AAAGACAACCTGCTGCTCTACTACGCTGGCCACGGTGAGTATGACAAGACCAACAACCGG
GGCCACTGGCTGCCGGTTGATGCGGAGACCAACAGCACCGCCAACTGGATCTCCACCGTG
GCGATCACCGACATCCTCAACGCTATGTCGGCGAAGCATGTACTGGTGGTGGCCGACTCC
TGCTACTCCGGAGCCCTCACACGGGCCGTCAACACTGAACTTGATCCCGGCATGTCGGAA
GAGACCCGCATGAAATGGCTCAGGGTCATCGCCAAGGCCCGATCTCGCTACGTGTTGACC
TCCGGCGGTGTGAAACCGGTATTGGATGACAGCGGAAATGGACACTCCATGTTTGCCAAT
GCGCTCATCAATGTACTGAGCGAGAGCAAGGGGATACTCGAGGGTTCCAAACTGTTTCGC
GAGGTCAAGTCACGGGTGTCAGCCCGGGCCGAGGAACTCAACGTTGATCAATCCCCTCAA
TACGCCCAGCTCAAGCGCACCGGGCATGAGTTTGGGGAATTCCTTCTGGTTGGTCAGCGT
TGA
>NGAMOLHF_00105 Protein SprT
ATGACGCCGCTGCAGCACCAGGCCGAGGCGCAGACCCTGGAGCTGTTGCTGCAGGCACAG
GATCAGTTCAAAATCCGACTGCCTGAAGTGCGTATCACTTTTGATCTGCGAGGGCGCAGC
GCCGGCATGCTGCGGCTGCCGCGGTCAGGCGCGGCAGTTATCCGCTACAATGCCCAGCTG
CTGGCGGAAAACGACCCGCAGTTCATCGCCCTGACGGTCCCCCACGAAGTTGCCCACCTG
GTAGCCATGACGCTGCATGGGAGGGGGATCCGCCCGCATGGAGCGGAGTGGAAGGCGGTG
ATGGAGGCATTTGGCGCCGCACCGGAGCGTTGCCACCAATTTGATGTCAGCCGCGCCTCT
AGACGCCGGTTGCGCCGCTTTACCTACCAATGCAACTGCAGGGAGCACCAGCTCAGCAGC
ATCCGCCACAACCGTGCTCAGCGGGGCACCCGCTACCTCTGCCGACACTGCAAGACATCT
CTACGCCCAGTTGAATAA
>NGAMOLHF_00106 NADH-quinone oxidoreductase subunit M
ATGAATGAATCCATCCAGGCGCTCACCGAGGGCCTACCGCTGATCAGCCTGCTGATCCTT
TCGCTGCCGCTGGGCGCTAGCCTGATCTGGCTGCTGCCGGGAGAACATCTGGCGCGCTGG
GTGGCACTGTTCATCGCACTGATCGATCTGTTGCTTGCGGTAACGATCCTGTTGGCTTTC
GACCCGGGCCAGTCGGGGTTTCAGTTTGTCGAGCAGAGCAACTGGATCGCCTCGCTGAAT
ATCCACTACCGGGTCGGCGTGGATGGCATATCGGTGCTGTTCCTGCCGCTGACGGTGCTG
CTGTTTCTCGGCGTGGTGCTCTCCTCTTGGAGCAGCACACGCAGCATGCCACGTCTCTAC
TACACCCTGCTGTTGCTGCTGGAGAGCAGCAGCCTGGGGATCTTCTGCTCGCTGGATACG
GTGCTGTTTTTCCTGTTCTGGGAGCTGACTCTGCTGCCGCTCTACTTCCTTATCAGCTTC
TGGGGAATCGGCGCCAACCGCCGCTACGCCGCGGTCAAATACACCCTGTTTATGCTCGCT
GGCGGCATCCCGATCCTGTTTGGTTTTATCCTGCTCGCCTTCGGCCAGGCCGAACTCAGC
GGTACGGCCCCACCCGCGGGTCTGGTATTTGATTACGAAACCCTGCTCAACAATCCTCTG
CCGGCCGAGATGCAAACCCTGGTGTTCTTCCTGCTGCTGCTCGGCTTTGCCTTTAAGACC
CCGCTGTTCCCGCTCCACACCTGGCTGCCGGTGGTAGCGATGGAGGGACCGGTGGCGATC
GCCGCACTGATGACCGGGCTCAAGCTGGGGGCCTACGGTATCATCCGCTTTGTGGTCCCG
ATGGCGCCGGCTGCGGCGCAGGAGTTCCACTGGCTGCTGGCCGGTCTGGGCGTGATGGGG
ATCCTCTACGGTGCGGTGCTGGCGATCGCCCAGACCAACCTGCGCCGCATGCTCGCCTAT
GCCAGTATCAGCCATGTCGGGCTGGTATTGCTGGGGATCGCCTCGTTCACTATCCAGGGC
TTTCAGGGGGCGCTGTTTCAGCTGCTCAACTTCACCATCATCGCCGGCGGGCTCTATATC
ATGACCGGCTTCCTGCACCATCGCATCGGCTCTACCGATCTGATCAACCTGGGTGGCGTG
GCCCAGTCGATGCCGCTGCTGACCGCCTTCTTCCTGCTGTTTGGTCTGGCGAGCATGGGA
GTGCCGGGCACCAACGGTTTTCCCGCCGAGTTTCTGGTGCTGGTGAGTGCGCTGGGCAGC
CACACCGGCGCCGGGCTGGCGGCGCTGTTCGGTATGGTGCTGGGTGCCGGTTATTTTCTC
AGCCTCTACCGCCGCGCATTCCTGGGGCCTGCCCGCTCTGCGGTGGTCATCGACGCCCTG
GATCTGCGCCGCCGCGAGCTGCTGGTGGCCAGCATGATCGCCTTCCTGGTACTCGCCATT
GGCCTCTATCCCAACAGTGTGTTGGAGACCACCCGGGTCGCCAGTGAGGCCTGGGTGGCG
TATCTGCTGATTCAATGA
>NGAMOLHF_00107 NADH-quinone oxidoreductase subunit M
ATGATGCATGAGATCCACTGGAGCGCCCAGGCGGGCTTCCCCATCCTCAGCGCGCTGCAG
CTGCTGCCGCTGCTCGGCATGGCCATCCTGCTCGGCTGGCGGGAGAGCCGTGCGGTGCCC
CTGCTTGGTACCGGTTTCGCGCTACTGGAGCTGTTGCTGGCGCTGCTGCTGCTGAACTTC
TTTGATCCCACGCAAGAGGCGATGCAACTGGCCGAGCGGATGCCCCTGTTTGGCCCGCTT
GCCTACCACGCCGCAGTGGATGGGGTGAGCGTGATCTTCATCCTGCTAACGGCGCTGCTC
AGTCTGCTGGTTGTGATCTACGGTCAGGTGCGCGATCTAACTCCCCACGCACTCTTTATG
CCACTGGTGCTGGCGGTTGAATCCGCACTGATGGGCATGTTCACCAGCGTCGATCTACTC
TGGTTCACCCTGCTCTCGGCAATGGAACTGGGCCTGGTAGGATTTCTAATCGCCCGCTGG
TCCACCTCGCCAGAATCAGAGCTGGCCCAGGCGCGCTACTATCAATTCATGGGCACCGGT
CTGCTACTGTTGTTGAGCGGCGTCATCATGCTTGGCTGGAACTACGCCGACGCCAACGCT
GGCCGCTGGAGCTTCGATCTGTTCGAGCTGCAACAGACGGAAGTGGCGCCCAATTTCCCC
TCAGTGATCTTCTTCCTGCTGTTCTATGGTCTGGCGGTGCGCATCCCGCTGTTCCCGCTG
CACGGCTGGCTACCGGTGGTGGCGGAGCACGGCACAGTGGCGGCGGCACCGGTGTTTTTA
ATCGGCCTGAAGATCGGCATCTATGCGATGCTGCGCTTTCTGCTACCGCTGATGCCTGAG
ACGGTGCTGCAGTGGCAGCCGTTCATCGTCGCCTTTGCGGTGGCCGGGGTCTTCTACGCC
GCACTGCTGGCAATGCTACAGGTCAATCTGCGTCGGCTGCTGGCGTTTGCGGTGGTGAGC
CATACCAGCGTGTTGCTGATCGGCATGTTCAGCCTCAACCTAGCGGCCTTCGAGAGCAGC
GTGATGCTGTCGGTCAACTTCGGTCTGGCGATCACTACCCTGCTATTCATGCTCGGTTTT
GTCTATCGCCGCACCCACACTCTGCTGATGGCTCGCCTCGGCGGTCTGTTCGACCACATC
CCACTGATCGGCATCGCCTTTCTGATCGGCGGCCTGGCCATCGTCGGGATGCCTGGCACG
CCAGGTTTCGACGCGGTGCATCTGACCCTGGAGGCGGCGATCCACCGCTTTGGCGCGCTG
GTGACCATCGCCGCGGCGCTGGGTAACGTGGCGGCTGCCGGCTTTCTGCTGTGGGCGTTT
CAGCGCTCCTTCCTAGCGCCCCAGGATGAGACCCAGGCAGCGCTCAAGGTGGAACCCACC
AGCTCGGTTGAGAAGCTGATTGCCGGAGTGATGATCCTGGTGATGTTGAGTGCCGGCTTC
TATTCCGAGCCCTGGCTAGGGCTGATCGAAAACTCCCTTGAGGGGCTGAATACGCTCTAT
GGGGCCGGGGCGCACTGA
>NGAMOLHF_00108 NAD(P)H-quinone oxidoreductase subunit 2, chloroplastic
ATGTATGAACTCGCCCACTCCCCCCTGTTCGCTCCACTGCATGGGCTAATCCCGATGATC
CCGGTACTGCCGCTACTGGCGGCCGTCTGGATCGCCCTCTCCTACACCTTTGAGGGCAAT
CGTGGTGAGGTCGGCGAGCGACTCACAGCGCGGGTCGCACTACTGGCAGGCGCACTGTCA
CTGATCATCCTGCTGCTGGTCGACCTGTTGGCCCTGCTGATCGGCGAGGCGCCGGGCCAG
ATCCGGTTCGGCGAGTGGCTCAGCAGTGGCGACTATCATATCCGCATCAGCTTTACCCTG
GATGCACTGGGGCTGTCAATGGCGACCCTGGTAGCCACTATCGCCCTGATCACGCTGCGT
TTCTCGGTCAACTATCTACACCGCGAGGCGGGCTTCCAACGCTTTTTTATGGCGCTCTGC
CTGTTCATGGCGGGTATGCTGCTAATCGTGATGGCAGGCAGTGCGGCACTGGCATTTGTC
GGCTGGGAGCTGGCCGGTGTCGCCTCCTATCTGCTGATCGGTTACGCGTTGGACCGCCCC
ACCGCCACCACCAATGCTACCCGGGCGTTTGTCACCAACCGCATCGGCGATGCCGGTTTC
GTGCTGGCGCTGTTTCTCGCACTGTTCTGGATCGGTGATCTAGAGTGGCCGGCAATCACC
GGTGGCGTTACCGACATGAGCAGCCTCAGCGCCGGTCTGCTCGGCTCCGGCTTCCTGCTG
GCGGCGCTGGTGAAGTCGGCCCAAGTACCCTTCTCACCCTGGATCAGCCGCGCCCTGGAA
GGGCCGACCCCTTCCAGTGCGGTGTTCTACGGCTCACTGATGGTGCATGCTGGCGTCTAT
CTGCTGATCCGCCTGCAGCCAGTATTCGAGCAGACACCGCTGATGATGGTGGTGATACTG
CTGTTTGGTCTGCTGACAGTGGCCTATGGTTACCTCTGCACACTGGTGCAGACCGATGTG
AAGAGCACGCTGATGTTCTCCACCATCGCCCAGGTGGGACTGATGTTCGTCGAGTGCGGC
CTGGGGCTATTCGAGCTGGCAGCCTGGCATCTGGCGATCCACGCCATCTGGCGCGCCTAT
CAGTTCCTGCTCTCGCCGGCCCACATGCACCTGATGTCACGCCCGACCCGACCGGCACCT
GCCTGGCTGCGCAAGCGCCGCTGGCTGTTTACCGCAACCATCAACCGCTTTTGGCTCGAT
CCGGTCAGCGACTGGCTGTTGACCCATCCTACTCAGCAGCTAGCCCGAGACACCCAGGAG
TTCGACGACCGGGTGATCGTACCACTGGTCGGCATGCCGGCCCGCGCCAATGCGATCAGC
TCCCTGGCCCAATGGCAGGGGCGCAAGGGCCAACCGCTACCCTCCAGCGAGGGCGATGTG
GGCCAAGGCATGGGGCTGGTCGGCAAGCTGATGGAGGGCATCGCCTCGATGCTGCACTGG
TTTGAGGAGCACCTGGTGCTCAAAGGCGGTGGTGAGGGGCTGATCAACCTGATCGAGCGG
CTCGGTTCCAGACTGTTGCGGATCGAAGAGCTGCTGGCCCAGCCCCGCTATCTGCTGTTG
CTGATCATGGCGACCTTCGCGGTGATACTCTAA
>NGAMOLHF_00109 hypothetical protein
ATGTTCTTCTGGCGCCACAACCACCCCGGTTACCAGGGCAGCGCCGAGGTACCGGTAGCA
ATGCTCGACTACCTGGCGGTGCGCCTGGTGCTGGAACGACTGTTCGCACAGAAGCTCTGC
AACCAGCAGTGGCAGATCGCCCCCAACCTCGACCTGCTGCGCTGGTACTTCCGCCGCCGT
CGCTCCGAGTTCATGGTGCGCTACACCCTCTACAATCGCCGCCTGCCGGAGTACCTCACC
AACCGTGCGCAGCAGTTGGTGAGCCGCATCCCGATTGCCAGTGAAGAGCGCCCCATGTGG
CGGCAACTGGCCGACATGATCTGGACTTGGCGGCAGAGCCCCGCCGCCGACCAGCCGGAG
GGCTATTCCGTCTACCGCAGTGCCTGGCCCCTGTTCCGCCTCTGCCAGCACCTCGGCATC
TGCGCTGACGAACTGCGTAGCATCGAGTGCGAACCGCTTGCATCGATCTTCGACACCCTG
GCCCAGCTCACCCCGCATAAACGCGGTTACATCTGGCTGCAGGCCTACGAACGCCACTAC
CGCGAACAGATCTTCAACGCCATCGTCAATAATGAGGGACGCGGTCGCTGGAAGACGCGT
GAGAACCGCCCGGCAGCACAGATCGTCTGGTGCATGGACGATCGCGAAGAGGGCATTCGC
CGCCATCTCGAAGCGATCAATCCGCAGATCGAGACCCTAGGCACAGCCGCCCACTACAAC
GTGCCACACAATTGGCGCGGCCTCGACGACAGCGAGATCAGCGGTCTCTGTCCGGTGGTG
ATGGTGCCCACTCATGAGATCCGCGAACTGCCCAAGGTCGGTGAGGAGAAAAGCGCCAGG
GAGCGCAGCAAGCAGCACAAACGCCGCCTTTGGCTGAAGGATTTGTTGTTTCAGGAGACC
CGCCGCAATCTGCTCGGCTCCACCGCATTGATGACCTTGGCAGCCCCCGGCGCACTGGCA
GTACTGGCCGCCAAGGTGGTGGCGCCATTGAAGTTGGGGCAACTTTCAGCGCGCCTGCGA
GAACGCTATGAGACCCCGGTGACCACCGATCTCGCCCTCACCGCAGCGCCCGATGCCCCG
GAGGGCAGTATCGAACAGAACCGTCTCGGCTTCTCCGACATCGAGCAGGCCGACCGGGCC
GAGGCGTTCCTACAGAATCTCGGTCTGGTGGATGGCTTTTCGCGGCTGCCGATCATCATG
GGCCACGGTTCCAGCAGCGAAAACAACCCGCACCGCGCCGCCTACGACTGCGGTGCCTGC
AGCGGCCGCCACTCCGGACCGAATGCCCGTATCCAGGCCGCGATATGCAACCGTCCGGTG
GTCCGCACACTACTGCGCGAGCGCGGCATCGATATCCCCGACGACTGCTGGTTCATCGGC
GCCTTCCACAACACCTGCAACGAAAATATCGACTGGTTCGACCTCGACAAGGTACCGGAA
AGCCATCGCCAGGAGCTGGCCAGTATCCAGCAGGATCTGCACCAGGCCTGCCAGCATTCG
GCCCACGAGCGCTGCCGTAAGTTCTTCTCTGCTCCCAAGCATCCGGGGCTGAAACAGGCG
CTGACCCACATCCAGGGACGCGCCAACGACTTCAGCCAGGCGCGTCCGGAGTTAGGCCAC
GCCACCAACGCCTGCGCCTTTATCGGCCGCCGATCGATCACCCAAGGGGTGTTCTGGGAC
CGGCGCGCCTTCCTCATCTCCTACGATCCAACCCGCGACCCGGACGGCAGCATCATTGAG
CGTCTGCTGCTGGCCAACGGCCCGGTCGGCGCCGGCATCAGCCTGGAGTACTACTTCTCC
ACGGTCGACAACGAGCAGTATGGCTGCGGCTCCAAGGTGACCCACAACATCTCCGGCCTG
TTCGGTGTGATGGAGGGTGCCAGCTCCGATCTGCGCACCGGCCTACCGCGGCAGATGATC
GAGATCCACGAGGCAATGCGGCTGCAGGTGATCGTCGAACAGAGCACCGAGATGCTGACT
GAGATCTATCTGCGCCAACCACCGCTGCAGGAGCTGGTGGGCAAGGGCTGGCTGCTGCTC
AGCGCCAAAGATCCAGACAGCGAGCGCATCGATGTCTTTTATCCCGACAAGGGCTGGGTA
CGCTGGCAGGGCAAGCTGGAGCCACTACCCAGCGTAGAGTGCTCGGCTGACTGGTACAAC
GGCCAGATGGACCCACTCACGCCGGTGCTGCTGAAACAACCCGGAGCGACCGACCATGTA
TGA
>NGAMOLHF_00110 hypothetical protein
ATGGTTTTCTTTGATCAGGATGGCATCGTAGAGGCCAATGCGGTGGTTGCTGCAGCCGCC
ACAGACCACTGCATACTTCTGCTGCAAGCGCAGTCCCGGCAAGGTCTTGCGGGTGTCGAG
AATGCGCACCCCAGTACCGGCGACCTGCTCGGCGTAGCGCCGCGCCAGGGTCGCCGTGCC
CGACAGGGTCTGCAGATAGTTCAGCGCCGTACGCTCGCCGCTGAGCAGGCTGCGGGTGTC
ACCCTGCAGACGACAGACCGTCGCACCGGCCTGCAACTGCTCGCCATCTGCGGCCAGCCA
CTCGATCTCGATGGCCGGATTGAGCTGCCTGAAGGTCTCGTCAAACCAGGCGCAGCCACA
CAGCACCGCCTGTTCACGACAGATCACCTCCACCCGGGAGACCGAACCGGCATCGATCAG
CAATGCGGTGAGATCACCGCACCCCAGGTCTTCCTCCAGTGCCAGCGCAACCTGGGCGGA
GATCAATCGGGATTGTGGCAACTCCGGCATAGGATTCAATCCACCGCCAGCAGTTCTACC
TCGAACACCAGTGTCGCATTGGGTGGAATCACCCCGCCTGCCCCGGCAGCACCATAG
>NGAMOLHF_00111 FK506-binding protein
ATGAGCGATAAGATCACCGATTCCGGTCTGAAATACGAAGACCTGCAGGAGGGCGATGGT
GCTGCTGCAGAGAATGGGCAGCGGGTTTCGGTGCACTATACGGGTTGGCTGACCGATGGC
AGCAAATTCGACTCCTCCCTTGATCGCAACCAGCCATTCAGCTTCTCGCTCGGGCGCGGC
ATGGTGATTCGTGGCTGGGATGAAGGGGTTGCCGGAATGAAGGTGGGCGGCAGGCGTAAG
CTGACGATCCCGCCGCAGCTTGGCTATGGTGCTGCCGGGGCAGGCGGGGTGATTCCACCC
AATGCGACACTGGTGTTCGAGGTAGAACTGCTGGCGGTGGATTGA
>NGAMOLHF_00112 hypothetical protein
ATGCAACGGCAAGACAACATCATCTCTTTCGACGGGCAAGAGAGCCCAAAACGTCGGATC
TCTCTGGACGCGAATAGCCGCAGGCTTATCGATGCGTGTCGAAAACTAGTCGTCAAGATG
CTCCCTCAGTTGATGGCGGGGCTGTTTGAGAAGCTCGACGATGCGATGTATGAGCTTGCT
GATAAATCCGAACATAACTCCCTTCAAAGCACCTATTTCAACACCATGCGTGACCTGCGC
AAGGATCGCGTGCGTATCGATCGCGAATTCTGCCGTGAGGTGCTGGATCGCTACGATCGT
TTTTGGGAGACGGGTGAGGTTGATGTATCTCAGCGCTCTTTCGACGAATTGAGCCGCGAA
TCGGAGATGTCGCTGCTCGACGATAATGAGCTGGAGGATTCACTAGCACTGGTCAACATG
ATCTCCAAGGGCGAGAACCGTTACTCCCGTGAACTCTATGCCCTGGGGCGGCGCTTTGCC
CACATCGCCAATCTGGCTGATGAGGTGTCGAGCCAGAATAACCCGCTCGCCCCGGCGGTG
ATCTGCACCGCCTTTCAGGAGTCGCTGCGCAGCCTGCCGGTCGAACTGCCGGTGAAACTG
ATCATCTACAAGCAGTTTGACAAACAGGTGATGCACTATGTTGGTGGACTCTATGACGAA
CTGAACCTGCTGCTTGGCAAGGCCGGGGTGATCGCCAAACTGACTCCGCGGGTACGACGC
AATCCGGTCGCCCCTGCGGTCAAACAGGCCAAGCATGATCTGCACGGTGATTCCGAACTC
AGCGAAGAGGTGGATGAGCTGCAGGCGGAGGTGTTTGAACGGCTGCAGGGGCTGTTGGCC
AACCGTCGGGGAAGTTCGTCATATCCGGCGGCTGGTGGAGTCGGCGGCGTGTCGCTGCCA
AGTGTAGATACAGTAGAGCTGTTGGGGGCGCTCTCTGCGTTGCAGCAGTCGAATGTGGTG
ATGGTGCCATTCGGCGCCGCAGAGCAGCATCAGGATGATCTGCGCCAACGCCTGGATTCC
GATCTACGCATGCGTGATGGCAGCGAGGTCCAGCGCGCGTTGGGCGATATGGATAACGAC
ACCATCGATGTAATCTCGATGCTGTTCGAGTTCATCCTCGACGATCACAGCCTGCCCGAT
GCGATGAAGGCGCTGTTGAGCCGCCTGCAGATTCCGATGCTGAAGGTCGCGATCATCGAC
AAGACCTTTTTCAGCAGAAAGGTCCACCCTGCCAGACAGTTGCTCAATAATCTGGCACAG
GCAGCGATCGGCTGGAATGAGGCCAGCGATCGGAAGAGCGATCTGCTCTACCAGAAGATC
GAGTCGGTGGTCAAAGCGATATTAACCGAGTTCGTGGATGACCCCTCGATCTTTACTGAA
CTCAACGATGACTTCTCAAGCTGGTGGGAGAAGGAGCAGCGAGGCGCCGACATTGCGGAG
CAGCGCACCACCCAGGTTAGTCGCGGCAAGGAGCAGTTACGGGCGGCCAAGCTGAGGGTG
ACCGAGGAGATCAACTCTCGCCTGCAGATGCAGCCAGTTATTCCCCATGTGGTGATCGCA
CTGCTGAAGGATGGCTGGAAGGATGTCATGCTGCTCAACTACCTGCGCCAGGGCCCCGAC
AGCGATGATTGGAAGGAGTCGCTGGAGATAGTCGATAAACTGCTCTGGAGCGTACGACCC
AAAGAGGAGTATGCGGAGCGCCAGGAGTTGCTGCGGAATATTCCTGAGCTGCTGCGTAAC
TTGCGTGAACGCCTCAACAGCATCTCCTTTGATCAACATAAGATGGCGCGCCTTTTTAAG
GAGTTGCAGAATTGTCATATCTCTTGTCTGCGCGGCAAAGAGTTGCCTTCGCCGGTCAAT
ACGGCGATGGCGGTGGCAGAAAAGCAGGTCAGCTTCCCGGACAGCCGCCTGTTAGAGACC
AGCTCACTGCTGGCCGATTCGGAGGTAATCGAAACGCCCTCGGTGCCCCATGACGAATTT
ACCGAGATTGCCGAGAATCTGGAGGTCGGTACCTGGCTGGAGATGGACCAGAAGCAGGGG
GATGGCAAGCTAAGGGTGAAGCTCTCCTGGAAGAGCGATGTGAGTGATGCCTACATTTTC
GTCAACCGCAAGGGCGTGAAGGCCCTCGACCTGACCGTGCAGGGGCTTGCTGCGCGTTTT
CGCGAAGGTTCAGCCCGACTGCTGAGCGATGGCTCGATGCCGATTATGGACCGTGCGTTG
GATGCAATGTTGGGCGCCCTGCACGATACTCGTGAAGGCGCGGTATCGGCCTGA
>NGAMOLHF_00113 Na(+), Li(+), K(+)/H(+) antiporter subunit A
ATGCGCCCCTCCCCTGGGGTATGGTTTTGCCAACATTTGCCAGACGCCCCACACATGCAG
ACCATCCGACTACTCGTCGCCTCACTACTCGACAGCGCCAGGGATCTGGCACCGATTGTT
CTGGTGATCGCCTTTTTCCAGATGGTAGTGCTGCAGCAGCCAATCCCCAACCTGGGCAGC
CTGCTTGGCGGCACCCTGCTGGTAGTGTTGGGGCTCAGCCTGTTCATCCACGGACTGAAG
ATCGGGCTGTTTCCGCTCGGCGAAGCGATGGCGTGGGACTTCGCCCGCAAGGGCAGCCTG
CTGTGGCTACTGCTGTTCGCCTTTGCCCTCGGCTTTGGCACCACGGTGGCCGAGCCCGCC
CTGATTAAGATCGCCCAGGAGGCCGCCGAGGTCGCCGCGGGGGGCGGCATGATCGTCAAT
GAGGAGGCAGCCAAAGCCGACTACGCCGGCGGCCTGCGCTACACCGTGGCGCTCTCAGTG
GGCATTGCCATCATGCTTGGCGTGTTGCGCATTATCAAGGGCTGGCCGGTGCAGTACCTG
ATCATCGGTGGCTATCTCGGTGTTGTCATCATGACCGCCTTCGCCCCCAAGGAGATCATC
GGCATCGCCTACGACTCAGGCGGCGTCACCACCTCCACCATCACTGTACCGCTGGTGACC
GCGCTGGGAGTGGGACTCGCCTCCAGCATCCAGGGACGTAACCCGATGACCGACGGCTTC
GGCCTGATCGCCTTCGCCTCACTGACGCCGATGATTTTCGTCATGGGTTACGGGATGCTA
CTCTGA
>NGAMOLHF_00114 Na(+), Li(+), K(+)/H(+) antiporter subunit B
ATGGAGATGCTGCTCCATCTGCTGCAGACCCTGCTCGGCACAGTGGTCGACGTGCTGCCG
ATCGCCGCCATCCTGTTTGGCTTCCAGTTCCTGGTGCTGCGCCGCCCGCTGTTCAACGCA
AAGCAGGTCTTGATGGGGTTCATGCTGGTGCTGCTGGGGCTGGCACTATTCCTCGAGGGC
CTCGACCTGGCTCTGTTCCCACTCGGCAGACTGATGGCCGTTCAGCTGACCGATCCGGTC
TTCCTTGGCCTCGACGAGGACGGCCAGATCAATTGGCATCACTATCTCTGGGTCTATCTC
TTCGCCGCCGCCATCGGTTTCTCCACCACCATCGCCGAACCCTCACTGATCGCCGTCGCG
ATCAAGGCGAACCAGGTCTCTGGCGGCGCCATCAGCGAGTGGGGGCTGCGCATCGCGGTA
GCGATTGGGGTGGCGGCAGGCATCGCGCTTGGCAGCTACCGTATCGTCAGCGGCACCCCG
CTACACTGGTACATCATCAGCGGCTATATCGTGGTCATCGGCCAGACCCTGTATGCACCA
CGCAGCATCATCGCCCTCGCCTACGACTCCGGGGGCGTCACCACCTCGACGGTGACAGTA
CCGCTGGTAGCGGCGCTGGGGCTGGGTCTATCGAGCAGCATCCCCGGCCGCAGTCCGCTG
CTCGACGGCTTCGGCCTGATCGCCTTCGCCAGCCTATTCCCGATCATGTCGGTGATGGCC
TATGCCCAGCTCAGCGAGTGGTGGGGCAAACGCAAACACGGATAA
>NGAMOLHF_00115 hypothetical protein
ATGCGATTCAAACTCATCATTGCTCTGGTGGAAGACAGCGAGACCAACGCCGTACTGGAG
GCAGCACGCAAAGCAGGCGCCACCGGCTCCACCGTCATCAATCAGGCCCGCGGTGAGGGC
GTGAAGCAGGCTAAGACCTTCTTCGGTCTTACCCTGGAGACCCAGCGCGACATGGTACTG
CTGATGGTGGAGGAGCACCTCAGCCGCACCATCCTGGAGCGGATCGCCGAGGCCGGCCAC
TTCGACGAGCGCCCCGGCACCGGCATCGCCTTCCAGCTCAACATCGAGGACGCCGTCGGC
GTCAGTCACCAGATCCAGACTCTGGCCCAGGTCATCGAGGAGGAGATATGA
>NGAMOLHF_00116 hypothetical protein
ATGAACAACAAACAAATCACCCGCATCCAGGATGTGATGAAGACCCATTTTGATCTGGTC
GACGGCATGGATACCGTAAAGTCCGCCCTGCAGACCATGATCCACGTGGAAACCAAGTGT
CTGTTGGTAAAAAAACGCCACGAAAACGACGAGTACGGCATGGTGATGCTGTCGGACATC
GCCAGAGAGGTGCTGGCGAAGGATCGCGCCCCAGAACGGGTCAACATCTATGAAATCATG
AGCAAGCCGGTGCTCACCGTCTCGCCGGAGATGGACATCCGCTACTGCGCGCGCCTGTTT
GCCCGCTTCGACCTGTCGCGCGCGCCAGTGGTGGAGCAGCATGGCGAGATCGTCGGCATC
GTCAGCTTCACCGACATGGTGCTGAAAGGGCTGAAGAAGAGCAACTGA
>NGAMOLHF_00117 1,6-anhydro-N-acetylmuramyl-L-alanine amidase AmpD
GTGCTTGATCTGGAGCAGAACGGCGACGACTGGATCGACTGGGCACGGCACTGCCCCTCA
CCAAACCAGGATGCACGCCCGGAAGACTGCATCATCGACCTGCTGGTGATCCACAACATC
AGCCTGCCCCCCGGTGAGTTCGGCGGCCCCTGGATCGACGCCCTCTTCAGCAACCAGTTG
CCGGCAGCGGCCCACCCCTTCTTCGCGGAGATCACCGCGCTGCGGGTCTCCAGCCACCTG
CTGATTCGCCGCGATGGCGAACTGGTGCAGTATGTGCCGCTGCAGCGACGCGCCTGGCAC
GCCGGCGTTTCCTGCTTCGATGGGCGCGAACGCTGCAACGACTTCTCCATCGGCATCGAA
CTGGAGGGCACTGACCAGATTCCCTACAGCGACCCACAGTACACCAGCCTGGCACGCGCC
AGCCGGGAGATCATGCAGCACTACCCGGCCATTACCCCGGAGCGGATTACCGGCCACGCC
GACATCGCCCCAGAGCGCAAGAGTGACCCAGGCCCGGCCTTCGACTGGTCACGCTACCGG
CGAATGCTCGACCAGTAG
>NGAMOLHF_00118 hypothetical protein
ATGTCGCTGATTCTGGATGCGCTGAAGAAAGCGGAACGCCAGCACCGTTTGGGAGAGGTG
CCGCGTCTGGGCGGACGTGTGCACCGCATTGATCCTGGGGTTGGGCGTGGGCTGATCTAT
GCGCTGCTGTTTCTGGTGGCGTTCGGCATGTTGGCGCTGGGGCTCTATCTCGGTGACAGC
GAGCCTTTGGAGCCTACGCCCTATGAGACTGCGTCCGGCAGTGAATGGCAGCCGTCTGCC
GCGGACCCGCAGCAGAGGCCGCCTGCGTTGCGCTCCATGCCGCCGTCAGACGGACCTGCC
GTTGCCCAGCCAACACCGCCGATTGCAGCGGTGCCGGAGATTCAGCCAGCGCAGCCAGCC
AGCGCTGTGGCAGCGGAAGAGGCGCCGGCGTCGGTTGCTTCAGGCGAGCCGTTGGGCAGC
CCGCCGGCAGTGGCCTCCAAACCTCGGCCGAGACCCAAACAGCTGAGTGAGTTGTCAGCC
GGCTTTACGCAGAACCTGCCGGAGCTGAATATCGACATCCACTTCTTCGATGAGCAGGCA
GCACGACGTTATGTGTTGATCAATCTACAGAAGTACCGCGAAGGCGACTATCTCAGCGAA
GGTCCGCTGCTCGACGAGATCCTCACCGATGGGGTGGTGCTGGAGTATCTGGGAGAGCGG
TTTGTGTTGCCGATCGGCAACCAGTAG
>NGAMOLHF_00119 hypothetical protein
ATGAAATTCAGCGACTTCGGTTTCAAGGAGAACCCCTTTTCCATCACTCCCGATCCCCGC
TACCTGTTTCTCAGTCGCGGCCATGAGGAGAGCCTTGCCCACTTAATCTATGGGGTCGGG
CCCAATGGCGGTTTCGTTCAGCTCACCGGCGAGGTGGGTACCGGCAAGACAATGCTGGTA
CGCAGCCTGCTGGAGCAGCATCTTGAGAATGTCGAATTCGCTCTGATTTTTAATCCAAAA
CTCTCCCGTCGGGCGTTTCTCGCGGCGATCTGCGACGAGCTGGGGATCAGCTACACGGGG
CCGCCCTACTCGCTGAAGCAGCTGATAGACAACCTGACCCGACATCTACTCGAGGCCCAT
ACCGCCGGGCGCAACACCGTGCTGGTGGTGGATGAGGCGCAGAATCTCAGCCCGCGGGTG
CTGGAGACGGTGCGCATGCTGACCAATCTGGAGACTGCGCGCCACAAGCTGCTGCGGATC
ATCCTGGTGGGTCAGCCCGAGCTACAGCAGATGCTGGAGCAGCGGGAGTTGCGCCAGGTC
GCCCAGCGCATCACTGCGCGTTTCCACCTCTCGCCCCTGAGCCGCAAAGAGACCTCCGAC
TATATCCGCCACCGGCTTGAGGTGGCTGGTGTTAGCGAGCATCTGTTTACCACGGCGGGG
ATGTGGCTGACCTACTCGCTCTCGGGCGGCGTGCCGCGCATCATCAATACGATCTGTGAA
CGAGCCCTGCTGGCGATCTTCGCCACCGATGCGCGCCGCGCCGGCGTGCGGCTGGTGTGG
CGGGCGGCGAAAGAGATCAGGGGACGGAAACGTAGGGGGCGGTGGTCGAAGGTGTGGATG
CTTGGCTTGCTGCTGGGTGTAGTTGGTGGCGCCAGCTGGTGGTTGGCGCCGCTGATCGGT
CCACTGAAATTGGAGTCGCAGCAGCTGCATGTCGTCCCGGAGCTGCCGGTATCAGTAGAA
ACGACGGAGAGCGGGGAGCAACCACAGCATAAGGCCGGGCAGCTGGATTCCAGGGCAGAG
GGGGATGGTTCGGAAGCGTCGCTGAGTGAACACATCAGTCAAACTGATGATGGTGAGTGG
GCGGCGCATGCGCGGCTGTTTGCGCTCTGGGGCTTCTCTCTGACTGATGACCTCGCCCTG
CTGCCTTGTGAGTATGCAAAGGAGCTGGGGCTGCGCTGCCTTACCGATGTGGCGGGATGG
GAGGATCTGGAGCGGCTGAATCGTCCAGCGCTTTTGTACCTCAATGTGGCGGGAGAGAAG
CGTTATCTGCTGCTGAAGGCGTTGCATGGAGAGCAGGCGATCGTTGATTATGGTGCTGGG
GAGAGAGCGGTATTGCGGAGTGAGATCGCACCGCTTTGGCGGGGCGAATTCACCATGTTG
TGGCGCCCTCATGCTGGTGAGGCGTTGATTGGCCCGGGTAGCGATGGGCCGCTGGTGACT
TGGTTGCGGCGGCGTCTGGCGATGTCAAACGGGATTAAATTGAGTGCCGATGGAGTGTCG
CAGCAGTTTGATGAAAAACTTGGGGTGCAGCTGCGGGAGTACCAGCTGCGAACAGGCCTG
AAGCCCGACGGGGTGGCTGGACAGAAGACCCAGATTCAACTCAACAATCTGCAGCTGATG
GTGGGAACGCCGACGCTGACAGGCGTGAGCTTGGTGGAAGGGGAGTAG
>NGAMOLHF_00120 hypothetical protein
ATGCTCAAGCGAACAGCGGTATTTCTGATGTTGTTGGTCCTGGTGCCACTGGGGGCGGTG
GCAGAGCAGGATGCCTTTGGTGAAGCGGAGGCGGCGTTGTTGGCTGGGGATTATGATAAG
GCGTTCAGGAAGTATCTGCGGCTGGCGCGAGACGGCAGCCCCAAGGCCCAGTATGAGCTG
GGGCTGCTCTATCTGCATGGCAAGGGCGTCCGCAAGAAGGTCGACCGCGGGGTGGAATGG
CTCAAGGAGGCGGCCAACAATGGCTCCTACCTGGCGGCCAATGAACTGGGCAATATGTAT
ATCTCTGGAAAGGATGTGCTGCGGGACGAAAAGCAGGCGATCCACTGGCTGCAGCAGGCC
GAGAAGATCAATGAATCGACCAATGAGGCCGATGTCGAGTGCGAGTAA
>NGAMOLHF_00121 hypothetical protein
GTGCTGGGCTACCAGCAACTCAAGCTGCCGAAAAACTTAGTGGCGGGACAAGAGGGCACG
GCTGAGGGTGGCGACTCATTTGACGAAAATGCAGAGATCCATCGTCTGAAAGAGGAAAAT
GAACGTCTTTCGGCAGAGCTGCGTGTCACCATGGATACCATGGGAAAGATGCTTAGTGAA
TACTCATCGATGTTTTCCGGTGGGGCTGACAATGCGGTGGACAAGCAGCAGTTGATGAAC
ATGTTCCAGGGGGAGCCGGCGGAGGGCGAGCCGATGGATGAGGCGCCTGCAGCAGGTAGT
GAAACTGTTGAAGTCGAAGCGGTAGAGGCTGAGTTGCAGGATGAGGAGCTGGCCGTGGAG
ATTGTCGAACCCGAACTTGAGTCTGAACCTGAGCCTACTGATTTGCCTGTTGGTGATGAC
GGGCCTGTCGAATCGGTTGAGGCAGTCGAGATCGATGTGGCACTGGAGGAGGCGGGCATA
GGAGAGGAGGAGAACGCCGCCTCCATGGTGGGGGAGATGGGCCATGTCGATATCGAAATC
CCGGATGTAGGAGAGACGCTCGAAGATGAGGTGTTTGAAGCCGGCTCACTGGAGGATGAG
TGGGCCAAGATGCTGGAGGACGAGGCCAACACGGCCAACGTTGCTGATCTGGATATCCCG
ATCGAGGATGAAAAGCCCAAACAGTAG
>NGAMOLHF_00122 hypothetical protein
ATGAACATGAAGACTGCAAAACTCGCTCTCATCAGCCTGTTAACCGCTCTATCGATCACT
ACCACCGCGACGGCGGGTGAAGTTCAAGGCCGAGGCTGGGTCAAAGGCTATGGTGCCGCA
CAGGGTTCAGGTGTATTCAAAGGCACCGGCACCGCCAGTGGTAAAGGTGTGGTCGTCTAT
CGCGACCAGAATGGCACTATCCGTCATAAAAAGGGCTCAGGCACTGTTTCCGGTCGCGGT
ATCGCAATCGGCAAAGGCAGCATCGCAGGAAAAGGGAAGGGCTATGGCAAAGGCCGGGCG
GCCGGTGTTGGCAAGGCTTGGCAGCGCTAA
>NGAMOLHF_00123 Acetolactate synthase
ATGCCGAGCGCCGCACAACTACTGGTTGAATGCCTGGAGAATGAGGGGGTCGAGATGATC
TTCGGCATCCCCGGCGAAGAGAATCTGGATCTGATGGATGCGCTGTTGGAGAGCCACATC
AAGTTCATCACGGTGCGCCACGAACAGGGCGCCGCCTTCATGGCCGATGTCTATGGCCGC
CTGACCGGCCGCGCCGGGGTCTGTCTGGCAACCCTCGGACCGGGAGCGACCAACCTGATC
ACCGGCTTTGCCGACGCCAATATGGATCGGGCGCCTATCGTCGCCATCGCCGGCCAGGGA
GCCACCACCCGGATGCACAAGGAGAGCCATCAGTTGCTCGACCTGGTTAATCTGTTTGCC
CCGATCTCCAAATATAGCAGTGAAATCAAGGAGCCGGAGATCATCCCGGAGCTGGTGCGC
AAGGCGTTCAAGGAGGCCCAGGCGGAGAAACCCGGCGGCGCCTTCATCAGCTTCCCGGAG
AACATCGCCGGCAGCGAGATGGTGGCACCGCTCAAGCCGTTCAAGGTACAGGCGCCAATG
CCCCCATCGCCGCCTCAGGCAAAGATCGAACAGGCCGCAACCCTCATCTCAGCCGCAAAG
GCACCGATCATCCTGGCCGGCAACGGGGTGATCAGGGCCGGCGCCAGCGCTGCCCTGGTG
GCGTTTGCCGAGACCCTCAAGATCCCGGTGGCGCAGACCTTCATGGCCAAGGGGGTGATC
CCCTTCTCCCACCCGCTCAGCCTCGGCACCGTCGGTCTGCAAGCCAACGACTATGTGGCC
TGCGGCTTTGCCCGCGCCGATCTGGTGATCTGTATCGGTTTCGACATGGTGGAGTACCAC
CCTCACCTATGGCACCCCAACGCGGACAAGCAGCTGATCCATATCGACCAGAGCGCCGCC
GAGGTGGATGCCCACTACATCCTCGAGGCTGGGGTGATCGGCGATATTGGCGAATCACTG
CAGCGGATCGGCGCACTGGCGACGCCCCAGACATCACCACAGAGCGGCACGCTACGGCAG
ATGATCATCAACGAGCTGGACGCCTTTGCCGACGATGAGAGCTTCCCGCTCAAACCCCAG
CGCATCCTCTACGATACCCGACAGGCGCTGGATGCTGACGATGTTCTGATCTCCGACGTT
GGCGCACACAAAATGTGGGTGGCACGGCTGTTCCGCGCCGAGCGCCCCAACCGCTGTATC
ATCTCCAACGGCTTTGCCTCCATGGGCATAGGTGTCCCCGGCGCCATCGCCGCCAAGATG
GTCCATCCGGAACGGCGGGTGCTGACGATTACCGGCGACGCCGGCTTTATGATGAACTCT
CAGGAGATCGAGACTGCGCTACGCCACCTGATCGCCATCGTCATCATGATCTGGCACGAC
AATGAGTATGGGCTGATCAAATGGCACCAACAGCGCCACTTTGGGCGCACCAGCCACATC
AGCTTCAACAATCCCGACTTCGTCAAATACGCCGAATCGTTCGGCGCCAAGGGTTATCGG
GTGGAGAGTGCAGAGACACTGCTGCCAACCCTGCAGCAAGCGTTTGCCGACGATACGCTG
GTGGTGGTCGATGTGCCGGTGGACTACTCCGAAAACATGAAACTGACTGAGAAGCTGGGG
CAACTGGTCTGCCCCATCTAA
>NGAMOLHF_00124 hypothetical protein
ATGACGGCTGACTTCGTCTATTGGCTGTTTACCGGCATGGGATGGCTGGCGGGGCTGGTG
TTTCTGCTACTTGGTATGATGTTCGTACGTGACCTGACCCAGACCCACAGCAGCGTGCGG
CGCAACTTTCCGCTGGTTGGGCGGATGCGCTACTTTTTGGAAGGCCAGGGGGAGTTCTTT
CGCCAATACTTCTTTGCCCACGACCGCCAGGAGCTGCCGTTCAACCGTGCCACCCGCAGT
TGGGTCTACCGCAAGGCGAAGGGGCTGCCTGGCACCATCGGCTTTGGCTCGACCAACGAC
CTGCGTGAGCCAGGCTCGATCATCTTCGTCAACTCCCCCTACGCGATCCTCGAATCGGAT
CTGCACTGCGCCCCGGCGCTGGTGATTGGTCCCCAGTGTCGCCACCCCTTTGTCGTGCAG
CATATCGTCAATATCTCCGGGATGGGCTTTGGCGCCCTCTCCAGCCGGGCGGTGGAGGCG
CTCTCGATCGGTGCAGCAGAGGCCGGGGTCTGGCTGAACACCGGTGAGGGGGGGCTCTCC
CCCTACCATCTGAAAGGCGGCTGTGACCTAATCTTTCAGATCGGTACCGCCAAGTTCGGT
GTGCGCGACGCTCAAGGGCAGCTCGATGAGGCGCGTCTGCAGGAGCTGGCGGAGCTGCCG
CAGGTGCGGGCCTTCGAGCTGAAACTCTCCCAGGGCGCTAAGCCGGGCAAGGGCGGGATA
CTGCCGGGCAGCAAGGTGACCGCTGAGATCGCGGCGATTCGTGGCATCCCCGAGGGAGAG
GATGCGATCAGCCCAAATCGCCACCAGGAGATCAGTAACCCGGATGAGCTGCTGGATGTG
ATCGAGCGGGTGCGCCGCATCACCGGCAAGCCGGTGGGGATGAAGACGGTGATCGGCAGT
GAGATCTATCCGCAGCAGCTGGTGGCGGCGATCCTGCGCCGCGGTGCGGTGAGCGCGCCG
GACTTTATCACCCTCGATGGCGGTGAGGGCGGTTCAGGCGCCGCGCCCCAGGCGCTGGCC
GACCACGTCGGCTTGTCGCTGAGCGAGTCCCTGCCGCTGCTGGTGGATGTGCTCTATCAG
GCCGGTCTGCAGGCGCGGATCCGGGTCATCGCCTCGGGCAAGTTGGTGACCTCGGACCGG
GCCGCCTGGGCGCTCTGTGCCGGTGCCAATTTTGTCGTCAGTGCGCGGGGGTTTCTGTTC
TCACTGGGCTGCATCCAGTCGCTGCAGTGTCATCAGAATAGCTGTCCCACCGGCATCACC
ACCCAGAACCCACGGCTGCAGAAGGGGCTGGTGGTGGCGGAGAAGGCGAAACGGGTCGCC
AGCTACGCCACCCAGATCAACCAGGAGCTCGATATGCTGGCCCACTCCTGTGGCCTCAGC
TGTGCCCATGAGTTCCAGCGCAACCATGTGCGGATCGTGCAGACTGCTGGCCACAGCATC
CCGCTCGACCAGCTCTACCCCTACCCGCAGCCCGATCCTGAACGATTTATTGAGCTGGCT
AGTAAATAG
>NGAMOLHF_00125 hypothetical protein
ATGGCAGTGAAAAAAGATCGTCTTTTATGGTTGTCTGTAGGGGTACTGCTGACCGCGCTG
GTCGCAGTGGTGGTCTACAAAGTTTGGCCGATCCTCTACCCTAAGGCTCAGTTCTCTGCG
CCGCTCGATCCCGGCTGTGATCTGCGCGCCGGTCCCTGTGTATCCTCCCTGCCTGGCGGC
GGTAGCATCAGCTTCGTTATCGAACCCCGTGAGATCCCGCTGGTGCGGCCGCTGCAGCTG
CAGGTGATGCTGCAGGGCATCGAGGCGGAGCGGGTCGAGGTTGATTTCAAAGGGGTCGAT
ATGAACATGGGGTTCAACCGTCCGCAGCTCAGTCGGGTGGCGGATGGGCGCTATAGCGGT
AAGGGCATACTGCCGGTTTGTGTGCGGGATGCGATGGAGTGGGAGGCCACCGTGCTGGTG
ACCACCGACGACGGCCTGCTGGCAGCACCCTACCGTTTTATCACAGTCAAACCGGGGCAA
ATCTTCTAA
>NGAMOLHF_00126 hypothetical protein
ATGAGCTATCTCAACCTGACTAACTTAATAAGACAATGGGAGACAGTGATGAAAAAACTG
AGTGGAGCACTGCTCGCAACGGCTGGTTTTCTGTTTGCGTTTGCTGTTGAAGCACGACCA
GTCTGGCAGGATGACAAGATCGATGTTGAGATCGTCTCCGATTATGGCCAGGAGTTCCCT
AAATATGAAATTGATGGCGACGGTAAGACACATCGCGCCTACCTGGAAGCCCGAAAGGGA
AAAAATTACACTATCCGTATCACCAACAATAGTGATGAACGCATCGGACTCGTTATTACG
GTCGACGGCAGGAACATCATCTCCGGGGAAAAATCCAACCTGAAACCCCACGAACGCATG
TACGTTCTTGGCCCCTATCAACAGGCAGAGTATGAGGGCTGGCGCACCAGTAAAAAACGG
GTCAATCGATTCTATTTCACCAGCATCGACGACTCATATGCTGATGCCTGGGGCGACCGC
ACGGCGATGGGCGTCATTGCAGTTGCCGTGTTCAAGGGCAAAAAGCCTGACATTCCATAT
GACAACTATCCCCGCCGACAGGAGAAGCGCCGCGCGCTTCGTAGACGGGGGGCAGACACG
CTTGAAACCGCACCTGGCACCGGGTTTGGCGAGTCGGAGTACTCACCGGTCAGAACCGTG
CACTTCAAACCGCGTTCCAAGGCAAGTGAAAAGCACTTCATAAAATACGAGTGGCGAAGA
ACACTCTGCAGCAAAGGCGTAATCGACTGCCAAATCACGCGCAATCGTTTTTGGCCTGAT
GAATGGGACAGCGGGTTTGCACCCTTCCCTCCCGGTCGCGGGGGCTTTTAA
>NGAMOLHF_00127 hypothetical protein
TTGTTCCATATCGGTGCCAAAGCTGTAGATGGCTGGTTTTTTGTCACCCTCTTCCTCTGG
GGGTGCTATCTGGCTTCCTTCGGACTCGTAACGCACGACCCCTTCTATGCTTGGCTTGAG
TCCGCCTACTCATTCATCGCCAGCATCACCGCTGCTACCACCCTCTATCTTTTTCTGATC
CTGTTTACCGGCGAGCCGGACAAGCAACGGCTCCCCTGGATGATCCGTTTCTGTTACCTG
TTCACCATGCTGGCCCTGGTGATGAGCATCTGGCCCTTCGTGGCACCACATAAGTTGGCA
GAAGGCCGGCCAGGCGCAAGGATTATCAGCATGACAGAGGGCTGTTCGCTTGCCCCGACA
GACGGGAACAAGGAGCAGGTGCTACCGGTGGTTCAGTGCCAGAAAGAGCCAAATGCCGGA
AGCCTTAACTGTCAATGGATCCTGAACATCGGCGGTTTTATGACCCCGATGCCGGGCGTG
CCGGTACAGGACACAACACTCTCAGAGGAGGCCGCCAGTGCCTGTGTCGAGAACGACACT
GGTTGCCAAAACTTCGCCCTCAATTTCGCCCTCAATAAAGAGTGTATGGCGGAGCGAGAG
GCATGCAGAGAGGTGGCCCAGGGAATTACCGAACAGCCTGCAAGAGAGCAAAAGCTGAGG
CAGTGTCAGGATCAGTTCGAGCAGTGCAATCCGCCGCCTGGCCTCCAACCCACGATGGAG
TCAAGCTGGACACAGATCGAAAGCGGTATCGTGGTCCCCCTCTATGTGCTGATTTTCGCC
CTCATCGGAGGGGCCGTGAGCATGACCCGGCGGGTGCCGGAGATCCAGCACAACGCCTGG
TGGGTGGAGCAGGAGGTGACAGCGATCATCAATAAGCATCCGCTTGCCTCGAAGTTGGTG
GACGCCACAAACCACTACACTGCGATGCTCAATGCGGCTGGGAGACTCGAACCCGATTCG
CTGCAGCAGGAGGCAGAAGAGTTGGCGAATCTGGCTTCCGGACTTGAGATCCGTCACAGC
AAGGGGATACAGAAAACCGCGCAACTGGCGGACAGAGTGGCGGAAAACAGCAGTGCTGCA
GGCCTGCAGCCGTTGCAGGAGGCGGCACAAAGACTGAGTCGAATATTGAGTCAACTGCAG
CAGACCGACACCAGCAAACTGCAGTCCGATGCAAAGCGCCTGGAAGACGAACACTGCCTA
CAGGTTCGGAACAAGCTGGTATTCGAGATCATGCAGGTACTCTCAGCGCCCATGATTGCG
GTCATCGCCGTCTACTCTATGAAGCTGGAGACCGGGGCCACCACCGCCCTGGTTGCCTTC
GCCGCCGGTTTCGCCTCCAAGACTATTCTCTATGTCATCCGCGCCATGCTGGATGCCCTG
CAACCGCAGTATGTCACCCGTAACGAACAGGCACAGCAGGAGAAAACCTCCCAGGGCCTG
AAAAAGCTGCAGCATGATGCTGACTCGCAACAGAGCGAGCGTGTCGCTACCCCGTAA
>NGAMOLHF_00128 Valine--tRNA ligase
ATGGTGCCCCGCGGCGACCGCTCCGGCACCGTGATCGAACCCTTTTTGACTGACCAGTGG
TACGTCAAGGTCGGCCCACTGGCAAAGCCCGCCATCGAGGCCGTCGAGAAGGGCGACATC
AAATTCGTACCCGACAACTGGAAGAACACCTACTACGAGTGGATGCGCAACATCCAGGAC
TGGTGCATCTCCCGCCAGATCTGGTGGGGCCACCGCATCCCCGCCTGGTACGACGACGAA
GGCAACGTCTACGTTGGCCGTAGCGAGGCTGAGGTACGCAACCAGCACGGCCTCGACGCC
GACTACCCGCTGCGCCAAGATGAGGACGTACTCGACACCTGGTTCAGCTCGGCGCTCTGG
CCCTTCTCCACCCTCGGCTGGCCGGAGGATACTCAGCGCCTGCAGGCGTTCTATCCCACC
AACGTGCTGGTCACCGGCTTCGACATCATCTTCTTCTGGGTGGCGCGGATGATCATGATG
GGGCTCAAGTTCATGGATGGGCAGGTCCCCTTCCACGAGGTCTATGTGCACGGCCTGGTG
CGCGACAGCCACGGCGACAAGATGTCCAAGTCGAAGGGCAACGTCCTCGATCCGATCGAC
CTGATCGACGGCATCGATCTGGAGGCGCTGGTGGCCAAGCGCACCCGTGGCATGATGCAG
CCAAAACTGGCGAAGAAGATCGAAAAACAGACTCGCAAGGAGTTCCCCGACGGTATCCCC
AGCTTCGGCACTGATGCTTTGAGATTCACCTTCGCCGCGCTGGCCGCCACCGGCCGCGAC
ATCAAGTTCGACCTGGGGCGCATCGAGGGCTATCGCAACTTCTGCAACAAGCTTTGGAAT
GCCTCCCGTTACGTGCTGATGAACACCGAGGGAGAGGACTGTGGCCAATCTTTACCACGA
TCGGGAGGCGAACTGGAGCGCTCAGTAGCCGATCGCTGGATCCTCTCCCGGTTGCAGCAG
ACCAAACAGAGCATCACCGAGGCGATCGAAAACTACCGCTTCGACCACGCCGCTCAGGCG
ATCTACGAGTTCACCTGGAACCACTACTGCGACTGGTACCTGGAGCTGACCAAGCCGGTG
CTCAACAGCGACACCGCATCGGAGGCCGCCAAGCGCGGCACTCGCCGCACCCTGGTGCGG
GTGCTCGAGGCCCTGCTGCGCCTGGCCCATCCGATCATGCCCTTCATCACCGAAGAGATC
TGGCAGCAGGTCGCGCCACTGACCGGCAAGGATGGAGAGACCATCATGCTCCAACCCTAC
CCCAGCTTCCGCCAAGCGCTGGTCGACCCTGAGGCGGAGCAGCAGATGGAGTGGGTGATG
CAGTTCATCCTCGGCATCCGCAAGATCAAGGGCGAGATGGACATCGCCCCCTCGAAAAAG
GTGCCGGTGCTACTGGCCAATGCCAGCAAGCAGGATGCAGCCTGGGCCGAGGCGGCCCGC
CCCTACCTCGATTTTCTGGCCAGGACTGAGTCGATCATCCGGTTGGATGAGGGCAATGCC
GGCCCCGAGTCTGCCACCGCCTTGGTCGGCGAGATGCAGGTGCTGATCCCACTGGCCGGC
CTGATCGACAAGGATGCGGAGCTGGCGCGCTTGGAGAAGGAGATGGGCAAGCTCCAGGCT
GAGCTGGAGCGCACCGACAAGAAGCTCGCCAACCCCAACTTTGTCGACAAGGCACCGGAG
GCGGTGGTGCAGAAGGAGCGGGATAAACTCGAGGTGGCGCGCAGAGCATTGGCTGATCTA
GAAACACAGGCGGAGAAGATCCGCACCCTCTGA
>NGAMOLHF_00129 2-hydroxy-3-oxopropionate reductase
ATGAAGATCACGCTTATCGGATTGGGGCTGATGGGGAAGCCGATCGCACAGCGCCTGATC
CAGTGCGGGCATGAGCTGGTTGCCTGGAACCGCTCCCAGGTTGCTCACGATCAGGTGCAA
GCCAAAGGTATTCCGGTCGAATCTGATCTGACAGCCGCCATTGCCCAGGGGGAGGCTGTC
CTGCTGACCCTGAGCGATGCCGCAGCTATCCGTTCGACCCTGTTGCAGCCCTCGTCACTC
AGTGGGCTGGCAGGCAAGGTCGTGGTACAGATGGGAACCATCGCGCCGAATCAGAGCCGC
GAGATTGCCTCTGCAGTGGAGGCAGTTGGTGGACACTATCTGGAGGCACCGGTGCTCGGC
AGCATCCCGGAGGCACGATCCGGCAACCTGATCGTGATGGCCGGAGGTGATGCAGAGATC
TACCAGCAGATGCTGTTGCTGTTGCGTTGTCTCGGCAAGCAGGTGCAGCGCATCGGCGAG
GTTGGTCAGGGTGCGGCGATGAAGCTGGCGATGAACCAACTGATCGCTTCGCTCACCTCT
GCCTTCTCCCTGAGCCTTGGGCTGGTGCGGGCCGAAGGCATCGATGTGGAGCAGTTCATG
GGCCTGCTGCGAGAGAGCGCGCTCTATGCGCCGACCTTCGACAAGAAGCTGGCGAAGATG
CTGAGCCACGATTATGCCAATCCCAACTTTCCCCTTAAGCATCTGATTAAAGATGTGGAT
CTTTTCAGCCGCGTGGTGGATGAGCTGGGCATCGATGCCCAGTTGCCGCAGACGATGCTC
AGAGTCTTCGGTGAGGCGCAGGCTGCGGGACATGGGGAAGATGACTACTCATCACTCTAC
GAGGCGATCAACCCCGACTTTCAGGCTAGTCAGGATGAGGGCTGCTGA
>NGAMOLHF_00130 hypothetical protein
ATGAAACTGCTATTCAGCTCAATGCCGGGTCGCTACGAGCGGCACCTGATGCGAAAACAC
AACAACCCTCTGTTCGACAAAAGTGAGCGTTCGCTTACGCCTTCTGCGTTGGAAGAGGCG
CAGCGCAAAGATCACGAAGAGCTGGTGAGCTTTATCGAAGAGCTGCGCAAGCTGGTGGGT
GAAGCGGTAGAACTCGGGCCCCACGAACAGAGCGATGTGATCCTCGAACTGAAAGAGCGT
CTCGACAAGGCCTATGAGACCGCCTGCGGTCTGGCCGATGAGCAGGGCGCCAACAAGGAT
GCGATCAGCAAGCTGGTGGCGGTGATCATGCAGGCGGTGTGGCGAGGTGCCGGCAATGAC
ACCCTGGCCCATCAGGAACTGCAGCAGGAGGAAGAAGCCAGGCGGCTGCACTATGAGATG
CTGGAACACCCGTTGGCGGTGGACCTGCTCTCCCCCGATTCTCTGATAAGTGAAGATGAC
TTGGTGCCGACTCTGCTGAGTGCTTCTGAAGAGGAGTTTCAGGTGGCTGTGACCCTGTTT
GATCCGCCGCATCTGGAGGCGATCAGCAAACAGGCCCGGGCTCTGCTGGAGCAGCGCCAG
CAGGAGGGGGAATCAGTGGCACAGGCGCTTGAGCGGTTGAGCGAGCTGGAGAACTTGCTG
AAACATATCGAGAGCGAAGCGGCTTCTTAG
>NGAMOLHF_00131 hypothetical protein
ATGCCAACAGCCGTCAAGCCGCGGATCCGTGAGATCCCCTACAACTACACCTCTTTCTCT
GACCGGGAGATCGTCATTCGCTTTCTCGGTGAGGAGCTGTGGCGGGTCATTGAGGATCTC
CGGGGCTCGCGCCGCACCGGCCGCTCCGCCCGCATGCTGTTCGAGGTGCTCGGCGACATG
TGGGTGGTAAGCCGCAATCCCTACCTGCAGGACGACCTGTTGCAGAATGAGGAGCGCCGC
CAGGCCCTGATCGACGCCCTGCACCACCGTCTTGATCAGTTTGAGCTGCGAACCAATGAA
AACCAGCAGGCGATCCACCTGTTGCACGCCTCACGCCAGGCGGTGGAGGCATTCGAGGCA
CGCTTCATCCGGCAGATTGAGCTACGCCGTCAAGTAAAGCGTAATCTGATCGGCCTGACC
CGCAAAGACAATGTGGATTTCAGCGGCCTTGCGCGGGTCGCCCACGCCACCGACGCCACC
GACTGGCGCGTCGAGATCCCCTTCGTGGTCATCACCCCCGACACCGAGGCGGAGGTAGCA
GCGGTGGTGCGCGCCTGCATCGCCTCCGGTCTGACCATCATCCCGCGCGGTGGCGGCACC
GGCTACACCGGCAGTGCGGTGCCGCTCGACCCCCACTCGGCGGTGATCAACACTGAGAAG
CTGGAGCAACTGGGGGAGATCGAGAGCATCGCACTGCCCGGCGTGGCGGAGCCGGTGCCG
ACCATTGTCGCCGGCGCAGGGGTGATCACGCGGCGGGTCTCGGAACAGGCGGAGGCCGCC
GGGCTCGCCTTTGCCGTCGACCCCACCTCCCAGGACGCCTCCACCATCGGTGGCAACATC
GCAATGAACGCCGGCGGCAAGAAGGCGGTACTGTGGGGCACCACCCTCGATAACCTCGCC
AGCTGGCGCATGGTGACCCCGGACGGCAGCTGGATGGAGGTGGAGCGGCTCAATCACAAT
CTGGGCAAGATCCACGATCAGCCCGAGGTACGTTTCCGCGTCAGCCGCTATGCCAACGAC
GGCACCACACCACTCGCTGAGCCAGAGATCCTACAGATACCCGGCAGCGCCTTCCGCAAG
GCAGGGCTGGGCAAGGATGTCACCGACAAGTTTCTCTCCGGCCTGCCAGGGGTGCAGAAG
GAGGGTTGCGACGGCCTGATCACCTCCGCCCGTTTCGTGTTGCACCGCATGCCTAAGCAG
GTACGCACCCTCTGTCTGGAGTTCTTCGGCAGCGATATCGGCCGGGCGGTGCCGGCCATC
GTCGAGATCAAAGCGTATCTGGACCGGCACGACAACGTCACGTTGGTGGGTCTGGAGCAC
CTCGATGAGCGCTATCTGAAGGCGGTCAAATACTCCACCAAGGCGGCCCGCGCCGAGCGC
CCCAAGATGGTGCTGCTAGCCGACATCGCTAGCGATCAGGTGGACCAGGTCAGCAGCGCG
GCAGACCAGGTGGTCGAACTGGTGGAGGCACGCGGCAGCGAGGGGTTTATCGCCAGCAGC
GCCGAGGCACGCAGACATTTCTGGCTCGACCGGGCCCGCACCGCCGCCATCTCCGCCCAC
ACCAACGCCTTCAAGATCAACGAAGACGTGGTGATCCCGCTGGAGCGGCTGGCCGACTAC
AGTCGCGGCATCGAGCGCATCAATATCGAGGAGTCGATCAGCAACAAGATCGAGATCGCT
GATGCCGTTCTCGACTATCTACAGAGCAGCGAATGGCGCGATCTGGCCAGCGAGGCCTTC
GGTGCCAGCGATGAGAATGAAGCGATCTCCCGCACCAAGATCAACCTGGCCCAGAGCGCC
GTTGAGCGGGCGCGAGGGCGCTGGAGCGAGACCCTGCAACAGATCGAACAGCCTGCCGCC
GACCACCGGCAGCTGCTGAGCGAAGCGGAGGCCCAACACATCCAGCCAAACGACCGGTTG
CTCGATCTGCTACTGCGCCGTGACCTGCTGATCTCCTACCGGCAGGAGATAGCTCTGCAG
CTGGATGAGGCCTTCCCCGGCCAGGAAATGCAGCCGCTACGCCACGCGCTGCGCGAGATC
CACCAGCGGCTCCGAGAGTCGCGGCTGTTCGTGGCGCTGCACATGCATGCCGGTGACGGC
AACGTACATACCAACATCCCTGTCCACTCCGACAACTACGCAATGCTGCACCGCGCCGAG
CGGGTGGTGGACCGCATCATGGCACTGGCCTCCTCGCTGGGCGGGGCGATCTCTGGTGAG
CACGGCATTGGCCTGACCAAGCTGCAGTACCTAGAGCCGGAGAAGCTGCAGGCGTTTGCC
CGCTACAAGGCACAGGTCGATCCCGAACAGCATTTCAACCGTGGCAAGCTGGCTACCGGC
GCCGATCTGCGCAACGCCTACACTCCTTCGCTCAAGCTGCTGGAGCAGGAGGCAATCATC
CTCGAAGAGAGCGAGCTGGGCGCGCTCAACGACGAGATCAAACACTGTCTGCGCTGTGGC
AAGTGCAAGCCGGTCTGCATGACCCATGTACCACGTGCCAACCTGCTCTACTCACCGCGT
AACAAGATCCTCGCCACCGGCCTGATCATCGAAGCCTTCCTCTACGAGGAGCAGACCCGC
CGCGGCCTGTCGCAACGCCATTTCGATGAGATGAACGACGTGGCCGACCACTGCACCGTC
TGCCACAAGTGCCTCACTCCCTGCCCAGTCAATATCGACTTCGGTGAGGTCACCACCCGC
ATGCGCAAGATCCTCACCGAGCGCGGCCAGAAGCGCCGCAGCCTGGGTGCGATGGCGGCG
ATGAGTTTCCTCAATATGACCGATCCACGGGCGATCCGCTGGATGCGCCTGGGGCTGGCC
GAATGGGGATTCAAGGCGCTTAATCTGGCGCATGGGCTAGCCAAGCGCAGCGGTCTACTG
AAACAGCGCAGCACCCTACCCCGCGCCACCACAGGTAGACCGGAGATAAAGACCCTGGCG
CTGGAGATGCTGAGCTACCCGATCCGGGTAGAGCCGCCCAAGCAGAGCCTGCGGGCAATG
CTCAAACTGGAGGATCGCACCACTATACCGATCCTGCACAGCCCTAAGGGGGCGCTCGAA
GAAAACGAGGCGGTCTTCTATTTCCCAGGCTGCGGCTCAGAGCGCCTCTACAGCGAGATC
GGTCTGGCGACCCTAGCGATGCTGGCCGAGACTGGCGCCACCACCGTACTCCCCCCCGGC
TATCTCTGCTGCGGCTACCCGCAGAGCGCGGCCGGACAGGCGCAACGCGGTCACCAGATC
ACCACTGAGAACCGGGTGCTGTTTCACCGTGTCGCGAATACTCTCAACTACATGGATATT
CGCACCGTGGTGGTCTCCTGCGGCACGTGCATAGATCAACTGCTGAAGTATGAGTTTGAA
AAGATCTTTCCCGGCTGCCGCCTGCTCGACATCCATGAATACCTGATGGAAAAAGGGATC
AAGATTGCTGACGGCGCGCCGGACAATTATCTCTTCCATGACCCCTGCCATAGCCCGATG
AAGCTGTATGATCCACTCGAGGTCACTGCCTCCCTCACTGGCGGCAGGGTCGAGGTATCG
GATCGCTGTTGTGGCGAAGCCGGCACCCTCGGCACCAGTCGGCCTGACATCGCCCACCAG
CTACGCTTCCGCAAGGAGGAGGAACTCCAAAACGGGTTGGCCAAACTGGCTGATGATGCA
GAGCCGGGCCATATCAACGCCAAGCTGCTGACCAGCTGCCCAGCCTGCCAGCAGGGCCTA
AGCCGCTATACTGACTCAACCGGTCTCAAACCCACTTATATTGTGGTCGAACTGGCAAAC
AGGGTGCTGGGAGAGCGATGGCAGCAGCAATTTATCCAGCAGATGAGTCAGCAGGGCATC
GAACGAGTGCTGCTTTGA
>NGAMOLHF_00132 hypothetical protein
ATGCTTGACTACGCCGAGAAGCGGGACTTCGTGCGGATGGAGATGGATTGTCCGGCGCGT
TTTCGTATCAGCGGCCAGCCGCAATTGGCGACCGGCATTGTTAGAAATCTGAGTAGCAGC
GGTCTGCTGCTGGAGTTTGACCAGGAACTGGCGACCGGCACGGAACTGGCCTTGGAGATA
CTACCAGGCAAATCGATTACCCCCCCCTTTGCGGCCATCCTCAGCGTAATCCGCAGCAGC
CCCATAGAGCACGCGAATTTCAGCATCGCCTGCGCCATCGAACGGATATTGGGAGAGAAG
GATACCGGCCCCGACTTTCCCTGA
>NGAMOLHF_00133 hypothetical protein
ATGTCAACAACTCTCAGACTATGCGGCTGGCTGCTGCTGTTGCTGCCAGTGTCGCTTAGT
GCCGATACGCTCTACCGCTCGGTGGACCCGGAAGGCCGGGTGATCTACTCCGATACCCCT
CAGTCGGACTCTGTCGAGACACAGCGCATCAAGGTTGAGTCTAAACCCTCTGCCGCTGCA
CAGCAGCAGGCGCAGCAGCGAGAGAGTGAGATCCGCCGGGCTGCGGACAAGGCCGTTGCC
CAACGCGAATATAAGCGGAAACAGCGGGCCAGAGTGGTCGAGCAGGCGAAGCAGCAACTG
CAACAAGCGGAGCAGCACCTGGAACAGGCCAAGGTATTGAAGGACGAGGATCGACAGAGC
TTTGGCGGCGGTGCCGGGCGGCGCATCCGTCCCGAATATTTCGAGCGGATCAAGCAGGCA
GAGACGGAGGTCGAGGCTGCCCGCAAACGTCTGCAAGATGCACGTTTTGGGCGCTGA
>NGAMOLHF_00134 Multifunctional CCA protein
ATGCAGACCTATCTGGTTGGCGGTGCAGTGCGCGATCGGCTGCTGGGGTTGCCGGTGACC
GAGCGGGACTATCTGGTGGTGGGGGCGACTCCAACCCAGCTTCTGCAGCAGGGTTTTCGT
CAGGTGGGGCGCGACTTTCCCATCTTTATCCACCCGCAGAATGGCAGCGAGTATGCCCTG
GCACGCACCGCCAGCGGCTCTCGCCAGACTCCGGCCGCGCCCCTGGCCCATCCGGGGGTG
ACCCTGGAGGAGGATCTATCGCGGCGGGATCTCACCATCAACGCGATGGCCGAGAGTGAC
GACGGAGAGCTCATCGATCCGTTTGGTGGACGCCGGGATCTCGAGCAGCGCGTGCTGCGC
CACATCTCACCGGCGTTTGCCGAGGATCCGATCCGGGTGTTGCGGGTGGCGCGCTTCATG
GCGCGCTTTGCGTCTCTGGGGTTTCGTGTCGCCGGGGAGACCAGGGAGTTGATGCGCTCG
ATGGTTGATGCGGGCCAACTCAACGAGCTGGTGCCGGAGCGGGTCTGGCAAGAGCTCGAC
AAGGCCCTTGGCGAGCCGAATCCGGTGCCCTTTTTTGCAACCCTGCGGGAGGTTGGCGCG
CTGGCTCGGCTGTTGCCTGAACTGGACAGCCTTTGGGGGGTGCCCCAGCCAGAGCGCTGG
CACCCGGAGATCGATACTGGCGTGCATACGATGATGGTGCTGGCGCAGGCCGCCCGGCTA
TCGGATGAGCAGAGCATCCGCTTTGCCGCTCTTACCCACGACCTCGGCAAGGCATCGACC
CCGGCGCAAATCTTGCCCAGCCACCATGGCCATGAGGAGCGCGGGGTAGCGATCCTGCGA
GCACTCTGTCGTCGTCTGCGGGTGCCTACCCGGTACCAGGAGCTGGCAGAGTGTTGCGGC
CGCTACCACAGCCAGCTGCATCACCTGGATGAGCTGAAAGCCACCACCCGCCTGAAGCTG
CTGGAGCGACTGGATGCGTTTCGCCGGCCGCAGCGACTGGAGGCGTTTCTACTGGTCTGC
GAGGCCGATTTCCGTGGGCGGGCGGGGTTTGAGCAGCGCGCCTATCCTCAGGCCGACCGT
CTGCGACGGGTCTATCGGGCCGCCGCCAGTGTGAATAGCAGTCAGCTGCCGAAGCGGGTG
AGTGGTAAGGCGATGGCCGAGGCGATGCGCCGCCTGCGCCTGGAGGCGATGCGCCGGGTT
GACAGTGAGGTTAGTTGA
>NGAMOLHF_00135 hypothetical protein
ATGCAGGCAGAGGAACAGCAACCCATCCGTCAGATCCAGCTCGGCGAGAGTCAGCTGACG
CTGCTCGGCACCGCGCATGTCTCACGCACTAGCGCAGAGAAGGTGCGCGAGCTGCTGCAG
AGCGGCGATTATGACTCGGTCGCGGTGGAGCTCTGCCCCAGCCGCTATAACGCCTTGCTA
AATCCCGATGCACTGGCGCAGATGGATCTATTTCGCGTGGTGCGCGAGGGCCGCGTCACC
ATGGTGATGGCTAGTCTCGCCCTAAGCGCCTATCAACAGCGACTAGCAGACCAGTTCGGC
ATCGAACCCGGTGCCGAGCAGCGTGAGGCAGTACGTATCGCCCAGGAGTCCAACAAACCG
TTGCTGCTGATCGACAGGGAGATCAGCGTCACCTTCAAGCGGGTTGCTGGCAACCTCAGC
TGGTTCAGACGCTTCAGCCTATTTGTTGGCCTGCTGGCGGGCATCCTCTCCAAAGAGGAT
GTGGCGGAAGAGGAGATCGAGCGCCTGAAAGAGGGCGACATATTAGAGACCACCTTTGCC
GAGTTTGCCGAAGACCGCCAGGATCTGTTTCTGCCCCTGATCGACGAACGTGACCGCTAC
ATGGCTGCGCGCCTGCGCGAAGAGATCGAACAGCAGGGCCATGAAAACATCCTGGTGGTG
ATCGGTGCCGGCCATCTGCAGGGGGTGGCAAACTACCTGCAGAGCGAGCCGGAACCCGCC
AAGGCCGCGATCAAGCAACTCGACTCTCTGCCGGAGCCGAGCCGCTGGCCGAAGCTGATC
CCCTGGGTCATCGTCTGCCTGGTGCTCGGCGGCTTTGCGGCTGGTTTTTTCCGCAGCAGT
GACCTGGGCTGGCAGCTAGTGCTCGACTGGGTGCTGATCAACGGCGGGCTTTCAGCCCTC
GGCGCACTAGTCGCAGCGGCCCATCCGCTGACCGTAGTGACCGCGTTTGTTGCCGCCCCG
CTGACCTCACTCAACCCGGCAATCGGTGCCGGCATGGTGACCGCCGCGGCAGAGCTCTAT
CTGCGCAAACCAACGGTGGCCGACTTTGGCCGGTTACGCAATGACACCACCCACTTCAAG
GGTTGGTGGCACAATCGCGTCTCCCGCACCCTGCTGGTGTTCTTTCTCAGCACCCTCGGC
TCAGCTATCGGCACCTATCTGGCGGGCTTTCGCATCTTTGACCGCCTGGTCAACTAA
>NGAMOLHF_00136 Xaa-Pro aminopeptidase
ATGCGCGATGCGGCGCGTATCTCTGCGCGGGGGCATAAACGGCTGATGCAACGCTGCCGT
CCCGGTCTCCGGGAGTACCAACTGGAGGCAGAGTTCATCGCCGTGTGTGGTGATGCGGGG
GCGCGCTACCAGGCCTACCCGCCAATCGTCGGCGGTGGTGACAACGCCTGCGTGTTGCAC
TACATCGACAATCAGGATCCACTCAAGGAGGGCGATCTGGTGCTGATCGATGCCGGCTGC
GAACTCGACTACTACGCTTCCGATATTACCCGCAGCTATCCGGTGAATGGCGTCTTCAGC
AAACCCCAGCGGCAGCTCTACGAACTGGTGCTGGCGGCGCAGAAGGCGGCGATTGCGCAG
GTCAAACCCGGCAACTCTTGGGAGGCGCCGCATCAGGCGGCGGTGCGCGCCATTACTCGC
GGACTGATCAAGCTCGGCCTGCTGAAAGGGACGCCGGCCAAGCTGATCCGCGAGGAGAAG
TACAAAAAGTTCTATCCACACAAGACCGGCCACTGGCTTGGCATGGATGTGCATGATGTG
GGTGACTACAAAGTCGATGGGGAGTGGCGGCTGCTAGAGCCCGGCATGGCGCTCACCATC
GAACCCGGGCTCTACATCCCGGCCAACAGCTCCGGAGTGGCCAAAAAGTGGTGGGGCATC
GGCATTCGCATCGAAGATGACCTGGTGGTCACCAAGGATGGTCATGAGATCCTCTCCAAA
GATGCGCCGAAAGAGATTGATGAGATCGAGGCCCTGATGGCGGAATAA
>NGAMOLHF_00137 2-octaprenyl-6-methoxyphenol hydroxylase
ATGCAGATTGACTACGATATTCTGATCGCCGGCGGCGGCATGGTGGGCGCTAGCCTCGCC
TACGCATTGGCAGGTAGCGGCCTGCGAATCGGCGTGATCGAGGCCTGGCCGCTCGACTCC
GATGCCCAGCCCAGCTACGACGACCGGGTCATCGCCCTCTCCTGGGGTAGCCGTCGGATC
ATGGACGGCATGGGCCTCTGGCCACTATTGCAGCCCGAGGCGGAGCCGATCACCGGGATC
CACATCTCCGAGCGGGGCCAGTTTGGCTTCGCCCGCCTCAACAACCGCCAGGAGGGGGTG
GAGGCGCTTGGCTATGTCGCCACTGCCCGCGCCATGGGTGCGGCCCTGCAGAAGGGACTG
CAGGAGCAGGCGGACGTCGAGTGGCTCTGTCCGGCGACCCTGCTCAGTTTCTCGGTGACC
GACGATGGTGTGGAGGTGCGGCTCGACCAGGCCGGCGCCGAGCAGCGTGTCGGCGCGCGC
CTGCTGGTGGCAGCGGATGGGGGCGACTCGCCGGTGCGCGGCCGGTTGGCGATCCCGCTG
CAGGAGCGCAGCTACGGTCAGACTGCGATCATCGCCAACGTTACCGCCGAGCGGCCACAC
CAGGGCGTCGCCTACGAACGCTTCACCGATAGCGGGCCGCTGGCGATGCTGCCGATGACC
GAGGGGCGTTGCTCGCTCGTCTGGAGTGCCCGCGACGATCAGGTTGCCGATATCATGGCC
CTTGATGATGATGCGTTTCTGCAGCGGTTGCAGCACCGTTTTGGCTATCGGCTCGGCCAG
CTGCAGCGGGTCGGGCGGCGTGTCGCCTATCCGTTGCGCTACCGCCAGGCGATGGAGTCG
GTGCGCCCGCGCGTCGCGTTGATCGGCAATGCCGCCCACGCCATCCATCCGGTCACCGGC
CAAGGCTACAACCTCGGCCTGCGTGATGTGGCGGTGTTGGCGGATCTGCTGGCCGATGCG
GCCCGTGAGCGGAGCGATCCTGGTGAGATGGCGCTGCTCAACCGCTATACCGAGTGGCGT
CACCAGGACCAGCGGCGGGTGGCGCTGATCACCGACAGCCTGGCGCGGCTCTTCGCCAAC
CCGTTGCCACCACTGCGTTTTGCTCGCAACCTGGGGTTGCTCGGCCTAGATGCCCTGCCC
GGTCTGAAGCACTTGGTGGCACGCCAGTTCATGGGGCTGACTGGTCGCTTGCCGCGGCTT
GCAAGAGGGATCCCCCTAAGATGA
>NGAMOLHF_00138 2-octaprenylphenol hydroxylase
ATGAATGAGACGAACAAAAACGCCTTTGATCTGATCGTCGTCGGTGGCGGCATGGTGGGC
TCCGCGCTGGCCTGCGCGGTGGCCGAACAGGGCCTTCAGGTCTGTGTACTGGAGGCACGG
GAACCGCAGCGGCAGTGGCCCGCCGACGAGATTGACTTGCGAGTCTCCGCCCTGACCCGG
GCCTCGCAGCGCATTTTGGAGAATCTGGGGGCCTGGGGGCGGATGAGCCAGTTGCGCATC
AGCCCCTACAGTGAGATGCGCGTCTGGGATGCCGACGGCTTCGGCAAGATCCACTTCAGC
GCCGCCGAGGTGGGCGAGGGCAACCTCGGCCATATTGTCGAAAACCGCGTCACCCAGCTG
GCGCTGTGGGAGCGGCTGGCGACCTTTGCCAACCTCACCCGCATCTGCCCGGCAGCGCCG
GTGAGCGAGCTGAGCCTCGGTGAGAACCCTGCGCTGGTGCTGGAAGATGGCCGCCGGTTG
CAGGCGGATCTGGTGGTGGCGGCGGACGGTCGGGATTCGCAGATCCGCCAGCTGGCCGCC
ATCGGCACCAAAGGCTGGGACTACGACCAGCACGCCATCGTCGCCACCATCCGTCCACAG
CAGCACCACCAATTCACCGCCTGGCAGCGTTTCATGCCCACCGGGCCGCTGGCGTTTCTG
CCGCTCGACGATGGGCGCTGCTCCATCGTCTGGTCCGCTGCGCCGCTGCAGGCCCGTGAA
CTGATGGCGCTGGACGATGCCGCCTTCTGCCGGGAGCTGACCCGCGCCAGCGAATCGATC
CTCGGCGAGGTATTGGAGGTCGGGCCGCGGGGCTGTTTCCCGCTGCGTCTCGGCCATAGC
GAGACCTATATCCGCGAGGGGCTGGCGCTGGTGGGGGATGCGGCCCACGCGATCCATCCG
CTGGCCGGGCAGGGGGTGAATCTGGGCTTCCTCGATGCCGCAACCTTGGCCGAGGTGCTG
ATCGAGGCGCGCTCGGCCGGGCGGCCGATCGGCGCCTTTGCCACTCTGCGCCGCTATGAG
CGGGCGCGTAAGGGGAGCAATATGGCGATGCTGGGGGCGATGGATGGTTTCAAACGGCTC
TTCAGCAACCAGATTCTGCCGCTGAAACTGGCACGCAACCTAGGCCTGAACCTCGCCGAT
CACGCCGGGCCGCTGAAGCAGTTGATGGTGCGTCGTGCGATGGGCATGGTCGGCGAGCTT
CCCGCGCTGGCCCGTTGA
>NGAMOLHF_00139 Glycine
CGATACCCCGTGGGAGAGCTCGGCAGAGGCCGACGCCGAAGGCGCAAATCCGCCCGGAAT
CGCTCAGGCAAAAGGACCGCGGGGAGTGG
>NGAMOLHF_00140 Glycine
CGGGTCGACTCTGGAGAGCGGTCATGAGACCCACCGACGGGGCAGGGGCCGGTAAGCCGG
TTTCAAACTCTCAGGTTTTGGACAGAGGGGCGGCG
>NGAMOLHF_00141 Aminomethyltransferase
ATGGGGAAACAGACACCGCTCTACCAGAGCCACCAGAAGATGGGGGGGCGTATCGTGCCC
TTCGGCGGCTGGGATATGCCGCTTCACTACGGCTCGCAGCTCGACGAGCACCACCAGGTC
CGCCAGGATGCGGGGATGTTCGATGTCAGCCATATGTGCGTGGTTGATCTCAAAGGCGCC
GGCGTGCGCCCCTTTCTGCAGCGACTACTGGCCAACGACGTGGCGCGTCTGCAGAGCCCG
GGCAAGGCGCTCTACTCCTGCATGCTGAATGAACAGGGCGGGGTGGTGGACGACCTGATC
GTCTACTTCCTGCGCGACGACTGGTATCGCTTAGTGGTCAATGCCGGCACCAGCGATAAG
GATCTGGCCTGGATGGAGCTCCATGCTGCCGACTTCAAGCTGCAGATCATCCCTCGGCGT
GATCTGGCGATGATCGCGGTGCAGGGTCCCAATGCCTGCGAAAAGGCGCTGCCGCTGCTG
CCGGCTGAGATGCGGGATGCCGTCGCCGCACTCAAACCCTTCAATGCCGCTCCCGGCGAG
AGCTGGTTTGTCGCCCGCACCGGCTACACCGGCGAGGATGGTTTCGAGATCATGCTGCCT
GCGGCACAGGCCTCCGGGCTCTGGCAGCAGCTGGCGGATGCCGGGGTTGCCCCCTGTGGG
CTGGGTGCGCGGGATACCCTGCGGCTGGAGGCGGGGATGAACCTCTATGGCTCCGATATG
GACGAGGTGCAGTCGCCGCTTGAATCCGGTCTCGGCTGGACCGTTGCCTGGGAGCCAGCC
GAGCGCCAATTTATCGGCCGCGAGGCGATCGAGGCGCAGCGCGATGACGCGCACAAGCAG
CGTTTTATCGGGCTGCTGCTGCGCGGCCGCGGTGTGCTGCGCAATCACCTCAAGCTGTTC
GATGGTGAGCAGCAGATCGGCGAGATTACCTCTGGTGGCTTCTCCCCGACCCTGCAGCGC
GCCATCGCCCTGGCACGGGTGAGCGCAGGGATCGGCGAACACTGCGAGGTGGAGATCCGT
GGCAAGCGGGTTGCCGTTGAGGTGGTTAAACCGCCCTTCGTGCGTAATGGCAAGGTCCTC
GTATCAGTATAG
>NGAMOLHF_00142 Glycine cleavage system H protein
ATGAGCAACACACCGAGCGATCTGCGCTACAGCAAGTCTCACGAATGGGTGCGCAACGAG
GGTGACGGTAGCGTTACGATCGGCATCACCGAGCATGCCCAGGAGCTGCTGGGCGACATG
GTGTTTGTCGAGCTGCCTGAGGTGGGCGATAGCCTCGATATTGAGGATGAAGTGGCGGTG
GTCGAGTCGGTCAAAGCGGCGTCTGATGTCTACAGCCCGGTGGCCGGTGAGGTGATTGCG
GTCAATGAGGCGCTCAACGATACGCCGGAGGCCATCAATGACGATCCCTACGGCGATGGC
TGGATCTACAAGGTGAAGCTGGCGGATGCGGCCCAGCTGGATGCGCTGATGGATGCCGAG
GCCTACCAGGCGCAGGTCGCCGAAGAAGAGTAA
>NGAMOLHF_00143 putative glycine dehydrogenase (decarboxylating) subunit 1
ATGCCGTTTATTCCCCATAGCGAGGCCGAGACTCGCGAGATGCTCGCCGCCATCGGCGTC
AGCGATCTCGATGCCCTGTTCGATGAGATCCCTGCGAGCCTGCGTTGCGGCGGGCTGGAG
CAGATCCCGGAAGCGCTGTCGGAAATGCAGGTGGGTCAGCTGATGGGCAGTCGCGCCCGC
CAGGATGGTCAGCCGCTCTGCTTCATTGGCGCCGGTGCCTACGACCACCACATTCCGGCG
GCGGTCTGGCAGCTGGTCTCCCGCGGCGAATTTTACAGCGCCTATACCCCTTATCAGGCG
GAGGCGAGCCAGGGCACCCTGCAGCTGCTCTACGAGTATCAGTCGATGATGAGCGCGCTG
ACCGGCATGGATGTCTCCAATGCCTCGCTCTACGATGGCGCCTCCGGTCTGGCTGAGGCG
GTGTTGATGGCGGTGCGGGGGAATCGCAAGTCCAAGTCGAAGCGCATTCTGATGCCACGC
AGTCTGCACCCCGCCTATCGCCGGGTGACCGACAATATCGTGCGCAATCAGGGCATCGAG
CTGGTCGAGGTTGGTTTCGACGGCAATACCGGGCAGATCGACCAGGCGGCGCTGGAGGCC
CATGCCGGCGAAGACTTCGCCGCGCTGGTGATCCCCCAGCCCAACTTCTTCGGCGTGCTC
GAGCCGGTAGATGCGCTGGTCGACTGGGCCCATGCCAACGGTATGCTCGCCATCGCGGTG
GTCAACCCGCTGGCGATCTCGGTGCTGCAGCCGCCCGGTGAGTGGGGTGAGTCGGGGGCC
GATATCTGCTGTGGCGAGGGTCAGCCATTGGGCATCCCGCTCGCTTCCGGCGGCCCCTAT
TTTGGCTTCCTCTGCTGCAGTCAGAAGCTGGTGCGGCAGATGCCGGGGCGCATCATCGGC
CGCACCGTCGATCTGGATGGCAAGCCTGGCTACACGCTGACCTTGCAGGCGCGGGAGCAG
CATATCCGCCGCTCCAAGGCGACATCCAACATCTGTACCAACCAGGGTTTGATGATCACT
GCGGCGACCATCCACATGGCGCTGCTGGGGGCTGAAGGGCTGGAGCGGGTTGCCGCCGCC
AGTCATCAGAACACCCAGGCGCTGAGTCAGGCGCTCTGTCAGCTGCCGGGGGTGGAACCG
ATCTTCTCTGGTCCGATATTCCATGAGCGGGCGCTACGTTTGCCACTGCCGGTGAAAAAC
GCACTGCGCTCCCTCGCTGCCCACAATCTGCTGGGCGGCTTCGACCTCGGCGACGACTAC
CCAGAACTGGGCGAGGCGCTGTTGGTCTGTGCCACCGAGAAGCACACGGAAGAAGAGATC
GCGCAGTACCAGAACAAACTACAGCGGGTGATCCAGGCCCAGACCAAGCCGGGCTGTAAG
CTGCAGCCGAAGGATTGGTAG
>NGAMOLHF_00144 putative glycine dehydrogenase (decarboxylating) subunit 2
ATGTTGATCTACGAACAGTCATCCGATGGTCGCCGGGCGGTGGCCCAAGCGCCTCTTCAG
CGGGCCTCTCTGCAGACCATTCCTGCAGAGTTTCGGCGCAAAAAATCGGCCGTCCTGCCG
CAAGTCTCGGAGATGCAGACGGTGCGCCACTATACGCGGCTGTCGCAGAAGAACTTCTCC
ATCGACACCCAATTCTATCCGCTCGGTTCCTGCACCATGAAATACAACCCGCGTGGCTGT
AACGAGCAGGCGATGTTGCCGGGCTTCCTCGCCCGCCACCCCTATGCGCCGGAGAGCCGC
AGCCAGGGTTTTATGGCCTGCCTGTTCGATCTGCAGGAGTTGCTCAAGGAGGTTACCGGT
ATGTATGCGGTGTCGCTCTCGCCGGCAGCCGGCGCCCAGGGTGAGTTCGCCGGGGTGGCG
ATGATCCGCGCCTACCACGATGCTCGTGGCGACCGCGAGCGGTGCGAGATCCTGGTCCCC
GACGCAGCGCATGGCACCAATCCCGCCTCGGCGGTGATGTGTGGTTACAAGGTGCGCGAG
ATCCCGACTGGGGCCAACGGCGATATCGATCTGGAAGCACTGAAACAGGTGCTGGGGCCG
CAGACTGCCGGCATCATGCTCACTAATCCCTCCACCCTGGGCGTGTTTGAGCGGCGCATC
GAGGAGATTGCCGCGCTGGTGCATCAGGCGGGGGGGCTACTCTACTACGACGGTGCCAAT
CTGAATGCGATTCTCGGCAAGGTGCGTCCCGGCGACATGGGTTTCGATGTGATCCACATG
AACCTGCACAAGACCTTCTCCACCCCCCATGGTGGCGGTGGTCCCGGTGCCGGGCCGGTG
GGGGTGAGCGAGCGGCTGGAGCCCTATCTGCCGGTGCCGATGGTAGCGCGAGATGGTCAG
GACTACGTCTGGCTGAGCGAGGCGCAGCGCCCCGATTCGATCGGCCGTCTCTCCGTCTTT
GCCGGCAACGCCGGCATTCTGCTGCGTGCCTACATCTACGCCCGCATGCTGGGGCGCGAG
GGCATGCATCGGGTGGCAGAGTTCTCCACGCTCAACGCCAACTACCTGATGAAACGCCTC
ACCGAGGCAGGTTTTGATGCTGCCTATCCGCAGAGGCGCGCCAGCCATGAGTTTATCCTC
ACTCTCAGGCGCCAGGCGAAAGAGCTGGGCGTGAATGCGATGGATTTTGCCAAGCGCATG
CTCGACTTTGGTGTGCATGCCCCCACCACCTACTTCCCGCTGCTGGTGCCCGAGTGTCTG
CTGATCGAGCCCACCGAGACCGAGACTCGCGAGGAGCTGGATCACTTCGTCGAGGTGCTG
AAGCAGATTCAGCAGGAGGCGGAGACGGATGCGCAGCGGCTCAAGCAGGCCCCCTATTCG
CTGCCGGTGCGATGCCTCGATGATGTGCGCGCCGCCCGCGAGCTGGATCTGGCGTGGCGG
CCGGGCGGGGTGTGA
>NGAMOLHF_00145 hypothetical protein
TTGACCCGGGTCAAAGATGAAAGGAATGCCCGCTTCGGCAAACTGCCGGGCGTGATCGAT
CATCCCCTGACGGCCATCTGGCGAGACCATGCCAAGGCTGACACCCTCCACCTGGCTCAC
ATCGATCTCATGGGCATGGTTCATCGCGCCAGGATGGAAGGCGGTGATCTGGTTGTCGTC
GTTATCGGTGGTGATGTAGGCCTGGGCAGTGTAGGCGTCGTCGATCACCTTGATCTGATC
ACGGCTGATGCCGTTGCCATCCATCCACTCCGCGTAGGGACCAAAGTCGGTCCCTACAGT
ACCGGCCGGACGGCCGTCACCGCCCAGCAGCTTCAGATTGTAGGCAATGTTGCCGGCACA
GCCACCAAACTCACGGCGCATATCGGGCACCAGAAAAGAGACATTGAGGATGTGTACCTG
CTCCGGCAGGATGTGGTTCTTGAAGTGGTCATGGAAGACCATGATGGTGTCGAAGGCGAA
CGAGCCGCAGATCAGTGCAGACATAGAATTTCCTGTTTGGTGGGGGGCGGCCTGCCGACG
ACCGCCGACAAAAGGCTGTGA
>NGAMOLHF_00146 Membrane-bound lytic murein transglycosylase F
GTGGTCTACCGTAGTGGCAGCCTGCGCCCCAAAAAAGTTGACGATCTGATCGGCAAGCGA
CTGGAGATTCTGGCCGACTCCAGCCACGAGGAGGAGTTACAACGGCTACAGAAGCAATAT
ACCGGACTCTCCTGGACCGCCCACCGGGAGTTGGAGAGTTCCGACCTGCTGCAGATGGTG
CAGGATGGCCAGATCGACTTCACTATCGCCGACTCCAACGAGGTTGCCGTCAACCGCCGA
TTCATGCCCAATATCCGTGTCGGCTTCGACCTGACCAAGCCTCAACAACTAGCCTGGGCG
ATGGCGCACAAGGATGATACCAGCCTCTACGAGGCGATCCGCGACTTCTTCACGGTGATC
AAGAAAAACGGCACCCTTGCCCAGTTGAAGGAGCGCCACTACGGCCATATCGGGCGGCTT
AACTTTGTCGACACACGGGACTTCAAGCGTCACATAAAGGACCGCCTGCCCAAATATGAG
GCATTTTTCCGGGCCGCCGCGGAAGAGACTGGCTTCGACTGGCAACTGCTAGCGGCGATC
GGCTATCAGGAGTCCCACTGGAGGCCCAATGCCAAGTCCCCCACCGGGGTACGTGGCATC
ATGATGCTGACCAAGAACACCGCAAAACAGATGCAGGTGGAAGACCGCCTCAACCCGGAG
CAGAGCATCTTTGGCGGTTCACGCTACCTGAAATACCTGGATACGCGGATCCCGCCGCGC
ATCGAAAACCCGGACCGGACCTGGCTGATCCTGGCCGGATACAATGTCGGCTTTGGCCAC
CTGGAGGATGCGCGCATCATCACCGAGCGTGATGGCGGTAACCCGGATAAATGGGCAGAC
GTAAAACAGCACCTACCGCTGCTGAGCCGGAAAAAGTGGTACTCCACCGTCAGACACGGC
TATGCGCGCGGCCAGGAGCCGGTCAACTACGTCGATAACGTACGCGCCTACCATGAGTTG
CTGAAGTGGACAGAGCGGCAGAAACAGGAACCGCCCCCTGAGCAGCCATCCCACCCGGCA
CTCGCCATCTCACCGGAAGCGCTCTGA
>NGAMOLHF_00147 hypothetical protein
ATGAGGGAATCGGCCGTTTCTATATGGGGCTGGGGTTATTCAATGACTCTGTGTGGAGCC
ATCTGTGGCCTCTCATTTGCCGTCTCGGCAGCCGACTCATTCAGTGAACGGGAGCGTTGT
CTGCTGGATGCTTTGGCCAAGGCAGAGGGCTCAACTCCGGTGGCCCGGTTGCGCGAACAG
TGCCTGCTGCAGTCACAATCGTCGCAGATGGTTGAAACGGTTCAGCTAATACTGCGCCAG
GATGATGAGTCGCTGATCGCTCAGCGGGTTGAGGATGAGCACCGCACCCAGGACGATCCG
TTTGTGATCACCCCCCACAAGCGCAACTATGTGATGTTCGCCAGCTACAACGCTTCCCCC
AACTCCAGGCCCTACGCTGTGACGGATGAGGACTTCAGTAATACTGAGATCAAATTCCAG
TTGAGCTTCAAGGTCCCGGTGGTGGATGACCTATTTGGCGACAATGGTGATCTCTATGTC
GCCTACACTCACCTTGCTTTCTGGCAGGCCTATAACCAGAAGTTTTCATCACCCTTTCGT
GAGACCAACTATGAGCCGGAGGTGTTTCTCTTGTTCGACAACGATTGGGAACTGTTTGGC
TGGAAAAACCCGAAGATCAGGTTGGGGATGGTGCACCAGTCGAATGGGCGGTCAGAGCCA
CTCTCACGCAGTTGGAACCGGCTCTTTGCCCAGTTTATCTTCGAAAAGGACAATCTCTTT
CTCGGGGTAAAGCCCTGGTATCGGATTCCCGAGTCTGAAGAGAACGATAACAATCCGGAT
ATCCTTGACTATATGGGGTATGGCGAGCTGCAAGGGATCTATAAAAATGGTGAGCACAGC
TACAGTTTCATGCTGCGCAACAATCTCAATTGGGATGAGAATCGGGGCGCGATTCAGCTC
GACTGGATCTTCCCGTTACATCGCCGTTTTCATGGTTATCTGCAGTATTTTAACGGCTAT
GGAGAGAGTATGGTCGACTACAATGCCAGCAGTAACCGATTGAGTTTTGGAGTGGCGTTG
ACTGATTGGTTATGA
>NGAMOLHF_00148 tRNA-specific adenosine deaminase
ATGACCCCAGACGAACAAGACCACCACTTCATGCAGCGTGCCCTTGAGCTCGCCGCCAAG
GCGGAGGCCGCGGGCGAGGTGCCGGTCGGTGCCTTGCTGGTGCGTGATGGGGAGGTGATC
GGCGAAGGCTGGAACCGGCCGATCGGCAGCCATGACCCCACTGCCCATGCGGAGATCTGT
GCGCTGCGGGATGCGGCTCGGCGGGTCGGCAACTACCGTCTGCCCGATACCACGCTCTAT
GTCAGCCTGGAGCCCTGCCCGATGTGTGCCGGCGCGATCGTGCACGCGCGGGTCAAACGG
GTGGTCTATGCTGCCTCTGATCCGCGTAGCGGGGCTGCCGGCAGTGTCTTCGATCTGCTG
CCTTCGGATCAGCGTTTCAACCACCGAGTTGAGTCAGAAGGGGGGCTGCTGGCAGAGCAG
AGCGCGAATCGTCTGCGGGATTTCTTTCGTGCGCGAAGAAACAAAGATCAAATAAAAGGG
ACATTGGGATGA
>NGAMOLHF_00149 GMP synthase [glutamine-hydrolyzing]
ATGACCACTGACATCCACGCCCATCGCATCCTGATTCTTGATTTTGGCTCCCAATACACC
CAGCTGATCGCCCGCCGGGTGCGCGAATCGGGGGTCTACTGCGAGATCTTTCCCTACGAC
AATGCGGGTATGGGGCTGGAGCACAAGCCCAGCGGGGTGATCCTCTCTGGCGGACCGGAG
ACGGTGACTGCCGACGAGGCGCCGCGCGCGCCGCAGCAAGTGTTCGAGCTGGGGGTGCCG
GTGCTGGGCATCTGCTACGGCATGCAGACCATGGCGGCACAGCTGGGAGGTAAGGTGGCG
GCCTCCGACAAGCACGAATACGGCTATGCTCAGGTGCGCGCCCGCGGCCACTCCAAGCTG
TTGAAGGATATCGAGGACCATACCAATGAACAGGGCTATGGCCTGCTTGATGTCTGGATG
AGCCACGGCGATCGGGTCGAGGTGCTGCCGCCCGGCTTCCATGTGATCTGCGAGACCGAC
AATGCGCCGCTGGCGGGGATGGCCGATGAAGAGCGTGGTTTCTACGGCATCCAGTTCCAC
CCGGAGGTGACCCACACCCGCCAGGGCAAGCGCATTCTCGATCACTTCCTGTTCCAGATC
TGTGGTTGTGAGGCGCTCTGGACCCCGGGTCAGATCATCGAAGAGAGCATCACCCAGGTG
CGCGAGCAGGTGGGGGATGCCCAAGTGGTGCTCGGCCTCTCCGGTGGTGTCGACAGCTCA
GTGGTGGCGGCCCTGCTGCACCGGGCGATCGGCGATCAGCTGACCTGTGTCTTCGTCGAC
AATGGCCTGTTGCGGCTCCATGAGGGTGATCAGGTGATGGCGACGTTTGCCGAACATATG
GGGGTGCGGGTGATCCGGGTCGATGCGGAGGATCGCTTCCTCAAGGCGTTGAAAGGGGTC
TCGGACCCGGAGCAGAAACGCAAGATCATCGGCAACCTCTTCATCGACATCTTCGAGGAG
GAGGCGAGCCGGCTGGAGGATGTGGCCTTCCTCGCCCAAGGCACCATCTACCCTGACGTG
ATCGAGTCCGCCGGCGCCGCCTCCGGCAAGGCCCACGTGATCAAGTCACACCACAATGTG
GGCGGCCTGCCCGACTACATGAAGCTGAAGCTGGTGGAGCCGTTGCGCGAGCTGTTCAAG
GATGAAGTGCGCAAGATCGGTGTCGAGCTCGGTCTGCCCTCCGAGATGATCTATCGCCAC
CCCTTCCCAGGGCCGGGACTGGGGGTGCGCATCCTCGGCGAGGTGAAGAAGGCGTATGCC
GACATCCTGCGTCAGGCGGATCACATCTACATCGAGGAGCTGCGCAAGCACAACCTCTAC
GACGAGGTGAGTCAGGCGTTTGCGGTGTTCCTGCCGGTCAAGTCGGTGGGCGTGGTGGGC
GATGCGCGCCGCTACGAATACGTAGTCTCGCTGCGCGCGGTGAAGACGATCGATTTCATG
ACCGCCAGCTTCGCCCATCTGCCGTTCGATTTTCTCGAAGAGGTGTCGCGCCGCATCATC
AACGAGGTGGCGGGGATCTCGCGGGTCGCCTACGATATCTCGAGCAAGCCGCCGGCGACG
ATCGAGTGGGAGTAA
>NGAMOLHF_00150 GMP synthase [glutamine-hydrolyzing]
ATGACCACTGACATCCACGCCCATCGCATCCTGATTCTTGATTTTGGCTCCCAATACACC
CAGCTGATCGCCCGCCGGGTGCGCGAATCGGGGGTCTACTGCGAGATCTTTCCCTACGAC
AATGCGGGTATGGGGCTGGAGCACAAGCCCAGCGGGGTGATCCTCTCTGGCGGACCGGAG
ACGGTGACTGCCGACGAGGCGCCGCGCGCGCCGCAGCAAGTGTTCGAGCTGGGGGTGCCG
GTGCTGGGCATCTGCTACGGCATGCAGACCATGGCGGCACAGCTGGGAGGTAAGGTGGCG
GCCTCCGACAAGCACGAATACGGCTATGCTCAGGTGCGCGCCCGCGGCCACTCCAAGCTG
TTGAAGGATATCGAGGACCATACCAATGAACAGGGCTATGGCCTGCTTGATGTCTGGATG
AGCCACGGCGATCGGGTCGAGGTGCTGCCGCCCGGCTTCCATGTGATCTGCGAGACCGAC
AATGCGCCGCTGGCGGGGATGGCCGATGAAGAGCGTGGTTTCTACGGCATCCAGTTCCAC
CCGGAGGTGACCCACACCCGCCAGGGCAAGCGCATTCTCGATCACTTCCTGTTCCAGATC
TGTGGTTGTGAGGCGCTCTGGACCCCGGGTCAGATCATCGAAGAGAGCATCACCCAGGTG
CGCGAGCAGGTGGGGGATGCCCAAGTGGTGCTCGGCCTCTCCGGTGGTGTCGACAGCTCA
GTGGTGGCGGCCCTGCTGCACCGGGCGATCGGCGATCAGCTGACCTGTGTCTTCGTCGAC
AATGGCCTGTTGCGGCTCCATGAGGGTGATCAGGTGATGGCGACGTTTGCCGAACATATG
GGGGTGCGGGTGATCCGGGTCGATGCGGAGGATCGCTTCCTCAAGGCGTTGAAAGGGGTC
TCGGACCCGGAGCAGAAACGCAAGATCATCGGCAACCTCTTCATCGACATCTTCGAGGAG
GAGGCGAGCCGGCTGGAGGATGTGGCCTTCCTCGCCCAAGGCACCATCTACCCTGACGTG
ATCGAGTCCGCCGGCGCCGCCTCCGGCAAGGCCCACGTGATCAAGTCACACCACAATGTG
GGCGGCCTGCCCGACTACATGAAGCTGAAGCTGGTGGAGCCGTTGCGCGAGCTGTTCAAG
GATGAAGTGCGCAAGATCGGTGTCGAGCTCGGTCTGCCCTCCGAGATGATCTATCGCCAC
CCCTTCCCAGGGCCGGGACTGGGGGTGCGCATCCTCGGCGAGGTGAAGAAGGCGTATGCC
GACATCCTGCGTCAGGCGGATCACATCTACATCGAGGAGCTGCGCAAGCACAACCTCTAC
GACGAGGTGAGTCAGGCGTTTGCGGTGTTCCTGCCGGTCAAGTCGGTGGGCGTGGTGGGC
GATGCGCGCCGCTACGAATACGTAGTCTCGCTGCGCGCGGTGAAGACGATCGATTTCATG
ACCGCCAGCTTCGCCCATCTGCCGTTCGATTTTCTCGAAGAGGTGTCGCGCCGCATCATC
AACGAGGTGGCGGGGATCTCGCGGGTCGCCTACGATATCTCGAGCAAGCCGCCGGCGACG
ATCGAGTGGGAGTAA
>NGAMOLHF_00151 tRNA-specific adenosine deaminase
ATGACCCCAGACGAACAAGACCACCACTTCATGCAGCGTGCCCTTGAGCTCGCCGCCAAG
GCGGAGGCCGCGGGCGAGGTGCCGGTCGGTGCCCTGCTGGTGCGTGATGGGGAGGTGATC
GGCGAAGGCTGGAACCGGCCGATCGGCAGCCATGACCCCACTGCCCATGCGGAGATCTGT
GCGCTGCGGGATGCGGCTCGGCGGGTCGGCAACTACCGTCTGCCCGATACCACGCTCTAT
GTCAGCCTGGAGCCCTGCCCGATGTGTGCCGGCGCGATCGTGCACGCGCGGGTCAAACGG
GTGGTCTATGCTGCCTCTGATCCGCGTAGCGGGGCTGCCGGCAGTGTCTTCGATCTGCTG
CCTTCGGATCAGCGTTTCAACCACCGAGTTGAGTCAGAAGGGGGGCTGCTGGCAGAGCAG
AGCGCGAATCGTCTGCGGGATTTCTTTCGTGCGCGAAGAAACAAAGATCAAATAAAAGGG
ACATTGGGATGA
>NGAMOLHF_00152 hypothetical protein
ATGAGGGAATCGGCCGTTTCTATATGGGGCTGGGGTTATTCAATGACTCTGTGTGGAGCC
ATCTGTGGCCTCTCATTTGCCGTCTCGGCAGCCGACTCATTCAGTGAACGGGAGCGTTGT
CTGCTGGATGCTTTGGCCAAGGCAGAGGGCTCAACTCCGGTGGCCCGGTTGCGCGAACAG
TGCCTGCTGCAGTCACAATCGTCGCAGATGGTTGAAACGGTTCAGCTAATACTGCGCCAG
GATGATGAGTCGCTGATCGCTCAGCGGGTTGAGGATGAGCACCGCACCCAGGACGATCCG
TTTGTGATCACCCCCCACAAGCGCAACTATGTGATGTTCGCCAGCTACAACGCTTCCCCC
AACTCCAGGCCCTACGCTGTGACGGATGAGGACTTCAGTAATACTGAGATCAAATTCCAG
TTGAGCTTCAAGGTCCCGGTGGTGGATGACCTATTTGGCGACAATGGTGATCTCTATGTC
GCCTACACTCACCTTGCTTTCTGGCAGGCCTATAACCAGAAGTTTTCATCACCCTTTCGT
GAGACCAACTATGAGCCGGAGGTGTTTCTCTTGTTCGACAACGATTGGGAACTGTTTGGC
TGGAAAAACCCGAAGATCAGGTTGGGGATGGTGCACCAGTCGAATGGGCGGTCAGAGCCA
CTCTCACGCAGTTGGAACCGGCTCTTTGCCCAGTTTATCTTCGAAAAGGACAATCTCTTT
CTCGGGGTAAAGCCCTGGTATCGGATTCCCGAGTCTGAAGAGAACGATAACAATCCGGAT
ATCCTTGACTATATGGGGTATGGCGAGCTGCAAGGGATCTATAAAAATGGTGAGCACAGC
TACAGTTTCATGCTGCGCAACAATCTCAATTGGGATGAGAATCGGGGCGCGATTCAGCTC
GACTGGATCTTCCCGTTACATCGCCGTTTTCATGGTTATCTGCAGTATTTTAACGGCTAT
GGAGAGAGTATGGTCGACTACAATGCCAGCAGTAACCGATTGAGTTTTGGAGTGGCGTTG
ACTGATTGGTTATGA
>NGAMOLHF_00153 Membrane-bound lytic murein transglycosylase F
GTGGTCTACCGTAGTGGCAGCCTGCGCCCCAAAAAAGTTGACGATCTGATCGGCAAGCGA
CTGGAGATTCTGGCCGACTCCAGCCACGAGGAGGAGTTACAACGGCTACAGAAGCAATAT
ACCGGACTCTCCTGGACCGCCCACCGGGAGTTGGAGAGTTCCGACCTGCTGCAGATGGTG
CAGGATGGCCAGATCGACTTCACTATCGCCGACTCCAACGAGGTTGCCGTCAACCGCCGA
TTCATGCCCAATATCCGTGTCGGCTTCGACCTGACCAAGCCTCAACAACTAGCCTGGGCG
ATGGCGCACAAGGATGATACCAGCCTCTACGAGGCGATCCGCGACTTCTTCACGGTGATC
AAGAAAAACGGCACCCTTGCCCAGTTGAAGGAGCGCCACTACGGCCATATCGGGCGGCTT
AACTTTGTCGACACACGGGACTTCAAGCGTCACATAAAGGACCGCCTGCCCAAATATGAG
GCATTTTTCCGGGCCGCCGCGGAAGAGACTGGCTTCGACTGGCAACTGCTAGCGGCGATC
GGCTATCAGGAGTCCCACTGGAGGCCCAATGCCAAGTCCCCCACCGGGGTACGTGGCATC
ATGATGCTGACCAAGAACACCGCAAAACAGATGCAGGTGGAAGACCGCCTCAACCCGGAG
CAGAGCATCTTTGGCGGTTCACGCTACCTGAAATACCTGGATACGCGGATCCCGCCGCGC
ATCGAAAACCCGGACCGGACCTGGCTGATCCTGGCCGGATACAATGTCGGCTTTGGCCAC
CTGGAGGATGCGCGCATCATCACCGAGCGTGATGGCGGTAACCCGGATAAATGGGCAGAC
GTAAAACAGCACCTACCGCTGCTGAGCCGGAAAAAGTGGTACTCCACCGTCAGACACGGC
TATGCGCGCGGCCAGGAGCCGGTCAACTACGTCGATAACGTACGCGCCTACCATGAGTTG
CTGAAGTGGACAGAGCGGCAGAAACAGGAACCGCCCCCTGAGCAGCCATCCCACCCGGCA
CTCGCCATCTCACCGGAAGCGCTCTGA
>NGAMOLHF_00154 hypothetical protein
ATGGCGAAAATCAACAACGACGAGGCCCTGAAACGAGCCCTGGACGCACTGCCGGTGGCA
TCACAACGGATACTCGCCGCCCGCTTTGTCGGCAATCTACTCCACCTTTCGAAGGACGGC
AGGGTCAAACGTGCGGTTGAGGCCGCCGCCACGCCGGAATGTTCCCCCGAAGAGATGGAG
GAGGCCTACCGAGCGGTCAAGGCCTACTCAGTGCAGACCTTCACCGCCTGCGGCCGGGAT
GCGGACTGGGCCAGCCAGGCCGAGCACTTCGTCGCTGCCGCAGCGCTTGCCGCGCTGCTG
CCGGAGAAGCAACTCGGCGACAAACACAGTCTGGCATGGCAGGCGGCGATGCAGGCGCGC
ATGGCGAAAAACTGCGAGATGATCCTCAACGACCAGGGCGAACTGGACAATGAGGCGCAG
CGCCAGTATGTCTTGACTGAAGCCTTTCTGGCGGAGTAA
>NGAMOLHF_00155 hypothetical protein
ATGCGTCCAAGTCCTGTTCTGCCAATCCTGCTCTCACTTCTGATCAGCGCCTGCAACGAC
GAACCGCTGCAACACAGCGATACCGATGAGCCTGCACCACTGCTGCTAGCCGCTGAGCAA
GGCGATCTTGGCACGCTCGACGCTCTGCTGGCGCAATCATCCAGCCTGGACATCCGTGAC
GCCTGCCGCTGGACCCCGTTGATGAAGGCGGCACTCAATGGCCACACCGAGGCGGTGCGC
CGACTTCTACAGAGCGGCGCGGCGGCCGATCTCACCGACAAGGGAGGCTACTCGGCGCTG
CTGCTGGCCGCCTCGAACAACCACACCGAGGTAGTCGCACTGCTGCTCGAGGCCGGCGCC
TGGATCGACCGTCAGGAGCAAACCAGCGGCTGGAGCGCACTGATCTGGGCCGCCAAGCGG
GGGCACGAGGCGACAGTCGAGCTGCTGCTGCAGCACGCTGCCAGAGAGGATCTCAAGGAT
TTCCAGGGGCGTACGGCGCTCAGCTGGGCCCGCGCAGAAGGTCATGAGCGGATCGTCGCA
CTGCTCAGTAGCGACTGA
>NGAMOLHF_00156 hypothetical protein
ATGCGTATATTCAAAGTCATCTTCCTCAATCAGGGCAAGCTCTACGAGATCTATGCGCGC
AGCATACACCAGGGCGAGCTGTATGGATTTGTTGAGTTGGAAGACCTGATCTTCGAACGC
GGCAACTCGCTGCTGGTCGATCCGTCGACAGAGCGCCTGCAGGAGGAGTTCGCTGGCGTC
AGCCGCACCCTGGTGCCGATCCATGCTGTGATCCGCATCGACGAGGTGGAGAAGGAGGGG
CCGGGCAAGATCACCGAGCTCGACAACACCACCAACATCACTCCCTTCCCCGCGCCTTTT
ATCTCTCCGAGCAAAAACGAGGACGATTGA
>NGAMOLHF_00157 RecBCD enzyme subunit RecC
ATGATCCTCAGCTATCATAGCAACCGCATGGAGCGGTTGCTCGACCAGCTCCTTGAGCAG
CTCTCTACGCCGCTCAGCAGTCCTCTCGACCGCGAGACCATCGTGGTGCAGAACCCTGGC
ATGGCGCGCTGGCTGTCGCAGCAGCTCGCACTGCGCAGCGGCGTGGCAGCCAATCTTGAG
TTCCCGTTGCCGGCCAGCTTTACCTGGAACATCTATCAGGCCTGGCTCGGCGAGATGCCG
GCCGAGAGCGGTTTTGACCGCGAAAGCCTGCACTGGTGCATCATGGGGCTGCTGCCGGGG
CTGCTGGAACAGCCTGCGTTTGCGGCGTTGCAGCGCTACTTGGAAGGTGACAGCGGTGAG
CTGCGGCGCTATCAGTTGAGTGGGCGCATCGCCGACCTGTTCGACCAGTACTTTGTCTAC
CGCCCGCAGATGGTGCTCGCCTGGGAAAACAGTGCGATAGAAACAGGCACGCAGGATGAA
CCCTGGCAGGCGGCATTGTGGCGCGCCATCGTCGCGCAGACCCAGGGAGAGCATCGCGCG
GCACTCTTTGATCGCTTCCAGAGGGTAGTGGCGCGGGGGGATGCGCCGCGCGGCCCACTG
CCTGAACGGGTCAGCCTGTTTGGCCTCAGCACTTTGGCGCCACTGCATCTGCATGCCCTA
CAGGCGCTCTCGCAGCAGACCGAGGTGCATCTCTATCTGTTCAACCCCTGCCGTGAATAC
TGGGCCGATATCACCGATGAAAAGGGTTTGGCACGGCGGCGTGCGCGTTGGCGGCAGTTG
GGCAAGACTGATATTAGCGCCCTGCTGGATGTGGGCAATCCCCTGCTCGCCTCGATGGGG
CAGGTGGGGCAGGGTTTTATCGACCAGCTGCTGGAGCTGGAGGTGATCGAGACGGAGCTG
TTCGAGACGCCCGCTGAAACGAGTCTGCTGGGCCGGTTGCAGCAGGATATCCTGGAGTTG
GCGGACCGGCGTAGCGCCAACCTGGTCGAGCGTACCCCGCTTGAACAGATGGATGAATCG
ATCCAGCTGCACGCCTGCCACAGCCCGTTGCGTGAGGTGCAGGTACTACACGACCGGCTG
CGCCAGATGTTCGACCGGCTGAGCGGGCTGGAGCCGCGTCAGGTGGTGGTGATGGCGCCG
AATATCGCTACTTACGCCCCCTATGTGCAGGCGGTGTTTGGCGCGGCGGAGGGGGCGCGG
CATATCCCCTGGTCGGTGGCCGACCTGAGCGCCGAGGAGAGCTCGCCGCTGCTGCAAACG
CTGTCGAGCCTGCTGGATCTGAGCAGCTTCCGCTTTGCTGCTTCGCAGGTAGTCTCGCTG
CTGGAGGTGCCGGCGTTGGCGCGCCGCTTTGCGATCGATGGCGAGGGGGTGGAGCGGATT
CGCCGTTGGGTCCGGGAGAGCGGTATTCGTTGGGGTGCCGACGCACAGATGCGGGGTGAG
CTGGGGCTGCCGGCGGAGTCTGCCAACAGCTGGGATGCGGGGCTGGAACGGCTGTTCCAT
GGCTATGCCCTACCGCCCGATGCGGGGTTGACGCAGGGGGTGCTCCCCTATCCCGACATC
GAGGGCAGCGATGCGTTGGATCTTGGCCGGCTGGCGGCGCTGCTGGAGCGACTGCGGCAA
TGGCAGGCGCGCCTCTCCCGGCCCTGTGATGCGCCGGCCTGGGCGCTGCGCATCAACGCC
CTGTTGGCCGACTTCTTTCTGCCCGACACTGAGGAGGAGGCGCTGCTGCAGGGGGTGCGC
CATGCCATGGATAGCCTGACTGAGCGTTGTCTGGCGAGTGGTTTTGATGAGGCGATCCCG
ATTGGTGTGTTGCGCTGTGAACTGGAGCAGGCGTTGGCCGAGTCGCTGCCGGGGCGGCGT
TTCCTGGTTGGCGGCGTGACCTTCTGCAACATGGTGCCGATGCGCAGCATCCCGTTTCGC
GTGGTCTGTCTGCTGGGCATGAACGACAGTGACTACCCGCGTCGCGAGGTGGCCCCGGGT
TTTGATCTGATGGCGGCTGCACCCCGGCCCGGCGACCGCTCGCGCCGTCTGAATGACCGC
TATCTGTTCCTTGAGGCGCTGCTCTCCGCCCGCGACTGCCTCTATCTGAGCTATGTGGGG
CGCAGTGTGCGCGACAATAGCGTCAGCTCCCCCTCGGTGGTGGTGAGTGAATTGATGGAC
TACCTTGAACAGTCGTTCCGTCTTGATACGGATGCTGAGCTGCTTTCCCAGCTGCTGATC
GAACACCCGTTGCAGCCTTTCAATCGTGGTTATTTCGATGCCAGTGACAGCCGCCTGTTT
AGCTACGATGCTGGCTGGCTGGCGGCTGCCGATAGCCAGGCGCAGGCGGTGGAGAAGCCG
TTTGTCGATACGCAACTGCCCGAGCCGGAGGCGGCGGCACGGCAGCTGGAGCTGCAGGAT
CTGGTCCGGTTTCTGATCAATCCGTCGGCCTGGTTTCTGCAGCATCGCCTCGGCGTGGCG
CTGGCGGAGGAGGAGGCGATCCTGGAGGATACGGAACCCTTTGACCTCAACGGGCTGCCT
GCCTATCTGCTGCGTGCGGAGATGTTGCAGCAGGCACTGCGGGGAGAAGAGCCCGGCGAA
CTGCTGCCGCTGGCGGCGGCCCGCGGCGAGTTGCCCCATGGGGAGGCGGGAACGGCGGTG
TTTGGCCGCCTGAGCGAGGAGATCCGGCAGATCGCAGAGCGGGTCAGGCGTCGAGCCGAG
GAGGTGCTGGAGCCGCAGGAGGTGGATCTGCAGCTCGACGGCTTCCACCTGACCGGCTGG
TTGGAGGGGGTGACGCCTGCCGGTCTGCTCAGCTACCGGCCCGGCAAACTCAAGGCAAAG
GACCGCTTGCGTCTCTGGGTCAACCATCTGGCCCTTTGTGCGCTGCGTCAGCAGACGGCA
GCAGAGGCGCCGCTCAGCTTGCATGTGGCGGAGGATCAGACGCTGATCCTGCACTCGGTC
GAGGCGCCGGGCCAGTTACTCGCCGATCTGCTGCAGGCGTGGCGGCAGGGGCAGTGCGCG
CCTCTGCCCTTCTTTGCCGCCGCCTCTCTCAGCTTCGCGGAGAGTGGGGATCTACAGAGA
GCGATCAAGGTCTGGGAGAAGGATCACGACAGTGGCGCCCCCAATTGGGCCGTTTCCACC
GCCTTTCGTGGTACGCAGCCGCTGGCAGAGGAGGCGTTCAGTGGTTTGGCGACGCGTCTG
GGTGGGCCGCTGCTGGCGGCCAGCGAGAGTATCAAGGCAGCCAGGGATCGATAA
>NGAMOLHF_00158 hypothetical protein
ATGGGCCTCGCGCAGCCAGGCGGCACGGCGCATCCCCAAGGCGGAGCTGTGCGCCGCGAT
AAAGCCGGCGACAAGATCAAAGAGCGGATGCGCGGGTGGCGTCTCGCCCGCTTTGGTCTT
CTCTTCGAGCATGCTTGGGGTGAATCGCTCCAGCTGTTTCTCCGCCAAGCAGGACGGACA
ACTCCCCGCCTCGATCAGCTCTCCCATCGCCGCCAAGGCCTTCGTCACCACCGATTTGCT
GTAAGAGCGCCGATTGAGCGCCTTGCTGGTGGTGAGCAGTTCGCTTATTTCTGCCCCCTG
CTCGGCCCATGCCGCGCACAGCTCCTGGTAGCGAGCCTCAACCTCACGCCAGGCCAGCTC
GGCATCCGCCAGCCCCAGCACCGGGATCAGGCTCAGGCCGGTGTGGGGCAGTGTCCCCTG
CAGCGCACTGAGCAAGGCCTCGGGGGTTTTCCATTGCTCACGCAGCCAGACAGTTTGCGG
CAGATCCAGTACTGCCAGGCGACTGCGCCAGAAATCACAGATGATCTCATGGCGCAGCGC
CCGTTCATCACTGATCAGCTCCACCTCAAACGGCATGCCGCTCTCGAAGGCGTTCTCCTG
CAGCACCCGACCACAGAAGCCGTGGATGGTAAAGACCGACGCCTCGTCCATGCGCACCAG
GGCATCCTCGAGCCGTTGCTGCGCCTCCTGACGCCCATCGATGCCATCGAGCAGCTCCAG
CAGCAGGGGATCGGGGGGCAGCTGCGCCAGACCGCGCAGCTGCTGCAGCGCCTCACGAAG
CCGCGCCCGGATGCGCATGCGCAGCTCTGCGGTGGCCGCCTCGGTAAAGGTCACCACCAG
GATCTGCTCCACTTCAAGGCGCGCCTGCAGCAGCAGCCGCAGGAACAGGATGGCGATGGT
ATAGGTCTTGCCGGTACCGGCACTGGCTTCGATCAGTAG
>NGAMOLHF_00159 Leukotoxin export ATP-binding protein LtxB
GTGGAGTCGGTGAGCGGGGTCGAGACCCTCAAGGCGATGGCGGTAGAGCCGCAGATGCAA
CGCCGCTGGGAGGAGCAGCTTGCCGCCTACGTCAGCGCCAGCTTCAAGGCGGCCAACCTG
GGCAATATCGCTGGCCAAGTCGCCGGGCTGATCAACAAGGTGACGACTGTGCTGATCCTC
TGGATCGGTGCCACCCTGGTGATGAAGAATGAACTCAGTGTCGGTCAGCTGATCGCCTTC
AACATGCTCGCAGGGCGGGTCAGCGGGCCGATCCTGCGGCTGGTGCAGCTCTGGCAGGAT
TTCCAGCAGGCCGGTATCTCGGTGCAGCGGTTGGGGGACATCCTCAATACCCCACCGGAG
CCGGGCTACAATCCGGGCCGTGCCACCCTGCCCGCCCTCAAAGGCGAGGTGCGCTTCGAG
CAGGTCGCCTTCCGTTATGGCCCGGATCGACCGCGGGTGCTGGATGGTATCGAGCTGCAG
ATAGAGCCAGGGGAGGTGATCGGCATTGTCGGCCGCTCCGGCTCTGGCAAGAGTACCTTC
ACCAAACTGATCCAACGGCTCTATGTGCCTGAAGCCGGCCGGCTGCTGATCGATGGGGTC
GATCTGGCCCTGGTGGAGCCGGCCTGGCTGCGACGGCAGGTGGGGGTGGTGTTGCAGGAG
AACCGGCTCTTCAACCGCACGGTGCGGGAGAATATCGCCCTGGCCGATCCGGCGATGTCG
ATGGAGCGGGTGGTGGCCGCCGCACAACAGTCGGGCGCCCATGCGTTCATTCTTGAGCTG
CCGGAGGGCTACGACACCCTGGTGGGTGAGCAGGGCAGCAGCCTCTCCGGTGGCCAGCGC
CAGCGCATCGCCATCGCCCGTGCCCTGGTCACCAACCCCCGTATCCTGATCTTCGATGAG
GCCACCAGCGCACTGGACTATGAGTCGGAGCACATCATCCAGCAGAACATGCGCCAGATC
TGCAAACAGCGAACTGTCTTCATCATCGCCCACCGGCTCAGTGCCGTGCGGGATGCCAAC
CGCATCATCGTCATCGACAGAGGGCGGATTGTGGAGCAGGGCAGCCATCAACAGCTGCTC
AAGCAGGCCGGCATCTACGCCCAGCTTCACGCCCATCAGAGTGGCGACCAGCACGAGGTG
CAGGCCTGA
>NGAMOLHF_00160 Leukotoxin export ATP-binding protein LtxB
ATGCCCCACAGTATCGATGCTGAGACGAGGCCAGACACCGCCCTTGCCAGCCTTGTTCTC
GCCGCTCGTTTTGAGGGCCTGCCCGCTAACCTCGACCAGGTTGCTCACCAGTCAGGCAAG
TTGGGCGAATTCCTCTCCAGCGACGATAACCTGCGCGCCGCCAGGCGGCTTGGGCTCAAA
TCGAAGTCTATCCAGAGTCATTGGCGGCGTCTGGTCAGGACGGCGCTGCCCGCCATCGCC
CGTCACAACGACGGCCACTATTTCATCATTGCCGGCTATGAGGGAGAGACGGAGAGGCTG
CTGATCCAGGATCCGCTGGAGAGTCGCCCGCTGACCCTGCCCAAAGAGATCTTCGAGGCC
GCCTGGTGCGGCGAGCTGACTCTCCTCACTAAACGCTCGCTGTTGCCGGGCCAGGGCAGC
CGCTTCGATTTCAGTTGGTTCCTCCCCGCCATCGTCAAATACCGTCGGCTGCTGGGTGAG
GTGCTGCTGGCGTCATTCTTCCTGCAACTGTTCGCCCTGGTCACGCCGCTCTTCTTCCAG
GTGGTGATCGACAAGGTGCTGGTGCATCGGGGCATGACCACCCTGGATGTGCTCGCCATC
GGCCTGCTGGCGGTGTCGCTGTTCGAGGTGGTGCTGGGTGGCCTGCGCACCTACCTCTTT
TCGCATACCACCAACCGTATCGATGTGAGCCTCGGCGCCCGCCTCTTCGACCATCTGCTG
CGTCTGCCGCTGGGCTATTTCCAGGCCCGTCGGGTGGGGGATTCGGTGGCCCGGGTGCGG
GAGTTGGAGACGATCCGTGACTTCATCACCGGATCGGGCCTGACGGTGGTGATCGACCTC
TTCTTCACCCTGGTCTTCTTTGTGGTGATGTACAGCTACCGCCCGACCCTGACCTGGGTG
GTGCTGGGGGGCGATCCCCTTCTATCTGCTGCTGTCGCTCTTCGTCACCCCAATACCGCG
CAGCCGGCTGAATGA
>NGAMOLHF_00161 hypothetical protein
ATGGTTAAAAGAAAGAAGAAGGGTTTCCGTTTTCCGTTTGGTCTGCTGTTTCTGCTGCTG
TTTCTGGCGATCCCGCTGCTGATGCTCGGCAGCCTCAGCTCGATCAGCGAAGATCTGCCG
CTGGTGGGCGAAACCCAGCGCATGAACACCGATGCGGCGGTGCGGGCCAAAACCAAGCTG
AGCGACCTGCGCAAGAAGCTCAAGTCCGAGGCGCAAACTGAGACCATCGTCCTCAGCGAG
AAGGATCTCAACGGCATGGTGGCGGTGGCAGCTCGCGCTATTCACCGGCTGCACGGCGAG
GCCCATGTAACCCCAGTAGAGGCGCAGCTGCGCTTCACCCTGGATCTGCCGGAGAATCCT
TTTGGCAGGTTCATCAACATCCAGGCGGGGGTGGTGCCATCAGACTACGGTCTGCACCTT
GCACCGGTCTATGTAGGCCAGTCTGAGATCCCCGGCCCCCTCGCCCTGAAGCTGGTCGAG
ACCCTGCTGCAGGCGATGATGAAGGACGAACAGAGCAGCGCGATCCTGCAGGCGATCCAG
TCGGTGGACATCCAGGGCGATCGCGTCACCGCAGTGTTCCAGCCCCTGCCCAATCTGAAG
CAGTGGCTCAAGCCGACCTTCCGCCAAGTCGCCCAGCAGCGCGCCGGCGTCAGCCCGGAG
CGACTGCGCTTCTACTTCGCCAAGCTCTGCGAACTCGACCAACTCTACCCCCACGCCATC
GACACCTCCGCCACCGCCTACATCGCACCGCTATTTGAGATTGCCAACAAACGCACTGCT
GCTGGCGCCAGTGCAGTGAAGGAGAACCGAGCGGCGCTGCAGGCGCTGGGGATCTTTCTC
GGCAGCCCGAGATTTGAGCGGGCCCTCGGCCACTACCGCACCGGCGAGCTGGCCGAGTGC
CGCGAGCGCAGCAAAAATGTGGTGCTGGCCGGCCGTCACGACATGGTGCAGCACGTTTTC
ATCTCCTCCACCATGCAGATGCTGGGCGACAGCGAGATCAGCTTCGCCATCGGTGAGTTC
AAGGAGATCTACGACACCCGCGGCAAGGACTACGGCCTGAGCTTCAGCGACATCGCCGCC
AACCGGGCTGGTGTGCGACTGGCGGAGCAGCTGCTCAACCCCGCCAGTGCGGCGCGGGCG
CAGGCGGTGCTGGCCCGGGCCGAGCAGGAGGCGGCGTTCTTCCTCAAGGTCTCCGATCTG
CCGGACGAGATGCCGCAACGGGAGTTCGAACGCCGCTTCGGCAGCGTCGATGACCCGCGT
TACCACGCCATGCTGAAGAAGATCGACGAGCGGCTGGATCGACTACCGGCGTTTCAGTAG
>NGAMOLHF_00162 hypothetical protein
ATGAATCCGTTACTCATATTCCTACTGCTGTTTGTTGGCATCCCACTGGTCGAACTCTAC
TTTCTGATCCAGGTCGGCTCGCAGATAGGCGCCTTTGCCACCATCTTTCTCACCCTGCTG
ACCGCCCTGATCGGCGGTGCGATGGTGCGTCTGCAGGGCTTTTCGACGCTGATGCGGGTG
CGTGGGGCGATGGAGCGTGGCGAGGTGCCCGCGATCGAGATGATGGAGGGGGCGGTGCTG
CTGGTGTGCGGTGTACTGCTGCTGTTGCCTGGTTTTGTCACCGACTTTGTCGGCTTCATC
TTTCTGGTGCCGCAGTTGCGCCGCTGGTTGATCAGCAGTGGGCTGCAAGGGGCCGGGGTG
ATGCGGCCGGTGCAGCGCAAACCCCACTCCCCACCCGGTCATCAGCGCACCATCGAAGGC
GAATGCCGGCGCGAGGATGACCGCGAGGATGACTGA
>NGAMOLHF_00163 Divalent-cation tolerance protein CutA
ATGTCGACATCGGTGCTTCTCAGCCTCTGCAGCGTACCCGACCGGGAGACCGGCCTGCGT
CTGGCGCAACAACTGGTGGAGCAACGGCTTGCCGCCTGCGTCAGCCTCAGCGCGCCAGCC
ACCTCCATCTATCGATGGCAGGGCAAACTGGAAACAGCAGAGGAGCTGCAGATGTTGATC
AAAACAACAACCAAGCAGTACCCAGCAATGGAAGCTGCAATCCGGGCATCACATCCCTAT
GAACTTCCAGAGATCATCGCAGTCCCTGTAGAAAGCGGGCTCGATGACTATCTCAACTGG
GTGGAGCAATGCACAACAATAGAATAA
>NGAMOLHF_00164 hypothetical protein
ATGGGGCGGGAAACAGATGCCGAGATCGGCACAGCCTTGGGAGCGGGCCTCCAGGGTGAT
GGTCTCAGGGGCGCCTGGGTCGCGCTTGATCGGGATGCGCGCGCTGGCGTGGCCTCGGTA
GATCGCCACCTCGCCGAAGAATTCGTCCTGCTTGATCTTCGCTTCGGAGAACTCCGGCTC
GCCCAGCTCAATGCCCACCGCGTCGCTGCTGAAGCGGAGCTTGTCGCGGTACATATAGTA
GCCGTCAGCGATCTGCCACTCTACCAGCAGGGTGTCGGGGTCGTCGCTGCGGGCGCTGAT
CTGAAATGCCTGATCCGGCATCAGTAG
>NGAMOLHF_00165 hypothetical protein
ATGACCGGCGATGATGCCAGAGAGGATCGGGATCATCGGGAAGATGCAGGGGGTAAACGC
CAGCCCCAGCCCCATCACGAAAAAGAGCCCGATCACCAGCAGGGAGCTGCCGCCAGCCAG
GGTGGCGGTGATCTGATCGACCTCAGAGAGCGGGATGCTGCTCTCGGCAGTTGCCGGTGT
CGCGGCAGGCGTGACCTCTGCAGGTGCGGTCTCCGCTGCTGCAGCCTCGCTTATTCCCGG
CAGGGCCAGGGTGAATTCGCGACGCTGCGGCGGATAGCAGACGCCGATCTCGGCGCAGCC
CTGGTAGCTTGCTTCCAGCACGATCTCGGTAGCCGCGGTGTTGCTGCGCGTGAGCGGCAG
CAGCAGTTCGATCTGGTCGTGATAGACCGCCACATCGCCGATCGTCCCGTCTGGGGTGGG
TGA
>NGAMOLHF_00166 Actin cross-linking toxin VgrG1
GTGTCTGACATCACACAATCCGAGAGGAGCGTGTCCGTCTCCACCCCCCTTGGCGGGGAT
ACGTTGGCATTCATGAGCATGAGCGCCAGCGAGGAGATGAGCCAACTCTTCGAGTACGAG
CTAGAGTTGCTCAGCGAGCGAAGTGACATCGACCTCAACGATATGCTGGGGCAGAGTGTC
ACCGTCCGTCTGGAGACCGAAGAGAACAAGGACCGTTTTTTCAACGGCCTGGTCAGCCGT
TTCAGCTACGCGGGCACCCAGGACCGCTACTACCGCTATCGGGCCAGCCTACGGCCCTGG
CTGTGGAGCCTGACCCGGACCTCCGACTGCCGCATCTTCCAGGAGATGACCGTGCCCGAC
ATCGTGGCGCAGGTGCTGCGGAAAAACGGCTTCTCCGATTTTGAATTCAGTCTCAGCAGT
GGCAGATACCGCACCTGGAGATACTGTGTCCAGTATCGTGAGACCGATTTCAACTTCATC
TGCCGCCTGTTGGAGCAGGAGGGCATCTACTTCTATTTCCACCACCAGGACAACCGTCAC
TTTCTCGCCATGACCGATTCGGTCAGCTCCCACAACAGCGTGGGCACCATCCCCTATTTC
CCCCCCCAGGAAAACGTGCGGCGCGAAGAGGAGTTCATCGACGAATGGTATGTGGCCTCG
GAGGTGCGTCCGGGTAAATTCGTCACCGACGATTACAACTATGAGAAGCCAAAGACGGAG
TTGGAGGCACGCCTCTCCAACCCAGCGAGCCATCAGGCCGCCGACGGTGAGATCTACGAT
TATCCCGGGGAGTACAGCGAGCCGGGCGAGGGTGAGACCTACGCCCAGATCCGGTTGGAA
GAGCTGCAGACCCCCCATATCGTGGCAGAGGCGACGAGTAACTGCCGACGGGTCGGTGTG
GGCGAGTTGTTCGAGCTGGAGAACTTCCCGCGGGAGGATCAGAATCGGGAATACCTGATC
ACATCCGCCACCTACCAGATCAAGTCGGATGTCTATGTCAGCGGTGGTGGCGACACCGGC
GGCACCGTCTACAGCTGCCAGTTCAGCTGCATCGACCGTACCCGCCAGTATCGTGCCCCC
CGACTGACGCCGAAACCCGTGGTGCAAGGGCCGCAAACTGCTTTTGTGGTCGGTCCCAAG
GGCGAGGAGGTCCACACCGATAAGCTGGGCCGGGTCAAGGTGCAGTTCCACTGGGACCGG
GAGGGCACGCTGGACGAAAACAGCTCCTGCTGGGTCCGGGTCTCCCAGAGCTGGGCCGGC
AAACAGTGGGGCGGTGTATTTCTGCCCCGTATCGGCCAGGAGGTGATAGTCGACTTTCTG
GAGGGCGATCCGGACCGGCCGATCATCACCGGCCGGGTCTACAATGGGGAGAACCTGCCA
CCCTATGCCCTGCCTACCAACAAGACCCAGTCCGGCATCAAGAGCCGCAGCACCAAACAA
GGCAGTGACGACAACTTCAACGAACTGCGCTTCGAGGACAAGAAAGGTGAGGAAGAGGTC
TCCTTCCATGCAGAAAAGGACTTCAAGCGCATGGTGGAGAACGACGACACCCTAAACGTC
GGCCACGACCAGACCCGAACCATACACAACCACCGCACGGTAACGATTGAGGAAGGTGAC
GACGTCCTCAAGATCAAAAAGGGCAAGCGGAACACCACCATCACCAAGGGCGATGACATC
TTGCTGGTGGAGAGCGGGGATCAGAAGGTGGAGATCACCTCCGGCAGCCACCTCATGAAG
ACCGGTAACTCCATCGAAATGGAGACCAAAAAAACAGTCAACAAATCTGCCTCATCCATC
GATTTAAAGACCAAGGATTGCACCATCAAGGCCTCCAGTACTGTCGTCATCAAGGCATCC
AAATCGATCGAGCTGAAGGTCGGCGCCAGCAGTATCAAGATCGAGCCCGCCAAGGTCACT
ATAAAATCCCCGCAGATCGCGATCAGCGCCGATGGCACGCTCGATGCGAAGAGCCCCATG
ACCACGGTGACAGGGGACGGCATCCTGACCCTCAAGGGCGGGCTGACCAAGATCAACTAG
>NGAMOLHF_00167 hypothetical protein
ATGGAAGCGATCAAACTAGACAAGGTCCAAGCCGCCACTGCCAACGAGGTCTGTCTCTCT
TTCGACCTCGACGAAGAAGTGACGCTCCTGCTGCAGGAGGACCAGACACCGGCCCAATTC
CTGCAAACCCTGATAGACCACGCATACTTGGCCGATGCCGCCCGCTTTCTCGCTTTCGCC
CTGCCCAAACGCGAGGCGGTCTGGCTGGCCTGCCTGGCGGCACACAGCGTGGTCGACGAA
TCAACCTCCGAGGCCGAGATGAAGGCGCTCACTCTGACCGAACAGTGGGTCTACAAACCG
ACTGAAGAGTGCCGCCGTACCCTGATGGATATCGCGGAGACGGCCGGACTCGACACCCCC
GCCGGGTTCGCCGCGGCCTCCGCCTACTGGAGCGGGGAAAATATCGCACCCGCCGACCTG
CACCCGGTCCCCCCCCCCCGCCGGCATTACCGGCAAGATGGTCTGGGGGGCCATGGTGCT
GGCGGCCTATCACAAGGCGCCAGAACTGGCGAACGACAGATACCGCACCTACATCAGCCA
AGCGATCGATATTGCCAATGGAGGTGGCGGAAAGGACTCCTGATTCGGCTATCCGCCCCT
AATAAGACGTTTGACCCCGGAACCTTTATTAGACGATTTTTCTGCCAAAAATCCCAATCA
CCAGGCGGGCCAGCAAAGAAAAAAATCAGCATACCCGTCAATAGCGAAAGGCCTCTGCTG
GCACCTGGAAAAACTCAATAA
>NGAMOLHF_00168 hypothetical protein
ATGACAAGTGCGATCGACGTAAAAGGCCTCCTGCAAGAGATATCAGCTGATAGCTCATGT
GGTGAAGACTTGGAGTACGATCCCGGTTTCATAGAATTGGAACGATTGGCCGCGGGTCGG
GCGGAGCAGCAGGTCGGGGACTCTATCATAGAGGCGGAGGAGCCCGACTGGCAGGCGGTG
CAAAACGCCTCCATAGAGCTCCTTTCCCGCACCAAAGACATCCGCATCCTCACCTATCTC
ATCCGTGCCGCCCTCCACACCGAAGGCTATGAGGGCGCCACCAACGGAATCAAACTCCTG
CATGGCTTGGTCAAGCAAAACTGGGAGCAGATTCACCCCCGACTCGACGCAGAGGACAAC
AATGATCCCACCATGCGTATCAACGCGATCAGTGCACTGACCGACAGCGCCACCATGTTG
ACCCCTCTGAGTAAGGCGCCCCTGGTCAGTTCCCGAATGCTGGGACGGTTCGGCCTGCGG
GATTACGCCATCGCCACTGGTGAACTGGAACCGTTGAATGACGCCGACGCGGTGGACATG
ACCCGAATCAACGCCGCCTTTCTGGATGCCGACTTGGAGGAACTGCAAGCGACCGCCGAT
GCGGTGGCCGAATCCATTGATCACCTGACCGAACTCGAAGCCTTCATCACAGAACAGGTC
GGCACAACCAATGCCATCAGCCTCTCCGATCTGGTGAATTCGTTCAAAGAGGCACAACAG
GTTCTGAAGGGACAACTGCAAGCGCGTGGCGTCGGGGCTGAGGAGGGGACGAATGTCGAC
GTGCCCAGCGAAGAAGGTGCAGCACCCTCCGCTTCAGGTGCCCCAGCACTGAGCGGAAGC
ATCAACACCCGGATGGATGTAACACGTGCCTTGGACAAGATCATCGAATACTACAACCGA
AACGAACCCTCCAGCCCGATTCCTATCCTGATGAAACGGGCAAAAAGACTTGTCTCTCTC
GATTTCGTTGAGATCATCAAGAATATGGCACCAGATGCCATGAACCAGATTGACCTATTT
CGAGGCCCGGAAAAAGAAGAGGAGTCAGAGGCATCCCAAAACGATTGGTAA
>NGAMOLHF_00169 hypothetical protein
TTGCAGCAGGGCAGGATCGTTCAGGGCCTTGGCGATGAGTTCCTCGGCGCCCGCCTTGCC
GTCCATATAGGTCATCAGATTGGCGAGTTGGGTGCGCGCTTGCAGCAGCTCGTTCAGGGC
GCCTACCTTGCGTGCCACCGCCGCCGGGGAGAAATCGTCCATGCTCTCGAAGGTGAGATC
CACGCTGATGCTGCCTTCGCCAGTCAGGGTGTTGGGCACCTGGAAGGCTGCCCGAGGTTT
CATCGACTTGAGACGGTCGTCGAAGTTGTCGACATCAATTTCCAGCATCTTGCGCTCGGC
CACCGGGGGCAGCGCTTCTTCAGGCTTGCCGGAGAGGTCGGCCATGACGCCCATGATGAA
GGGGAGTTGCACCTTCTTTTCGGCACCATAGACCTCTACGTCGTATTCAATCTGCACGCG
CGGTGCGCGGTTCTTGGCTATGAATTTCTGACTGCTTTGGACCATTGGTTGCCTCCAGAT
TCGTTATTTAGCTGA
>NGAMOLHF_00170 hypothetical protein
ATGCTTTCCTCAGAGGGCTTCGTACAAGCCTACAATGCACAGGCTGCAGTCGATATCGAT
TCTTACCTGATCGAGGAAAACCATATCAGCCAACAGCCCAACGACAAGCAGAAGATCACG
CCAGTCCTCGACTCCTAG
>NGAMOLHF_00171 hypothetical protein
ATGACCCGGCGATGGATACTACTATTCCTGGCGCTTTTCTCCCCGTTGAGCGGACTGGCC
GAGCCCGCGATTGAGTTTGTGCCGCTGATGCACCAACCGGCACAGACACTGATCCCGATG
CTTGCACCTCTGCTCGGACAGGACGCACTGATCAGCCCGGCAGGCACTGGTCTGCTGCTC
AAGGCAGAGACTGCACGGCGGGCGGAGCTTATCAGACTGATCGGAGAGCTTGACCGGCCT
GCAAGACGACTCCTGCTCCAGCTAAGCAACGTCAATCCTGCCGGCAACCAGCATACTCAC
AGCTATCGCACCCACTCCCGCTGGAGCCCGCCACTGCAGCTGCAAACGCTGGATGGGCAT
CAGGTCTATATCAGCCAACAGGAGCGCCGGAGGCTGGATCGGGGTGGCGCGTTGACAGTG
GTTGGTCCTCTGTTTGGATTTTCCCACCAGGCAGACTACCAACAGTTTCAACGTGGCCTT
ATGCTCACCCCTCGAGTGGTGGGCGATAAGATCCGGGTCGAGATCAGCGCATGGGATTCG
CAGCCAGCAGGGCTCAGCGGGGGTTCCGTCGGCCTGCGCCTGGTCAGCGTGATTGAGATT
GAACCAGGCCTGTGGAGTGCGATTGGCAGTTCGGGGCACAACGTGGGTGAATCGGCTCGG
AGTGGCGACCTGCGAGGATCTACCCGGTCACGCAGAGAGCAGGCATTCTTGCTGAAGGTT
GAGCTGCTGCCCTAG
>NGAMOLHF_00172 hypothetical protein
ATGATCATACTGGCACCGGAAACCACACCGACAGCAGACGCCTATCAGCTCGGCGCAGAG
AGTGGCCTAATCTCACTCACCTCGGTAGACGAATTCGCACAGTTTGCCTTGAACATGGCG
ACTCAGGCGCATCGCACCATCGATATCTTCAGTCACGACCTGGATCACCTGCTCTACGAC
CAGAGCGACTTTGTTGTGGCGATCAAAGAGCTCTCGTTGCGTAGCCGCTTCTCTCAGATC
CGCATCCTGCTGCAGAACAATCGCACGATCCGCCGCAAAGGCCATCGACTGGTTCATCTG
GCTCAACGCCTCACCTCCAGCATCGAGATCCGCCGGCCAGGGGAACCGCTCATCAAGGCA
CTGGAAAACTTTCTGCTAGCGGACGAATATGGCTACATCCACCGCAAGATGGCCAGCTAC
TACGAGGGCCGCTGTGATTTCAATGACCGCCTGCGGGTCGCACAGCTGGCTGAGCGCTTC
AACGAGGCGTGGGAGAGCGGTGAACCGGACCGGGAACTGTTGCGACTCTATCTTTAA
>NGAMOLHF_00173 Acetyltransferase
ATGAGTAGCACCCAGTTTCAACTGCGGCAGGCCGATTGGCCGGCGAGTGCGGAGGCACTC
AAACAGCTCCGCGAGACGGTCTTCATCAAGGAGCAACAGGTGCCGCCCGAACTAGAGTGG
GACGGTCTCGACGAGACGGCACTGCATCTGCTGGCAGAAACCCCGGACGGTCAGCCCATC
GGCTGTGCGCGGCTACTTCCCAACGGGCAGATCGGCCGCATGTCGGTGTTGCGGTCCTGG
CGCAATCAGGGAGTCGGCAGCGCAATGCTTAGAGAGCTGCTGCAACTCGCCGAACAACAG
GGTTTTCCAGCCTGCTTTCTGCACGCCCAAACCCACGCAGTCGCTTTTTATCGACGATTC
GGCTTTCACCCAGAGGGAGAGATTTTCATGGATGCGGGCATTCCCCATTTGAGCATGCGG
CTTGATAAGGAAGATTAA
>NGAMOLHF_00174 50S ribosomal protein L16 3-hydroxylase
ATGCAGCAGCTCAACTTCCCCAACGAGATCACTCCGAAAAGCTTCCTGAAAAGCTATTGG
CAACAGAAGCCGTTGCTGCTGCGCCAGGCCCTACCCAAGTTTAAGTGTGGCCTGGATGCA
GATGAGCTAGCCGGTCTCGCCTGCGAGGCGGATGTGGAATCCCGCCTGGTGCTGGAACGG
GGTAAGACCCCTTGGGAGGCACGCTTCGGCCCATTCACTGAGGCGACCTTTGCCGAGCTA
CCGGAGAGCCACTGGACCCTGCTGGTGCAGGATGTGGACAAGCATCTGCCACCAGTTGCG
AGTCTGCTCGACTACTTCCACTTCATCCCCGACTGGCGTCTTGACGATGTGATGGTCAGC
TATGCCGCGGATCAGGGCTCGGTCGGCCCCCACATCGATGACTACGATGTGTTCCTCTAT
CAGGCCAAGGGACGGCGGCGCTGGAAGATCCACTACCAGCCGGTTTCGGAGGAGGATTTT
ATCCCCGGTCTCGACCTACGCATCCTGCCCGATTTTAAGGCGGAGGAAGAGTGGCTGCTG
GAGCCCGGTGATTTGCTCTATCTGCCGCCCAATGTTGCCCACTGGGGGGTAGCCGAGGGT
GACGACTGCATCAGCTGCTCGGTGGGATTCCGCGCCCCTGCCTACCGCGAGATGGCCAAC
GCCTGGTGCGAGGCACTGGGCGAGCAGCTCGCCGCTGAAGGGCGCTATCGGGATCTTCCC
ATGACGCCACAACAGGCCAGCGGTGAGATCCTGCCAACTGTTGTGGAGAAGGTCAGCGCC
AATTTGCAGCGGATGCTGCAGACAGATGACGAGTTTAAACGACGCTGGTTCGGCCGTTTC
ATCAGCGAAAGCAAACCAAACCTGCAACTGGAACCCCGCCAGACACCGCTCTCCCCCGCC
ACCTTCCACGAACGCTTTCGACAGGCGTCGACGATCCATCGCAACGCATACTCGCGCATA
CTGTTCAGTCGCGGCAGCCAAGGCCAGGACAGCCTGTTCGTGAATGGCGAAGAGTATCAA
CTCCCCTCTGAATCAGGGGACTTTCTCGCCATCCTCACCCATCATCGCTTGCTCCACTTC
GGCTATCTGGAGAACTGGCTGGAACAGCCCGACTGCCTGCAGCTTGTGTGTGATCTCTAC
AATGGCAACCACCTCATCTTCGACAATGAGTAG
>NGAMOLHF_00175 Adenylosuccinate lyase
GTGCTAGTGGAGGTGCGCTGGCTGCAGGCGCTGGCGGCGGCGGATGAGGTCCGCGAGGTA
CCGCCGCTCGGTAAACATGCCGACAACATCCTCAATAACATCGTGCTGAAGTTTGATGAG
GCGGATGCCCAGCGAATCAAGAATATCGAGCGCACCACCAACCACGATGTAAAGGCGGTG
GAGTACTTTCTGAAGGAGAAGATCGCCGGCAATGACGAGCTGGAAGCGATCAGTGAGTTC
ATCCACTTTGCCTGCACCTCGGAGGATATCAACAACCTCTCTCACGCGCTGATGCTGCGC
GAGGGGCGCGGCCAAGTATTGCTGCCACAGATCGATGAGGTGATCGAGGCGGTCCGCGCC
CTGGCCCACGCCTTGGCCGAGACACCGATGCTCTGCCGCACCCACGGCCAGCCCGCCTCC
CCCTCAACGATGGGCAAGGAGATGGCCAATGTGGTCTACCGGTTGCAGCGTCAGCGGGAA
CAGATCGCCAGCTTGCAGCTGCTGGGCAAGATCAACGGCGCGGTGGGTAACTACAACGCC
CACCTCTCCGCCTATCCAGAGGTCGATTGGCCCGGCTTTGCGCAGCGTTTTATCGAGTCA
CTGGGCCTCGACTGGAACCCCTACACCATCCAGATCGAACCCCACGACTACATGGCTGAA
CTGTTCGATGCGGTGGCACGCTTCAACACCATCCTGATCGATTTCTGCCGCGATATCTGG
AGCTACATCTCGCTGGGCTACTTCAAGCAGAAGACCATCGCCGGCGAGGTGGGCTCCTCC
ACCATGCCGCACAAGGTCAACCCGATCGACTTCGAGAATGGTGAGGGCAATCTGGGCATC
GCCAACGCCCTGTTCGGCCATCTCACCGCCAAATTACCGATCTCCCGCTGGCAGCGGGAT
CTGACCGACTCCACGGTGCTTCGCAACCTCGGCGTCGGCTTTGCCCACACCAGCATTGCG
TTGCAATCGATCCTGCGCGGTATCAGCAAGCTGGAGGCGAACGGCGAGGCGATGCTGGCC
GACCTGGAGGGCAACTGGGAGGTGCTGGCGGAGCCGATCCAGACCGTGATGCGCCGCTAC
GGGGTGGAAAAACCCTACGAGAAGCTGAAGGAGCTGACCCGCGGCCAACGCATCACCCCA
ACGCAGCTGGCTAGCTTCATCGATGGCCTGGAGATCCCCGATGCGGCCAAGGCATCTCTG
AAACAGCTGACCCCGCAGGGCTATATCGGAAATGCGACCGAGCAGGCAAAACGTATTTGA
>NGAMOLHF_00176 Phosphoglucosamine mutase
ATGCCTCATCTTGGCTACGCCTCCCTGGAGCTGATCCGGCTGGCGGAGGAGCAGCCAGGA
GTACCTCCGGCCCAGGTGCACAAGTTTGGCGGGGCGCAGCAGCATATCGCAATAGCGGTG
GCGGTGCGAAACAGCAAACAAGGCCCCGCGCTGGGGGTAATACATGCGGCCTTTCCTGTG
GCCCTGTTGCAGGATGTGGTTGAACGCAGCCGCCTGAATGGTCGTGTCGAGGTGCGCCAA
CTGGTGCAGAGAGCTGCGCCGTTGGTGCTGGCCGCAGGTGGGAGCGGCAGGGCGGCTGGC
GAGCCGGATGGACGTTTTGAGGTCGACGGGACCATCTGGGAGGTGGCCTATTGGTCGGGG
CAGGTGAGCACACCCCTGCTGGAGCAGATCTATCTGCTGGCGCCGGGTGGGATAGCGGCA
CTACTGGCAGTGGCGCTGATGGGGCTGCTGGCGCTGCAGATGCAGCGGGCGCTGAAGGGT
GATCAGTACAGCCTGCTGGAGTTGGCCGAGGTGTTGATGGCGGGCAAGTCGCCGAAGCGC
CAACAGGCAAAGCTGCTCGATATGCAGTCAACCCTGGAGATCATTGAACATCAGGCTCGC
GAGTTCGCCAATGCGCGCAAGCAGCGCCGTGAGCGGCGCAAGCGTGGCAGCGCCTCAGCC
ACTGAAGGGATTATGGTGGAGGAGGATATCTTCGCAGTGCCGAAAACCGATCAGCCGGGC
GCTGACAGGCGTGCGAGGCAGGCCGAGGCGCTGGAGAACGCCGATGCACTCGCGGCGGTA
CCGGCCAGCATCTTTCGTGCTTACGACATCCGCGGTCTGGTCGGAGAAACCCTGACCGAG
AATGTGGCCTACACCATTGGCCAGGCGATCGGCAGCGAGGGCTATGAGCAGGGCTTCCAG
TCGATCGTGGTGGCCAGGGATGGACGCAACTCCAGTGAGGCGCTGCAGGAGGCCCTGATC
AATGGGCTGTTGTCGAGCGGGCGCGATGTTATCGACATCGGCATGCTACCGACACCACTG
CTCTACTATGCGGTGCATGAACTCAATGCGGGGTGTGGCTGTATCGTCACCGGCAGCCAC
AATCCGATCGAATATAACGGTATCAAGGTGGTGCTGGGTGAAAAGAGTCTCTCCCCCGAG
CAGATCCAGGGACTCTATCGCCGGATCGCGGATGGCCGCCTGATGAAGGGGCAGGGGCAG
CGGAATATACGCGAGATTACCGAAGACTATATCGAACGGGTGATCAACGATGTGCGCCTG
GCGCGCTCCCTAAAGGTAGTGCTTGACTGCGGTAACGGCGTGGCGGGTATGGTGGCGCCA
GAGCTGTTTCGACGCCTTGGTTGTGATGTGGTGGAGCTGTTCTGTGAGGTGGATGGCAGC
TTTCCCAACCACCATCCCGACCCGAGCCGGCCCGAGAATCTGGAGGCCCTGAAGCAGGCG
GTGGTCGAAAACCAGGCCGATGTGGGGCTCGCCTTCGATGGGGATGGGGATCGCCTAGGA
GTGATCGACTCCTCCGGCAAGTTGATCTGGCCCGATCGGGTGTTGATGTATCTCGCCATC
GATGTGCTGGCCCGCCTGCCAGGCGGTGACATTGTCTACGACGTCAAGTGCTCCCGGCAT
CTGGCCAATGTGGTGCTCTCCAACGGCGGTCGACCGCTGATGTGGAAGAGTGGCCACTCG
CTGTTGAAGGCGAAGCTGCATGAGACTGGCGCCCTGCTCGCTGGTGAGTTCAGCGGACAC
ATCATGTTTGCGGAACGCTGGTATGGCTTCGACGATGCGCTCTACGCTGGTGCACGCCTG
CTGGAGATCCTGGCGCTTGAGCAACTGTCCAGTGCCGAAGTCTTCACCGGTCTGCCCGAG
GGTGAGTCGACACCGGAGTATCAGGTGCAGCTTGACGAGGGGCAGGGAGACAAGATCATG
GATGCCCTGGAGCAGCAGCCGGAGATCCCTGGTGCCCGTATGGTCTGGATCGACGGACTG
CGTGCCGAGTTCGAGCGGGGCTGGGGTCTGGTACGGGCCTCCAACACTACCCCGTCGTTG
GTGTTCCGCTTTGAGGCGGACGACGCCCAGGCGCTGAAGGTGGTACAGGATGTCTTCCGC
ACGCTGATGCAGAAAGTCGCACCCGAGCTGGAGATGCCGTTTTAA
>NGAMOLHF_00177 Acetylglutamate kinase
ATGTCTTTGACTCTGGAACAGGCCCATAACATTGCCCATGTATTGACCGCCGCGCTGCCC
TACATCCAGCGTTTCAGCGGCAAGACCATCGTCATCAAGTATGGTGGCAACGCGATGGTT
GACGAAGATCTCAAGAGCAGCTTTGCCCGCGATATCGTGTTGATGAAGCTGGTTGGCATC
AACCCGGTGGTGGTGCATGGCGGTGGGCCACAGATCGGTTCCCTGCTGGAGCGGCTCGGC
AAGGATTCAGAATTCATCCAGGGCATGCGTGTCACCGACACCGAGACCATGGATGTGGTG
GAGATGGTGCTGGGTGGGCTGGTCAACAAAGATATCGTCAACCTGCTGAACCGCGCCGGT
GCCAGGGCGGTCGGTCTGACCGGCAAGGATGGTGACCTGATCCGTGCTCGCAAGCTGATG
GTGGAGCGTAAGGGGCCGGAGCTGGAGGCCCCGGAGATCATCGATATCGGCCATGTGGGG
GAGGTGGAGAGCATCGACACCAGCGTGGTGGAGATGTTGCTGCATGGCAATTTTATCCCA
GTGATCGCGCCGATTGGTGTCGGCGAGGATGGTCGCTCCTACAATATCAACGCCGATCTG
GTGGCGGGCAAGGTGGCAGAGGTGCTGCAGGCGGAGAAGCTGATTCTGCTGACCAATACC
AAGGGGTTGCTTGATCAAGAGGGTGGCTTGTTGACCGGCCTCACCAGCGATCGGGTCAAC
GAGCTGATCGAAGACGGCACCATCCATGGCGGCATGCTGCCAAAGATCGGCTGCGCGCTG
GATGCGGTGACCGGCGGAGTCAACTCAGTCCATATCATCGATGGTCGTCTGCAGCATGCG
GTGTTGCTGGAGTTGTTTACCGACGAGGGTGTTGGCACCCTGATCCGGCGGCGCTGA
>NGAMOLHF_00178 Nucleoid occlusion factor SlmA
ATGAGTGGCAAGGTCTCCCGCAAACAGCTGATCCTCGAAGCCTTGGCAACAGAGCTGGAG
CGTAACCCCCGCGGGCGGATTACCACGGCTTCGTTGGCAAGGGCGGTGGGGGTGTCGGAG
GCGGCGCTCTATCGCCACTTTGCCAGCAAGGCGAAGATGTTCGAGGGGTTGATCGACTTC
GCCGAGGAGAGCATCTTTGTGCGGGTCAATCAGATCCTGGAAGAGGAACAGGATGCACGG
GTGCGTTGCGGGCGGCTACTCTATCTACTGCTGGCCTTTGCTGACCGTAATCCCGGTATC
TCGCGGGTGCTGCTGGGCGATGCGTTGGTGGGGGAAACGGAACGCCTGCTGATGCGAGTT
GGGCAGTTTTTTGCGCGCCTGGAGACCCAGTTGCGGCAGATCCTGCGCGAAGGGACGATG
CGTGACCAGGGCTATGCTGGGATCGATGCGCGGGTCGGAGCCAATCTGCTGTTGGCGGTG
GTGGAGGGGCGCATGCACCAGCATCTGCGGAGTGGGTTTGCCGACTCCCCGCTGGCGGAG
TGGGATGCGCAGTGGCGCATCCTTGAGGGGGCTTTGCGGCAGATGCAGAGCTAG
>NGAMOLHF_00179 hypothetical protein
TTGCAGCTGGAGGCGATCCAGCGGCGTCTTCAGCAGGAACAACAGGCGCTGATCGATCAG
CAAAAGGCCGCGGATCGGGTGTTGCTGCGCACCTTTCGCAGTGAAGACGACATCATCATG
GCCCGCGATGGCCAGCTCAGGGCGGTGGATTTGACGATCCTGATGACCCAGACCAACATC
AAACGGATCAAGAACAGCCTGCTGGAGATGCAGCAAAACGCTGCCGCTCTGGAACTGAGC
GGTGAGACCCCCTCACCCGATTATCTCGCGCAGATCGATCGCAAACGCCAGGCGCTGAAG
GCGGCCTACCAGTCGATTGTCAAACGGGAACAGGACAAAAACCGTATTCGCACCGCGTTT
GCCCGCGACCAAGCCCGCTTCCGCGAACTCAAGCACCTAAGTGCAAGTCAGAGCAAAGAT
GGGGAAGCCGGAACCGACAAGACAGGCGGCACGCAAGAGCGCCCATTGAACAATGTCTTC
GAGTGCTCTGGCAACGACAGCTGCAATAGCGCCTGGTCCAGAGCCAAACGCTTTCTGCGC
AACCATGCCACCACCCCCGTCAAAATGCTCGCCACCAATATCGTGATGACCGGACCACCG
GTGGATGATCACGATATCAGCATCACCATCTCCCGCATCCGCAATCCAGATAAAAAGGGC
ACTGTGATCTTCATGGATCTGCAGTGCAAAGACTCCCCGGCGGGTAACGCATTCTGTAAC
AGCAAAAAGATAACTGGGGTCAAGCGAGGCTTTATCGAGGCCCTCTCGGGACGCCCTACT
TCACCTGATAAACAGTGA
>NGAMOLHF_00180 hypothetical protein
ATGATGGTGTCGGATCAGCGGGACCAATGGCTCCAGCGCCTTGATACCGCTGCAGAGTCT
GGCCCCTACCACCGGGTGCAGACGCATCACTCGCTCTTCCTGGGCATTGAGCTGTTCCTG
CTTGAGCAGAATATGATCTGGGATCGCCAGCTTGCCGATATCGTGCAGGGTGCCCAGGTG
CTCCAGCAACTCGATGGAGCGGTCATCAAGCCCGAGATACCGGCCAAACAGGGCCCCGTT
GTGGGCCAACCGGACACAGTGGCGGCCGGTGTGCCAGTCTCGCGCTTCCACCATGCGGGC
GACCACAAAGTAGATCGACTCCACATGCTCCAACTGGTCGAGCAGGCGCTTGTGGCTAGC
CGCCGCCTCCACCCGGGCAATCAATTCAGTGGGGGTATAGGGTTTGCGGATGAAATCAGT
GGCGCCGATGTTGAGGCTGCGAGCCAGCTCATCGCTGCTGCCCATGCCGGTCACCATGAT
CACCGGTAG
>NGAMOLHF_00181 Protein-glutamate methylesterase/protein-glutamine glutaminase
ATGAAACAGAAGCAGGGCAGCGCCATCTACCTGACACCTGCCGAGGTGGCGGAGATGCTA
TTGGTGGCACCGGTAACCGTGCGCCAATGGGCTCAGAAGGGCTGGCTGCATGCGGAGATG
ACCGGAGGTGGTCACCGCCGTTTCCTGTGGCGAGAAGTAGAGCGCTTCGCTCACGAGCGA
GGCATTCGTCTCCATACCCGGCCGGGAGGGGATCTGCGGCTGCTGATTGTCGATGACGAT
CGGCAACTGGTGCGTTACCTGACCGAGCTGCTGGTGGATCGTTCCGGATTGGAGGTGGTC
GAGAGCGCCCACGACGGTTTCGAGGCCGGCATGAAGGTGCGCTCTTTCAACCCTGATGTG
ATCCTCCTCGACCTAATGATGCCGCGGCTCGACGGTTTCACGGTGTGCCGGCAGCTGCGA
AGCGACCCCGTCACCCGTGCCGTTCGGATCATTGCCATGACGGGCTTTCATACCCCAGAG
AATGAGGCGCGCATTCTGCAGGCTGGCGCCGAGGTCTGTCTGGCCAAGCCATTCGATCGC
GACAGGCTTTTTGCACTGTTGGGTCTGGATGGGAAGGGTGCTGCCGGGGCAGAGGTGAAG
ATCAGGGGGCACGCCGCCGCTGATAAAGGATTGAAACGATGA
>NGAMOLHF_00182 Cyclic di-GMP phosphodiesterase
ATGTTAAGGAAGGCAAGGACGGAGCAACTCCGAGTCGGTATGCACATCCTGTTACCGGGT
TCGTGGCGCAAGCATCCTTTTTTGCGAAACCGCTTCAGAATCAAGTCCCAGGATCAGATT
CGAAAGATCGCCGAATCCGGCATAGTGGAGGTCTTTGTTGATCCTGCTCAAAGTACGGTA
CCTGTGCCACTGGCAACAGAGGATACAGGGCCTTCACTGGATGAGCTGGCACATCTGAGT
CATGAGGGAAAGGTTGTAGATCCGAAGACACAGGCGCCGCCAGAGGAGTGGGACCCAAAC
CAATTGAAGGTGGAAGCGCTGACCGCTGCTATCGAAGACCAGAGTCTGACGCCGCAGGAA
AAGGCTCAGGCGGTGTATCAACACTCCATGGGCATGATGGAGCGGCTGGTGGAGCATCCA
ACCAGCGAGAATATTCTGACTTCCAAGCAGGCGGTCAGTGCCATTACCGATCTGATCCTC
TCTGATGATCAAACGGCTAAAAGCCTGCTACGCATTACCTCCCACGATTTCTATACCTAT
ACCCATTCGGTCAATGTGGGGGTGACGGCGATCATGCTGGCCAAGGCACTGTTCAGCAAG
TCTGATGCCCATGACCTTCATGAACTGGGTGCGGGGTTTTTTCTGCATGATCTCGGCAAG
GTCAAGGTCGATGCTGCCATCATCAACAAGCCCGGTCGCCTGACGGATCGGGAGATGCAG
CGGATGCGCACCCACCCCTATCAGGGCTACAAGATGTTGGCCGAAGCAGGAGCACTCTCC
GAGGAGTGCCGATTTATCGTGATGCAACACCACGAGTTTACTGATGGCAGTGGCTACCCG
AAGCGCCTCAAAGGTGATGAGATACATATCTACGGACATATCTGCGGTATTGCGGATGTA
TTCGATGCCCTGACCGCGGAGCGCTCCTACAAGAAGGCTATGACGCCCTTTGATGCGCTG
AAGCTGATGCAGCAGCAGATGTCCCACCACTTTGACAGAGAGCTGTTTAGCCGATTCGTA
CTGCTGTTTCAGTAG
>NGAMOLHF_00183 High molecular weight rubredoxin
ATGAATCGTTATGAATGTGAGATATGTGGTTGGGTTTACGATGAAAAACAGGGGATGCCC
GAGAAGGGGATTCCGCCAGGCACGCCACTCGATCAGATACCAGAGGAGTGGGTCTGTCCC
GATTGCGGTGCCGACAAGGACGTATTCAACCAAATCTGA
>NGAMOLHF_00184 hypothetical protein
ATGCTTCTGTTGGGCCTGCTGACACTATCGGTGGCAGGGACCGGTCTTGGCATAATCAGC
CTGCCGATGCAGAGCCTGTTGCTACTTGCCGGAATGGGTCTGTTCAGCCGTTATTGGCGG
AGTATCGGTAAGTCGCGGAGCGCGCTGGAAGGGATCTCGAGGCTTGTGGACGCACTGAAC
GACGGCCACTTTGACTATCGTATCGGCTCGGCAAACCGGGGAGGCCGCCTCGGCGATATC
GCAGACCGGCTGGACAGCGCCATGGCGCGGCTGGATGGCAGTCGCCGGACTATCCTCCAT
GGTCTGCAGGAGACCGTATCGGGTGGCTACCGTGGCATGACCGATCAGGGTGAATCCGAT
GCGGGTTTTCTGGCCCTGCTTGGGCAGGTGGATGAGGCGTTGCAGCAGATCAGCGGCCGG
ATGAAGGAACTGAACCGGACGGTTCTGCTGGCCAACCTGAGTGAGGTCAGAACCGGCAAC
CTGGGAAACAGTCTGCGGCGTAACCAATCCGATCTTACCTATATCGTAGAGCAGCTGGAA
CAGGTGGAGAGTCTCGCGGCCCGGTCGGTGGAGTCGGCGAACCAGAATCGGGTCACCATT
CGGGGGGTCCTAGATGAATGGGAGGGATATCGCCGGCGCCTGGGCAGGGCCCACACCGCC
TCCCGGGAAATGGGAGAGCGTAGCGCCGAGGTGGCGGAGGTGGTGACCATGATCGCCAGC
ATCGCGGATCAGACCAATCTGCTGGCACTGAATGCCGCCATCGAAGTCGCCCGTGCCGGT
GAACATGGGCGGGGATTTGCCGTGGTCGCTGACGAGGTGAAGAAGCTTTCCTCGCATACG
AAGGATGCGACGCAACGAATCTCCGGCATCGTGGACGGTTTCATCCAGGTTTCCGATTCC
CTCGGGCTGGAACTGGATGAGATGAGCAAGATTGCTGGTGATTCACGGCGGGTGATGGAG
AGCTTCCAGGAGAATTTTAAGGGATTCGGTGAAATCGCCCTGAAGACCGACGTGGCTACC
AGATACGCCCAAATGGTGAGCTTCGCTTCACTGGTCAAGGTTGATCACCTGATCTATATG
CAGAACGGCTATGCAACGCTCATGCACGGCGCTGATTCGGAGTTTGGCCGGGCAGTTGCG
GTGGACCATCACAACTGTCGTTTCGGTAAATGGTACGACAGCGGTGTCGGACGCCAGGCG
TTCTCCCATCTTCCCTCCTATGAGCGGCTCCGGGAACCTCACGAAAAGGTTCACAGTTTC
ATGCATAGGGCGCTGTCGGTTCTGAAAGCGGACTGGGAGGATATTGAAGAAAACCGACAG
CTGGTGTTGGAAAATTTTCAAGTGCTCGAGGCCGCAAGTCAGGCGTTGATGACCATCCTC
GATCAACTGACCGATGAAAAGAAACGCTACGAATCCGTTGCCGAAACAGCGGACGGGGAA
GTCGAGCTGTTTTGA
>NGAMOLHF_00185 hypothetical protein
ATGGTAGCGCTGGGAGGCGTCGTACTGGCTGAGTCGGCACCACCCAGCGCCGGGGTGCGC
GACCTGCATTATGGCGAGGCGCTGTTTCAGCTCTTCCAACAGCGCAACTTCACTGCCATC
ACCCATCTGCAGATGGCCCAGGCGCAGGGGCTGATGCAGGCTCAGGGTGATGAGCCGGCG
CTGATCCTGGGTGGGCTCTATCTCGCCTATGGTCTGTACGATGAGGCGGAGCCGCTGTTT
GAACGCCTGTTGGCGCGGGCGGCGAAACCGGTGGTGCGTGACCGGGCCTGGCTGCAGCTG
GCGCGGCTGCACCAGCAGCAGGGGCGCACAGAGCGGGCAGCTACCGCCTTCGAACAGATT
GGCGAGGCCCTGCCCGAGCCGCTGCAGCACCAGCGGCGCGAACTGGCCGGCCTGATTGCG
CTGGCGCAGGGTGAACCTGGCTTGGCGGCAGCGCAGCTGCAGAGCACAGCTGAGGATGAC
GATTGGCAGGGTTTTCACCTCTTCAACCGGGCGCTGGCAGAGTTTGGTCAGGGGCGGCAG
CAGGCGGGCCGAGCACTGCTCCAACAACTGAGCCAGCTCGATGCCGACGACGAAGAGCAC
CGTGCCCTGCGCGACCGCGCCAACCTGCTGCTCGGTCTGCTGTTGCTCGAGGCGGGGGAG
AACGCCGCCGCCCAAGCGCCGTTGCAGCGGGTGCGATTGCAGGGTATCCACTCCAACCGG
GCGCTGTTGGCGCTGGGCTGGGCCGCCTTCCGCCAGCAGCAGTTTGAACAGGCGCTGAGT
CCCTGGCAGGCGCTGGCAGCACGCGCTCCGGCGGACCCGGCGGTGCAGCAGGCGCTGCTG
CTGATCCCCCTGGCGTTGCAGCAGTTGCAAGCGGAGAGTGAGGCGTTGAAGCGCTACCGT
CAGGCGCTCGACAGCTATAAACAGGAGTTGGCTGTGCTGGATCAGGCGCTGCAGGCGGTG
GCCGGCGGAGCACTGCTGCCAGCGCTATCGGCTATCGACGAGACCAGTTCTGTCGGCGAT
CTGCCGCCGGCGGCTGACCCGGTGCTGCAGCGCCGTCTGTTCGATCTGCTGGCACAGCAC
CGTTTCCGCCAAGCCTATCAGGACTATCTCGATCTGGGCTTTCTGCATACCAATCTCAGC
CATTGGTCCGCCACCATCGAGAGCTACGATCAGATGCTGGCAGCGCGCCAAAGCGCCTAC
ACTCGACAGCTGCCGAGGGCCGAAGCGGCGCTCTCCGATCAGTCTCTGCAGAGTCTGCAG
CAGCGCCACGATGAGTTGCTTGAAAAGGAACATAAACTGGCCGGCGGCAGTCAGCCGATG
CGGCTGGCAGATGCAAAAGAGCAGGCGCAGCTGGTGCGCATCGAGTCGATCGAACGACGC
CTGGATGCGCTGGGCGATGTGGCTGGGCTCGAGGAGAAACGGCAGCGCCTGCGGCTGATG
AAGGGGTTGCTGCGCTGGCAAGTGGAGAGTGATTTTAAACCCCGCCTCTGGCAATTCAGC
AAAGACCTTCGCTCAGTCAACACGGAGCTGGAGCAGAGCGAACGTCAGCGCCAGCGTCTG
CAGCAGGCGGTGCAACAGGCGCCGGGCCGCTTCAAAGGTTTTGCCACGCGGATCGACGCG
CTGAAGGCGCGCATTGCCGAGCTGCAGCCTGCGCTGAATCAGACCCTGCAGGCCCAGGCC
GGTGAACTGAAGCGCCTCGCCAGCGAGTCGCTGCAGCAGCGTAAGGTGGGTCTCGACGGT
TTGCGTGCCCGCGCCCGCTTTGCCCTCGCCCAGTTGCAGGATCGGGCTGCCAGCCGTGCT
GGAGCGACGCCATGA
>NGAMOLHF_00186 Cell division coordinator CpoB
ATGAGGGCAGTGGCGCTGATCCTGCTTCCTCTCCTGTTGCAGGGGTGTGTCTCCTGGCTG
CAGCGTGAGCCGGGGCCGCCGACCCTGGCTAGCCTGCAGGCCCGCCCGCGAACAGTGCAG
GCGGAGCCGGTGGTGGCGCCACCCCCCGGGCAGGTGATGGCAGGCTATCAGGTGCTGCTG
CAGCAGCCGGCGCCGCCCGAGCTGACTTGGGAGGCGACCCGGCGACTGGCAGATCTGCAG
CTGGAACAGGGTGAGGAGCGCCTCGGCGATGCGTCTGCTGGGAATGCGTCAGCGCAGGAT
TTCGCCAGTGCCATCGCGCTCTATCGTAGGCTGTTGGAGCGGGATGGGGCCTTTGCCGGA
CGTGATCGGCTGCTCTACCAGCTGGCCCGGGCGGAGGCGCTGGCTGGTCGTCCGGCGCGC
TCGCAGCAGGCCCTCGATCAGCTGGTGCGGGAGCATCCCAACTCCCCCTATCTGCAGGAG
GCGCAGTTCCGCCGTGGTGAGTGGCTGTTCGCGCAGGCCGACTATGCCGGAGCCGAGCAT
GCTTATGCCGCTGCGGTGGCGGCTGGCGAGGCCTCGCCCTTCCATCAGCGTTCGCTGTTC
AAACTTGGCTGGGCGCTGTTCAAACAGCAGCATTTCGAAGCGGCGCTGGATGCCTTCACC
CGATTGCTTGATCGGCGGGCCGATGCCCTGGAACGGTTCGACAGTGATGCGCTGGCGCGC
GGCGAGCGGGAGCTGCTGCAGGATACCCTGCGGGTGGTGAGCCTTAGCTTCATCCAGTTG
GGCGGTGCTGCCGGCATTGATCACTACTTCCGGCAAAACGGAGGCAGGGGCTGGCTGCAC
CGGGTCTATCGCAGCCTGGGTGATCTCTATCTGAAGCAGCAGCGCATCCTCGATGCGGCT
GGCGCCTATCTCGCCTTTGTGCGGCAGCACCCGAGTCATCCGCAGGCACCGGGTCTGCAG
CTGCTGGCGATCGATAACTTCACCAAACATGGTTTTCCCAGTCAGGCGCTGGCGGCGAAA
CAGGAGCTGGCGGAGCGTTACCGGCTCAACGGCCCCGCCTGGCGGGAGCTGGATCCGTCG
AGCCGGGCCGAGCTTACCCCCCATCTGCGTCGTCATCTGCGTGATCTGGCCGCCCATTAC
CACGCGTTGGTGCAGCAGAAGGGGAGGGTTTCGAAGGCGCAACGGGATGCATGGTTCGAG
CTGGCAGTGGCCTGGTATCGTCACTACCTGGCGCGTTTCCCCGGTGAGGCGGAGAGTGGT
GCGGTGAACTTTCTGCTGGCGGAACTGCTGTTCGAGCGGGGTGCGTTCAACTAG
>NGAMOLHF_00187 hypothetical protein
ATGGGCAGCGAGATAACGGCTGCGCTCACTACTGACCTGGCCGGCCTTGCGCTGCGTCGC
AACAAGCTGACGCAGCCAGTAGTCGCGTTTGGCAGACTGATCCTGCTGCTGGTAGAGCTC
GACCAGCCGCTGGCGCGCCTCCATCGCCGGTTCCTGTGGCTCAGGGAAACGCTTCACATA
GCGCTTGAAGGCAGCCACCGCCTGCTTTCCGCTGCCGGCCTGCTGGTAGAGCTCCGCTGC
CTGCCAGGTAGCCTGGAGTTGCACATCGATCGCCTGGGGAGTGGCGGCGACCCGCTCAAA
GGCAGCGGCAGCCTGCAGCGGCTGCTTATCCTGCAGATAAACCAGCGCCAGTTTGCGCTG
CACATCAGCAATCGACTCATGTTTGGGATAGCGACGACGAAACGCCTCCAACACCTCGGC
CGCCTCGGCCCAACGGCTTGTCGCGATCAGACTGGCGGCGGCATCGTATTCGGCGGTGGC
ACGAATCGTCGCCCCGGGCACCACCTGGCCGACGCGCAGAAAGTGCCGGGCCGCGGCCGC
CGCTGCGCCCTTCTCCCGCTGAGCGCGGCCCTGCTGGTAGATGGCGGCGGCAAGCTTTTC
GCGGATCATACCCTGGCTGTTTTTTGCTGA
>NGAMOLHF_00188 tRNA-Pro(cgg)
CGGGGTGTAGCTCAGCCTGGTAGAGCACTGTCTTCGGGAGGCAGGGGCCGGAGGTTCGAA
TCCTCTCACCCCGACCA
>NGAMOLHF_00189 Octaprenyl diphosphate synthase
ATGAATATCGACGCCATTCGCGAGCTGATCGCGGACGACATGCAGGCGGTCAACCGACTG
ATCATCGAACAGCTGCGATCCGACGTGGTGCTGATCAACCAGATCGGCGCCTATATAGTC
AACAGTGGCGGCAAACGGCTGCGGCCAATGCTGGTGCTGCTGGCGGCCCGCGCCTGCGAC
TATCAAGGCGAACGCCACATCAATCTGGCGGCGATCATCGAGTTCATCCACACCGCCACC
CTGCTGCACGACGATGTGGTAGACGGCTCCGAGCTGCGCCGCAACCAGGAGACCGCGAAT
GCAGTCTGGGGCAATGAGGCGAGTGTGCTGGTGGGCGACTTTCTCTACTCCCGCTCCTTC
GAGATGATGGTCGCGGTGGAGCAGATGCGGGTGATGGATATCCTCTCCCACGCCACCAAC
CGCATCGCCGAAGGTGAGGTACTGCAGCTGCTCAATGTGCACAATCCGGAGACCAGCGAG
GCCGACTACATGGAGGTGATCAAACGTAAGACCGCCACCCTGTTTGAGGCTGGCACCCGC
CTCGGCGGCGTGATCAGCGGTGTCGATCCGCAACAGGAGCAGGCGCTGGCCGACTACGGG
CTGCACCTGGGCATCGCCTTCCAGCTGGTGGATGACGCGCTCGACTACAACTCCTCCAAC
CAGGATATCGGTAAAAATATAGGCGACGACCTGGCCGAGGGCAAACCAACCCTGCCGCTG
ATCCAGACGATGAAGCAGTGCCCTGAAGCTGACCGGAAGCGCTTGGCAAAGATCATCGAG
AAAGGTGGCCTGGATGAGATCGAATTCGTGATGCAGCAGGTCCAGGCTAGCGACGCCATT
ACCTACACAGAGACACTGGCGCACGAGGAGGCGGAGCGCGCCAAGACAGCGCTGTCGCTG
ATTCCCAACTCTCCGTTCCGCGAGGCACTGATGGCACTGGCCGACTTCTCTGTCGCCAGA
ACGCATTGA
>NGAMOLHF_00190 hypothetical protein
ATGAATCCACTCAAAACGTTGAGCGTGGCCCTCTCCTGCGCCCTTCTACTGACTGCCTGT
GGCGGTGAAAGTACTAGTACCGACAACGGGGTGCCTGTTGTCAGCGGCAGCCATAGGGTG
CTCGCCTTTAATGATCTAGGTATGCATTGTGCCGACTTGGATTACTCTAATTTTGTTGTT
CTGCCCCCTTTCAATGTGGTGCATAGTCAAGTGATCGAACGGGGCGCCACGCCACGCCTC
CTCGACAATAGTGAGGTTGTTGTTACCTATAAGGCACAACTGGATGCGAATGGATCGATC
ACTACGACTAGCCAGAATCCTCCGAGCGGGAGTTTTACTAAGAGTAATTTTTGGGACATC
AATCCAGCGACGGGCAATACGTATGTCTTTGACCTGTTTGGCATAAATCCGCAACCTGAT
GAGGGACTCACTCAGCAAGAAATGCCGGGTATCCTGACCCCCTATTCGGCCAATGACGCC
CAGGTTTTCAATGGATTCAATAGTGCAAAAAGCTGGTTCTCTGCCGAGGGTATACCCATA
CTGCCCGTTGATGACTCGGGCGGTACTCAAGCCTATCCCTTAATGCGAGTGAATGCTGCA
GCCCCTTCCTCTGGGGAGGATCTGGCGAGCGTTGATGTCGTGTTGCCGGTCGCATCGGAA
GCCGATTGCCAGAATTGCCACGCGGTAGGAGAGGTTGGAGCAAGGGATTCTTCCATCGCC
TTTGTCTTTCCTGACGATATTACCGATCCCAACAGCGTATTGCAGGCGGCGAAGGAGAAC
ATTCTGCTACTGCATGACAAGAAGCACGGCACCGATTTGCACAACCAACGCCCGGTACTT
TGTGCTCGCTGTCACTACTCGGCAGCACTTGACTTGGCTGGCAATGGGGGGCCAACCGGA
GACCAGATTGGCCATGACATGATGTCCCAGGTCATGCACGGTTACCATGGGCGTTTGAAA
GACCCGGACACTGGGGCCGACCTGTTTCCAGCAGATGGCACCCTGGAGGAAACCTGTTAC
CAATGCCATCCGGGCAAGATTACCAAATGCCTGCGGGGCGCTATGGGTAACGCAGGTATC
GTCTGTCAGAACTGCCACGGTGACATGCTAGCAATCGGCGGTGTTTTTCCTCTGCCCGAT
GGTTCTACGCGCCGCCCCTGGATTGACGAACCACGCTGTGAATCCTGTCATACCGGTGAT
GCGCTCGATCATCTGGGTGCCGACATCCGTCTCACCCAAGCTTGGGATAGCAGTGACAAT
TCAGCGGCCCCCAGGTCTGTCAACAACCTACGGTTTGCCGGAAATAGCGCAGAGCTGTAC
CGCAACAGCCTGGGGCATGGTGGTGTTGCCTGCGAGGGCTGCCACGGCTCGACCCATGCG
ATCTGGCCGAATGCCCAGAACAGCTCCAATGACAATGTGGCCGCCACTCAGATCCAGGGG
CATACCGGCACGGTCGCTGAGTGCGCCGCCTGCCACACCAGTCTGCCCAATACCCTGGAT
GGCCCCCATGGTATGCACAATGTTAACAGCAGCAGTTGGGATCTTGGACATGAAGACTTC
TATCGCCGCAATCCCAATGCCTGTAAGGCCTGCCATGGCAATGACCTGAATGGCACTGTT
CTCTCTCGTGCTGCGGCTGATCGGGATTACCAAAGCGATGATGATGGTGGTCGCACAGTC
CATGTTAGTAAAGGGACGGAGGTCGGTTGCACGCTCTGTCACGCGCGTCCATGA
>NGAMOLHF_00191 Cytochrome subunit of sulfide dehydrogenase
ATGCTGGCCAACACCTGCGCAGGTTGTCACGGTACCAATGGCGCAAGCGCCGGCCCTGCC
ACCCCGAGCATTGCGGGACTCTCCACCGAGTACTTTGTTGAGGCAATGCAAGGTTTCAAG
AGTGGCGATATCCCCACCACCATCATGGCCCGCATTGCCAAAGGCTACTCTGACGACGAG
TTTAAGCAGATGGCCAATTATTTTGGCAAGAAGCCTTTTGTCGGCGCGGAACAGAAGTAT
GATGCAGCTCTGGCCAAGAAAGGTGCCAAGCTGCATGACAAATATTGCGAAAAGTGCCAT
GCCGAAGGCGGTTCCTCCGCTGAAGATGACTCCGGTGTACTTGCTGGTCAGCTCGCCATG
TACCTGAAATGGTCGCTGGCAGACTACAAGGCGGGTGATCGCGAAGCACCCAAAAAGATG
AAAAAGAAGCTTAACAAGATGCTGAAGAAAGAAGGCGACAAGGGCATTGAGGCCTTGGTC
AATTTCTACGCCAGCCAGAAATAA
>NGAMOLHF_00192 Sulfide dehydrogenase [flavocytochrome c] flavoprotein chain
ATGAAGATTACCCGTAGAAATTTTGTCAAAGGTGCAGGTGCTGCCACTGCAGTTGGCATT
ATTGGAGCGCCCACACTCGCACTGGGCGCTAGCAAAAAAGTAGTAGTGGTTGGCGGCGGC
ACCGCTGGCGCCACTGCAGCCAAGTACCTGAAGATGGCTGACTCCAGCATCGACGTGACG
CTGATCGAGGCCAACAAAAACTACTACACCTGCTACATGTCCAACGAGGTGCTGGGTGGC
AACCGCACCATTGACTCAATCCGTTTCGGCTACACTGGATTGGCCAAGCACGGCGTTAAT
GTGGTCAACGACATCGTCATCGGCATCGATGCCGGCGCCCGCGTCGTCAAGACCAAGGGT
GGTAAGAGTTTCAACTACGACCGCTGCATCGTCGCCCCAGGCATCGACTTCAAGTGGGAG
AGTATTGAAGGTTATGACGCCAAGGTCGCCGAAGATATCCCCCACGCTTGGAAGGCAGGC
TCCCAGACCGTCACCCTGCGCAAGCAGTTGGAGGCGATGAAGGACGGTGGCACCGTTGCC
ATCTGCCCGCCGCCGAATCCCTTCCGTTGCCCACCTGGGCCCTACGAGCGTGCCTCTCAG
ATCGCTGATTACCTGAAGCGTAAGAAGCCCAAGTCCAAGATCATCATCCTGGATCCAAAA
CCGAAGTTCTCCAAGATGGGCCTGTTCGTGCAGGGCTGGAAGGATCTCTACGGCTATGGC
ACTGCGGACTCCATGATCGATTGGCAGGGCACCCCCAAGGGCTCTGACGACAACGTGCTG
AAGAGCGTCAACGCCAAGACCCGCACCGTGACCACCGGTTTCAACGAGGTGACTGCGGAC
GTGCTGAACGTAATTCCTGCACAGAAAGCGGGCAAGATCGCCTTTGCAGCCGGCCTGACT
AAGGGTGACTGGTGTCCGATCAACCTGCACACTTTCGAGTCCACCATTCACAAGAACATC
CACGTGATTGGTGATGCTTCGATCGCAAAAGGTATGCCGAAATCCGGCTATGCCGCCAAC
TCCGAAGCCAAGGTCTGTGCTGCTTCTGTAGCCGCCCTGCTGAGCGGTCAAGAGCCCGGC
ACCCCGGCCTACGTCAACACCTGCTACTCAATTGTAGGCAAGGACTATGGCATCTCCGTG
GCGGCGGTCTATCGTCTGGCCGAGGACGGTTCCAAGATCACCAAGGTATCCGGTGGCCTG
ACCGCAAAGGATGCCAGCGCCGAGACTCGCAAGCGCGAGGTTCAGTATGCCTATAGCTGG
TTCCAGAACATCACAAACGACATCTTTGGGTAA
>NGAMOLHF_00193 Protein-glutamate methylesterase/protein-glutamine glutaminase
ATGCTTCAGAAGGTGCTCTTTGTTGATGATGAACCCCAGGTACTGGCAAGTCTGCAGCGA
GCGCTTCGCCGCGAACCCTTTGAAATAGTTGTGGCCGGCTCAGCGCAAGAGGCGTTGGCA
ATCTTGGAGCGTGAGACTGTGGATGTGGTGGTTTCTGATGAAGAGATGCCTGGCATGTCT
GGCTCTGAACTGCTAGCCGAAATCTATCGGCTCTACCCAGACACGGTAAGGATGATTTTG
ACCGGCAAGGCGAGTCTGGAAGGAGCGATCAAGGCCATAAATGAGGGGCAGATCAGCAGG
TTTTTTACTAAGCCTGCGAATACAATTGATTTGGTCGTGACTATTCGACAGGCGTTGCAG
CAAAAGGCGCTGATGTGTGAGAGTCGCCGATTGCTCAGGGCGGCGAGAGATCAATCCTCC
CTGCTCGAAGAGCTGGAGCGAAGGCAGCCTGGAATCAGCGCTATTCAGAGAGATACTACG
GGAAGAATCCTTATTGAGGAGGAGCAGGGAGACTTCAACTCGTTGATTCAAGAGATTCAG
CAGCAGGTAAAAAAATCGGAGCGGGCTCTCGCCCTGCGTAAAAGGAAGTGA
>NGAMOLHF_00194 hypothetical protein
ATGAACAAGTATTTAGCGGGTGTGGTTGCGTTTGCTTGCATGTTCGGGCTGTCTAGCGTG
TGGGCGAGTCCAGCAGAAGAGGCGATGAAAGAGTATGATCAGGCGCTCTCGCGGACGCCG
AATCTCGAAAATGGCAAAAAGGTTTACAAAATCTGCGCCGTGTGTCACACGCCGGAAGGC
TGGGGGCGGGTTGACGGCACCTACCCACAACTTGCAGGGCAACTGAATACAGTGATCATC
AAGCAGTTGGCTGATATCCGCGCCAGAAATCGTGACAATCCTACTATGCGGCCTTTTACC
TCTTCGCGCCTACTTGGAGGTGTGCAAGAGATTGCAGATGTTGCAGCCTATATTGCACAA
CTTCCGATGACGCCAACTAATGGCCGGGGGTCGGGGATGGACCTGGAGCACGGCGAAAAG
CTTTACGTAGATAACTGCGTGGAATGTCATAGCGAGCATGGCGAGGGAAATAGAAAAGAG
CACATCCCAATGATTCAGGGGCAGCACTACCGCTATTTGATGCGACAATTTGAATGGATC
AGAACCGGTCGTCGCCGTAATGCTGATTCCAGTATGGTAAAACAGATTCGACGCTTCACT
GCGCGTGATGTGGCTGCTGTGATGGATTATGTCTCCAGGCTGGTTCCTCCACCAGGCAAA
CTGGCTGAACGGGGTTGGGTGAACCCTGACTTCCCCAGCTATTCAAGGGCGAATCTTCCC
CGCGATCGAGGCAACCAGATGCCACTTCCAGGAGTGCCTCCACGTTATAGGCCAGGCCAG
TATCGCTAA
>NGAMOLHF_00195 hypothetical protein
ATGATCATGTTCGAGATGGACGAGTGCCCCTTCTGCCACCGTATGAAACAGCGGGTATTG
AACCAGGCGGAGGTACAGGACTACTTCAAGCAGCACTTTCTGATCTTCAGTGTCGATATC
GAAGGCGATGTGGAGATCACTGATTTCAATGGGAAACGGGTCACAGAGAAGGAGTTTGCC
TTCAAGCAGTTCCGCGTTCGGGCGACCCCGGTGTTTGGCTTTTTCGACCTCAATGGCAAG
CTGATAACGCGCTTCACCGGCGCCAGCAAGGACTCGCGGGAGTTTCTCTGGCTGGGAGAG
TTTGTGGTCAGCGGAGCCTATAAAGAGACCAACTTCCCACGCTACAAACGGCAGAAGCGC
AAGGAACTCAGAGGACGGTGA
>NGAMOLHF_00196 hypothetical protein
GTGAGCGGGCGGTGGAATAGAGGCCGGCTGATCGCCGCACTGTTTGTCTTCCTGTGCGCT
CCGTTCTCGCAGGCGGCTGAGCCGCTGCCCACGCCTCTGACACTGCGGCAGGCGCTGCAG
CTGGCCGATGGCGAACATCCTCAACTTGAACAGCTGCAGGCGGCTCTGGCGATAGCCGAG
GCCGCGTATGCTGGTGCCGAAGCCGATGACGACCTGACTGGCGGGGTAGAGGCGGCCCTG
CGGGTCATCGAGCCTTCACCAAATTCCACCAATCAAGAGCACTATGACAGCTGGTTGAAG
CTGCGCCTGAGCAAACGGCTCTATGACTTTGGACGAACCGAACAGAGCATCGCAGCGGCT
GATGCGGCTCGTGAGGGGCGCGTCTGGGAGCTGCTGGAATTGCGCCAGCAGCGGCGTCTG
CAGGTGATGGAGGCTTTTTTTGGGGTGCTGCTGGCTGACCTGAAGTACGCCAGGGAGAAT
GAGGCAATGTCGATCGCCTTTATCCGTTTTGACCGGTCGCAGAATCGCCAGCAGCTGGGC
GAGACCTCCGATCTCGAGGTGCTGCGACTGCAGAGGCTGTTCGAGTTGAGCCGCCGGCGC
GTGATCACCAGCCAGAACCGTCAGCGTATCACCCGCTCACAGCTAGCGATCAGTCTGAAT
CGTCCCGATGATCTGCCAGCAGAGCTGGAGTTTCCAACATTGGCCCTGGGTCGGGAGGCA
GGTGAACTGGAGCCGTGGATCGAAAAGGTCTTGCAGGACAACCCAAGCCTGAAGGCAGTG
CGCGCTGCGGTGAGTGCAGCAGAGCAGCAGTTGCACGCCGCGCAGGCTGCTGACAATCCG
GTGATCCGCGGTGAGCTGGAGGCAGGGGTCTACCAACGGCAGTTGGGGGGGCGAAACGAC
ATGAGCGCTGCGTTGGTGTTTGAGTTACCGCTGTTTAGCGCGTCGCGGGTGGATGCGGAA
ACGGCGCAGCGGCGGGCCGAGCTGCGCGAACGGCGTGCTGAACTTGCGCTGAAGCAGCTG
GAGTTGCGACAGTCGGTGCTGGAGCTGTGGATGGAGCTGCAACAGCTTCAGGCGGAACGG
ATCGAGCTGGAGGTCACCAGCGACTATCGGGAGCTCTACCTTGATCGGGCGCGCGCCCGC
TATGAGATGGAGGTCTCCAGCGACTTGGGGGATTCGATGGTGCGGGAGTCGGACATCCGC
CTGAAACAGGCGCAGAACGATTTCAATATTGCCCTGACCTGGGCAAAGCTTGATGCGCTG
GCGGGAGAGCTGCTGACAGATCAGGTGCCGGCCGAAGCGGCTGAGGGGGAGAGATGA
>NGAMOLHF_00197 Multidrug resistance protein MdtA
ATGATGAAAAGGGTTCTGCTGACTGGCTGCCTGTTGTTGCTGGCAAGCAGTATGGTGCTC
GCCTCAACCTTTGAGGGAAGGGTGGTGTGGCATAAACGACTCGAACTGAGCAGCCTGGTG
AGTGGCCGGATTGCCCGCATCCCTGTGGTTCAGGGGGAGCGGGTGGCCCGTGGCACTCTA
CTGCTGGAGTTTGAGCAGCGGGCGATCGCGGCCCGTCTTCAGGCAGCCCGGGTCCGGCTG
AAATTTGTCAGAGAGACGCGGCAAGAGGCACGCCGGGAGCTGGAACGCTCGCTGGAACTC
TATGAGCGCACCCTGCTCTCCGATCACGAAAAACAGCTGGATGAGATCGCCTTTGCCAAG
GCTGAAGCCGCCTTCGCTCAGGCAGAGGCGGAGTTGGCGCAGGCTGAACTGGAGCAGAAT
TACAGTCGGCTGAAAGCGCCCTTTGATGCCCTGATTGTCGAGTTGCTGGTGCAGCCTGGG
CAACTGGTAGTCAATCGCTTGAACACTGTGCCGTTGCTGGTGCTGGCTGCCAGCGGAGAG
ATGCAGGCAGTACTGCAGCTCGATCTGGAGCAGCTGCATGGCCTGCAGGTGGGAGCGAAG
GCCCGGGTGGTGGCTGCTCAGGATGAGTATCCTGGTCGCATCGTTCGGATCGGCCTGGAG
CCGGTGAAAGGAGCGGGTGGCGAGTCGAAATATCCAGTGGAGGTGGTGTTCGGGTTGCCT
GAGAAGGGAGGGCTGCGTGCCGGTATGCCCGTCAGAGTGATCTTCGATGAAAACTAG
>NGAMOLHF_00198 Acylphosphatase
ATGAAAACTAGCGTCAATGAAAAGGGTGGGGTCGTCTGCTGCCGTTGTTATGTCTCCGGC
CGAGTGCAGGGGGTGTTTTTCCGAGCTACGAGCCGCCGCGAGGCGGAGCGGCTGGGGCTG
ACCGGCTACGCCAAAAATCTGCTGGATGGGCGTGTCGAGGTGGTGGCCTGTGGCGATGCC
GCGGCGGTTGATGCGTTGCGGGAATGGCTGCATCAGGGGCCACCTAGTGCCCAGGTCACT
GCGGTGGTGTGTGAGACCCTGTTCGGCGAGGAGTACCGAGGCTTTTCTATCGGCTAG
>NGAMOLHF_00199 hypothetical protein
ATGAAGCAAACGCTGTTGTTGTCCGCCTGCTGCGGCCTGATCGGCCTCAACTCTGCGATA
GCAGACGATTACACTCCACCAGGCGGATACTACAGTGCTCCCGACGCCAGCAACGCCCCC
TACAACAGTTATCAGCAACCGATCGGTGGGCAACCCCAGTCTCTCTACGGCAACCCAGGT
TACGTTGCACCGCGCTCCGATTATGGCTCTGCAAACCAGGATGATAGAGGGATCCATATC
AATCCGATGAATATGATGAACCGCATGTTCGGTTCATCAAATCAGCGCGATGATTACGGC
CGTAACGATCGCTACTACGCACCACCCGCACAATATGATCGTGGGAATAATTACGCCCCC
CCCCCCCGACTTATCAGGCACCGTTTTCAGGCTACGGATATAGCGATACCCCTGGATACG
GCAACCCGCAAGACTACGGGAGTGCATCGAGCTACGGTTACACCTCGCCTCCCCAATACA
CCCAGCCAACCTATCCATCTCCCCAAGACTACAGCCAGCAGGGGCAGGCGCTATCTCAAC
AACCCGGCAGTAACCAATACGGCGCCAACATCAACACACCACCAACGCCCGTTCACCGGG
CTCAAACGAGTCCCACTTGGCGCCCACTCCCTCAGGCACAACCTGCCTCTACCAGCGCAT
CAACTGGCCGCTACTCTCAAGACCCGCAGATACCTGGACAATTCGGCATGA
>NGAMOLHF_00200 hypothetical protein
TTGCGTAGCGGTGGTGACGAACTGCGGGCATTGGGCGACGACCCAGCCACACCGATCTAC
CTGCTGGGACTGGCCCCCAATGCGGCGCGGCTGTCGGTGCGCTTCTGGCATACCGACACC
CTGGGCCACCTGTTCGACCGGCTCAAGGCCCACTACGAGGCATTGCGCATCGTTCCCCAG
TTCGAGGCGGGCAGCAAAAGGCCAGACCCGGAGTTTCCGCCATCCTGGCGTCTACTGCGC
GAAACCGCCCGCGAGAGTAAGGACATCCCACCCCTCCTGGCCGGTGCCCTGATGCGCGCC
ATCCTCGAAGGCACCCCCTATCCCGACAGCCTGGCCGGCGCGGTGATCCGCCGTATCCGC
GCCGACCGCACCATCAATTTCTATCGCGCCGCTGTTCTCAAGGCGTGGCTGACCCGTCTC
AATTGCACCCAAGGAGGAATCCCCGTGAGTCTGGATACCGAAAGAACCGATCCGGCCTAC
CGGCTGGGCAGGCTGTTTGCCGTGCTGGAAAAGACCCAGGAAGATGCGCTGCCTGGTATC
AATGCCACCATCCGTGAGCGCTTCTACAGCGCCGCCTCGGCCACCCCATCGATGGTCTTT
CCGCGCCTACTGCGCACCTACCAGCACCATTTGGCCAAGCTGGTGTCGGGGGCCAAGGTC
AACCGTGAAAAGCTGGTGCAGGAGATCGTCGACGGTCTCGACACCATGCCCCCTCACCTG
AACCTGGAGGCTCAGGCGCTATTTGCCATCGGCTACTATCACCAACGCAAGGCGCTGTTT
GGTGGCAACAAGGCCCAGGACATGACAACTGACGACAAGGAGTAA
>NGAMOLHF_00201 hypothetical protein
ATGCAGAACCGCTACGATTTCATCTACCTGTTTGATGTGAAAGACGGCAACCCCAACGGC
GACCCCGATGCGGGCAACCTGCCGCGGGTCGACGCCGAGACTGGCCACGGGCTGGTCACC
GATGTTTGCCTCAAGCGCAAGGTGCGCAACTTCGTCGGGCTGGCCAATGGTGAACAGCCG
CCTTACGAGATCTACGTCAAGGAGAAGGCAGTGCTGAATAGTCAGCATGGCCGCGCCTAT
AAAGCCTTCGAGCTGAAGCCGGCATCAAAAAAGCTGCCAAAGAAGGTAGAAGACGCCAAG
AGGGTCACCGGATTCATGTGCCAGAACTTCTTTGATATCCGAACCTTTGGTGCCGTAATG
ACGACCGAGGTCAACTGTGGACAGGTGCGTGGGCCGGTGCAGATGACCTTTGCTCGTTCT
GTCGATCCGGTGGTCTCCGCTGAGCATGCCATTACTCGCATGGCGGTGACCACTGAGGCC
GAGGCGGAGAAACAGCAGGGCGATAATCGCACCATGGGCCGCAAATTCACCATCCCTTAC
GGACTCTATCGCGCCCACGGCTTCATCAGCGCGCCGCTAGCGGAGAAGACGGGCTTCTCC
GAAGAGGATCTGGAACTGTTGTGGCGTTCCTTGGAGCAGATGTTCGAGCACGACCGTTCT
GCCGCCCGGGGCCAGATGAGCGCTCGTGGCCTGTTGATCTTCAGGCATGATGACCGGCTT
GGTAGTGCACCGGCCCACACCCTATTCGATCGGGTGAGCATCAAGCGCGTCGATACCGCA
GAGCCGGCCCGCGCCTTTGACGACTACCGGGTGTTGTTCGATGGTCAATCCATTGGCAAT
CTGGTCGAGGCAGGCGGAGAGAAGGATTTGGGCAATGGCGTCACCCTGCTGCGGCGACTG
TAG
>NGAMOLHF_00202 hypothetical protein
ATGTACACGGAAGATGCGCTGCTGCCCCTCTCGGCCCTGCAACATCTGGCCTACTGCCCG
CGCCAGTGCGCCCTGATCCACCTGGAGCAGAGCTGGCAGGAGAACCGATTTACCGCTGAG
GGGCAGATCCTGCACCAGCGCGCCAACAGCGGTGAGGCGGAGAGCCGGGGTGATCTGCAT
ATTGCCCGTTCGTTGCGTCTTCACTCCCGCCAGTTGGGGCTGAGCGGGATCGCCGACGTG
GTGGAGTTTCATCAGTCAGAGGAGGGGGCGCGGCTAGCGGGTCGGAAGGGGTATTGGCGG
CCCTACCCGGTGGAATATAAGCGGGGTCGGCGCAAGCGCGATGACTGGGACCGTATCCAG
CTCTGTGCCCAGGCGCTCTGCCTCGAAGAGATGTTCGACACACCGGTTCCCGAGGGGGCA
TTGTTCTACGGCAAGGCGCGCCGCCGTGAACGGGTGCCGCTCGATGCGCTGCTGCGGGAG
CAGACTACGGTACTCGCTGCACGGCTGCATGCCCTCTGGTCTGCTCAAAAGACCCCATCC
CCTGAGCCAGGCCCCAAGTGTGAACACTGTTCGTTGGTTGAGCTCTGCATGCCACGGCAG
GGTTCCGCCAGCGACTATCTGCAACGGATGCTTGGTCTGCCATGA
>NGAMOLHF_00203 CRISPR-associated endonuclease Cas1
ATGAAAAAATTGCTCAATACCCTCTATGTCACCACCCAAGGGGCCTGGTTGGCCCGGGAA
CGGGAGAATGTGCTGGTGCGGATCGAACGGGAGACCCGCCTGCGGTTGCCGATCCACACC
CTTGGCGCCATCGTCTGCTTTGGTCAGGTCTCTGCCAGTGCGCCGTTGATGGGGCTCTGC
GCCGAGCGGGGTGTGGGGTTGGCCTTTCTTACCGAACGGGGGCGATTTCTGGCGCGGGTG
CATGGGTCAGTTTCGGGCAACGTGCTGCTGCGTCGGGAACAGTATCGCCGGGCCGATGAT
GATGCAGCCACGGCTCGTATTGTCTCGGTGCTGGTCGCCACCAAAATCGCCAACAGCCGG
ACGGTCTTACAACGTGCCCTGCGTGATCGTCCGGATGGCGAGGGTGCCGCACGGTTGCAG
GCAGCGGTGACGCATCTAGCCAGTCTGCAGCGCAGTGTAGTGGGGAGGGGTGATGGCCTC
GACAGCCTGCGTGGTAGCGAAGGTGCTGCAGCCCGCGCCTATTTCGGTGTCTTCAATGAC
CTGATCACCCATACTGACCCGGCCTTTTGTTTTGATGGGCGCAGCCGGCGGCCGCCCCTC
GATCCGCTCAATGCGCTGCTATCGTTCCTCTACACCCTGTTGCGCCATGACATAGCCTCC
GCGCTGGAAGTGGTTGGTCTTGATCCGGCCGTTGGCTACCTGCACCGTGATCGACCGGAG
CGCCCTGGTCTTGCCATCGACCTGATGGAGGAGTTGCGCGCCTTTCTTGTCGATCGACTG
GTGCTTAGCTTGATCAACCGGCGTCAACTCAAACCGGGAGGGTTTACGATAAGTGAGGAT
GGGGCGGTGATGATGAACGATGAGATTCGCAAGGCGGTGCTGGTCGCTTACCAAGAGAGA
AAGGCCGATCGGTTGCGCCACCCCTTTCTGGGTGAGGAGCTTGAGATTGGTCTGATTCCC
CATATCCAGGCACGCCTTTTCGCCCGCTATCTGCGTGGTGACCTCGATGCCTATCCCGCC
TTTATCTGGCGCTGA
>NGAMOLHF_00204 CRISPR-associated endoribonuclease Cas2
ATGATGGTACTCATTACCTATGATGTTCGCACCGAAACCCCAGATGGCCCCCGTCGCTTG
CGCCGGGTTGCCAAGGCTTGTCAGGATTATGGCCAGCGGGTCCAATACTCCGTCTTCGAA
TGTTTGGTGGACCCGGCCCAGTGGGTGCAGCTTAAACAGCGCCTGATCGAAGAGATCGAT
ATTAATCGTTCCGAAAGTATTGGCAGTGTATACTGCTTTCCATGGCTACGATAA
>NGAMOLHF_00205 hypothetical protein
ATGAATTCAAAGAAATTCATCCAATTTCTGAAGAAGTTACATAAGGATGCCGGCAAGCCT
ATCCTGGTTGTTCTTGATAATGCTCGATACCACCACAGCAAGGAAACGCAGGGCTATGTG
GAAAAACAAAACGGTGAGGTTCAGCTTGTGTTTCTACCCGCCTACTCCCCTGAATTGAAC
CCGGATGAGCAGGTTTGGAATCATGCCAAGGCGCAATTAAGCAAGTGCTCCATTTTCAAC
AAGGAAGACATGAAGCGATGCATGACATCTATTCTACGTAGCATCCAGAAGCGCACTTCG
CTGATTAAGAGTTTCTTCCGCATGTCAGATACAAAGTATATTTTGGCAAGTTCAAAAATA
GACTGCCAATACTTTCGGAACGATTAA
>NGAMOLHF_00206 hypothetical protein
ATGCTAATCTATCTTCACGGCCTTAACAGCTCCGGTGGGTCGGCCAAGGCCAGGGTGTTG
CGCGATGCTCTGCCGCAAATCAGCCAGGATGCGCCGACTTATCCGGCGCATCGTCCGGTT
CAGGCGGTTGCAGCACTACAGGGCTATTTTGAACAGCTGCTGGCATCGCTTTCCAGCGGC
GAGCCGCTGCTGCTGATCGGCAGCTCGATGGGAGGATTCTACGGGCGCTATCTGGCGCAG
CAATTGCCCTTTGACCATCTGCTGATGATTAATCCGGCGTTGCAGCCCTGGAACTTGTTG
CCAGAGCATGAGGGTTGGCAGGAAACCGCGTTGGGAGAGCATTACTATTAA
>NGAMOLHF_00207 hypothetical protein
ATGTGTTACGCCATCTATACGATTCTTATCGGACTTTTTCTCATCTACAGTGATGCCGTG
CTGGAGCCACTCGCGCTCTCGGAACAGGTGGGTGAGGGGGAGTGGATGGTGGTGGCCCTG
GGGTGGGAGATGCTGTTTTCGATCTGGCCGCTACTGCTGATGGCGATGGTAGTAGCCAGC
GCTCTGACATTTTTTGTCATGCGTTGGCTGAAGTGGAGTTAG
>NGAMOLHF_00208 Adaptive-response sensory-kinase SasA
ATGTTGCGCAGACTGCAATGGATCCGTTGGCTGCAGGATTGGCCGCTGTGGCTGCAGTTA
GGCCTGGGGCTGGCGATCATCATGTTGTTGGCGGCACTGGGTGGCGGAGAGGTGGTGCGC
CAGTTTGAACAGCAGCGTCAGCTGCAGGCTGCCCGTCAAGATGCCTCCCATCTATTGTCG
GTGTTGGCGGCCTCTGTGGTGGAGGCGGTAATCTCGGAGGATATCCCTCTGTTGGAGGCC
CAGGTGCGGCAGCTGGTGTTAACCGATCTGGATGTCTACAGCCTACAAGTGGTGAATGAG
GTGGGCGTGCAGCTGCTGAGCTGGCAAAGGGACAAGTCGGCCCCGGCAGCAAATGTGGTG
CTGCAACGGCAAGGCATCGAGCTGGAGGGCGAGCGGTTTGGCGAGATCCAGATCGCTCTA
GACATGACGTCCCGTTATGCTGAGGTCAGGTATAGCGTTGAGCTGGCGAGGCAGCTGTTG
TTTCTGCTGCTGTTTCTGATCGCCGCAGCGCTGCTGCTCCTCTCCGAGTTGTTGGTGGTA
CGGCCGCTGAGACAGATTGGCGAGCGCATCCATGCATTGGGTGACGGGCAGCTAGAGGGT
GACCTCGAGCTGAGGAGCTCTCGCGACATGAATCTGCTGGCCGAGAGTGTGAATATGCTG
GCGGATGCCCTGCGCAACGAGGATGTGCATAAGCAGGAGCTGAAGATGACCAAAGAGGCG
GCAGTGGCGGCGAGTCGTTCCAAGTCCCGTTTTATGGACAACATGAGCCATGAGCTACGC
ACCCCGTTGAATGCGATCCTTGGTTTTTCCCAGCTGTTGAGCAGTGACAATGACGAGCTG
CTGAGCTCCACGCAGGCGAGTTTTGTGGCGGGAATCAATGCTGCCGGCAGCAGCCTGTTG
CAGCTGGTGGATGAGCTGTTGGTATTGTCCAGAAACGAGTCTGATGACCTGGAGATTAGT
TTTGAGTGGGTTGAGCTCCAACCACTGCTAAAGAGCTGCTTGGGGCTTGTGGAGTTCGTG
GCAAAGCGCAGTGGGGTGCGGTTGGTGACGGTAGCCGCCGAGGGTGAGTTGGTCTCTGTG
TATGCAGACCGGGAGCGTCTGAAACAGGTGTTGTTGAGTCTGCTGTTCCGTGCGATCGAG
TTCAGTGGCAAAGGCGGCGTGGTTGAGTTGCTCGGTCCCGAGCCGGGCGAGTTTGGGGTG
CGCTTGCAGGTGACTGACAGCGGGCCGGGGATGAGCCTTGAACAACAGTTACGGGTGTTT
GAGGGTTACTCATGTGGTGATGGCGGCAGTGGGTGCGGAGGTGCCGGTATCAGCCTTGAA
CTCAGTCATCGATTGATCCAGATGATGGGCGGCATTATGGGAATGACGAGCGAACCAGGC
CAGGGCTGTAGCTTTTGGATTGAACTGCCCGATGTGGAAAGCGCTGAGCCTCAGCTGCAG
GAGTCGGTGTCCGATTGA
>NGAMOLHF_00209 hypothetical protein
GTGTCGCTGCTTGCTTGGGGCTTGAGCGGTGTAGCAATAGCCGACACCACACTCAATTTT
GGCGTCTATACGGCGGACAAACCGACTTCGGTAGTGCGTCAATTTAGGCCCCTGCTGAGT
GGGCTCGAACAGCGTCTGAGCCTGTTGCGCGGTGAGCCGGTAAAGATCCGCATCCAGGTG
GCAAAAAACTATCAGACGGGCATAGACGAGCTGGTCAAGGGGCGGGTCGATTTCTCCCGT
TTTGGGCCAGTTTCCTACATCTTGGCGAAGCGGCAGAATCCGGGCCTGAGCATCATCGTG
GCGGAATCCAAGCAGGGAAAAAAGGAATACAACGGCGTTATCTGTGTTCACAAAGATAGC
CCGATAAAACGGATCGAAGAGTTGGCTGGCAAGCGGTTTGCCTTTGGCAATCAACGTTCC
ACCGTTGGCCGCTATCTGTCGCAACTCTATCTGGTGGAGCATGGGGTGCGGGAGAGTGAT
CTGGCGTCGTATGACTACTTGGGGCGGCACGACAAGGTGGGAATGGCGGTGGCAGCGGGT
ACCCATGATGCGGGGGCGCTGAAAGAGAGCACCTTTTTCAAGTTGGCCAAGAAAGGCAAG
CCTCTGCGGCAGCTTGTCACCTTTCCGCTGGTCACCAAACCCTGGATTGCCAGGGCAGGA
TTGGCCCCCGAACTGCGGGCCCAACTGCGCCAGGCACTGCTGGAATTTCGGGATGACAAG
GCATTCAAGGCGCTGAAGAAGGATGGCTTTCTGCCGGCGGACGATACGGATTACGATCGA
ATCCGCCGTGCGATCGAGCAGAATGAGCAATTTTTTGCGGATTAG
>NGAMOLHF_00210 hypothetical protein
ATGGGCGATCTGTTTGCTGCGGCGGCGCTCGGTCTCGTCGATGGCGCGGCGCATCGATCC
GGTGATCTCATCTGCGTAGAGGATCGCCTTGCCGTTGGCGTTGCGCGCGGCCCGGCCGAT
GGTCTGGATCAGCGCGCCTTCGGAGCGCAGAAAGCCCTCCTTGTCGGCATCCAGAATCGC
CACCAGCGAGACCTCTGGCATATCGAGCCCTTCGCGCAACAGATTGATGCCCACCAGCAC
ATCAAACTCACCGAGACGCAGGTCGCGGATGATCTCCACCCGCTCCACGGTATCAATATC
GGAGTGTAG
>NGAMOLHF_00211 hypothetical protein
GTGATCGTGCAGATAGTCGGTGAGATCCTCCGCCATGCGCTTAGTCAGGGTGGTGACCAA
CACTCGCTCGCTCTGCTCCACCCGCAGGCCGATCTCGGAGAGCAGATCGTCGACCTGGCT
GGTGGCGGGGCGCACCTCCAGCTCGGGGTCGAGCAGACCGGTGGGGCGCACCACCTGTTC
AACGATAGCGCCGGAGCGTTCGATCTCGTACTCCCGCGGGGTGGCGGAGACATAGATGGT
CTGGGGCGAGCGCGCCTCATACTCGTCGAAGCGCATCGGCCGGTTGTCCAGTGCCGAGGG
CAGACGAAAGCCATACTCCACCAGGGTCTCCTTGCGCGATCGGTCGCCCCGGTACATGCC
GCCGATCTGCGGGATGGTGACGTGACTCTCATCCACCACCAATAG
>NGAMOLHF_00212 hypothetical protein
GTGGCTCTTCGGATAGATCGAGTAACGCGGCACCTTACGCAGCAGCTCGCCGGTGAGCGG
GTCGAACAGGGTGAGCCGCTCCACCTCGTCATCGAACAGCTCCACCCGCAGCGCCTCGGC
GTCCGACTCCGCCGGGTAGATGTCGATCACCTCACCACGCACCCGGAAGGTGGCGCGATG
CAACTCCACATCATTGCGTTTGTACTGCAGCTCAGCAAGACGCTGCAGGATATCGCGCTG
GTTGATGATGTCACCACGGGAGAGGTGCAGCATCATGCTCAGGTAGGAGCGCGGATCACC
CAGGCCGTAGATCGCCGAGACGGTGGCGACGATGATGGTGTCGTTGCGCTCCAGCAGCGC
CTTAGTGGCGGAGAGGCGCATCTGCTCAATGTGCTCGTTGATCGAGGCGTCCTTTTCGAT
GAAGGTGTCGGAGGCCGGCACATAGGCCTCGGGCTGGTAGTAGTCGTAGTAGGAGACAAA
ATATTCCACTGA
>NGAMOLHF_00213 Aspartate/prephenate aminotransferase
ATGAACAGCTTATTCTCCACTCGTGTACAGGCGATCAAACCCTCGCCCACCCTGGCGATC
ACCGCCCGTGCCAGCGAGATGCGCGCTGCGGGTAAAGATGTAATCGGGCTGGGCGCTGGT
GAGCCCGACTTCGACACTCCGGAACACATTAAGGCCGCCGCGATCCAGGCGATCAACGAC
GGCTTCACCAAATACACAGCGGTGGACGGCACCCCCGGACTGAAACAGGCGATCATCCAC
AAATTCAAGCAGGACAACGGTCTCGACTACACGGCAGACCAGATCCTGGTCTCTTGCGGC
GGCAAACAGAGCTTCTACAACCTAGCCCAGGCGGTGGTGGAGCCCGGCGACGAGGTGATC
ATCCCGGTACCCTACTGGGTTTCCTACCCCGACATGGCACTGCTAGCGGGCGGTGTGCCA
GTCTACGTGCACGCCGATGCCTCGCAGCACTTCAAGATCACTCCGGCCCAACTGCAGGCG
GCGATCACCAGCTTGACCAAGCTGGTAGTGATCAACAGCCCCTCCAACCCCACCGGCATC
GCCTATAGCCGTCAGGAGTTGGAGGCGTTGGGCGAGGTATTGCGGGAGCACCCTAAGCTG
CTGATCGCCACCGACGACATGTACGAACACATCCTCTGGTCGGACGAGCCCTTCTGCAAC
ATTCTGATGGCCTGCCCCGACCTCGCCAACCGCACTTTGGTACTGAACGGCGTCTCCAAA
GCCTATTCGATGACCGGCTGGCGCATCGGCTACGCTGGCGGCCCCGCCAATATCATCAAG
GCGATGAAGAAGATCCAATCCCAGAGCACCTCCAATCCCACCTCCATCTCCCAAGTAGCG
GCACAAACGGCGCTGGAGGGGCCCCAAGAGTGCATCAAGGAGATGCTCACCTCGTTCAAA
GAGCGTCACGACTATGTGCTGGAACGGCTCAACACAATGCCCGGCATCTCCTGCCTGCCG
GCCGACGGCACCTTCTATCTCTTCCCCAATATCGAAGGGGCGCTGGAATCGATCGGCGGT
GTCAGCAACGACCTGGAGTTGGCGGAATATCTGATCGAACAGGCCGGCGTGGCCCTGGTG
CCCGGTTCCGCATTCGGCCTCGGCGGCCATGTCAGGATATCCATCGCCACCAGCATGACA
AATCTGCAAAACGCCCTCGACCGGATCGAAAGCGTTTTGAGCTGA
>NGAMOLHF_00214 hypothetical protein
GTGAGCGAACCGACCTTGAAGCTTTTGGAAGAAGAGGGGTTTCGCTGGGCGGCCACCGGT
CAGCAGGTGTTGCACAATAGCCTCTGCGCTGCCGGTAAGGGCGATCAGTTGCCGGAAAAC
TGGGTCCACTCCGCCTACCGGGTTCACGATGGTTCGGTGAATCTGTTTTTTCGTGACGAC
GGCCTCTCCGACCTGATCGGCTTTACCTATGGTGACTGGCATGCCGATGATGCGGTGGGG
GATCTGATTGGCCACCTGGAAAATATTGCCGACTCCTGCCGGGGGAATCCCTCAGCGCTG
GTCTCGATCATCATGGATGGGGAGAATGCTTGGGAATATTATCCCAGCAATGGCAGTTAC
TTCCTCGCCACCCTCTACGAGCGTTTGGCGGCGCATCCGCGTTTGAAAATGACCACCTTT
TCGGACTATTTGAGCGAACATCGAGATGCCTCTCCGCGGCTCTCCAGCCTGGTGGCGGGG
AGTTGGGTCTACGGCACTTTCTCCACCTGGATTGGTGATAAGGATAAAAACCGCGCCTGG
GAGATGCTGGCGGATGCTAAGCGTGCCTACGATCGGGTGATCACAGCAGGCAGTTTCGCG
CAGGATGAGCTGGCGGAGCTGGAGCGACAGTTGGCGATCTGCGAGGGATCGGACTGGTTC
TGGTGGTTTGGTGACTACAATCCGGGCGATACCGTAAGCGATTTTGAGAAGCTCTTTAGG
CGTCAGCTCGCCCACCTCTATGAGCTGCTGGGTGAAGCGGAGCCTGATTATCTCTCCCAG
GTGTTTGCCTCTGGCAGCGGTGATCCGGCGCTGGGCGGGGTGATGAAAAAGAGTGATTGA
>NGAMOLHF_00215 4-alpha-glucanotransferase
ATGGATTTGCCGATAGATGAAATAGAACTCCTTGGGCGCAGAGTTGCTGACCCTATCCTG
GGTCGCCGTCGCGCCGGAGTTCTGCTGCATATCACCTCGCTGCCAGGACCGGCCTGTGTT
GGTGCGTTGGGCAGCAATGCCTACAATTTTGTTGATTTTCTCGCCGCCGCCGGAGTTAGC
GTCTGGCAGATGTTGCCGGTCAACCCGACCCACGGGGACGGCTCCCCTTACCAGGGCATC
TCGATGCATGCGGGCAATCCGCGACTGATCAGCCTGGAGCCGGTTCTACAGGCGGGCTGG
CTCGATGAGCTGCCATTGGAGGAGGGGGTCCTCTCTGATAAAGGGCGCTCATTTGCCCTC
AGCCTGGGCTGGGAGGGGTTCAAGGAGCGAGCCAGCGACGAGGCGCGTTCGGAACTTGAG
CAGTTCCTCGCTGAACAGAACGGTTGGCTGGATGACTATGCCCTGTTTCAGGCGCTGCGC
GCCGAACAGGGCGGCGCCTGGTGGGAATGGTTGCCGCCCCTGCGCGACCGGGATCCGTTG
GCATTGGCCCAAGCCCGTGCCCGGTTGGCCGATCAGATCAGCTTTATCCGCTTCGAGCAG
TATCTCTTTTTCAGCCAGTGGAGGCGGCTCAAGCGGTACGCCAATGAGCGTGGTGTAAAA
TTATTTGGCGATGTGCCGATCTTTGTCGCTCATGACAGCGCCGAGGTCTGGACCCACCGT
TCCCTCTTCGATCTGCTGCCGGACGGCCAACTGCGAGTGGTTGCCGGGGTGCCGCCGGAC
TATTTCTCTGAGACAGGCCAACGCTGGGGCAATCCGCTCTACCGCTGGGATATGCTGGAG
GCTGACGGGTTTGCCTTCTGGATCGAGCGGATGCGAACCCAGATGATGCTCTTCGATCTG
GTGCGCATCGACCATTTTCGTGGTTTTGAGGCCTACTGGGAGATCCCGGCAGTGGAGCAG
ACGGCGGTCAACGGGCGCTGGGTCCAGGCGCCTGGGGAGAGACTGTTCGCCGCCCTCTAC
AGGGCGTTTCCGGATCTTGAGTTGGTGGCGGAGGATCTTGGCATCATCACCCCCGAGGTG
GATGCCCTGCGGCGTCACTACCATCTGCCGGGCATGAAGATTCTGCAGTTTGCCTTCTCT
GGGGATGCGGACAACCCCTATCTGCCGTTCAACCATACGGTCGATTCGGTGGTCTACACT
GGTACCCACGATAATGACACCACCCTGGGATGGTATCGCTGTCTGGATGATGGCTTGCGT
GAATATATCGATGAATACATGGGGCGCTCGAGAGAAGCGATGCCCTGGCCATTGATCCGC
TGTGCATTTATCTCCTGCGCCAGCCTGGCCGTGGTGCCGATGCAGGACCTGCTGGGGCTA
GGCTCGGAATGCCGCATGAATACCCCGGGCACCACCGAGGGCAATTGGAACTGGCGCTTC
AGCTGGGATCAGGTGGAGAGCGATCTTGCTGAGCGGGTCCGTCGGCGGGTGGTGATGTTT
GGGCGACAGGTCGACCTGTAA
>NGAMOLHF_00216 hypothetical protein
ATGTTCAGCTATTCGTATCATATTCCACCCCAGGAGCAGCTGAGTTACTTTCAGAGGATG
GTCGAGCGGCTGACGCCACCGCGATCCTCCTATCAGCAGCTCCTGCGCAAGACCTATCTG
GCTCTGTATGAGCATCAGCTGCGTGAGCGGAGCGAATCGATGGAGTTGAACTAA
>NGAMOLHF_00217 hypothetical protein
GTGGAACAAGGGGGTCTCGGGGGAGTTGAGGTATTTGGGGCCGGTCGCTTTTGGCGCCCT
GTCCGTCGCGGCGCTACCCTCCAATATCCTGCCGCCAAAACCGATGGTGCGGCCACGCCG
GTCGCGGATCGGGAACATGATGCGGTTGCGAAAGCGGTCGTAGTGTTTGCCTTCTCCTTC
CGTGATCATGCCGGTCTCACGCAGCTGGCGCAGTGTCTCACTCTGTTGGCCGGTGCGCTG
CAGCAGGTTGTCCCAGCCTGGGGGAGCGAAGCCGATGCCGAAGGTGGCGGCGATCTCGCC
AGTCAGGCCGCGCTGTTTCAGATAGTCGATGGCGGTCTGCCCCTGGGGGTGGTCGCGCAG
CTGATGCCGGTAGTAGCTGGCGGTGCGCTCCATAAGTTGGAACAGGGGGCGCAGGTCTGG
CCCTTGCGGCAGGCCACCTTCGCGGGGGACTTCGAGGCCAGTGCTGGTGGCGAGTTCTTC
AATTGCCTCGACAAAACCCAGGTTGTCGTAGTCCATCAGGAAGCTGATGGCGGAGCCGTG
AGCGCCGCAACCGAAGCAGTGGTAGAACTGTTTTTCCGGGCTGACGGTGAAGGAGGGGGT
CTTTTCGTCGTGGAACGGGCAACAGGCCTGGTACTCTTTGCCAGCGCGCTTTAG
>NGAMOLHF_00218 putative protein YqeY
ATGTTGAAGCAACGCATCCAGGATGACGTCAAGGCCGCAATGAAGGCCAGAGAGAAGCAG
CGCCTCGGCACGCTGCGCCTGATCACCGCTGCGATTAAGCAGCGCGAGGTCGATGAGCGC
ATCGAACTCAATGACGATCAGGTGCTTGCCATCCTAGAGAAGATGATCAAGCAACGTCGT
GACTCGATCGCCCAGTATCAGCAGGCCGGCCGCGATGAGCTGGCCGTTCAGGAGCAGAGC
GAGATCGAGATCATCCAGGACTACATGCCAGAAGGTCTCAGCACTGAAGAGATCAACTCC
CTGATCGAGGAGGCAATCGCCTCCTCGGGCGCCTCCGCCATGAAAGATATGGGCAAGGTG
ATGGGGCAGCTCAAACCCAAGATGCAGGGCCGCGCCGACATGGGGCAGGTCAGCGCCCTG
GTCAAGCAGAAGCTCTCCGGCTAA
>NGAMOLHF_00219 30S ribosomal protein S21
ATGCCCAACGTACGCGTCAAAGACAACGAACCTTTCGAAGTCGCCCTGCGCCGCTTCAAG
CGATCCTGCGAGAAAGCTGGCGTTCTCGCCGAGGTCCGTCGCCGTGAGTTCTACGAAAAG
CCCACCTGGGAACGCAAGCGCAAGGCCGCCGCCGCCGTCAAGCGTCATCTGAAGAAGCTC
TCCCGCGAGAACCGCCGCTGGGAACGCCAGTACTGA
>NGAMOLHF_00220 tRNA N6-adenosine threonylcarbamoyltransferase
ATGCGAGTACTTGGGATCGAAACCTCCTGCGATGAGACGGGCATCGCCCTTTATGACAGC
CAACAGGGCCTAGTCGGCCACGCGCTGCACAGCCAGATCGCAGTGCACGCCGAATATGGC
GGCGTAGTGCCGGAGCTGGCCTCGCGGGACCATGTGCGCAAGGTGTTGCCGCTGATCCGG
CAGGTTCTGCGGGGGGCGGGGTTCGGTGCGGAACAGATCGACGGCGTTGCCTACACTACT
GGTCCCGGGCTGGTGGGGGCACTGCTGGTGGGCAGCGCCATCGGCCGTAGTTTGGCCTGG
GCCTGGGGGGTGCCGGCGATTGGCGTACATCACATGGAGGGCCACCTCCTGGCGCCGATG
CTGGAGGCCGAGCCGCCGCCTTTCCCGTTTGTTGCGATGCTGGTCTCTGGTGGTCACACC
CAGCTGGTGCTGGTGGAGGGGATAGGTCGCTACCAAGTGCTGGGTGAATCGTTGGACGAT
GCGGCTGGAGAGGCCTTTGATAAGACCGCCAAGCTGCTCGGGTTGCCCTATCCGGGTGGG
CCGGAGCTGGCGCAGCTGGCACAGCAGGGCGATCCGGGGCGTTATCGCTTTCCGCGTCCG
ATGACCGACCGGCCCGGTCTCGACTTCAGCTTCAGTGGCCTCAAGACCTTTGCCCTGAAT
ACCCTGCAGGCCGCTCGGCGGGAGGAGGGGGAAGTGGTCAGTCGCCAGACCCTGGCGGAC
ATCGCCCGCGCCTTCGAGGATGCAGTGGTCGATACGCTGCGCATCAAGTGTCGGCGGGCG
GTGCGCCAGAGCGGGGTCTCGACCCTGGTGATGGCCGGTGGTGTCAGCGCCAACCAGCGT
CTGCGTGCGGCGATCGGCGCGATGATGCAGAAGGAGGGCGGGCTGGCCTACTACCCGCGA
CCGGAATTTTGCACCGATAATGGCGCGATGATCGCCTATGCCGGCTGGCAGCGGCTCAGG
GCGGGGCAGTCGGAGCCGTTGCGTTTCTCCGCCCAACCCCGCTGGCTGATGGAGACACTC
CAGCCGGTCTAG
>NGAMOLHF_00221 putative glycerol-3-phosphate acyltransferase
ATGCTAAAAGGCCTGCTGCCGGTGCTGGCAGCCCACCTGCTCACCGACTCGCCCCTGACC
TTCGCCCTCACCGCCATGGCGGCGTTTCTCGGCCATCTCTACCCGATCTTTTTTGGTTTT
CAGGGCGGCAAAGGGGTAGCCACCGCCCTCGGCACCCAGTTCGGACTCGCCTGGCAGATC
GGCGGCAGTGTGGCGCTGATCTGGCTCTTCATGGCCAAGGTAATGAAAATCTCCTCCCTT
GCCGCGTTGGTCTCGATGGCGCTGGCGCCCATGATCGTCTGGTGGTTTTGGCCCGCGCCG
GAGTTGATCTCAATGCAGGTGATGATGAGCCTGCTGCTGTTCTGGCGGCATCGCAGCAAC
ATCCAGAATATGTTGGCAGGCTCCGAAGAGCCGATCTCCAAGGAACAGGGACCCAAGACC
TAG
>NGAMOLHF_00222 hypothetical protein
ATGCTGATAGGCGCCAACCACTGCAGTGGTGCCGTCAATCGCGACACTGAATCCGAAATC
AGCGCCTCGTTGCCGGTCGGTGTAGTCAGGCGCTACCTGTACATCCCCCTCCAGCAGTGG
GTCGATGACAAGCGGATAACGTGCGTTGGAATCGTCGACACTCAAACGCAGCCTACCTTC
TGTGATGGCCATCTTCGCATCAAGGATGTTGCCGTCGGCGTCGAAGGCGGTCAGCTGACC
GTAACTGAGTTGGATCCTGCCTTTGCTATCCTTAAATACCAGTCCTTCCTCGTTCATCTC
CGGGCGCAGGTTTCCACCCAGACTCAGGTCAACCCGCAGATTTCCCGAACCGGTTTGAGC
GCCATCTGGGGCGTGGCTGAGCGTAAATCCCTGTTCGACGCCAAACGCTCCGTTCAGATA
CCACTCGTTCAGACCATGACCATGATCGATATCCACCCGGTTGCCGGAGATCTTGATATT
TCCCTTGGCAGCCGGCTGCAACGCATCGTCATAACCCCATGCCGACAGTGA
>NGAMOLHF_00223 hypothetical protein
TTGACAGGTTTCAGCAGCCTTCCCGTTACCAGACGATTTTTTCGTATTCCGCTTAGAATA
AATTGTTTTTCGACCGCCATTCAAGAAATTGGGCCGTTGGATGCCGCTTTTTGCGACATC
TGGGCGTTTTTTGGCCGTTTCCCCGGTTCAAGACGCACCTTGGGTGCATTGTGCTCGCAA
ACGTACGGCCATCACAAGATTACTCGGCGTAAAAAAACTGTAGAACAGCGCGCTACCCTG
TTCCAGTTTCTTCACTTGGCGGCGACGCATGGCCCTCTCTTTGAGCGCTCCACGCTATGT
AGCCAGCATCGCCCCAGACCGATCTTCTTCGGCGATTTCGACGCCAACGCCCACAGAGAC
TACATCCAGGTGCAACCACCACCACCGTCCCCCTCTGCGATCTCGAACGACTCGCTAGCC
TCGCCCAAACCACGTGCGAGATCGATGCGGTCAGCGAGGCCCTGCGCAATCACGCCGATA
ACACCTATGAGATGGCCAACCAACTGTTGGCGCTGGCGGACCTGA
>NGAMOLHF_00224 hypothetical protein
ATGGCCAACCAACTGTTGGCGCTGGCGGACCTGATCGAGGATGAAAAGCACCAGGCTCAG
CACTGGTGCAGCGGCTCAGAGACCACAGTGCTGGAGCGGCTGGGTAAGACCCGCACAGGC
TATATCACCTTCTGGCAGGCCACCAGCCTCGATGCTGTCGGGCGGCTGAGCAGTAGCCGC
ACTGGCGATGGCCTCGACAACGTGCAGTATCGGGAAGACTTTATCCAAGATGTCAGAGAG
GACTTCCAATACGACAAGCAGAATCCTCTCACCAACAGCCAGGTGGTCGGTCATATCGAT
GGCGTGCAGTATCGGCACAGTGCCAACCTACGTTACGACGCCAACGGCAACATCAGCTTC
AAGTCTGATGTAGGAGACTACGACTATGGTGAGAGTGGCGCAGGCCCCCACGCCCTGACC
AGCGCCGGAGCGCACCATACTGGCTACAGATACGACAAGAACGGCAACATGACCGCCGGT
GGCGGAAAAATAATAGAGGTCAGACCACGGCTTTTATTCTGGTATGTTGATTTAATCAAG
GAAGATTTTTCCATGCCAAGACGGCTGCGCATTACCCGTCCAGGGGTGCCGCTGCACTTG
ATTCAGCGCGGCAATAATAGACGGGCGTGTTTCTTTCGGACGATGATTGCCAGATTTATC
TCAATTGGTTGGAGGCGTACGCGAAGGAGAGTGGTTGCGTTATCCACGCTTACGTTCTGA
>NGAMOLHF_00225 hypothetical protein
ATGAATTCAAAGAAATTCATCCAATTTCTGAAGAAGTTACATAAGGATGCCGGCAAGCCT
ATCCTGGTTGTTCTTGATAATGCTCGATACCACCACAGCAAGGAAACGCAGGGCTATGTG
GAAAAACAAAACGGTGAGGTTCAGCTTGTGTTTCTACCCGCCTACTCCCCTGAATTGAAC
CCGGATGAGCAGGTTTGGAATCATGCCAAGGCGCAATTAAGCAAGTGCTCCATTTTCAAC
AAGGAAGACATGAAGCGATGCATGACATCTATTCTACGTAGCATCCAGAAGCGCACTTCG
CTGATTAAGAGTTTCTTCCGCATGTCAGATACAAAGTATATTTTGGCAAGTTCAAAAATA
GACTGCCAATACTTTCGGAACGATTAA
>NGAMOLHF_00226 hypothetical protein
ATGAAAACAATCTACGGAATCATTGCACACACAGTATTTGCACTGACCCTGACGCTCTCT
CAAACAGCAGCGGCTTCCGCTGATAACACCCAGGAAAACACTGGCATCCATGCAGCGATG
AAGCTCTATTCCCAGGCGCTTCCTTTGGATATCGACTCCCCGAAGAGAGCAGAGCTACTG
GATCAGTCCGCATCAATTCTGCAAAATGTCATCGAGAACAATCCAGAATCACTAGAGGCG
CACCGTAAGCTGATGGGGGTCTATCTATTGAAACAGGATTACAGTAATGGAATCCGCACC
ATGCAGAGCGCAATCACCCTCTCCCCTGAAGATCCAAAACTGTTTATTACCCTGGCCTTC
CTCTATGAGCATTCAGGCGCCTTCGAATACGCAAAAGCAATGCTGAACCAAGCATTGGCG
CTAGATCCCAACCAGAAGATTGCTAAAGAATACAAAATCGTCATTCAACAAAAAATCGAC
GCCCTGAACATGGATCAGCTCCACAAGGGAAAGAAGCTGATGGGGGCAAATCACGGAAAA
CCAGCAGACACCACACATCCCCCCATTGATCCCAAGTGA
>NGAMOLHF_00227 hypothetical protein
ATGAAGTCATTGAGAATACTGCTTACACCACTGGTTGCCTCTATGTTGATCTGCAACTCC
GCGCTTGCAGATGAGATGCGCCTGGGGCAGCGAATCACTGATCTGGAAAATCGGGTTACC
GCACTTGAGCAATTATTGGAGGAGACAAACGCCAAAGATCGCTGGAAGGACCCTATTCTC
TGGCGACGAATCAAGAGAGAGATGAGCAGCGACGATATCCAGAAACTGCTAGGCAAGCCG
GCTCGAATTGAACAACAGATATTCACCAGCTGGTACTACCATCCAAGCTCCAAGTTACAC
AGCTATGTATGGTTTGATGAAGGCAAGGTTCTTGGGTGGGAGGTGCCGGACTGA
>NGAMOLHF_00228 hypothetical protein
GTGGGCGATCGTTTGAGCTGGAACAACCGTCCTCCTGTCTCCAAGAAGCAGGGTTGGGTT
AAAGGCACCGTGGGATGGGAAGATCGTCGCGACAAGATGAAAGATGTCTGTAACGCTTGC
CATGAAGAGAGTTGGACAGAGAACTGGTACACCCAGTATGACGGTCTGGTCGATCTCTAT
AACCGCAAGTATGGCGAGCCTGGGTTGAAGCTGATGAAGGCTGCCAAGCCGCTGATCAAA
GGCCCCAAGTTCTCGAACAAGATCGACTTTATCTGGTTTGAGCTATGGCATCATGAGGGA
CGTCGTGCACGTATGGCGGCTTCCATGCAGGGTCCGGATATCACTCACTGGGAAGGTACT
TATGATCTGGGTAAGAATTTCTACACCGAGCTGGTTCCTGAGCTGAAAGAGCTGATCGAG
CATGGCAAGCACGGTAGTGCAGCCGACAAGAAGGCAGCAGAAAATCTGGCGAAGGTTCTG
GATGAGGTGCTGAATATGGAAGAGCACAAGTGGTTCCTTGGCAAGATGGATCCGGCCAAG
GCCAAGGCTCGTAAGGCACGTCAGGAAGAGTTTAAAAACCGTTACAAGGAGCACTAA
>NGAMOLHF_00229 hypothetical protein
ATGGAGGCCGATCTGCTGGTGCTCGATCTCCACTCGACGCCGTTGATCGAATACCGGATG
CGCCATGCCGGCGATCTGATGGAGGCCCTGTTTATCCAGATAACCCTGGCCGATGAACGG
GCAACCCGGGCCACCTACCTGGCCGGATCGCTTGTTTATGAGCGTGGTTGA
>NGAMOLHF_00230 hypothetical protein
GTGGAGATAGTCGCCTCTTTTGCCGCTACCTCACTGATCGCCCTGATCCATATCCTGGTA
GGTCACAGGGCCTTCAAGCCCCGTGAAGGGAGCGCCTGGCTCTCCGCCGCCGGTGGCGCT
TCGGTAGCCTATGTCTTTATCTATGTACTACCCAAGTTGGCCAGAAAACAGGAGCTGGTG
GACGAGCACATCGGCTTCGGAGTGCTCAGCTATCTGGAACACCATGTCTACCTGGTGGCG
ATGATCGGCCTGATCTTCTACCACAGCATCCACCGCATCGCGGAGTTTGCCACGGTGCAA
CGCACCGGCAACAAGACAGGTCACGCCAACCTGGCCGCCATCCTGCACATCGGGAGCTTT
CTGCTCTACGGGTTTATCATCGGGCATCTGTTCGCCAACTTTCTCCAAAAGACCTATATG
CCGCTGGCTTTGGCGTCGGTGACTTTCGCTCTCCATTTTATTGGCACCGATCTTGAACTG
AAGCACAAGTACCAGGCATTTTATGCCGATAGGGTGCGATGGTTATTGGTTGCCAGCCTC
TACGTTGGGTGGCTAGTCGGAGAGTTGACCGTGGTTCCGGTGAGCACGGAAATTCTTCTC
TTCTCCTTTCTCGCCGGCGCCATCATCATCAACGTGATGCGCGAGGAGATCCCCCAGGAA
ACCCAGATCCAGATGCTGGCGTTTCTGGGTGGTGCGGTCGCCTACGCCATTCTGGTGCTA
TTTGCCTTCGAGTATGTTTTTGAACTGATCTGA
>NGAMOLHF_00231 hypothetical protein
GTGATCGACCTAACCCCACTGGCGCTCAGCAACCCCTTCTGGATGCCACTCTGCCTGGCA
ATCATCGCCGGGCTGCTGGTGGCGACGATGATTGCACTGTTCATCATCCCCTGCCTCTAC
CTGTTGCTCAGCGGCGCCTCGTCCGTTAGCGTTCAGCAGGAAGTCTCAGCAGAGGGTTAA
>NGAMOLHF_00232 hypothetical protein
ATGCCCAAAGCGGAGACCGACCGCGCCGCTCTGAGCTGGCAGGGTAGCGACTACCAACCG
ACCATCGACATCTCGGTAAAGAAGCTGCCGGGCTTCGACAGCCTCAAGCTGATCGAGCAG
CTGAAGCAGGTGATGGCCGAGCAGCGCAGCCACCCCACCTGGCCCCACGGGGTCGAATAC
ACCATCACCTCAGACTAG
>NGAMOLHF_00233 hypothetical protein
ATGGATCTTGGTGGCTCAGCGACTCTCGGAAAAACACCCTGGAATGACAGTACCGAAAAG
GTGCTTGGGAAGGCGACGGATAAACTGAGGAAAGAGCGAGTCGATCTGTTTGTCAAAACC
CTTGGGCTTGGACCAGACGATATCGTTCTCGATCTCGGCAGTGAAGATGGTTCTTACCTT
GGGCAATACTACCCTTATCCAGAAAACATTGTGTTGGCAGATATCTTCGAGGAGCCGATG
AAGAGAGGGGTGCTGAAGTATGGTCTGAAGGGTTATCAATTAATCCCTATTGATGGACCG
CCCCCCTTTGAAGATCAATCTTTCGATGCGGTCTGGTGCAATTCCGCAATCGAACATGTC
ACTGTGCCGAGGAGTGAGCTGCGTTCCATATCAAGTGCAGAGTTCAAACGTATTAATCGT
TCCGAAAGTATTGGCAGTGTATACTGCTTTCCATGGCTACGATAA
>NGAMOLHF_00234 hypothetical protein
ATGGAAGCCGGCTATCTGGCGGTGCAGCTATGGGCCGCGGCGGTCAGGGAGGCGCGTACC
GCCAATGTAGAGGTGGTGCGCTCAATGATCCTCAACCAGGCATTCGACGCCCCCAGCGGC
ATGGTCTATGTCGATCCGATCAGCCGCCACCTCTGGAAGACGCCGCGCATCGGCCGAATC
AACAGCGAGGGTGATTTCGATATCGTCTGGAGCGCCGGCCGCCCCAGTCAACCCAACCCC
TATCCGCTGTCGCGCAACCGCGCCGAGTGGAACCGCTTTCTGGATCAGTTGCAGCGGCGC
TGGCAGGGCAACTGGCAGGCCCCCAAGGCGACCACCCCATGA
>NGAMOLHF_00235 hypothetical protein
ATGAAGCGCCGCTGGCCGCTGTCCCGGGGTCTCTACCCCCGTCTCCTCACGACAGTGCTG
GCGGTGGCGCTATTGCCACTGCTGCTGATCACTGTGCTCGGTTTCACCACTGCCCGAGAG
ACACTTTACCGCCAGACCTTCGACGATCTCACTGCCGCCGCCGAAGCCAGGGCCGCCCTC
ATCAACCGCTTCTTCCTGGAACGCAAGCAGGACATCTCAATCCTCGCCAGCAGTCCCCTG
GTGGCCGAGTCGATCGCCCGGCTGGAACCGATCTTTCACGATTCCGGCATCGGCTCGCCT
GACTACCAGCAGGCCACAGCACGGATCCAGCCCTATCTGTACACCCTCAAAGAGAACTCA
GGCGACGACGCTCTGTTCCTCATCGCCGCCGATGGCGACATCATCCTGACCCTGGCTGGC
GAGGATACTCTGGGCACCAATCTACTCAACGGCCCCTACCGGGAAAGCGAACTGGCCGCA
GCCTTCAAGCGCGCCTTCACCCTGCTCGACGTGGCCTTCTCCGACTTCAAATACTATGCC
CCCTCCAACCGCCCGGCCTCGTTCATCGCCGCTCCAGTCTACGACGTCCACCGGTTTATC
GGCGTGGTCGCCATCCAGATCAATGCGGATTCGATCTACACATTCAGCCGTGACACTCGC
GGGCTGGGTGAGAGCGGCGAAATTGTGCTCGCGCAACGCAGCACGGATGCAGCAACCATC
CTGGCACCGCTCAAGTTCGCCCCGGACGCTGCGTTTAAGATGCAGATCGCTTTTGACTCA
AAGGCAGGCATGCCGATCCAGAAGGCGGTTCAGGGAGAACGGGGTGCTGCGCTTTCGGTC
GACTATCGCGACGAGCCGATCCTCGCAGTCTGGCGCTACCTTCCCTATCCGAACTGGGGA
CTGGTGGCGAAGATCGATGCCCGCGAGGCGTTTGCCCCAATCCGGCAGCTGCAGCGCTGG
ACCATCGCAATTCTGATCACGCTGGTGCTGGCAGTGGTGTTTGCGGCGATGCGTCTCGCA
CACAGCATCACTGGACCGATCCAGCAGCTAGCACGCGGGGCCGAGCGCATCGGCAGTGGC
GATCTGGAACATCGCCTGGCCACCGATGCACAGGATGAAGTGGGCGAAATGTCGCGCAGT
TTCGACACCATGGTGACCGATCTGAAGGCGCTCACCGCCGCCCAGGTAGAGACAGAGGCG
CGGCGTCAGGAGTCTGAACGGGCACGGGCCGAGTGGCACCGGGTGTTTGATACCATTCGC
TCACCCCTGTTTCTGCATGACCAGGCGGGACGGGTGGTGCGCGCCAATCGGGCCTATGTG
GTGGAGGCTAAGGCAGAGCACGACCGGGTGCTGGGCAAACTCTACTGGGAACTCTTTCCA
AAAGGCGACGGCCCACTGCCCGACTGTGCGGCCGGTGGCTCAGACCCCAAGCCGAGCACA
GTCGACCAGCACCGGGAGGAACTCACCCTGGCAGATGGGCGCACCTTCCTCTCCCACTCC
ATGTCTGCTGGCAGCAGCACCCAAGGTGAACCGCTCTATGTCCATTGGATGTATGAGATC
ACCGAACTGCGCAACACTGAAGCGGCCCTCGAGGCGAGCAACCATGAGTTGAACAGCGCC
TTGACGGAGCTCCACCGCACTCAGTCGGCGCTAGTGCAGACCGAAAAGCTCTCCGCCCTC
GGCACCCTCGCCGCCGGCGTCGCCCATGAGATCAACAACCCCTTGATGGCATTGGTTAAC
TATGTGCAGTACGCCTGCAGGCACACCGAACACGCCAGATCAGCAGAGATCCTCGGCAAA
GCGGAGGATGAACTGCACCGTATCAAGACTATCGTGCAGAACATGCTGATCTTCGCACAC
CCCAGCGACTGA
>NGAMOLHF_00236 hypothetical protein
ATGGCAGCCCCGTCAGAAAAACTCGCCCGGTCTCTTGAAGCCTTGAAGGCGCTTCAGGAT
CATGGGGTAGTCGCTATCCGCTCCAGCGACCTGGAACGCACCGACCGGGAACGTCTTGTC
AAGAACGGCTTTCTGCAACCCGTCATGAAGGGGTGGTACATCCCATCCCGCCCCGGCGAA
GTAGCCGGTGAAAGTACAGCATGGTATGCCTCATTCTGGAATTTTTGCGCCTCGTATCTG
AATGAACGTTTCGGCACAGACTGGTGTCTGTCACCAGAACAATCCCTGTTGTTACATGCT
GGTAACAGAAGCGTACCACGTCAGCTTTTGGTCCGTTCGCCAAAGGGGGATAACAAGATC
ACAGTACTCCCACATGACACCTCACTCTTGACTGTCCGCTACAGCATGCCGGAGAAGCAG
GACATAGAAACAGTCAATGGCCTTCGCATATATGCCCTGGTCCCGGCCTTGATCGATTGT
TCGCCTGTATTATTCCAACAAAATCCGACCGACATTCGCGCCGCACTGTCTACCATTTCT
GGTGCCTCTGAAATTCTTGCAAAGCTCTTGAAAGGTGGACACACCACCATCGCCGGTCGT
TTGGCTGGCGCATTCCGCAATATTGGCCGTGATCGTATTGCCGACGATATTGTTGCAACC
ATGCGAGCCGCCGATTATGACGTACGAGAATCTGACCCGTTTGAAACGAAACCGCCTGTC
ATTCTGTCCGGCAGAGAACGATCCCCTTACGTTAATCGCCTGCGCCTGATGTGGCATGCA
ATGCGCAATCCTGTTATCGAACGGTTCCCAGAAGCGCCGGGCATACCCAAAGACATCAAG
ACTTACATGCAACATGTTGACGATGTATATGTCACTGATGCCTATCACTCTTTGTCGATT
GAGGGTTATCGCGTCAGCGCTGAATTGATTGAGCGCGTACGTCAGCAAAGCTGGAACCCG
GACGATAACGAAGAAGACCGGGAACAACGTAATGCCATGGCGGCACGAGGCTACTATCTG
GCCTTTCAGGCCGTCAAAAAAAGCGTTACCAGAGTCCTCAAGCACGAAAACCCCGGCATC
GTTGTCGATAATGATCACGGTACATGGTACCGGGAACTGTTCGCGCCCAGTATTACGGCC
GGCATTTTGGACATTGCTGATCTTGCCGGTTATCGTAATGATCAAGTCTATATCCGCTAC
TCCCAACACACACCGCCAAATCGGGACGCAGTGCGTGATCTTATGCCTGCGCTCTTTGAT
CTCATCAGGGAAGAACCCAACCCAGCTGTTCGCGTTGTACTGGGACATTTTATGTTTGTG
TATATCCATCCTTATATGGACGGCAACGGACGCATGGGACGTTTTCTAATGAACGTAATG
CTGGCGAGTGGCGGCTATCCCTGGACGGTCGTGCCATTGGAACGGCGTGACGAATATATG
GCCGCATTGGAAGCGGCCAGCGTGGACCAGAATATCATGCCCTTTGCTGATTTTCTGGCA
GAACTGGTTAATGCTGGACTGGAAGGGAGACCTGCGCCTGCACTTCCTTCGTCAAAGTGA
>NGAMOLHF_00237 hypothetical protein
ATGGAGCTGCGCCAGCTCCTTGATGATTGCCGTTTCTGGATAGAGAACGGGAGCTACGAG
CCAGATGAAATCGCTACGCGCTTTCATCACAAGCTGGTCTGGATTCATGCTTATCCGAAT
GGCAATGGTCGCCATGCGCGTCTAGCGACCGACCTATTGCTAGCAGCACTTGGTCGTCCC
CGATTCACATGGGGGCGCGTCAATCTGGTCGATGCCAGTGAGACACGGAAAGCATATGTC
ACTGCGCTCCGCGCCGCTGATAATCACGATATCGGCCCATTGTTGGAATTTGTCCGGTCT
TGA
>NGAMOLHF_00238 Succinate dehydrogenase flavoprotein subunit
GTGGAGCTGCTCTCCAACGAACATGGCGAGTGTGCCGGCGCAGTGCTCTCCTCCCTGAAG
AACTGCCGCTACACCCTGGTGAAGGCGAAGGCGGTGATCCTCGCCAGCGGCGGCATCGGC
CGTATGCACCTCAACGGCTTTCCCACCTCCAACCACTTCGGCGCCACCGGCGACGGCCTG
GTACTCGCCTACCGCCTCGGCGCGAAGCTGCGCGACCTCGACTCATTCCAGTACCACCCA
TCGGGGCTCGCCTTCCCACAGCACCTCGCCGGCACCCTGATCACCGAAGGCGTGCGCTCC
TCCGAGGCCTACCTGCTCAACGCCGCCGGCGAACGTTTTGTCGAGGAGCTGGCGCCCCGC
GATCATGTCGCCGCCGCGATCATCCGCGAGTGCCGGGAGGGCCGCGGCATCCAGGTCGAC
GAAAAGACCGTCGGCATCTGGCTCGACACCCCGGGACTGGAGCTGCGCAAGCCCGGCATC
CTGCAGCAGCGCTTCCCTAAACTACTGCAGCTGGGACAGAAGAGCGGAGTCGACCCGACC
CACACCCCGCTGCTGATCTATCCCACCCTGCACTACCAAAACGGCGGCGTGGTGATCGAC
AAAAACGGCGCCTCCAGCACCTCCGGCCTCTACTGCATCGGCGAGGTCTGCGGCGGCATC
CACGGCAAAAACCGGCTGATGGGCAACTCATTGCTCGACATCATCAGCTTCGGTCGGCGC
GCCGGCCAGCATGCCGCCGAACAGAGCCACGGTAGGCCCCACACCAAGATCTCCATCGAG
CACCTCAGCAGCCTGCGCCGCGAGCTGATGACCGCAGCCATGCCGATGGATCATAAGGGA
CCACTGCTGTTCCCCGAGTACGCCAAATTCGACGCCGACGCTGACTACGACGGCCTGCGG
CGCCACAAACAGAGGTAG
>NGAMOLHF_00239 hypothetical protein
ATGGGGGGGGGGCACAGCGTCGGTGTGCTGAAGCGCGCGGTGAAGTTGGATCTGCAGGTA
GAGCCAGAGGCGGGTCAGCTTGCAGTGAAGGTCCAGCTGCATAACAAGAGCGCTCACAAC
GTGCCTACTGGTGCACCGTTTCGCAATATGTACCTGAAGCTGAGTGCATTTGATGTCAAC
GGCAAGCTGCTGTGGCAGAACTTTCAGAAACATCCGATGAAGGAGGACCCGCAGGCCTTT
TTCGTTTACGCACTGGCGGATAAGGAGGGCAAACCAGCGATGCCACCGATGGCCACTCAG
GTGGTGAAGAACACCCGCCTGCAGCCCTATGAACGGCGGGCCCTGGAGTATCGGATTGCG
GCTGATAACGTAAAAAGCGTGCGCGCCGAGCTCTACTTCAACCTGCTCTCACCGGGCATG
GTGAAGAAGATGAAGGCGCTGCCGGATGCGCTGAAGGCGCCGAAGCGTATCGGTTGGAGT
GAAGTCCAGCTCTAA
>NGAMOLHF_00240 putative transporter
ATGGAATCTCATATTCTCACGGAGGCCCTGACCTGGAATAACCAGATGGCTATTTCAGGG
GCCATACTCGCCGCAACTTTTGTCGGCATCTTCACCGAGGGCGTGCACGGCTTTCACCGC
ACCAAGTTTGCCATGGGCGGTGCTGCATTAATGGTTTTGGCAGGTCAATGGCTTGGCTTC
TATGACCCTGAAAAGGCACTGCACGCAATTGACTGGAATGTGGTGTTTTTGCTTGGGGCA
ATGATGACCATCGTGTCGATCATGATCCCAACGGGTGGCTTCCAAGCACTCGCCTATCGT
ATTGCTGATATCAGCAAGGGGCGTCAGTTTCTCTTACTGGCGTTGCTGGGAACAGCGGTT
ACCGTCATCTCCCTGTTGCTGGACAATGTCACTACGGTGGTCATCTTCGGCCCGCTGATC
ATACTGATCAGCCAAGCGCTCAAGGTGAGTCCGGTGCCCTATCTGCTGGCAGCCGCGCTG
CTGTCAGACACTGGCGGTGTTGCCACACTAGTCGGCGACCCACCTAACCTGATGATCGGC
TCAGCCGCCCATATCGACTTCAATACTTTTTTTATTCACATGGGCGGGCTAGTTCTTGTG
GCCTGGCTGACCATTTTGGTGGCGCAGAAATGGCTGTTTGCGAAAGAACTCAAAGCAGAA
ACCACCCGGCCTGACTTTTCCAAGCTGGAAGAACTGGCAGACCCTCAGACCTGGTACGCC
GCCTTGGGCGTACTTGCGATAATGGTTGTCCTATTTATCGTCCACCACGCGCTGCATTGG
GAACCCTGGGTGGTAGCTGTTTTAGGTCTGACCGTCCTGTTGTTCATTGGCAGAAAGGTC
GATATGGATAGCTCGCTTCAGGATGTGGAGATGAGTCTGTTGATGTTCTTTGCCTCCCTG
TTCGTGCTGGTGGGTGGCGTAGAAAACAGCCACTTTCTTGAGTATCTGGGGCAGTTTATC
CGTCCATTTGTTGAGTCGGACCTGTTGCTGGCATCCATTATGCTGATGTGGGCTGCGGCC
ATCCTTTCTGCAATGATCGATAACATCCCGTTTACCGCCGCCATGATTCCGATCCTTCTC
GGCATGGAATCGCAGGGCATCAATGTTGCGCCCCTGTGGTGGTCTCTGGCCGTTGGCGTC
GGCATGGGCGGTAATGGCACCCATCTGGGCTCCACCGCCAATGTCTTTATCGTGACCATT
TCTGAACGTCTTGCGAAAGAGACGGGGGATGACAGCCTGCGCATCACCCCTGGGCTTTGG
TTTCGCAAAGGCACACCGGCGATGCTGCTTACCTTGCTTGCATCATCCATCATCATGTGG
ATTTTCTTTGATTTCTTCAGCACCCCACTTCACTGA
>NGAMOLHF_00241 RNA-splicing ligase RtcB
ATGCCAGTGAAGATGATCCTCGACCAGGGACGGGGGCCGATGCGGATCTACACCGATGAG
GTGGAGTCCGCCGCGCTGCAGCAACTAGGCAATATCGTTAGGTTCGACCTCGTGCACCAC
CATGTGGCGGCGATGCCGGATGTGCAGCTGGGCATTGGCGCCACGGTGGGCGCGGTGATC
CCCACCAAGGGGGCGATCATCCCCTTGGTGGGGGTGGATATCGGCTGTGGCCCAGCCCCC
CTAGGCTGGCTCAGAACCCCACTGCCAGATGGACGGTAG
>NGAMOLHF_00242 hypothetical protein
ATGAATGCCAAACTGCACGATCTGCCAATTCAGGCCGATTGTAATCCAGAGAGTGACTCA
GGCAACTGCCGCCCCCTACCGCCCGGTGTACCCGACCTCACCCGTATTCTGACCAGAGTC
GAGCCCAGCAGTGAGAAACCGGCGGACGATCTCCAGGCCTGCCGCATTAAAAACGGCCTT
TTCCGTGGTCGCGTCGACTTCAAATCGACAGGTCTCGACTGCGAGACCGATCCCTTGGCC
ACCGGTTTTCGGGTGATTGCCATCGACTATGCCGATGTGAATGGCGATGGTTATCAGGAT
GTCACCCTGCGGTTGTTGCCCCTAGGACGGGGCGGTAGACGCGGCCCTCTAATCCTGCCG
TTAACCCGCAAACAGGCAGATGGACCTTTTACCATTCCACAGAACCTGCCCGGTCCCGTG
CCCAGACCCTGA
>NGAMOLHF_00243 Light-independent protochlorophyllide reductase subunit B
ATGAACCGCGTGCCTTCCTTCGTACGCAACATGGCACGCATGGCTATCCTGCGTTACGCT
CAGGAACGCGGCCACACCGTGATCACCGAGAGCATTGTCGAAGAGGCCACCGCTCAGCTG
ATGCCCGGACACGCTGAGGATGCAATGACCGAGATCGTAGAAGCCTACGACAAGGGCGAG
CTGAAACGTAAACTCAACGCAGAAGAGGCAATACGCTGGAACGACGATGCCAAGGCACTG
CTGCTGACCATCGATAACCTCTCTCTGCGCGGTAACCTCAGCATGCGAGCCGAAAAGAAG
GCCCGTAGCGAAGGCAAGCGCCAAGTGACCATCCACCATCTGCAGACCTTTCTGGATGAC
CCCAGCCAGCACAGTTCCGGAGCTGCCTCTTCTGCCTATGGTCACCCTCCCTCGACCACC
CAAGCAGATGAGGCAGCTCCCTCTAATCTCCACTGGCAGGCCGCGGCACTAGCGCGTCTG
ATGCGGGTGCCAGAAGGCTTCATGCGCGACGCCGCCAAACAGCGCATCGAGGACTATGCC
CGCGCCCAGGGGCTGAGTGAGGTCAGCCTGCAAACCGCTGAAGCGGGGCTGGCCGAGGCG
CGCAAGGCGATGGAAGCCCAGATGCAGGGCGACAAACAGCCCGCTGCCAGCCTGCCGGAA
AAGAAAAAAAGCGCCTGCCCCTTCGCCCATCTGGCGCAACCGGCAAAGCCAATCAAGCAG
GAAGAGAAAAAACCTAACCTCAACTGGAGCGACCAAGCCCAACAGAGCATGAACAGCGTC
CCTGCCGGCTTCTGCCGTGAGATGACCGTGAGGGCTGCCGAAACCATCGCCACGCAACGT
GGTCTTGAGCAGATCGACAGCGACTTCATCCAGCAGGTAATAACCACCTTCAAGCAGGGC
TCCAGCCAGGTCAGTGAAAGCATGCCCTGGGACGAAACAGCCCGCGAACGTATCGCCCGC
GCCCCCAACATGGTGCGCGGCATGCTGGTGCAGGAGATCGAAGGCTGGGCCAGGCGCGAG
GGGCATGAACGGGTCGATACGCGGGCGGTAAATGCAGTCAAGCAGGTCTGGACGGAACGC
GGTGTGTTCCACCTCGATCCCAACGACTCCCGTAATCAGTAA
>NGAMOLHF_00244 hypothetical protein
GTGGGCGCCGGCGGCCTTGGTGAAGTCGATCATCGACTGCACCTCATCGGCGTTCTGCTC
GGTCACGGAAAAGTGGACCTGAAATGGCAGGTCGGCCTGTCGGCAGAACTCCATGCCGGC
CAGGGTTTTCTCCCAGCTGCCGGGACAGCCGCGGAAGCTGTCGTGGTGGTTTGGATCGAG
GGAGTCGAGGCTGATACCCATGCCCATCGCGCCGGCCGCTTTGAACGAGGCGACGCGCTT
TTCGTTGAGCAGCACACCGTTGGTGCCGACTACCATCGCCAGGCCGAGCCCGTTGCCGTG
GGCGACCAGTGCTTCCAGATCGCGGCGCAGCAACGGTTCACCGCCGGTGAGTACCACCAT
GGTGTCGTCGCCCCGCTCGCGGATCTGATCGAGCAGTGCCTTCACCTCGTCGGTGGTCAG
CTCACCCTCGCTGCCTGCCTCGCGGGTCGCTGCGTCCATGTAGCAGTGGGCGCAGGCGAG
GTTGCAGCGGCGGGTGAGGTTGATGGCGATGAGAAACAGATCGTTCATCGCATTGGGCTT
ACTGATTACGGGAGTCGTTGGGATCGAGGTGGAACACACCGCGTTCCGTCCAGACCTGCT
TGA
>NGAMOLHF_00245 hypothetical protein
GTGAACCTCTGCGTCGTCGATGACAATCTCGCCGATATCCGCGCGCAGGTAGTCGCGGAT
CGAGCGGATGATGATGTTGCTCTCCTGGTAGATCAGGAAAGGGCCGGGTTTGGCCGTGGC
CGACTTTTCAATCGCCTGCCAGAGCTGGATCAGGTAGTCCAGATCCCATTGCAACTCCTC
GGCGTTCTTGCCGATGCCGGCAGTGCGTACGATCAGACCCATGCTGTCAGGGATCTCGAG
CGTGCTCATCGCCTCGCGGAGCTCGGCCCGGTCCTGGCCTTCGATGCGGCGGGAGACGCC
GCCGGCGCGGGGGTTGTTAGGCATCAATACCAGATAACGGCCGGCCAGTGA
>NGAMOLHF_00246 hypothetical protein
GTGGCGCTCAGCACCATATTCGACAAACGCAGCCTCCAGACTGGGTTCGACTCGGGTGAT
CTTCCCTTTGTAGATGTTGGCTTTTTTCTGTTCCCGGCCGGGAATCTCGATGTCGAGATT
GAAGAGCTTCTGTCCATCGACAGTCGCAACGCGCAACTCTTCTGGCTGAGTTGCGTTGAT
CAGCATTCTTTTCATGTTGTGTTGTGTCCATTATCAACTGTCCGAGCTGGAAAGCAGCAG
AGCCTCGGCCATGCGGCGGCCTCATCCAATAAATCTCGGGGCCGGTTGCGCATTGTCTGG
ATTAAGAGCAGGCCAAATTTCACGGCACAGGCTCCCGATCAGCTAGCTGATTTCATGCTA
GCTCGGACAGTTGAAAAACTGTTAAAGTTCGCCGTCTGGGGGCCAGTCCCCTGCTCGGAA
AAGGCTCGCCACGGAATGGGCGCGTTTGCGTCCCGGGGCGCTACGGCCGCAATCATGCGG
ATTTCCGGCGCTTTCCCGACGTGGCGCAGCACTGAAGTTGCAGGGGAGGGTGGCCGGGTC
AGACGGCACCTCAATTCTTTTCGGTCGATCCCACGGCGGAAACGGCTGAGGGCGGTACGG
GCCTCTGAACAGTGCAAGCAGAGGCTGAGGTACCGGCTCGTTAAGGCCTTCCGGCGCGGC
TTTGAAATCGTTCCCTCACTCCAAAATTGCGGAGGCTGGGGGGATGAAGTTTCTTGCCGT
GCTGACGCTGGAGAGTGCCTCGCATTCACCAGCGTCAAAAAAATCACCTGGAAATATAAC
AATCTTCGGCGAGGGCATCAATCACCGTGGAACAAAAGCAGAAGCTAA
>NGAMOLHF_00247 hypothetical protein
ATGGCGATCAGTGATTATGTCAACGTCAAGAAGCTCGACTATGTGGTTGCATCCCACCAG
GACCCCGATATTGTGGCCTCGATCAACAAATGGTTGGTTGGTACCGATTGTAAAGTGGTC
GTGCCCGCCCTCTGGGAGCGGTTCATTCCTCACTTCACCCGGCCGGGGCGGCTGCAGAAC
CGGGTCATCGCGATCCCGGATCCGGGCATGAATCTGGAGTTGGGCGATATCCGCCTGAAG
GCGCTGCCGGCCCATTTTCTCCATGCCGAAGGCAATTTTCAGTTCTACGATCCGAAGAGC
AAGATCCTCTTCTCCGGTGATCTGGGTGCCAACCTGCCGCCGGGAGACCTGGACAAGCCG
GTGAAGAAGATCGCTGAGGTTTTGCCCTATATGGAGGGTTTCCACAAGCGCTATATGAAC
TCAAATCGGGTCTGTCGCTATTGGGCCAACATGGTGAAGGATCTCGATATCGAGATGATC
GTGCCGCAGCATGGCCGCGCGTTTGTCGGCAAAAAAGCGGTGGCTGAGTTCATCAACTGG
ATCGCTGACCTGGAGTGTGGCGTTGATCTGATGAACCAAAGCCACTACCAGATTCCGTAA
>NGAMOLHF_00248 hypothetical protein
ATGTCCGCAATGCAGAAGATCATCCTTGAAAAGAAGGCGGCGCTGGCCGAGTCGGTGGGG
ATACCGCTATCGGCTCTAGCGGCGCTCTGTGCCGAAGTCTGGCCAGATGCTGATGCCATC
GACACCACTCTGCAGCGCCATCTCAAGGATCTGACACACTGCGAGACACTCTACGCCTGG
GATCTGGATGGCAGGGAGATCTCCTCGCTAATCCGTGACGGTGTTGCCGACCCCGCATGG
CGCGGGCGGGACCTCTCCCATCGCCCCTATCTGAAAAATAACCTGCCGTTCAAAGGCATC
ATGCTCTCCTCCGTCTACCAGAGCGCCTATTCGGGTAAAGAGTGTGTCACCGCCCTGCAA
GCGGTACGTCGGGAAGATCAGCTGATGGGCTTTATCGCTGCCGACTTCTCCCTCAACAAG
CTGCTTGCCGATACTCCGGCGCTGGCCGCGGAGAGCCAATGGCAACAGTTCAAAGGCGAC
CCGGCGGTACGCAGTACCCTGTTCATGCAGCAGCGGGTTCAAAGCCTGCTGGATGAGAAT
ATCGATTCGGTACACGACACCGTACTGACGCTGATGAGCACCCACGGCATCTTTCACAGT
AAGATCCACTACTCCAGCGGGCGCTGCTCCTTCTGGTTGCTGGAGGATCCCTACTCCTAC
CGCATCCATGGCGTGCTGGAAATCATCGATCCCGATATCAGCCTCGCTTATCCACTGCAC
GACTATCCCGCCGTGGCCAAGGTCACTCCCAGCCAGCTGCGCGCCGCACTCGATGGGCTG
AAGGCACTGCGCTTCGCCGACGAGACCATCTATCTGCGCAGCGCCTCACTCAACATCATG
AACGGCATGATCGGGCTCACCTTCTCCTGTGATGGCTCACACTACATGTCGATCGACGAA
TTTCTGGAGAAGAACCTGGGGTTCTGGGTCGGAGAACTGGCGACAGAGCAGACTTCCTCG
TGA
>NGAMOLHF_00249 hypothetical protein
GTGGTCGCGCCAAAACTCGTCCGCCTTGTGCCACAGCGATCCCTGCTGGTAGTGGAAATG
GATTCGGCGCGCCAGTCTGGCGAAAAATTTGCCGATGATCTGCAACGAGCGACCCGCCGC
CAGCAGATAGCCAGTCACCAGAGAGAGAATGACCAGGGCAACCCCATCCTTGCTCCCCCC
GTAAGAGAGAAACAGGCCGGCGACCAGCGGGGCGATGAGCAGGGCGAGCAACAGCGTCGA
TCTACGCCGGCGCGCCGTCAGGGTTCGGTGCGCTTTCTGCACATACGGGTCGGTGGGATG
CTGGCGCAATACCCGCTCCAGCAACATCTGCTTGCGGGGAAGCGCGGATGTACGGTCGGC
GCTGATCAGCAGCAGGTTGCGGTTTTCGGGGTCGATCGCCAGCGCCTCGTCCAGATGCCG
CCGTGA
>NGAMOLHF_00250 hypothetical protein
GTGGGCGAAGGCGTGATCGGGTGCCTTACCCAGGGCGATATCGAGCTGCTCCAGCGCCTT
CAGCGGCAGGGAGCTGCCAATATAGGCGCTGGCGAGCGCGGCACGGATCCTGGCACTGTC
ATATCCCTTGCCGATGGCTTGCTCGCCGTAGTGGATCGCCTGACGATTGTCATCTTTTTG
CAGCAGCGCCTGCATCACCAGCAGATAGGCGTATTCCTGACCGGCAGAGCCCCCGGTAGC
GAGCAGGGGCAACAACAGCTCCAGCGCTGCATCCAGGCGATCGGCCTCAATGAGCAGCTC
CGCCCGCTTCATTGCTCGATCATCACTCATCGCCGCAATGTAGAGTTGAGCTGA
>NGAMOLHF_00251 Inner membrane transport permease YadH
GTGACCCTAGTGTCGCTGTTCTTCAGCGATCTGCAGATCCACAGCTATGGGTTGACCCTG
CTGGTGGTTCTGTTGACCGCGCTGCTGTTTGCCCTGGCGGGCTTTATCAACGCGGTGTTC
GCCAACAGCTTCGACGATATCTCGATCGTGCCGACCTTTGTGCTGACCCCGCTCACCTAT
CTCGGTGGGGTCTTCTACTCGGTGGCGCTGCTGCCTGAGTTCTGGCGTGATCTTTCGCTG
GCCAATCCGGTGCTCTACATGGTCAACGCCTTTCGCTACGGCCTGCTGGGTGCCTCAGAT
ATCCAGATCGGCACGGCGTTGGCGATCATCCTGCTGTTTATTGTGGTGCTGACCGCCTTC
TCGCTGGAGTTGTTGTGGCGTGGGGTAGGGATCAAGAGTTGA
>NGAMOLHF_00252 hypothetical protein
ATGAGCCTTATCCATCAAGCCCTCCAGGGGATACCCGACGACGGCCAGGGTCTAAGCCTC
GACCCGCCGCCCGCCTCAACTGCTGAACCGCCCAAGCTAAAGCGAAAGGCACAACGCCTC
ACGATCGGCCGTAGCGGAAGAGGCTCGCCACTCCTCTGGGTCATGTTTGTGGTCCTGTTC
CTGGTTGGCGGTAGTCTTTCACTGCTGACTTCAACTCTGCTGACCAATCACCCCAACAGC
AGAAATCCCGTAGTCACCAGCGCCGATTTGATCGAGCGAAAACCAACCGTCCCCTTCGAC
GCCGCCAGCGAGCCGGCAAACAGCAGAGCCCGGGCACTTATCGCCCAGGCAAACCGACAA
CAGAACACGCTGGCAGAGGCCCCGAATCTCGAACCGCAAGCCGGCCAATCCGGCTCAGCA
GGCATGGATCTGCTCAACGCCATCCCGGCTGAGGAGGAAAAACAGCAACAACCGACCTAC
ACCCCCTCCGACAGAGAGGCGGATGTGCAGCGTGAGATCCGCCGTAACGGCAAGATTACC
CAGCGCATCAACGCGATTCGTTCCGCCATCGCCAGTGGCAACGAGGCCAACTTCAACCGC
AACCTGGGCCGCCTGTGGAAACTGCTAGGCCGCTCCCACCCCTATGTGACCAACCTGGAA
GCCTACTGGGCGCTACGTCAGGGCGACCACGAAGAGGCCGAGCACCTGCTCCACAAAGTA
CTGAAAAAGAGCCCTGACAACCTGGAGGCGGGTGCCAATCTGGTGGTGCTACGCTGGAAC
CGTGGCGATCAGGTAGGTGCATATCAACTGCTGCAGCGGCTACAACAGTCGCACCCGGGT
GATCTACGACTCGAAAAACTCGCAACCACGCTCAAAGCACGATGGAAACAACCGCTGTAA
>NGAMOLHF_00253 Type 3 secretion system secretin
GTGTTCGACGGGCTGCTACTCGGCGTTATCCCCTTTATCGGTGAAGATGGCCGTGTATCA
CTCTCAATCCACCCGATCAAGAGTGAGGTAGACCTCGAGAGCCTGAAGCTGGTCACCATC
CAAAATGTTGCCATCTCCCTGCCCAAGGTCAATCTGGAGGAGATCAGCACCACCGCGAAG
CTGCATAACGGCGAAACCGTGATGCTCGGCGGCCTGATCAGCGACATGCGCCGCAGCACC
GACTCGGGCTTTCCCGGGCGTGACAAGCTGGGGGTGCTGGGTAAGATCTTTGGCAGGGAA
GATGACCTTCAGGAGACCAGGGAGCTGGTGGTTGTATTGCGAGTATCAGTAATATGA
>NGAMOLHF_00254 hypothetical protein
ATGGTCGACGAAGTAGCGGAAGTCATCGGGGCTGCCGAAGCGGCTGGTGGGGGCAAAGTA
GCCGGTGGTCTGGTAGCCCCAGGAGGCGTCCAGCGGGTGCTCGGTGATCGGCAGCAGCTC
GATGTGGGTGAAGCCAGTCTGTTGAACGTAGTCGCAGAGGCGATGGGCTAG
>NGAMOLHF_00255 hypothetical protein
GTGGAACTCCTCCAGCCAGTAGACGGCGCTGGAGATGAGGAAGTTGCGTACCTCGTTGCG
GCCAAAATTAAAGATCAGGGTGCCCCAGTCCTGATGCTCACCCTGGCGTGGGTCTTCATG
CTCGTAGAGCGCCGAACCGTCGAAGCGCGCCAGTGCGTGACGATCCCGCGGGAAGTGGGC
TGGCACCCAGTCGAGGATCACGCCGATGCCGTGCTGGTGTAG
>NGAMOLHF_00256 hypothetical protein
ATGGTAGCTGCCGGCTTGCGGCAGGCCGATGCGGTAGTTCTCCCGTGGCACCGGGGTGAA
GTTGAGGATCACCACGAGCTGGCTGCCATCCGTGCCCTTGCGCAGATAGCTGAGTACCGA
CTGGGAGCTGTCGTGGCAGTCGATCCACTCAAATCCGCTCGACTCGAAGTCGAGTTGATG
CAGCGCAGGCTGTTCCCGGTAGAGTTGGTTGAGATCGCCCACCAGCTGACGCAGCCCGCC
GTGAAAGTGGGTGTCGGTGAGCACCCAGTCGAGACTGCTGGCCTCATTCCATTCGTTGAT
CTGGCCGAATTCGTTGCCCATGAAGAGCAGCTTCTTACCGGGGTAGGTGAACATGTAGGT
GTAGAGCTGGCGCAGGCTGGCAAAGCGACGCCACTCATCCCCCGGCATCTTGTTGATCAT
CGAGCCCTTGCCGTGCACCACCTCGTCGTGGGAGAAGGGCAGCATGAAGTTCTCGGTGAA
GCTGTAGAGCAGGCCGAAGGTGAGCAGGTCGTGGTGGTAGTGGCGGTAGACCGGATCCTT
CGACATATAGGAGAGGCTGTCGTGCATCCAGCCCATGTTCCACTTCATGCTGAAGCCGAG
CCCACCGAGCCAGGTAGGGCGTGA
>NGAMOLHF_00257 Phytochrome-like protein cph2
ATGGCAAGCTTGGGCATTGCTCTGTTTCCCAAGGATGGCAGCGACATGCAGCAACTGCTC
AAAGCGGCGGACAGCGCCATGTACGCCGCCAAGGAAGCGGGCAAACACCGCTATGCCTTC
TATATCCCCGAATTGACCACTCAGGCCAGCCAACGCCTCGCCCTTGAGCAGCAGCTACGG
GTAGCGGTCGACAACAACGACTTCACACTCCACTATCAGCCACAGATATCCCTGAGCAGC
GGCAAAGTCACCGGCGTTGAAGCCCTAATCCGCTGGCACCACGCCGAACTTGGTGACATC
CCTCCGAGCGAATTCATCAACCTCGCCGAGCGGATCGGCCTGATCCAGGAGATCGGTGAA
TGGGTTCTAGAAACCGCCTGCCGTCAGGCCGCTAGCTGGCATCACGATGCTCTCGATCAA
CTCCAGGTTGCGGTCAACATCTCCGCCATCCACTTCACTGATCTCGACTTCGTGAATATG
GTCACGCGGGTGCTTAACACCACCGGCATTGATCCGAAGCGATTGGAGATCGAAGTCACC
GAAAGTGTTATACAGCTGGGTGACAACTATTCCATCACTTGCCAGCAGTTGGATGCACTC
GGGATAAAGGTAGCGGTTGATGACTTTGGCACCGGCTACTCTTCCCTCGCGGTATTGAAA
CAGCTGCCGATCGACACCCTCAAGGTGGACCGGCTGTTTATCAAGGATCTGCAACACGAG
GCAAAATCCACTGTGCTCGTCGGCACCATTATTGGCATGGCCCAGGCACTGGGTTACAAG
GTGGTTGCCGAAGGAGCCGAAACACTCGAACAGATTCAGATCTTGCGGGGGCTGGGATGT
CACCAAGTCCAAGGCTACTATTTCAGCCCGCCAGTACCAGCCGATCAGATCCCCTCACTG
GTCAGCAAAGTACATTTTTAG
>NGAMOLHF_00258 hypothetical protein
ATGAAGCCGGGCCCGGCGATCTCGGTCTTTTCGATCATTGCCGAGGCGGGCAGGGCGGCC
ATCAGCTTCTCCGCCAGATCCCGGGGCTTACTGCGGGCGGGCTTGGCCAGCACCAGCGCG
ACGTTGGTGGCGAAGTCGCCATGGCGGGGATCGCGCGCGCGCTCGATGGTGGGGGAGGGC
ACTGCGTCGGCGGGGATCACGCCATGGTTGGCGAGTTGTGCCAAGGCGGTGGAGACCAAC
TGCTGGATCTGGTGCTTCATCTTCTTCCTGTTTGTATGA
>NGAMOLHF_00259 hypothetical protein
GTGGAAACCATCAACAGCCTGAACACCCAGGTCGCTGCCGCCTCCGAACAGCAGGGCCAG
ATGGTGGGCGCGGTCAACCGGAGCCTCACCGGGATCAGTCAATTGTCCCAGACCTCGGCT
AAAAACGCCTGCCAGGTCGACGCCGAGGTGAATACACTGCACCAGCTGACCGATCAGCTG
AAAGAACTGACCAACCATTTCAAACTTTGA
>NGAMOLHF_00260 Biotin synthase
GTGCAGGTCAGCAGTCTGCTCAGCATCAAGACTGGCGCCTGCTCCGAGGATTGTGGCTAC
TGCTCCCAGAGCGCCAAATACAATACCGATGTGGAGCCCGAGCGGCTGTTGCCGGTGGGT
GAGGTGGTCGAGGCCGCCTCGGCGGCCAAGGCGAAAGGCGCCAGCCGCTTCTGCATGGGG
GCGGCCTGGCGCAATCCCACCGACAAGAATCTGGAGCGGGTGATCGAGATGGTCGAGGCG
GTGCACGGGATGGGCATGGAGACCTGTATCACCCTCGGCATGTTGACCGAGGCCCAGGCC
AAGCGGCTGAGCGAGGCGGGACTCGACTACTACAATCATAATCTTGATACCTCCCCCGAG
TTCTACGGCGAGGTGATCACCACTCGCACCTTTGAGGATCGCCTCGATACCCTAGCCCAT
GTGCGCAATGCCGGCATCAACGTTTGCTCCGGCGGCATCCTCGGCATGGGCGAGTCGCGT
CGTGACCGGGCGCGCATGCTGCAGGAGCTGGCGAACCTGCCACGTCACCCCGAATCGGTG
CCGATCAACATGCTGGTGCCGGTGGAGGGCACCCCGCTCTATAACGCGGAGGGCATCGAT
CATCTGGAGTTCATCCGCACCATTGCGGTGGCGCGCCTGCTAATGCCCGAATCCTACGTG
CGCCTCTCCGCCGGACGCGCTGAGATGAGCGATGAGGCCCAGGCGCTCTGTTTCCTGGCT
GGCGCCAATTCGATCTTCTATGGTGAGCGCCTGCTGACCACCGATAATCCTGAGACGGAT
GCCGACCGGCAGCTGTTCGACCGCCTCGGCCTTACGATGGAGGTGAGCGTAGAGAGCATG
GTGAAGGCGGCCAAGGGGCCGTGCCGCAAGTCGGCATAG
>NGAMOLHF_00261 hypothetical protein
ATGGATCGGCGCGCAGACCGGTTCATCACTGTCGGCGATCTTCTGCCCTTTGAGTACCCG
TTCGCCTTTTTTTACCAGAGGGATCGCGGGGCTGCCGATATGCTGTTGCAGCGGCAGAAT
CAACAGATCGGGAAGCTCGGCCTGGCGCAGCGGTGTGCTGAGTGA
>NGAMOLHF_00262 Ion-translocating oxidoreductase complex subunit B
ATGGTCGCGCTGGCCGACCTGCTCGGGCGCGACCCAGTGCCGCTGGATGCCGAGTTAAAC
GCCGATAAGCCGCGCGCGGTCGCGCTGATCAAGGAGCAGGAGTGCATCGGCTGCACCCTC
TGCATCCAGGCCTGCCCGGTGGATGCCATCCTCGGCGCCGCTAAACAGATGCATGTAGTG
ATCAGCGAAGAGTGTACTGGCTGCGAACTCTGCCTCGCACCCTGCCCGGTGGAGTGCATC
GTCATGGAACCGATCGCGGAAGCGGCTGACAATTGGCACTGGCCCTTTCCCGACTACAAC
AACCCAGAAATCGCTGCGCAACCGCAGCCCCACTAG
>NGAMOLHF_00263 hypothetical protein
GTGGCGCACATTGTCGCCATCAAACACGTAGGTGTGACAGCCACGCTGATGCAACTCCTC
CTCCAGCGCATGCGCCAGGGTCGACTTACCCGATCCCGACAGGCCGGTAAACCAGAGCAA
TTTCGCCTTGTGACGATTCATTTTCTCCCGCCTCTCGCGGGTGACAGTGGCGTGGTGCCA
AACGACGTTTTTATCCATATTTAA
>NGAMOLHF_00264 hypothetical protein
ATGGCTGGTGATGAAGCCCACCACGGAGTTGATCACAGCCTGGGTGTCGATGTTGGTTTT
CACCTGCTTGTCGTAATCAGCCTTGGTGTACTTCTGACCTTCCTGGATCTTGCCTGCTTT
GGCCACGTAGCCCTTAGGCTTGACCAGCAGATAACCCTGCATCTCCAGGTGGAGGGCGGA
GCAGAACTCGGTGCAGTAGTAAGGATAGACACCGGCTTTGTCAGCCTTGAAGGTGGCAGA
TACGGTCTTACCAGGCTCAATAGAGAGATTGACGTTCTGGCTATACATGGCGAAACCATG
GGTCTCGTCCTCAGCACGTTCCAGGTTGGTCAGATGGATAGAGACAGTCTCACCCTCTTC
GACCTCAATGATCTCAGGCGTGATGTGAGAGCGAATCACCGTACCGTAGACATGAACCAC
ACCGTCTTTGCGCACCACCTTCTCACGGCCAGCACGGGTCTTCCAGGGTGA
>NGAMOLHF_00265 hypothetical protein
GTGAGGTTCGCCAAGCGGCAGCGGCATGTCGTAGAGCAGCTGCATCTTGTCACCACTGAT
GTCGATCAGCTGATGGTTCTGCGGATGCAGGGGGCCAACAGGGTTGAAGCGATCGATGGC
CAGTTTGTTAAGGGAGACCAGATACTTGCCGTCAGGAGAGACGGAATCGCCTTCCATGGA
GACCAGGTGGCCGATGTTGTAATGGATATGGAGTTGATCCAGCACCTTGCCTTGGCAGTA
GTCCCACTTGGTGACCATGGAGTCCACATAGATAGAGGTGTAGACCACGCACTTCTTGGA
ATCATACTGGTTATGCAACGGACCGAGGCCCACCTGCACCTGCGTGTGCAGGGTATCCTT
CATGGAGATGATCGGGATGCCATAGGGATCTTTGCCTTCGAACTTCTTGTTCTTGATGGC
ATTCTGGATCTTCTCCCAGCTGTAGACCCAGGCATGACTATCCAGCTTACCGGCGATGAT
GATGTGCTTACCATCGGGGCTCACATCCACACCGTGCGGACTCTTGGGCTCGGGGATCAG
ATAGAGCAGGCCTTCTTTAACAGCCTGCTCGATGGTGATCTGATAGGAACCATTGACCTT
ATGGACCTTGCCGGCGGCAACCAACTCAGCAGCCTTTTTCCAGTTTGTCACATGTAG
>NGAMOLHF_00266 hypothetical protein
ATGATCGGACTTCATGAAGGGGTTGACCACGATCTGCTTGGTTTCAAAGTCGTGCAGATC
GATCACCGCGATGCGGGGATTTGCCTTGTCGTTGATAAACAGGTATTTACCGTTGTATTC
ACCCTCGGTCTCAGAGAAGGCCGGATGGTGGGTATCACCATAGGTAATCTGCTTGCCATT
GATCTTACCCTGAGCCAGGATGGCTTTGGACTCGTCATCGAAGCCGTAACCCTGCCAAGG
CTCCGGTGTAAACACACCGATGTATTTTAG
>NGAMOLHF_00267 hypothetical protein
ATGGGTTTTCGTCCGAGTTTTTTGCCGCAGTTGCTAATGGCGTTCTGTCTGCTGTTCAAC
AGCGCTGCCGCGCTGTCGGAGAGTAGTTTCCGAGTCATCGCCACAATCAAACCGATCCAC
TCCCTGCTGGCTGCTCTGATGAATGGTGCGGACTCGCCGGAGTTGCTCATCTCGGGGGAG
CAGTCCCCCTATGGATTTGAGCTGTCGAAGGCGCAGGCTGAGCGGCTGCGCCAGGCCGAC
ATCCTGGTCTGGGTAGGGCCGGAGCTCGAGGCATCATTGGCGAAGACGATTCAGGCGTTG
CCATCTGATGTGCGGGTAATCGAGCTGTTGTCGAGTGATGTGTTGAAGATTCTGCCCATG
CGGGCAGACCACAGCCAGCGTGATCCCTTTTTCTGGCTCGATGATCGCAATGCGATCCTC
CTGGTTGAAGAGTTTGCCCGCTTGCTCAGTGAGGCCGACCCGAAACGAAGCCATATCTAC
GCCAAAAACCGACGCAAGCTGCAGAAGGAGCTGGCCCGCATTGACCGGGAGTATGAATAT
GGTTATCGCGGCCTGAAGGCCGGGCTTGGGCTGCAATACTACGATACTTTGCAGTATTTT
GAGCAAGCTTATGCGCTGACGGTGCTGGAGCATGTTGCGGCCTCTCCTCGGCATAACACC
GATGCTCATGCCCTGCTTAAAGTGCGTCAGCGCATCGCGGATGGTGAGGCGGTGTGTCTG
CTGACTGAAGCGGGTATGCAGGCTGAACATCTTGCGCTGCTGACTGAGGGGCAGACGATC
AATGTGGGCCAGCTGGACAGCCTGGGAATCCACCTTGAGCCAGGGCCGGATCTCTATGTC
AGGATGATGGATCACAATACCGACACCATTAAGCGCTGCCTGAATGCGGATGTTGCCGAG
GCGGCCCGGGCGCGGGATGTTGCCAAATCTGAAGAGGCGCCAGCCGCTGTCCATATCGGC
GGTCGTTTCATCCTGACCGACCATTTGGGGAGACTCTTCACCCAAGAGGATTTTCTGGGT
AGTTATTCACTGCTCTACTTTGGATACACCTACTGTCCGGATGTCTGTCCCACCTCGTTG
CAGGTGCTCTCCTTGGCGCTGGATATGCTCGGTGATCGGGCAGATGGGATAAAACCCTAC
TTCATCACCATCGACCCAGAGCGGGACACAGTAAAGGTGATGCGAAACTATGTGGAGTAT
TTCAATCCACGTCTGGTAGGGCTGACAGGTTCCAAGGAGATGATCGAGCGTGTTGCGCAA
GAGTTCAAGGTCAAGTACGAGAAGGTGACAGAAGATGCGCCCAGTCCGGAACTCTATCTC
ATGGATCACTCCGCCAGCCTCTATCTGATGGGGCCGGATGGTCGCTTTATCACCAAGTTT
GCCCACGGTATCACTCCCAAAGATCTGGTCAAAGAGTTGGCCTTGATCCTGCCCTGA
>NGAMOLHF_00268 hypothetical protein
ATGAAGTTGAGAAAATCTTTACTGTTTGGTGCCCTGTTCCTGCAGGGGATGCTTCAGGCG
CATGCGATTTCTGATGCCAAGTTGGAGGTTATTCGTGAGTTGGGTCGACTGAATGGTATC
GCGCTGCAGTGTGGCTATCTTGAGCAGACACAACGGATGAAGCGGGCGTTGGTGTTGCGC
TTGCCGAAGCTGCGGCAGCTGGGTGAGCTGTTTGATGTAACCGCCAATAAATCGTTCATG
GAGCTTATTGAGCGGGGGGAGAATTGCCCCTCTGCCGGCACTTTGGCCGATCAGGTTGGC
AGTGCAATCGACTCCCTGGAGCGGGAGTACCCCTCCAGCGAGCGTAGGTGA
>NGAMOLHF_00269 Salicylate biosynthesis isochorismate synthase
ATGTTCGACAGGCAATCCCTTCGCGATCGCATTCACACGGCAGTCTCGCGGACACTGGCC
GCCCACCCGCCTGCCGCCGGGCAATTCTACTCGATCACCCTGGCACTGCCCGAAATCCAC
TTCCGCGGACTGCCGCAGTTACGCGACTGCCGATCCTACTGGTACTGGCGACAACCCGAG
AAAGAGGAGTACCTGTTCGGCGCCGGCGAGGCGCTGCGCATAGACGCCAGTGGCAGTACC
CCGATCCAGCAGCTGGCTGGGGCATTGCAGCGGCTGCAGGCCCGCTGGCGCTGTCTCGAC
CCCGACCATACCGCCATCCCCCCGGCCGCTTTCAGCGGATTTGCCTTTGTGCCGCAAAGG
CCAATGATATCCTCCTGGAAGGGGCTACCGAATGCCGCCATCTTTCTGCCGGAAATCCTG
ATCCAGCAGCGCAACAATCGCTGCAGCCTCTGCTTCAGTCACGACATTGCCGGCGAGAGC
CGAACCAAGCTGCTCATTGAGCGCTGGCTGGCACTGTTCGATCAGCTGCTGCAGGCGCTC
GACCGGAAATCCGGCCCGCCGGGACAGCGGACGCGCCTCACCCGCACCCGTCAGCAACCC
GACCCGCAGACATGGCACGCACTGGTGCAGCAGGCCAAAGAGTCGATCCGCAACAGCGAT
CTGGAAAAGGTGGTGCTAACCCGCCAAATCCGGATCGAAGCGCAACGCCGGCTCGATCCC
GGCCGCCTGATGGCGACCCTCGACTGCCTCTACCCCAGCAGCCGGCACCTGGCATTCCGC
ATCGGCGAACACAGCTTCGTCGCCGCCACCCCTGAGCGCCTGCTGGCCTGTCAAGGATCG
CAGATCAGCTGTGATGCCATCGGCGGTACCAGCCGCCGCTCAGCCGACGAGCGTGAAGAC
AAGATACTCGGCGAATCCTTACTAAATAACCCCAAGGCGTTGCACGAACACGCCCTGGTG
GTCGACACCATCCAGCATGCCCTGACCCCCATCTGCAGTCAGTTTGAACCGAGCAGCGGC
CCACAGCTGTTGCCACTACGGGGACTACAGCACCTGCATACCGAGATCCAGGGCCGCCTC
AAACCAGACACCAGTCTGCTACAAGCGGCCGCCCGACTGCACCCCACCGGCGCAGTCAAC
GGCGTCCCCACAGCAGTTGCCAGCCAGTGGCTGGCACAGCACGAGGCGCTCGAACGCGGC
TGGTACACCGGCGCTGCCGGCTGGATCAATGCCAAGGGCGACGGCGAACTGGCGGTACTG
CTGCGCTGCGCCCTGCTCGACGGCAGCCAGGCGCACCTCTACGCCGGTGCCGGCATCACC
GCCGGCTCAGATCCAGACGCGGAGTTCGACGAAACTGAGCTAAAATTGGCCGCCATGCTA
GAAGCCCTGGAAAACGCCTGA
>NGAMOLHF_00270 2-succinyl-5-enolpyruvyl-6-hydroxy-3-cyclohexene-1-carboxylate synthase
ATGCACGACACCGCCCTGCTCAATCTGCAGTGGGCCGATGCCCTGGTCGACGGCCTGATC
GCCACCGGGGTCAGTCGTGCAGTGTTCTCTCCCGGCTCCCGCTCCACGCCGCTGATCCTA
GCCCTGGAACGGCGCACCGAGATGCGCTGCTGGCACCACCCCGATGAGCGCAGCGCCAGC
TTCTTCGCCCTCGGCCTGGCCCGCCATAATCATCAACCGGTGGCGCTGATCGCCACCTCC
GGCAGCGCCCCGGCCCACTGGTACCCGGCGGTGATCGAGGCCAACCGCGCCGCCATCCCA
CTTTTGCTGCTGAGCGCCGACCGCCCACCGGAGCTACACGACTGCGGCGCCAACCAGACC
GTCGACCAGAGCCACCTATTCGGCAGCCAGGTGCGTGCCTTCCACGACTCAGGCCCGGCC
CAGAGAGGAGCAGAGGCACTGCACTTCATCCGCAGCCTGGCGATCAAGGCAAGCCAGCAG
AGCCGCTGGCCAAATCCCGGGCCGGTGCACCTCAACCTGCCGTTTCGTGAGCCGCTGGTG
CCCCGGCAGATACCCGCACCATCCCCCCCCGGCGAGGCGCAGCCCTGGTCACCGCCACGA
CTGCTGCCCGATCCGCAACAGATCAATCGAATCAGTACGCACATCTCCGGCAAGCCGGGT
CTGATCCTCTGCGGCCCCGACCACCAGGAGAGAGCCGGCTTCCCTGAAGCAGTGACAACC
CTGGCCACCCGCCTCGACTGCCCGATCCTCGCCGATCCACTCAGCCAGCTGCGCTTCGGC
GAGCACGATCGTTCCCGGGTCTGCTGCCACTACGACGCCTTCCTGCGCCGAAACAGCTTC
AGCCGCAGCCACCAACCCCAATGGCTGCTGCGCTTTGCTGCCGCCCCGGTCTCCAAAACC
CTGCTCGACTATCTGGCGCAGACCAAACCTGTCACCCTGCTCTGCTCCCCTCGTGGCGAC
TGGCCCGATCCGCTGCACCAGAGCCGCGAGATGATTCGCGCCGACGCCACAGCACTCTGC
GAGGCGCTCAGCCAGACAAGCCTCACGCCGGCCCCGGCCGATTGGCTCGAAACCTTCGTG
CATGCTGAGCAACAAGCGGCCGCCTGCCGCCTCCCGGCCGAGGAGATCCCCTTCGAAGAT
CAGCTGATCCAACAGCTGATCGATTGGCTGCCGGCAGGTTCGACTCTGTTCAGCAGCAAC
TCCCTGCCGATCCGCCAGCTCGACAGTTTCAGCGGCAGTGGCTCAAAGAGGCTGCGCATC
TTCGCCAACCGGGGCGCCAGTGGCATCGACGGCAACGTCTCCACCCTGCTCGGCCTGATG
GCTGCCAGCGAGACGCCAGTGGTCGGTCTGCTGGGGGATCTGGCGCTGTTCCACGACATG
AACGGCCTGCTCACGGCCAGAGATCTGCAGGGTGTGATCATCCTGTTCAACAACGGTGGC
GGCGCCATCTTCGGCCAGCTGCCCCAAGCGGGACTGAAGCAGTTCGAAGCCCATTGGCTG
ATGCCCACCGGACTCGACTTTTCACACAGCGCCAGACTTTATGGACTGAACTTCCAGCGA
GTGACCCGGCAGACCGAGTTCAGACCAGCACTCGAGCAGGCCATACAGGCAAACGGTGTC
AGCCTGATCGAGGTGGTGCTGAACCGGAGCCTGAGTCTGCAGCGCCAGCACGACTATTGG
CAGACCGTCGCCCGCGACTGA
>NGAMOLHF_00271 hypothetical protein
ATGCTCTTCAGCTTTCGTAACCTCCGTATCCTACTGCTGCTCGGTCTGCTGCTGTTTGTC
GCCCTCTATACCCACCATCAGGCCTTCGACTCGACATCCTGGTTCGAGCCTCTGGATGTG
GTGATATTCCCCATCAATGCGGATGGTAATGCCGACACCGCGGCCTATATCCAGCGCCTA
AAAGATGCAGACTTCGCCGCCATCGACCGGTTCATCCAACAACAATCGAAGCGCTATGAG
GTGTTTATCGCTCCCCCCACCCGTACCCGTCTGGGAACGCAGATCGACACCCCACCTCCC
GCAGTACCGGCCATCGACGCCAGCCTGCTGGAGAGGCTCACCTGGAGCCTCCAGCTACGC
TACTGGGCCTGGAAAAACACCCCGGATGAGGACTCCAACCAGCATCGCGTGAGGATCTTC
GTGCTCTATCAGCAGGGACGGGAGGGCGCCGCCCTGGCCCACTCACTGGGTCTGCAGAAG
GGGCTGCTAGGCGTGGTGCACGCCTACGCCATCGACAAACAGACGCAGAAGAACAACCTC
GTGATCGCCCATGAGCTACTGCATACGGTGGGCGCGAGCGACAAATATGGCGCCGATGGC
ATGCCGCTCTTCCCCACCGGCTACGCCCGGCCCGACAAACAACCCCTTCACCCGCAAAGC
CGCTGTGAGATAATGGCGGGTCGGCTCGCCGTCTCTGCCAGCGAAGCACAGATGCCGGCC
AGCCTGCGCCACTGTGTGATCGGCCCACAGAGCGCCGCCGAGATCGGCTGGGTGCTGGAA
GAGTAA
>NGAMOLHF_00272 1,4-dihydroxy-2-naphthoyl-CoA synthase
ATGAACAAGCCTATCCAGTGGCAGAGCCCTGCCGACATCGAATTTAAAGATATCCTCTAC
CACCAGGCCGAGGGCATTGCCAAGATCACCATCAACCGCCCTGAAGTGCGCAATGCGTTT
CGGCCAGAGACTGTGGAGGAGCTGAGCCAGGCGTTCCGCCGCGCCCATCTCGACCCGCAG
ATCGGCGTCATCATCCTCACCGGCGCCGGCGATCTCGCCTTCTGCTCCGGCGGCGATCAA
AAGATTCGCGGCGACGGCGGCTACCGGGACCATAACGGCGTGGAGCAGCTCAACGTGCTG
GAGCTGCAGCGCCAGATCCGCACCCTACCCAAGCCAGTGATAGCGATGGTGGCGGGCTAC
GCTATCGGCGGCGGCCACGTACTACACCTGATCTGTGACCTCAGTATCGTCGCCGACAAC
GCCCGCTTCGGCCAGACCGGCCCCCGTGTCGGCAGCTTCGACGGCGGCCTAGGCGCCGGC
ATCCTGGCGCGCACCGTGGGCCTCAAAAAAGCCAAGGAGATCTGGTTCCTCTGCCGCCAG
TACGACGCGCAACAGGCACTGCAGATGGGGCTGGTGAATACCGTGGTGCCGCTAGCTGAG
CTGGAGGCGGAAACGGTGCAGTGGTGCCGCGAGATGCTACAGCTCTCTCCCACCGCGCTG
CGCGTGCTGAAGGCGTCATTCAACGCCGATACCGATGGCTTGTCCGGCATTCAGGAGCTG
GCGGGCAACGCCACCGCCCTCTTCTACCTCACCGAAGAGGCCCAGGAGGGGCGTGACGCC
TTCGTCGAGAAGCGTCCGGCGGACTTCAACAAATTTCCGCGTCGCCCATGA
>NGAMOLHF_00273 1,4-dihydroxy-2-naphthoate octaprenyltransferase
ATGAAGCGCTGGCTGCTCGCGATTCGCCCCAAGACACTGGGGATCTCGCTGGTGCCAGTG
CTGGTGGGCAGCGGCCTCGCCTGGGCGGAGACGGCGCAGCTCCACTGGCCGACCGCCCTG
GCGGCCCTAGCCGGCGCGCTGCTGATCCAGATAGGCACCAACCTGCACAACGATGCCGCC
GACTTCGAGCGTGGCGCCGACACCGCCGAGCGCATCGGCCCGGCCCGCGCTACCGCCCAG
GGCTGGTTCAGCGCCGCCGAGGTGAAACGGGCTGCCTATTTCGCCTTCGGTCTGGCGTTT
CTAATCGGCCTCTATCTCGCTTGGCACGGCGGCTGGCCGATCGTGCTGTTGGGGCTCGCC
TCGCTGGCGGCAGGTTACGCCTACACCGGCGGCCCCAGGCCGATCGCCTACAGCGCCTCC
GGCGAGCTGTTTGTGTTCCTCTTCTTTGGCCTGGCGGCAGTACTCGGCAGCTACTATCTG
CAGACAATGAGTCTGTCGTTCAACGCCTTCGCCGCCGCAGTGGCGGTGGGCCTGCTCGCC
GCTGCGGTGCTGTTGGTCAACAACTATCGAGACCTGGAGACCGATGAACGGGCCGACAAG
CTGACCCTGGCGCACTATCTGGGCCGCGCGCACGCTCGACAACTCTACGCCCTCCTTCTG
CTGCTGCCCTTCCTGCTGCCACTGCTGGCGCCACAGATCAGCCCCGGCGGCTGGCTGGTG
TTGATTGCCCTGCCGCTAGCGCTGCGGCTGCTCTATCGTTTCATCAGCGAACCCCCCGGC
CCGGCCTTCAATCAAATCCTGGCACAGACCGCCCAACTGCAGCTCGCCTACGGATTGTTG
TTGAGCGGCGGCCTGCTGCTTTGA
>NGAMOLHF_00274 N-succinyl-L-Arg/Lys racemase
ATGCAAATCAAGCATGCGCGCCTGATCCCCTACCGGTTGCCGCTGCAACGGCCCTGGCGC
ACTAGCCGGGGCACACTGAAAGAGAAGCAAGGCTGGCTGGTCGCCTTGGAGACAGAGGCA
GGGCTGCGTGGCTGTGGCGACTGCGCCCCCCTGCCGGTTGCGGGCACAGAAAACAGGGAA
CAGGCCGAGCATTGGCTCTCTCAACAGGTGCCGGCCCTGACGGGAGACTCACCAAGAGAG
CGGCTTGCCGCACTACCAATAGGGGGCGACTGCCCTGCCGCCCGATGTGCACTGGAGAGC
GCGCTGCTCGACCTCATCAGTCAAGCTGAAGGCGTAAGCCTTCGCCACTGGCTCGATCCC
CAGGCGGCGGAATCGGTGCCGGTGAATGCCAACATCGGCGCGCTAGATGGGCAAGTCGGC
GAACGTAGCGAACGGGCCCTGGCGCAGGGGTTCGATATCCTCAAACTCAAGCTCGGACTA
GATCGCGTTAGACAGGAGCTGGCCCGACTGGAGCAGTTAGCGGCAAGCCTGCCACCATCC
ACCCGGCTGCGGCTGGATGCCAACGGCGCCTGGGATTTTGCCCAGGCGAGCGCCTTCCTG
CAAGGCATCGAAGGGCTGCCGGTAGAATCGATCGAGGAGCCTTTAAGCACTCCAGAGACC
GCCAGCCTGACAGCACTTCAGGCACAGACCCACTACCCTCTAGCGATCGATGAATCCCTG
CCCCGCTTCGAGCTGGAGAGGCTGTTGCAGCACCCGCCAGTGCGGCGCCTGATCATCAAG
CCGATGGTTCAGGGCGGGCTGCTGCCATCGCTCAGACTGGCCCGGCGAGCCGCCGAGTCC
GGCATGGAGGCGCTGGTCACCAGCTGCCTCGAGAGTGCAGTGGGAATTCAGGCCGCCGCT
CAGCTCGCCGCGGCAATCGGCGGCGCAGAGCAACCATTGGCCCACGGTCTGGCCACCAGC
GACTGGCTGGCCCGGGATCTGGCCCAACCACCGCAAATCATTGCGGGCCAGCTGCTGTTA
AACGAGGCTATCGGACTTGGCCTAAGGGGCCTGAACAACCTGGAGTCACCGCAACGATGA
>NGAMOLHF_00275 1,4-dihydroxy-2-naphthoyl-CoA hydrolase
ATGAGCAGTAGATTCGACTACCACTTCAGAGTCCAATTACACGATATCGACGCCGCCGGG
GTGGTGTTTTTTTCCCATACCCTGCGCCACGCCCACGATGCCTATGAGGCCTTCATGGCG
GAAATGGGCTTCAGCCTGCATGATCTGATCGAAGCCAAACAGGGTCTGCCCCTGGTCCAC
AGCGAAGCTGACTATCTACGCCCCATGCGCCATGGTGATGCAGTCAAAATCCGGTTACAG
GTGGAACGGCTGGGCGATAGCTCATTCACCATCGCCTATCAATTTTTTGATTCACAAGGG
GACAAGCTGGCGCGGGTGAGAACCACCCACGTCATGCTGGACCTCAGCAATGGCAGCTCA
ATGCCACTTTCTGAGGAGCTGAGAAAGAGCCTAGCCGCCTATCTGGAGTAA
>NGAMOLHF_00276 hypothetical protein
TTGATTACCCTTTCGGTTCGTGGTCTCCCTAGATCGACCACAGAAGAGAGTCTGACAGCA
CTCTTTTCGGAATACGGCGTGGTCCGTTCTCTCAAACTGGTAAAAGATCTCTTCTCCGGT
GATTGCAAAGGCTTTGCCGTCATCGATATGGAAGGACACGAAGCCCGCGCCGCTATTGCA
GCGCTCGACGGCAGTGAATTCAACGGTAGCATGATCCGTGTCGGGCCCGACCGGCCAAGA
AGAGGACGTGGCGGCAGACGCCGCTGA
>NGAMOLHF_00277 Major cold shock protein CspA
ATGTCAGAAAGACAAACCGGAACCGTCAAATGGTTCGACAGCGGAAAGGGTTATGGTTTT
ATCGAACGCGAGGGTGGCAAAGACCTGTTTGTTCATTTTCGCGCGATTGTTGGTGAAGGC
CATGTTTCTCTTGAAGATGGCCAAAAGGTCGAGTTTACTGAAGTCGATGGCAAGAAAGGC
CCCCAGGCTGATAACGTAGTTCCGCTGTAA
>NGAMOLHF_00278 hypothetical protein
ATGCGCCTTGCCGAGCAGACAAAAGTCGGAGTGCTCCCCGCGCTGCTGTTCGCCACCCTT
CTATCGGCCTGCGACCACACAGAACGGACAACCATCTATATCGATGATGTCCGTGCTGAG
GTGGAGTTGGCGGCGGATTTGGAATCGCGAGCGACTGGCCTGATTGGGCGAGAAAAACTT
GCGATGGATCAGGGCCTGCTGATGGTGTTTCCCCATGAGAAGATCGTGAAGATCTGGATG
CTGAACATGTCCATGCCCCTCGATGTGGGCTTCTTCGACAGCGAGGGTCGTCTGCTCAAT
ACCCACACCATGCCCCCCGATAGTGGGCTGACAACCTACGCTTCAGCCGGGCCGGCCATC
TACGCCCTGGAGATGAACAGAGGTTGGTTTGAAAAACATCGCCTGACAAAAAACGCCAGA
TTGTATCTGCCAAACCCGATTCAGGCACACTGA
>NGAMOLHF_00279 hypothetical protein
ATGATCTCTTTTCGCACCATTCTCACCAGTTGTTTCCTGTTGTTTTTTTCTTTCGCTCTC
CAGGCCGGTTTTGAAGAGGGGGAAGAGGCCAACCGGAAAGGCGACAGAGCAACCGCTTTC
AAGGAGTTTCAGGCCGCCTCGCAGGCTGGTGATACCCGTGCCTACAGCAAGCTTGGCAGC
ATGTATCTCTATGGTCTGGGGACGGAGACGAACTACCCGATGGCCTATGCCTGGTTTGCC
CTGGGTATGCAGGCGGGAGACAGATATGCCGAGCGTTTCAGAGATACGGCCGCCGCGGCC
ATGCCGCTGGAGCAGATCCGCCACGCAGAGGAGTTATTGAGTGAGTATCGGGCCAAACTG
GGGTTGCCTGAGCCGGCATCAAAGTGA
>NGAMOLHF_00280 hypothetical protein
ATGACCAACCGAGCTTCCGGCCCTGAGACCAACCAAGTCCCAAATTTTCCCAGCCCCACC
GCGCAGCAGCCACGGCAGAGTCTGAGCATGCACGATGGCGTTGAGGTCTGGCATGATTGC
TGTTCCTGCGAGGCGGAGCCCTATTGGCTCAATCTGATGGAGCACGCTGACGAGGCACCG
AGCAAAGAGCGCTAG
>NGAMOLHF_00281 Proton/glutamate-aspartate symporter
ATGAGTCACCAGAAACTCCACGGCCTGACCCGCCGAATCATGATCGCAATGGCCAGCGGC
GCCCTGCTGGGCATACTACTCAACCTGCTGTTCGGTGCTGAAGGCCTGCTCAAGGATTAT
CTGACCGACGGTCTGCTCTATGTGGTCGGTGCGATCTTCGTCGCTTCGTTAAAGATGCTG
GTGGTGCCGTTGGTGTTTGTCTCCCTAGTGGGCGGGGTCACCTCGCTTGGCAACCTGTCG
GCGCTGGGGCGGATGAGCGTCAAGGCAATCCTGCTCTATCTTTTTACCACCGCGGTGGCG
ATCAGCATCGCCCTGATTCTGGCGACGGTGGTCGGGCCGGGCCAGGGCTTCGAGGCGGGG
GTTGCCGATGTGAGTTTCCAGGGCAAGGAGGCGCCGCCGATCTCCCAGGTCTTCATCAGC
ATGGTGCCGACCAATCCGGTGGCGGCCCTCTCCGAGGGCAACATGTTGCAGATCATCGTC
TTCTCGCTGTTGTTCGGCATTGCCATCACCCTCGCCGGTGAACGCGGTCGGCACGTGCTC
AACCTGTTCAACGACCTGGATGCGGTGATCATGCACATGGTGGAGATCATCATGCGTCTC
GCTCCTTACGGCGTGTTTGCGCTGATCGCACGCACCTTTGCCACTCAGGGGCTCGATCTG
ATCGTGCCGCTGCTGGCCTATTTCCTGACCCTGACGGTGGCGCTCGGGCTGCATGCCTTC
GTCACCTACCCGCTGTTGCTGAAGCTGCTGGCCGGGCTCAACCCGCTGCGCTTCCTGCAC
AAGATGCGCGATCCAGCTACCTTTGCTTTCTCCACCGCCAGCTCCGGCGCCACCATCCCG
ATCACCATGCGTACCGTGGAGGCGAAGATGGGGGTGGATAACTCGGTCGCCTCCTTTACC
GTGCCGCTCGGTGCCACCCTCAATATGGACGGCACCGCCATGATGCAGGGGGTGGCGACC
GTCTTCATCGCCAACGTCTACGGCGTAGATCTCGGCGTCACCGAGTACCTGATGGTGGTT
CTGACTGCGACTCTGGCCTCGATCGGCACCGCCGCGGTGCCCGGTGTCGGGTTGGTGATG
CTGACCATGGTGCTCAACCAGGTCGGCCTGCCGGTGGAGGGGATCGCGCTGATCATCGGC
GTCGACCGCCTGCTCGACATGATGCGCACCGCCTGCAACGTCACCGGTGACTGCGCTGTC
TCCTGTATCATTGCTAAGGGTGAGGGAGCGCTGGATCAGGCATGTTTCGACGATCCGCAT
GCCGGCTCGGTGGAGACGGCGACCAGCGATCTGGCGGGTGCGGTGGCCCAGGAGAAGACT
TAA
>NGAMOLHF_00282 hypothetical protein
ATGATTAGAACGCGCAATGATGAGCGGGATATCAGCAGCTACGTGATCACTTCCATGGTG
ATGTTCGCATTGCTGGGAGTGATCTTGACCGGGAAGCTGCTCTTTTGGGGGGTTCATAAT
CTACTCAACTGA
>NGAMOLHF_00283 hypothetical protein
ATGATCGATCCTGACCGGTGCCTCAGCGCCGCATCCCACCCGGTAGCCCTGGTTGCACTG
CATGCGGGCTACAGCCACTCTTCGCTGGCGATACGCTCGCTGGCCGCCTTCTGCCGGAAC
GAGCCTTTCCATGCCGGGATCCAGCTGTTCGAGGCGCAGGTCAATGTCAGTCACCAGACG
CTGCTTGAGGAGCTGGTGGCCTGGCAGCCGCGGCTGATCGGCTTCTCCTGCTATCTCTGG
AATATTGATGCCTGCATCCGTTTGGCGCAGCTGCTCAAACAGCTGCTGCCGGAGTGTCGG
ATCGTCTTTGGCGGGCCGGAGGCAGGACCGCGGGGCGAGGCGCTGCTCAGGGCTGTGCCG
GTCATCGACTTTGTGGTGGATGGTGAGGGTGAGGCGGCATTTCGCGATCTGTTGCGCTGG
CAGTTTGCTGGGGTAGGGGAGTTGTCAACCATCTCCGGCCTGATCTGGTGGGATCAGGAC
CAGATCCACCGTAATCCGATCCGGTTGTTACCGGTGGAACAGATCCCCTCCACCATCTTG
CTGGGCAGCTTTGATGCGGGGAAACCGCTGATCTACTGGGAGACCTCCCGCGGTTGCCCT
TATAAATGCACCTTCTGCACCAGCGCCACTGACCGTCTGCGTGCCTTCCCCATCGAACGG
GTGGAACAGGAACTGGCGGTCCTCTCCCGATTAAAAGGCAAGACCATCAAGCTGCTCGAT
CGCAGTTTTCATCTCGGCAAACAGCGCACTCTGCGTCTGCTACAACGTTTTGCCGAAGCG
GAGGGTGATCTGCGTTTCCATCTGGAGCTCAACCCGGATCGTATCTCTGCGGAGGCGATG
GTGATCTTCCGCCACGCTGAGCCGGGCCGTTTTCAGTTTGAGATCGGCCTGCAGACCCTC
AATGAACCGGTGCTCAATGCCATCGAACGGCAGATGGAGGTGTCCAAGGCGCTGGATAAT
ATCCGTAAACTGGTGGCGATGAAGCGCCATCCGGTCCACCTCGATCTGATCGTCGGGCTG
CCGGGGGAGGATGCGGCACACTGCGCTGACTCACTCAACCGGGTGTTCCGGCTGTTTCCC
GAGCATCTGCAGCTCGGCAGCCTGAAGCTGCTGCCCGGAACGCCGCTGCACGATCAGGCA
CAGATGCTGGGCTATCGTTGGGATCCGCAGCCACCCTACGAGGTGCTGGCCCATCCACTG
CTTAGCTTCCAAGCGTTTGCCCGCTTTAAACGTTATGCGGCCCTGCTGGAGCGGCTCTGG
AACAGTGGCTATCTGGTTGCGACCCTGATGCGGCTGGTACCGCATCACTTCAACAATGAG
CTGGTGCGCTTTTTCGATACGCTGATGGAACAGTTGGGGGAGAGCATTGCACGGGAAAAG
ATGCAACCTGAGCGACTGTTCGGGCGTCTGGTCGGTTTTCTCGAGCCCTGGCTGGATGGT
GATCCGCTGCTGCAGGAACTGCTGCTCTGGGACTATGCTAACTTTACCCTGCCGAACCGC
AACACGCCGGCCTGGATCGCTGTCCGGATTGATTGGTCGCAGCCTCTGGTGGTGGATGGG
AGCCGTCGCCGGTTGCCTGTGCTACGGCTCTCGGCAGCGGCGGTGTCGATCATTAACCGC
CGGCGTCTGGGGCCACTGCAGGCTGGTCGTTATGGGGTCTGGCCGCGTCAGCACAAGCGT
GGCAAGCCGGTGACTCTGGTGTCGCTGACAACGGAATAG
>NGAMOLHF_00284 hypothetical protein
ATGCCAACCCACACCACCCCCGCCAGCCACAGAGGCCTGCCCCTGATCGCCGCAGCCGCC
GTCTGGCTGGCACTCTTTTCCAGCCCCACCCCGTCGGCCACAGCTCCGACGCTGAAGCTC
TTCCCCACCACTGTGCTGGAAGATATCCGCCACACCGGCAGGGTGGCAAAGGAGATGGAG
AGCGGCCTGCAACAGGTGATCGAACGGCTCGATCTGCAGCAGCAGATGATCATCGAGAGC
AAATGCGATGGCGCCGAGGAGGACCCCGGCTGCAACCAGCTGCGCCAACAGCTGAGTACC
AGCTATCTGGAGATGCTGCAGATCATGGAGCAGAACCTGCCTGAGATGGAGAGTGCAGTG
GAGACCACCCGCAAGAGTCTGGCGAAACGTCTGCGCACCGAACTGGGACAACGCATGACC
CCCTGGGAGTTGCAGCAGGCCCTGCTCGGTGAGTCGCAGCAGATAGCCGACAGCACCCGG
CCCAGCCTGCGCGGCCGCTCTGGGATGCGTCTCAGCGACCGCTTCAACCAGTATTACAAG
CTGGTCGCCAACGGCTCTGCCTCCAACGACACCTCGCTGGCGGTGATCGCCTCCGACATC
TACCTCGACATGGAGGAGACCGCCAACCTGATCACCCGCACCCGCCAAGAGATCAGCCGC
GCCACTCTGATGGGGCAACTCTCGCAATCCTTTGGCGTGATCACTCCGGAGATGCAGCAG
ATTGTGAACGGCGTGAAACAGATCCTGTTCGGCGACCCGGCAGCAGAACAGCCGATCGCC
GCACCTCCCGCCACCCAGACCGCCGGCTACCACAGCCCGCTGGCTATGTAG
>NGAMOLHF_00285 hypothetical protein
ATGTTTTTCAGCGAGGATAATCCGCAGCTGCAGGCCTTCGAGAAGCTGCAGAACACCTAC
GCAAAAAATGACAACGTACTGTTTGTGGTCACCCCGACAGATGGCCGGGTCTTCTCCCGT
GAGACCCTGGCGGCGGTGCAGGAACTGACCACCCAGGCCTGGCAGATCCCCTACTCGCTG
CGGGTCGATTCGATCACCAACTTTCAACATACCTTTGCTGAGGGCGACGACCTGGTGGTG
GAAGATCTGGTGCTCGATGCGGCAAACCTCTCCGATGCAGCGCTCGAGCAGAAGCGTCAG
ATTGCAGTCAGCGATCCGTTGCTGGTAAACCGGCTGATCTCCCCCAGCGCCCATGTCACC
GGCGTCAACGTCACCATCCAGCTGCCCGGCAAGAAGCTCTCGGAGGTGCCGGAGGTGGCG
CAGGCGGCTGAGGTGCTGAAGCAGGAGATCGAGGCAAAATTTCCCGACATCCGCATCGAT
CTCACCGGCATGGTGATCATGAACAACGCCTTTCCAACCGCCTCGAAAAACGATGTCAAA
CAACTCTATCCGCTGATGTTTGGGGTGGTCATTATCACCCTGGTGCTGATGCTCCATTCC
GTACCGGGCACCCTCTCGACCCTGCTAGTGATCCTCTTTACCATCATCGGCACCATGGGG
CTGACCGGCTGGATCGGCATCCGCATGTCGCCTCCCACCACCGCAGTGCCGGTGGTCATC
ATGACCCTGGCGATCGCAGACTGCGTACATATCCTGGTCAATTTCCTGCATGGCATGCGT
GAGGGGATGGAGAAACGCGCCGCGCTGCTGGAGAGCCTGCGCATCAACCTGGGACCGATA
TTTCTCACCTCGCTGACCACCGCCATCGGCTTCATGAGCCTCAATTTCAGCGATGCGCCG
CCGTTCCGCGACCTCGGCAATATGGCGGCAATGGGTGTGACACTCGCCTTTCTGCTCTCG
ATCACACTGCTGCCGGCGATGGTGATGATCCTGCCAACCCGGGCAGTCCGTCAGGAGACC
CGCGGTGGGGTTGCGATGCTGAAACTGGCGGAGTTCGTCATCCGCCACAAGCAGCTGCTG
CTGTGGCTGATGGGTGGCCTGGTCCTGCTGCTGATCTCGCAGATCCCCAACAACCAGCTC
GATGACCGCTTTGTGCGCTACTTCGACGAATCGATCGAGTTCCGCGCCGCCACCGACTAC
ACCGTTGAAAACCTCACCGGCATCTACCTGATCGAGTACTCCCTCGACTCGGGGGAGAAC
GGCGGCGTCAGCGACCCAACTTTTCTGCGCCAGGTGGAGGCCTTCGCCGACTGGTATCGC
GCCCAGCCCGAGGTGCTGCACGTCAACACCATCACCGACATCATGAAGCGCCTCAACCGC
AACATGCACGGGGATGACGACAGCTGGTACCGGCTGCCCGAGCAGCGCGATCTCTCCGCC
CAGTATCTGCTGCTGTACGAGTTCTCACTGCCGTTCGGCCTCGACCTGAACAACCAAATC
AACGTCAAAAAATCGGCCACCCGCTTCAGCGTCACCCTGCAGAGCATTTCCACCCAGGAG
TTGCTGGATCTAGAGGCACGGGCCCAGCAGTGGTTGACAGAAAACGCCCCCGAGATGCAG
AGCGACGGCGCCAGTCCCACCATGATGTTTGCCCACATCGGCAACCGCAACATCAAGGCG
ATGCTAAAGGGCACCACCATCGCCCTGGTGCTGATCTCTGCGATTCTGATCATCGCGCTA
CGCTCGCTGCACATTGGCGTCCTCAGCCTGCTGCCCAACCTGGTGCCGATCGGCATGGCC
TTCGGCCTCTGGGGGATGATGGTGGGCGAAGTGGGGCTGGCGCTGTCGGTGGTCAGCGGC
ATGACCCTCGGTATAGTGGTCGACGACACGGTGCACTTTCTCAGCAAGTTCCTGCGCGCC
CGCCGCGAGAAGGGCATGAGCAGCGAAGATGCAGTGCGCCATGCCTTCGCCACCGTCGGC
ACCGCCCTGTGGGTGACCTCGCTGGTGCTGATGATCGGCTTCTCCATCCTCGCCCTCTCC
CACTTCAAGCTGAACTCCGGCATGGGGCTGCTGACCGCGATCACCATCGGCCTCGCCCTG
TTCGCCGATTTTTTCTTTCTCCCCCCTCTATTGATGCTATTTGGAGGTAAAAAACCATGA
>NGAMOLHF_00286 hypothetical protein
ATGAAGCGCTCGATACTCCTGCTGCTACCACTACTGGTGATACCGCTAAGCGGTTTTGCC
CTGACCCCGGAGCAGCAGGGCCTGGAGATCGCCACTGAGGTCGATCGACGCGATACCGGC
TTTCACGACTTCCGCGCCGACATGACGATGCTGCTGCGCAACCGTCACGGCGAGGAGAGT
CTGCGCCACATGAGCACTAAAGTGTTGGAGGTGGATGGCGATGGCGACAAGACTCTGATC
ATCTTCGACCGCCCGCGGGACGTCAAAGGCACTGCCCTACTCACCTACTCCCACAAAACC
GGTCAGGATGACCAATGGCTCTACCTACCAGCGCTGAAGCGGGTCAAACGGATCAACTCG
CGCAACAAGTCCGGCCCCTTCATGGGTAGCGAGTTTGCCTATGAAGACCTTGCCTCCCAG
GAGGTGGAAAAGTACAGCTACAAGTTCCTGCGGGAGGAGCGGCTCGGGGATATCGACACC
CTGGTCAACGAGCGCGATCCGGTGGACCCCAACTCCGGCTACACCCGCCAGGAGGTGTGG
ATCGACAAGGCACGCATGATCCCACTCAAGATCGACTTCTACGACCGTAAAAACACCCTA
CTGAAGAGCCTGGAGTTCCGCGGCTACCAGCAATATCTGGATCAGTACTGGCGTGCCGAC
GAGATGTTCATGCAGAACCACCAGACCGGCAAGAGCACCCTGCTGACCTGGCAGAAGTAC
CAGTTCCGCAGCGGCCTGAAGCCAAGCGACTTCGGTAAAAATAGCCTCAAGCGAGCGCGT
TGA
>NGAMOLHF_00287 hypothetical protein
ATGAATAAGATTTTTACCCTGATCACCAGCGCTCTTTTTATCAGCATGCTGGCAGGCTGT
GGCGGAGGCGGCTCCGCCACAGCCGATATTGCCTATGCCGGGAAAGAGAGTCAGGCAACC
CTGGACACCAACAACGCCAAGCCCATCGTCGAAGGCACTGTTGGCAACGCCCAAATAGGC
GCAGGCACCGGCACTGGCTTTGCCTCTCGCCAAGGCGACAGCGCTCCGCTCAACCTGAGC
GTCAGCCGCAGCCTGCTGAGGGGCCTGGAAGCAGCCAGACAACAGCAGGTGATGCGTAGC
GAACGTCAGGCCCGCTCCGACGCGGCTACCGTTTTTTGTAAGAACGAAGAAGGCACAGAG
GAAGGCTCGATCAACTACAATCTCATCATCGACGACAGCACCAACGCGGTCTCGGGTGAC
TTCAACTTCATAGCCTGCAACCAGGACGGCGTCGTCATCGATGGGCTACTCTCGATCACC
GGCACGGTCGATGCTTTTGGTAACTTCCAGCAGGTGGCGATGACCTTCACCAGCCTGGCC
ACTAGTATCGGCAGCACCAGCGTCACCCTCAATGGCACTCTCGAAGCCAGCTACTCCGGC
AACCAGATCACCATCGTCATGAATGTGGCGATGCTCAACGATGGCACCGGGCAGGTCGAA
AAGGTCGAGAACTACCTCATCACCTACACCGACAACTACTCCTACGCCAGCCTGACTATC
TCCGGCCGTTACTACCATCCAGACTACGGTTTTGTTGAGATTACTACCCTCAGCCCCATC
CTGATCAACAACGGTGACGAATACCCCTCCTCAGGCATTGTCCAGCTGGATGGCGCCTTG
GGCACCATGGCCCGCGTCACCATCATCAGCAACACCCAATATTTCCTGGAAGTGGACACT
GATGGTGACGGCGCACTGGAAGTGCCGGGCAGCACCGAGAACTGGTAA
>NGAMOLHF_00288 Lysine--tRNA ligase
ATGAACGATCAGGTACAGGACGAAAACAAGCTCATTGCCCAGCGGCGGGAAAAACTGGCC
AAACTGCGGGAGAACGGCATCGCCTTTCCCAACGACTTCCGGCGCGACGGCATGGCTGGC
GAACTCCATGCCGAGTATGACGACAAGAGCGAGGAAGAGCTGGAGTCGATGGGCCTGCGG
GTGCGCATCGCCGGCCGCTTGATGAGCCGACGGGTGATGGGCAAGGCCAGCTTCGCCCAC
GTCCAGGACATGACCGGTCGGATGCAGCTCTTCGTGCAGCGCGACGCCCTGGAAGAGGGG
TTCTACAACACCCAGTTCAAGAAGTGGGACATCGGCGACATCATCGGCGCCGAGGGGGGG
CTGTTCAAGACCAAGACTGGAGAACTCTCGGTCAAGGTCGAGAGTATTCGCCTGCTGACC
AAGTCGCTGCGGCCCCTGCCGGAGAAGTTTCACGGCATTACGGATCAGGAGTTGCGCTAC
CGCCAGCGTTATGTCGACCTGATCATGAATGAGGATTCGCGGCGGACCTTCCGTATCCGT
ACCCAGGTGGTGCAGTTCATCCGCAACTACCTCAACGGCCGCGGCTTCATGGAGGTGGAG
ACGCCAATGATGCAGGTGATCCCCGGTGGTGCCACGGCACGCCCCTTCACCACCCAGCAC
AATGCCCTCAACATGGAACTGTTCCTGCGCATCGCGCCGGAACTCTATCTCAAACGCCTG
GTGGTGGGCGGTTTCGAGCGAGTCTACGAGATCAACCGCAACTTCCGCAACGAGGGGCTC
TCCACCCGCCACAATCCCGAATTCACCATGCTGGAGTTCTACGAGGCCTACACTGATTAC
CACGGCCTGATGGACCTCACCGAAGATATGCTGCGCCACCTCTGCGAGGAGGTGCTCGGC
TCCACCAGCGTGACCTACCAGGGCGAGAGTTACGACTTCGGCAGCCCCTTCCGCCGCATG
ACGGTGAAGGACTCTATCCTCCACTTCAACGATGATATCAGCGCAGAAGAGCTGGACGAC
CTGGATAGAGCCCGGGCCATCGCCGAACGGCTGGAGATCCCGCTGAAGGCGTCCTACGGC
CTGGGTAAGGTACAGATCGAGATCTTCGAGAAGACCGTGGAGCACCAGCTGATGGACCCG
ACCTTCATTACCGCCTATCCAACCGAGGTCTCACCCCTGGCGCGGTGCAACGACGACGAC
CCCTTCGTCACCGACCGCTTCGAGTTCTTCGTCGGCGGCCGCGAGATCGCCAACGGCTTC
TCCGAGCTCAACGACGCCGAGGACCAGGCCGAGCGCTTCCGCAAACAGGTGGAGGAGAAG
GATGCCGGCGATGACGAGGCGATGCACTTCGACGAGGACTATGTGCGCGCTCTGGAGCAC
GGCATGCCGCCCACTGCCGGCGAGGGCATCGGCATCGATCGGCTGGTGATGCTGCTCACC
GACTCCCCCTCGATCCGCGACGTGCTGCTGTTTCCGCACATGCGCCCGGAGGGTTGA
>NGAMOLHF_00289 Peptide chain release factor RF2
GTGAGTCCCTTAGGGGGTATCTTTGACTATGCCGAGAAGCAGGAACGGTTAGTCGAGGTA
CTGCGGGAGCTGGAAGATCCGGGGGTCTGGAGCGACCAGGCGCGGGCCCAGGCGCTGGGC
CGGGAGCGCGCCAGCCTGGAGGCAGTGGTGGAGACTATCGATACCCTGGATGTTGGTCTC
GCAGACGCTGTCGATCTGCTAGAGATGGCGGTTGAAGAGGCGGATGATGAGGCGCTCGAT
GCGGTGGCCGCCGATCTGGACGCGTTCGAGCAGCGCATCGCAGAGCTGGAGTTTCGCCGC
ATGTTCTCCGGTGAGATGGACCCGAGCAACGCCTTTCTCGATATCCAGGCCGGCTCAGGC
GGTACCGAGGCGCAGGATTGGGCCGAGATGCTACTGCGCATGTATCTGCGCTGGGGTGAG
GCGCACGGTTTTAAGACCGAGCTGATGGAGGCCTCGCCAGGAGAGGTAGCCGGTATCAAG
TCGGCCACCATCCGGTTTGAAGGGGAGTACGCCTTTGGCTGGCTGCGCACCGAGACCGGC
GTGCACCGGCTGGTACGCAAGTCGCCGTTTGACTCAGGCAATCGGCGCCATACCTCCTTC
TCGGCAGTGTTTGTCTCGCCGGAAATCGACGACTCGATCGAGATCGAGATCAACCCTGCG
GATCTGCGGATCGACGTCTACCGTGCCTCTGGTGCTGGCGGTCAGCACGTCAACCGGACT
GAATCAGCAGTGCGCATCACACACAACCCCACCGGCATCGTGGTGCAGTGCCAAAACGAC
CGTTCCCAGCACAAGAACAAGGATCAAGCGATGAAGCAGCTCAAGGCGAAGCTCTATGAG
CTGGAGATCCAGAAGCAGCGTGAGACCCAGCAGGCGGTGGAAGATACCAAATCCGACATC
GGTTGGGGCAGCCAGATCCGCTCCTATGTGCTCGACGCCTCACGGATCAAGGATCTGCGC
ACCAACGTCGAGACTGGCAACACTCAGGCGGTACTCGACGGCGGACTCGACATATTTATC
GAGGCGAGTCTGAAGAGCGGTTTGTGA
>NGAMOLHF_00290 hypothetical protein
ATGACAAAGCGCCGATTTGACACAGAAGTCTTACTAGAACAAATGCTTGCAGGTAGTGAG
GAGGCGATCCAGTCCTTCTATGAGCGCTACCGGGGGCGCATCTACCGGTTTATCGCGCGC
CAATGTGGTGCCGACAACTATGGAAGCCAGGTCTATCGGGCAGTCTGGAGCCGTTTCATC
GCGGCCCGCCGACGCTGCTCGACCATCCGGCAATATAAGGTGGAGCTCTACCGGGAGTTG
CATGAGGCACTGTGGGAGTTCGGTGGTGGCTGTGACGGCATGCTCTACACCAGTCCGGAG
CTGATATTGAAGGTCGATGACGATACCAAATGGGGGGTGTTGTTGCTGGAAGAGGTGCGC
TGCCTGCCAAAGCATCTGCGGGAGTGTTTTCTGTTTCGTTACGAGATCGGCTTGACCCCC
ACCGCGATCGGTGCGGTACTGGGCAAGCCGACGGCGCAGGTCAGCGATCAGCTGGCGCAG
GCCGAGGAAGATCTGCTGACCTCGCTGGAGGTGAGTGGGTTCTCTAAACATCTGGAGTTG
AAGGCGGTCTATCAGTTAACCCGTCAGATCAAGCCGCCGGCGCTGTGGGATATGGCGGTG
CTTGGCTCCGTGCCAGAGTGGCTCGAATGGGGTGGGGAGTACACGATGGCGCAGCCAACG
ATCTCGCCACCCGGAGTTTCCGGGATGAAACAGATCGCCAGCTCCCTCTCGACAACCCGT
AAATCGATGCACCGGCACGAGCTCTTCTACAACGTCATCGAATACCGGAACTAA
>NGAMOLHF_00291 hypothetical protein
ATGCAGGTCTCCGTCATCATTCCCACTCACAATCGTGCAGCCACCCTGCCCAGGGCGATC
GAATCTGTGCTGCAGCAGAGCCGTCCGGCCAATGAGATCCTCATCGTCGACGACGGCTCC
GACGACGATAGCCGCGCTTTAGTCACCCAACAGTTCCCCCAGTGCCGCTATCTGCATCAG
CAGAACCGGGGGGTCAGCAGCGCCCGTAACCTGGGGATCAGCGCCAGCAAAGGGGAGTGG
ATCGCCCTGCTCGACTCCGACGACGCCTGGCTGCCGCAGAAACTCGAGCAACAGCTGGCA
CGGGTGGAGGCGCAGGCGGGAAAACGCCTCTGTCATACAGAGGAGATCTGGATACGCAAT
GGCGTGCGGGTCAACGCCATGAAAAAACACCAAAAACAGGGAGGGCGGATCTTTGGCAAC
TGCCTGCCGATGTGCGTCATCTCCCCCTCATCGGCGCTGCTGCACCGCTCCCTATTCGAT
GAGGTGGGACTGTTCGACGAAACACTGCCCGCCTGCGAAGACTACGATCTCTGGCTGAGA
ATCTGCGCCCACGAAGCGGTGCTGTTTCTCGAACAGCCGCTGATCGTCAAGTATGGTGGC
CATGCGGACCAGCTCTCACGCCGACACTGGGGTATGGACCGCTTCCGCATCCAGGCGCTG
CAGAAGATCATCGACTCGGGCCAGCTCTCGGCAGAGGATTACCAGGCCGCGGTGGAGATC
CTCGTGCAAAAGGCGCTCATCTTCGCCCATGGTGCGGAAAAACGCGGCCATCACGAACGC
GCCGAACACTATCGAAGAATAGCACGACACCACCAGAAGATGGGAATCCATTCCCAATGA
>NGAMOLHF_00292 hypothetical protein
ATGAGTCCAGTCCGAATCAACCTGCTGGTCGCCCTGCCAGCCGAAGCCAAGCCGCTGATC
CACGGCCTCGGCCTGAAGCGCCAGCAGCCCGATACGGGCCCCTGTCCCATCTATATAGAT
GGTGGTATCAGCCTGGCAATCAGCGGCCCAGGCCACGCTGCGATACTGGTAGCCTGCCGC
TGGCTGCTGCACAACCACCCGGCCGATCAATGGATCAACATCGGCATCGCCGGCCACCCC
AGCCACAGTCGGGGGAGCCTGTTCTGCGCCGAAAGCGTCATCGAACGCAACAGCGGCCGC
AGCTGGCAACTCAGCCCCGCCAGCCGCCTGATCGACTACTGCCCGCTGGAGAGCGTCGCC
CAGCCGGAGTTCCACTACCCCGCAGCACGCCTCTACGAGATGGAGGCAGCGGCCCTGCTG
GATGTGCTCACCCCGAGCCTCCCCCTCGACCAGATTCAGATCCTCAAGGTGGTTTCCGAC
AACCACAGCCAGCCTGCGCAACAAATCAATGGCAAGATGGTCTCGAGCCTGATCGAGCAG
AACTTGCCGTTGATCCGCAATCTGCTGCAGCAGCTACAATGCCAGCAGGAGAGACAGAGA
GCGGAGTCCTATGCCGAGTAG
>NGAMOLHF_00293 putative oxidoreductase
ATGCCGAGTAGACGAAGAATTCTGGTAACCGGCGCCAGCCGCGGCATCGGCGCAGCGATC
AGCCGACGCTTGCTAACGGAGGGCTGTGAGGTAGTCGGCATCGCCCGAGACTTCACCGAC
TGGGATGAAACAGAAGAACGCTTCATGCCGATCGCCCTCGACCTAGCCGATCTCGACAAG
CTGCCCCATCAACTCGGTGAGATCGCCCGCCTCCACCCGGCCATCGACGGCCTGGTGCTG
AACGCCGGCTACGGCCGCTTCGGCTCCCTGGAGGAGTTCTCCTATCGGCAGATCGTGGAG
ATGGTCAATATGAATCTGCTGCAACATCTGTTTGTCGCCCGCGCCTTTCTGCCGCATATC
AAACAGCATGGTTTTGGCGACCTAGTGATCATCGGCTCCGAGGCGGCGCTGGCAGGTGGA
CGGCGCGGTGCCGTCTACTCCGCCTGCAAGTTCGCACTGCGCGGCTTCGCCCAGTCGCTA
CGTCAAGAGACGGCCAACAGTGGCCTGAGGGTCAGCCTGATCAATCCCGGCATGGTCGAT
ACCGGCTTCTTCGATGAACTGGAGTTCGCACCGGGGCAGGAGCCCTCCCAACACCTGCGC
CCCAGCGATATCGCCGACGCCCTCTGGACCGTGCTCAGCGCCCCCGCCGGCACGGTGTTC
GACGAGATCGTGCTCAACCCACTGCATAAGGTCATCCAGTTCAAAAAGCGACCATGA
>NGAMOLHF_00294 tRNA (adenine(37)-N6)-methyltransferase
ATGAGTTTCACCTTCGAGCCGATTGGCATCATCCATAGTTGTTTCAAAGAGAAATTCGGT
ATTCCACGCCAGTCCGGGTTGATCCCGGAGGCAGAGGGACAACTGGAGATACTCCCCCCC
TACAACCGGCCCGAGGCATTTGTTGAGCTGCAGAGCTACTCCCACCTCTGGATCAGCTTC
ATCTTCCACCAGGCGATGCGCGACGCGTGGCGCCCCAGCGTGCGCCCGCCGCGGCTCGGG
GGCAACCGGCGAGTCGGAGTATTCGCCAGCCGCAGCCCGTTTCGCCCTAATCCACTGGGA
CTCTCAGTGGTGGAGCTGCAGGGGGTCGAACAGCAGGGGGAACAGATCGTACTGCAGCTG
GGCGGCATCGATCTGCTTGACGGCACTCCGGTGGTCGATATCAAACCCTACGTTCCCTAC
TGCGACGCCATCCCCGGGGCCCGCAGTGGTTTCGCCCCGGAGCCACCCGGCGCCCCCATT
GAGCTGACGTTCGCCCCCCAGGCCGAGGCTACCCTGGCTCAGCTGCCGCCACAGCAGGCC
GAACAGCTACGCCGGTTGATCCAGCGCATCCTGGAGATCGACCCCCGCCCCGCCTACCAT
CGCAACAGCGTCAAACGACGCGACTACGGCATGCGCCTCTACGACTTCAACATCCGTTGG
CGGGTAGATGCAGAGACTGTCACCTTGACCCGGATCGAAGCATTTCAGGAAGAGCCAGTT
TGA
>NGAMOLHF_00295 Protein YchQ
ATGAGCGACCTCTACCCCTACATCAAACACATTCACCTGACCACGGTGACCATCACCGGC
CTGCTGTTTCTGCTGCGCTTCATCTGGATGATCCAGGGCAGGCTGCAGCAACGCGGCCGC
TGGGTGCGCACCCTGCCCCACATCAACGATAGCCTGCTTCTGGCCAGCGGGCTGACCATG
GCCACCATCCTCGGCCAGTACCCCTTCAGCGCCAACTGGCTCACCGCCAAGCTGCTGGCG
CTGCTCGCCTACATCGTGATCGGCAGCATCGCCCTGAAGCGCGGCCCGAGTCGCGCCATC
CGCATCCTCGCCGGCCCCATCGCCATCGCCTGCTACCTCTATATCATCGCTGTCGGCCTA
ACCCGCCAGCCGCTGCCGGAACCGGCACTGCTGCTACAGATCCTCAGCCACTGA
>NGAMOLHF_00296 hypothetical protein
ATGGACAAGACCCTGCAACGCCTGCTGGATGCCGAGATGGAAGCGGAGCACATCCATCAG
CAGGCCAACCAGCGACGCGAGCAGGCAATTCAGGATGCGCTGCAGGAGGCACAGGCCCGT
GAGAGCCGCTTCGAGGCCCGCATCCCGGAGCTGCATGCCGCCTTTCTGGAGAAGGCGGAG
GCCCGCGCCGAGCAGACCGTCGCCGAGCTCAAGCGGCGTTTTGAAGAGCGCCATGCGCAA
CTCTGGGAATATGCCGACTCCCGCGAAGAGAAGGCATTGGACGCCGCGTTTGCACTGTTG
ATCAACCCAGAGATCGACGAGTAG
>NGAMOLHF_00297 V-type ATP synthase subunit C
ATGCAAACAGCCACCCAAACCTACCTTAAGACCCGGGTGAGCATTCTGGCGAGTCGCCTA
CTCGATCCGGAGCAGGCGGCAGAGCTGATCGACCTAACCGCGGAAGAGCTGGATCAACGC
CTTGCCCTGAACGGCATCCTCAGCCAGAACCTCCGCACACAGCAGCTCAACCGCACCCTC
GAACACAGCCTCATCAACAATCTAATGCTGGAACTCGCGGTGCTGACTCGGCCGCTCACC
GGCAGCGCCCGTACCCTGCTGCTGTTCTGGTCACGCAAGTTCGAGCTGTTCAACCTGAAG
GCGCTGATCCGCAGCAAGCTCAAAGGTCTGCCGATCGAGCAGATCCAGGAGACACTCCAC
CAGCTGCCGGAGAGCATCAGCCTACCCCACGAGGCACTCCTGCAGACCGAGAACATTCGC
GAGATGCTGCGCCTGCTGGAACACGGCCCTTACGCCCCTATCGCCCACCAGGCGCGCCAG
GTCTATGCCGAGAAGAACGAACCCTTCTCCCTCGACGCTGCCATCGATCGCAGCTACTTC
TCCGGGCTGGTGCACCAGGCGCAGCGCACCGAGCCGCTGCATCGCGACAGTCTGCGACCA
CTGATCGGCAGCCTGATAGACCGGCAGAACATTCTCTGGCTGTTCCGTTACCGCTTCAGC
TATCGTCTCTCCCCCAGCGAAACCTACTACCTGCTGATCCCGGCGGGTCGCCAGATCGGC
CGCCAGCAGCTGATGCAGCTAGCCAATCTCAGCAGCTTCGGCGAGATCATCGAGAACCTC
CCAGCACGCATCCGCGCACTGTTGGCCGAATCCATCAACCCGATGCAGGTGCGCCAGCAG
CTCGACCGACAGATGAGCACAGAGGCGCAGCGCTTGATCCGCTTCAGCCCCTCGGTGCTG
ACCCGTGCACTGGCCTATCTGGTGGCGCGCCATTTCGATCTGGAGCGGCTGCAGGCGATC
CTCCAGGGACGGGCACTGGGGCTGAACGGCGACCTGATCCGGCAGGCGATCGGCGTCCCT
CCGTTGGCCACACGTCAGGAGACCCTGTCATGA
>NGAMOLHF_00298 hypothetical protein
ATGTTTAGCCCTCTGCCGATGAAGCACCTGCGCATCCATCTGCTCACCGAAGATCTGCCG
CTGGCATCGCTGATCCTCGCCGATAGCGCCTGTTTCAGCCCCGACCCACGTGACAGCGAT
GCCGAGGCAATCAGTGAGGTCCCTGGCGAAAGCTACCGTCAGTTCTATCGACGCGCCCGC
AGCCGCCTCGACAAGATCAGCCAGCAACTGCCGGTGGAGCCTGTCACAGTCGATTCACAC
AGCTTCTTTGTCGACCAGTCACTGCTCTCTGAGAGCAACGACTGGCTGGGGGAGACCTGG
CAGCACTGCTCAGCCATCGAAGAGGAGCGACACCGCCTGCGCGAGGCGCTGCAGAAGATC
GATCAGCTGAAAGAGACCCTGGCAGACTTCCACGATCTGCATATCGACCTCGGCCTGCTG
CAGCAGCGCGAGCGCTTTCTCGACATCCAGATCGGCCGAGTGCCAATCGACAACCTGAAC
CAGCTACAGGACGCGGTGAGCCTCGCCGGCTATCTGCTCTACCGTTTTGGCCATAGCCAG
AGCACTGCCAGCGTGGTGGTGATCGGCCTCGACACCAACCAGACCTCACAGCTCAAGCCG
CTACTCGATACCGCCGGCTTTCAGCCACTCGATCTGCCCCCCGAGTTCCACTCCGAACCG
GAACAGGTACAGGCAGACCTGCAGCGGCGTCGCGAGCAGCTCGCCACCGAGTCACAGCAG
CTCGAACAGCGCTGCCAGAACCTGCAGGCAGAACGTCATCAGCGCCTTCAGCAGGCTGCC
CACACCCTGCGGCTGGCCGCCCCCTATGTGGCGCTCGGCGCTGCTGCCCACAGCCGCGGC
AGCCTGTCACTGATCCAGGGCTGGGTGCCGAATCGCCAACTTGAAGAGCTGCAGGCCCTG
CTGGAGAAACGCCTTACAAACCCGTTCATCATCGAAGCGCGCGACCCACTGCCACAGGAG
CAGGCCCATGTGCCAACCCTGATGGTACAAAATCGCCTGCTGCGGCCGTTCGCCCTGCTG
GTACGCCAGTACGGCACCCCCCGCTATGGCGAGGTCAACCCCACCGGGCTGTTCAGCATC
AGCTTCATGCTGATGTTCGGCATGATGTTTGGCGATGTGGGCCACGGCGCGGTATTCATC
GCCGCCGCACTGCTGGCGCACCGCAGGCTCGGTGAGTTCACCCCCTTCGTCGTCATCGCC
GGGCTCTCCTCGATTCTATTCGGCTTTCTCTACGGCAGCCTGTTCGGCTACGAACATGTC
CTGCACGCCATCTGGATCGCACCGCTCAGCGATCCGCTCTACATGCTCTCGGTGGCGCTC
GGCTGGGGCATCGGTTTTCTGCTGGTCATGAACCTGATCAACATCATCAATCGCTTGAAG
CTGAACGACCGCAACGGCGCCCTGTTCGGCACAAACGGTCTCACCAGCCTGCTGCTCTAC
ATCAGCCTGATCGGTCTCGGCTACCGTTACTATCAGGATGGCAGCATCAGCACCGCTTGG
TCGATCCTCGCCATCGCCTCGCTGTTCAGCCTGTTTGGCTACCAGCTGATCGAGAGTCAG
GCACCGGTAGGCGAACGCATCCTGGTGGCCGCCATCGAGACCTTCGAGGCAGTCACCGGC
TATCTGTCGAACACCCTCTCGTTCCTGCGGGTCGCCGCCTTCAGCCTCAATCATGTGGCA
CTGGCACTGGCGGTGTTTACCCTGGCGGGGATGAGCGACGGTGCTGGCCACTGGCTGACG
GTGGTTCTCGGCAACCTGTTCATCCTGATCCTGGAGGGGGCGATCGTCACCATCCAGGTT
TTGAGACTCGAATACTACGAGGGTTTTTCACGCTTTTTCGTGGGGGACGGGAGGGCATTT
AAGCCGCTTACGCTTTGA
>NGAMOLHF_00299 hypothetical protein
ATGTACCTGCTGATCGGAGTGATGACCCTGGGGATCGTTGGCCTCATCGTCGCCGGCATC
CTGATGGAGATGCGGCCAGCCCGGACCGGGCAACGCTGGTTCAAGCCAACCATCGTCGGC
AACCTGCTGCTGTTTGTGGTGGCACAGGCGGCACTCATTTTCATCGGCGCGCAGGAGGTG
ATGGCGGCCCCGGCAGTCGCGGAGAGCGGCGGCGAGATCTCTATCGGCATGGGCCTGGCG
ATCATCGGCATCGGTATTCCCACCGCGCTCAGCACCATCGCCGCTGGCATCGCCGTGGGG
CCCATCGGCGCCGCCTCACTGGCAGTGCTGGCGGAGAAGCCGGAGATCTTCGGCCGCACC
CTGGTCTATCTCGGCCTGGCCGAGGGCATCGCCATCTACGGCCTAGTGATGAGTATCCTG
CTGTTGGACAAGATCTGA
>NGAMOLHF_00300 hypothetical protein
ATGGCCGAACAGACATTCCACACCACCCGCCTGATCTTTATGGGAGAGGCCGCACTCTGC
GACGGCTTTCGGCTGATCGGCTTCGAGACCCACAGCGATCCCGATCTGGAGACCACACAA
CGTCTGTTGGGCGAGTTGGTTAAGCAACGTCAGCACGCCTTCGTGGTGATCGATCAGCGC
ATCAGCCGTAGCGGTGCCTCGATGCTGCAACAGATCCGCCACGAGGGGGGGCGCATCGTG
CTCGCTGAAGTCCCCTCGCTCAACAACGCGACGGAGTTCCACAGCCCGCTCGACGAGCAG
CTCAGCCGCCTGATTGGCGGTACCGCTATGGAGCGACAGCATGAATCAGGTTGA
>NGAMOLHF_00301 hypothetical protein
ATGGTCCATGCGGCTCTGCAGCTTCAGCTCATCCGCCTGCACTCTGCGTCGGTAGGCGCG
CTCCGCCAGCGCCTTGGCCAGCAGGGTCTCCTTCTCTTCGCGCAGCTGCAGCCGGTCGCT
CGCCTCGCGCAGGATGTTGGCGCGGCCGTGCTCGGCACGCAGTTTGCACTCGGCGGCCAT
CTCTTTGGCGCGATCGAGTATCGCCTGTTCCAGGGCTTCAACCTGATTCATGCTGTCGCT
CCATAG
>NGAMOLHF_00302 hypothetical protein
GTGCGGCATCAGTTGCTGGCAGACGGCACCGCTATGCTGGTTGAGGATCTGTTTTATATC
GACGCACGAGGCAGCTACACTCAGAGACCGGAACACTCTGGTCAGGCCTATGATCCGGAT
AACATAGGCATCAGCCTGGGTAATATCAATGTGGCGACCGTCACCCTCTATCCTTACCTG
AAACGCAGGTTTGGAAACACGGCCAGCGGACAGATCGGCTACCGCTATCGGCGGGTGGAA
TACGACAACGATGTGGGAAACGATCAGGATACAAAAGAGATCCTCGCCTCCCTGGAGAGC
GGTACCCGCTTTACTAAGCTAAAATGGGGGCTGAACTACAGCCACAGACGCTTTGAGCCC
GAAGACCGTGTTCGCTCAAAGTTTGAGCGATTTGTAGGCGACATCCGCTATCCGGTGTTC
AAACGTACGTATGCTATCGGAAAGTTGGGCTACGAGCAGAATGAATATACGACCCAGAAT
GCCTCTGACGAGAAGGAGGGGGCATTGTGGGGTGTGGGCTTGGGTTGGGCGCCTTCTGTG
CGGACAACCATGGAGTTCATCGCAGGTAGGCGCTACTTCGGTAACACTAAACAGATGATG
GTTGTGCATCGGGCAAGACGATTGACCGTATCCGCAAACTACGATGAGGATTTTGATAGC
AACGCCACACTGGATGCAGATGCGCCGGTGTTTGATGATCAGGGTAATCCCATTTTCCCC
GGCGAAGGTGGCGACCTCAATACAGAGATCTTCTTGAAAAAGACCCTTGCCGCAGAGGCC
ACCTACTCTTTCCCGCGTTCCTCTCTTAGCGGGCGTATCTTCGATCGCAAGCGTGAATAC
ACCGCTGATGGCACTGAACAGGACGTGTATGGTGCCGATGTCTATTATGATTGGGGCTTG
GGTGGGCGCACCTCTGGGCGTGTTGGTGTCTATTACCGCTACAATTCACCACGAGTGGAT
GACAAGTATAATGACTACTACGGTCTGCTATCTGTGGAACATAAGTTCGCGCCTTCGGTT
GTTGGAATCGGAGAATATACCTTTCTCAGGCGCGATTCAGACAACCCGCTCGGGGGTTAC
AAGCGTAATCGCATAGCGGCGACGATGAAGTTCTTGTTTTAA
>NGAMOLHF_00303 UDP-2,3-diacetamido-2,3-dideoxy-D-glucuronate 2-epimerase
ATGAAAAGGACCATACACCTGATTGCAGCGGCCCGACCCAACTTCATGAAGATCGCACCG
CTCTATCATGCGCTGTCCAAGGAGAGCTGGGCAGATGTAGCGATCGTACATACAGGCCAA
CACTACGATCTGAATATGTCCGACGCTTTTTTTCAGGACCTGCGTCTGCCTGAGCCCCAC
ATCCATCTCGGCGCAGGAAGCGGTAGCCATGCCGAACAGACCGCTCGGGTTATGATTGCC
TATGAACAGGTGGTGATGGAGAAGCGCCCGGACATGGTGGTGGTGGTGGGCGATGTCAAT
TCCACTATCGCCTGCACCCTGGCTGCCACCAAGGTGGTCTACAGTCTCTCGGATTTCGAT
TCCGTCACAGGCCTCAACCGCCCCGTGGTGGCGCACCTAGAGGCAGGGCTGCGCTCCTTC
GACCGCAGCATGCCGGAAGAGGTTAATCGTCTCGCCACCGACGTGCTCGCCGATCTGCTT
TGGACCCCGTCCCCCGATGGCGACGAACATCTCCAACACGAGGGCGTGGAGGCACACAAG
ATCGTACGGGTCGGCAACATCATGATCGATTCTCTGGAGATGATGCGCGACAAGATCGAG
ACGGATGGGACATACGAAAAACACGATCTTGAGAAGGGCAACTATGCGGTCATCACCCTG
CACCGCCCCGCCAATGTGGACAGCCCCGAGTCGCTGAAATCACTCTGCGACATGATCAAC
AATGTGGCGGAGAAACTGCCAATCATCTTCCCCATCCACCCCCGCACTCGCAAGCACCTT
GAAACTAGTGGTCTGATCGAGACCATCTCGAACAACCCGGCGGTCAAGCTGCTAGAGCCA
CAGAACTACATCAGCTTCATGAATCTGGTATTCAACTGCCGGATCGCAATTACCGATTCT
GGTGGCCTGCAGGAGGAGACCAGCTACCTCGGCATTCCCTGCCTGACGGTACGACCCAAT
ACCGAACGACCGATCACCATCACCCAGGGCACCAATCAGCTCTGCAAGCTTGAGGAGGTG
GAGGATAAAACCAACGAGATCCTTGCTGGCAAGGCGGGGAAAGGCTCAGCTCCCGATCTC
TGGGACGGGAATACCGCATCGAGGGTCGTCGACTCCATTCAGAAAACATTCAAGATCTGA
>NGAMOLHF_00304 hypothetical protein
ATGCAAACAAGAATTATCAAAAAGTGGCGTGATTTCAACTCATTGGAAGATGAGTGGAAC
GGAATGCTGAGGTCATCCCAGGCCGACAGTGTTTTTCTGACCTGGGAGTGGCTCACGGCC
TGGATAGCCTCAGCCGGCAAAGAGTGCGAGCCATTCATTGTCACAGTGAGGGATCAGGTG
GGGCGTCTGGTGGGGGCTGCCCCTCTCTACTGCTCCAGCTCAATCCTTGGTGGTTGCATC
CACTATCGCACCCTGTTGCCGATGGCCGATTACGCCACCGGTTTTGAGTATCCCGACTGG
ATCGTCACCGGCGCTGATCAGGCTGGTGTCAGTCAGGCAATCGCCACTGCACTGAACCAG
GCGCGGGCGGACTGGGATCTGCTCTGGATGGCCAGGCTCGCGGGCTGGAGTGGTGCCCTT
AAACGCATCACCTCGGCTTGTGAATCGGCAGGACTGCTCTGGCGCTCCAGGGAGCGTGAG
TTCAGTCTGATCGATCTTCCCGCCAGTATGGAGGCCTTCGAGCGTTCCCTCTCCAGTAAC
CGGCGCCAGCAGCTGCGCCGCAAACGCCGGCGTCTGCAGCGTGAGAAGGCGGTGGTGACC
ACCCGTTGTCAGAGTCACGATGAGCTGCCGGAGTACCTAGAGGCGCTGTTTGCGCTCCAC
CATCTGCGCTGGGCGCCACTGGGCGATCCCGGATGTTTCATCCGCAAGCCGGCTGAAGCC
GCCTTTTATAGTCAGTTTTTGCCGATGGCGCTGGATGCTGGCTGGCTGGCGATGTACGCC
CTCAGGCACCAGGGCGAGATCCGGGCTGTGCAGGTAGGATACAATTACGGTGGGGTGTTC
CACCAGATGCAGGAGGGCTTCGACCCGCAGTTTTACCCCGGCATTGGTAATGTGCTGCGT
GCGGAGGTGATTCAGGCTTGCATCGATGAGGGGATCAGTGCCTATGACTTTCTTGGCGGC
CACACCGAACATAAAAGGCGTTGGAATGCCCATCTGCGAATCGGTTTCGACCTGCTGATC
GGTAACGCTAACCTGAAGAGTCGCCTGCTGCAGACAAACCAGATCTGGCCCACCGGACGT
TTTCTGCGGCTGGCTGGACGGGATCGACGCCCTGGAGAGAGATAG
>NGAMOLHF_00305 tRNA-Val(cac)
GGGCGCATAGCTCAGCTGGGAGAGCGCTGCAGTCACATTGCAGAGGTCACAGGTTCGATC
CCTGTTGCGCCCACCA
>NGAMOLHF_00306 Glutamate--tRNA ligase
ATGACCATCCGTACCCGATTTGCTCCCAGTCCCACCGGCTACCTCCATGTGGGCGGTGCC
CGAACCGCACTCTTCTCCTGGCTCTACGCCCGCAAGCACGGCGGCAAGTTCGTGCTGCGC
ATCGAGGACACCGATCTTGAACGCTCCACCGCCGAGTCGGTGAACGCAATCCTCGAGGGC
ATGACCTGGCTTGGGCTTGAGTACGATGAGGGCCCCTTCTACCAGACCCACCGCTTCGAG
CGCTACAACGAGGTGATCGGAGAGTTGATGGACAAGGGTTTGGCGTATCGTTGCAACTGC
TCCAAAGAGCGCCTCGAGCAGCTGCGCGAAACGGCGATGAAAAACAAGCAGAAGCCTCGT
TACGATGGCCACTGTCGGCATCGGGAGGTCTCTGCGGATGAACCTCATGTGATCCGATTT
CGCAATCCCCTGGAGGGTACCGTAGTGGTCGATGACATGATTCGTGGCCGGGTCGCCTTC
AATAATAGTGAGCTGGACGACCTGATCATCCGTCGCACCGATGGCTCCCCCACCTACAAT
CTCACCGTGGTGGTGGACGACATGGACATGGAGATCACCCACGTGATCCGCGGCGATGAC
CACCTCAACAACACCCCGCGCCAGATCAACATCCTGCGAGCTCTGGGTAAGGGGTCGCCG
AAATATGGCCATGTGCCGATGATCCTCGGTGACGACGGCGCACGCCTCTCGAAACGTCAC
GGCGCAGTCAGTGTGATGCAGTATCGCGAGGACGGCTTCCTGCCAGAGGCGCTACTCAAC
TACCTGGTGCGTCTCGGCTGGTCCCACGGCGATCAGGAGATCTTCTCCATCGATGAGATG
ATCGAGCTGTTCGAGATAGACGCGGTCAACAAGGCCGCCTCCAGCTTTAATACCGAAAAG
CTGCTCTGGCTCAACCAGCACTACATCAAAGAGGATGACCCCAAGCGGGTCGCCCACCTG
CTCAGCTACCATATGGGTGTGTTGGATATCGATCCTACCGAGGGTCCCGACCTGGTGGAG
GTGGTCGAGGCTCAGCGGGAGCGCGCCAAGACGCTGGTCGAGATGGCCGAGATCAGCGCC
TTCTGCTACAGAGATTTCGACGCCTACGATGAGAAAGCGGCGAAGAAACACCTGCGTCCG
GCGGCACAGGAGCCGCTGGAGCGGATGCGCGAGGCGCTGCAGGCTCTGGAAGAGTGGAGC
GAAGCGGCACTGCACGAACAGGTCGAGAATGTCTCCGAGGCGCTCGAGGTAAAGATGGGC
AAAGTGGCCCAGCCGCTGCGGGTCGCCCTAGTGGGGCGTGCCGCCTCACCAGGCATCGAT
GTGACCCTGAAACTGGTGGGCAAAGAGGCGACCCTGCGCCGTATCGATTGGGCGCTGGCC
TATATCGCTGAACGGGCTGCCCAGGCCTGA
>NGAMOLHF_00307 Glutamine--tRNA ligase
ATGACTACATCCGAGAACAAAACGCCTACCAACTTCATCCGTCAGATCATCGATGCTGAT
CTGGAAGCGGGCAAAAACGCGGGCAGGGTACACACTCGCTTTCCTCCGGAGCCCAACGGC
TATCTCCATATCGGCCACGCCAAGTCGATCGTGCTCAACTTCGGCATCGCCCAGGACTAC
CCGGGTGGCCAGTGCAACCTGCGTTTCGATGACACCAATCCGCACAAGGAGAACATCGAG
TTCGTCGAGAGCATCCAGCAGGATGTGCGTTGGCTCGGATTCGACTGGGAAGATCGACTC
TTCTACTCTTCGGACTACTTCCAGCAGTTGTATGATTTTGCGGTGGAATTGATCAAGGCG
GACAAGGCCTACGTCTGCGACCTGAACGCGGAGCAGATGCGCGACTACCGCGGTACCTTG
AAGGAGCCGGGCAGACCCAGTCCCTATCGTGATCGTTCGGTGGAAGAGAACCTGGAGCTG
TTTGCGCGAATGAAGGCGGGCGAGTTTGCCGATGGCGAACGGGTGTTGCGGGCGAAGATC
GATATGGCCTCGCCCAACATGAATATGCGGGATCCGACCCTCTATCGGATCCGCCATGGC
GTGGTGCACCACCAGACCGGTGAGGACTGGTGCCTCTACCCGATGTACGACTTTACCCAT
CCGATCTCCGATGCGTTGGAGGGGGTCACCCACTCCCTCTGCACCCTGGAGTTTGAGGAT
CACCGGCCGCTTTATGATTGGGTGCTCAACAACATCACCATCCCCTGTCATCCCCAGCAG
ATCGAGTTCTCACGACTCAATCTGGAATTCACGGTGATGAGCAAGCGCAAGCTGACCCAA
CTGGTGGCAGAGGGCCATGTGGAGGGATGGGACGACCCGCGCATGCCCTCCATTGCTGGT
CTGCGCCGCCGCGGCTATACCGCCGCCTCGATCCGCGACTTCTGTCATCGTATTGGTGTC
ACCAAGTCCGACAATAAGGTGGAGATGGGGGTGCTGGAGAACTGCATCCGTGAGGATCTG
GACAAAAACGCGCCGCGCCGTTTGGCGGTGATGCATCCACTGAAGCTGGTGCTCGAAAAC
TACCCGGAAGGGAAGAGTGAGGAGCTGGAGGCGGCCAACCACCCCAAGGATGAGTCGATG
GGCAGTCGCACGATCCGTTTCACCCGCGAGATCTATATCGACCAAGCCGATTTCCGTGAG
AGTGCCAACAAAAAGTATAAGCGGCTGGTGAGTGGTGGTGAGGTGCGGCTGCGCAACGCC
TACGTGATCAAATGCGAAGAGGTGATCAAGAATAATCAGGGCGAGATCGTGGAGCTGCGC
TGCAGCTACGACCCCGAGACTCTGGGTAAAAATCCGGAGGGCCGCAAGGTGCGCGGCGTG
GTCCACTGGGTCTCCGCCGAATACGGCGTGAAGGCCGAGGTGCGCCTTTACGACCGGCTC
TTCAGCAAGGCCAATCCTGACCAGGTAGAGGAGGGCGGGGTGTTCACCGACAGCCTAAAC
CCCGATTCCCTGCGTACCCTCACCGACTGCTATATCGAGCCGGCTCTGGCGAAGGCAGCT
CCGGGTGAGCGCTTCCAGTTTGAGCGTGAGGGCTATTTCTGCCTCGATCGCCAGGATGCC
TCAGCAGAGCGGCCGGTATTTAACCGTATTGTCACGCTGCGTGACTCCTGGGCTAAGATT
GAGCAGCAGGGTAAAACCTGA
>NGAMOLHF_00308 hypothetical protein
ATGAGTGAGAAAAGTGCGCACCTGTTTTCCAATATCTGTACGTCCTGCATGACGGCGGCC
TTGATCGCCGTTGCGGCGGTGACTGGGGCTACCCTGCTGTGGGTGATGATGCTCTAG
>NGAMOLHF_00309 tRNA-Ala(ggc)
GGGGCCATAGCTCAGCTGGGAGAGCGCAACACTGGCAGTGTTGAGGTCGGCGGTTCGATC
CCGCCTGGCTCCACCA
>NGAMOLHF_00310 Colicin V production protein
ATGCATTGGATAGACATTCTCATCCTTATTGTTGTCGCCATCTCTGCCATTATCAGCTTG
GTGCGCGGTTTCGTCAGCGAAGCGCTCTCTCTTGCCACCTGGGTGGTGGGATTTTGGGTG
GCCTGGCTGTTCTTCCGTCCGCTGGCGGTACAGCTAGAACCCTGGATTGATGTGCCCTCC
CTGCGTTTGGGCGCCTCCTTCGGTCTGCTACTTATCGTCACCCTGCTGCTCGGCGCAATC
CTCAATCGATTTCTTGCCTTGTTGGTTGATTCCACTGGTCTGACCGGTACTGATCGTATG
ATTGGTATGCTTTTCGGTATCGCCCGGGGCGTGCTAATGGTGGCTATCCTGGTGTTGCTG
GCCGGCCTGACCCCGCTGCCGGGAGATGGTTGGTGGCATGAGTCGTCGCTGATTCCCTAC
TTTGAAGAGATGGCGTTGTGGATGAAGCAGAACCTCCCCGACGACATCGCCCGCTATTTT
AGTTATTAA
>NGAMOLHF_00311 Amidophosphoribosyltransferase
ATGTGCGGTATCGCCGGGCTTGTCGGTAAATCGGCAGTCAATCAGTCGCTGTACGATGCA
TTACTGGTCCTGCAACACCGTGGACAAGATGCCGCGGGGATCGTCACCTGTGAAGGCGGC
AACCTGCATCTGCGCAAGGCGAATGGATTGGCGCGGGACGTCTTCCATACTCGCCACATG
ATCGACCTGCGTGGCAACATAGGTATTGGTCATGTGCGTTATCCGACCGCTGGCTGCTCC
TCCTCAGCTGAATCTCAACCCTTCTATGTCAACTCCCCTTATGGCATCACCCTGGCCCAT
AACGGTAATCTGACCAATGCAGAAGAGCTGAAGCAGGAGCTGTTCCGGGATGACCTGCGT
CACATCAACACCGACTCCGACTCAGAGATCCTGCTGAATATCTTTGCCCATGAGCTGGAG
GCACAGAACACCAGGCGCCTGGCACCTGAACATATCTTTAAGGCGGTGGCCGGCGTGCAC
CGACGCTGCCGCGGTGGTTATGCGGCGATCTCCATGATCCCCGGGGTGGGTATCCTGGCA
TTCCGCGATGCCTTCGGTATTCGTCCGGTGGTCTATGGCAAGCGCGAGACTGAGTTGGGT
ACCGAATATATGATCGCCTCTGAGAGCGTTGCACTGGATGTGCTCGGCTTTGAACGGGTG
CGGGATCTGGCTCCGGGCGAGGCGGTCTTCATCAGCAAGGATGGCGAATTGCATACCCAG
CAGTGTGCGGAAAACCCGGTAAGCTCGCCCTGCATCTTTGAGTTTGTCTACTTTGCCCGT
CCCGATTCAATCATCGACAACGTCTTCGTGCACAAGGCGCGCTCACGTATGGGCAAAAAG
CTGGCGAAGAAGATTCAGCGGGAATGGGTGGATCATGACATCGATGTCGTGATCCCGATC
CCGGACACCAGTCGCACCGCAGCGCTGGCGCTGGCCAATGAGCTGAAAGTGCGCTACACC
GAGGGCTTCATCAAAAATCGCTATATCGGCCGCACTTTTATCATGCCCGGACAGACGGTG
CGCAAAAAATCGGTGCGCCAGAAGCTCAATGCCATCGACCTTGAGTTCGAAGGTAAGAAT
GTGATGCTGGTGGACGACTCCATCGTGCGCGGTACCACTTCGAAGCAGATCGTGCAGATG
GCGCGGGATGCCGGCGCCCGCAAGGTCTATTTTGCCTCGGCAGCGCCGCCGGTGCGTTTC
CCCAATGTCTATGGCATCGATATGCCGGCCGCCACCGAGCTGGTGGCCCACGGTCGGACG
GTGGCAGAAGTGCGCGACATCATCGGTTGTGATGAGTTGATCTATCAGGATCTGCAGGAT
CTGATCGAGGCGGTGCAGAAGAAGGGCAAGACCGATATCGAACGCTTCGATACCTCAGTC
TTCGACGGGGAGTATGTGACCGGCGACGTATCGAGCAGCTACCTCGATCAGTTGGAGCAG
AATCGAAGCGACGGGGCGAAGTCAGAGCGTGAGGATTCAGTCCGTTCGGTCATCGGTCTG
CACAACAATGCTTGA
>NGAMOLHF_00312 hypothetical protein
ATGCAGAAAAGAAAGAGTGTTCTTATCACCGGCTGCTCCAGTGGAATCGGCCTCTGTGTT
GCGCAGGGGCTACAGCAGCGCGGTTATCGGGTGTTTGCCAGCGCACGAAAAATAGCGGAT
GTGGCGCGCCTGCAAGAGCTGGGGCTGGAGAGTCTGCAGCTCGATCTGGATGATTCCGCC
TCCATCGCCAACGCCCTTGAAGAGCTATTACAGAGTAGCGACGGCAAACTCTACGGACTG
TTCAACAACGGTGCCTATGGCCAACCTGGCGCGGTGGAGGATCTGTCGCGGGAGGTGCTG
CGCCAACAGTTTGAGACCAACCTGTTCGGCTGGCATGAACTGACCTGCCGGGTGATCCCG
GTGATGCGCAGACAGGGCGAGGGACGCATCATCCAGAACAGCTCGGTTTTAGGACTGATA
GCCCTGCCCTATCGTGGCGCCTACAACGCCAGCAAGTTCGCCCTGGAAGGGCTGACAGAC
ACCCTGCGCCTGGAACTGCGCGGCAGCGGCATCCAGGTCAGCCTGATCGAGCCCGGGCCG
ATCGAGAGTCGATTCCGCAGCAATGCCTACAAGGCATGGCAGCGCAACATCGATGCCGAT
AGATCGTTTCATCGCAGCAACTACCTAGCGATGGAGACACGACTGCTGAAGGAAGGGCCA
ACCGCCCCCTTCACCCTACCGGCGGAAGCGGTGCTAAAACGGGTATTTCATGCTTTGGAG
AGCCGGCACCCCCGCCCCCGTTACTATGTCACCGTCCCCACCTATCTGTTTGGCACACTG
AAACGACTGCTATCGACCCGGGGAATGGACTGGGTTCTGCAGAAGGTCTCCGGCGAGGGT
GGCCGTTAG
>NGAMOLHF_00313 Chemotaxis protein PomA
GTGGATATCGCAACACTTGTTGGTTTACTCGGAGGATTTGGCATCATCATCGCAGCGATT
GCTACCGGTGGTGACGTGATTTTGTTTGTCAACGTACCCTCAATTCTGATCGTGGTGGGC
GGCACCTTTAGTGTGACGCTGATGCAGGTCTCCCTGGGGGATTTTCTGGGCTCTTTTGCG
ATCGGAATGAAGGCATTTTTCTACAAAACCGATGATCCCAAAAAGCTGATCGAAGAGGCG
GTGCAACTGGCCGATGTGGCGCGCAAAAATGGTCTGCTGGCGCTGGAAGGGCAGGAGATC
AGCAACGATTTTCTCAAGCAGGGGATCGGACTCTGTGTCGATGGTCATGATCCCTCCCTG
GTCAGCAAACTATTGAGCAAGGATATCGAGTTGACCATTCAGCGCCACGAGGTGGGACAG
ACTATGTTCACCAACATGGCGATCATGGCGCCGGCGATGGGTATGATCGGTACCCTGATC
GGTCTGGTGCAGATGCTTGCCAATATGTCCGACCCCGCCAGTATCGGCCCGGCAATGGCA
GTGGCTCTATTGACGACCCTCTATGGGGCGGTGATCGCCAACGCCTTTGCACAACCAATT
GCCGATAAGCTGGCTCGCGCCAGTGCCATGGAGAAGACCAACAAGTCTCTGATCATCGAG
ACCATCTCCGGGATCCAGGAGGGCATGAACCCGCGGGTGTTGGAGCAATTGCTAAGCACC
TACCTGCCTTCCAGCAAACGTCCCTCTGGTGACAAGTAG
>NGAMOLHF_00314 DNA-binding protein Fis
ATGAACATTGAGGCAGGACTATACAGCAAGAGTGGCGAGGGGGATCTTAGCGCCACTCCG
AGGAAAAAATCAGAGCCTTTGCGACAGTGCGTCCACAACGCAATGCAGCGCTACTTCGAG
CACATCGACGGCCATGGTATGAGCAATCTCTACCGGCTGGTGATGAACGAAGTGGAGTCA
CCGCTGCTGGAGAGCGTGATGGACTATACCGGCGGCAACCAAACTCGTGCCGCCGCGGTA
CTCGGCATCAGCCGCAGCACCCTGCGCAAAAAGCTCGCCCAGTACGGACTGGACTGA
>NGAMOLHF_00315 tRNA-dihydrouridine synthase B
ATGCAGATCGGCCCCTACAAGCTGGAGAACAACCTGATCCTGGCGCCGATGGCTGGCGTG
ACCGACCACCCGTTTCGGCAACTCTGCCGGCGATTGGGAGCCGGCATGGCGGTTTCCGAG
ATGGTCTCGGCAAACTCCGCGCTGTGGGGCAACCGCAAGACCATGAAGCGGCTCGACCAT
GAGGGGGAGAGCGGCCCGATTTCGATACAGATCGTCGGCTCGGATCCGACCATGATGGCG
GAGGCGGCGCGCCTCAATGTGGCGCATGGCGCCCAGATCATCGATATCAATATGGGATGC
CCGGCCAAGAAGGTCTGCAAGGTCGCGGCAGGATCAGCACTGCTACGGGACAGCGCGCTG
GTGGAAAAGATTCTTCAAGCGGTGGTCGACGCGGTGGATATTCCTGTCACCCTGAAGATC
CGCACCGGCTGGGATACCAGCAACCGTAATGGGGTAGAGATTGCACGCATCGCCGAGAAC
AGCGGCATCCAAGCGCTGGCGGTGCATGGCCGCACCCGTGAATGCCGTTTCGCGGGAGAG
GCCGAATACGAGACGATTCGCCAGATAAAAGAGGCTGTCGCTATCCCGATCATCGCCAAC
GGCGATATCGACTCCCCGGAAAAGGCGGCTGAAGTTATAAGAGAGACAAGAGCGGACGGA
GTGATGATCGGCCGGGCAGCCCAGGGCAGGCCCTGGATCTTCCGCGAGATCGATCACTAC
CTGAAGACAGGGGAAAAACTGCCAAGTCCATCGCTGAAGTGGACACAAGCAGTACTGATG
GAACACCTGCAAAGCCTCTACGCATTCTACGGAGAACACCAGGGCGTACGCATCGCACGC
AAACACATTGCGTGGTACAGCAAGACCCACCCGGGTGGCGCAGGCTTCAGAAGGGAGATC
AATCAGACCGACACGATCGCAGCACAACTACAACTCATAGGTCGGTTTTTTTCGATGCAA
ATGCAACTGGGGGAAATAGCGGCATGA
>NGAMOLHF_00316 hypothetical protein
ATGTTTACCCGCTGCCCCAACTGCCACACCCTGTTCAGAATCAGCCTGGATCAACTCAAG
GCCGCCAACGGCCTTGCTCGTTGTTGCGAGTGTGAGGAGATATTCAATGCACTGCAGAAT
CTGCAGTCGCTGCCTGGGCTGCATGCAGAGGAACAGCGCCCCCCTGACACATCCGGTCAG
GCCCTGGCCGATGAGAAAACCACGCTCGAGGCTGAAACCAGCGAGACTGATGAGCTGTTT
GATGCCGATGCCGAGGGCAACGAGCAGACCAGCTCCTACATGCTGCTCGACAGCGATTCG
GTGATCCTCGACAGCATCGACTTCTCACTTCCAGAGAAGGGCGCAGCGGGCGTCCCCCTC
GATGATATCAAGGAAGAGCAAGAGGATGAGCTGAGCATCGACAGGGTCAACCTCAACGAC
TATGACCTGGACATCGACAGCAACCCCAGCCAGGAGATTGAGAGCAAAACCACCGCCCTG
CTCGCTGAGGCTGAAGAAGATGTCGCCCTGATCCCAGCGAAGGATCAGCCACAGCCGAGC
GACGAAGAGCCTCCGTCCACCCCGCCTGGGGAACAAAGCCAGCCCTCCTCGGCAGACAAG
GAGAAGCCACCAGCCCACACACTGGATGAGGACTCCTTCGATCTGGGAGGGATCTTCATT
GAGCCCGGCTACGCCAAGCAGAGCCGCCTGTGGGGCTTCGGCGCACTGCTTCTGCTAATC
GTTCTAGGCGGGCAACTGACCTGGCAGTTCCGTGACCAGATCGCCGCCCATCCGCTGGGG
CGCGATCTGCTGCAGCAAGCCTGCAACCAGTTCAACTGTACTCTTCCTCAACGGCGCGAC
CCAAAGCGTATCGTGGTGGTCGAGCGCGACCTACGCATCCACCCAGAACATGACGACGCC
CTCTATCTGCAGCTCGACATGGTCAACCAGGCAAGCTTCGAGCAACCCTTCCCCAAGCTA
CAGTTGAGCCTCTTCAATGAAGCGGGCAAGGCGGTCGCCCGACGCACTTTCCTGCCTGCC
GAATACCTGCCGCTAAGCCTCTCCACCGATAACCTGATGCCAGCCGGACTGCCGATCCGT
ATCCAGATGGAACTGGTCGACCCGGGTAGCGACGTGATTGGCTTCAAGTTTGAATTCCTC
TAA
>NGAMOLHF_00317 hypothetical protein
ATGCTCCCAAATCAGCGCCACGCAGCGCACCGGATACTCACGGCAGTATTGCTGCTGGTG
GCCGCGCTGCCTGCTGCTGCGACACCCCAACTTGATCTGCACGAAAGTCCCCATTTCACC
CCCGCACCGCCGATCGGCTCCAGCGATCGCACCACCGGCGCGTTCAGGATCCCGCTCAAC
GCCTCGATGCGGCTGGGCGACAAAACGGGCTGGGAACTCGAGGTCACCAAGCCGTCCACC
ATCGGCCTCTACGATTTCAAATTCGACGACATCTCTCTACCCAACCTGCCCGACCAAGTC
GAGACGGTTGGCCGCCTGCCCGGGCTGCACCTACACTTGCCCGCATCGGAGCAGTGGATA
CTGACACCCTTTGTCGACATCGGCACCGGCAAGGCCCGCGACGGCAAGCAGGTTGCCTGG
ATCTACTCCACTGGCATGGAGAGCCGCTACGCCTTTGACTGGGGCAATCACGACCTGCTG
CTCGGCAACCGGGTGCGCTATTCCGGCTACGCCCTGGACGACAACAGTCAGTCCGACCGA
TTTCTCTCGTTCGAAACCCAGCTCGACATCCATCTCCCCAAACAGAGCAACATCTTTGGC
TGGAACGCCGACCTCAACATCTACGGTCTCAACCAGCTCTACATCAACGGCTCAGAGTTC
ACTTCACTGCAGCAAGAGAAGCAGGAGATCACCGCTCTGTGGGAGACAGGCCTTAGTGTA
GACCTCTCCAACGGCGGCAAGAGCGGTTTCTCTGGACTACCGCGTATCGGCCTGGGCTAT
CGTTTTGGCGAAGGTGTCAGCATGTTCCGTCTGGTGCTCGACAAAGAGTTTTAA
>NGAMOLHF_00318 hypothetical protein
ATGATAACGCGATTCCCAGGATTGAAGTTTGGCATTGTTGCACTGCCCGTGGTGTTGCTG
ACGCTGGGCCTGGCGGCTGCGAGCTTGCCGCTCTGGCTTGAGCCACAAAAGGACCGGTTG
GCCGCACTGATTTCAGATGCCTTGGGGCGTAAGCTGGAGCTGCGCGGAGAGCTGCGCCTC
AAATCGCTCTTTCCACCGACCCTGCAGGCACGGCAGGTGGTGTTGATGAACCCCGCCTGG
GCCTCTCGTGCGGAGATGATCAGCGCCCGCGAGCTGCAGCTCAGCCTCTCCCCTATGGCG
CTGCTGGCGGGGCGCATTGAGGTTGCTGAGGGGCGTCTGCTAGGGGCCGATCTGCGGCTC
GAACGTGCTACAGATAACGCCAACAACTGGCAGTTTGAGGCGTCTGGTGGGAGCTCAAGC
GGTGCTTCGTTGCCGGAGATCCCCCGGATTCAGATCGACGACTCACTCCTGTCTTATCTG
GAAGATGGCATTTTGCATCGACTAGAGCTCACATCGGTCAGCGGTCGGCTCGAGGCGGCG
GGCCATTTCGAGCTGCTTGGCGATGTGCGCTACCGCTCGATCCCGATGAACGGACGTTAT
GTTATCGATTTTCCAGCCCATGAGCCGACCAACTACTCATTCAGTTTTGCCGGTGAGGGG
CTGCGGTTGGCGGGTTATACCGAGGCGGAGCGCTTGCTGTGGCTGCTTGAGGCGTGGCAG
AGCCCCATGTGGGAGCGTTTGAGCGGCCTCAGCCTGGCTGCTGATGCACGGGTTGAAGTT
GCGGGTGAACTGCGCGCTAGCGATCAAGGGATGGCGCTGCAGCAGATCTTTGGTCGTGCG
GTCAATGTTGCCGGCGTCAACAGACTGCTGCTGACCCAGGGTAGTGCCCGGATCGCCGAG
CAGAGCCTGACCATCGATCTGCAGGGAGAGGCCGATGCTCAGCCCGTCTCACTGCATGCC
ACCCTCGGAGAGAGAGGGAAGGGTGAAAAGCGGCCACTCACTATCGTGTTGAGCTCAGAA
AAAAATAGCCTGAAGGCAGATGGTGCTCTGCATGAGACAAGACCGCGGTTGACTGAATTG
TCGCTGCTGTGGAAGGGGGAGCGGTTCGAATCACTGGTGCCTTCACGAAGCCCGTCAGTT
CCCATCGGGGCCTACCGGCTTGCTGCAAAGCTGCAGATTACGCAGGATCAGTGGCGGTTG
CAGCAGATCGAGGGACGGATCGGGAAAACCCGCTTCGGCGGTGATCTGCAGCTGGAAACA
CGCCAGGGGAGGCGGACACTGACAGGTGAGCTGGGCTTCAAGCGACTCAACCTGCGCCCG
CTGCTGAGCGGGGCTAGCAGGCAATCAGACGATGCAGAAGAGATGTTGCACCTGCCGCTT
GCGCTCGACCTGGCTGTGCGTGCCGAATCTTTGCAGCTGCCTGCAGCTGAGTTGCGTGCG
GTGCAGGCGCGTCTCACTCTCTCCGACGAACAGGTTGCCCTTGAAGATGTCGCCTTCCGA
TGGCGCAAGCAGAGGTTTACCGGCCAGGGCCGGCAGCAGCTGAGTGGCGGTGAATGGGAT
CTGCAGCTGGCAGGCTCGCAACTGTCTCTTGCAACCCTGTTGCCCAAATCCGGCCTTAAG
GGGAAGCTCGCTGGCATGTCGCTCGAACTGTCGGCTAAAGGTGTGAGCCGAGAGGCAGTG
GCGAAAAGCGGGCGAGTGCAACTGCGCCTGCAAGGTGGGGTGGTCGAAGTCGCCGGTTTT
GGTAAACAACAGCCCTTACGCTGGGAGCTGAAACAGACCCAGCTGAAAGGGGCGCCGGGA
AAGCCACTGCGGTTTGCCGCCTCGGGGCAGGTCGATGGGGAAAGCCTGAAACTGAAGGCT
GTCGGGCCGCAGCTCGCTCAGCTGCTCGAATCGACTGGGCCGCTGCGGTTTGCATTCGAT
GCGAGCTATCCCAAAGGGGGGGCGAGCCTGAAGTTCGATTTGGCGGCTAGTGATTGGCGT
TTGCAGGGGCCGCTGCAGATCGAGGCCAAGGGGCGTGCTCTGCCCGCCTGGGCGAGTCGG
CAAATCGGCCTGGGCAAAGGCTGGCCGCACCGGCTCAGGATGAGTCTGCTGCTGCAGAAG
CGGGGGCTACGACTGCAGCCGTTTTCGCTCACCCTGGGGCGCAACCAGATCGGCGGTAGG
CTCGAGCTTCGTCGGGGCGGTAGCCGACCAGCCTTGAGCGGCTCGCTGACATCGGAGCGA
CTCGATCTCAGGCAGCTGTTTGCCGCCCAGTCGGGCCTGCGGGGAAAAAAGTCGCAGCGG
CTGGCCGAGCGTCGCATCCGGCTCGAGTGGGTCTCCGCAGCGGATCTGGAGCTGGATCTC
GACTTCAAGAGTCTTCGCTATGGCAAGAGTCGCCTCGGCAAGGGGCAGCTGCGGCTGCAG
ACCAAAGGAGCGCGATTGCGCTTGGTGCCGATCGAGCTGGCATTCAGCGGCGGCGGTACG
CTACGGGCTAAGCTCTATGCTGATCCGCGTGGGCCGCAGAAAAAGTTCAAGCTGTTGGCC
CACGCTAAGACATTGGATTATGGGCAGTTGCTGCGCCACCTCGATCTGAGCCGGGACCTG
GATGGCAAGAGCGACATCACCCTTGATCTCGATGCGGGTGCACGCACCTGGGGGGGGCTG
CTGCAGAGCCTGAGCGGGGATCTTGTGATAGTTGGCGGCAAGGCGAAGCTGCGCAACCAG
GAGCTACCCTACAAGCTGCAGGATCTGGTCACCACTCTGCTGTCCCAGCTGCAGGATGAG
AAGCAGCACGACACCCATCTGAATTGTCTGGTGAGCCGCTGGTACCTCAAGCAGGGGGTG
GCGCGCAGTCTGGGACTGCTGGTTGATACCCAGGAGCTGACCATCGCCGGCAGTGGCAAG
ATCGACTTCAGGCGGGATCGTATCGACATGATCCTCGATCCGCGGCCCAAGCAACTGACC
CTGATCTCCTTCGCTAATCCGGTGGCGGTGAGCGGATCGCTGCATGATCCGCAGATCAAC
CCGACCAAGCTGAGTGTTTTGAAAGCGATCGCCGGCGTGGCACTGGGGATCTCCAATCCC
GCGCTGTTGCTGTTGCTGGTGGCGTTTGGCGATGTTGGGGTTGGGGATGAGAATCCCTGC
CTCAGCGCCTATCAGAAGCTGGAGCGGCGCGTTGGCGTGGATGAAGAGAGCAATGAGTTG
CTGGAGGGGGTGCAGGCCGAGCTGGGGAGTCAGATGGATCGGGTTGGCGGAGCGATCTGG
CGGGTATTGAGTCCAGTGGATGAGGCGCTGAGTGGCGAGTCACCAAGGCAGCAGGGTGAG
GCTGGCCTGAGGGCCGGCGAGAGTATTCTTGACTATGACAACTAG
>NGAMOLHF_00319 hypothetical protein
ATGCGGGATATGGAACGGGAAAACCGCCATCTCAAACAACGACTCAAGGAGCTGAGCAAC
GAGGCGCGGCGCAATGAGACGACCCTGAATCGCTTCCATCAGCGAGAGCTGGAACTGCTC
TCTGCCGGCTCCCTGGCGGAACTGCTGCAGCATCTGACAGATGGCATGCGACGCTCCATG
GAGCTGGCGTCGATCTGCCTGCTGCTAGAGGATCGGAAACACCATCTGCGCGACCTGCTC
AACAACAACGGCATCCCGGCAGAGAGCTTCCCCGCAGTGCGTCTGGTCGATGATCTGCAA
CAGGCACACCCCCATCTCGCCAGCCTGCAACGAGTCTGGCTCGGCCCCTTCCTGGTACCT
GAACACGCCGGTCTGTTCGACAACCCACAACAGCTGCAGAGTATCGCACTGCTTCCGATC
CCCCGCCGCGGCAAGATTATCGGCTGGATCTGCATGGGCAGCCGGCGCCACGACCGCTTC
ACCCGCCACCATGCCAGCGACTTCATCGAACACCTCGCCACAGTCAGTGGTGTCTGTCTG
GAAAACGCCGCCAATCGCGAGCGTCTGCTGCTGAGCGGTTTTACCGACCCGCTCACCGAA
CTGTACAACCGCCGATATCTCGACCGACGCCTGCCCCAGGAGATCTCCCGCTCGCACCGC
TATCACCAGCCGCTCAGCTGCCTATTTGTCGATGCCGACCACTTCAAACAGATCAATGAC
CAACACGGCCATTCGGCGGGGGATCAGGTACTGCAGGAGCTGGCCCGGCGCCTGCGAGAA
CAGCTGAGGGCGAGTGACCTGGCGATCCGCTACGGCGGCGAGGAGTTCACCCTACTGCTG
CCCCACACCACGCTGGAAGAGGCACTGCGGCTAGCGGAGCGGATTCGCCAGCGTGTGGAG
CGCGAACCAGTGCGGTTGGAGAGCGGCCAGACGATCCCGATCAGGGTCTCGATCGGCGCC
GCGCAGAGCCTGCCACCACCACCCGATCTACAGCCCGATCTGGAGAGCATCGCCAAGGCC
CTGCTGGAAAACGCGGATCAGGCGCTCTATCTGGCGAAATCGAACGGCCGTAACCGGGTT
GAGTGCATAAATCCCCAGGCACGGGGCTAG
>NGAMOLHF_00320 hypothetical protein
GTGACGGCAGCAGCGGATGAGTCGATCTACCGCTGTACCATGGCGGATGGTGCGGTGGAG
TTTCGCCAGCGCCCCTGTCAGCAGGGGGTGCAGAGCGAGACCTGGGTGGTGGAGCAGACT
CGCGGTTTTGAAGCGCCGGCGCAGCGCCCCGCTGCCGTCAAGAAACGCAAATTACGACGT
AAAAAATCGAATGCCGGGGCGGCTGAGCGGGCGCGCAAACGCCAACAGGAGCGCTGTTTT
CGTACCGAGCAGAAGCTGCAGCGGGTCGAGAACCGGTTGCGGGCCGGCTACAGAGCGTCG
CAGAGCGCCCGTCTGCACCAGCGCCAGGGTGAGTATGAGGATTATCTGAGTCGCTTCTGT
CACTAG
>NGAMOLHF_00321 hypothetical protein
ATGAAACACCATCGATCTCTCCTGCCCCTGCTGCTGTGGGGCAGCCTGCTATTGTCCGCA
CTCCCGGCTCTTGCTGCCGAAGATACCAAAGATCTCTTCGCCTTCGATGACTTTCCCCTG
GAGGAGCCGCTCAGCCACCCCGACTGGTTCAAGCACAGCTTCCTCGACCTGCAGGAGGAT
CTGGCCGATGTCCAACAAAGCGGCAAGCAAGGGCTGATCCTCTACTTTGGCCAGCAGCGC
TGCGCCTACTGCAAGATGCTTCTGCAGGTGAACTTCGGTCTCTCCGACATCACCGCCTAC
ACCCGCCGCCACTTCGAGGTAGTCGCAATCAACATCTGGGGCATCGACGAGGTAACCGAC
CTGGCCGGCGAGCTGCTCACGGAGCGGGAACTGGCGCAGCGCGAGAACACCACTTTCACT
CCCTCGCTGATCTTCTACGATGAGGAAGGCCACGAGGCACTGCGGTTGCGCGGCTACTAC
CCACCCTACCAGTTTCGTGCTGCACTGGAGTATGTGGCCGACCGCCACTACCAGAGAGAA
AGCTTTCCCGACTACCTGGCCCGCGCCGACGAGGCGACCCACTTCGAGCCCGGCGAGCTC
AACGAGGAGCCCTTCTTCCTGCCACCACCGCACAACCTCGACCGCTCCCGCTTCCCCGGC
GAGCGCCCGCTGGCGGTCTTCTTCGAGCAGGGTGAGTGCCACGCCTGTGATGTGCTGCAT
GGCCAGCCGCTACGCGAACCCGCCATCAACAGGCTGTTCCAGCGGTTCGACAACGTGCAG
CTCGATATCAACGCCGACACCCCGATCGTCACCCCCGACGGCAGACGCTCCACGGCGAAG
CAGTGGGCGAAAGAACTTGGCCTCTTCTACACTCCATCCCTGCTGTTCTTCGACGAACAG
GGCAATGAGATCATCCGGGTCGACTCGGTGGTGCGCTTCTATCGGCTGCGCAACGTGGCC
AACTACATCAACAGCCGCGGCTATCTCAGCGAGCCAGACTACCAACGCTGGCGGGTTTCC
AACGCTCCCTAG
>NGAMOLHF_00322 3'(2'),5'-bisphosphate nucleotidase CysQ
ATGACGACACCGATCTCCATGGACCAACTCCTCGAACTCGCCAAACAGGCCGGCGACGCG
ATCATGGAGGTCTACAACTCCGATGACTTCGGCATCGAGCAGAAGGCCGATGACTCGCCA
CTGACCAAGGCGGACCTCGCCTCCCACCAGATCATCGTCGAGGCGCTGGAGCGCCTCACC
CCGGAGATCCCAGTGCTCTCGGAGGAGTCCGCCAAGATTCCCTTCGAGACCCGCCGTGAA
TGGCAGCGCTACTGGCTGATCGACCCGCTCGACGGCACCCGCGAGTTCGTCAAACGCAAT
GGCGAGTTCACCGTCAACATCGCCCTGGTGGAGAATCAGCAGGCGACGCTCGGCGTGATC
TATGCGCCGGTGCTGGAGCGCTTCTACTACGGCGTACTTGGCGAGGGGGCGTGGAAAAAA
CAGGGCCCGGCAGAGGCCGAGGCGATCCAGGTGCAAGCCAAGCTGCGCAGTCCAGCGATT
GTCGCCGGCAGCCGCTCCCACGCCGGCAATTCGCTGATCAAATTCCTCGAAAACATCGGT
CCCCACGAGCTGACATCCATGGGCAGCTCGCTGAAGTTCTGCCTGGTGGCCGACGGCAGC
GCCGATCTCTACCCACGCCTTGGCCTCACCTCCGAGTGGGACACCGCCGCTGCGCAGGCG
GTAGTGGAAGCTGCCGGCGGCAAAATCACCATGCTCGATATGCAGCCGCTGCGCTACAAC
ACCAAAGATTCGCTGCTCAACCCCTTCTTCTTCGTATTCGGCGACAGCAGCGTCAACTGG
TCGCAATACCTCGAACGCGAAAAGGAGTAA
>NGAMOLHF_00323 ADP compounds hydrolase NudE
ATGCCACAAAAACCAAAGATCCTCAGCCGCCGCCAAGTGGTCCAGTCCCGCATCTTCCGT
GTCGAGGAGATGGAGATCGAATACGCCAACGGTGAGCGCCGCACCCACGAACGGCTGCTT
GGCGGCAGTAGCGGCTCGGTGCTGATCGTGCCGATGCTCGACGAGGATACGGTGCTGCTG
ATCCGTGAATACGCCAGCGGCACCGACAACTATCAGCTCGGCCTGCCGAAGGGGCGCATC
GAGGCCGGCGAGACGCCGTTGGCGGCGGCTGGGCGGGAGATCCGCGAGGAGACCGGCTAC
GCGGCGCGAAACCTGGAACTACTGCGCACTGTGACCATCGTACCCTCCTACATCCAGCAC
AATACCCATGTTATTCTGGCGCGCGATCTCTATCCGGACCGGCTCGAAGGGGATGAACCC
GAGCCCATCGAGGTGGTCCCCTGGAGGCTCTCGAACTGGCAGCAACTGCTGGCCCAACCC
GATTTTACCGAGGCGCGCTCGATCGCCGCACTCTGCCTGACAAGGGAATATCTGCAATGA
>NGAMOLHF_00324 Cytochrome subunit of sulfide dehydrogenase
ATGCTTGCACAGGGCTGTTTTGGTTGTCATGGCCCGCAGGGCGCATCGTCAGGCCCGGCC
ACCCCAAATATCGCCGGCCTGCCGGCAGATTACTTCATCAAAGTAATGCGGGCCTATCAG
CAGGGGGAGCGCATTGCCACCGTCATGGGCCGTATCGCCAGAGGCTATTCGAGCCAAGAG
ATCGCACGCATGGCTGGCTACTTTGCCGCCCTGCCCCGGCGTTCGACCCGCCTACAGGGG
GTGGATTGGGTTGCAGTACGCTTCGGTCAGCGGCTGCACTCGCGCTACTGTGGAGAGTGT
CACGATTCGCAGGACAAGGGCGCGCCACGCCTGCAGGGTCAGCACTCGGCCTATCTGCGC
TGGACCCTGCATGACTATGTGCTGGGCGCCAACCGTACCGGCAACGGCATGCAGCGTCAG
CTGACCCGGCTGATCCGGGCCGAGGGGAAGGCAGGACTGGAGGCGCTGCTCGCCTACTAT
TCGGCGGATCTCTCCATACCGGAGGCTTCGCTTAGCCGATAG
>NGAMOLHF_00325 hypothetical protein
ATGATTCGTGTGCTTCTTATTGCTTTGTCCACGCTACTGCTGGCACCCTCGCTTTTTGCC
CGTGAAATAGCCGGCGTGCCGGTTGCTGAGACAACCACAGTTGCTGGGAAGTCACTGGTG
CTGAATGGCGCCGGCATCCGGACAAAGTTCTTTTTCAAGATCTATGTGGGCGCCCTCTAT
TTGCCCCAAAAATCGACCGATCCTGAGACCATCTACCCGATGTCTGGACCAAAAAGGGTC
AGCATGCACTTTCTCTACGATCACCTGGATAGAGAAAAGCTGGTCGATGGCTGGAACAAG
GGATTCAGAAAGAACCTCGACAACACCGAACTGACCACCCTGCAGCCGCGCATCGATGCC
TTCAATGCCGCCTTCAGTGGCGTCGATGAGGGGGATGAGATCCATCTCGACTACATCCCA
GGGCGTGGCACCGAGATATGGATTCGCGGTCAGCTCAAGGCCACCATCAAGGGCGCAGAT
TTCCATGTCGCCTGGCTGAAAATTTGGTTGGGAAATGAGCCCGCGGACAAGGGCCTGAAG
GAGGGTATGTTGGCGCGATGA
>NGAMOLHF_00326 hypothetical protein
ATGTGGGACTGCCCCCAGGGATGCACTTCGTATAACAATGGTCCGGATGAGGCATTCTTC
CGTTATCAGTTCAGCCTCGACAGGCCGCTGCTTGCGGCAACAGTTAAATTCGATGTGAAT
GACGAGTTCCAGCTCTATATCAACGGTACGCTGGCCTATATCGACCTTACCGGTGGTGCA
AATCAGACTGGCTGGATTGATGTCACTTCCTATCTGAATCAGGGGGAGAATACTCTCGCC
ATGCGGGCCTGGGATGGTGACATGTGCAGCGTATTCGATCGGGGAGTGGCTGAGGCCGCA
ATTAAGTTGCAGATTGAGACCGATGACACGATCTATGTCGAAATCGACATCAAGCCGGGT
AGTGAGGTCAACAGCATCAATCTGGGTTCATCGGGCGTAGTGCCGGTGGCGATCCTCAGC
TCGCCTGAGTTTGATGCTACCACAGTCGTGCCTGAGAGCATCGAGCTGGCTGGTGCCCAG
GTGAAGATGGCGGGTAAGAGCGGTAAGTACCTCTGTCACCAAGATGATGTCAACGGTGAT
CAGTTGATCGATCTGGTCTGCCAAGTCTACACCACCCAGTTCATGATCGAGCCGGGTGAG
GCAAGCGCGGTACTGGAGGCCGAGACCGAAGATGGCATGATGGTTCGCGGCGAAGATGGC
GTGCGAATTGTGCCCGACCACTAG
>NGAMOLHF_00327 Transcriptional regulatory protein BtsR
ATGAATATCCTGCTGGTGGACGATGAGCCCCTCGCCCGGGAGCGGTTGACGGCGCTGCTG
GTCGAGCTGGGTGGCGATTACCGGGTAGTGGCGATGGCGGCAAATGGCGAACAGGCGCTG
CAGCTGTGTGACGAACTGCAGGTGGATCTGCTGCTGCTCGACATCCGCATGCCAGGCATC
GATGGCCTGACAGTGGCGGCACGATTGGCTGAGATGGCGACGCCGCCGGCGGTGATCTTC
ACCACCGCCTATGATGAGCACGCGCTGCAGGCGTTTGAGCAGAATGCGGTGGGCTACCTG
CTGAAACCGGTGCGCAAACAGCGCCTGCAGCAGGCGCTTGAGCAGGCGCAGCGGCTGACC
CGACCGCAGCTGGTGGCGCTGAGCGTGGTACAGGCGTCAAGCGCCCCGCCGCTGCGCTCC
AGCTATCGGGGCGGGCTCGAGACCCTGCCGATCGAGGCGGTGATCTATCTCAAGGCCGAG
GCCAAATACGTAGTGGCCCGCCATGCGGGTGGCGAGCTACTGCTGGAGGAGTCCCTGAAG
AGCCTGGAGGGGCGTTATCCCGAACAGCTGTTGCGCATTCATCGTAACGCCCTGGTCGCC
CGGCAGCGGCTGGTGGCGCTGGAGCGAGGGACGAATGGCGGTGCTTGGGTGCGTCTGCAG
GGGTGTGAGGAGCGGCTGGAGGCGAGCCGCCGCCATTTGCCGGAGATACGGCGCTGGTTG
AGCCGGTGA
>NGAMOLHF_00328 hypothetical protein
ATGCATCAGGTGGAAAGGCGTGACGAATCGAAGCGGCAGGGCACAAGCGATAGCGGCTGT
TTTCTGCCCAACTTCTGCTCGATCCGGGCGGTATTCGGGGCGGTGGTCACTGCCGAGCTA
CTGGCGCTGCTACTGGTGCTGGCGTCAGCGACGCCGCTAGCGCGGTTCTGGACCGAGCTG
AGCAGCCTCTCGCTGGTGGTGCAGTGGATCGCCCTGAGCAGTGCGCTGCTGCTCTGCTTG
CTGCGCCCCCTGCTGTGCCGGTTTGGCAACCGGGTGGCGGGGGTGTCGGCCTGGCTGTTG
CTGCTGCTGACAACCCTGCTGGCCTGCGAGGCGGCGCGAATGCTGACCAGCGCCAGCTAC
CGCCCCTTCGACGGTGCCGACTGGGAGGCGCTACTGCGCTATCTGGGGATCGCCGCTATC
GTTGGCCTGCTGCTGTTGCGCTATCTCTATCTGCAGTTTCTCTGGCGTCGGCAGCAGCAG
GCGGAGAGCGCGGCGCGGCTGCAGGCGTTGCAGTCGCGGATTCGTCCCCACTTCCTGTTT
AACAGCATGAATACGGTGGCTAGCTTGACCCGCACCGACCCGGTCCTGGCTGAACGGGTA
GTGGAGGATCTGGCGGATCTGTTCCGCGCCGCCTTCGGCGATGCACAGCGTGACTCGACC
CTGGGGCGTGAGCTGGAGCTGGCGCGTCACTATCTGAATGTGGAGCGCCTGCGCCTGGGT
GAGCGGCTGCAGCTGGAGTGGGATCTGCAGGATCTGCCTGAAGCGGCGACCCTGCCGGCG
CTGACCCTGCAGCCGCTGATCGAAAACGCGGTCTACCACGGCATCGAACCTGCGCCCGAG
GGGGGGCGTATCGAGATCGTTGGCCGCTACCGGCACCGACGCATCAACCTTAGTATCCGC
AATAGTCTGCCGCCGGAGAGCGCGGAGAAGGTGCGTGAAGGCAACCGGCTGGCGCTGGAG
AATATTCGCCAACGGTTGGCGGCTCGCTTCGATACTGAGGCGAGTCTGATTCATTCTAAG
GTGGATGGGATGTATCAGGTGCGGTTGGTGATCCCCTACCCTTGGAGTGAGACATGA
>NGAMOLHF_00329 Argininosuccinate lyase
ATGAGCGACAACAGCGCCTCCGCAAAACTCTCCTCCGCCCGCCTCAGCGCCCCCACCGAC
GCCTTTGTCGAGGCCTTCACCGCCTCGGTCGAGTTCGACCAGCGTCTCTACCGGCATGAT
ATCGAGGGCTCCATCGCCCACGCCACCATGTTGGCAAAACAGGGCATACTGAGCGAAGCC
GAACGGGACGCCATCATCCAGGGACTGGAGCAGATCCGCGAGCGCATCGCTGCTAGCGAG
TTCGACTGGTCGATCGCCCAGGAGGATGTGCACATGAACATCGAGGCGGCGCTGACCGCC
GAGATCGGCGACGCCGGCAAGAAGTTGCACACCGGCCGCTCCCGCAACGACCAGATCGCC
ACCGACATCCGCCTCTGGCTGCGCGATGAGATCGAAGTGATCCGCGACGGCATCCTGCGT
CTGCAGCAGGCGCTGCTCGACCTGGCCGAGCGCGAGGCGGAGACTATCCTGCCCGGCTTC
ACCCATCTGCAGACTGCCCAGCCCATCACCTTTGGTCACCACATGATGGCCTGGTTCGAG
ATGCTGGAGCGCGACCGGGAGCGCTTCGCCGACTGCAACCGGCGGCTCAACGTGATGCCC
CTGGGGGCCGCCGCCCTGGCCGGTACTAGCTACCCCATCGACCGCCACTACACCGCCGAT
CTGCTCGGCTTCGAGCGCCCCAGCGAGAACTCGCTGGACTCGGTCTCGGACCGGGACTTC
GCCATCGAATTCAGCGCCGACGCCAGCATCCTGATGATGCACCTCTCGCGCTTCTCCGAG
GAGCTAATCATCTGGTCTTCAGCCCAGTTCGCCTTCATAGAGCTCTCCGACAGCTTTTGC
ACCGGCTCTTCGATCATGCCGCAGAAGAAGAACCCGGACGTACCGGAGCTGATCCGTGGC
AAGAGCGGGCGCATCTTTGGCCACCTGATCGGCCTGCTGACTCTGATGAAGGGACAGCCG
CTAGCCTACAACAAGGACAATCAGGAGGATAAAGAGCCGCTGTTCGATACCGTCGACAAC
CTGCAGGGCTCGCTCAAGGTGTTCGCCGAGATGATGCCCGGTGTCACCTGCCGCAAGCAA
AACATGCGCGAGGCGGCGATGAAAGGCTTCGCCACCGCCACCGACCTGGCCGACTACCTG
GTGGGCAAGGGGATGGCGTTCCGTGATGCTCACGACGTAGTGGGACGCGCCGTCGCCTTC
GGGGTGGCCGAGGGGCGCGACCTCTCAGCGATGAGCCTTGAGGAGCTACAGGGCTTCTCC
GCAGACATCGAGGAGGATGTCTTCAAGGTGCTCACCCTGGAGGGGTCAGTGGCCGCCCGC
AACCACATCGGTGGCACCGCGCCGAGCCAGGTACGAGCGGCGATCGGCAGAGCAAGGGAG
CGGATCAACCAATGA
>NGAMOLHF_00330 hypothetical protein
ATGAGCAGCGAGCCCACACCGCAGACTGACAGCCTGGCGCAGCTCAACCAGCACCTCAAG
ACGTTTGCCCAGACACGCAACTGGGAGCAGTTCCACTCGCCGAAAAATCTCTCGATGGCG
CTGATCGCCGAGTGCGCCGAGCTGGTCGAACATTTCCAGTGGCTCAGCGAGGAGCAGAGC
TATCAGCTGCCGCCAGACAAACACGATGCCGTGGCGCTGGAGATGGCAGACATCTTCATC
TACCTGATCCGCTGCGCAGAACGGCTCGATATCGACCTGATCGAGGTCGCCCAGCGCAAG
ATCGAGATCAACGAGGCCCGCTATCCCGTAGACAAAGTCTATGGTGATGCCCGTCGCGCC
TCTGAATATGAGTGA
>NGAMOLHF_00331 hypothetical protein
ATGAGTGATCTGATCAACTTCAGTAAAGCGTTTTTCGAAGCCTGCCCCACCGGCATGCTG
GCTTTCGACCAAGACTCCCGCATCTGCTGGCTCAACCCGGCCCTGGAGCAGATGCTCCAT
CTCGACTCGGCCGAGCTGATCGGCAAAGATAAACAGACCCTGCCGGAAGGGCTGCACCCC
CTATTCGATGAGAGCGACATGCTCCACACCTCCATCAATGGCGATGGCGAACGCTGGTTC
CGCCGGGAGATCCGCGAGATCGACGACTCGAAACCCGGCCCTCTGCGCATTCACTACTAT
CAGGACATCAGCAGCCAGATCAGCACCCAGCTTGAACGCGACGTGCTGAAGAGTCAGGTG
GAGGAGCTGACCATCACCGATGAGCTGACCGGTCTCTCCAACCGCAAGGCTACCCTGCAG
GCACTGGGTGTGCAAGTGACACGCAGCCGCCGCTACGGCAATCCGCTGACCCTGGGGATA
GTGGAGATCAGCATCCCCAACGCCCCCGAAGAGCCCGTACCCGAGCCGCTCATTCTTACC
TTTGCGCACTACCTACGTGACCGACTGCGCTGGGCCGACACCATCGGCCGCTACCAGAGC
AATCTATTTATGCTGGTGCTACCGGAGACCAGCCTGGCCGATGCCGGGGTGCTGCTCGAA
AAGATCGTGCAGGAGTGTCACGAGGGTGCGCTCAGCCTGCCCGATGAGACGCCACCGCCA
CTGATCCGCTACGGACTCGCCCATTGGGAGAAGGGCTTCGATCCGCAACGCCTGATCGAT
TCCGCTCAGCAACAGCTTGAGGATACCACCAGCTAG
>NGAMOLHF_00332 Adenylate cyclase
ATGCCTGAATCGCGCGCCATTAGTTTTGATGAGGGAATCAGCCGCAAAGATCTGAAGATC
ATCCGGCTGCGCTTCCAGCGACTCCACCGGGAGCGGCTGCGGCGCATCCTGGGGGAGCTA
AGACCCACGCAACAGGATCTGCTGCAGCTGTTGCCGCTGCTGTTTCACATCAACCATCCG
GTACTGCCAGGCTATATCAACAGCAAGGTGCCGGCCGGCATCCCTGACTTCAGCCCCTCC
CGTAAGGCTTTGGAGGCAGCCCACCACCTGAATCGCAGCTTCGATTACAAAAAACGCGCC
CACCGAGTGTTTCACATCCTCGGCCTCTACCTGATGGGCAGCATCGGCACCATCGGCCAA
TCGTCTGGCAGCGACTTCGATCTCTGGCTCTGTCATGCCCCGAACCTCTCGGAGAAGCAA
CGCCAGAATCTGCAAAAAAAGATCAATGCGATCGAACAGGAGGCCGATGCACTCGGTATC
GAACTGCACATCTTCCTCGTCGATCCAGAGCGGTTTCGCCGCCGGGAGGCCACCAAACTC
GATGCCGAGAGCAGCGGCAGCACCCAACACAGCCTGCTGCTGGAGGAGTTCTATCGCAGT
GCGGTAATGCTGGCCGGCCTCCCCCCCCTCTGGTGGCTGGTGCCCCCCGATAAGGAGCAG
GACTATCAGCGCTACACTGAAAACCTGCTGGCAAAGCGTTTTGTCGAGCCCAGTGACCTA
CTCGATCTGGGCGGCCTCGATCAGGTCCCTGCCGGGGAATTTTTTGGCGCCGCACTCTGG
CAGCTCTACAAGGGCATCGACTCACCCTACAAATCGATCCTCAAGATCTTCCTGATGGAG
GCCTACAGCAAGCACTACCCTGACACCCCGTGGCTTGCCCTGCAGACCAAACGCGCTATC
TACGCCGGTGAGACCGATCTTAACCAGCTCGATGCCTATATCCTGATGTATCGTCAGGTG
GAAGAGTACCTGACACAATTGCAGGACCAGGAGCGCCTTGAGCTGGCCCGGCGTTGTCTC
TACTTCAAAGTCGACCAGCCGCTCAGTCGCCTCTCGACACATCATCACTGGCGCACCCGC
GAGCTGCTCAAGCTGACCCGGGAGTGGGGCTGGAGCCAGACTCAGCTGCAGATGCTTGAT
ACCCGTCCAGAGTGGAAGATCGACCGGGTAATCCGTGAACGCAACGTGATGGTCAGCGTG
CTCTCGCGCAGCTACCGCCTGCTTACCGACTTTGCCCGCACCCATGCCCAAACCAGCACC
ATCGACCCGATGGAGCTCAACCTGCTCGGACGCAAGCTCTACACTGCACTGGACCACCGC
CCCGGCAAGATCGACAGCATCAATCCCGGCATCTCAAAGAATCTTACGGAGAGTGAGCTA
TCACTCCACCACAGCCCCTCGAAGGCCGGCACCCTCAGCTGGATGCTGTTCCGCGGTAAG
GTCGAACAGGCCGATCAACAGCAGCCGATCAAGGTCACCCTCAATCTGGTAGAGATGCTG
CTCTGGTGCCTGCTCAACCAGGTCTGGGGAAGCGCCACCTTGATCCATCTATTTCCCAGC
CACGGCCCGATCAAACGCCACGAACTGAACGCCATCTTTTATGATCTCCAGCACCTCTTC
CCGCAGCACAAGAGCGCACATGTGACGATTGACCAGCTCGCAGGCCCCGCCTATCCCACC
CTAATCGCGCTGTTCGTCAATCTCGGCCAGGATCCGATGCAGCACCTCTCCGCTGAAGGA
AAACAGCTCACCAGCGACCGCTACGATCCACTCAGCTACGGTTCAGCCCGTGCCAACCTA
TTGATCAATATGGAAGAGCTGGTGGTAACCAGCTGGGGCGAGCGGCTGGTGCTGCACCGG
GAGGGGCCGGAAGGTCTGCTCGACTCTCTCTGTCAGTTGCTGACAATGCAGCAGCAGCCA
AGCCAAATGCCAGCCCTGGCGCGCATCGAAGCATTCAGCCACGCTGCCAGCAAGGGCCCA
CAGGTAGCACAGCGACTGGCCGGACTGTATCGCCACATCCTGGGTTATTTCAACCAGCAA
CCGGGCCACGGCGGTCGTTACGCCTTTCGCATCAGTGAAGCGTTCTATCTAATCCAGCAG
AAAGAGCAAGGCTTTCAGTGGCGTAACCTCGACTCCTTCGAACGTTTTCTGCAGGCGCTG
GAAATACCACAGCATGTGTTTCAGCCTCTGCAGATCGACCCCCGCATCCTGCACCAGACT
CCCTACCCGGCCCTCTATCGGCACAATAAGCCAGATCTCATCCAGCTGTTTTTTCATGTA
CAACGGGAGTCGGTGCAGATCTACCTGCTGGATGAACAGGGTGCGCTGTTCCGCCAGTCG
ATGCTGATGGACAGCCCACGCTTCATGATGCTGCAGCAGCGGCGGTTTCTGAACAGCCTG
CAACAGCTGCGACTGATGCTGCCAGGGGGGGCGGGCAACCTGCTCGCTGAGACCGAGTTT
TACGAGCTGAAACAAGCGCCGTCCGGCGACTGGAGCATAGAACGGCGCCGAGTACCGCTG
AACGGTCCGGACGACTACATGGAGCTGACCCTGGTCACCGACTCCCTAGCATCCGACGCC
ATGCCGGTGGCTCTGGTATGTGGTGATCGTGAGTTCAGCCGGCTTGAGTATGGTGAGATG
ATCTACAGCGCCACCGCAGGTTTTCTGCAGGGACTACGGGCAGGCAACAAGCGCTATCCA
ATCTATCTGACCTCGCTCAGGATCAGCAGCATGCGCCAGGATGAGGCACCAGCCACCGTG
ACCCTGCTAAAATTGAAAAGGGCGATTGAACAGAAGCTTAACCACGCCCTGAAAGAGCTT
GGCTGA
>NGAMOLHF_00333 Protein SlyX
ATGGATGAAGCGCTGATCGATTTGCAGACTCGTGTGGCCTTTCAGGAAGAGAGCATCCAG
GCACTGAATCGTGCGCTGCTGGATCAGCAGCAGGTCATCAATGCGCTGCAGGCGGAGCTG
GAGACCGTGCACCAACGACTGCGTGCGCTCACGCCATCGCCACTGGAAAGTGATGCGGTG
GAGCCGCCTCCGCCGCACTATTGA
>NGAMOLHF_00334 Chromosome partition protein Smc
ATGATCTCACGACTGATCGAGGCGCGCCCGGAGCAGCTGCGGGTCTATCTCGAAGAGGCT
GCCGGCATCTCCAAATACAAGGAGCGGCGGCGCGACACCGAAAACCGCATCCGCCATACT
CGGGAGAACCTGGAGCGGCTGGAGGATCTGCGCGGCGAGGTGGCGAAACAGCTGCAACAC
CTGCAACGCCAAGCGGCCACCGCAGAGAAGTATCAGAGCTACAAGACGGAAGAGCGCCAG
CTCAAGGCAGAACTGCTGGCACTGCGCTGGCGCAGCCTCGATGAAGAGCTGCAGCAACGC
GACCGCTCCATCGCCGAGATGGAGAACCGTCTTGAACAGGCACTCACCGAGCAGCGCCGG
CTGGAGGCGGGCATCGAGGCCCACCGTGAACAGCACACCGAGGCGAACGACCTGTTTAAT
GAGGTACAGGGGCGCTTCTACGCCATCGGCGCCGAGATCAACGGCCTGGAGCAGTCGATC
CAGTTTGCCCGTGACGCGCGTCGTCAGCAGCAGCAGGATCTGGAGCAGGTGGAGCAGACC
TGGCAAGAGTCGGAGGCGCATCGGGCCCAGGACCAGTCGCGACTCGAAGAGCTCAACGAA
AATCTGCTGCGGGAAGAGCCTCGGCTGGAGGAGGCGCAGGCGCTGGAAGAGGAGGCCGCA
CTTGCCGTGGCCACTGCCGAGGAGGCGATGAACGCTTGGCAGTCGCAGTGGGAGGCGTTC
AACCAGCAGGCGGCGGAGCCGGCCCAGAGCGCCCAGGTGGAGCGCACTCGGATCAACAAC
CTGGAGCAGCGCGAGCGGGATCAGGCACGTCGACTGCAACGCTTCGACGAGGAGCTGGCG
GGTCTCGATGAAGGGCCGCTGCAGCAGGAGATCGCTGACTTTGAGCGGCAGCAGCAGGAG
CAGCAGGCCCGCGCCGAGGTGGTACAGGAGCAGCTGGACCAGACCATGCAGCAGATCAGC
GAGCAGCGCGACGTCAATCGCCAGCTGGCACAGCGGCTCGACGAAGTCCGCGCGCAACTG
CAGGGCGACAAGGGTCGGCGCGCCTCGCTCGAGGCGTTGCAGCAGGCCGCCTTGGGCAAG
CAGGGTGACGCGCTCTCCGAGTGGCTGGAGCAGAGTCATCTGAGCAGAGCGGCCCGTCTC
GCGGAGCAGTTGGAGGTAGAGTCGCGTTGGCAGCGGGCAGTGGAGATCGTATTGGGATTC
CATCTGCAGGCAGTCTGTGTGGAGAACCTCGACGATTTGAAAGAGGCTTTGGCGGGGCTG
CAGCAGGGTGCCTTGAGCCTGCTCGATCAGACTCCGGTACCGCCCGATGCGCCGGAGCTG
CCGGGCGACAGCCTGCTGGGGCGCATCCGCTCTCCCTGGCCGTTGCAGAACCTGCTTGGC
GGGGTGCGTCTGGCAGAGGATCTTGATACCGCCTTGATGATGCGTCGCGGTCTGCGCAAT
GGTGAATCAGTGATCACCCCGGAAGGGGCCTGGCTTGGACCAAACTGGATCCGTCTCACC
CGTGAGGAGGATGAAAGCGCCGGGGTACTGGCCCGGGAAGAGGAGCTGCGGCGCTTGAGT
CAATTGCTTGAGCAGGGGGAGGCAAACGCAGCCGAGCTGGCCGAGCAGAGCGAACAGGGC
AGCAGCGAGCTGCAACGGATCGAACAGCAGCGTGAACAGCTGCAGTCCGGTTTTAACGAG
ATTAACCGCACGCTCTCCGGGATCGCCTCGGCATTGAGCGGCAAGCGTACCCGTGCCGAG
CACATCAACCAGCGCCGCGAGCAACTGCATCGCGAGCAGCAGGAGATCCTGCAGCAGATC
GAGACAGATCGTGAAGAGCTGGAGCTGACCCGGCAACGGCTGCACAGCGCACTGGAGTCG
ATCGAGACCCTGGGCAACCGCCGCGAGTCACTGGTGGCGGAGCGCGACCGGTTGCGCGAG
GCGCTGACCCAGCTGCGTGACCGGCTTAACCAGCAACGCGCCCAGAGCCACCAGGCCGCA
CTGCAGATCCAGTCGATGCGCACCGCACAACAGTCGCTACAGCAGAATCTACAGCGCATG
AGTTCACAGTTGGATCACCTGGCACAACGCCGCGAGGAGCTCAGAGGCACCCTGGCCGCA
GCCGAAACCCCGCTGGAGCAGCAGGGCGAGGCGCTGGAGGAGAAACTGGTACAGCGGCTG
GCGGTGGAAAAGGAGCTGAGCGAGGTGCGTGCCAGCCTAGAACGGGTCGACCAGGAGCTG
CGTGAACTGGAGCAGCAGCGCCAGCGCATCGAGCAGGTGGTACAGACGCGCCGCAGCGAA
CTTGATCAGGGTCGTCTGCAACGCCAAGAGGTACTAATCCGCTGCAAAACGCTGGAGGAG
CAGCTGCGCGAGATCGACCAAACCGCCGAGGCGCTGTTCCGAGAGATGCCGGAAGAGGCT
GCTGAGGGCGTCTGGCGTGAGCGGCTGGAAAAGCTGGCCAACCGCATCCAGCGACTCGGT
GCGATCAATCTGGCCGCGATCGATGAGTTCAAGGAGCAGTCAGAGCGGCTCGCCTACCTG
GATGAGCAGCATGCCGACATCAGCAGCGCCCTGGATACCCTGGAGGGCGCTATCCGTAAG
ATCGACCGTGAGACCCGCACCCGCTTCAAAGAGACCTTCGACAAGGTCAATGCTGGCATC
AAGGAGCTGTTTCCACGCTTGTTCGGTGGCGGCCACGCCTATCTGGAGCTGACCGGCGAA
GATTTGCTCGATACCGGTGTCACCGTAATGGCGCGCCCGCCGGGCAAGCGCAACTCCAGC
ATTCAGCTGCTTTCAGGCGGGGAAAAGGCGCTCACCGCGGTGGCAATGGTGTTTGCCATC
TTCCAGCTCAATCCGGCCCCCTTCTGCATGCTCGACGAGGTGGATGCGCCGTTGGATGAT
GCCAACGTGGGGCGCTTTTGCCAGATGGTGAAGGCGATGTCGGACAAAGTGCAGTTTATC
TTTATCACCCACAACAAGATCACCATGGAGATCGCCAACCAACTCTCTGGCGTCACCATG
CATGAGCCTGGGGTGTCACGTCTGGTAACCGTTGATGTAGAGGAGGCGGCACAGCTGACA
GCCGTTTGA
>NGAMOLHF_00335 Cell division protein ZipA
ATGGATAGTGGAACACTGCGATTGATACTGATTGGCATCGGCATCTTATTTCTGATCGCC
ATCTACTATTGGGACCGACTCAACCGAAAAGATGCGCGGGAGCAAGCCCGACAGAAACTC
GAAGCCGAGCTGGATGAGGCTGATGAGAGTTCCATCGAGAGTGCTTTCGCCAAGCCTGTG
GGTGATCCCGATGAGCTCTCTCTCGGTCAGCTAGACTCCAGCCTGGATGACGATCTGAGC
CCCTTCGATCGGGCCTTTTCTGCGACTGACGAGCCGGAACCGCAGGAGGAGATCCACCTA
GAGGTGGATGAGACCTCACCGCTAGATGTACCCCACCTGATCCTGCAGATCCACCTGCTG
CACCGGGGCGACTGGTTCGATGGTGAGCCGCTGGAGCGTGCGCTGAGTGCGGCCGGGTTG
CAGCCGGGCAAGATGAAGGTGTATCACCGCCTCACCGGAGATGGCAGCCGGCGGGTGGTC
TACACCGTCGCCAACCTGGCCGAACCCGGCACCTTTCCTCTTGGTCAGATGGGCGGATTC
AAGACCCCGGGGCTCGCTTTTTTTGCTCAGCTGCCCGGCCCGCAGGATGGCCAGGCGATC
TTCAACGACATGCTCAAGACCGCCGAACAGCTCGCCGCCCGCCTCGGTGGTGAGCTACAT
GATCAGAGCCGCAGTGTGCTGACCCGCCAGACTATCGAGCATATGCGAGAACAGATCACC
GAACATGGCCGTAAGGTCCGCCTCGCTCGGAGCAAGGGATGA
>NGAMOLHF_00336 DNA ligase
ATGAGCCAAGGCAGTGAGGCCGAGGCCCAGATCGAGGCATTACGCGAGCAGATCCGCTTC
CACAATCGTCAGTACTACGTCTACGACGCTCCGCAGATCCCCGACGCCGAATATGACCGG
CTGATGCGGCAGCTGCAGGTGCTGGAGGCGGAACACCCTGAACTGCTGAGTGACGACTCC
CCGACCCAACGGGTCGGCGGTGAACCGTTGCAGGGGTTTGCTGAAGTCCACCACCGAGTG
GCGATGCTCTCGCTGGATAACGCCTTCAACGCGCAAGAGATCCGTGAGTTCGATCGACGG
GTTCGCGATCGGCTGAGGCTGGCGACTGATGCGTCGTTGATCTACGCCGCTGAGCCAAAA
CTGGACGGACTGGCAATCAGCCTGCGCTATGAGCAGGGGCGATTGGTGCAGGCGGCTACC
CGGGGGGATGGCAGCAGCGGCGAGGATGTGAGCTCCAACGTGCGTACCATCAAGGCGATC
CCGCTGCGGCTGATTGGTGACGATGTGCCTCCGGTGCTGGAGGTGCGTGGCGAGATCTTC
ATGCCCAAGGCGGGCTTTGCACGGTTGAACGAGGCCGCCCGCCAGCAGGGAGAGAAAGAG
TTTGTCAATCCGCGTAATGCGGCGGCCGGCAGCCTGCGTCAGCTCGATCCACGCATCACC
GCGCAACGGCCACTGGCCTTCTTCTGCTATGGCTTCGGTGAGATCGCGGGCGGACCGCTG
GAGCAGAGCCAATCACAGAGCATCCTGCGTCTGCGCGACTGGGGTCTGCCGGTCTCGCCG
CTGCTTGAACAGGTCGATGGTGTCGATGGCATAGTCGACTATTACCAACGCATTGAGGCG
CAACGGGAGTATCTTAATTATGAGATCGACGGGGTGGTATTCAAGGTCGATCTGTTCGAG
CAGCAGCAGCAGCTAGGATTTGTCGCTCGCGCACCACGCTGGGCCATTGCCTATAAATTT
CCCGCCCAGGAGGAGCTGACCCGGGTCGAGGCGGTGGAGTTCCAGGTGGGACGCACCGGT
GCGATCACCCCGGTGGCACGCCTGCAGCCGGTGTTTGTCGGCGGCGTTACGGTCAGCAAT
GCAACCCTGCACAATATGGATGAGGTGCTGCGCAAGGATGTGCGGCCGGGTGATACCGTC
TATGTGCGACGCGCCGGGGATGTGATCCCCGAGGTGGTGCGGGTGCTACCTGAGCGACGC
CCGTCCGACAGCAAACCGGTGGAGCTGCCGAAGCTCTGTCCGGTCTGCGGTTCCGAGGTG
GTGCGTCCGGAGGGGAAGGCGGTGGCCCGTTGCAGCGGCGGCCTCTACTGTCCGGCCCAG
CGCAAGGAAGCGATCAAACACTTCGCCAGTCGCAAGGCTCTCGATATCGAAGGGCTGGGC
GACAAGTTGGTGGAGCAGCTGGTGGAGCAGGGGCTGGTGAAGGATCCGGCCGACCTGTTC
ACACTCAGCCTGGAGGAGCTGGCAGGGCTGGAGCGCATGGCCGAGAAGTCGGCGCAGAAT
CTGCTCGATGCCCTGGAGCGGAGCAAGCGGACGAGCCTGGCGCGCTTTCTCTTCGCGCTT
GGCATCCGCGAGGTTGGAGATGCCACCGCCGCCGCACTGGCCCGCCATTTTCGCGATCTG
CAGCCCCTGATGGCCGCGGAACGAGACGACTTCATCCACGACAGCGGCATCAAGGGGGTC
GGCGCCAGCACCGCGCAGGCGATCTGCGAGGCGTTGGCCGGCCCACTGCCAGCAGAGCCA
CTAACCGGTGGGCTTGCCGACTGGTTGGCCGGGATGAATGTGCGCGGTCTCAATCGAGCG
GTAGCTGAGCGCCTGAGTGAGCGTTTCGGTAGTCTGGAGGCGTTGCAGCAGGCTACCCCC
GAGCTGCTGCGGCGTGAACAGCGCAGCCTGGTGGAGGGAGTGGGACCAATCGTGGCCGAT
CACATCGTCACCTTCTTCCGCCAGCCTCACAATCAGGAGGTGATAGAGAAGCTGCGCCAG
GTCGGCGTCAACTGGGAAGAGGAGACGCCGCCAGAAACGCCTGCTGAAAGCCCACTGCTG
GGCAAGACTGTTGTATTGACCGGTACCCTGAGCCGGCCGCGTAGTGCGATCAAGGCAGAG
CTGCAAGCGCTCGGGGCCAAGGTGACGGGCAGTGTCTCGAAAAACACCGACTACCTGATC
GCCGGTGCAGAGGCCGGTTCAAAGCTCAGCAAGGCGCAGCAGCTGGGGGTGGAGATCCTT
GATGAGGCCGGGCTGGCGCGGCTGCTGGGCGGTGCCTCCGAGCAGAGTGATCCATGA
>NGAMOLHF_00337 hypothetical protein
ATGAGCGAAGAATCTGCAAAAGAGAGAGAGATCCTGATGGTCATGCGCAAAGTGCTGGCT
GCAATCGTGAAAGATACCGCCCCGGAGCACAAGGCTCTGCAGCATCCTCTGTCGGAGCAG
ACGATTCAGGATATCCGCGCCTGTTTTGGGTTGATTACTGCCCGCGAGAAGGAGTTGGCG
GAGTTGGCTGGTCGCATCGCCACAGAGCGCCCCTACTTCATCGATGAGGCGCCCGCCGCC
ACTACCGTTTCTATCTCCAGCATCGGTCGCATCGAGGGACAGAAGGAGAAGTGA
>NGAMOLHF_00338 hypothetical protein
ATGAAGGTACTGTTTAAGACTCTTATTTCTGGATTCGCACTGACCTTTACCCCGGTCCCG
CAAGCATCTGCCAGCCTGAACAACCATCAGTGTGATGCCAAGATCAAGGCTCTAATCAGC
CAGCCAAATCCCTGCACCTCTGCTCAAAGCTTCCGAATCGATCTCTCCCCTTCCAATAGC
GCTCTCGCAGAATCTCCATAG
>NGAMOLHF_00339 Foldase protein PrsA
ATGAATAAGCTTACTTTTATCACCGTGCTCAGCTGTTGCACTCTGCTCATCGGATGCAAC
CAGTCCGGTGATGGTGCAACCAATTCGGCCCAGACTGACACCGGGCAACCCGCAGCCGAC
TCCCCGATCCTGCCGGTTGACGGGGAACAGCCGGCACTCTCGCCCGACGTGTTGCTCACG
GTCAATGGTCAGCCGGTATCCAGGACCCTGTTTGGGCTCTACTTTAAAGAGCGGGTCAGG
GATCCTGCAAAGGCTAACGACAATCCGCAGCTGCAGATGAAGGTGCTGAATGAACTCTCC
AACCTGTTGATCCTCTCCCAGGATGCGGAGCAAAAACAGCTCGACAAATCTGCCGAGGTA
GAGGCGACATTAACCCTGTTCCGCGCCAAACTGCTGACCCAGGCAGCGATCCAGCGCCAC
CTGAAGGAGCATCAGCCAACTGAGGCCGATTACCAGAAGCTCTATGACGCTGAGTATGCC
AACAAGAGCAGTATCGAATTTAAGGCGCGCCACATCCTGCTGAAAGAGGAGGAGAAGGCG
AAAGAGATCATCGCCCTACTGCAACAGGGAGGTGACTTTGCTGAACTGGCCAAGACACAC
TCAACTGGCCCCACTGGCGCCAATGGCGGCGATCTCGGCTGGTTCGACTCGGAGCAGATG
GTGAAGCCCTTTGCCGATGCGGTGCAGGCGATGGAGAAGGGAAAATACTCGGAAGCGCCG
GTCAAGACCCAGTTCGGCTGGCATGTGATCCTGCTGGAAGATAGCCGTGACCTCCCCGCC
CCGAGCCTAGATGCGGTACGTTCAGAACTGACCACCCGCCTGCAACAGCAGGTTCTCGCC
GACTATATTCAGGAGTTGCGGGCAAAAACCAAGCTCCACTACAACGAACAGCAGAAGCCG
GCGAAGGAGAAGGCCGCGCAGGCATCTGGGGAGAGCTGA
>NGAMOLHF_00340 Protein YciI
GTGTACTACGCGATCATTGCGGAAGACCGGGAAGAGAGCTTGGAACAACGTCTTGCAGCA
CGCCCCGCCCATGTTGAGCGGCTGAATGCGATGCAGGCGGATGGTCGGCTGCTGCTAGCT
GGTCCCCATCCGGCAATCGACAACGAAGACCCGGGCCCCGCCGGTTTCACCGGTAGTCTG
GTGGTAGCAGAGTTCGACAGCCTGGAGGCAGCCCGCGAATGGGCGGATCAGGATCCCTAC
GTGCTCGCCGGAGTCTATCAGCGGGTTACCATCAAACCCTTTAAAAAGGTCTTTCCGGCC
TGA
>NGAMOLHF_00341 putative intracellular septation protein A
ATGGTGATGTTGCTGGTGTTCGGCGGGCTGACCCTCCTGTTGCAGGATCGCACCTTCATC
ATGTGGAAACCCTCAGTGATCAACTGGCTGTTTGGCGCAGTCTTCATCGGCAGCCATTTC
ATCGGTGAAAAACCGCTGGCGGAGCGCATGATGGGGGATGCGGTACGCGTCCCCTCGCCG
GTCTGGCGCCGACTCAATCTCGCCTGGGGGGGATTTTTTGTCCTGCTGGGGCTGGCCAAC
CTCTATGTGGCCAGCTTTTTCTTCAGCGCCGAAGCGGCGCTGACTGCCCAGACCGGCTTA
GCCCAGATCGACCTGACCAGCTGCGGGGAACTATTCAACGGCGACGAACTTCAAATGTGT
CTTGAGATGCAATCCCTGGAAGCGGATTGGGTCAACTTTAAATTGTTTGGAATGATGGGA
CTAACGCTGGCCTTTGTCCTGTTGCAGGCTTTCTACCTGGCCCGTCACATGCAGGATCAG
GAACAATTGACAGAGGAGAATTGA
>NGAMOLHF_00342 hypothetical protein
GTGATTTTTATGGTCGTAGTTGCGCGGCGCCCAAATCGCGCCACCCTCCCCTTTGAGCCG
TACCGGCGCATCCTGCAGGCGGCTGAGCAGGGTGAAGCGCCGATCCTGCTCCAGGGCGCT
CAGATAGACAGCTGGTTTGATCAGCGAACCCACCGGCCGGATCGCATCCAGCGCCCGGTT
GAAACCGGCGAAACGGGGGTTGCGATCCCCCACCAGCGCGCTCACCCGACCGCTGTCGCT
CTCCACCAACACCACCGCCCCCTGCAGCTCTCTGGGCTTGGCCACGCCACGCTGCTCCAG
GCGCTGCAGCTGTCGGCTCAGCGCCTGTTCCGCCTGCCGTTGCAGTTGCGGATCGAGGGT
GGAGAAGATGCGCAGCCCCTCGGCGTTGAGGTCGGCCTCCTGATAGTCGCGCCGCAGCTG
GCGCCGCACCAGGTCGAAAAAGGCGGGATAGCCAGAGGCGCGCTTGCTGCCCTGTTTGAT
GCCGAGCGGCACCTTGGCCACCCGCTGTGCAGTCGCCTCCTTGATCAGCTCTTGCTCGGC
CATCAGCTGCAGCACCAGATTGCGCCGCTTCAGGGCACGTTTGGGATGGCGCAGCGGATT
GTAGGCGGAGGGCCCCTTCACCAACGCCACCAGCAGGGCATTCTGCGCCAGCGTCAGCTC
ATTCAGCGGGCGGTTGAAGTAGAACTGGCTGGCCAGGCCAAAACCGTGGATCGCCCGGCC
ACCCTCCTGACCGAGGTAGATCTCATTGGCATAGGCTTCGAGGATCTCATCCTTGCTGTA
GTGATACTCCAGCAGCAGCGCCATCAGCGCCTCGTTGAGCTTGCGGGTGAGGCTGCGCTC
CTTGCTGAGGAAGAAGTTCTTCACCAACTGTTGAGTCAGGGTGCTACCGCCTTGTACCAC
CCCGCCGGCGCGCAGGTTGCTCCAGAGGGCGCGGGCGATGCCGATCGGATCGATACCGAA
GTGGGAGTTGAAGTTACGGTCCTCCACCGCGATCAGTGCCGACACCAGTTGCTTCGGCAG
CTCTCCCCGCTTCACCAGGATGCGGTCTTCGCTGTGGGCCGGATGCAGGCTGCCGATCAA
CGGCGGCTCCAGCTGGTAGTCCCCGATGGCCCGGCCGCTGGCCGCCTGTTTGAGCGAGAT
GACCCGGCTATCAGCGAGCTTCAGCTCCAGATAGTCACTGTCGCGTGTCCCCTGGGGGAA
GGCAAAGGCACGAGTGCGTATCAGGAAGCGACCGCGATAGCTGGAGTAACTGCCGGGCCG
ATCGGGATGCTTGACCCGCGCATAGCCGAGCCGGTCGAGGATCTGGCGCAGCCCCCGCTC
GTCCAGGCGGACCCCTTTGGCCAGCTGCTGCGCCTGACCATAGACCTGGGCCGGTACCGC
CCAGCGGCGGCCATCGAAGCGCAGCTGCACGATCCGGTCGAGATAGATCAGGTAGAGGCT
GGTGGCCAGCAACAGCGCGATCAGCATCAGAACCAGCCAGCTCTTCCAACGAAAACCGCG
ACTGCGGGAGGCGGTTGGTTTACGCTTTCGTTTGGCTCGCTTCGCCATAGATAG
>NGAMOLHF_00343 hypothetical protein
ATGCTGAACTTAGAAAGAGCGGCGGCCGATGCGGACAGCGAGCGGGACGCGGCCAATTGG
GGGAGGCAGGTTATGAGCAGTAAAAACGAGATGACTCGGGCGCAACGGGTTTCCTATCTG
AAAGAGATCATTACATCTCTTCAGCCACCGGTGACTGATGATGAGGCGCTGGCGATAAAG
ACCTGCAGGCGACTGTTTCAGATGGAACAGAAGACGGCGGATAGAAAGGTGTCTATCTGA
>NGAMOLHF_00344 hypothetical protein
ATGAGAGCCATTGCCAAAAATGTCGACGGTCACTACTACCCGGAGTTCCATCACGGCTGG
GGCGGTTGTGCTGAGGAGCTGTTCCACTACACCTCCCGCTACTACACCTACACCGAAGCC
TTTCTGCGCAACCTGGCCGGGGAGCCTGAATACAGCATGGGAAGCTACAAGGCCAATATG
CTGAACGATGAGCAACGCAGGCTGATGGCCGCCATCCTCTCCTGCCGCCCTGACCGGGCG
TCGGCCCGCGCGATCCTACACCTTGTTTCCGATGCGGAGCACAGCTGCGGGGAGGTCGAA
GAGACGCTCCGCCAAACCTACCGGGAGCAGCTTGAAGTCATTCCCAGCGGGGTTGCCCTG
GTCTACGTGCACCGTCCCCATGAATCCCAGCTACAGGATGTGGCCCCGCTCGACCCCTTT
CTCAACATCGCCGAGCGGCTACAGCTGCCGGTAGCGGTAAAAGCACACCATGTGGAAGTT
CCTCTCAAGCTGCTGGCCAGACAGATGGACTCCAGCAGCTCGCGGATTCGCGAGAGCCTC
AATGAAGCCATACTCCGGCTGCACACCGCCGGCTATCTGCTGCGCAACCATCCGGGGCTG
ACCCACATGGAAGCGCACAAGATCGCCGACGAGGATGCGGTTTGA
>NGAMOLHF_00345 hypothetical protein
ATGAAGATGATGCAAAGCCTGGCTTTTCTCCACCAGAAAGGTGGCACCGGCAAGACCACC
CTGGCCATCGCCAGCTGTATCGCCCTAGCCGCCAGCGGCGCACGAGTACTATTGCTCGAC
ATCGACCCCCAAGGCAGCGCCTCTACTTGGGGCGATCACTATGCCGAGCGGTTTGGTGTG
GTGGTGCGAGCACAGGGGCCTGGCCCCCTCGATGCCACCCTGGAGCGCTTCAGCCGTATG
TTCGACTGGTGCATCCTCGACTGCCCGCCCAACCTGAGCGAAACGACCCTACAGACCCTA
AATCTGGTGGACCGGCTGCTGATCCCGGTGCGCCCGGCACCACCCGACATCTGGGCGCTG
GAGCGTATAGCGGCGCTGCTCGCCGATGCACAGAGCCGGGGTCTGGAGATCCCCCATCAG
GTGGTATTCAACCAGTGGCGGGATGAGGCGCTCGAACCGCTGCAGGCGATCATCAACAGA
CTTGGGCTGGAACTGGCCGACTTGCCAATCCGCTTCGATCCCGCCTGGCCTGCGCTGTTC
GACGGGGCGGACCTGCCGGAGTCACTCAATCGGCAAATGATGCAATTATTGACTGGCTGA
>NGAMOLHF_00346 hypothetical protein
ATGGCGCTGCCTAACGTTCACCCTTTCGATAAAAATAGTCATTGCTGCTCGACAGTCAGC
CTGTTATCGCTGCTGTTTCTTCCAGCGACTCTCTTGGCCGATACGGTGACTGACGGTGAG
GCAACGCTGCCGCGGGGGAACTGCGCTGCGCCACGCCCGTTTACCGATCTGCGTCACTGT
TCGTTTGCGGGGGTTGCCAGGCCGGGGCACGATCTGCGGGGGGTACGACTCGACGGTGTC
GATCTTTCCAACGCCAGTCTGCCGGGTTGTGATCTGTCACAGGCCAGTCTGAAAGGGGCG
GATCTGAAATGGGCCAATCTCAGTGAGTGTCGGCTGGTATCAGCGGATCTTTCCGGCGCC
GATCTGTTTCATGCCAATCTAGATATGGGAACCCTCGATAACGGCCGCTTCATCAAAGCG
CAGATGTTTGGCGCAAACTTGAATGAGGTGCAGGCGCTCAATGTCGACTTCTCCGGCGCC
TTTATGAAGGACATCGCCATGGAGGAGGGCGATTTCAGCGGCAGCACCTTTCACCATAGT
TTCATGTTGAGGGCGGTGCTGATCAGCAGCCGGCTGCAGGATAGCCAGTTCCATGAGGCG
GTGCTGACCGGCAGCGCACTGGAGGAGGCCGACTTCTCCCGGGCATCGATAACCCACAGC
CTGCTGAATGGTGCGCGTATGGATAACAGCCTGTTTAGCGAAACCGATCTGCAGGATTCA
CGTTTTGTTAATGCTGTAGTCACAGGGGCGGATTTCAGCGGGGCGCGGAATATTCCACCC
CATCTGCAGGAGATGATCGAAAGAGAGTAA
>NGAMOLHF_00347 High-affinity zinc uptake system binding-protein ZnuA
ATGAGCCAGAAAAAAAAGATCACAACTCACTCTCTGGCAGAAGGCAGGTTGACTCTTCTG
TTGCTGCTGCTCGTACTACTGCCACTCTCACTGCCTGCGGCACAGCCAATACGAGTCTTT
GTCAGCGCGTTGCCGCAAAAACATCTGGTGGAGCAGGTGGGCGGCGATCTGGTGCAGGTC
AGCGCGATGGTCCGCCCCGGCTACAATCCAGCCAGCTACACCCCCACCCCCCGCCAGGTG
GCGGCGCTGACCCAGGCCGATCTCTTCATTCGCTGCGGCCTCCCCTTCGAGGCGGCCTGG
ATGGAACGCATCCGCGCCGCCAATCCCGGCATGCGGCTGGTGGACGCCCGTGATGGGCTG
CCCCTGCGCAAGATCGAGGCCCCCTCTCACCAGCATGGAGATGCGAGCGAAGCGGCTGAA
CATGAAGCTTTGGACCCGCACATCTGGACCAGCCCGCGGCTGGCGAAACAGATGGCGGCC
CAGATCCAGGTGGAGCTGAGCCGGCTGGCGCCGCAACACCAAGCGAAGTTCGAACACAAT
TACCAACGCTTTGCCCAACAGCTCGAGCAGCTCGACCGGGAGATCAAACAGCAGCTCAGC
GGCCTGCGCTCACGCCGCTTCATGGTCTTCCACCCCGCCTGGGGCTACTTTGCCGACACC
TACGGGCTAACCCAGATCGCCATCGAGCAGGAGGGCAAGGAGCCGGGGGCAAGGGCCCTG
ACGGCACTGATCGAACAGGCCAGAGCCAAGCAGGTGCGGGTGATCTTCGTGCAGCCCCAG
TTCAACCGCAAGACGGCGCAACGGCTGGCCGCAGCGATCGGCGGACGGGTCGAACCGATC
GACCCACTGGCGGAGAATTACATCGACAACCTGCGCCGGGTCGCCCGGCTGATTGCAGAG
GCCAACCGACAATGA
>NGAMOLHF_00348 High-affinity zinc uptake system ATP-binding protein ZnuC
ATGAGCAGCCCGGTCATCCAGCTCGACGATGTCAGCTTCTCCTATGGCGAGACCCTAGCA
CTGCAGCAGGTCAACCTGAGTGTCGAGGCGGGGGATTTCCTCGGCATCGTCGGCCCCAAT
GCCGGCGGCAAGAGCACCCTGCTGAAGCTGATCCTCGGCCTGCTCGAACCCCAGGCGGGT
CGCGTGCTGGTGCTTGGTAAACGACCGCCCCGCAGTAATCGCGCCATCGGCTATGTGCCG
CAATATCCGCGCTTCGCCCGCGACTTTCCGATTAGTGTGGAGCAAACGGTGCTGATGGGG
TGTCTCAGCAGCCGCCCCGGCCTGGGTGGCTACCGCCGAACCGACCACCAGGCAGCCCAG
CTGGCGCTGGCCGAGGTGGAGGCGGCTGGGCTGGCGAAGCGGCGCATCGGCACCCTCTCC
GGTGGCCAGTTGCAACGGGTGTTACTAGCCCGGGCGCTGGTTTGCGAGCCACAGATTCTG
ATCCTCGACGAGCCCACCGCAAATGTCGATCTGCGACTGGAGAGCGACATCTTCGATCTA
CTGCGCCAACTCAACCAGCGTATGACCATCCTGGTGGTCTCCCACGACATCGCCTTCATC
TCCAGCTATGTCAGCCGGGTCGCCTGTCTCAACCGCTCCCTGGTCTGTCACCACACCGAC
AAGATCGACGGTCAGCTGATCAGTGAGCTCTACGGCGAGGATGTACGCATGGTGGCGCAC
CGGCACTGA
>NGAMOLHF_00349 High-affinity zinc uptake system membrane protein ZnuB
ATGAGCGAATTCCTGACTGCCCTGACTCAACAGACCTTCCTACAGAGCGCGCTGCTCGCC
GGACTGCTGGCCAGCGTCGGTTGCGGCGTGATGGGCAGCTTCGTGGTGGTCAAACGCATC
GCCTTTCTCGCCGGCGGCATCGCCCACTCGGTGCTCGGCGGCATGGGGGCGGCGCTCTAC
TTCGGTTTCGATCCACTGCTCGGCGCGCTGCTGGCGGCGATCTCGGCGGCGCTGATTATC
GGCTGGGTGCGTCTCAACTGGCAGACCCAGGAGGACACCCTGATCGGCGCCCTGTGGGCG
ATCGGCATGGCGGCAGGCATCCTTTTCATCTCCCGTACCCCCGGCTACGCCACCGACCTA
ATGAGCTATCTGTTCGGCAACATCCTGCTGGTGCCGGAACGGGAGTTGTGGATCATGGCC
GGGCTCGACGCCGGCCTGCTGCTGATCGTGGTGCTCTTCTATCGGCAGTTCCTGGCGGTC
GCCTTCGATGAGGAGTTCGCCCGGCTGCGCGGGGTGCCGGTGACCTTTTTCTATCTGCTG
CTGCTCTGCCTGGTGGCGGTGACCGTGGTGCTGCTGATCCAGGTGGTGGGACTAATCCTG
GTGATCGCCCTGCTAACCCTGCCGGCGGCCATCGCCAGCCACTATCTGCACTCCCTGGGG
CGCATGATGCTGCTCGCCACCCTGATCGGCGGCCTCTTCACCAGCGGCGGGCTGGCGCTC
TCCTACACTCCCGACCTGCCGGCCGGGCCGACCATCATCCTGCTGGCGGGCGCTGCCTAT
GTGGCCTCGGCGCTGCTCAGTCACTGGCTGGCAGCACGCCAGGCTCGGCGCGGGGTGGCG
GCAATCGAGAAAGACCCGAGATCCGATGGATCCACAAGCAATGAATAA
>NGAMOLHF_00350 Zinc uptake regulation protein
ATGAATAAGCTGTTGCAACAGGCGGAGCAGATCTGCCAAGAACGCGGCGTGCGCTTCACA
GCGCAACGGCGCCAAGTATTGGAGATCGTCTGTGCTGCACGACGTCCGCTGGGAGCCTAC
GAGATCCTCGACGCGATGCGCAAGAGCAGCGGCCGCACCGCACCACCCACCGTCTACCGC
GCCCTGGAGTTTCTCAAGGCGCAGGGGCTGATCCATAAGCTCGAAAGCCTGCACGCCTTT
GTCGGCTGCAACCATCCTGACCACCCCCATGCCAGCCAGTTCCTAATCTGTAGCGAGTGC
GGCGGCATCGACGAACTGGAGGATGAACAGGTCAGCCAGAGCCTACGCCGAGCCAGCCGT
GCCTCGGGCTTCACCCCGCAGCGCCGTATTGTCGAACTGATTGGCACCTGCGAAAGTTGC
AGCCGGGGGCAGTCTGACAAACGCCAGTGA
>NGAMOLHF_00351 Peptidoglycan-associated lipoprotein
TTGCCCGCAACTGCCATCTGCAGCGTCTCCAACTCTGTCTTCCGCAAAGTGTTAAGGCGC
TGGGAAGAAGCGCGCCATCCCCAATCACCCCTTTATCAGAGCCTGGCCCGGCGCACAGCT
CTCCTGCTGAGCTTCCGTGTAGCCTCCCCGGAATCTGTACTCAGCACAGCCTATCTCCAT
ACCCAGGATGGCAAGATCGATCTGAAGATCGTGGATACGGCAGCCATGCAGCAGGAGCTG
GTCTTCAATGTCGACCGGATGATGGCGGAGCTGGATGCCCTGGGGAAGATCACCCTGGAG
GGGATCTTTTTCGATACCACCACGGCCACCCTGAAACCCAAATCCAAGGCTGCACTGGAG
CCAGCCCTCAACCTGTTGAACAACTATCCTGATCTGGTGCTTGAGGCTGCAGGACATACC
GACAGTCAGGGCAAGGCTAAAGCCAATCTGAATCTCTCGGATCACCGTGCTGCGAGTGCA
CGGCGCTGGCTGTTGGAGCACGGCGTTCAAGCGGATCGCTTGTTGGCCCGGGATTATGGT
GAAGATCGTCCGGTGGCTGACAACGGCACCTCGGAGAGACGGGCAAAGAATCGATGGGTG
GAGCTGATCAAGAAGGCGGTGGCAAGAGCCAGCGCATCATCGCCCTGTTACACCCCTACC
CCGGTTCGGTGTTGCTCAAGGCGGAGGGGCCTGTCGAGGGCGATGGACTGCAGCAGGTAG
>NGAMOLHF_00352 hypothetical protein
ATGAGTGGCGAACAGCAAAAAGAAGCCGATAGCGAGAGCAAGGCCGTGAGCGATGCCGAC
AAACAGGGGCAACCCCAGGCGCGCATGGTCACCGTATCCATCATGGGCAAGCCCGCTCAG
GTTCCCGAGGACGCCACGATCATGCGGGCCATCGAACACAGCGGCCAGCAGATCATCCGC
GGCGCGGGCTGTCGCGAGGGCTTCTGCGGCGCCTGCGGCACCATCTACCGGCTGCCCGGC
GACTATCGAATCCATACCGGCCTTGCTTGTACCACCCTGGTCCAAGACGGCATGGCGCTC
TCCCAGATACCCTCAGTGCCTTTAGAGAAAGCGGTCTACGACCTAGAGGAACTCACTCCC
GACGTCGACACCATCAAACAGCTCTATCCGGCCACCTTCCGTTGCGTGGCCTGCGGCACC
TGCACCAAAGCCTGTCCGCAGGGGCTTCAAGTCATGGACTACATCCAGGCGGCCATGCGC
GGCGACATCGCCGAGCTCATGGAGCTTTCCTACGACTGCGTTGCTTGCGGCCTGTGCGCC
CTGCGCTGCCCCGCCGAGATTATCCAGCACAAGGTCGGCATCCTCGGCAAGCGCCTCTAC
GGACGCTATTTGCGCAAGGAGAGCAAGGAACTCGATAGTCGCCTCCAGCAGATGAAGGAC
GGCGAGTACAACGGCGAGTATGCCGAGTTGATGTCCCTGGACAGAGAGGCCCTCAGCGAG
CGGTATTACGCGCGGGATATGGAGTAG
>NGAMOLHF_00353 DNA gyrase subunit A
ATGAGCGAATTCGCCAAAGAAGTCCTGCCGGTCAATCTCGAAGACGAGATGCGTCAGTCC
TACCTCGACTACGCGATGAGCGTAATCGTAGGGCGGGCGCTGCCGGATGTTCGTGACGGA
CTCAAGCCGGTCCATCGTCGTGTGCTCTATGCGATGAGCGTGCTCGGCAACGATTGGAAC
AAGCCCTATAAAAAGTCGGCCCGCGTGGTCGGCGACGTGATCGGTAAATATCACCCCCAT
GGCGATACTGCGGTCTACGACACTATCGTGCGTATGGCCCAGCCTTTCTCCATGCGCTAC
ATGCTGGTGGATGGTCAGGGCAACTTTGGCTCGGTGGATGGCGATGCGCCTGCCGCGATG
CGTTACACCGAAGTGCGCATGGCGAAGATCGCCCACAGCATGCTCGATGACCTCGACAAA
GAGACCGTCGATTTCGTCCCCAACTACGACAACAGCGAACATGAGCCGGCGGTACTGCCG
GCGCGCATCCCCAATCTGCTGATCAACGGCTCCACCGGTATTGCGGTGGGCATGGCGACC
AACATCCCGCCGCACAACCTGGGCGAGGTGATCGATGCCTGTATTGCGTTGGTGGACAAT
GAGGCGATCAGCATGAGCGAGCTGATGCAGTATCTGCCGGGGCCTGACTTTCCCACCGCC
GCTATTATCAACGGCGCCCACGGTATCAAAGAGGCTTATCGGACCGGCCGCGGCCGCATC
TATATGCGCGCCCGCACCGAGATCGAAAGCCTCGACAGTAGTAGCAGACAGCGCATCATC
GTTCACGAGCTGCCCTATCAGGTGAACAAGGCGCGTCTGCTGGAAAAGATCGCCGAGCTG
GTCAAAGAGAAGAAGATCGAGGGTATCACCGAACTGCGCGATGAGTCCGACAAAGATGGC
ATGCGCATGGTCATCGAGCTGCGCCGCGGCGAAGTGGCGGAGGTGGTGCTTAATAACCTG
TTCCAGCAGACGGCGATGCAGAACGTCTTCGGTATCAATATGGTGGCCCTGGTGGACGGC
CAGCCGCGGCTGCTCAATCTGAAGCAGATGCTGGAGTATTTCATCCGCCACCGCCGCGAG
GTGGTGACTCGCCGTACCCTGTTCGAGTTGCGCAAGGCGCGGGATCGGGCCCATGTGCTG
GAGGGTCTGGCGGTTGCTTTGGCGAATATCGACGAGGTGATTGCGCTGATCAAGGCGGCC
TCCAGTCCGGCTGAGGCGAAGCTCGCGCTGCTGGCGCGGCACTGGCAGTCGGGCACGGTG
GAGGCGATGCTCCAGCGCGCCGGCGCCGACAGCACCCGTCCGGAGGGTCTGGCGCTGGAG
TTTGGGCTCTCTAAACAGGGTTACCGTCTCACGGAGATCCAGGCGCAGGCGATTCTGGAT
CTGCGTTTGCACCGCTTGACCGGTCTTGAGCAAGACAAAATCATCAAGGAGTACGAGGAG
TTACTCGAAAAGATTGCGAATCTGCTCGATATTCTCTCCAGTTCTTTCCGGCTGATGGAG
GTGATTCGCGACGAGCTGCTGGCGATTCGTGAGCAGTACAACGACCCGCGCCGTACCCAG
ATTATCCAGGACCGACTCGACCTCACTCTGGAGGATCTGATCACCGAAGAGGATGTGGTG
GTGACGCTTTCGCATAAGGGCTATGCCAAGGCTCAACCGATCAGCGTCTATCAGGCGCAG
CGGCGCGGTGGCAAGGGCAAGTCGGCGACTGCCACCAAGGACGAGGATTTTGTCGACAAG
CTGTTTGTCGCCAGCACCCACGACACCATTCTCTGCTTTTCCAGTCACGGTAAGGTCTAC
TGGCTGAAAGTCTATGAGCTGCCCCAGGCCGGCCGCGGCGCACGCGGCAAGCCGATGGTC
AACCTGCTGCCGCTGGGCGAAGAGGAGCGGATCAACGCGATCCTGCCGGTGCGTGAGTTC
CCCGAAGACCGCTACGTGTTCATGGCGACCCGTTCCGGCATCGTCAAAAAGACCCCGCTG
GAGGCCTTTTCGCGGCCCCGCGCCAGTGGCATCATCGCGGTCGATCTAAGACCTGACGAT
CGGCTGATCGGGGTCGAGATCACCGATGGTGATCAGCATGTGATGCTGTTTGCCAGCTCC
GGCAAGGCGGTGCGTTTCCATGAGTCCCATGTGCGGCCGATGGGGCGTACCGCGTGCGGT
GTACGTGGTATCAAGTTCGCCCCGGAGCAGCAGTTGGTCTCGCTGATTGTCGGTGATCAG
GGTGATATCCTGACGGTGACTGAAAACGGCTTCGGCAAGCGTACCCCGGTGGCTCAGTAC
CCGGTACATGGCCGCGGTGGCATGGGCGTGATCTCGGTGCAGACCTCCGAGCGCAATGGC
CCGGTGGTGGGTGCTGTGCAGGTCCAGGAAGATGACGAGATCATGATGATCACCAATGGC
GGTACCCTGGTGCGAACTCCGGTGAGGGATGTCTCGCAGATGGGGCGCAACACCCAGGGC
GTCACCATGATCCGCCTCGGCAAGGCGGAGCGGCTGATCGGCATTGAGCGAATTGAAAAT
CTGGAAGAGGAACAGGATGCCGGGGGAGAGGTGTCGGATGGCGCTTCCGATGAGTCGGTA
GATTGA
>NGAMOLHF_00354 Methylthioribose-1-phosphate isomerase
ATGGAAGCCGACCACATTGCCCTGAACCCCTCGCCTGACAACGCCATTGCCTGGCACGCC
AAGCAGCTCTGGCTGCTCGACCAACGCAAACTGCCGGCCAGCGCCGAGTATCTGGAACTG
AGGAGTGCCGAGGCCACTGCTGATGCGATCCGCGAGATGGTGGTGCGGGGCGCGCCGGCG
ATCGGCATCACCGCCGCCTACGGGGTGGTGCTGGCAGCCCGTACCGCCTACGCGGCAGCC
GGCTCCGGCTGGAAGAGCGCGATCCAGCTCGACCTGGGACGGCTGCGGGATTCTCGTCCC
ACTGCGGTGAACCTGTTCTGGGCGCTGGACCGCATGCGGGGGCTGATCGACAGCCTGGAC
GATGAGGCCGACCCTGAGCCGCAGCTGCTGCAGGAGGCTGAGCAGATCCACGCCGAGGAT
GTGGCGGCGAACCGGTGCATGGGGGAGCTGGGGGCGGCGCTGATCGACGGCCCCACTGGT
GTCATCACCCACTGCAACGCCGGGGCGCTGGCTACAGGCGGCTACGGCACTGCGCTGGGG
GTGATCCGCAACGCTCACGCCGCGGGGCGTATCAATAAGGTCTATGCTGACGAGACCCGT
CCCTGGCTGCAGGGGGCAAGGTTGACCGCCTGGGAACTGTTGGCGGACGCGATCCCGGTG
ACCCTGCTGGCGGATGGTGCCGCGGCCAACCGGATGGCCCAGGGGGGCGTCGGCTGGATT
ATCGTCGGCTCTGACCGGATCGCCGCCAACGGTGATGTGGCCAACAAGATCGGCACCTTC
AGTCTGGCAGTGGTAGCCAAGTACCACGGCGTGAAGGTGATGGTGGTGGCCCCCACTTCT
ACCATCGACATGCAGGTCGCTTCTGGCAAGGAGATCCCAATCGAGGTGCGTGGCGGCGAT
GAGCTGCTCTGCTGCGGTGCGCAGCGTATTGCCGCCGAGGGTGCGGAGGTGTGGAATCCG
GTGTTTGACGTGACACCGGCGGAGCTGGTCGATGCCATCGTCACCGAGAAGGGTGTTGTG
CTCTCGCCAAATGTAGAAAAGATGCGACAGCTGATGGAATCTTGA
>NGAMOLHF_00355 5-methylthioadenosine/S-adenosylhomocysteine deaminase
ATGCAGCAACAGATCGACACTCTGATCCAGGCCGAGTGGATCATCCCGGTGATTCCCGAA
GGCGAAGTGTTGGAAAACCACGCGCTTGCCATCGATGGCGGGCGGATCATCGGGCTCCTG
CCGGCGGATCAGGCCGCATCCCGATATCAGGCAGAGAACCGTCTGGAGCTACCGGGGCAG
GCGCTGATCCCCGGTCTGGTCAACGCTCACACCCATCTCGCTATGTCGCTGCTGCGCGGA
CTGGCCGATGACTTGCCACTAATGAGCTGGCTCAACCAGCACATCTGGCCGGCGGAGCAG
CGCTGGGTGAGCGAGGAATTTGTCCACGACGGCAGCCAGTTGGCAATGGCGGAGATGCTG
TGCGGCGGTACTACCTGCTTCAACGACATGTACTTCTTCCCGGATGTCACCGCCCGCGCC
GCTCACGCCGCCGGCATGCGCGCGATGGTCGGCCTGATCACCATCGATTTTCCGTCGGTT
TGGGCCGCAGACTGGGAAGAGTATCTGCACAAGGGGCTGGAGGTACACGACCAGTTCCGC
AGCAACGGCCTGATCAAAACCGCTTTCGCCCCCCATGCCCCCTACTCTGTCTCCGATGCG
CCACTGGAGCGCATCCAAGTATTGTCCGACGAGTTGGAGATCCCGGTGCACATTCATCTG
CACGAGACCAACGACGAGATCGTGCAAGGATTGCAGCAGCATAACGACCGGCCGATGGCG
CGGCTGCAGCGACTGGGCCTGCTCTCCCCTACCCTGCAGGCGGTGCACATGATCCACCTG
GAAGAGGGGGAGATCAGCCGCTTCGCCGAGAGTGGCGGCCATGTAATCCACTGCCCGGAG
TCGAATCTGAAGCTCGCCAGCGGCTTCTGCCCGGTGGCGAAGCTGCTGGAGGCCGGCGTC
AACCTGGCGCTGGGCACCGATGGCGCTGCCAGCAACAACGATCTCGACATGTTCAGCGAG
ATGCGCAGCGCCGCCCTGCTGGCCAAAGGGGTAGCCGGAGATGCCGCCACCCTACCCGCC
GCCCAGGCACTCTCGATGGCCACCATCAACGGCGCCCGGGCACTGGGGCTGGAGCAGGAA
ATCGGCTCCCTAGAGGTCGGCAAATCGGCCGACCTGGCAGCCGTGGATCTGAATCGCCTC
AACACCCAGCCGGTCTACCATCCAATCTCGCAGATTGTCTACGCTGCCGGGCGTGAGCAG
GTCAGCCAGGTCTGGGTCGCCGGGCGCCAGCTGGTGCACAACGGCTGCCTCACCACCCTC
GACAGTGGTGAGCTGATCAGCCGGGCCGCCAGCTGGCGGGAGAGGATTGCCGAGGGCTGA
>NGAMOLHF_00356 Ubiquinone biosynthesis O-methyltransferase
ATGAGCCAGGAATCCATCAACGTCGATCACGCCGAAATCAGCAAGTTCGAGGCGCTCGCC
TCCCGCTGGTGGGACCCCCACAGCGAGTTCAAACCACTGCATGAGATCAATCCACTGCGC
CTCGGCTATATCGACCAGATCGCCCATCTGGCCGGCAAGGAGGTACTGGATGTGGGTTGC
GGCGGCGGCATTCTGGCCGAGAGCATGGCGGAGCGCGACGCCCAAGTAACCGGCATCGAT
ATGGGTGAGGCGCCACTGCAGGTCGCACGACTGCATCTGTTCGAATCGGGACTGAAGGTC
AACTACGAGCGCATCCCGGTGGAACGGCTGGCCGAGGAGCGCCCGGCGGCTTTCGATGTG
GTGACCTGCATGGAGATGCTGGAGCATGTGCCCGACCCCGCCTCGGTGATCAACGCCTGC
GCGCGACTGGTCAAACCCAGCGGCCACGTCTTCTTCTCCACCCTCAATCGCAATCCGAAA
TCCTATCTGTTTGCCATCGTCGGCGCAGAATATCTGCTGCGGCTGCTGCCCAAGGGCACC
CACGACTTCGCCAAGTTCATCAAACCGGCGGAGCTGGACCGCTGGATCCGCGCCGCCGGA
CTGGAGACCTGCGACATCACTGGCCTGAGCTACAACCCGCTGAACCAGCACTACTCACTG
GGCAGTGATGTGGATGTCAACTACATGGTCCACACGGTCAGGGCTGACGCATGA
>NGAMOLHF_00357 N-acetylmuramic acid 6-phosphate phosphatase
ATGACGATCCGCTGTGTCCTGTTCGACCTGGACGGGACCTTCGCCGACACTGCCCCCGAT
CTGCACCAGGCCCTCAATCGGGTACGCGCCGGCGAGGGCCTACCGCCGATGCCGTTCGCG
CAGGTGCGCCCGGCAGTCTCCCACGGCAGCCAGGCGATGATCAGGGTCGGCTTTGGGCTG
GCACCCGGCAATGCCCGCTACGAAGCGCTGCGGCGGGCCTTTCTCGACGACTACCTGGCC
AACATCGCAGTGCATACCCGCCTGTTCGACGGCATGGAGCCCTTGCTGGATGCGCTGCAG
GAACGCCACATCCCCTGGGGCATAGTCACCAATAAACCGGCCTGGCTGACCGAACCGCTG
ATGCGCCAGCTCGCCTGGGGGGAACAAGCCGCCTGCATTGTCAGCGGCGATACTGCGGCA
CACCCTAAACCCCATCCAGCGCCGATTTACCACGCCTGCCAACAGGTAGGCGTGGAGCCG
TTTGAGTCGCTCTATGTGGGCGATGCCGAGCGCGACATCGAAGCGGGCCGCAACGCCGGC
ACCCTCACCCTCGCCGCACTGTTCGGCTATCTCACCGAGGATGACCGGCCAGAGAGCTGG
CACGCTGACGGCCTGATCCGCCATCCGCTGGAGATCCTGGATTGGATCGAATAG
>NGAMOLHF_00358 hypothetical protein
TTGGATCGAATAGTCGCAGAGCACCTGCGGCGGCTCGTCCCACCCGGTTCTGCCAACTAC
TACGCGATTCGCTTTTCACCACGTAACGGACGCGAGCAGATCGGACTGCTGTTCGCCTGG
CGTGAGGAACTGCTGCGCATCGCGCGGGAGTGCAGTGATGCTGGAGTGGCGCAGGCGCGT
CTCGAGTGGTGGCGAAGCGAGACCGCTAACGCCTGCCGGGGCCATGCCCGACACCCCCTG
GCACAGGCCCTGATTCCGCTTGTATCTGATGAGAAACTTCCACTCGCACTGTTCGATCAG
ATGGCGACAGCGATGAAGCGGCAACTGGCGGGCACCCCGTCTTCAGACTGGGCTGAGCTG
CAACAGCATGCCCGGCAGCTGGATGGCAGCTTCTGCGAACTGCTGGCGAGGAGCCTGCAG
ACTCCTGAAGATAAGATCGAGTCCGCCCGCCAGATCGGAGCCTACTGCTGGCTGGTGGGG
ACCATCCACAATCTGGGCTGGGAGTTGCGCCAAGGCAGATACCTGCTGGCTCACGAGCCC
CTGCAACAATACAAGCTGACACCTGATAAGTTACTGCTACAGAAATATGCCCAAGAAACA
GCTGCCTTTATTGATGAGGCGCTGGAAACAGCCGAGCAGTGGCGCCAGAGCACCACACAA
CATCTCGAAAGACACCCGCTGCCGGCGCTACGGCCGGGCCTTAATCTCTATGCTCTGGCC
CATCGACACCAACGACTGTTAGCACAGGAGGGGGCCAAGATCCTGCAGCGGCGGCCGGAA
CTCTCTCCGCTTGAAATACTTTGGCATACCGTGATCGCTGGGTGGTTGAGATTCTGA
>NGAMOLHF_00359 Adenosylhomocysteinase
ATGAGTGAGTTTACTGACTATAAAATCGCTGACATATCCCTGGCCGATTGGGGCCGCAAA
GAGATGCGCATCGCCGAGACCGAGATGCCAGGTCTGATGGCGCTGCGTGAGAAGTACGGC
GAATCCAAGCCACTGACCGGTGCCCGCATCACCGGCTCCCTGCACATGACCATCCAGACC
GCAGTACTGATCGAGACCCTGGTGGAGCTCGGCGCCCAAGTGCGCTGGTGTTCCTGCAAC
ATCTTCTCCACCCAGGACCACGCCGCCGCCGCCATCGCCGCCGCTGGCATCCCGGTCTAC
GCCTGGAAGGGCGAGACCCTGGAAGAGTACTGGTGGTGCACCGAGCAGGTCATCAACTGG
CCTGGCGACCAGGAACCCAACATGATCCTGGACGATGGTGGCGACGCCACCCTGCTGGTA
CACAATGGCGTGAAATTCGCTGCCGAAGGCGTCCCAGAGCCCAAGGATGACGACGCGGAC
GAGTGGAAGGTCATCCTGAGCGTACTAAAGCGCTCACTGGCAGAAGACCCGACCCGCTAC
AACCGCATGGCCGAATCGATCAAGGGCGTCACCGAAGAGACCACCACCGGCGTGCATCGT
CTCTACCAGATGGTCGAAGCAGGTGAACTGCTGTTCCCCGGTATGAACGTCAACGACTCA
GTCACCAAGTCCAAGTTCGACAACCTCTACGGCTGCCGCGAGTCACTGGTGGACGGCATC
AAGCGCGCCACCGACGTGATGATCGCCGGCAAGGTCGCGGTGGTCTGCGGCTACGGCGAC
GTGGGCAAGGGCTCGGCCCAGTCCCTGCGCGGTCTCGGCGCCAACGTCTGGATCACCGAG
ATCGATCCGATCTGCGCCCTGCAGGCGGCGATGGAAGGCTACCGGGTGGTCACCATAGAA
GATGCGCTGCCGGTGGCCGACATCTACGTCACCACCACCGGCAACAAGGACATCATCACC
CACGACCATATGGCCGCCATGAAGGATCAGGCCATCGTCTGCAACATCGGCCACTTCGAC
AATGAGATCGACATCGCCGGCGTACAGAAGTATGAGTGGGAGAACATTAAGCCTCAGGTC
GACCACATCATCTTCCCTGACGGTAAACGCATTATCATGCTGGCCGAGGGCCGCCTGGTG
AACCTGGGCTGCGCCACCGGCCACCCCAGCTTTGTCATGTCCAACTCCTTCACCAACCAA
GTGCTGGCGCAGATCGAGCTGTTCACCAAGCCCGAAGAGTACCCGATCGGCGTCTACATC
CTGCCGAAGAAGCTGGACGAAGAGGTGGCCCGTCTGCATCTGGATAAGATCGGCGCCAAG
CTGACCGTGCTGACCCAGGAGCAGGCCGACTACATCGGCGTTCCCGTGGAAGGTCCCTAC
AAGGCCGATCACTACCGCTACTGA
>NGAMOLHF_00360 SAH_riboswitch
TCCTCCGAGGAGCGCTGCAACGGGCAACAACGCCCGCCAGGCTCGGAGCGAAGGCAAAAA
TCGTAAAAAAACCGCGCTCACTCACG
>NGAMOLHF_00361 S-adenosylmethionine synthase
ATGGCCAGTGAATATATCTTCACCTCCGAATCTGTCTCAGAGGGGCACCCCGACAAAATG
TCCGATCAGGTATCGGATGCCATCCTCGACGCCATCCTGGCAGAAGACCCCCACGCCCGA
GTCGCCTGTGAGACCCTGTTTAAGACCGGCATGGTGATGATCGCTGGCGAGATCACCACT
ACCGCCAAGCCCGATTACGAAGCGATCATGCGCCAGACTATCAAGGAGATCGGCTACAAC
AGCTCCGAGATGGGTTTCGACTGGGAGACCTGCGCAGTGATGACCGCCATCGGCGTGCAG
TCCCCCGACATCAACCAGGGCGTCGACCGCTCCCGCCCCGAGGACCAGGGCGCCGGCGAC
CAGGGCATCATGTTCGGCTATGCCACCAACGAGACCGACGTGCTGATGCCGGCCCCGATC
CAGTACGCCCACCGCCTGGTGGAGCGCCAGTCGGAGGTGCGCAAGAGCGGCGAACTCGAC
TGGCTGCGCCCCGATGCCAAGAGCCAGGTCAGCTTCCACTACAAGGATGGTAAGCCAGTC
AGCATCGACGCGGTGGTGCTCTCCACCCAGCATGCCGATGTGCTGAGCGAAGCGGCCCTT
CGCGACGCGGTGCTGGACGTCATCGTCAAGCCGGTACTGGAACCCACCGGCCTGCTGACC
AGCGACACCAACATCCACATCAACCCCACCGGCAAGTTCGTGATCGGCGGCCCGATGGGT
GACGCCGGCCTCACCGGCCGCAAGATCATTGTCGACACCTACGGCGGCGCGGCGCGGCAC
GGCGGCGGCGCCTTCTCCGGCAAGGATCCCTCCAAGGTCGACCGTTCCGCCGCCTATGCC
GGCCGCTATGTCGCTAAGAACATCGTCGCCGCCGGCCTCGCCGAGCGCTGTGAGATCCAG
GTTTCCTACGCCATCGGCGTGGCCAAGCCAACCTCGATCATGCTCGACACCTTCGGCACC
GGCAAGATTGCCGACGAGAAGATCATCGAACTGGTACACAAACACTTCGACCTGCGACCC
TACGGCATTCTAAAGATGCTCGACCTACTCAACGCAGCGCAGATCAAGTACCGCAAGACC
GCCGCCTACGGCCACTTCGGCCGCGAGAACGAGGGCTTCACCTGGGAGAACACCGACAAG
GCGGAGGCGCTGAAAAACGACGCAGGGCTTTAA
>NGAMOLHF_00362 hypothetical protein
ATGGTGTCACTGCAAACGCCGGTATGTGATTTTGGTCACGGGGCGCCCGAATTCAGTTTG
CCTGGTGTCGATGGCAGAGTATGGTCGCTCGGCGAATGCCGGGGTGAGAAGGGCCTTCTG
GTCATGTTCATCTGCAATCACTGCCCCTATGTGAAGGCGATCCGCGACCGCATCGTGCGC
GACGCCAGGGAGCTGAAGAGTCTGGATGTGAATTCGGTGGCGATTATGTCGAACGATCCC
AGCGAATATCCGGAGGACTCTTTTGAGAATATGCAGCGTGTCGCGGAGGAGTTCGACTTC
CCTTTTCCCTATCTGCTAGACCAGACCCAGGCGGTGGCCAAGGCCTATGGTGCGGTCTGC
ACCCCGGATTTCTTTGGCTACAACGCCAGCCTTGAGTTGCAGTATCGCGGGCGTCTTGAT
GAAAGCCGCAAACAGGCGGCGGCAGCTGATGTGCGGCGCGACTTGTTTGAGGCGATGAAG
CAGGTGGCGGAGACTGCCCAGGGTCCACAGCAGCAGATCCCGAGCATGGGGTGCTCGATC
AAGTGGCTTGACGAGTGA
>NGAMOLHF_00363 Transketolase 1
ATGTCCTCACGCAGAGAACTCGCCAATGCCATCCGCGCTTTGAGCATGGATGCCGTGCAG
AAAGCCAACTCCGGCCATCCCGGTGCGCCCATGGGTATGGCGGACATCGCCGAAGTCCTA
TGGAACGGCCACATGAAGCACAATCCGGCCAACCCGGACTGGGCCGACCGCGACCGTTTC
ATCCTTTCCAACGGTCACGGCTCGATGCTGATCTACTCCCTGCTGCATCTGACCGGCTAC
GACCTCAGCATGGATGACCTAAAGAACTTCCGTCAGTTGCACGCCAAAACTCCGGGGCAT
CCCGAGTACGGTTACGCTCCCGGCGTTGAGACTACCACCGGTCCCTTGGGTCAGGGCATT
ACCAATGGCGTGGGCATGGCGCTGGCCGAGAAGACCCTGGCGGCCCAGTTCAATCGTCGC
GGCCACGAGATCGTCGATCATCACACTTACGTCTTCATGGGCGACGGCTGCATGATGGAA
GGTATCTCGCACGAAGCCTGCTCCCTGGCCGGCACTCTGGGTCTGGGCAAGCTGATCGCC
TTTTGGGACGACAACGGCATCACCATCGACGGTCACGTCGAAGGCTGGTTCACTGACGAT
ACCCCCAAGCGTTTCGAGGCTTACGGCTGGCACGTCATCCCTGGTGTCGATGGTCACGAT
GCAGACGCCCTGAACGCGGCGATCGAAGCGGCCAAGGCGGTTAGCGATAAGCCGACCCTG
ATCTGCTGCAAGACCACCATCGGTTTCGGTTCTCCGAACCTGGCCGGTACCCACGACTGC
CACGGTGCGCCGCTGGGTGATGATGAGATCAAGCTGACCCGCGAGCAGCTGGACTGGAAT
TACGGTCCATTCGAGATACCCGAAGATATCTATGCCGGTTGGGACGCGAAGGATGCTGGT
GCAGCCGCCGAGTCTGCCTGGAACGAGAAGTTCGCTGCTTACGAGGCCGCACATCCCGAG
CTGGCCGCCGAGTTCAAGCGCCGCATGGCCGGCGAACTGCCTGCCAACTGGGAAGAGGAA
TCCAACAAGTTCATCGCTTCCGTCAATGCGGCGGCTGAGTCCCCTGCGACTCGCAAGGCC
TCCCAGAACACCCTCAACGGTTACGGTCCGCTGCTGCCTGAGTTCCTTGGTGGTTCTGCC
GACCTGACCCCCTCCAATTTGACCTCCTGGTCCGGTTGCAAGGCAATCACTGAGGGTCAC
GCCGACGGCAACTACATCTCCTACGGTGTGCGCGAATTCGGTATGTCCGCCATCATGAAC
GGTGCCACTTTGCACGGCGGTTTTATCCCCTATGGCGCCACCTTCCTGATGTTCTCCGAG
TATGCTCGCAATGCCCTGCGCATGGCGGCGCTGATGAAGATTCAGTCGATCTTCGTCTAC
ACTCACGACTCCATCGGACTGGGTGAGGACGGCCCGACCCATCAGCCAGTCGAGCAAATT
CCGACCCTGCGCATGATCCCCAATATGAATACCTGGCGTCCTGCCGATGCGGTCGAGACC
GCAGTGGCCTGGAAGTGCGCGGTAGAGAAGAAGGATGGCCCCTCCACCCTGATCTTCTCC
CGTCAGAATCTGCAGCACCAGAAACGTAGCGACGCGCAGATCGCCGACATTGCCAAGGGC
GGCTACGTCCTGGTCGACTGCGACGGTACTCCAGATGTAATCGTCATCGCCACTGGTTCT
GAAGTCGATCTGGCGGTCAAGGCTGCGGCCGAGTCCGACAAGAAGGTGCGCGTGGTCTCC
ATGCCCTGCACCAACGCCTTCGATGCCCAGGACGCGGACTACAAAGAGTCCGTGCTGCCG
GCTGCCTGCACCTCCCGCGTGGCAGTCGAGGCCGCGGTCACTGATAGCTGGTACAAATAC
GTCGGTTTGAACGGCAAGGTGATCGGTGTTGATCGTTTCGGTGAGTCCGCACCGGCGGGT
CAGCTCTTCAAAGAGTTCGGCTTCACCGTGGAAAACGTTGTCGCAGCGATCAACGAAGTT
TCCGCCTAA
>NGAMOLHF_00364 hypothetical protein
GTGGTTAACACCGTGTACAAACATGGGGGTGCCGTCTTTGGAAGGCGCAGACATGACAAC
CTTCTTGGCGCCTGCGTCGATGTGCTTCTGGCAGGTCTCTTCGGTCAGGAAGAAGCCGGT
GCACTCGATAACCAGATCGGCGCCGATGTCGCCCCAGGCCAAGTTGGCCGGATCACGCTC
AGCGGTCAAACGGATGTTCTTACCGTTAACAACCAGGTTGCTGCCGTCTACGGCGATGTC
GCCATCGAAGTTACCATGTACGGAGTCGTACTTCAGCATGTATGCGAGATAGTCAGCGTC
CAGCAGGTCGTTGATACCAACGACTTCGATGTCACCAGCGAAATCCTTAGCGATTGCGCG
GAAAGCCATGCGGCCGATACGACCGAAACCATTAATACCTACTTTGATAGTCATGTTTGA
>NGAMOLHF_00365 Protein QmcA
TTGGCCATCGCTCTGCTGGTGCTTGGCGCCAAACGGGTGCCCCAGGGGATGGAGTACACG
GTGGAGCGGTTTGGCCGCTATACAAAGACCCTGCGCCCAGGCCTCAACCTGATCGTGCCG
GTGATCGACCAGGTCGGTAACAAGCAGAACATGATGGAGCAGGTGCTCGACGTGGCCTCC
CAAGAGGTGATCACCAAGGACAACGCGATGGTCAGGGTGGACGGCGTGGTCTTCTTCCAG
GTGCTCGACGCCGCGAAGGCCTCCTACGAGGTGAACGACCTCTTACGCGCGATCCTCAAC
CTGACCATGACCAATATCCGTACCGTGATGGGCTCGATGGATCTGGATGAACTGCTCTCC
CAGCGCGACACGATCAACGCTCAGCTGCTCACCGTGGTGGACGATGCCACCACCCCCTGG
GGCATCAAGGTGACGCGCATCGAGATCAAGGACATCGCCCCGCCGCAGGATCTGGTGGAG
TCGATGGGGCGACAGATGAAGGCGGAACGCGATAAGCGCGCCCAGATTCTCGAGGCGGAG
GGCACCCGCCAGGCGGAGATCCTGCGTGCCGAGGGCGAAAAACGGGCAGCGATCCTCAAG
GCCGAAGGCGAAAAGGAGGCGGCCTTCCGCGAGGCGGAGGCCCGCGAGCGACTCGCCGAG
GCGGAGGCTCGCGCCACCGCGATGGTCTCCCAGGCGATCGCCAAGGGTGACATCAACGCG
ATCAACTACTTTGTCGCACAGAAGTACACCGAGGCGCTGCAGAGTATCGCCTCGGCAGAA
AACCAGAAGGTGATCATGATGCCACTGGAGGCCTCCAGCCTGATCGGCTCAATCGGCGGC
ATCAGCGAACTGGTGAAGCAGGCGCTGGGCAAGCGGGGAGATGCCTGA
>NGAMOLHF_00366 Inner membrane protein YbbJ
ATGGCGTTGCTACAGCAACTCGACTACTGGCACTGGCTGATCCTCGGCGTGCTGCTGGTA
ATCCTGGAGATCTTCTCGCCTGGAGTGTTTCTGATCTGGATGGGGCTCGCCGCCGGTCTG
GTCGGGCTGCTGCTGCTCGCCTTCCCCGAACTCGGCTGGCACTACCAGCTGCTGGGGTTC
GCCCTGTTCAGCGTCGCCAGCATCCTCGCCGCCCGCAGCTTTCTGCTACGCCATCCGATC
CAGACTGATCAGCCGACCCTTAACCGGCGTGGCGAGCAATATCTGGGGAGGAGTTTTACC
CTGGAAGATCCGATCATCAACGGGGAAGGCAAGATCCGCGTCGACGACACCACCTGGAAG
ATCCGCGGCAACGACTGCCCGGGCGGCAGCCAGATCAAGGTCATCGGCGTGGATGGCGTG
GTGCTGTTAGTGGAGCAGACCCGCTGA
>NGAMOLHF_00367 hypothetical protein
ATGATCGACTCCATTGGCGCCGCCCAGCAGGCGGCTCGGCCGCAGCAGGGTGACACAAAC
TCCCAGCTGGTGACGGCGATGCTGAAAAAGCAGAAACAGGTGACTGAGGAGCAGGGTCAG
ATGGCGATAGAACTGCTTAACTCGGTCCCTAAACCGCACGGTGCCCTTGGGCAGAATGTG
GACGTCAAGGTCTGA
>NGAMOLHF_00368 hypothetical protein
GTGTCTCAGCCGCTGCTCTACTCGATCATTGAATCTCCCACACACCCGGATTTCGCTCCC
CTTTACCAGCGTTTGGGGCTGGAAGTGCTCAGCTTCAAATCCATGCGCAAGGCGATCAGC
CAGTTGAAGGGGCGAGCGCCAGATATTGTTGTCTGTGAGTTCTTCTATGGTTATGGCAAC
AACTACGCCGGGGTGAATATCAGCAATCTCGACGTGTTTCTCTTCAGCCTGCAGAAGTAT
GCCCCGCAGGCTCAGGTGATCGTGATGGTTGAGCCGGCCGAGCGGCACTATGTGGATAAA
CTCAATGAGATCTTACCGCTGCATGAGGTGCTGAAGCACCCGGTTGACAAGCCGCGGATG
GAGGCGCTGGTGCGGTCGCTTATTTGA
>NGAMOLHF_00369 hypothetical protein
ATGAACGCGCCCATGCAACGCATCTTTCAGGTAGACGATGACTATCGGCTGATTTCGCGC
CTCTTCATCAAGCTGCTGGCGCTGATCTATCTCGCTGCCTTCTACTCATTGTCGGGCCAG
ATCGTCGGCCTGGTGGGAAGCAACGGTATCCTGCCATTCCAGGAACTGCTGCGGAACAGC
TTCGCCGCACAAGGCTATGCCGCTTGGTGGCAGATCCCCAATATTTTCTGGCTCTCCAGC
CACGACGGGGCGCTGCAGGCTGCCAGCTGGGCCGGTTCACTCTGTGCTCTGCTGCTGCTT
GCCGGCATCCGGCCACGCGCCATGCTGGTTTTGCTGTTCGTTATCTATCTCTCCCTGACC
CAAGCAGGGCAGTTTTTCCTCAACTTCCAGTGGGACTATTTACTGCTGGAGGTGGGCTTC
CTGTCAATCTTCCTGGTCGATCGGCCAACCCGGCTGGTAATCTTTCTGTTCCACTGGCTG
CTGTTCCGCCTGCGCCTGCTCTCCGGCCTCTCCAAAATCCTCAGCGGCGATCCCAGCTGG
GGTAGCCTGACCACCCTGGAATACTATTTCGAGACCCAGCCGCTTCCCCATATCGGTGCC
TGGTACGCCCACCAGCTACCGGAGGGGTTGCTGATGACGGCCACTGCGCTGGTGCTCTTC
TCGGAGCTGTTGCTGCCGTTCTTCATCTTCCTGCCACGACCTTTTCGCATCTTTGCCGCG
CTGTCTACCATCCTGGTGCAGATCGGCATCATCGCCACCAGCAACCATAATTTCATCAAC
CTGCTGACGATCCTGCTCTGCCTGTTCCTGCTAGATGACCATTTTGTCCGGCGCCTGTTA
CCGGCGAAGTGGCGCACGGCTTCACCCCCTCTGCCTCAGCATTCAGGTCACAGTCGCTTC
GTGCCGTTGATAAGCGGCCTGACCGCCGGCTTCATCCTACTGGTCAGCCTGAGTCTCGGA
TACCAGATGATCTCAGGCCGGAGTCTGCCGGAACCACTCGCCAGTATCGCGCTTACCGGC
CATCAGTTTGGTCTGGGCAACGTCTACCACGTCTTTCCAACCATGCAGCGGGAACGCCAT
GAACTGCGGATCGAAGGAAGTCAGGATGGAATCGAGTGGCACGCCTATCGCTTTCGCTAC
AAGCCGGGGCCTCTCGATCGGCAGCCGGCCTTCATCATTCCGCATCAACCACGGCTCGAC
TGGATGGTCTGGTTTGTACCGACCCAGGCACCGGAGATGCTCTATTGGTTTGACAGGCTG
ATGTTGCGGCTGTGGAAGAACACACCGGAAGTGACTGGGTTGCTGGCGCATAATCCCTTT
TCCGATAGGCCTCCGCGCTATTTGCGGGTATTGGTCTATCGGTACCGCTTCACCAGCGGT
CAGGAGCGGCTGGAGAGCGGCAACTGGTGGCGGGCCGACTATCTGGGGCAGTTTCCAAAC
ACCCCACCCAGACGCCCCTAA
>NGAMOLHF_00370 hypothetical protein
ATGGCAGGCAATCTCGACCCGATAGATCGGGTACGCATAATTCGACAGGAGCTGACCAAG
ATGGCAGCTGGCGGGACGATGGAGATGACGTCTGATTCATCCTGCGCGCTTCTGCGTAAC
TACTTCGACTTCCTCGAACAGCAGTTGTCAGATGCCGGAGCGATTCCTGATGTAAGCCAG
ATCCAGGAGATGCTGCTGGAGGTCTCGGAGTTTATTCGTTCCGGGAAGACGGGCTACTAC
TCTGACGAATACGGTCGGATTCTCAAGCGACTAGTCAGTATCTATGCCGGTGGCTTCAGC
TCCAGTAGCAGCAGCGCCTTCACGCTGACCTCGGCAAACTATGCCGATGTGGTGGAGGCG
ATCAGTAACCGCTTTCCCGGTTACGACTACACCGAGGCGATGGGACAGTTGCTTGCCTAT
ATGGAGCAGCTTTTCGCCAACCGCAAGTCAGACTGGAAGACCATCTACGAGCACATCATT
TCCATGCCCGAATCGGTTGAAGCCAAGCGCCTGATCAAGGCTGCGCGCTTTGAGGAGATC
CGGCAGTGGGCGGAGGAGGGGGCGGGAAACCTGTTTGGTATCCGTGCGGATCTGCTGGAG
GTGATCGGGCAGCTGAGCGCAGAGATCGATCAGTTGAACGCCGATATCGAGCACCTCGGG
CGGGCTTGGCGAACCGGCCGGGTGGTAAGTCTGGCGGCCCGGCGCAAGGCGAATAAAGTG
CCGGCCCTGATCGAGGCGAGGGAGCGTGTGATTCATCAGCGAATGGATAAACAGAACCTG
GTTGAGCTGATCGAGTCGAATATCGAGGAGTTCGAGATGCTGCTTCGGGGTGCCCGCCGG
GCGTTCTTTTTTCACATCGTTTAG
>NGAMOLHF_00371 Quinone oxidoreductase 1
ATGAAAGCGGTAGTGATGCCTGCACCTGGTGGTCCTGAGGTGCTGTTGTATGAGGATATC
CAAGAGCCGGAGCTGGAGTCACCGAGCCAGGTCAAGGTGCAGATCCGGGCGGCCGGGGTC
AATCCGGTGGACACTAAGATACGCAGCCGCGGGGTATTTATGGCCGACGGCCTGCAAGCA
GTGCTGGGCTGCGATGCGGCTGGGGTGGTGGTCGAGGCGGGCGAGGCTGTGCAGCACCTT
GAGGTTGGCGATGAGGTCTGGTTCTGCAACGGTGGTCTGGGGGGCAGCCACGGCAACTAC
GCGGAGTTTGCGGTGCTCGATGCCTGTCTGGTGCGCAAGAAGCCAACTACCTTCAACTTC
GAGCAAGCCGGTGCGGCGCCGCTGGTGTTGATCACCGCCTGGGAGGCCCTGTTTGATCGG
GGGCGTCTGGCTGAGGGGCAGACAGTGCTGATCCATGCCGGAGCTGGTGGGGTGGGCCAT
GTGGCGATCCAACTGGCCAAGTCGGTTGGGGCGCGTGTGCTGACCACGGTCAGTTCGGTG
GAGAAGGCTGACTTTGTGAAGTCTCTGGGGGTGGATGAGGCAATCCTCTACACGCAAGAG
GATTTTGTCGAGGCAGTGGACCGTCTCACCAAAGGGCGGGGCGCCGATCTGGTGCTCGAT
ACGGTGGGGCCAGATGTGTTCGCCAAGTCGATTCCGACGGTGGCCCACTACGGAGATCTG
GTGACCCTGCTCGATCCGGGTGGTGAGCAGGTCTGGAAAGAGGCGCGCAACCGCAACATC
CGCGTCGGATTTACCCTGATGCTGACGCCGATGCTGCGTGATCTGCCTGAGGCACGAGAC
CATCACGGCGAGATATTGGAGCAATGCGCCGAGCTTGCGGATAGCGGCAAGCTGGATCTG
CGGGTTAACCGGGTGATGCCGTTGGGGGAGGCGGCTGAAGCTCATCGCCTGGTCGAGGCG
GGGCATACCCGGGGCAAAATTGTATTGATTCCTTGA
>NGAMOLHF_00372 hypothetical protein
TTGCTTGGTTTCGGGCTTGCTGCTCTGTTCGGGGCGCTGTTTATCTGGCTATTGCCCATT
GTACTGATCCTGCGCTCAGACAAAACGGCTGGTGTAGAGAAGCTGCTGTGGCTGCTGGTT
GTGCTGTTTGTCTCCTGGTTTGCCTGGATTCTGTATGCGCTGTTTGCCCCGCTTGGGCCG
ATCGACAAAAGGAGAGTGTGA
>NGAMOLHF_00373 NAD-dependent dihydropyrimidine dehydrogenase subunit PreT
GTGGCGATCCGCTGGCTCAAACGCTACGCCATGGATGCGGTGGGCCATGCGCGCGTCAAG
GCGATCGCTGCCGAGGGCAAGGCCGACTACCTGACCGGTCACCGTATCGCTATCATCGGC
GCCGGCCCCGCCGGGCTCACCGCCGCCTATGACCTGGCATGCAAGGGGCACGAGGTCACC
GTGTTCGAGGCGCGGGAGAAGCCGGGCGGTATGACCCGCTACGGTATCCCGGAGTACCGG
CTTCCCTACGATATGCTGGATCGGGACATCGACGTCATCACCTCCCTGGGGGTGAAGATC
GAGTGCAACACCCAGGTCGGGGTCGATATCAGTATGCCGCAGCTGCAGCGAGATTACGAC
GCTGTGGCACTGGCTATTGGCCTGCACCTGGGGCGTTCCACCCGTATTCCAGGCAGCGAC
CATGCCCAGGTGAAGAAAGCGGTGGAGCTGTTGCGTGCCATCACCGACGAGCAGCCGTTC
GAGCTGCCGCGACAGGCGGTGGTTATTGGTGGCGGCAACGTGGCGATGGATATTGCCCGC
TCTTTGGCTCGGCTGCAGAAGCAGCAGTTTGGCGAGGTGCAGGTGACGGTCACCGCGCTG
GAGGATCAGGCCCACTTCCTGGCCGATCCGGTGGAGATCAAGGAGTGCCATGAGGAGGGG
GTCGAGATTCTCGACGCCCGCGGCCCCCAGGAGTTTGTGGTGGAGGAGGACAAACTGAAG
GGGCTGAAAAGCTGGCGGGTGCGCTCCATCTTCGATGAGCAGGGGCGCTTCGCCCCCAGT
TATGACGAGTCTGACGAACAGCTCCACCCCGGTGAGATGGTGGTCGAGGCGATCGGCCAG
ATGGCGGATGTCAGTCTGTTGGGTGATGCGCTGACCGAACAGTTGGCGTGGAACCGGGGG
CGCATCCAGGTGGATGAAAACGGTCGTACCTCAGTGGATGGGTTCTGGGCCGCTGGCGAC
TGTGTCAACGGACCGGACGTGGTGCACGCGGTGGCGGATGGACTCCGGATTGCGGCCAGC
ATCGACGGCTGGCTGAATTTGAAGGAGAGGGCGGATCATGAGTGA
>NGAMOLHF_00374 hypothetical protein
ATGAGTGAGGGCAATGCATCCGGTCACGACAGACTGAAGTCACAGAAGAGCCTGGATGAG
ATCCTGGCTGTCGCCATCGAGTTTGAACGAACAGCACGGGACTTCTATCGTGACCTGATC
CCCAAGGTGAGCAAGCAGATTCGCTGGCTGGTTGAGGAGTTGGCGAAGGAGGAGCAGCGC
CACTACGATCTCTTCTGTGAGCTGCGCACCCGACCCGATATCGAGCAGCAGCTTAAGATA
AAGATGAAGTTGCCGGCCAGTGATCACAGGTTTTCGGACGCCATCCAGCTCCCCGATCTG
GGGGCGAAACCGGACGACCAGTCGGTACTCCAGTATGCGCTCGGTCGTGAACATGCCGCC
ATGGAGCAATACCGCTCATTGGCTGACAGTAGCGACTCCGGCCCAATCAAAGAGCTGTTT
GCGTTTCTCGCCAACGAAGAGACCCAGCACAAGAATGAGCTGGAAAAGCTCTATTACGAA
GTCGTGCACAGCGGCGGCGTCTAG
>NGAMOLHF_00375 hypothetical protein
ATGAAAGCTGCCATGTTATTCACCGGAAGTGGACCTATTGTGATTCTCACCTCGTACGCC
TCACTGGAGGACCCAGCATTGCTGAAGCGACTGGATGGCAAGGGGATCAGCAAATTCCTC
GCCTTTGATGTACCGATCGAGATGGCGGAGGCCCGCTACGGCGGTCACTTCCAGAACGTA
CTGCACAACCTGCACGAGAGCGATGACCTGAGGGTTCTGGACTACAACGGCCAACGTGCA
ATGCAGTTGTTTGGTTTCAAGGAGTTGGGAGAGCCCGTCTACCACGAGGCCGCATAA
>NGAMOLHF_00376 hypothetical protein
ATGGAGATTCTATCGATAGCGATTACCCTGTTTCTGATCATGGACCCGTTCGGCAATATC
CCGGTGTTTCTGTCGATCCTGGAGCGGGTGACGGAAGAGCGGCGCCGGGTGGTGCTGGCG
CGGGAGCTGCTGCTGGCCCTAGTGGTGATCCTGCTGTTTGTCTTTTTTGGCGGGACAGTG
ATGAGCCTGTTTGGTTTGAGCCGGGCGGCGGTAACCATCGCCAGTGGCGCCATTCTGTTT
CTGATCGCCTTGCGGTTGGTGTTTCCTGAGAAGGAGGCGGCAGCGGATGATGAGTTCGAG
GATGAACCGCTGCTGGTGCCTCTGGCAGTGCCGCTTATCGCCGGTCCTTCTCTGCTGGCG
GTATTGCTGGTATTTACCGCCACGGAACCTGACGCCCGTGGCACACTGTTAATTGCGGCA
CTACTCGCCTGGTTGGCGACTTCTGCTATTTTGCTGGCCTCGACCTTCCTCTATCGAGTG
TTCTCCCGTCGGGGGCTGGAGGCGATTGCGCGACTCATGGGCATGATCCTGATCGCCTTG
GCTGTGCAGTTTCTGCTCGACGGGGTCAGTGACTATCTTTCCTGTTGCACTTGA
>NGAMOLHF_00377 hypothetical protein
ATGTCAAGCTACTCGTACAACACGTTTTTTGCACTCAGCCTGCTGGCCGCCACCGCACTG
ACGGGCTGTGGGACCGATAGTGTAACCCTGCAGAGCGTATCCACTTCTAACAGCAGCGTT
ATCGATACTCAGGCTGTGGACAACAGCTTTGTTGGAGAGTCCGGTGTCAGCACGGTGACG
TCCAATCCTGTTGAGATTAGCACCCCGGTGGTGGAGAAAAGTGCGCCTGAGGCCAACCCC
GACTTTGTTTCAACGACGAAGAACGCCAATGTGGTGATTCCGGTGCTGGAAAACGACAAC
TCCCCCGATGCTGAGATTGTCAGGCTCGACATTATCAGCTGGCCGAATGCCGGGGAGCTG
GTCGTCGAGGCCAATGGCTCGGTGATCTACAGCCCGCATGCGGGCTTTGAAGGGAGCGAT
TCCTTCGTCTATCAGATCGAGGACGAGAACGGCGAGATCGCATCGGCGCTGGTCGATATC
CGTGTCTCCTGTGACGCACAGGCGGGTGAGTGCAGCTACCCGGTGCGACTCTCCTGGTCG
ATTGAGAAGAGCGACGACGTCACAGGTTACTATGTCTACCACGGGCTCAACTCCGGCGAC
TATCCGGATCGCCACTGGGTTCCAAACCTAGAGACCGTGTTCGAGATCGAGCTGGCGGAT
TTGGGCAGCCACTTCTTTGTGGTGACAGTGGTGGACAAGGATGGCCAGGAGTCGGGCTAC
TCCAAAGAGGCGATTATCGTTCTTTAG
>NGAMOLHF_00378 Adenosylcobinamide-GDP ribazoletransferase
ATGTTCCCGCCCCGCCCTTTCCTGGTCGCTCTGCAGTTTCTCACCGTACTGCCTGTACGG
CTCAAGAAACCGCCGGATAACAAGACGATGGGGCGTTCGCTGCTCTACTATCCGCTGGTT
GGACTGGTCATCGGCGCGCTGCTTGCCGTCCTTGTCCTGGGGCTTAATGAAACGCCCACA
TTCGTAGCCGCAGCCTTGGCACTCACGCTCTGGGTATTGTTGACAGGGGCACTCCACCTG
GATGGATTGGCCGACAGCGCCGATGCCTGGATCGGCGGCTTGGGTGATCGCAAACGGACG
CTTGCGATCATGAAAGATCCCTATTGCGGCCCGGCGGCGGTGGTCACCCTGGTGCTGGTT
CTGCTGATCAAATTCACAGCACTGCAACACCTCATCACCAGCGAAAACTGGCAAGCCCTG
CTACTGGCTCCCGTGCTTGGGCGCACAGCACTGGTGCTGCTATTCCTCACTACGCCTTAT
GTCCGGTCAAACGGCCTTGGAAGCTTGCTCTCAGGCCATTTGCCCCGCCGTGTGAGCCTA
GTCGTGACTCTTTCCACTCTGGCTGCGGTTCCCATCTTTATTGGCATCGCAGGGTTTTGG
CTGCTGTTTACCATGGCGGGCATATTCTTTCTGCTACACACTCTCATGCTGAGGCGAATC
GGCGGTACCACCGGCGACACCGCCGGGGCGTTGGTTGAGATTACCGAAACAATGATGCTG
CTTACTGCAGCCCTGATGGCATGA
>NGAMOLHF_00379 2,3-bisphosphoglycerate-dependent phosphoglycerate mutase
ATGGAAGGCATCATCCAGATCGATCTCCTGCGCCATGGCGAAACAGAAGGCGGTCCCCGG
TTTCGCGGCAGCACGGACGATCCGCTGACCGATATCGGTTGGGATCAGATGAGGAGTGCC
ACCAACGGAGAGCCTCACTGGGATCGAGTGATCAGCTCACCGCTCAAACGCTGCGCCGGT
TTCGCCAGAGAGTTTGCACAACAACATTCGCTGCCTCTCACCATCAAGCAGCGCCTGAGC
GAGATTCACTTCGGCGCCTGGGAAGGCCGCAGTGCGGCCGAACTGATGGAGGAAGAGCCG
AATGCGCTGGTACGCTTCTGGGCCGATCCGGAGCAACACACACCGCCCGATGGCGAGCCG
CTGGCGCAGTTTCAAGCGCGTGTGCTCACCGCATGGAACAGCATCATCCATGCTCACACA
GGAGAGCGTGTGCTGGTCGTCACCCACGGTGGGGTGATCCGCGTGCTGCTCTGTCAGGTA
CAACAACGTCCGGTTGGCAGACTGTTGGAGATCGAGGTCAAACATGGAGCCTTATACTCC
CTACGCGCCTCAATTGATGCGCAGGAAACCCCATCCACCACACTGATCGAACAGCTCTGA
>NGAMOLHF_00380 Nicotinate-nucleotide--dimethylbenzimidazole phosphoribosyltransferase
TTGAACACGACCACTGAATGGTTGCAGGTACCAGCCGCCACCCCAGACGAGACAGCCCGG
CAGGCGGCCGAGGCACGTCAGGCAGTTCTCACCAAGCCCCCTGGCGCCCTGGGGCTACTT
GAGCAGACCGCGATCCGCCTGGCAGCGCTGCAAGGCAGCAAGCGACCCGGCGTGGAGCAG
CTCTATATCGCCGTGTTTGCCGCCGATCACGGCGTAGTGGCTGAAGGTGTCTCCGCCTTT
CCCCAGGCAGTCACCACCGAGATGGTAAAAAACTTCGCCCGCGGTGGCGCTGCGATCAGC
GTGTTGGCCCGCGAACTCGGCGCAGAGCTGGAGGTGATCAATCTGGGTACGGTCAACGAC
CCCGGCCCCCTGGAAGGCGTGTTGAACCTGCCGCTTGCTCCCGGCACCGCCAACCTCTGT
CGGGAGCCGGCCATGGACGAGCAGCAGCTTGCACGCGCCATGCATGGGGGGCGACAGGCG
GCCGAACGCGCCAAGCTCGCTGGCGCCCAGCTCTTCATCGGCGGCGAGATGGGCATCGGC
AACACCACCGCCGCGGCGGCGCTGGCCTGCGCCCTGCTCAATGCCCCACCTGAACGACTC
GCAGGCCCAGGCACCGGCCTGAATGCGCAGGGAGTGGCGCACAAGAGCGAGGTGATCCAC
CAGGCGCTGGAGCGGCACAGCCAGCACCTTGGTACACCATTGGAGGCGTTGCGTCGGCTC
GGTGGCTTCGAGATCGCAGCCCTGACCGGCAGCTATATGGCGTGCGCACAGATGGGCCTG
CCGGTGCTGGTGGATGGCTTCATCAGCTCGGTGGCGACACTCACAGCTGCACGGCTCTGC
CCTGGTGCCGAAGACTGGTTTCTTTTCTCCCACGCCTCAGCAGAACCAGGCCATCGAACC
GTGCTCGATGCACTCGATGCTCGCCCCTTGCTGGATCTCGGCATGCGTCTGGGCGAGGGC
AGCGGCGCAGCCGTCGCAGTGCCGCTGATCCGACTCGCCTGCACGCTGCACAACGAGATG
GCCACATTCGCCGAGGCAGCGGTCTCGGAAAAACTCTGA
>NGAMOLHF_00381 Bifunctional adenosylcobalamin biosynthesis protein CobP
ATGATGAACGCCAAGACCCTGATCCTCGGTGGTGTCCGCTCCGGCAAGAGCCGGCTGGCC
GAACGCCTCGCGCGCGATAGTCAACAGCCGGTCAGCTACATCGCAACCGCAACGGCGCAG
GACGAGGAGATGCGCGCACGCATTGCCGCACATCGCCGTCACCGGCCAGCGCATTGGCAG
CTGATCGAGGAACCGATCCAACTCGCCGCTGTGCTGAACACTCACGCGCTTGCTGGACAC
TGCCTGCTGGTTGACTGCCTGACACTCTGGCTCACCAACCTGCTGATGGCAGAGGACTCA
AGCCTGTTCGAGCGTGAGCGTGCGGCTCTGCTGGCGGTGCTGCCGACGCTGCAGGGCCAG
ATCATTCTGGTCAGCAATGAAACCAATATGGGTGTGATGCCGCTGGGTGAACTCAGCCGC
CGCTACTGCGATGAAGCCGGCCGGCTGCATCAGGAACTCGCACAGGCCTGCGACCAGGTG
ATCCTAACGGTCGCTGGCCTGCCTCACATATTAAAGGGAGGTCAACTTTGA
>NGAMOLHF_00382 Amylosucrase
TTGCTCTCATTCTGCAGTTTTCTGCAGGATGAGAGCAAGGCCGGCGATAACCGCTGGATG
CACCGTCCGCAGCTCGACTGGGAGAAAGCCGAGCTGCGGCTACGCCACGGCACTGTCGAA
CAGCAAATTTTTGACGGCCTGAAGAAGATAATCGCGGTGCGCAAGAGCATTCCCGCCTTC
GCCGACTTCAACAACCGCGAATTGCTCGAACTCGACAACCCACACCTGTTCGCCTTCTGG
CGCAGCCACCCCAACCAGAGCGGCGACCGGGTGCTGGTAGTCGCCAACTTCGACGCCTCA
CCCCAATACATCAACCTGAACGAACTCGGCAACCGCGGCATGTTCTGCTACGGCCAGGTT
AAAGACCTCTGCAGCGGCGAGTCACCAGCCCTGTTCAAAGAGCAATTGGTGATACCGCCC
TACCGCTTCTATTGGCTGACAGACCAGCAGCCGGAAGTGGAGCTGTGA
>NGAMOLHF_00383 hypothetical protein
GTGCATGGCGATGCCAAGCTGGCCAATTTCTGTTTCTCGCTGGACGGAATCCAGGTCGCG
GCAGTGGACTTTCAATACGTGGGCGGCGGTTGTGGCATGAAGGACGTGGCCTATTTCATC
GGCAGCTGCCTCAACGAAGACGAATGCGAACGCTGGGAGGAACCCCTGCTCAACGCCTAC
TTCGCTGTCCTGAAACAGGCCCTGGCTCTGCACCACCCCCGGATCGATGCTGCAGCTGTG
GAAGCGGCCTGGCGGCCCTTGTATAGCGTGGCCTGGATCGATTTCTATCGTTTCCTCAAA
GGCTGGAGCCCCGGCCACTGGAAAATTCACAGTTACAGTGAACGCCTCGCCCATGAGGTG
GTGAGCCAATTACAGGACACCCCATGA
>NGAMOLHF_00384 Inositol-1-monophosphatase
ATGATCTTCAGCAATGATCAACTCTACGAACTGAGCCAGCTGGCCTTCAGCGCGGCCCAT
GCCGCAGGCCATATCATCGAAACCCACCGACAAACCAAGATCCAGTTTCACCACAAAGAG
AGTAGCGCCAGCCTCGCCGGTCAGGTGGTCACTGAAGTGGATCACAAGGCTCAAGCCGCT
ATTTTGGAGATACTGGAACCCAGCCGTGCTGAATATGATCTCGCTTTGCTCACGGAGGAG
TCCCCCGATGACGGTCAACGCCAGGAAAAACCCGCCTTCTGGTGTATCGATCCCCTGGAC
GGCACGCTGGCCTTCATCAACAACACCCCCGGCTTTTCCGTCTCTATTGCCCTGGTGGCT
CGGAATGGCGACCCGCTGATCGGTGTGGCGTATGATCCGGTGGAGCAAGTCCTGTTTCAT
GCCATCCGTGGCCAGGGGGCATACAAAAATGGACACCCCATACAGATCCCTGACCTGGAC
CCGAAACAGCCCCTAATCCTGAGTATCGACTTCAGTTTCCAGTCACATCCCTGGTTGGAA
CATACCCGGACTGGTTTACATGATATCGCCCGGCAACTGGGTCTGGACGGCTCCGATATT
CAGTTTCGCACTGGTGGTGTAATGAATGCCTGCGGCATCCTCGAAGACCCCAACATCTGC
TACTTCAAATACCCCCGCAGCGACAATAGCGGCGGCAGTTTATGGGACTATGCCGCTACC
GCCTGCCTGTTCCATGAGGCTGGGGCCGTGGCCTCCGATATCTACGGCCACCCCATGGAG
CTTAACCGACCAGATTCCACCTTCATGAACCATCGCGGGCTGTTGTATGCCGCTCACCAG
GCTCTAGCCGACCGCATCATTGCGCTACATCACAGTGTGCTGTTACATCGCAAGGCCGGC
AGACTTTCAGAAAATGCTCAGACAAACTTCCAGTAA
>NGAMOLHF_00385 tRNA-Ser(tga)
GGAGAGGTGGCAGAGCGGTTGAATGCACCGGTCTTGAAAACCGGCGTGGGTTTGTAGCCC
ACCCAGGGTTCGAATCCCTGCCTCTCCGCCA
>NGAMOLHF_00386 Modulator of FtsH protease YccA
ATGAACCAGATTGATTTCACCTCTACCCGTACCCAGGAATCGGTACTGGCGAGTAACAAG
GTGCTGAAGAACACCTACATGCTGCTCTCTGCCACACTGGCATTCAGCGCAGTCATGGCC
GGCATCTCGATGTTCATCGCGATGCCGCCGATGACCTACATGGTCTCTGTCATCGTCGCC
ATGGTGCTCGGCATCTTTGTGCTGCCCCGTACCGCCAACTCCTCCGCCGGTATCGGCGTG
ATCTTCATGATCACCGGTCTGATGGGTTTTGGACTGGGCGCCATCCTCTCCATCTACGCT
GCACTGCCAAAAGGCCCTGAAATCATCACCACCGCTTTCGGCGGCACCGGCGTGATCTTC
CTCGGTCTCTCTGGCTATGCACTGACCACCCGCAAGAACTTCAGCTTCATGGGGGGCTTC
CTGTTTGCCGGCATGATGGTTGTGGTGGTCGCAATGCTGGCCAATATCTTCCTCGCGATG
CCAGCCCTCTCGCTGGCGCTCTCTGCCGGTATCATCCTGCTGATGAGCGGTTTCATCCTG
TTCGACACCAGCCGCATCATCCACGGCGGTGAGACCAACTACATCATGGCCACTTATGGC
ATCTACATCAGCATCTTCAACATCTTCATCAGCCTGCTGCATCTGCTCGGCGTGATGAGT
GATGACTGA
>NGAMOLHF_00387 hypothetical protein
ATGGACTGGATGAAGATTTTGGCCGCCGCTGCAATGGTGATGATGCTGTTTGCGATGTGG
CCCGCCTACAAACACTGGAGCCAGAACGGCCCTAAGGCAGAGAAAGGTGACTGGATGGCG
GTGCTGCTGCCGATCGGTGCCGTGATTGGCTTTGTGATCCTGCTGATGGCGATGGTCTGA
>NGAMOLHF_00388 Serine--tRNA ligase
ATGCTGGACCCCCGTCTGTTAAGAAACGATCTGGAGAATGTCGCGGCGCAACTGGCGCGA
CGCGGCTTTCAACTCGACACGGATAAGATCACTGCGCTGGAGGCGCAGCGCAAGTCGCTG
CAGGTTGCAGCCCAGGAGCTGCAGAATCAGCGCAACAGCCGCTCCAAGTCGATCGGCAAG
GCGAAGGCGGCAGGCGAGGATATCCAGCCGCTGCTGGCCGAGGTGGCGTCGCTGGGAGAC
CGCCTGAAGCAGACCCAGGAGGCGCTGAACCAGGTCCAGGCTGAGCTGGGCGCGATCACC
CTCGGCATCCCCAATATTCCCCATGAGTCGGTGCCCGATGGCAAAGATGAGGCGGATAAC
CGAGAGGAGCGTCGCTGGGGTGAGCCGCCACAGTTCGACTTCGAAGCAAAAGATCATGTG
GATCTAGGCATCGAAAACGGGCTGCTGGATGCAGAGGCGGCGGCCAAGCTGACCGGCTCG
CGCTTCACCGTGATGTCAGGCCCGCTGGCGCGCATGCACCGGGCGCTGATCCAACTGATG
CTCGATACCCACATCCAGCACGGCTACACCGAGGCCTATGTGCCCTATCTGGTCAATACC
GACAGCCTGCGTGGCACCGGTCAGCTGCCCAAGTTCGAAGAGGAGCTGTTTAAGCTACAG
GGCGAGCATGAATACTATCTGATCCCCACCGCCGAGGTGCCGCTCACCAACCTGGTGCGT
GATGTAATCATCGACGCCGACGAGATGCCGCGCCGCTATGTAGCCCACACGCCTTGTTTC
CGCTCCGAGGCGGGCTCCTACGGCAAGGACACCCGCGGCATGATCCGCCAGCATCAGTTT
GAGAAGGTAGAGCTGGTGCAGGTGGTCCGGGCCGAAGATTCCTTCGATGCGCTGGAGCAG
CTCACCTCGCATGCCGAGGCGATCCTGCAGAAGCTGGAGCTGCCCTACCGGGTGGTGACC
CTCTGTACCGGGGATATCGGTTTCTCCGCCACCAAGACCTACGATCTGGAAGTTTGGCTG
CCGGGGCAGGGCAAATATCGGGAGATCTCCTCCTGCTCCAATTTCGTGGATTTTCAGGCA
CGCCGGCTGCAGGCGCGCTGGCGCAATCCCGAAACTGGCAAGCCGGAACTGGTACACACT
GTGAACGGCTCCGGTCTGGCGGTCGGTCGTACCCTGGTGGCGGTGATGGAGAACTATCAG
GATGCGGAAGGCAGGGTCAGGGTACCCGAGGCGTTACGTCCCTACATGGGCGGCATCGAG
GTAATCTGA
>NGAMOLHF_00389 hypothetical protein
ATGAAACAAGAGAGCGTTACCATGGTGCGGGTCTACCTTACCGAGGGTGATCACCAGATG
CAGCGACTGATGCACTTTCTACATGCGGAGGAGAAGGTGCGCGGTATCACCGCGTTTCGT
GGTATCGCTGGCATTGGCGCCTCGGGGCGCATGCATACTTCATCGCTGATCGATGTCTCG
TTGGACCTGCCGCTGGTGGTGGAGTTCTTCGACCGCACGGACAAGGTGGAGGGGATCCTC
GAGGATCTCAACAAGATTGTGGAACCGGGCCATGTGGTGAGCTGGCCCGCAAGTTTGAAT
ATGGGTGAATAA
>NGAMOLHF_00390 Putative fluoride ion transporter CrcB
ATGGGCTTTCTCTACGTCTACCTGTTGGAGCGTGCTAGTGTCGGGCCGGAGCTGCGTGCG
GCACTACTGGTCGGTCTGCTCGGTGCCTTTACCACCTTCTCCACCTTCTCCATTGAGACC
CTCAATCTGCTGGAGCAGGCGGACTATCTGAAGGCAATGTTAAATGTGCTGATCAGCGTT
ATCGCCTGTCTCTCAGCCTGCTGGCTGGGGTTGACCCTGGGAAGACAGTTATGA
>NGAMOLHF_00391 Intermembrane phospholipid transport system binding protein MlaD
ATGAACCGGATCAAAGTTGAAACCGTTGTAGGCCTGTTTGTGCTGGTGGGACTGGTCAGT
TTTGCATTTCTGGCGGTCAAGCTTGGCGGGATCGGTGATGCTAGTGGTAGCCACTATACT
CTGACCGCCCGCTTCCTCTCCGCTTCTGGATTGAGAAACGGGGCGGAGGTGGAGATGGCC
GGTGTCGTGGTCGGCAAAGTAACCGACATTCACTTCAACCATGAGGATTTCGAGGCCGAG
GTTGAGCTGAGTCTGCCCAACTCCATTCGTCTCCAGGATGATGCCATTGCCTCGATTGCC
AGTAGCGGGCTTCTGGGTGGGAAGTTGATCAAGATTTCTGCCGGCGGCTCTGAAGATTAT
CTCGAACCTGGCGACATTATCACTGAGACCGAGTCCTCAGTGAGTCTGGAAGAGTTGCTG
AGTAAATATATCTTCGAGGGCCAGTCCACGAATGATAAGTGA
>NGAMOLHF_00392 Intermembrane phospholipid transport system permease protein MlaE
ATGATCAAATATCTGAACCATCTTGGCGAAGTTTCCCTGGACCTGCTCGATCAGGCCGGA
CGCATGGCGAAGATGCTGCTGAGTGCGCTGCTCAGTCTGTTTCGTGCCCCCTACCAACTC
GAGCCTGTGATCCGCCAGCTCCACTTCATCGGCGCCCGATCGATGCTGGTGATAGTGATC
TCTGGACTGTTTACCGGCATGGTGCTGGCGTTGCAGTTTCACAACACCCTGGAACGGTTT
GGCTCGGTGGATTTGTTGGGCTCCGCGGTCGCGCTGGCTCTGCTGCGTGAGTTGGGGCCG
GTGATGGCGGCGCTGATGGTGGTGGGGCGGGCGGGCTCGGCGATGTGTGCCGAGATCGGC
ATCATGCGCACCAGCGAACAGATCGATGCGCTGGAGTGCATGGCGATCGATCCCCACAAG
TTCATTATTGCCCCGAAGCTGGTCGCCGGTATCATCTCGCTGCCGTTGCTCACCAGCGTC
TTCGATGTGATGGGGTTGATCGGCGGCTGGCTGGTGGGGGTGCAGATCTTCGGCCTCAAT
CAGGGGGCTTATTTCGACAGTATGTACAGCGGCGTGGAGTGGAATGATGTGGCCATGGGG
CTCTACAAGTCCCTGCTGTTTGGTCTGGTGATCACCGTCATCGCCACTGCTAAGGGGTTT
TTTATGCACCTGGAGCGGGGCGGGCGGTTTGGTGCCGAGGGGGTCAGCCAGGTCACGACT
AGCGCGGTAGTGGTTTCCGCCATCGCCATCCTGTTTGGTGACTATCTGGTCGGCGCACTG
ATGCTTTAA
>NGAMOLHF_00393 putative ribonucleotide transport ATP-binding protein mkl
GTGAAGTTGCTCGGCAAGCCGTTTGACGCCCGCCACCCAGAGAACCTGCGGCAGGTGCGC
AGACGCATCGGAGTGGCGTTTCAGGGCGGCGCCCTGCTCAGCTCTCTCACAGTGGGGGAG
AATATCCGCTTGCCGCTGCGCCATCATGCCAGACTGGATGAGAGCACCATGGCGGTGATG
ACCCGCATGAAGCTGGAAATGGTCAATCTGCCGGGGACGGAAAATCTGATGCCGGCACAA
CTTTCTGGCGGTATGGTGAAGCGCGCCGCTCTGGCTCGTGCCCTGATCATGGATCCCGCC
CTGATGTTTTTTGATGAGCCCTCGGCAGGGCTCGATCCAGTTACTTCTGCGGAGCTGGAT
GAACTGATACTGCGCCTGCGCGAGACCACCGGCACCACCATCGTAGTGGTGACTCATGAG
CTGGAGAGCACCTTCTCTATTGCCGATCGGATCACCATGCTGGGTGGCGGGAAGGTGTTG
ATGAGTGGCAGTGTGGATGAGGTGCGAAACAGCAGTGATCCGCAGATCCAGAACCTGCTC
AACCGCCGGCCGAACCGTGAACAACCGGACCCGGATGCTTATCTGCGCCGCCTGACCGGA
AGCTGA
>NGAMOLHF_00394 hypothetical protein
ATGACCATGCAGGCTGACAGTGATGGCAGGGTGGTGGAGGTTGAAGGGCTTGAGGTGCAC
TACGGCAATCACAAGGTGCTCGATGGTATCGACCTGCAGGTGAATGCCGGTGAGATTATG
GTGATCATGGGGGGAGTGGTTCCGGCAAGAGTACCCTGCTGCGCACCCTGCTGGGGCTGA
>NGAMOLHF_00395 hypothetical protein
GTGTGTGGTGACAGGAAACACTCTGAAAATGGTGAAGTATTTTCAATCCTGAAGGTGGTA
GGCATGGCATATGCGGTTGAGGAGAGAGAGGGATTTTCGGTGCTCTACCTGACCGGCGAG
GTTGACCTCAGTTGTTCCCCCAACGCACGCAAGGCGATCCTCGACTGTCTGCAGAACAAG
CGAAACCTGCTGGTCGATCTTTCTGACGTGACCTACATCGACAGTTCAGGTGTGGCAAGT
CTGGTGGAGGGATATCAACTGTCGCGTACCCTGGAACTCGATTTTTCCCTGGTGGGGGTG
AGTGATGCGGCGATGAATGTGTTGCGGCTTGCCAGGCTCGATCATGTCTTTCCTATCTAT
CCATCACTTGAAGCGCACCTTGAGGGCAAATGA
>NGAMOLHF_00396 Serine-protein kinase RsbW
ATGATGACATCACTCTCCTGCTGGTTGAACGTCAAGAAAGTGAAGAAAAACGCTGAACAA
TTGATCGATCTGCGGATCGCGGCTGAGCCATGCTGTTTGAAACTGGTGCGCAGTGTGATT
CGTGATGTGGCGGAGCTTGCGGGACTGCCAGAGCAGGAAAGGGATAACGTTGTCCTGGCG
GTCCATGAAGCATGCATGAACGTCATCCAGCACGCCTACCACAACGCCCCAAAGGGGGAG
ATCCGGCTATCTGTTCTGCGCTCTCAATCGGCATTGATTTTTTTACTTCAAGATGACGCC
CCCTGTGTCGATACAGAGAGCATCCGGCCACGGGATCTGGATCAGATCCGACCCGGTGGG
CTGGGGGTTCACTTCATCAGGCAGATCATGGATGAGGTGGAGTTCCTGGAGTGTGTGGTG
ACAGGAAACACTCTGAAAATGGTGAAGTATTTTCAATCCTGA
>NGAMOLHF_00397 hypothetical protein
TTGGATTTTGTTTCCCTGGAGTCCCTGAAGCCTACTGAGTTGCCGTCCCCTCCCCAAGGA
ACCCTCAATGTGGTCCACGCCTGTACCCGGGAGAAATGGGATGCGCAACAGCTGAGCAGC
ATGGTGGCGCAGGATCCTGTGCTGTCGGTGGAGATCCTGCGAATTGCAAACTCCGCCTAT
TTTGGCTTCGCTAGCGAGATCACCTCGGTAGCCCGCGCGATCACCGTCATCGGCCAGAAT
GCCCTGCGTAATATTGCACTCTGTATTGCGATGCGGGATGCACTCAAGCCAGATCAGTTG
CCCGCCTTCCCAGTGACCGAGTTCTGGGAGGCGGCTCTGCGCCGTGCTGTCTGTGGCAGG
TCACTGGCGGTGCTGACTGGTCTGGATGGGGATACCTGTTTTACCGCCGGGTTGCTGCAA
GATTTTGGTCTGCTGGTGTTGTTCTATCTGAAGCTCAACCGCATCAGCGAGTGGCCCAAT
CTGGCGCGGCTGCCACCTGACAGGCGCCGGGATCTTGAGTTGCAACTGTTTGGTATGAGT
CACGACAAGGTGGGGCTGCAGCTGGCCAGATCCTGGGGATTTCCGGAGGAGCTGGAGATC
GCCATTGGTTTTCATCATGAGACGCCTCCCCAGCAGGTTTCTGTATCGTCGGCTCGGCTC
GCGGCGCTGGCCCGCTGTGTTGACTGGATGGCGTCGGTGTTTACTGCGGATGACAAACGT
CATGCGATCCAGACCTGCCGTGGGCTGCTTTCCGATCAGTTTGAGCTCTCTGCGGAACAA
GCGGATCGACTGCTGGAGGAGGTCGCTAGCGCCATTACTGAGGCGGCCGGCGCCTACGGT
TTCGAGATTAGTGAGCAACCCGAGTTCGACTCACTGATGCGCAACGCCAATCTGCGCCTG
GTGGAGGAGAACCTGAGTGTGCAGGAGATGAACTGGCACCTGCAGCAGATCATCGAGGAG
CGGGATCGGGTCACTGCAGAGCTCAATCGGGAGTTGGAACTGGCCCGGGAGGTGCAGCGC
AGCCTGCTGCCAAGCGAATCAGACAATCCGCTGGGGCTGGCGGGGGTGAATGTTTCCGCC
AAGGCAGTGTCTGGGGACTTCTACGATTTCTTCCAGCTGCACAATGGCCAGATCGCATTC
TGCATCGCCGATGTTGCCGGCAAAGGGATGAATGCGGCACTACTGATGGCCAAGGCGAGC
AGTCTGTTTCATTGTCTTGGCAAGAGCATCCACGACCCCTCCAAACTGCTGGCGATGCTC
AATCATGAGATTGCTGAGCGATCCATCCACGGTATGTTTGTCACCATGGTTGCGGGCCTC
TACAACCCGCAATCCGGTAGGGTACGGCTCGCCAATGCCGGCCATCCTCCGGTCATTCAG
ATGAGCAGCACACAGCAGCAGGCCGAATATCCGGCAACTGCTCCGCCCCTGGGGGTGGTT
GCCGTGATTGATTTTCCCAGCATCGAGTTTCAGCTGGGAAACGACAGCCTCTACCTCTAT
ACCGATGGCCTGATCGAGGCGCGAATCTCAGGGCAGCAGCGCCTGGAACAGCAGGGCCTG
ATTAGCCTGTTCAGCAGATATGCCCACAAATCGCCGCAGGAGCGTCTGCAGCGCATCGTT
GCCGAGGTACGTCGTGGTCAGGCCAGCTCTGATGATGACATCACTCTCCTGCTGGTTGAA
CGTCAAGAAAGTGAAGAAAAACGCTGA
>NGAMOLHF_00398 Sodium/proline symporter
GTGGGGATTGCTGCTGCGGCGTTTCTGTTGGCGCTCGACCCCGACAGCCAGGTGCTCGAT
CTGGTTGCCTACGCTTGGGCCGGCTTTGGTGCTGCCTTTGGGCCGGTGGTGGTGCTCTCG
CTCTACTGGAGGCGCATGAGCCGCAATGGGGTGTTGGCAGGCATCATCGTAGGTGGTGTC
ACGGTGGTGCTCTGGAAACAGCTGCAGGGCGGTATCTTCGATCTCTACGAGATCGTGCCT
GGTATCCTGGTCGCGACCCTGGCGATCCTGTTGGTGAGTCGGCTAGAGCGACCTGCCGGA
GTGGAGTGA
>NGAMOLHF_00399 hypothetical protein
GTGACGGGCAAAGCTCACATTCTGGGGCAGCGGTCCGCTGTCATTGATGAACTCATCCCG
GTGCCAAGGGATCGGCGCCCTGCTGAAGTAGAGGGCATAACCTTCGCTATCCGTCACCAC
CTTGACCACGTGGGGATCAAACAGCATCGGTTTTTCGCTGATCGGCGCAGAGAGCGTGGT
GACCCCGGCCTTTTCATGGCTTGCCATATCCTGAGCCACCTGATCGATCAGCGCCGCCGG
CATGCAGGGTTCGTCACCCTGCAGATTGACCACGATGGTCTGGTCGCTCCAGCCGCGGGA
CTCCGCCACCTCGGCGATCCGGTCTGA
>NGAMOLHF_00400 hypothetical protein
ATGGTGCGCGGAGGTCATGCAGGCATCGGCGCCAAAGGCCTTTGCCGCATCGGCGATACG
CGCATCATCGGTGGCGATCACCACCTCCGTGGCGCCGCTCTCCAGGGCACGCTGGTGAAC
ATGCTCGATCATCGGCCGGCCGGCGATATCGAGCAGGGGTTTACCCGGCAGCCGCACTGA
>NGAMOLHF_00401 hypothetical protein
ATGGACAAAAAACTGCTTGAAATCCTTGCCTGCCCCCTCTGCAAAGGCAAACTCCACTAC
GATAAAAAGGCGGCGGAGTTGATCTGCCGAGCTGACCGTCTGGCCTTCCCAGTGCGCGAT
GGCATCCCGGTGATGTTACAGGAGGAGGCGCGAGAACTGCCAGCGGATGAAGAGGTGCCT
GAGGGCTAG
>NGAMOLHF_00402 Tetraacyldisaccharide 4'-kinase
ATGAATTTGGGCCGCAAGGGTGCCGTCCATGATTCATTCAGAGGCTTCCTAGGGCCCCTG
CGCTTGCAGCGGATCGACCACTACTGGCAGAGCCGCAATCTGGTGAGCCTGGCGCTTGTG
CCGCTCTCCTGGCTGTTCTGTCTGATCGCCTGGCTGCGACGCCTCGCCTATCGAAACGGG
CTGCTGCGACAGCAGCGGTTGGCGGTGCCGGTGATCGTGATCGGCAACATCAGTGTCGGC
GGCACTGGCAAGACTCCGCTGATCGTCTGGTTGGCCCGTTATCTCATGCGGAAGGGCTAC
TCACCGGGCATCATCACCCGAGGTTATGGCGGTGCCGCAGAAAGTTGGCCCCAGGCGGTG
GAGCCTGACACCCCAGCGGTAGAGGTGGGCGATGAGGCGGTGCTGTTGCGACGCCGCACC
GGTTGCCCGCTGTTTGCCGGCCCTGAGCGGGTAGAGGCGGGCAGGGCACTGCTGGCGCAG
CATGATTGTGATCTACTGCTCTCCGACGACGGTCTGCAACACTATGCCCTGGCCCGTGAT
CTAGAGATCGTCGTGGTCGATGGGGTGCGACGATTTGGCAATGGCTGGTGCCTGCCGGCG
GGACCGTTGCGCGAGCGTCCGGCTCGTTTGCAAAGCGTCGACCTGGTGGTCAGCAACGGC
GCGCTGCTGAGCGGTGCGTCGCAAATCCGGGTGAGCGGGTCCAGCGCCATCAATCTAAGC
GGCAGCAGGCGGGAGCGCCCGCTGGAGAGCTTTCGGGGCGAACCCATTGCGGCGGTGGCC
GGAATCGGCAACCCGGAGCGATTTTTTCAAACGCTTGAGTCCCGGGGACTGGAGATCAGT
CGCCATCCGTTTGCCGATCACTATTCCTTCAGCCGTGAAGATTTTTGCGACTTCGAGGGG
CAAACGGTTCTCATGACCGAGAAAGATGCGGTAAAGTGCGAATCCTTTGCTGGCGATACA
TTCTGGTATGTGCCGGCTGATACCGAAGTGGATGCGAGCCTTCAGCGCCGCATCGACGCA
CTGATCGACAGGTTATTTGATGGACAAAAAACTGCTTGA
>NGAMOLHF_00403 Tol-Pal system protein TolR
GTGAATCTTCGCCCCCATCGCAAACAATCCCCAGAGCTGGATGTCACGCCGCTGATCGAC
GTGGTGTTTCTGCTGCTGATCTTCTTTATGGTCTCAACCACCTTTGATAAGGAGACCGAG
ATCAAGGTGGAACTGCCGGAGGCCGCCGGCGAGGATGCGGAGAACGCCGCTGAGATGATT
GAGATCACCATCGACGAGCGGGGTAATTTCTACATCAACCAGCGTGAGGTGGTGAGCACC
GAGATCGACATTCTAAAACGCGCCATCGCCAAGGCGGCGGGAGACCGGACCGACCTGCCA
GTGCTGATCAATGCGGATGGCAAGGCGCCCCACCAGGCAGTGATGACTGCAATGGATGCG
GCCAGCCAGCTCGGCCTGGTAAAGATGACCTTCGCCGCCCGGCGACCACGTTGA
>NGAMOLHF_00404 Tol-Pal system protein TolQ
GTGTTTGAATTCGTAAAAGCGGGCGGCTGGCTGATGCTGCCAATCATCACCTGTTCAGTG
GTCGCCAGTGCGATCGTTCTGGAACGCTTCTGGTCTTTGCAGCGTAAACGGGTGATGCCG
GAGTTTCTGATGCAGCAGATACTGCGGCTGCACCGGGACAAAAAACTCGACAAGGCGGAT
CTGAAAACGCTGCGGGAGAGCTCACCGCTAGGGCAGATTCTCGCCGCCGGCCTGCTCAAT
CACCGCCACTCCAAAGAGGTGATGAAGGAGTCGATCGAAGAGGTCGGGCGCCAGGTGGTG
TTGGAGCTTGAACGTTATCTCAATACCCTCGGTACCATCGCCTCGATCACCCCACTGCTG
GGTCTGCTGGGCACCGTAATTGGCATGATCAAGGTATTTGGCGCCATCGTTACAGCTGGT
GTGGGCAACCCCGGCATCCTGGCCGGCGGCATCTCCGAGGCGTTGATCACCACCGCGACG
GGGCTTTCGGTGGCGATTCCCAGCCTGATGTTTCACCGCTACTTCATGGGGCTGGTGGAG
AAGTTGGTGGTGGCGATGGAGGAGCAGGCGCTGAAGCTGATCGAAGTGATCCACGGTGAA
CGAGAAGTGACTTCGGAGTAG
>NGAMOLHF_00405 ComE operon protein 3
TTGTTGCCACCGCTGCTGGGGCTGCGCCAGCAGCGGCCGTTTGCCGCGCTGTTGCTGGGG
GTGTTGTCGGTCTTTGGCCACGCTTGGATCTACCAAGCATCGCTGTTACCACAGGAGCTG
GAAGGGAAGGATCTCAGTGTGGTGGGGCGGATCGCCGATTTTCCCCGGCGCCAGGGTGGT
GCACAACGCTTCGAGTTTGATATTGAGCAGAGCGAGTGGCCGCAATTGATTGGCGCACGG
CTGCGAATCAATTGGTATCGCAGTGCGATTGCTGTCGAGCCGGGTGAGCTGTGGCGACTC
AGGCTGAGGCTCAAAAGGCCCAGAGGGCTGGCCAATCCAGGTGGTTTCGACTACGAGCGC
TGGCTGATGAGTCGGCGCATCGCCGCCACCGGCTATGTGAGGGGCAGGGATGCCAACCGC
AAACTCGGTGAGGCTAACTGGCGCTACGGGCTGTTGCGGCTGCGCTATCGGATTGCCAGA
CAGATTGCGCAGCTGACGCCAGATAGTGCGGCAGCTGGCCTGCTGCGAGCCTTGGCGGTG
GGAGATCGCACCGGCATTGGGGAAGCTCAGTGGGAGCGCTTCCGGCGCACCGGCACCAAC
CATCTGATTGCGATCTCAGGGTTGCACGTGGGACTGGTGGCCGCTGCCATCTTCTGGCTG
CTGCAGGCTTTGTGGCGGCGCAGCTTTTTTCTGACACGACAGCTCGCTGCCCCCCGTGCC
GCTGCGCTGGGAGCACTCACTGCAGCGGCGGGCTATGCGGCGCTGGCCGGCTTCTCCCTG
CCGACCCAGCGGGCCCTGATCATGCTGAGTCTGTTGATGGGAGCGTTGTTTTTCAGCCGC
TCTCTGTCGTTGATACGCTCGCTGCTACTGGCGCTGGCAGCGGTCACTCTGCTCGACCCG
TTTTCGTTACTGAGTCCAGGGCTGTGGCTCTCATTTGGTGCGGTGGCGGTGATTGTGCTG
GCGATGGCCGGCCGGCTGAGCCGCCCGGCCAACTGGCGGCAATGGTCGCAGGTGCAGTTC
GCTGTGGCCCTCGGGTTGCTGCCCTTACTGATCGGATTTTTCGCCCAGGCATCGCTGATT
GCGCCGCTGGTCAATCTGCTGCTGGTACCCTGGTTCAGCTTCGTGCTGGTGCCGGGGCTC
CTGCTCGGCGTGTTGTTGTTGCTCTATCCGGCAGCAGCGGCGGTCTGGTTTGAGCTGCTC
GCAGAGACGGCCCGTCTTACTTTGTGGCTGCTGGCAAGAGTTGCAGAGCTGCCATTCGCC
GCGATCAGCTTTTCCCAACCTGGGGTGATGCTGATTGTCGTCTCGTTGGTGGCGTGTGCG
TTGTTGATGCTGCCGAGGGGCGTGCCCGGCAGTTTGCCTGCGGTTGTGATACTGGCTGGA
TTGCTGCTGAATCAGCCCGAACGGCCGGCCACCGGGCGGTTTTGGTTTACTCTGCTTGAT
GTGGGCCAGGGATTGGCCGCTGTGGTAGAAACCAGCCACCACCTGATGATCTATGATACC
GGTGCTGCCTATCGCTCCGGTTTCAATATGGCTGACTCGGCACTACTGCCCTATCTGCGT
AGCCGTGGCTGGCAGCGGCTGGATCTGCTGATCGCCAGCAATAACGATAATGATCATGCC
GGGGGCGTGCCGATGGTGTTGAAGGCACTGACGGTGGCGCGTCTGTTAGGCGGTGAGGTT
ATGCGTTTTCCCGAGGCGGAACTCTGCAGCGCCGGCATGGAGTGGCAGTGGGACGGGGTA
AGCTTCCGAGTGCTGCATCCGCCAGTCGAAGGACGGGATGTATTTCATGGCAACGACAGC
TCCTGCGTACTGCAGGTAAGCGATGACCAGGCCAGTCTGCTGCTGCCGGGGGATCTGGAA
CAGAAGGGTGAGGCGAGTCTGGTGGCTGCGTATGGTCAGACGCTGGGATCGAATATCCTG
GTGGCGTCGCATCACGGCTCCAAAACCTCCTCCAGCCAGGCTTTGGTGGAGGTGGTATCG
CCTGAGTATGTGCTATTTTCCAGAGGCGCGCACAATCGCTACGGTTTTCCCCATCCTGAG
GTTGTGGCGCGCTGGCAGCAGGTGGGCAGTCAGCTCTTCGATACGGCAATCAGCGGGGCG
ATCCTGTTTCGTCCGGAGCGGGAAGGTGTTGGGTTGACGCCAATCGGATTCCGGCAGATG
GAACCGCACTACTGGTCGCAAGTGCCGCGTTCTGGAGAATGA
>NGAMOLHF_00406 hypothetical protein
GTGTTTGGGGCCGGTCTGGTCAGCGGTGATATAGGGCAGATTGATGTCAGTCTGCTGACT
GCCGGAGAGCTCGACCTTGGCCTTCTCTGCAGCCTCTTTCAGACGCTGCAGGGCCAGTGG
GTCGTTGCGCAGGTCGAAACCCTGCTCCTTTTTGAACTCCTCAACCAGGAAGTCGATGAT
GCGCATGTCGAAGTCTTCACCACCGAGGAAGGTATCACCGTTGGTGGAGAGCACCTCGAA
CTGGTGCTCGCCGTCGATCTCGGCGATCTCGATGATCGAGATATCGAAGGTACCGCCACC
CAGGTCGTAGACCGCCAGGGTCTGGTCGCCACGCTTCTTGTCCATGCCGTAGGCCAGAGC
CGCGGCGGTGGGCTCGTTGATGATGCGCTTGACATCGAGGCCGGCGATGCGACCAGCGTC
CTTAGTCGCCTGACGCTGGGAGTCGTTGAAGTAGGCCGGCACGGTGATGACCGCCTCGGT
CACCTCTTCACCGAGGTAGTCTTCGGCGGTCTTCTTCATCTTCTGCAGGATCTTGGCGGA
GATCTCCGGCGGTGCCATCTTCTTACCGTTAACCTCGACCCAAGCGTCGCCGTTGTCGGC
CTTGACGATTTTATAGGGCACCATGTCCACGTCGCGCTGCACCACTTTGTCCTGAAACAT
GCGGCCGATCAGGCGCTTGATCGCAAACAGAGTGTGGTGGGGATTGGTGACGGCCTGGCG
CTTGGCGCTCTGGCCGACCAGGACCTCACCGTCGTTGGCATAGGCGATGATGGAGGGGGT
GGTGCGGTCGCCCTCGCTATTTTCGATGACCTTGGTGGTGTCGCCTTCCATCACAGCCAC
GCAGGAGTTGGTGGTACCGAGGTCGATGCCGATGATCTTACCCATGATTCAAACTCTCCA
AAAATAGCTAATAATTCGTAA
>NGAMOLHF_00407 Protein GrpE
GTGGAAGAGAAGCAGCAGTCAGAGCAGGCTGAAGAGATGGTGGCCCCGGAGAACGCGGCC
GAAGTGGTTGATGCAGAGTCGGTCGAGGTGGTTGCCGAAAAGGATCTGGTGCGCCTGCTG
GAGGATGCTCGCAGCAAGGCAGACGAGCACTGGGATGCGCTGGTGCGCGCCCGTGCCGAG
ATCGAGAACCTGCGTAAACGCCACGAACGGGATCTGGAGAACGCCCACAAGTTCGCGCTG
GATCGTTTCACCCAGGATCTACTGCAAGTCTGGGACAGCCTTGAACTGGGCCACCAAGCC
GCCCAGGATGAGAACGTCGATGTGGCCAGACTGCGTGAGGGTACTGAACTGACCCTGAAA
CTGCTGAACGATGTGATGGGCAAAAACCAGGTCGAGCAGATCGACCCCGAGGGCGAGGCC
TTCAATCCGGAGTTGCACCAGGCGATGTCGATGCAGGAGCGCGACGATGTGGAGCCGAAC
ACCGTGGTGGCGGTGGTGCAGAAGGGCTACAGCCTGAATGGCCGGCTGCTTCGCCCGGCG
ATGGTGATAGTGTCGCGGGTGCCAAGTGCGCCGGTCGATGAGCAGGCTTGA
>NGAMOLHF_00408 Heat-inducible transcription repressor HrcA
TTGGCGGCTAAGCGGGCGATTGCAGAGAACGGCGTGAGTGAGCGGGCGCAGCACTTTCTC
AAGGTGCTGATCGAACACTACATCCGTGAGGGTCAGCCGGTGGGCTCGCGTACCCTGGCG
AAAGAGGTGGGGATGGACCTGAGCCCCGCCACCATCCGAAATGTGATGGCCGACCTGGAG
GATTTGGGGCTGATCACCTCGCCCCACACCTCGGCGGGACGGGTGCCGACCGCCACTGGC
TTTCGCATGTTCCTCGACTCTCTGCTTACCGTAAAGCGCCTCAAGGCGCGCGAGGTGGAG
AACCTGCGCGAGCAGCTGCAGCTGACGCAGGCGACAGATATGAGCGGGCTGCTGGCCTCC
GCCTCGCAGATGCTCTCCGGGGTCACCCATATGGCAGGCGTGGTGACAGTGCCGCGCCGC
AAACACACGGAGTTTCGTCAGATCGAATTTCTGCCCCTGTCGGAGCGACGGGTGCTGGCG
ATCCTGGTGACGGCGGATGGTGAGGTCAACAATCGTATCCTCAATACCCACCGGGATTTC
ACCCGGGCCGAGCTGGACCAGGCCGCCAATTTTTTGAACCACTCCTTCTCCGGGCAGGAG
ATGGCCGCGGTGCGCAGCAGCGTGCTGCAGCAGTTGAACAGTGCCCGCGAGCATCTGGAT
CACTCCATGGCGCAGGCGCTGGAGATGGCGGGTGAGGTGGTCGATACCAGCGAGGCGAAG
GAGGACTGCCTGATCGCAGGTCAGACTAATCTGATGGAGTTCGAGGATCTGGCCAGCCTG
CAGCAACTGCGCGGTCTGTTCGACGCCTTCACCGAGAAGCGCGAGATTCTGCATCTGCTC
GACCAGTTTCTGCACGCCGACGGGGTGCAGATCTTTATCGGCGAAGAGTCGGGCTACCAG
CTGCTCAATGGTTGCTCAGTGGTGACCGCCCCCTACCGGGTGGACGACCGGGTGGTTGGC
ATGTTGGGTGTGATTGGCCCAACGCGGATGAACTATGAGCGTGTCATTCCCATTGTCGAT
GTCACCGCAAAGATTCTTGGCGCCGCCTTGAAAAACAAATAA
>NGAMOLHF_00409 NAD kinase
ATGAGTGCACCTTTCCAGCGCATCGGCCTGATCGGCAAACACGGCGATCCCACCGTTAAA
AGGACGATTCGTCGGCTTTACGAGTTTCTTGTGGCTCGCAAGATCGACGTGCTGCTGGAG
AACGGCACCTGCCGTCTGCTCGACGACGCACCAGTCTCCAGCGTGCCGGAGATCGACCTA
CCCTGCAACAGCGATCTGGTAATCGTGGTCGGCGGCGACGGCACCCTGCTGCACGCCGCC
CGCGAACTGGCCGACCAGGACATCCCACTGCTCGGCATCAACCGCGGCCGGCTTGGCTTT
CTCGCCGATGTCACCCCCAACGAGATGCTCCCGCGGCTGGAAGAGATCCTTGCCGGCAAG
TACGAAGAGGAGCAACGTTTTCTGCTCTCTGCAAGCATCGGCGACGAGCCCGGCAACGAC
CATTTTCGCGCCTTCAACGATGTGGTGCTGCACAAGTGGAACACACCACGGATGATTGAG
TTCGAGACCTATATCGACGGCAAGCTGGTCAACGATCAGCGCTCCGACGGCCTGATCGTC
TCCACCCCCACCGGCTCCACCGCCTACGCCCTCTCCGGCGGCGGCCCGCTGCTCTACCCG
ACCCTCGACGCCCTGCTGCTGGTGCCGATCTGCCCCCACACTCTGAGCAACCGGCCGATC
GTGGTGGATGGCAACAGCCGCATCGAGATCCACCTTGCCCCCGGCCATGCGGAGCATGTG
CAGGTCACCTGCGACGGCCAGACCCACCTGCCGGTCATTGAGGGCGAGGCAGTACAGATC
CGCAAGAACAAACACCACGTGCGCCTGATCCACCCACGTGGCCACGACCACTTCAGCCTG
CTGCGAGCCAAACTCGGCTGGAGCGAACACCCGACACACGACTGA
>NGAMOLHF_00410 hypothetical protein
ATGTCAAACAGGGCGCTCACCTCGGCCCGTTCACAGCCGGCGCGCACCATGCCGGCGTCG
CTGCGTTCGCCCAGTGCCATACCAAGGGCGTCGATGAGGATCGATTTGCCGGCGCCTGTC
TCGCCGGTCATGGCGGTGAGGCCGGGGCGCAGTTGCAACTCCAGGCTGGAGACGATGGCC
AAGTCTTTGATGTGTATCTGA
>NGAMOLHF_00411 hypothetical protein
ATGGGCGTGCTGGCCGTGGATCTCCACCAGCAGGCCGCCGAGGCTACGCAGCTGGCTGAG
CGGGGAGGGGTGGCCGTTGATGTAGGCACGGGAGCGTCCCTCGGCGGAGACCACCCGGCG
CACCAGGCAGTCGTCGCCATCCTCCAGGCTCTGCTCTTGCAGCCAACTGTGCACCTGAGG
TAG
>NGAMOLHF_00412 hypothetical protein
TTGGCTGATCTCAGCGGCCAGCCTCTTGCCGGATTGACGGCGCTTTTTGCTGAGCCGGTA
GGCGGCCTCGAAATAGCGCTCGCGCTGCTCCCGCACCTGCTGCTCGAGCTGCTCCAGGGC
CTCGCCGGCGTTCTCGGTCGTCTGCAGTTCCTGCTGGATGCTCTGCTGGCGCTCTACCAG
CGCCTCCGGGCGCACCCGGTATTTGCGCGCCGTATCGTGGATTGCGCCGAGCCGCTGCTC
GACCTGCTGCAGGCTCTCTGGATCGAGATCGAGATCGTCCAAATAACCGCGCAGGGCGGT
GACCCCCTCATCCACCTGGATCAGCGCGCTGGCGATGGTCTCGGCAGCGTCGATCAGATT
GGCATCCAGCCCCGACAGCTCGGCGAGCTCATCGGCAAAGCGGGCCAGCTGGCTGCGCAC
CGAGGGCTCTGCCTCGTCCAGTTGGGTGAGGATAGTGCCGCAGCTATTGCGCAGCCGCTC
CAGGTTGGCCAGGCGGTTGTGATCCTGCTGCAGCAGTTCGAGTTCGTCGTTGGAGAGTGC
CAGCGCCTCCAGCTCGGCGCTCTGAAAGCGCAACAGGTCGAGACGCGAGCTGCGTTCGCT
CTCTTCGCTCTTGCGTTTGGCCAGTTCGTCACGCAGCCTGCGATAGCTGTTGAAGTGGGC
GGCCACCTGCAATGA
>NGAMOLHF_00413 NAD/NADP-dependent betaine aldehyde dehydrogenase
ATGATCGGGCGGGCCGAGGAGCTGGCGCTGGAGGCGGCTCGTGAGGGCGGCAAGCCGTTG
AGTGATTCACGGGTGGAGGTGGCGCGTGCCATCGACGGTATGCAGCTCTGCATCGAGACC
CTGCGCACCGAAGCGGGCGAGGAGATCCCGATGGGGTTGACCCAGGCCTCGGTGGGACGG
CTCGCCTTCACTCGTCGTGAACCGATTGGGGTGATGGTGGCGCTCTCTGCCTTCAACCAC
CCGCTCAACTTGATCGTACACCAGGCGGGGCCGGCAGTGGCCGCCGGTTGCCCGGTGATC
GTCAAACCGGCCTCTGACACTCCGCTCTCCTGCCTGCGTTTTATCCAGATCCTGCATGAG
GCGGGTCTGCCGAAAGGCTGGGCCCAGGCGCTGCTAACCGAGGATCAGACCACCGCTGGC
CAGCTGGCAACCGATGCGCGGGTCGGCTTTCTCTCCTTCATCGGTTCGGCGAAGGTCGGC
TGGTGGCTGCGCTCACAGCTGGCGCCGGGTACCCGTTGTGCGCTGGAACACGGCGGGGTG
GCGCCGGTGATCGTCGCTGCCGATGCGGACTTGAACGATACCATCCCACTGCTGGCCAAG
GGCGGCTTCTACCACGCCGGGCAGGTCTGTGTGTCGGTGCAGCGGGTGTTTGCCGAGGCC
TCCATCGCGCGTGAGCTGGCCGAGCGGCTCAAGGTGCAGGCGCAGCAGATGAAGGTGGGC
GATCCGACCTTGGCGGAGACCGCGGTGGGGCCGCTGATCCGGCCTGCAGAGACGCAACGC
ATCCATGAGTGGGTGGAGGAGGCTGTCGCCGCCGGGACTGAGTGCCTGTGTGGTGGTGAA
CCGCTCTCAGAGACCTGCTATCCGGCAACGGTGCTCTACGATCCGCCGTCGCAGGTACGG
GTCAGTCAGCAAGAGGTGTTCGGTCCGGTGATCTGTGTCTATCCCTATACGGATATGGAT
GAGGCGATCGAACGAGCCAACAGTCTGCCCTATGTGTTTCAGGCGGCGGTCTTTACGAAA
AATCTGGATCAGGCAATGCGCGCCTACCGCCGGCTCGATGCATCGGCGGTGATGGTCAAT
GATTTCACCGCCTTTCGCGTTGACTGGATGCCTTTTGCCGGGTTGCGTCAGTCAGGGTTG
GGGGTTGGCGGCATTCCCCACACTTATCGTGATATGCAGGTCGAGAAGATGATGGTGGTG
CGTTCGCCAGAACTCTGA
>NGAMOLHF_00414 hypothetical protein
ATGGGTGATGAAACGCAGGCATCGGCAGCAAGCAGTAGCGAGCCGGTGTCGGACCAGCAG
TTGGTACGTGCTGTCACCTCTTTTGAGGCGATCATTCTCAGCCAGATCGAGGTCAAGAAG
CATCTCGTCGACCGGCTGAATTACAGCATTCGCACCGGAGTCATCATCCTGGGCCTGATT
GCCGTCTCAATCCTAATCCTGTTGCTGACACTCTCCTCCCAGATCACCCGGATCTCCAAC
GTTGTCGCCGATATGAACCACAATTTCACCAGCGTCTCGGGGGAGATGGGGCGTATCGAG
AACTACATCTCCTCCATGGAACGACGGGTCTCGCGGATGGATAGCATTACTGTGCAGACC
GAGACGATGAACCGCGAGATGCAGGGCATCGCTCAGGATCTGACGCAGATGGAAGGCACC
ATCGGTGGCATCAGAAATCATATGACCGAGGTGCGCGGCAAGATTGACAATATCTCCGTC
TCGATCAACCAGATGAACGGCGAGGTGCAGATGATGGGGCAGGATATGCACCGTATGGGG
CAGCCAGCCCGCACCATGAACAAGATGTTCCCGTTTCCCTAG
>NGAMOLHF_00415 hypothetical protein
ATGTCAGAGGATCCAAAACGCCTGTTTGTCCAGATGGTGGGGCGTCTGGGGCGGGAGACC
CAGTTCCATTTGGATGAACGCCAGCACCACTTCCATATCACCAATATCGTGCTGATGGTG
GTCTCAGCCCTCCTGCTGGTGGTGGCCGTCTTCAATGTCTACTACATCCACATCCTCTCT
AATGACCTTAACGGTATTGTCGACAATATGGATTCGATGCATACCAATCTGGAGGTGGTG
AGGGTCAATATGAACCGCATCACCGACAAGGTGGAGAGCATCGATAAGCATATGGGCAAC
ATGGACCAGATCACTGCCCATACCGAGGCGATGGGTCAGCTGATGCCGGGGGTGGGTGAT
TCGATGGGTAAGATCGGCTCTGTAATGGTCTCAATCGACCAGGAGATGGGCCAGATGAGC
CGGAGTATGGGGAATATCGATCAGCGCTTTCGCCATATGACCGGCGGTGTCTCGGTGATG
CGGTACAACGTGCGGCAGATGTCTCGGCCAATGGGGGTGATAAATCCAGCGTTGCCCTAA
>NGAMOLHF_00416 Adenosylmethionine-8-amino-7-oxononanoate aminotransferase
ATGGATAGTGAAACCCTGCTCCAGCTCGACCGACAACACGTCTGGCACCCCTACAGCGCC
ATTGGAGCTGATCTGCCGGTGTTCCCGGTGGCCTCCGCCAAAGGGGTGCGGCTACGCCTC
AGCGACGGGCGCGAGTTGATCGACGGTATGTCCTCTTGGTGGAGTGCGATCCACGGCTAC
AACCACCCGGAACTGAACCGTGCGGTGCAGGATCAGCTCAGCTCCATGTCTCACGTCATG
TTCGGCGGGCTGACCCACCAGCCGGCGGTGGAGCTGGCGCAACGGCTGGTGGAGCTGACC
CCCGAGCCGTTGCAGTGTGTCTTCTTTGCCGATTCCGGCTCGGTGGCGGTGGAGGTGGCG
ATGAAGATGGCCATCCAATACTGGCACGCCCGCGGTAAACCGTCGAAGCAGCGCTTTCTT
ACCATCCGCAATGGCTACCATGGCGACACCTTTGGCGCGATGTCGGTGTGCGATCCGGTC
AACGGCATGCACGGGCTGTTTCGCGATGCCCTAGTGCAGCAATTTTTTGTCGACGCCCCG
AGCCGCCCGTTTGGCGAGCCCTGCGACGATACGGACATGGCGCCGATGGCTGAACGCCTG
GCGAAGGATCATCAGCAGATCGCCGCGGTGATCCTTGAACCGGTGGTGCAAGGGGCCGGT
GGTATGCGCTTCTACTCCGCCGACTATCTGCGGCACCTGCGCCAGCTGTGTGACCGCTAC
GGCGTGCTGCTGATCTTCGACGAGATCGCCACCGGCTTCGGTCGCAGCGGCCGTCTGTTT
GCCTGTGAGCACGCCGGCGTCAGCCCGGACATCCTCTGTCTGGGCAAGGCCCTGACCGGC
GGTTACATGACCCTGGCTGCGACTCTCGCTACGCAAGATGTCGCCGCCACCATCTCATCA
GGGGAGCCTGGTCTGTTCATGCACGGCCCCACCTTCATGGCCAACCCGCTGGCCTGCGCC
ACCGCTCTGGCCAGCATCCAACTACTACTGAACTCCCCCTGGCAGGCTCGGGTGGAAGCC
ATCGAATCAGGCATGCGCAGTGGCCTGGAGGCCTGTCGAGGGCTGCCGTCGGTGGCCGAT
GTGAGAGTGTTGGGGGCGATTGGCGTGGTGGAGCTGACTGCCCCGGTGGAGATGCGCAGC
GTGCAGCCGGCGTTTGTCGAGCGAGGCGTCTGGCTGCGGCCGTTTGGACGACTGGTCTAT
CTGATGCCACCCTACATCATCGAGGCAGCAGATCTGCAGTACCTGACCGAAGCCGTGGTG
GATGTGGTCCAGCAGCTGCAGGAGAACGGCCGGGGCAACCTGCAGATCACCTGA
>NGAMOLHF_00417 hypothetical protein
ATGTCACCCCGTCGCCAGCAGGAACTGGATGAACTGGTGGCGGTGGTGCCCCTGGTTGAG
ACTGATGGAGGCGATGCGCCTAGGTCGATCCTCGAGCGTATCCGCTACTATCTACTGGAG
GCGGGCGAGAAAGGTCTATCAAACCAATAA
>NGAMOLHF_00418 hypothetical protein
ATGGCGCAGTTGCGAGGCGGTGTCGAGGTGGCGTTGGGCGTTGGTGGTGAGTGCGGTCTC
GTAGAACTGGTAGGCGTTGCGGCCGCTCTCCTTTGCGCGGTACATGGCGCTGTCGGCGTG
CTGGATCAGATCAGCGGCAGTGGCGCCGTCTCCGGGAAACAGGCTGATGCCAATACTGGC
TGTGATAAACAGCTCACGTCCCTCCACCGGGAACGCCTCGCGGAACTGCGCCAGCAGCTT
CTCTGCGATGATCGCCACATCCGCCTGCTGGTCGAGGCGTTCGATTACCACCAGGAACTC
GTCACCTCCGAGCCGTGCCACCATGTCGGGGCCGCGTAG
>NGAMOLHF_00419 hypothetical protein
GTGTTGCGCCAGGTGTTCGAGTTTCTGCTGTGCCTGCTTGACGGTGGTGATATCGGAGAA
GACCGAGACATAGTGGGTCAGCTCGCCGTTGGGGTCGCGGACTTCGGAGATGGTGAGCCA
CTCGGGGAAGGATTCGCCATTCATGCGGCGGTTCCAGATCTCGCCCTGCCAGCGGCCGCT
GTTGTGCAGCGCGGAACGGATCTGCTGAAAGAACTCATCGTCGTGCAGCCCGGAAGAGAG
GATCGATGGCTTCTGACCCACCATCTCCTCGAAGCTGTAGCCGGTGATCTCGGTGAAGGC
GCGGTTGACCGCCACGATGCGGTCCTGCGGGTCGCAGATCATTACTCCTTCGGCGGTGCT
CTCGAACACTGCGGCGGCCTGGCGCAGCTTCTCGTCGGTGGCCTTGCGCTCGGTGATGTC
GCGAGCGGTGGCGATGATGTAGCGGCTTTGATCCAGGTCCACCTGGGTGGCGTAGACTTC
GACATCGAGCAGGTTGCCGTCGTGGCAGCGCAGGCGGTCGAGGAAGTAGAGCGAGCCTGC
ATGGGTGATCTGCTCGCGGAACTGGTCCCAGTCACTGATATAGGTGGAGATCTGCGGCAG
CCGCAGCGTGAGTATCTGTTCATTACTGTGACCGGTGTAGTGGCAGGTACGCACGTTAAC
GTCGATCAGCCGGCCATCTTCATAGGCGAGGACCAGGATCGCCTCCATGCTCTGGTCGAG
CAGGTCGCGGAACAGCTGCAGGCGTACTGCCGACTCCTTCTCGGCGGTGATGTCGAATAG
>NGAMOLHF_00420 hypothetical protein
GTGGTCAGCGCCAATGCCGAGCTGTTCGGTTCTGAGTGGTTCGCTCTGTTGCAGCGCCTG
GCGGTCGGTGCGTTCGAATTCGATGGCGGTGGGCAGGGGGTAGAGGTCGCGGTCGGTCAT
GCCCAGCAGCTGCTCCAGCGGCAGCTCGAACTGCGCCTGCCAGGCGCGGTTGCCATAGAG
ATAGCGTCCCTGCGCATCACGAATGAAGGCCTGCGCTGGGATCAGGTCCATGAAGTGCTG
GAAGCGTTGCTGGCTCTCCTGCAGGGCCTGCAGTATCGCGTGCTGCTTGGTGATGTCGGT
GAAGATGCAGTAGCTCTGCAGCTGCCCCTGTGGGGTGCTGGCGATGCGCCCCTCGAAGGT
GACCAGTCGTTCACTACCGTCCTTGTGACGCATGCGGAGCTCTGTCTGGTGGGTCTGACC
GTTCTGCTTGAATTTGGCGAAGTGGGTTCTGAACAGTGCGCTGTCGTCAGCGTGCAGAAA
ATCACCGAACCAGCGCCCGACCACCTCATCTCGCTGATAACCCAGTGTGTTGAGCCAGGC
CTGGTTGACCGCCAGGACGTTCCCCTTGCCATCCAGTAA
>NGAMOLHF_00421 Argininosuccinate synthase
ATGTCCAAAGACGGCGTGAAGAAAGTTGTACTGGCCTATTCGGGCGGTCTGGATACCTCC
ATCATCGTTAAATGGCTGCAGGATGAGTACCAGTGCGAGGTGGTAACCTTCACTGCCGAT
ATCGGCCAGGGCGAGGAGGTCGAGCCGGCCCGCGCCAAGGCGGAGGCCGCCGGTATCAAG
GAGATCTACATCGAGGATCTGCGCGAGGAGTTCGTGCGCGACTTTGTCTTTCCGATGTTC
CGTGCCAACGCCATCTACGAGGGTGAGTACCTGCTCGGCACCTCCATCGCCCGCCCGCTG
ATCGCCAAGCGGCTGGTAGAGATCGCCAGGGAGACCGGCGCCGATGCCATCTCCCACGGC
GCCACCGGCAAGGGCAACGACCAGGTCCGCTTTGAGCTGGGCGCCTACGCGCTGATGCCC
GACGTCAAGGTCATCGCCCCCTGGCGTGAGTGGGATCTGCTCTCCCGCGAGAAGCTGATG
AGATACGCCGAGGAGCATGGCATTTCGGTGGAGCAGAAGCGGGAGGGTAAGAAGTCCCCC
TACTCGATGGATGCCAACCTGCTGCACATCTCCTACGAAGGTTACGACCTGGAGGATCCC
TGGACCGAGCCCGGCGAGGATATGTGGCGCTGGTCGGTCTCTCCCGAGCAAGCGCCGGAT
GATCCGACCTACATCGAGCTGACCTTCGAGCAGGGCGATGTGGTTGCCATCAACGGTGAG
GCGATGAGCCCGGCAACGGTGCTCGAGAGCCTCAACAAGCTGGGCGGTGCCAATGGCATC
GGCCGTGCCGACATCGTTGAGAACCGCTATGTTGGCATGAAGTCCCGCGGTTGCTACGAG
ACTCCCGGTGGCACCATCCTGCTGAAGGCCCATCGGGCGATGGAGTCCCTCACCCTGGAT
CGCGAGGCGGCCCACATGAAGGACGAGCTGATGCCGCGCTACGCCAAGCTGATCTACAAC
GGCTACTGGTTCGCTCCCGAGCGCGAGATGCTGCAGGCGGCCATCGATAACACCCAGCAG
GTGGTCAACGGTGTGGTGCGTCTCAAGCTCTACAAGGGCAACGTCTACGTTGCCGGTCGG
AAGTCGGACACCAACAGCCTGTTTGATGAGTCGATTGCCACCTTCGAAGATGATGCTGGT
GCCTACGATCAGAAGGATGCCGAGGGCTTCATCAAACTCAACGCCCTGCGGCTGCGGGTG
GCGGCGTCAAAAAAAGCCTAG
>NGAMOLHF_00422 hypothetical protein
TTGGCGGTTCGGGCCTTTTTTTGCGTAGTGATTGGTGTCTGCGGCTGCAAGCTTAAGGGT
TCGCTATCGTCGCTAAAGCTTTTGAGTTGCATGTTTGCAATCCGGAAGACTGCATTTGTG
CAGGGGAAAAGCTGTCCGGATACGCATAAAACAAAAAATTATCGTGAGCATGTGGCAAAA
CGCCACAAGCTACTATTGGAAATACGCCCGGCACTTGGTTATGAGGTGGGCATCCACAAT
TTCAAAAACTATGTGTTGCGTGGCAGTGACAAATATTTTGAACGCATCAGGAAGGGTCTG
CAGCGTATCCCCTAG
>NGAMOLHF_00423 hypothetical protein
GTGATCAAAGTAATCAATGGTATCACTGAGCAGGCCAATCTGCAGGCCTTGAATGCCGCT
ATTGAGGCGGCCAGCTCTTCGGTGCAGGCAGCGGCTTGGGGCAAGGAGTTTATGTTGCTG
GCCACGCCGTTAGAGGGCCTGGTTTCACAGTTTCTGCTAGCCGGTAAGGCGAAGACTGTG
GCAGCGACGCCTGAGCGTGATGAGGTGGAACTATCATTGAGTGCAAACGGTAATCCATTT
TTTCTTGCGTCTATCGAAATTCCAGATTGTGTTTAA
>NGAMOLHF_00424 hypothetical protein
GTGTGCTACTACGTCATATTGGATGGACGCCAATACCAAAATCACCATCAGGGTAACCAG
AATACTCTGGTTGAGATTGGCATAGAGGATATTCAGCCGGTCCGCATAACAATCGATTTT
AAATTGGTTTTCCATAACATAACTTTTCGGAAGAAGAACCCAAGAGTGTTTATTGGACTT
GGGCGGACGGCACTACACCAGATCACCCCATCTACCCGACCCTATCGGCCGGTTAAACAC
AATCTGGAATTTCGATAG
>NGAMOLHF_00425 hypothetical protein
GTGAGGATACTGACTCTATTGATGATGGCGGTGATGCTGCAGGCCTGCTCCATCGCACGT
ACCAAGACCGCCGACCTGATGCCCGACACCACGCCAGGCATCCTCTACCCGGTCGATGGC
ACCATCACCATCTACGTGCCCAAGAAAGAGTACGACGAGCAGATCCGTCTGCCGCTCAGC
CGATCCGCTGAGTTTATTCACCATCCGGGGCAGGATCTGAAGCAGGCCGCCGTGATCATC
GCGAAAAAATATTTCCGCAAGGCGCAGGCACTCTCTCTGGAGAAGCCGACCCAGTACCTG
CTGAAACTCTCGGGTGATGCCTTCATCGACCACCTCAACGTCTACCACACTACCATCGAC
GCCGAGCTCTACACCCAGGATGGCGAACTGGTCGACCGGCGCAAGATTGAGCAAGGCGCC
ATCTCGACCCTGATCACCGACGAAAACGCCTTCTACAACGCCTACTCCGAGGCGATGCTC
AACTACTTCGATGAACTGTTCCGCGAACGCGGCCAGCGTATGCTCAACTATCTCGCGCAG
CAGCCGTCAAAGCCACTCAGCTTCGAAGACCTCACCAGCAAGAAGGGGCTGGAGCTGGTC
TCCACCGCCAGCGGCTTCTTCCTCAACCACTCGGGCCAGGTGCTGGCCAGCAACGAACAG
GTTGCCGGGTGCCTCACCATCAGCATTCTGAAGGATGGTAAGGAGCATCGCGCCAGGCTA
AAGTTCAACCACAAGCTGAGCGACATCGCGGTACTGGAGACCGGCCTGAAAACCAAAAAC
CATGCCCGCTTCATCAATAACGACCTCTCGGTGCGACTCGGCGAGGAGATGCTCAGCGTC
GGCTATCCGCTACCAGAGATCCTCCACCAGCCAATCAGTCTCAACGGCGGCAGCATCAGC
GCCCTGACCGGCATCCGCGGCGATGGCCGGCTGTTTCAAATCACCCTGCCGGTGCAGCCC
GGCAACAGCGGCAGTCCGATGCTCGACCGCAATGGCCTGGTCACCGGCATCCTGCAGAGC
AACGAGATCGCGCTGCGCCAGGCCGATTACAGTGGCGCACTCGCCCCCAACGTCCACTTC
GCCCTCAAGGCAAAAGAGATCAAGAAACTGCTGAAGACCAACCAGATCAAGTTCTTTACC
CGCAACTCCTACGAAACCCGCTACAAAAAGCGCCCAGATATCGCCGAGTACGCAGCAAAG
TTTACCGTGCAGGTGATCTGCCGCGGCTGA
>NGAMOLHF_00426 Multidrug resistance protein MdtC
GTGCTGTTGGCCGGGGTGCAGTCCTGGTATGCCATGCCGCGGGAGATGTTCCCTACGGTG
GAGCAGGACAAGGTCAACATCCGCACCCTGTTCGAGGGGGCTTCGCCAGAGGAAGTGGAG
CGCCAGGTGACGCTGCCGATCGAGCAGGAGATCGACGGCCTGGCGGATATCGAGGTGATC
AGTTCCACCAGCAACGAGGGCAACTCGTCGATCTTGGTGGAGCTGCACAGCGGCGCCGAT
ATGGACGACTTCCTGCGCAAGGCGCAGAACGCCTTGGATCAGGTGGATGACCTGCCCGAG
GAGGCGGAGGAGCCGGAGCTGTCGCGGCTGGAGACCCGTTTCCCGGTGATCTCGGTGAGC
CTGTATGGCGAAATCGCTCGTGGCCGGCTCTACCAGATCGCTGAGCAGATCAAGGATGAG
CTGATCGAGATCCCCGGTGTCGCCTCGGTGGGGGTGGCGGGGGACCGGGAATGGGAGCTG
TGGGTGGTGGCCGATCCGCAGCGGCTGGCGGCGCGAGGGGTGGCGCTGGCCGAATTGGCC
CGGGCGCTGCGGCAGAATCTGCGCGACCTGCCCGGCGGCACGCTCAAATCCGAGACCGGT
GACATCCGCCTGCGCGGTATCGGCGTGGCGCCCGATCCGCAGCAGATGGCGGCACTGGTG
CTGCGCAGCAATGAGGCGGGTGGTCAGCTGCGGCTGGGGGATCTGGCCCAAGTCGAGCTG
CGCCTGGAAGAGGTGCAGACCCTGGGGCGCTTCAACGGCCAGCCCTCGGTCAATCTGACC
ATCAACAAGACCAGCGAAGGCTCCACCATCGAGGTGGCGCGGCTGGTGCGTGAGTTTGTG
GCGCAGCGCCAGCCGCAGCTGCCGGTGGGGGTGCATCTGGGGCTGTTCAGCGATCTCTCG
GTGTATGTGAAGACCCGCCTGGATACGGTCAAATCCTCCGGGCTGGTGGGGCTGACACTG
GTGCTGCTGGCGCTCTATCTGATGCTCAACTTCCGTATCGCCTTTATCACCGCGCTGGGC
ATCCCTGTCTCCTTTCTGGTGGCGGTGATCTTGCTCCACTATCTGGACTACAGCATCAAC
ATGGTGTCGCTGTTCGCCTTCCTGATCGCCCTGGGGCTGATTGTGGACGACGCGATCATC
GTCAACGAGAATATCTATCGCCACCTGGAGATGGGCAAGAGTCCGGCGGTGGCGGCGCGC
ATCGGCACCAAGGAGGTGTTCTGGCCGGTGGTCGCTTCCACCACCACCACCATCGCCGCT
TTCATGCCGATGTTCGCGGTGGGCGGCACCATGGGGGCCTTCATTGCGGTGATCCCGGTG
GTGGTAACCGCCTCGTTGGCTGGTTCGATGCTGGAGGCGTTTGGTGTGTTGCCCTCCCAT
GCCAAGGAGTGGCTGACTCGGGCCAGAGAGCGGCGCCAGGGGCGTATCGATTGGGCGGCG
CTGAACCAGCGCTATACGCGTCTGCTGCGCTGGAGCCTCGACTACCGCTATCCGGTGGCG
ATGCTCAGTATCGGCATCCTTGCGCTGACCATCGCCTTCGCCGCCACCCGTATTCCGTTC
CTGCTGTTTGGCCATGTGGATGTGGGGCAGTTTTTTATCAATGTTGAGACCCCCAGCACC
TATAGTATCGAGGAGACCTCACGGCTGGCGGCGCGGCTGGAGCGGGAGATCTACGCGACT
CTGGATGAGGATGAGCTGGATACTCTGTTGACCAATGTTGGCGTCATGTTTATCGACTTC
CACAGGGTGCGCTTCGGCAGCCGTTATATTCAGCTGATCGTCGATCTGAAGAAGCAGCGG
CCGCAGGGTTTTATCGAGCGCTGGATCGCCCCGGCAGTAAGCCTGAAATTTGCATGGGAG
GGGAGTCGTGAGCGCAGTTCGCCGGAGGTGATCGATCAGCTGCGCAAACGCCTGGCAGGG
ATTCCGGGGATCCGCCGCATGTCGGTGCTGCGCCCTCAGGGTGGGCCGGCCGGGGCGGAT
ATCGAGATCGGTGTGGTGGGTAGCGAGGTGGCGGTGCTGCGTGAGCAGGCGGAGCAGATC
CGCAGCTTTATCGAGTGGCTGCCCGGTAGTTCCGATGTGCGCCAGGATATGGACCCGGGC
AAGCTGGAGTATCGTTATGCGCTGAACGAGCGCGGGCGGCGTCTGGGGCTGACCCAGCAG
CAGCTGGCGGATGCGGTGCGCACCGGTTTTCTTGGCCTTAAGGTGCTTCACGTCAGTTGG
AACGACAAGCGCATCCCGGTGCGGCTGATCTATCCTGATGCGCTGCGTCATGATGCGGCA
GCGCTGGAGCGGCTGCCGATTACCCTGGAGGATGGTCACACGGTCTATCTGGGGGATGTG
GCGCAGATCGAGCAGGCGCGGGGCTTCAATAGCATCAACCGGCGTGACCTGCAGCGGCTG
GCTACCATCACCGCCGAGGTCGATTCAGAGATCACCACGCCGAATAAGGTGATTGCGCAG
GTGAAGGCTGAGTTCACCGCGTTGCCGGAAGGCTACAAGCTGATCTTCCTCGGTGAGAAG
AAGAAGGCGGAGGAATCGATCGCCGGCATGAAGCGGGCGCTGGTGATTGCGTTGGCGGTG
ATCTTTTTCATCCTGGCGGCGCTGTTCAAATCACTGCTCGATCCGTTGGTGGTGATGTTC
GCGATCCCGTTCGGTTTTATCGGCGTGGTGGTGGGACATCAACTGTTCGGCTTCCATCTA
CAGTTTCTCTCGCTGATCGGCTTTCTCGCTTTGACCGGCATCGTGGTCAACGATTCGCTG
ATCCTGATCGACTTCGCCAAGCGACTGCGGCGTAAGGGTTGGGAGCGCAAGGCGGCGCTG
GTGGAGGCGGGCAGGGTGCGGATCCGGCCGATCCTGCTGACCACCATTACCACCTTTCTC
GGCATCTCACCGCTGATCTTTTTCGCCACCGGGCAGACCGCGTTTCTCGCGCCGATGGCG
GTGAGCCTGGGGTTTGGGCTGCTGTTCGCCACCGGGTTGATCCTGCTGACGCTGCCCTGT
TTCTATCTGATTGCGGATGATCTGCGGGGGGCGATGGGTCGTGATGCGTCGTCATAG
>NGAMOLHF_00427 Hydroxymethylpyrimidine/phosphomethylpyrimidine kinase
GTGCTCGACCCGGTACTGGCCGCCGGCGGTGGCACTCCGCTCGCGGGACAGCTGCTGCTG
GAAACGATCCGCCAGCGGCTGCTGCCGCTGACCACCCTGATCACCCCCAACAGCCCGGAG
GCGCGACGTCTCGCCGACGGCCCACAGACACTGGAGCAGTGTGCGGCGCAGCTGTTGCAG
CAAGGCAGCCAGGGAGTGCTGATCACCGGCACCCACGAGGCCGATGAACAGGTGATCAAC
ACTCTCTACCTCGCCGACGGCCGCCGCCAGCGCTCCAATTGGCAGCGGCTGCCCGGCGAA
TATCACGGCTCCGGCTGTACCCTGGCCGCCGCTGTCGCCGCCAGGCTGGCGCAGGGGGAA
TCGCTGGAAGATGCGGTCAACGCCGCTCTCGCGTTCACCTGGCAGAGCCTGGCCCAGGGC
TTCCGTAGCGGCCGCTGCCAATCCCTGCCCGACCGGCTCTATCAACTGGAAAGAGGTTTC
AAGCATGACTAG
>NGAMOLHF_00428 Thiamine-phosphate synthase
ATGACTAGGGACGATCGATTGCACGGCCTTTATGCCATCACCGATCCCAAGCTGGGGGGC
GGACTGCCGCTGCCACAACAGGTCGAGCAGGCCCTGCAGGGCGGCGCCCGGGTGATCCAA
TATCGCGACAAGGGCGATGATCCGGTGCGCCGCCTGGCCGAGGCACGGACCCTAGCCGGC
CGCTGCCACCGACACAACGCCCTGTTACTGATCAACGATGATGTGGCGCTGGCCCTGGCC
AGCGGCGCCGACGGCGTACATCTGGGGCGTAACGATGCCGACATCGAGCAGGCCCGCGCC
CAACTCGGTGAGCGCGCCATCATCGGCGTCTCCTGCTACAACCAGCTACAGCTGGCGCAA
CAGGCCAGCGCAGCCGGGGCCGACTATGTCGCCTTCGGCCGCTTCTTCCCCTCACAGACA
AAACCCGGAGCGGTGCAGGCCGAGCCACTGCTGCTGCACCAGGCACGCCACGAGATCGCC
CTGCCGCTGGTTGCCATCGGCGGCATTACGCCGGAGAATGGCCGGCCATTAATAGATGCA
GGCGCCGACATGCTGGCAGTGATCCACGCCATCTTCGGCCAGCCCGACATCAAAATCGTC
TGCCAAGCCTTTCAATCCCTATTCCAAGCGGAGGATTCACCCACATGA
>NGAMOLHF_00429 Glutamate-1-semialdehyde 2,1-aminomutase
ATGAGCAGCTCCCACGACCTCTTTGCCCAGGCCCAGCAACACATCCCCGGCGGCGTCAAC
TCGCCGGTGCGGGCATTTCGTGGCGTGGGGGGTGACCCGGTATTTATCGACTGCGCCGCC
GGCCCCTATATCTTCGACCCGGAGGGCAAACGCTACATCGACTATGTGGGCTCCTGGGGG
CCGATGATCCTCGGCCACGCCCACCACGAGGTGATTGAGGCCGTCGCCGCCATCATCAGC
AAGGGACTGAGCTTCGGCGCCCCCACCGAGCTGGAGACCCGCATGGCCGACAAGGTCTGC
GAGCTAGTGCCGAGCATGGATATGGTGCGCATGGTCAGCTCCGGCACCGAGGCGACCATG
TCGGCAATCCGCCTCGCCCGCGGTTACACCGGCCGCGACAAGATCATCAAATTCGAGGGC
TGCTACCACGGCCACTCCGACTCGCTGCTGGTGAAGGCCGGTTCTGGCATGCTGACCCTG
GGCGAGCCCAGCTCACCCGGCGTGCCCGCGGCCTTGGCCGAGCACACGCTGACCCTCAGC
TACAATGACAGCGAACAGGTCAAAGAGACCTTCGAGCTAATCGGCGACGAGATCGCCTGC
ATCATCGTCGAGCCGGTGGTCGGCAACATGAACTGCATCCCGCCACAGCCTGGCTTCCTC
GAGACCCTGCGCGAACTCTGCGACCAGCACGGCACTGTGCTGGTCTTCGACGAGGTAATG
ACTGGCTTTCGCGTGGCACTGGGTGGCGTGCAGGGCCTCTACGGCATCAGCCCCGACCTG
ACCACACTGGGCAAGGTAATCGGCGGCGGCATGCCGGTGGGCGCCTTCGGCGGCAAGCGC
GAGATCATGGAGCAGATTGCCCCCCTCGGCCCGGTTTACCAGGCCGGCACCCTCTCCGGC
AACCCGGTGGCGATGACCGCCGGGCTGAAAACTCTGGAGCTGATCGCCGAGCCCGGCTTC
TTCGACGCCCTCTCCGCCAAGGTCGAGACCCTGGTCAACGGCATCATGGCTCAGGCCCAT
TTTGCCGGCATCCCGCTGGCGGAGAACCATGTCGGCGGCATGTTCGGACTGTTCTTCACC
GATGCCGACAAGGTCAGCGACTTCGCTGGCGCCACCGCCTGCGATCAGGAGCGCTTCAAG
GCCTTCTACCACGCCATGCTGAAGCGCGGCATCTACCTCGCCCCCTCCTCTTATGAAGCA
GGCTTTGTCTCCGCCGCCCACTCCGACGAGGATATCCAGAACACCATCGAGGCCACCGCA
GAGGCTTTCACCGAGATCGCCTGA
>NGAMOLHF_00430 hypothetical protein
ATGGGTGAGTATCTCCAGCTGGTTATCGATTGGGTCGCCCAGCACAGCCTCTGGGCCGGC
TGGCTGGTGTTCCTGGTGGCGTTTGCCGAATCGGTGGCGATTCTCGGTCTGCTAGTGCCG
GGGGTGGTATTGATGTTCGGCTTCGGCGCGCTGATCGCCAACGGTGCGCTGACCTTCTGG
CCGGTGTTCGGCTGGGCAGTGGCCGGCGCAGTAGCCGGGGATAGCCTGAGCTTTTGGCTG
GGGCACCGCTACCAGACGCACCTCTACCAGCTCTGGCCCTTCCGCCGCCACCCCCGGTCG
CTGCAGCAGGGGGTGTATTTTTTCGAGCGATATGGCGGCAAGAGCGTCGCCTTCGGGCGC
TTTTTCGGCCCGGTGCGGGCAGTGATCCCACTGGTGGCGGGGATGCTGAAGATGCCCCCC
TGGCGCTTCCTCATCGCCAATCTGCTCTCGGCACTCGTCTGGGCCCCCGCCTATCTGCTG
CCGGGCATCGTGTTCGGCGCCTCGCTGGAGCTGGCCTCAGAGGTCGCCTTCCGCCTGGTG
GCCTGGCTGCTGATTTTCGCCGCCGCACTGTGGATCGTTCTCATCGTCTCGCGGGGGATC
TTCCGCCTGCTGCAACCCCACACCAGCCGCATCGTTCAAGCACTCCTGCAGTGGGGACGT
GCCCATCGCGGTTTCGCTGAGATCGCCGCCGCCCTGGGCGATCCGGATCACCCTGAGTCA
CGGGGGCTGGCGATACTGGCCAGCCTGCTGTTGCTGAGCACACTGCTGTTTCTGCTGCTC
TCCGGGCTGATCACTAGCGGCGGCCTATTCGACGGGCCTGACCTCGCCATCCACAGCGCC
CTGCAGAGCCTACGCACCCCCTGGGCCGACAGCCTGATGGTCTACCTCACCCACCTCGGC
GACCTGCCGCTGATACTGGGTTTCGCCCTGGCGGTGGCTGCGCTACTGGCATTGCAGGGC
AACTGGCGGGCACTCGGCTACTGGGGGGCGGCGCTAGGCTTCGGATTGCTGATGCCGATA
CTGCTGAAATATGGCCTGCGTGTGCCGCGCCCCGAGCCGCGCATCGAGGGGCTCAGCCCT
TGGGCCTTCCCCAGCGCCCATGTGCTGCGCAGCCTGACCCTCTACGGCTTCTTCGCGGTG
ATGATTGCGCGCACCCTCTACCGGGAGTGGCGCTGGATCCCCTACAGCCTGGTGACGCTA
CTAGTCTTCGCAGTGGCGCTGTCACGACTCTATCTGGGTGTGCACTGGCTGAGCGACATA
ATCGGTAGTCTGCTGCTCGGGCTGGCCTGGATCTCGGCACTGGGGCTTGCCTACCACCGC
CATTTGGCGGCGGAGACCCATGCCGGCCGCTTCATGTTCGCCTCCGCTCTGGCACTGAGC
ACGCTCTTCGCCATCGACAGCTGGCAGAACCACTCTGAAAAACTGCAGCGCTACCAGCCG
CAACCAGCCACTGAGGTGATCAGCCAAGCCGAGTGGCTGGCCGATGATGGCAGCCTGATC
CCCCGACAACGCCATGATATCCGTGCCCGATTGGACCACCCGCTCAATCTGCAGCTGATC
GGCGATCCGGCGCAGCTGCTGGATCAGCTGCAGACACAGGGCTGGCGACCAGCCACAAGG
TTAGACTGGGGCAATGCGCTGCAGCTGCTCTCCCCCTCGCTACCACTGCAGCAGCTGCCG
CTGCTGCCCCAGGTGCACGACGGCCGGCACGAGTCGATCAGCTGGGAGAGGCCGCTGCCA
GAGGGCGGACGGCTGGTGCTGCGGCTCTGGTCGAGCCATTTTCGGATCGCGCCGGACAAC
CGGCCGCTCTGGATCGGCAACGTTTCGCAGCAGATCCGGCCCGATCTGGCAGGGCTGCTC
AGCCTGCCGCAGACCGATACCGATTTCCTCAACCCGCTCAGGATGTTAGAGCAGGACCTC
GGCCCCATCAAAGCGCTCGAACCCCATCGCAACGAGGCGCTGTTGCGATTGGCACTACCG
AACACCCCCGGACTCCATCGCAATAACACCGAGCAATGGATTCAATTACAGCCAAGCCAT
GCCGACAACCTCGGATAG
>NGAMOLHF_00431 hypothetical protein
ATGCCGATCAAGGTGCTGGTGCTCGACACCCAGGTCTACTCCAACACTGGCGGTCAGGCC
TGCACCTCCGGCTTCATCTCCCAGATAGCCGATATGTCCCCCTACGGCAAAGCGATGAAG
GGCAAAGAGGAGATGCGCAAAGAGATAAGCCTGATCGGCGTAGCACATCGCACCAGCTAT
GTGCTGCAGGGCTCGCTGAGCAACATCACTCACCTGATCGAGGGCTATATTGACGGTCTC
AACAGCCGCCGGCCGGCCCTGTTCAACATCTACGCGGTCTGCCAGCCGGAGCACGGCGTC
GCCGACGATGCTACCGCACGCCAGTCAAAACTGGCGGTGGAGTCCCGCGCCTATCCGCTG
ATGAAGTTCGACCCGGATGCGGGTGAGACCCTGGAAGAATGCATCGACCTAGAGGGCAAC
CCGGCGCTTGAAGGGGACTGGCCGAGCTACACTCTTGATTACGTCGATGAGCACGGCAAA
GAAGCAAAACTGGAACTGCCGATGACCTTCGCCGACTTCGCCGCCACCGAAGGGCGCTTC
CGCAAGCACTTCCGCAAGGCGCCGCCGGAGACCTGGGGTGACGAGATGATCCCCTTCCAC
GAATTCCTCGACATGGACGATGACGAGCGGGAGGGCAACTACCCCTACATCTGGGGCGTC
GATGGAAAGAACCGCCTGATGCGCATCCTCTGCTCTGCAGAGATCGTCAAATCTGCTGAA
GAGCGCCGCCAATTTTGGCACCAGCTCAAGAGCATCGCCGGCGAACTCGACAAGGTGGAT
GTGGATGCCCTGGTGGAACAGGCCAAGGTCGATATGGCCAACCGCCTCAGCTCCACCCTG
CTATCGATGGCAGCCTCCGGCAATGCGGCGGCACTGACCGGCGCAGTCTCCGCCAATGGC
AGCGGCGCGGCGACGGCCGGGAGCAACAGCGGCACCATCGCCGAGGGCTATGAACCGGTC
TGGATCGAAACCCCCGAATGCACCGCCTGTGACGAGTGCACCGGGATCAACCCGAAGATC
TTCGCCTATAACGACGACAAACTGGCCATAGTCATCGACCCCCAGGCGGGTAGCTACAAA
GACATCGTCAAGGCGGCAGAGAAGTGCACCGCCGGCTGCCTGCATCCCGGTACACCCTGG
AACATGGGTGAGAAGGATGTGGAGAAACTGATCAAACGGGCAGCCAAGTTCCAGTGA
>NGAMOLHF_00432 Proton-translocating ferredoxin:NAD(+) oxidoreductase complex subunit C
ATGAGCTTGTTCGGGCTTTTCGGCCGGGGCTCTTTTCAGCACGGCATTCATCCGCCGGAT
AACAAGCAGCAGACTGCCTCACAGCCAATCCGTCGACTGCCGTTTCCCGAACTGCTGGTG
CTGCCGCTCGATCAGCACATCGGCAAACCGGCCAGAGTGATCGTCAACAAGGGCCAGGAG
GTGGTGCGCGGCGAGCCGATTGCCGAGGCGGACGGCTTTGTCTCAGTGCCGATCCACGCA
CCGGCGACGGGACGCATCAAAGGCATCGAGCTGATGCCGACGGCGCGCGGGCCGAAGTCG
CTATCGATCCTGCTCGAGGTCTATGAGGGGTCCACCCAAGAGGTGTTGTGGGGATCGGAG
CGCGACATCGGCGCACTCTCCCCACAGCAGCTGATCCAGGCGGTGCAAGAGAGCGGCATG
GTCGGGCTAGGCGGCGCCGCCTTCCCTTCCCATGTCAAGCTGACCCTCCCAGAGGGCAAG
CAGGTGGATACCCTGGTGGTTAACGGCTGTGAGTGTGAGCCCTATCTGAGCTGCGATCAC
CGGGTGATGCTGGAGCACCCGAAAGCGCTGATGCGCGGCATCCGCTACGCGATGCGCGCC
ACCGGCACCAAGCAGGCGGTGATCGGCATCGAAGATAACAAGATGGATGCGGTAGAGCAG
CTGCAGACCCATGCCCCCCGAGACGACACCATCAAGGTAGTGGCAGTAGAGACCAAATAT
CCCCAGGGATCGGAAAAGATGCTGATCAAGTCAGCATTGGGCCGTGAAGTCCCTGCCGGC
GGCCTGCCTGCGGATGTAGGCGTGGTGGTCAACAACGTCGGCACCCTGGCTGCGCTCGGC
CAACTGCTGCCAAAGGGCGAAGGACTGATCGAACGGGTGATCACCGTAGCCGGCCCCGGC
[truncated: 2,618,236 more chars]
