# Supplementary material for: The complete and closed genome of the facultative generalist Candidatus Endoriftia persephone from deep‐sea hydrothermal vents
Source: Mol Ecol Resour. 2022 Jun 30;22(8):3106–23. doi: 10.1111/1755-0998.13668 (PMC9796809; doi:10.1111/1755-0998.13668)
Supplement: Supplementary file 4 — Data S1 Zip file containing annotation/intermediary files, as well as in‐house bioinformatic scripts used in this manuscript. [file MEN-22-3106-s004.zip › Supplementary_File1/02-Endoriftia-public-available-drafts/Polzin_Candidatus_Endoriftia_persephone.ffn]

>LHPEGIIC_00001 hypothetical protein
ATGGAAGGAGCGGCGGATGGTAATCAGGGCATCCTTATCATCAAAATTCCGACGCCAGCG
CGGCAGATTTTCCTGGACCACCTCCAACTCTTCCCGTGCCTCTTCGACAAAGATCTCGAG
GATCTCCGGGTCGATCTCTTCCAGCGCGGGCTTTTCCGCAGAGGGAATAATCTCGCGCGC
CTTTTCCTCCTCTGTCAAAGGCGCATACAATCCTTCCGAATCGGGCTCCTCCTCTACAGG
CCCTTCCTCAACCGCTTCCGCCTCTTCCTTCTGCTCCAGCTCAAACAACTCCTCAGGCTG
AGACTGGGCTTCGCGTACGCTAGCAATTTCAACCACCGGGGCGGGAACGGGCTCCTCCTC
CGGCATGCCCGGCACTTCTTGCACCAGCCCAGAGAGCGCAGTCCGCGCTATCTCTATGAT
CTCTTTGCGATCGCCCACACCGTCGACCAAGGCTTCGAGGAAATATTCGATGCTGCTGAT
CACGTCCGCCAGTGA
>LHPEGIIC_00002 hypothetical protein
TTGCTTGACTGCGACACCACCCTGGATGCTGCCCTCGATCAAACCCTGGATGACGGCTCC
AGCCACCCACATCAGGCGATGCACTTGTTCGGTACCAGCCCCCCGCTCGAGCTCTTTGGC
TACATCAAGCAGGTAACTCCAACCCTTTTCCAGGTTGAGTTTGCGATACCAGTTGAGCAA
CCCAAGATGGTACTTTTGGCGTACACGACGCACCAAGTCAGGGAGCTCGTCGTTCGGCTC
TCCTGTAATGCGATCAGGTACTGCAACATTTTCCAGATCAGGATTGAAGAGTGCCGCTTC
AGAGAGCAGGGGGGCATCACGCACGGCACGCAGGTCATTCAACAGGGGCAGCACGATGAG
TGGGACATCTTCATCACCTGCCTGCAGCTTTTCCAGATAGTCCGGCAGCTGGATCAGTGC
CAGCATCAGCGCTTCAGCAGCATCCTCATGCTGACGCACCTTCCTCTTGAACATGGCACG
GGCAACCTGCTCCATCTCTTCTGCCAGCATTGCAGGGCCATAGGCCTCCACCATCTGCAA
GACGCCGGCAATTTGATGGAGGCTCTCGGCACACAGCTGAAGCGATGCACCACTGCCAGC
ATCATCAACCTGCTCCTCCAACGCCCGACGGGCCTGACCGATCGTTGCATCGATCTCGTC
TTTTACCCAGTTCAGCGCGCCGAAGTCACGGACATTGGTCATTCGCGTTCCTCACACTTC
CATCACGAGCGATAG
>LHPEGIIC_00003 hypothetical protein
ATGAAGGTAAGAGGTGTGGGCGGAGGCTTGCCGTCGAAAAGGGCCTTGACGGTGTTAACT
GTGCTCCTGATTGCTTCTGTATTTTTGGGGCTTGTGACGTTTATCCATACGACGCAGCAG
GAAAGTTACGAGGAACAGTATCTGTTGCGCACAGCTGAGCAGCGAGTGTTGGCGCAGCGG
ATCGCCAAATTTGCGATCTCTGCTGCACGGGGCGACCGCCAGGCATTTGCACCTCTACGA
TCAGCCCGTGACCAGTTCGAAACCGTAATGACGGAGTTGAAAAATGGCTCAGAGGCCGAC
GACCTGCCGGGGTCACCGGTGCAGGTCATGCTTCCTTTGCGAAAGGTGGAAAATGCCTGG
CTGGAACTGCGTCAGAATGCGGACGAAATCCTAGCCGCACAAGAGCCAATTCTGGCGATC
GGTGAGTTCATCGGTGTGATTTCTGAATTTGTTCCCCAATTGCAGGAACTCTCAGAAGAG
GTTGCGCAGGTGTTGATCGAGAAAAATGCGTCTCCGCAGCAGATCTTTATCGCTTCCGAG
CAGCGGATGTTGGCTGAACGTATCCAGGCGAAGGTGAGCTTGGTGCTGGCTGGTGGGCAG
CAAACGGCAGCGGCGATCGACCAATTTACACGGGATGCGGATCGGTTCGGCCGTGTACTC
GATGGCCTTCTTGAGGGCGATCCTGATCTGGGGGTTACTAAGGTGGCAGATCCAGTTGCA
GAGCAGCGGTTGAGGGATATCGCCACACTGTTTGGGACGGTGAGTGACCATGCTGATGAG
ATTATCGAAAATATTCCAGCAGTGTTGCCCGCCTTGGAAGCCGCCTCAAGCATGAATGAG
ATTTCGGACAGAACCAGTGAGGCAACCGAAAACCTGATTAAGGTGTATGGCGAGTCTCCC
GGGCGTATCGAGATTCTCGGTGTCAAGGCGGGCCCCGGTATGGTGGCTGCCTTTGGTGGC
TTAGCGGCGGCCTTCCTGATCATCCTTGGTTTTCGGTTGGTACTGGATGCACGCCGTCGG
GAAGAGGCGAGTAAGGAGCAAAACGAGAGCAACCAGCGGGCTATTCTGCGTCTACTCGAC
GAGATGGGTGATCTGGCTGATGGTGACCTGACGGTAACGGCCAGCGTAACCGAGGATATT
ACCGGTGCGATCGCCGACTCGATCAACTACGCGATCGAGGCGTTGCGCGAGCTGGTAACC
ACCATCAACCAGACCGCGGAGCAGGTATCCAGCTCAACCCAGGAGACCCGTGCTACGGCC
ATGCATCTGGCCGAGGCAAGTGTCCATCAGGCGGAGCAGATAACCGATGCCAATGACGCC
ATCAAATCGATGTCCTTAGCAATCGATCAGATGTCGAATGATGCAGCCGAATCGGCAGAG
GTTGCCCTCCGCTCGGTGGATATTGCAAGCAACGGAGCCGAGACCGTACGTAATACCATC
CAGGGCATGGATGCGATTCGCGAACAGATTCAGGAGACCTCGAAGCGAATCAAGCGTCTT
GGTGAGAGCTCTCAGGAAATCGGTGATATTGTGGAGCTGATCGACGATATCGCAGATCAG
ACCAATATCCTCGCACTGAACGCTGCCATGCAGGCAGCCATGGCCGGTGAAGCGGGTCGT
GGTTTTGCGGTGGTTGCGGACGAGGTCCAGCGTCTTGCAGAACGTTCGATTAACGCAACA
AAGCAGATTGAGGCACTGGTTAAAACAATTCAGGCAGATACCAACGAGGCTGTTACCTCG
ATGGAAGCCAGTACTTCGGGTGTGGTGAGAGGAGCGAAGTTGGCAGAGGATGCCGGTGAG
GCTCTGATGGAGATCGAAAGCGTATCTCAATATATCTCTGACCTTACCGGTAAGATTGCG
GAGTCTGCCAAGGCGCAGTCGGAAGCTGCAGTAGGTGTAAACGCCACCATGAACGTGATC
CAGGAGATCACCACGCAGACCTCCGATGGTACTAGCCAAACCGCGGCATCGATCGGTGCG
CTGGCCGACTTGTCAGACGAGCTGCAGAAGTCTGTAGCCGGTTTCCGTTTGCCTTGA
>LHPEGIIC_00004 hypothetical protein
ATGCCCTTGGGGTACGACGCAGCAGCGGGGAATTTGGACCGCAAGACTGCCGTCCATGAT
TCGTTTAGAGGCTCCCTAAAGACTATGGTTAACTGGCAGTTGGATACACCGGAGGAGCTT
GTCCAGTTATTGCAGGTGATTGAACAACGTAGCCATGGGAATACGTTGGCCCTGCCACAA
CAAGACAAGGTGCAGTCTGCTTGGGAAGGCGTGTTGTTTTCCCTCGGGAAACTGAGCATG
GTTGCTCCGCTTTCTGAGATCAGAGAAATTCTTAATTTTCCTACAACGCTCACCACTGTG
CCCGGCACTAAGTCGTGGATGTTGGGGCTGGCGAATATTCGCGGAAACCTGGTTCCCATT
GTTGATTTACAGTCGTTTCTTACCGGAGAGAGGACCGCTCGGGGCAGAAGAAGCCGGGTG
TTGGTCTTCAGTGGCCCGCAGATGACTACCGGCGTGTTGGTTGGGGAGATGGTTGGTATG
CGCCATTTTTCGGAAGAGGATCTGATTGAGGTCCGCGGAATTGGTGAAAATCTGAGTAGT
TATGTCCAGTTCGGATTTCGTCAAGAGGGGAAGACCCTGCCGGTTTTCAGTCTCTCCAGT
CTGGCGGATGATCCGGCATTCCAGGTTGCGGCCAGATAG
>LHPEGIIC_00005 Alkaline phosphatase synthesis transcriptional regulatory protein PhoP
ATGATTAAGAGATTTTTTCGCAAAGGGACAGACGAGAGCTCGGATGTGAACCGCGAAGCA
GTATCTTCGGGTGGGGTGACGGTTCTGATCGTTGACGATTCTCCTACCGAAGTCCATGTT
TTGAAGAAGATCCTCGAGAAGCACGGTTACCGCACTGAAGTGGCGAATGATGGTCAGGAA
GGCGTTGCGATGGCCAAGCGTATCCGTCCTTCCTTGATCTTGATGGATGTGGTAATGCCG
GTTCTGAATGGTTTTCAGGCAACACGACAATTAAGTAAAGATCAGAGCACTTCAGCGATT
CCTGTCATCATGGTAACGACCAAGGATCAGGAGACAGATAAAAGCTGGGGGATGAGGCAG
GGAGCCACTGATTATCTGGTGAAGCCAGTTGCACCTGCAGAGTTGATCACAAAGATTCGC
AATGTGCTTGATCGCTAA
>LHPEGIIC_00006 Transcriptional regulatory protein WalR
GTGAGTGCTGAAGATACGGAGACGGATATCTCAGGTGTAAAAGTAATGGTTATTGACGAT
AGCAAGACCATTCGACGCACTGCTGAGAGTCTTCTAAAAAAAGTGGGATGCGAGGTCATG
ACAGCGGTTGATGGCTTCGATGCGCTTGCTTTGATCGCGGATCATCACCCCGATGTTATT
TTTGTTGATATCATGATGCCAAGGCTTGATGGATATCAGACCTGTGCATTAATCAAACAT
AACGAAGTATATAAGAATATCCCGGTCATCATGCTGTCGAGTAAGGATGGGTTGTTTGAC
CGGGCGCGAGGACGCATCGTCGGTTCTGAGCAGTATTTGACAAAGCCGTTTACCAAAGAT
GAGTTGCTGGGTGCCATTAGGCGCTATGCAAATAAAGCGGCTTGA
>LHPEGIIC_00007 hypothetical protein
ATGAAATCTCTCTTTGTCAGAGCACTTTTTTCTGGCCTTGTCTATTTGTCTGCTTGGTCC
GTTTCCGCTGCTGAACTCGAAGTTGGTAAAGGTGGCAAGATCAGTCTGACCGCTGACAAG
CTCTATCTGCACGTAATGCATGATGGGCGCTCTATCAAAGTGCAACGAGTGCAGGATCCT
GACTATGTGCTCAAGGGCTACTTTGCAAAGACTGCACGAAAATGTCCGCCATTCTGTATC
CATCCCATTGAAGTTGATCCTCGCGTGAAGACTGTCGGTGAGGTTGAGGTCTTTGAGTTC
ATGGAAAATGAACTGAGAGACGGCAAGGGGTTGCTTATTGATGCTCGTACTTCACAATGG
TTCAGGCGGGGTACTATTCCAGGGTCGATAAACATACCGTTCACTGTGCTTTCTGGGGAT
GCTGAAAATCAGGAGATGATTGAAGCGTTGCAGAGGTTTGGTGTGAAACGGCGCGGTAAT
GTTGGTTTCTTTACCCAGAAGATGGAAAAGGTGGGTTTTTTTGACGGTAAGCTGAAGACA
GAAAAGTGGGATTTTAGCAATGCTAAGGATTTGATCGTCTGGTGTAATGGTCCCGCCTGT
GGGCAGTCTCCCAGAGCCATTAAGGGGTTGCTTGGAGTCGGTTATCCGGCTGATAAAATC
TACTATTATCGAGGTGGTATGCAGATGTGGCAGTTGTGGGGATTGACAGTTGTTGTCCCG
CAGAAATAG
>LHPEGIIC_00008 hypothetical protein
ATGCCGACACAAACCAGCAGTCGGGGCGGTTTGGTGAAGCGGTTTTTGAGGTCTTTGGGG
TTGTTTTTCCTTCTGATGGTCCCTGTTTTTGGGGCTGTGGTCGGGGCTGAGGAGGATTCA
TACCTCTCTGAAATTTCACTGGAAGCGGAGAAGTTGGACCGGGCAAAACCTGATGCCGTA
GGAGAGAGCGCTGCTTCCGAGGTGGCGATCGAAGGAGCAAGTCAGGAGGAGTTTGAGGCT
GACCTTAAGTCTCGATATGTGGGGAGTTACACTTTCTACATGAAACTCCCCCCGGCGAGC
CAGGAGGAGGTATTTCAAGATTACAGGGATGGTGCTGCAATCAGTGATATTCGAAAGAAG
ATCATGGACCGATTCCTGAAGCGGTGA
>LHPEGIIC_00009 Glutathione synthetase
ATGAATACAACCCTCGGCGTCATCATGGACCCAATCGAGTCCATCAAGGTCCAGAAAGAC
AGCACCTTCGCCATGCTGCTCGCTGCACAGCATAGAGGCTGGGAACTCCTCTACATGGAA
CAGGGCGACCTTTCGCTTTCTGACGGAGTCACCTATGCCCGCATGCGCCCGCTAAGGGTA
CGCGACAACGCCAGCAACTGGTACCAACTTGGCGACCAGCGGCAGGCACCACTCGATTCA
CTTGATGTGGTACTGATGCGCAAGGATCCCCCGTTTGACATGGAGTACATCTACACCACC
TACCTGTTGGAGCAGGCAGAACACCGCGGCTGCCTGGTAGTCAACCGTCCGCAAGCGCTA
CGGGATGCCAATGAAAAGCTCTTTACCAGCGAATTCAACGACTGCACTCCGCCCACCTTG
GTCAGCCGGAGCGCCGCTGAGATCCGCAGCTTCCTCGACCAACACCAGGACATCATCCTC
AAACCCCTTGGCGGCATGGGTGGCGCCTCCGTCTTCCGGGTGCGCCGCGACGACCCCAAC
ACCAGCGTCATCATCGAAACCCTGACCCTGCACGGCACCCAGTTCACCATGGCACAGCAA
TTCATCCCTGAGATCAGCGCTGGTGACAAGCGTATCCTGATGATCGATGGCGAAGCCGTC
CCGTACGCTCTGGCGCGCATTCCGGCCAAGGGGGAGACCCGCGGCAACCTAGCGGCCGGC
GGCAGAGGCGAAGGTCAACCCCTCTCCGAGCGGGACCAGTGGATCGCCGCCCAAGTCGGC
CCCGAGCTGAAGCGTCGCGGCATCCTGTTCGCCGGCCTTGACGTAATCGGCAACTACCTC
ACCGAGATCAACGTCACCAGCCCCACCTGCATCCGCGAGCTGGACCGTCAGTTCAACCTC
GACATCGCCGGCGACCTGATGGATAGGATCGCGGAGCGACTGCAGTGA
>LHPEGIIC_00010 hypothetical protein
GTGACCCGCAGCCTGCTGCTTGCGCTGCTGCTGGCACTCGCCAGCAGCGGCTGCAGCGAA
CCACAGCCGGTCCATCACAACCGCTTCCTCGCCTTCGGCACCCTGGTCGATCTCGACATC
AGCGGCGTCAGCCAGCAGGCGGCAGAGCAGGCCACCGCCGCCATCCAGGCCGACTTCGAC
TACATGCACCACGCCTGGCACGCTTGGGACCCCGGCCCGCTCGGCTACGTCAATCGCATG
ATCCGCACTGGCGAACCATTTGCCGTACCACCCTCGGTGCTACCGCTGATCGAGATCGGC
CAGCGGCTATCGCAACAGAGCGAACAGCTATTCGATCCAGCCATCGGTCAGCTGATCGAG
CTATGGGGTTTCCACAGAAAAAAGGAGCCGCCCCAGCCACCCGACGAGACAACCATTCAG
GCCCTGCTCGACGCCCGCCCCAGCATCACCGACCTCAAACTCAACGGCATCACCCTGCAG
AGTGACAACCCCCAGGTGAAGCTCGACTTCGGCGCCTTCGGCAAAGGCTACGGCATCGAT
CTGGCGATCGACCACCTGCGCCAACTGGGCATCCGCAATGCCATCGTCAACGCCGGCGGC
GATCTGCGTGCAATCGGCAATCACGGCGACCGACCCTGGCGCATCGCCATCCGCGACCCC
TCGGGTGAAGGAGTGTTCGCGGTGATTGAGATCGACAACGACGAGAGCGTCTTCACATCC
GGCGACTACGAGCGCAACTTCGTCTACCAGGGCCGCCGCTACCACCACATTATCGACCCG
CGCAACGGCTATCCCGCCACCGGCAGCCGCTCGGTCACCGTCATTCACACTGATGCCACC
ACCGCCGATGCCGCCGCCACTGCGCTGTTTATCGCAGGCCCCAGGGATTGGTACCGCATC
GCCCGCTCAATGAGGCTAAAATACGTATTGCTTGTCGACGACTTGGGCGAACTCCACATG
AGCCCCGCCATGGCACAACGAATCGAACTAACCAATCCAAACTTGCAGATCCAACTCAGC
GAAGCACTCTGA
>LHPEGIIC_00011 hypothetical protein
ATGCACTCTGCCGTCCTCCAACCCCATACCGACCGACTTGGCATCACCCTGTTCGCCGCC
GCCTGCCTGCACGCGTTCATCATTCTGGGGATCCAGTTCAATTTTCAGGACTACAAAAAG
CCGGACCATCGCCAGCAGAGCCTGGAAGTCACCGTGATCCGCCCGAACCTCGACAAACAG
CGTCCGGAGGAGGAGAAACCCGACTTCCTCGCCCCCGTCAGCCAGGCAGGCGGCGGCGAG
ACCGACCTGCCGAAGCGCCCCTCGGTGGAGTCGGCAGAGAGCCCGATCCCCACCTCCAAA
CCCTCCCCCACTCGCAGCTCCGTGATGGCACCCCCGCCGGCACCACCGCAGCCAGCCAAG
CAGCAGGTGATCGCAGCCCCGCAGGCCGAACGCAAACTGCAGGTCGAACAGCCCACTCCG
AAACCGACACCGCGCCCCACCGCCGCCCAGTTGCTCTCCAGCAAGACCCTGGAGATCGCC
CGCCTCACCGCCGAGCTGGAAGAGAAGACCCAGGCCTACGCCAAGCGCACCAAACGCCGC
GCCATCAGCGCCAGCACCAAGGAGTACAAGTATGCCGCCTATCTGGATGCCTGGCGGCGC
AAGGTCGAGCGCATCGGCAACCTCAACTATCCGGATGCAGCAAAACGCCAGCAACTCTAC
GGCAACCTGGTACTGCACGTAGCGGTACGCGCCGACGGCACCATCGAGAAGGTCCGCGTG
CTCCACTCCTCAGGCCACAAGATCCTTGACGATGCAGCGATCCGTATCGTACGCCTCGCC
GCCCCCTACTCCCCATTTCCCAGCAACATCCGCGAAGAGATCGACGTGCTCGACATCACC
CGCACCTGGCAGTTCCTGCGCAGCAACCGCCTCGGCACAGAGTAA
>LHPEGIIC_00012 hypothetical protein
ATGACGCCCAATACCGACCTCACCAACCACTTCCTCATCGCCATGCCCGCGCTGGCCGAC
CCCAACTTCCATCACACCGTCACCTATCTGTGTGAACACCACCAGAACGGTGCCATGGGG
ATCGTGGTCAATCGCCCACTGGAACTGCAGCTGGGCGACATCTTCCAACAGCTCGAACTG
AGCTGCAGCGACCCGCAGACCAACCAACAACCCGTCTACGTCGGCGGTCCGGTACAGAGC
GACCGGGGCTTCGTGCTGCATGAGTCGGGACGCAGCTGGAAGTCCACATTGAAGGTTACC
GATGCCATCAGCGTCACCACTTCGATGGACATCCTCGAGGCAATCGCCGCCGGTGACGGG
CCAGACAAGATCCTCATCGCTCTGGGTTACGCCGGCTGGGGTGATGGCCAACTGGAGGAT
GAACTGGCGAACAACGCTTGGCTGAGCGGCCCGGCGGATGAAGAAATCATCTTCCGCCTC
CCCAGCGAGAGCCGCTGGCAGGCCGCCGCCGACCTGCTCGGCATCGACCTCAACCTGCTC
AGCAGCGACGCCGGCCACGCATGA
>LHPEGIIC_00013 Putative pre-16S rRNA nuclease
ATGACGCTGCTGGGCTTCGATTTCGGCACACGCAAGATCGGTGTCGCGGTGGGCCAGACT
GTCAGCGGCACCGCCAGCGCCCTGGAGACCCTGCTGCCGGTCCGGCAGAAGATCGACTGG
CAGCGCATCGGCGAACTGATCAAAGAGTGGCAGCCCGACGCGCTGGTAGTCGGCCTGCCA
CTCGACCTGGACGACAGCGAAACCGACGCCACCCAGCCCGCGCTGCGCTTCTCCCGCCAG
CTCGAGGGGCGTTTTCACCTCAAGGTCCACCTGGCCGACGAGCGCCTCACCTCGATGGAG
GCGCGCAGCCGCATCGGCCATCGCGCCAAACGCCTGGAAGATTACGACGCCGAAGCGGCC
AAATTGATCCTCGAGACCTGGCTCAGCGAACAGTGA
>LHPEGIIC_00014 Bifunctional protein PyrR
ATGCAAATAAAGAAGTTCATGGACGCCGACGCGGTGGAGTCACTGATCGACGTGATGGCC
GGCAAGCTCTGGAGCCTGCTCAATGAGCGGGGTATCGATGCACCGATGATGATCGGCATC
CGCACCGGCGGCGTCTGGCTGGCGCAGCAGCTGCACCAGGAGCTCGGCCTGCAAGAACCG
CTCGGAACCCTCGACATCTCCTTCTACCGGGATGACTTCACTCAGATCGGCATGAATCCT
GAGGTGCACCCCTCCGACCTGCCGCTGCCGGTGGATGGCCGCCACATCATCCTCATCGAC
GATGTGCTGCACACCGGCCGCACCATCCGCGCCGCGCTTAATGAGATCTTCGACTACGGC
CGCCCGGCCTCGATAATCCTCGCCACCCTGGTGGAGCGCAGCGGCCGCGAACTGCCGATC
GAGGCCGACGTGGTCGGGCTTCGCCCCACCCTCGCCGCCGACCAACACATCACCCTCACC
GGTCCAAGCCCACTCGGCCTGGTGATCGGCAGCCGTTCCAACCGCAGCTCGCGCAATGGC
GACACAGGAGAGGCCCGATGA
>LHPEGIIC_00015 Aspartate carbamoyltransferase
ATGAGCCGTCACACGCCCAACCTGCAGCTAGATGAGCAGGGCCACCTACTGCACTTTCTC
ACCATCGACGGCCTGCGCCGTGAGCTGCTGACCGAGATCCTCGACACCGCCGAAGGCTTC
ACCGGGGTCTCTGAGCGTACAATAAAGAAGGTGCCACTGTGCCGCGGCAAGACCGTCGCC
AACCTCTTCTTCGAGACCAGCACCCGCACCCGCACTACCTTTGAACTGGCCGAGAAGCGC
CTCTCCGCTGACGTGCTCAACCTCAACATCAGCGCCTCCGCCACCTCCAAGGGCGAAACC
CTACTCGACACCCTGCGCAACCTGGAGGCGATGCACATGGACATGTTTGTAGTGCGTCAC
GCCGACAGCGGCGCCGCCCACTTCATCGCCCAGCACGCCACCCCCGGAGTGGGAGTGATC
AACGCCGGCGACGGCCGCCACGCCCACCCCACCCAGGCGATGCTCGACATGTTCACCATC
CGCCGCCACAAGAGAGAATTCGTCGGCCTGCGGGTAGCGATCGTCGGCGACATCCTGCAC
TCGCGGGTGGCCCGCTCACAGATCCTCGCCCTCAACACCCTCGGCGTCTCCGAGGTGCGG
GTGATCGCCCCCCGGACCCTGCTGCCCCACGATGCCCGCAAGCTCGGCGTGCATGTCTAT
CACGACTTGCAGGAGGGGATCCGTGACGTCGACGTGATCATCATGCTACGGCTGCAGCGG
GAGCGCATGCAGGGCGCACTGCTGCCCAGCGAGCACGAATATTTTCAGCTCTACGGCCTC
ACCGACGAGCGCCTGGAGGCAGCCGACTCAGAGGCGATCGTAATGCACCCTGGGCCGATC
AACCGTGGCGTGGAGATGGACTCACTGGTGGCCGACGGACCACGTTCGGTAATCCTGCAA
CAGGTCAGCTACGGCATCGCCATCCGCATGGCTGTAATCTCAATGATCATCGGCCGTCAG
AACCTACAGGCCCAGGCTTAA
>LHPEGIIC_00016 Dihydroorotase-like protein
ATGAACAACAGCAACACCATCAGCATCCTCAATGGCCGTCTAATCGACCCGGCCCACGGT
ATCGACGCGACCCAGGATCTGCACATCGGCAATGGCAAGGTGCTCTCGCTGGGAGCGCCT
CCCGAGGGCTTCAGCGCCGACACCAGCATCGACGCCAGTGACAAGATCGTCTGCCCCGGC
CTGATCGATCTCTGCGCCAACCTGCGCCAACCCGGCGCCGAACACAAGGCGACCATCGCC
AGCGAAACTGCAGCGGCAGCAGCTGGCGGTATCACCACCCTCTGCTGCCCCCCCGACACC
CTACCGGTGATCGACACCCAGGCGGTAGCGGAGCAGATTCAGAGGCTGGCCCGGGCCGCC
GGCCACTGCCGTCTGCTGCCCCAGGGGGCGCAGACCAAGGGGCTGGAGGGCAGCCAGCTG
AGCGAGATGGCGGCACTCAAGCGAGCCGGCTGCTGCGCTGTGAGCAACGCCTACACGCCT
TTGCTCAACACCCTGGTGCAACGGCGCGCACTGGAATACGCCGCCACCTTCAATATCCTC
ACCATCATCCGCCCCCAGGACGAGCATCTCGCCAACCAGGGCTGCGTACATGAGGGTAAG
GTGGCCGATCGGCTCGGCCTGCCCGGCATCCCCGAGGCGGCGGAGACGGTGGCCATCGCA
CGGGATCTGGCGCTGGCGGAACATGCCAAGGCACGCATCCACTTCCACGCTATTTCCTCT
GCCCGTGGCAGCAACATGCTGGCCCGCGCCTGCTTCGGCAAGCAGCAGGTGAGCGCCGAC
GTGGCGATCCACCAGCTGTTTCTCACCGAGATGGATGTGGAGAGCTTCGACAGCAACGCC
CACGTGATCCCGCCGCTGCGCACCAGCGGCGACCGGGACGGACTGCGTCAGGCACTCGCC
GACAACCTACTGTCGGCGATCTGCTCCGACCATCAGCCCCATGAGCCAGACGCCAAAGCC
GCCCCCTTCCCGGCCACCGAACCGGGCATTTCAGGGCTCGACACCCTGCTCTCCCTGACT
CTGAAACTGGTCGAGGAGAGAGTGCTCGATCTGCCTGACGCGATCGCCCGCCTCACCAGC
GGGCCGGCGAAGATCCTCGATCTGCCTTTCGGGCAGCTCGCCGTCGGCGCCAGCGCAGAC
ATCTGCATCTTCGATCCGCAGCAGCGCTGGACGGTGCTGTCTGATCAGCTGTTGAGCCAA
GGCAAAAACAGCCCGTTCATCGGCTGGGACCTGCCCGGTAGAGTCAGCCACACCCTGCTC
GAAGGACGTATCGTCTACACTGCGGAGCCGACCTAA
>LHPEGIIC_00017 Dihydroorotate dehydrogenase B (NAD(+)), electron transfer subunit
ATGAATAGACCACACCGCGACAGCCTGTTTCTTGAGCAGGCCGAGATCCTCTCCCATGAG
GCCTTCGAGGGCGACCAGTTTATCCTGCGCCTGCAGGCCCCAAAGTGCGCCGCGCGCGCT
CAGCCCGGCAGCTTCGTCCATCTGCAGTGCGATCCGCTGCAGCCGATGCGCCGGCCGATC
TCACTCATGCGGGTGTCGGCCAGGGAAGGCTGGGTGGAACTCCTCTACAAAGCGGTCGGA
CAAGGCACCCGGTTGCTGTCACTGCGCCAACGCGGCGAATCACTCAGTCTGCTGGGGCCC
ATCGGGGTACCGTTCAGACCCGATCCGGATCGTTCCCTGCCACTGTTGATCGGCGGCGGC
GTAGGCATGCCGCCGATGGTGTTTCTCGCCGACACCCTGCGTAGCGACAAGAGCAAGAAA
CCCTTTGTCATCCTCGGCTCCGAAGTGCCTTTCCCGTTCCAGCCACAACCTTCGCAACTG
CTGATGCCGCAGCTGCCCGAAGGCGTGATCGCCGCAATGCCACTGCTCGATGACTGGGGC
ATTCCCAACCGCCTCACCAGCCAGCAAGACTTTCCCGGCTGTCACCAGGGCTATGTCACC
GAGCTGGCGCGCCACTGGCTCGACGCGCTGGATGCCGATCAGCGGGATCAGGTGGAGATC
TTCTCCTGCGGCCCGCACCCGATGCTGGAGGCGGTCACCACCCTGGCAAAAGAGTTCGAG
CTGCCCTGTCAGGTCTCGCTGGAAGAGTTCATGGCCTGCGGTGTCGGTGGCTGTGCTGGC
TGCGTGGTAGAGCTAGAGACCCCGGCCGGCCCAGCAATGAAGCGGGTCTGTGTCGACGGC
CCGGTGTTCGATGCCCGCCAGGTGTTTGTCTGA
>LHPEGIIC_00018 DNA-binding transcriptional regulator BolA
ATGAATACAGAGAGCCGCATCAAAGAGAAACTCCAGAGCGCCTTCCAACCGCTTCACTTG
GAGATAACAAATGAGAGCCACATGCACAACGTGCCGCCCGGCTCTGAGTCCCACTTCAAG
GTGGTGCTGGTCAGCAGTCAGTTTGAAGGTGAACGCCTGATCGGGCGTCACCGGGCGGTC
AACAAGGCCCTCGTCGAGGAGTTGCAGGCCGGAGTGCATGCTCTGGCACTGCACCCCCTG
ACCCCGGAGGAGTGGTTCAGCAAGGGGGGCACCAGCCCCGACTCTCCGGAGTGCCTCGGC
GGGTCGAAGGCGTCGTCTGACAGCTGA
>LHPEGIIC_00019 hypothetical protein
ATGAAAGCCCTCAATCGTAGCCCCGATGAGCAGACCCGAATCGATCAAGCCTGTCGCAGC
CTGGCACTCTACCAGACCAACAGCTGCCCCTATTGCGTCACTGTGCGCCGCACCATCAAA
AAGCTGCAGCTGAAGATCGAACTGCGCGACATTCAGCGCAATCCTGTCTGGCGCCAAGAG
TTGATGCAGGGCGGCGGCATGACACAGGTGCCCTGTCTGCGCATCGAAGCAGCTGACGGG
CGGGTGCAGTGGATGTATGAGTCTGCCGACATCAAACGCTATCTGAGGCAGCATTTTTCC
AGCTGA
>LHPEGIIC_00020 hypothetical protein
ATGAGAACTCCAGAACTACAACCCATCGAGGCCATCAAGACTAAACTGGCCAACGAAGAG
CGCCAACGGATTCGCCGCGGCATCCTCAGCCAGCTGATCCTGGCGCGTCAAAACCGCCAC
TTTCACGGCACCTATGGGGTCAGCGATAACAACCGGCATGCTGGTTTCTTGCCCGCTTTT
CAGGACCTTAGCAGCGGCAGCTGGATTATCTCCCAGTTTGCCGACGGCCGACCGGCCCCG
ATGCACCTGCTCGACGGCCTGCCGCAGGAGTGGATCTGCCGACGCGACCAGAGCGGTCGC
GCACTCAGCACCCGGGAGGGGATAGTCGCCGGCTTTGTACGTGACGGAATTTTTTACACT
CGCGAGGCAGCTGTTCAGGCTGCCGCTCATTGA
>LHPEGIIC_00021 Amino-acid carrier protein AlsT
GTGGAGACACTAAGCGCACTGGTAAGCAGCGTCAACGGCATTGTCTGGGGGCCGTTGATG
CTGCTGCTTATTCTGGGAACCGGTGTCTTTCTGACCCTGGGCCTGAAACTGATGCCGCTG
CGCAAGTTGGGGTACGGCTTTCGCATGCTCTGGCAGGGACGCAGGGGGACGGGAAAGGGT
GAGATCAGCCCCTTCAACGCCCTGATGACCTCGCTCTCCGCTACCATTGGTACCGGCAAT
ATTGCCGGGGTGGGAACCGCGATTGCTCTGGGCGGCCCGGGGGCAGTGTTCTGGATGTGG
TGCACTGCGCTGGTCGGTATGGCCACCAAGTACGCTGAGGCGGTGCTGGCAGTGAAATAC
CGCGAGGTGGATGAGCAGGGCAACCATGTGGGCGGTCCGATGTACTACATCAAAAATGGC
TTGGGCGAACACTGGACCTGGCTTGGTACGGCGTTTGCCATCTTTGGTGCGATCGCCGGC
TTTGGCATCGGCAACATGGTGCAGGCCAACTCGGTGGCGGATGCGGTCTCCACCAATCTG
GGTTTCGACAAGTTGGTCGTCGGCATTGTGATGGCGGTGCTGGTGTTTCTGGTGCTGATC
GGCGGCATCCGTCGTATCGCCCAGGTGGCGGGTAAGCTGGTGCCGATGATGGCGCTAGCC
TATCTGGCGGGTGGCCTGCTGGTGATCCTGGCAAATATTACCGAGCTGCCGGCGGCGCTC
GGCCTGATCGTCAGTCAGGCCTTCACCTCCACTGCAGCCACCGGCGGTTTTGCCGGGTCA
GCGGTGATGGTGGCGATCCAGATGGGGGTGGCGCGCGGAATCTTCTCCAACGAGGCGGGT
CTTGGCTCTGCCCCCATCGCCCATGCCGCTGCCAAGACCGATGATCCGGTACGGCAGGGC
TCCATCGCGATGCTCGGTACCTTTATCGATACTCTGGTGCTCTGCACCATCACCGCACTG
GTGATCGTGATGACCGGCGAGTGGAGTAGCGGCGCCCAAGGCGCGGCGCTCTCCTCCGCC
GCCTTTGCTGCGGGGTTGCCTGGGGTGGGTGAGTGGGTGGTGACCTTCGGCCTGATGATC
TTCGCCTTCACCACCATCATCGGTTGGAGTGTCTACGGCGAACGTTGCGTGGAATATCTG
TTCGGGGTGAAGGCGATCCTGCCGTTTCGTATCCTCTGGGTGGTGGCGATCCCGCTTGGG
GCGACGGTGAAGCTGGCTTTTGTCTGGTTGTTGGCCGACACCCTGAACGCGCTGATGGCG
ATCCCCAACCTGATCGCGCTGGTGCTGCTGGGGCCGGTGGTATTCCGGCTTACCCTGAAC
TGCTTCGATAGAGAGGCCTGA
>LHPEGIIC_00022 hypothetical protein
ATGTCAGTCTGTCGAAACCTCAAGGGATTTACCCGCGAACACGAACATCTTGCTGACTTT
TGCTCCCTGATGTCGGTCGCCCTACTGTTTGGCACACTCTATGTTGGGGTCAGCTACCAC
ACCCCGATCATGACCTGGATGGGCGAGAATATGCTGCTTCGGATACCGCTGTTCATCGTC
ACCATCCTGCTCGATCTGTTCCTGATGTTCCTGTTCCTCAACCTTGGCTCCGCCCGCTCT
GCAGACGATGACGAAAGCTGTTTCCACACCTTCAAAGGGCGTAGGGGGGATGCCGGTTCT
ATCGGCAAGATGTTCAGCGGCTGGCTGCACCACATGGAGCAGGTCGGACGCAGACATCGC
TGA
>LHPEGIIC_00023 hypothetical protein
ATGTTCAAACTCACTCACTGGCGCCTGCCGCTCCTGCTTGCGCTGCTGCTCTCGATGCTC
AGCGGCTGCGCCTCTATGGCCACTAACTCGCTCGCCACCAATCTGTCGAGCGCCATGCTC
AATCAGAGCGACCCGGAGATCGTACGCAGCGGCGCCCCCGCCTACCTGCTGCTGCTCGAC
TCTCTAATCACTGAATCGAACGATGATCCAGTCCTACTGTTTGCTGGCGCACGACTCTAC
AGCGCCTATGGCAGCGGCCTGGTGAAAGACCCGGAACGTCAGAAGGGGCTGGCGCAGAAG
GCGCTCGACTACGCCAGCCGCGGCCTCTGCGACTCCCAACCAGGACTCTGCGAAAAACGC
TCTGCCCCATTCAGCGAGTTTCAGGCCGAAGTCGCACAGATCGGCATCTCCGATATCGAA
GGCCTTTATCTGATGGCCACCACTTGGGCCGGCTGGATCCAGGCCCATCAGGACGACTGG
AACGCGGTGGCGCAATTGCCCAAAGTCGAGACGCTGCTGCAGCGGGTCATCAACATAAAA
CCGGGTTACGAACAGGGTCGTGCTCAGCTCTATCTGGGGGTCATCCGATCGCAGGTCCCA
CCGGCGCTGGGTGGCAATCCTGAGATTGGCCGGCGACACTTCGAACAGGCCCTGAAATAT
TCAGAAGGGCGCGACCTTATTGCCAAGGTCGAGTTTGCCCGCCGCTATGCCCGCCTGGTG
TTCAATCAAGCACTACACGACCGCCTGCTCAACGAGGTGATCGCCGCCGACCCCCAGGCC
CCAGGGCTGACCCTGAGCAACGTCATCGCCCAAAGACAGGCCCGGGAGCTGCTGGCTGAT
GACTACTTTTGA
>LHPEGIIC_00024 hypothetical protein
ATGATCCGCGCGATACTTGCGCTCTTTTTCAGCCTCAGCCTGCTGACCACCGCCAACGCC
ACCACCCTCAAGATCGCCACCATCGCGCCGGATGGCACTAGCTGGATGAAGACCATGCGC
GCAGCGGCCAAACAGATCAAAACGCGCACCGAGGGGCGGGTCAAACTGCGCTTCTACCCC
GGTGGCGTGATGGGCAATGACCAGAGCGTGCTGCGCAAGATCCGTGTCAACCAGCTCCAC
GGTGGCGCCATCTCCGGTGGAGGCCTGACCCAGATCTCCTCGGATGCACAACTCTACGGA
CTGCCGTTTCTGTTCCGTAACCTGCAGGAGGTGGACCATGTGCGTCAGTCGATGGATCCT
TTGATCGCCGAGTCGCTCCATGCCAAGGGTTTTGCCAGCTACGGCATCAGTGAGGGCGGC
TTTGCCTATCTGTTGTCCAACAGCCCGGTACGCAACACGCAGGAGCTCAAATCACAACGG
ATCTGGATCCCCGAGACCGATCAAGTCAGCAGCAACGCCTTCAGCGAACTTGGCATATCG
CCGATCCCCCTGCCGCTCACCGATGTCCTGACCGGCCTGCAGACCGGCCTCATCGACACC
ATTGCCTCCTCACCGATCGGCGCGATTGCACTGCAGTGGCACACCCGGGTGAAATACCTC
ACCGATATCCCGCTCTCCTATCTCTATGGCAGTCTGGTGATCAAAGAGAAGGCGCTGAAG
AAGCTCTCCAGTGCCGACCGGGCCATCCTCAGAGAGGAGATGCTCAAGGCATTCGCGTCG
CTGAACACATCCAACCGCAGCGATAACAAACAGGCCAAGGCCGCCCTCAAACAACAAGGC
ATTGAATTCATCCAGCCGGACCCGGCGGACCGCGCCCTGTGGGAGCAGAAAGCCGCCAAT
TCCGTCACTCAGGCCGTCCAGGATGGGGCACTCTCAAAATTGCTATTCGAACAGTTGCGG
CAACTGATCACAGCATACCGCCGCTCGCACCCCAACTAG
>LHPEGIIC_00025 hypothetical protein
GTGTTGCAGGTCTTCAATCTCTTCGATCACGCCTCAGCCAACGGCTCTCAGGAGCGTTTC
GAGACCCTGTTGCGCTGCCCCAACCTGGAGCTGGAGCGTATCATCAGCCCCGCCGGCAGC
CGCAGCGAGCTGTTTGTTCAGGAGCAGGACGAGTGGGTGGCGGTGATCCAGGGAGAGGCA
CTGCTGGAGATGGCGGGTGAACAACTCACGCTGTCGCGCGGCGACTCGCTTTTCATCCCG
GCCCACACACCCCATCAGGTGCTGCAGACCAGCCAGGATCCCCTCTGCATCTGGCTGGCG
CTGCATATCCACTCCTGCCCCCCGCTATCCAGCACCTAA
>LHPEGIIC_00026 hypothetical protein
ATGCTGGAACAATTGAAACGGATCCGACGCACAATCCTCGCCATCGAGGACGGCCTGATG
GCACTGCTGCTCTCCGCGATGATCCTGCTCGCGGTGGCGCAGATCGCGCTACGCAACCTG
TTCGACTCCGGCATCATCTGGGCCGATCCAAGCCTACGCATAATGGTGCTCTGGATCACC
CTACTCGGTGCGCTGGCGGCCGCCCGCGAGGACCGCCACATCCGCATCGATCTGCTCTCC
CACATCTTCAAAGGACGTGGCCTAGCCTATCTGCAGGCAGCCACCGACCTGTTCAGCGCC
GCCGTCTGCAGCCTGATCGCCTGGCACGGTGGCCGCTTCGTCTGGTTCGAATGGCAGGAT
GGCACAAAGCTGTTCAACGGCATTCCCGCCTGGGCCGGCGAGATCATTATCCCGATCGGT
TTTGGCGTGTTGACACTGCGTTTTCTGCTGAACCTGCCGCTGCGCTTTCGCAACGGGGAG
TGGCAGTGA
>LHPEGIIC_00027 C4-dicarboxylate TRAP transporter large permease protein DctM
ATGCTGATCGCTCTCGGACTGATCCTGCTAGCGCTGATCGGCACCCCGCTGTTCGTGATC
ATCGGCGCCAGCGCCCTGTGGGGCTTCTACCAGTCAGAGATCGACCTGTCAGTAGTGGCG
ATCGAGTTCTTCCGCATCGCCGAGATGCCGGTGTTGCTGGCGATCCCACTCTTTACCTTC
GCCGGTTATCTGCTCAGTGAGAGCAACGCCCCCTACCGGCTGGTGCGCCTGACCCGCGCC
CTGCTCGGCTGGATGCCCGGCGGGCTGGCCTTTGTCTCATTGATCGCCTGCGCGCTGTTC
ACCGCCTTCACCGGCGCCTCCGGCGTAACCATCGTGGCGCTGGGCGCACTGCTCTATCCG
GCCCTGATGGAGTCGGGCTACAAACAGAACTTCAGCCTCGGCCTGGTCACCACCTCCGGC
AGCCTGGGACTGCTGTTCGCGCCGGCGCTGCCGCTGATCCTCTACGCGGTGGTAGCGCAG
CAGATGGGCATCGGCGTATCGGTCTCGGTGGATGACATGTTCCTCGCCGGCATTCTGCCC
GGCCTGCTGATGCTGGTGCTGCTGGTCGGCTGGAGCCTCTGGTCGAGCCGCGGCGCCACG
CTGCATCCCTTCTCCCGGGTTGAGGCACTGGATGCGATGCGCAAGGCGATCTGGGAGATC
CCGCTGCCGATCATCGTGCTCGGCGGGGTCTACAGCGGCTACTTCGCGATCTCCGAGGCG
GCCGCAGTCACCGCCTTCTATGTGCTGGTGGTAGAGGTCTTCATCCATCAGGAGATCCCG
TTGCGCAAGCTGCCCGGGGTGATGCGCGAGTCGATGTTGCTGGTGGGCGGCATCCTGGTG
ATCCTGGGCTTGTCGCTCGCCTCCACTAACTACCTGATCGACGCCGAGATCCCCACCCAG
CTGTTCGAGTGGGTCAGTGCGAGAGTCTCTGATCCGCTCACCTTCCTGATGCTGCTCAAC
GTCTTTCTGCTGGTGCTCGGCACCATGCTCGATATCTTCTCCGCGCTGGTGTTGATGGTG
CCTCTGCTGTTGCCGGTGGCGGTGCAGTACGGCATCGACCCGGTGCATCTGGGCATCATC
TTCCTCGCCAATATGCAGATCGGCTACTTCACCCCGCCGGTGGGGATGAATCTGTTCATC
GCCAGCTACCGCTTCGAGCGACCGATCATACAGATCTATCTGGCCACCCTGCCCTGGTTC
TTCATCCTGTTCGGCGCGGTACTGATCATCACTTACTGGCCGTTCCTCTCCCTCGCCCTG
CTCGGGCGTGGCTGA
>LHPEGIIC_00028 hypothetical protein
ATGAAGCCGGACACCACCACTGCGATGCATCAGCTGATCAGGCAGATCCGCGCGGCGACC
CCCTTCGATCTGGCCGAGGCACGGATCTGCGACGGCCCCTGCAATGGCTGCTCATTGAAG
TTGCTCGACTACCTGGAGAGTGAGCTGGAAGGTTGGCAGGCACGACTCGACCAGGGCGTG
CGCCCCAACTTCGGCGACCTCTCCCAGCTGGCCGACAGCGGCCGCAAGATCCACCGCATC
CTGCAGCGCAATGGCCTGCTGGATAGCGCCCCCACCGACCCCACCTAA
>LHPEGIIC_00029 hypothetical protein
ATGTCTGTTCCGGCCGCCTATCTGGGCGTGGTGTTGATCTGGGCCACCACTCCGCTGGCA
ATCAAGTGGAGTGGTGATGGTAGTGGCTATCTATTCGGGGTCACCAGCCGTATGTTGATC
GGCGTGGTACTGGCATTGGTGCTGATCGCACTGCTGCGCCTGCAGATGCCCTGGCACCGT
CGTGCACGCCGCACCTATCTGGCTGCCGGGTTGGGTATCTATGTGGCGATGTTGGCGGTC
TATTGGGCCTCTCAATACATTCCGTCGGGGTGGATCTCGGTGCTGTTCGGCCTGAGTCCG
ATCATTACCGGCCTGCTGGCGCACTATTGGCTGGAGGAGGTTGGCCTGACACCGCTGCGT
CTGCTGGCGGTGGGGTTGGCCCTGGCGGGGCTGGCTCTGATCTTTATTGACAGTCTGAAC
TACCCGGCGGTGGCGATGCTGGGGGTTGCTGCGATGCTGGTCTCGGTGACCATTCACTCC
GCCAGTAGTGTCTGGGTCAAACGCCTAGATGCCGGCCTGCATGGTCTGGTGGTGACCGGC
GGTGGCCTGCTGGTGGCGGTACCGCTGTTTCTGCTCACCTGGTTTCTGACCGGCGAACAG
TGGCCCGAGACCATTCCTGGGCGGGCGCTCAGCGCAATTCTCTACCTGGGCGTGATCGGC
TCGGTGCTCGGTTTTGCCCTCTACTTCTACGTGCTGCGGCATGTGGAGGCGACCCGGGTG
GCTCTGATCGCGCTGATGACACCGGTATTGGCGCTGCTGCTAGGCCACTACTTCAACGGT
GAAGCACTCGATCTCTCGGTCGGGATCGGTGCTGGCTTGATCATGTTGGGGCTGGCCGGG
TTTGAGTTTGCAGATCGCTTCCAGCGAGAACTGGTCACACCCATCTCAGGGATGACTGGC
GAGCAGGCCCTAATGGATGATCCGGACCAGCCGACCGAGCGCAGCTGA
>LHPEGIIC_00030 hypothetical protein
ATGGTAGGATCTGCGGCCTTCAAGATTATTATGCTTCGGTTTGTTCTAATTAAATCCTCA
GCTCTCCTCCTCCAGACGCACAGACGGTCCCACCGCTGCCCAAATGCGCAGTCGGCATAC
TACCAAAACGTCTTTGATGTGCATCAAATCCTCCATAGGCAAGAGCATGCCGCCGAACCC
TTCCAGGGTCAACTATTGATTTCAGATCGGGCGGTATTTTTTCAGTCAGACCCCAACCAA
CAGAGTTGCCCCCAAGCCAATCGTTACCAGACCCACCACCCCTTTCAGACCGTTGTGGGC
CCAGCTGAGGTTGCGGGCCGAGTAGCGCAGCGGCAGGCTGATGGCCAGCGAGAGCAGCGC
CATACCGACGATCGAGCCCAAACCGAAGAGCAGAATATAGAGCAGCCCCTGCTGTGGTGA
>LHPEGIIC_00031 hypothetical protein
GTGTTCACTATCCTCGCGTTCGGTTTTCTTATCGGTATGCAGCATGCGATGGAAGCAGAC
CACCTGGCTGCAGTGGCCTCGTTGGTCAGTGGTCGTCGCAGTCTGCGGGAGTCGCTGCGC
CAGGGTGCGGTCTGGGGGCTGGGGCATAGCCTTACCCTGTTCTGTTTTGCCGGGGTGGTG
GTGGTGCTCGACAGTCTGATACCGGCCAGCATCGCCCAGTTGCTGGAGCAATTGGTGGGG
TTGATGCTGATCCTTTTGGGCATCGACCTGTTGCGCCGCCTGATCCGCGAGCGGGTCCAC
TTCCACGCTCATCGCCACGGCGATCTGCAGCACTTTCACGCCCACTCCCACCGCCAGAGC
GGGCTTGATCATGCCGTTGATCCACATCAGCACAAACACCCTAAAGGCTTCCCGCTACGC
GCCCTGCTGGTCGGTATGACGCATGGCCTGGCGGGCTCCGCTGCGCTGATCCTGCTAACC
TTGGAGAGTGTTCAGTCACCACAGCAGGGGCTGCTCTATATTCTGCTCTTCGGTTTGGGC
TCGATCGTCGGTATGGCGCTGCTCTCGCTGGCCATCAGCCTGCCGCTGCGCTACTCGGCC
CGCAACCTCAGCTGGGCCCACAACGGTCTGAAAGGGGTGGTGGGTCTGGTAACGATTGGC
TTGGGGGCAACTCTGTTGGTTGGGGTCTGA
>LHPEGIIC_00032 hypothetical protein
ATGGCTGTGCGTTATTTCTGGTTGTTGCTGCTAATCTCCCTCTCCCTTTCGGCCTGTAAC
CCTCTGACCCGTGAACTGGCGGATCGACCTGACCTCAGCCTCTACTTTATGGAGATCCTG
GCGACGGCAGAGCAGGGGGAGCCGGTGGATTATCAGCATGAGGTTAAACCGCTGCTTGAG
CGCCGCTGTGTGGTCTGCCACGGCTATTACGATGCCCCCTGCCAGCTCAAGCTGAGCGCC
TATGAGGGGATCACTCGCGGCGCCAGCAAACAGGAGGTGTATGACGGCACCCGGCTGATC
TCCGCTAATGTTACCCGCCTCTTCATCGATGCCCAGACGCCACAGCAGTGGCGTGAGAAA
GAGTTTCATGCGGTGATCAACGAAGGCCAGGGCAACAGCCTGGGCAATCTGGAGAACAGC
CTGATCGCCGGCATGCTGGCGCTGAAGAGGCTGCATCCGATGCCTGCAGGACGCCGCTTG
CCTGACAGCTTCGACCTAAAGCTTAATCGAGACCAGCAGTGCGCCAGCCGCCAGGAGTTC
GCCGACTTCACTGCGGAGCATCCGCTCTGGGGCATGCCTTACGGAGTGCCGGGGCTGGCC
GATGAGGAGTACGGGGTGTTGATGCGCTGGCTGGCGCAGGGGGCGCAAGGCGACGATCGA
GTGGTGCTGAACCCGCAACAGCAAGTGCGGGTAAGTCGCTGGGAGACGTTTCTCAATGGC
CGTTCCCTGCAGCAGCAGCTGATGAGTCGCTATCTGTTCGAGCACCTGTTCATCGGCGAT
CTCTACTTTGATGAAATGCCGTCCGGTGTTTGGTTTCGTCTGGTGCGCTCCCGCACCCCC
AGCGGCGCGCCGATTGCGATCATTCCCAGCCGGCGTCCCTTCGATGACCCCGGGGTGAAG
CGTTTCTACTATCGATTGCAGCCAGTACGTACCAGCATCCTGGCGAAGACCCATCTGCCC
TACGCCCTGAGCCCCGCACGCATGCAGCGTTGGCAGCAATTGTTTCTCGGGGATGGCTAT
CGAGTCGATGCATTGCCTGGTTATGGTAGCCGGTTTGCAGCCAACCCGTTCAAGACCTTC
CAGGCGATTCCGGTGAAGAGCCGTTATCTATTTCTGCTGGACGATGCGCGCCACTTTATC
TCCGGCTTTATCAAGGGGCCGGTGTGCCGCGGACAGGTGGCACTGAACGTGATCAATGAT
CACTTCTGGCTCTTCTTTCTCGACCCCGATAATCCGATCATCGACTACGATGCCGACCGG
GTGCTGGCCGACATGGGGGAGCGGTTGCGGTTGCCCTCCGGCGAGAGCAGCGATGCCCTG
CTGTTGGTCAACTGGCTCGAATACTGGCAGCGGCATGAATCCTATCTGGCGGCAAAGCGG
GACTATCTGCGGCAGCGTTTCGACGACTCTGAGGATATCAATCTCGACCTGGTGTGGGAT
GGTGAACGGCACAATCCCAATGCGGCATTGACGGTGTTTCGCCACTTCGATAGCGCAAGC
GTGGTGGAGGGGCTGGTGGGTGAGCGGTCGCAGAGTGCTTGGCTGATCAGCTACAATCTG
CTTGAGCGGATCCACTATCTGCTAGTGGCGGGGTTTGATGTCTATGGCAATCTCGGGCAT
CAGCTTAACACCCGTCTCTACATGGACTACCTGCGCATGGATGGCGAGTTCAACTTCCTG
ATGCTGCTGCCACGGCAGGAACGCGAGAAAAAATGGCGCCACTGGTATCGGGATGCCCAC
GACAAGGTACGGGAGTTCATTGACCAGCAGCAGCTGAACTTCGACCAGGAGAGCGGCATC
AACTATCTTAGTGACGACCCGATGCAGGAGCTATTGGCGATGTTACGCCGGCGCCTGGGT
GGTGCCGACGCCTCAAAATATCGTCTGCAGCCGGAGAGCACAGACTATGTCGAACGCCAG
TTGCAGCGGCTGACCCACCTGCAGGGGCTGCCGGTGATCCATCTGCCACAGATGGCACTG
CTCAGCGTGGTCGGCGGCAATGCTGGCCTCCATCTCTATACTCTGCTGCGCAACAACGCC
CACAGCAATATTGCCCATATCTTTCGTGAGCAACAACGGCGTCTGCCGCAGGAGGATACG
CTTTCTGTGAGTAGGGGGGTGGTGGGTGCCTATCCCAACCTTCTGCTGCGGGTTGAAAGT
TCCCGGTTGGCCGGTTTTGTGGATGAGATCGCCGCGATGCGTGACCAGGCCGACTATCGT
GCCTTGCTGGACCGGTATGGGGTACGCCGCACCAGCGCGGATTTCTGGCTGCACAGCGAT
CGGTTGCATGCCGCCTATCGGCAACAGGAGCCGATCGAGGCCGGTTTGTTTGACTTCAAT
CGATTGGATAACGATTAG
>LHPEGIIC_00033 V-type sodium ATPase catalytic subunit A
ATGAGTGAGAAGGCCGAACTGGCGCGCATCGTCGCCGTCCAGGAGGACATAGTCACCATC
GAGAGCCCGCTTGAGGGCGGTCCGCCGCTGGTGAAGAACGAGGTGATCTACATCCTGCCC
CAGCGACTTGCCGATGGGCGTCAGGAGCGCCTCAAGGCGGAGGTGCTGCGGGTCAAGGGG
CGACAGGCGGTGGCGCAGGTGTTCGAGAGTACCCGCGCCATTGGCATCGGTGATCCGGTG
GAGCAGAGCGGGCAGATGCTCTCGGTGACCCTGGGGCCGGGCCTGCTGGGGCAGGTCTAC
GATGGTCTGCAGAACCCGCTGGAGGGGCTGGCGATCGGCTTTGGCAACTTCCTGCCCCGC
GGGGTCGATCTGCCGGCCCTCGATCCCACTGCCAAGTGGTCCTTCGTGCCGCAGGTGGAG
ACTGGCGCGCGGCTGCGTCCCGGCGATACCCTGGGCACGGTGCAGGAGGGGCGTTTCACC
CATAAGATCATGGTGCCGTTCGGGGAGCGGGATGAGGTGACGGTGACCTGGATTCAGCAG
GGTACCTTCACCGTCGATGTGCCGGTGGCGCGCATCAAAGACGCACGCGGCCATGAGCGC
TCCCTGACCCTGGCTCAGGAGTGGCCGGTGCGCAAGGCGCTGCCCGAGCAATTGCTACGC
CGTCGCACTAGTCAGCGGTTGTTCCCTGAAGAGCCGCTGATCACCGGGCAGCGCCTGATC
GACACCTTTTTTCCCATAGCCCGCGGCGGCACCGGCTGCATCCCCGGTCCATTTGGCGCT
GGCAAGACCGTGCTGCAGAGCCTGATCTCGCGCTTCTCGGCGGTGGATGTGGTGATCGTG
GTGGCCTGTGGCGAGCGTGCCGGCGAGGTGGTAGAGACCATTACCGAGTTCCCTAAGATG
AATGATCCGCGCAGCGGCGGCTCGCTGATGGACCGTACCATCATCATCTGCAACACCTCG
TCGATGCCGGTGGCGGCGCGCGAGGCGTCGATCTACACCGGCATCACCCTTGGTGAGTAC
TACCGCCAGATGGGTTTTGATGTGCTGCTGATCGCTGACTCCACCTCCCGCTGGGCGCAG
GCGATGCGCGAGACCTCGGGACGTATGGAGGAGATCCCCGGCGAGGAGGCCTTTCCCGCC
TACCTCGACTCAGCGGTGCGCGGCATCTATGAGCGTGCCGGCCTGCTGCAGAGCAACGAC
GGCTCGGTAGGCAGCCTGACCATGATCGGCACCGTCTCCCCCGCCGGCGGTAACTTCGAG
GAGCCGGTGACCCAGTCGACCCTGGGTACGGTGAAGTGTTTTCTCGGCCTCAGCGCGGAG
CGCGCCTACAAGCGCTTCTATCCGGCGGTAGACCCGCTGCTCTCCTGGTCGCGCTACCAC
GATCAGCTGCGCCCCTGGTTTGAACGGCAGATCGCGCCGGGCTGGAGCGATCGGGTGAAA
CAGATGACCGAGCTGCTCGGCCAAGGCGAGTCAGTCTCGCAGATGATGCAGGTCACCGGC
GAGGAGGGGATCACCCTGGAGGACTTTGTTGTCTATCAGAAGGCGCTGTTTGTCGACATG
GTGTTTCTGCAACAGGATGCCTTCGACAAGGTTGATGCCACCGCCACTCTGGAGCGTCAG
GCAGACTCCTTCAACCGTGTCTTTCGATTGGTGAACCAGCACTACAAGTTTGCCGACAAG
GATGAGGCCCGGCACTATTTCACCCAGCTGACCGGCCTCTATCGCAACCTCAACTACAGT
GACCAGGAGACCCCCCAGTACCAGGAATACCTGCAGCAGATCGAGATACTGGCCAGCGCC
AGGCGCAGTACAGCGGAGTCAGACAAGAGGCCTGCAGCGCCCCACTGA
>LHPEGIIC_00034 hypothetical protein
ATGTCTGGCGACCTCTATATCACCCTGCTCACCAGTCTGCCCTATCACGGCGAGCTGTTC
GGCGAGCAGCAGACACCGATCTCACGGATCCAGCTGGAGAGCCGGCTGCGTCTGCTGGAG
CCGGAGGACGCCGTCACCCTCGACGCCATCGAGCAGCTGATCCGCTGGGCCAATCACTCG
CTGGATGAGGATGATGCCGCGGTGGCGGCGCAGACACAGCGGCTGCTTGAGGGGGAGATC
TGCAGTTGGTTGCAGCAGCTGATCGCCTACCGCATGGAGATACGTACCTTGATGGCGGCA
CTGCGCCGACGCCGCCGGGGCGAAGGCCCGCCCGAGCGCCCCAGCGGTTGGGGGGTCGGC
CGCTGGCAACGGCGCATCCACGCCAATTGGGGTGAACCCGGGTTTCGCCTCGAAGGGGTC
TTCCCATGGGTGCTGGAGGCCAACCGGCTGATGCAGGAGGAAGATCACCTGGGGCTCGAA
CGGTTGCTGCTGGGGGTGACCTGGCGTGCGCTGGAGCGCTTTGGCGAGGGACACTACTTC
GATTTCGAGGCGGTGGTGGTTTATGTGCTGCGTTGGGGCATTATCGATCGCTGGAGCTGC
TACCACGGTAAGGCAGCAGTGGCGCGTTTTGAAAGCCTGGTGGAGCAGGCGCTGGCAGGC
CAGCGGCTGGAGTTTGTAGGAGATGGATGA
>LHPEGIIC_00035 V-type proton ATPase subunit E
GTGGCAAAACAGGATCAGGCACTACAGGTCTCCTCCGGGGTGGAGGCGCTGATCGAGCGG
CTGCATGATGAGGGTGTCGCGGCGGGGCAGGAGCGGGCGAAAAAGATTGTCGCCGATGCG
GAACACCAGGCCGCCTGGATCATTGAGCAGGCAGAGCTGGAATCAGAACAGCTGCGCAGA
GAGGCGCGGGAGTCGGCAGAAAAGACCCGCAAGGCGCTACAGGAGTCGCTGGCGGTGGCG
GTGCGCGACGCCATCCTGTCGCTGAAATCGACCCTCACGGCACGTTTTGCCAAGGATGTG
CAGCGCGCCGTGGGCGAAGAGATGAGCCGCCAGGAGATGCTGCAGCGGTTGATTCTGGAG
GTGGCCGGGCGTACCCGGGAGCAGCTGGCCGAGGATGAACCGCTCGAGCTGCTGCTACCG
CGGGACGTGGTGGGGCTGGAGCAGTTGCGCAAAGATCCAGAGGCGTTGCGTGCCAGTCCG
TTGACCGAGCTGAGTGGCCTGATTACCAAGGAGATGCTGCGTGATGGGGTCAGTTTTGGT
GAGGCGGACGACCAGCATGCCGGTATCCGTCTGTCGATCCGGGACGGTGCGATCCAGCTC
GATCTGAGTGATGTGGCGGTGACCCGGCTGCTATTGGCCCACCTGCAGCCGCGCTTCCGT
GCCCTGGTGGAGGGGATTGTCGGTTAG
>LHPEGIIC_00036 hypothetical protein
ATGAATGAGTTTGTAATGGCGCTCGGCTGGGCCGGCATCTACGGGCCGATGGCCTTGGGG
GCGATCGGTAGCGTCATCGGCTGCTCCTTGGCGGGGCAGGCGGCGATAGGTGCGATGATG
GAGACCGAGAGCGGACACGGTCGCTACGTGGGCATCTCGGCGATGCCCTCCTCCCAGGTG
ATCTACGGCATCGTGGTGATGTTCACCCTGAATCGGGAGGTCACCGCGCAGGCCGCTGCC
GGCATGTTTGGCATCGGCATCTTCTGCGGCCTGGCGCTGATGTTCAGCGCCATCTACCAG
GGTCGCAGCTGCGCCTCTGCGATCAATGCCGCCAAGGCGAAGCCAGAGATTTTCGGTCTG
TCGCTGGCGCCGGCCGCCATCGTCGAAGGCTTTGCGGTGTTCGCCTTTGTCTTCGCGCTG
GTGCTCAGCGCCGATCTGCCGGTGGCGGGCTAG
>LHPEGIIC_00037 hypothetical protein
ATGACCATCCTGGCGCTGCAGAAGGTGACCCTGGCCGGGCTCGTCGAGGAGCGCGGCGTC
ATCCTGCAGGGATTGCAGCGACTCGGCTGTCTGCACCTGATCCCGCTCAAGCCGAAGCCG
GAGGCGGAACCGGATCGACCCTCCGGCGCGCCGGTGGAGAGTGCCTACAAGGCGCTGCGC
TGGATCTCAGACGTGGCGACAAAACGCCAGCAGGTGCGCGACGAGCGCAGTTTTGACTTC
GATCGGGTGGTGGCCGAAGCACTGCACAACCGACAGCGGCTGCGTGATACCGAGGACAAA
AAGAGCCGTCTGCAGCGCCGCATCGAGGCGCTCATGCCCTGGGGTAACTTTCAGCTGCTG
CCCCAGGAATACTCCGGCGGCTATCGCTTCTGGTTCTACCAGATCCCGGTTGACCAGCAG
CGACAGCTGCAGGCACTCGATCTGCCTTGGCAGATGGTGCACCGCGACAACCGCTTCAGC
TACGTGGTGGTGATTGCCAAACAGGAGCCCGATGCCACGCTACTGCCGGTACCGCGCACC
CACACCGGCGCGGTTTCGTTGAGTGAGTTGCAGGCGGAGCTGATTCGCACCGAGATCGAA
CTGGAGGATCTGCTCTCAGATCACCACGCCCTGAGCCGCTGGATCTACCTGCTGAGCCGC
AACCTGGCGCGGGTCGAAGACCAAAGTGCGCTGGTTGAGGCGGACCAGGGGGTGTGGCAA
CAGCAGGGCCTGTGTCTGATCCAGGGCTGGCTGGCGGAGCGCGATTTACCGAGATTGCAG
GCATTCGCCGATGCGCAGGGGCTGGCGCTGGTGGCGGAGGAGCCCAGCTTCGAAGAACGC
CCTCCGACCCTGCTGGAGAACCCCGCGCTGCTGGATGGCGGGCAGGATCTAGTCAGCTTC
TATCAGACTCCCAGCTACCACGCCTGGGATCCCTCGCGGATCGTCTTCTTCTCCTTTGCC
CTGTTCTTCGCCATGATCATGGCGGATGCCGGCTATGCGCTGATTCTCAGCCTTTTTCTT
GCCCGATACTGGAAACGCATGGGAGCGAGCGAGGGCGGGCGGCGTTTCCGCCTGCTCACC
ACGGTGGTGCTTGCCACCTCCTTTGTCTATGGGGTGCTGGTGGGCAGCTACTTCGGCATA
GTTCCGCAGACGGCGAGCTTGGCGGGCTCCCTGAAGCTGCTGGATCTGAACGACTTCGAC
AGCATGATGCGACTTTCCATCGGCATCGGCTCTGCACATCTGATACTGGCTAATCTGGTG
GTGGCGATGCACCTGCGGCCTTTCCCCCATAATGCCCGCCCGATCGGCTGGAGCCTGGCG
GTGGCGGGTGGTTTCACTCTCTATCTCAGTGGTGTGGAGAGTGGTGCCAGCCTGACCCGT
CTGGGCCTGTTGCTGCTGGTGACGGGTCTGCTGCTGGTGTTGCTGTTCAGCAGTCGGCGT
CCGGTGAAGGATCTGAAATCGGCCCTACTACGCTTGCTTGATGGCCTTGGCGGGCTGACC
CAGGTGACCAAAATGTTCGGCGACATTCTGAGCTATCTGCGCCTGTTTGCCCTGGGTCTG
GCCAGCTCCTCTCTGGCGCTCACCTTCAATGACCTGGCGTTGCAGGTGAAACAGGCCCTG
CCCGGTGCCGGGTTGCTGGTGGCGATTCTGATCCTGCTGCTTGGCCACAGCATCAATCTG
GGGCTGGGCATTATCAGCGGCTTTGTGCACGGGCTGCGGCTCAACTTCATCGAATTTTTC
AACTGGGGCCTGTCCGATGAGGGCTATCCTTTTCGGGCCTTCGCCAAAAAGGAGACCGAA
CTATGA
>LHPEGIIC_00038 V-type ATP synthase subunit D
ATGGCGCGGCTCGCCCTCAATAAGTCATCCCTGACGCGCCAGAATCAGCTGCTGAAGGGG
TATCGCGAGTTTCTGCCCGCACTGGATATGAAACGCCGCCAGCTGCTGGCGGAACAGGCG
AGGGCGCGGGCCGAGCTGGCGCAGGAGCAGACGCGACTGGCCGAGATCCATCCGTGGATT
GCCGAACAGCTACCGATGTTGGCCAACCAGGGCATAGAGCTGGATGGTCTGGTGCAGGTC
GAGCGGGTCGAGCTGGCGCAGGAGAATGTGATGGGGGTGCGTCTGCCGCTGCTGCAGGCG
GTCGAGTTCCGGGTCAAACCCTACTCCTTCCTGAGCCGCCCGCACTGGGTCGAGCCACTG
GTGGACAAGCTGAAACAGGCGCTAGAGTTGCGCATCCGCATGCAGCTGGCACAGCGTCGC
TTGCAGCTGCTGGCCGATGCAGTGCGCACCATTACCCAGCGGGTCAACCTGTTTGATAAG
GTTTTGATCCCCCGTACCCATCAACATATCCGCCAGATTCGCATCTATCTGGCGGATGAG
GAACGGGCCGCGGTGGTGCGCGCCAAACTCGCCAAGAGAAAGAAACGATGA
>LHPEGIIC_00039 V-type sodium ATPase subunit B
ATGAATCTGAGTCTTGCCCACTACTCTCACATTACCGAGATCGTCGGCGATATCGTTAAG
GTCGCAGTGCCCGAACTGGTGGCCGGCCAGGGGCAGGATATCTGCTATGGTGATTTGGCG
CTGGTGACGGGGCGTGAGGGCGACAGCTCTCTGGCCCAGATCATCAACATGCAGGGTGAG
CAGGTCAGCCTGCAGTTGTTCAACGGCACCAAAGGGGTGGGTACCGACTCCAGCGTGCGT
TTCCTCGGCCACCCGATGCAGGCGACCTACTCCAGCAACATCCTCGGCCGGGTCTTCCGC
GGTACCGGCGAGCCCATCGATGCCGGTCCTGACCTCTCCCATGACCCACAAGTCGCCATC
GGCGGACCTTCGGTAAACCCGATGCGGCGGGTGCTGGCGTCGAAGATGATCCGCACCGAC
GTACCGATGATCGACGTCTTCAACTGCCTGGTAGAGAGCCAGAAGATTCCGATCTTCTCG
GTCTCCGGCGAACCCTTCAACCGCTTCCTGGCACGGGTCGGGATCCAGGCCGACGCTGAT
GTGGTGGTGTTCGGCGGCATGGGGCTGATTTTTGATGACTACCACTTCTTCCGCACCGCC
TTCGAGGATGCCGGGGTCTTTGCCCGCACCGTGATGTACGTCAATCAGGCCTCCGACCCC
ATCGTTGAGCGGCTGCTGATTCCCGATATGGCGCTGGCGGTGGCGGAGCGGTTCGCGGTG
GAGGAGGGCCGGCGGGTGCTGGTGCTGCTCACCGACATGACCGCCTTTGCCGATGCGCTG
AAAGAGGTTGGCATCGCGATGGACCAAGTGCCCTCCAATCGCGGCTACATGGGTGACCTT
TACTCGCAGCTGGCGCGCCGCTACGAGAAGGCCTGCGACTACGCTCAGGGTGGCTCGGTG
ACTATCCTCAGCGTCACCACTATGCCCGGCAACGATGTGACCCACCCAGTGCCCGACAAT
ACCGGCTACATCACCGAGGGTCAGTTCTACCTGCACAACGGGGAGCTCGACCCCTTTGGT
TCTCTGTCGCGCCTGAAGCAGCACGTGATCGGCAAACAGACCCGCGAGGATCATGGCCAG
ATCATGAACACCATGATCCGTTTCTACTCCGGCGCCAAGGATGCGGAACAGAAACAGGCG
ATGGCCTTCGAGCTCTCCGAGTTCGACCTCAAGCTGCTCAAGTTCGGCGGCCTGTTCCGC
AAACGCTTTATGGATATCAATGTCTCGATGCCCCTGGAACAGGCCCTGGATAGCTGCTGG
CAGACTCTGGCCGAATGTTTTGACGCCGATGAGCTGCTGATGAAACAGGAGCTCATCGAT
CGCTACTTCCCACAGTCGACGACTGCAGAGACGGCGGCATAG
>LHPEGIIC_00040 4'-phosphopantetheinyl transferase Npt
ATGCCATCTGAATTTTTAGCCGAGCAACTCTTCCCCCCTGAAGTGGCGCTGGTTATCGCC
AGCCCGGAGATGTGGGAACAACCACTGTTCGCCGCGGAGGAACAGCTCATCGAGAACGCC
ATCGAGAAGCGCCGGCGGGAGTTTCGCGCCGGACGGCACGCGGCTCACCACGCGATACAG
CTGGCTGGTGGCACCAGCGGACCGATCCTGCGCGGTGATCAACGTGAGCCACGCTGGCCG
GCAGGCTACCTAGGCAGCATCTCACACTGTGCGGATCTGGCGCTGGCGCTGGCGTGCCAG
CGCGGCGCGATTGTCGGACTTGGGGTGGATGTGGAGCCGCTGGCGCCACTGGCGGCAGGG
CTAGAGCGCAAGATCGAGAGTGACACCGAGTCCGCCTTTCTGGATGCCCACCCTGGGCTG
CCACGGCGACTTGTCTTTAGCGCAAAGGAGAGCCTCTACAAGTGTTACTACCCGTTAGTG
AGGCGCTTTTTTGGCTTCCATGAGGTGGAGTTACAGATCACCATCGAGACCGGCCAGTTC
AGTTTCAGACAGGCTCCCGGTGCGAAGCTGGCATTGCCGGCTGAGCCACTGTTTCATGGC
GCCTACTGGATCACCGACAAACATCTCATCACGGGTTGCTATCTGACTATTGGTTGA
>LHPEGIIC_00041 hypothetical protein
ATGACGTCACATGGGACATTTTTTTTCGCAGCTGAAGCGATGGCAAAGCGCCTGGAACAT
CTCATGGAGGCGTTCCCCAAACTGGTGAACAGTCAGGTTGAGGAGGCGGTAAATAATTGG
CGTAGGCAGACCGTTGCGTTGTCGCTTTCGGCGCCTGGCTCCGCTGGGAATATTGATGTG
GGTGGTGAAAAGGGAGCTGTCTCCCCAAGCGAGACCATTCCCGATCAGATTGCCAGTGAG
GCAATTGAACTGATCGCCAGCTACAGCATCGAGGATGTGATGGAGATCCTGACAGAGGAT
TTTGGTATCACTCTCGATTATGCGCAGTTGATCGATCTCATTGGCATCGAGCGTTACCAG
CATGCTTTGCACGGGGAGGCGATCGAATTGCAGCAGAACAAGGTCTCGTTGCTGCAGACC
TCGGAGCTGTGGAACAGCATGGGGCGTCCGGCTCTGGGTGATGCGTTGTGGGGGCCGCAG
AGGGTCTCAATCCTGCTTGAGAGGCAGGAGTCCTTCTAG
>LHPEGIIC_00042 Ammonia channel
GTGATTAATAAACTGCTAGTGAGAGAGATTCAGATGGCACGATTCCACCTTTTGGGGCGC
TTGCTGCCCCTGATTGGGGCATTTTTCCTCCCGGGGACCGCTTTGGCGGAAGAGACAGCG
ATCAATGGGGCCAATACGGCATGGATCATGGCTTCCACTGCCTTGGTTCTTTTTATGACC
CTGCCGGGGCTGGCGCTGTTTTATGGTGGTCTGGTACGCAGCAAAAATGTCCTTTCGGTG
TTGATGCAGTGTTTTTCCATTGCCGGGATGGCCACGATTATCTGGTTTGTCTTCGGCTAC
AGTCTCGCTTTTGGCGAGGGGAATGCCTGGATCGGCGACTTCAGCAAGGTGATGATGGCA
GGCATCGGCAAAGAGACTCTCTCCGGCGATATTCCTGAGTCACTTTTTATGCTGTTTCAG
ATGACCTTTGCGATCATCACCCCGGCGCTGATTGTGGGTGGCTTTGCCGAGCGCATGAAA
TTCTCTGCCATGATGATCTTCAGTGCGGTCTGGCTGGTGCTGGTCTATCTGCCGGTGACC
CACTGGGTCTGGGGTGGTGGCTGGCTCGGTGAGATGGGCCTGTATGACTTCGCTGGTGGT
ACTGTGGTGCACATCACCGCCGGTGTGGGGGCGCTGATGGCGGCCCTGGTCCTTGGCCCG
CGCAAAGGCTTTGGAACCTCTGCCATGACGCCGCACAACATGACCATGACGGTGACCGGC
GCCGGCATGCTCTGGGTTGGCTGGTTCGGCTTCAATGGTGGCAGTGCGCTGGCGGCGGAT
GGCAGCGGCGCGATGGCGATGCTGGTTACCCACATCTCTGCCGCCACCGGCGCCATGACC
TGGCTGGCAATCGAGTGGATACGCTTCGGCAAGCCGAGTGCCTTGGGTGCGGTGACCGGC
ATGGTGGCGGGTCTGGGCACCATCACCCCAGCTTCCGGTTTTGTTGGTCCTGGCGGTGCT
CTGGTTATCGGCCTGCTCGCCGGTATTGTCTGTTTTTCTGCCACCCAATACCTCAAGCGG
GTGCTGAAGATCGATGACTCCCTGGACGTGTTCCCAGTGCATGGAGTTGGCGGCATCCTC
GGTACCCTGTTGGCGGGCGTCTTCTCTGCCACCTCGCTGGGAGTTCTCTCCGGCTATGGT
TTTGCGGATGGCATCGAGACCATGGGAGAGCAAGTCTACGTGCAGTTTATCGGCGTGTTG
GCCACGGTCATCTTCACTGCGGTTGTCTCCTGGGTGATCCTAAAATTGATTGACAGCCTT
ATCGGTCTGCGGGTCAGTGAAGAGGATGAAGTGGAAGGCCTTGATGTGGTCGACCATGAA
GAACGCGGTTACGATTTCCACTGA
>LHPEGIIC_00043 tRNA-Met(cat)
GGCAAGGTAGCTCAGTTGGTTAGAGCACAGCACTCATAATGCTGGGGTCGGCAGTTCGAA
TCTGCCCCTTGCTACCA
>LHPEGIIC_00044 tRNA-Arg(acg)
GCGCCCGTAGCTCAGCTGGATAGAGTACCTGGCTACGAACCAGGTGGTCGGAGGTTCGAA
TCCTTCCGGGCGCGCCA
>LHPEGIIC_00045 tRNA-Ser(gct)
GGAGAGATGGCCGAGCGGCTGAAGGCGCTCCCCTGCTAAGGGAGTATGGGGTTAATAGCT
CCATCGAGGGTTCGAATCCCTCTCTCTCCGCCA
>LHPEGIIC_00046 Carbon storage regulator
ATGTTGATCTTAACTCGCCGAGTCGGCGAAACCTTAATGATAGGCGACGAAGTTACAGTT
ACTGTGCTGGGTGTTAAAGGAAATCAGGTTCGCATCGGTGTGAATGCGCCGCGTGATATC
TCCGTGCATCGCGAGGAGATTTACGAACGCATCAAACGTGAGCAGGCGGGTGGAGCTGAA
GGCGCCCCCGAATAG
>LHPEGIIC_00047 Aspartokinase
ATGGCGCTTATCGTGCAGAAGTACGGCGGGACCTCCGTCGGTTCAGTGGAGCGTATCCAG
GCGGTCGCGGAAAAGGTGAAGGCTGCCAAGGATCGCGGAAACCAGGTGGTGGTGGTGGTC
TCAGCAATGTCGGGCCAGACCAACCGGCTGATTGCTCTGGCCCATGAGATCAACGCTGAG
GGTGACCCCCGTGAGATGGACGTGCTGATCTCCACCGGCGAACAGGTGACCATCGCCTTG
CTGAGTATGGCGCTGCAGCGGATCGGATGTCCGGCCCGTTCCTATACCGGCGGTCAAGTG
CATATCCTGACTGATAGCGCCCATAGCAAGGCACGCATCCAGGATATCGATGGTGCGCGG
GTGCAGGCAGACCTGGAGGCCGGTCGGGTGGTGGTGGTAGCCGGGTTTCAGGGGGTCGAT
CAGCAGGGTGATATCACCACCCTGGGGCGCGGCGGTTCTGATACCACGGCGGTGGCGATG
GCTGCGGCCCTGAAAGCAGACGAATGCCAGATCTACACCGATGTGGATGGGGTCTATACC
ACTGATCCCCGTATCGAGCCGAAAGCACGCCGACTCGAGCGTATTACCTTTGAAGAGATG
CTGGAGATGGCGAGTCTCGGCTCCAAAGTGTTGCAGATTCGTGCGGTGGAGTTTGCGGGT
AAATATAACGTTCCCTTGCGGGTCCTTTCCAGCTTCGAAGAGGGCGAAGGCACCCTGATT
ACCTTTGAGGAAGAGAGCATGGAACAGGCAAAGATATCCGGTATTGCGTTCAATCGTGAT
GAGGCAAAACTGACCATCCTGGGAGTCCCAGACCATCCCGGTGTGGCCTACCAGATTTTG
GGGCCGATCTCCGATGCGAATATTGAAGTCGACATGATCGTGCAGAATATCGCAGCAGAT
ACCTCAACTACCGACTTCACCTTCACAGTACATCGTAACGATTACAAGAAGGCGCTAGGG
ATCCTGCAAGCGACCGCTGAGTCCCTTGGAGCAAGAGAGGCGCTTGGGGACGATACGATG
GTGAAGATCTCGATCGTTGGTGTGGGTATGCGTTCCCATGCCGGTATTGCGAGTCAGATG
TTTGAAGCGCTGTCCAGTGAGGGGATCAACATCAACATGATCTCAACATCCGAGATCAAG
ATCTCGGTGGTGGTTGATGAAAAGTACCTGGAGCTGGGAGTCAGGACTTTGCATGAGGCA
TTTAGCCTCGACTCTGAAGCGGCGAATTAG
>LHPEGIIC_00048 Alanine--tRNA ligase
ATGAAAAGTAGTGCAGATATCCGCAAGGCATTCCTCGACTATTTTGCGCGAAATGGTCAT
GAGGTGGTGGCGAGCAGTCCGTTAGTGCCGCTGAATGACCCCACCCTGCTGTTTACCAAC
GCGGGCATGGTGCAATTCAAAGATGCCTTTCTTGGTCGCGACAAGCGCAGTTATCTCCGG
GCTGCTAGTTCGCAGCGCTGCGTGCGCGCCGGCGGCAAGCATAATGACCTTGAGAACGTG
GGATACACCGCACGCCACCACACCTTCTTCGAGATGTTGGGTAACTTCAGCTTTGGCGAC
TATTTCAAGCGTGAAGCAATCAACTACGCCTGGGAATTTCTCACTCGCACACTGGGGCTG
CCTGCGGAAAAGCTTTGGGTGACCGTTTACGAAGAGGATGATGAGGCTGCCGATGTCTGG
CTCAAAGAGATCGGTGTCAGTGAGGCGCGCTTCACCCGCATCGGGGACAAACCTGGCGGT
AAACGCCACGAGAGTGACAATTTCTGGTCGATGGGTGACACCGGTCCATGTGGTCCCTGT
AGCGAGATCTTCTACGATCATGGTCCCGAGGTTGCCGGTGGTCCGCCGGGCACGCCGGAG
GAGGATGGCGATCGCTATATTGAGATCTGGAATCTGGTGTTTATGCAGTACAACCGGGAT
GCGGAAGGGAATATGACACCGCTACCCAAGCCTTCGGTGGATACCGGTATGGGGTTGGAG
CGGTTGGCAGCGGTAATGCAGGGCGTCCACAGCAATTATGAGATCGATCTGTTCGCCAAC
CTGATCAAGGCGGCATCTGAAGTGACCGGTTGTTCAAATCTGCAGGAGAAGTCGCTGCGG
GTGATCGCAGACCACATCCGTTCCTGTGCATTTCTTGTTGTGGACGGGGTGATCCCCTCC
AATGAGGGGCGCGGCTTTGTGCTGCGTCGGATCATTCGGCGTGCCATCCGGCATGGCTAT
ATGCTGGGACAGAAGGGGGCATTTTTCTATCGGCTGGTGGGGCCGCTGTGTGACGAGATG
GGGGCGAGCTATCCGGAACTGCTGAGTGCCCGGGCGCTGGTTGAGCGGGTGCTGAAACAG
GAGGAGGAGCGTTTCGCCGAGACTCTGGAACAGGGAATGCGGATTCTCGAAGAGGTGATT
GCCGGGCTAGAAGGGAAGCAGATCCCAGGCGCGACCGTCTTCAAACTTTACGATACCTAC
GGCTTTCCGGTCGATCTGACCGCGGATATCGCCCGTGAGCGCGATCTGACCCTCGACATG
GAGGGTTTCCAGCGGGAGATGGAGGCGCAACGCGAGCGTGCCCGTGCCGCAAGCCAGTTT
GGCGTTAATCAGGAGGTCAGCGTCGGCCTCGAGGGTGAGACTGAATTTGTCGGCTATGAG
TGCCTTGAGGCGAATGCCACCGTGGTGGCGCTCTACCGGGATGGCGAGTCGCTGGATAGC
CTGGCCGAGGGCGAGACCGGCCTGGTGGTGCTGGATCGTACGCCGTTCTACGCGGAGTCG
GGTGGTCAGGCCGGCGATAAAGGGGTGATCAGCGCCAAGGGTGGCGTGCTGTTCGAGGTC
GAGGATACCCGCAAACAGGGTGGTGATGTGTTTGGTCACATCGGCAAGCTGGAGGAGGGC
AGTCTCGCGGTGGGGGATCCGGTTACGGCTGAGGTCAACGCCTTTACCCGTCAAGCCACC
GCCCTCAACCACTCGGCGACGCATCTGTTACACGCCGCGCTGCGTGAGGTGCTGGGCGAT
CATGTGGCGCAGAAGGGGTCGCTGGTAGACGATGAGCGGCTGCGCTTCGACTTCTCTCAG
TTCGAGCCGGTCAGCCGTGAACAGCTGCAGAGAGTGGAGCAGCGGGTGAACGAGCAGATC
CGCCAGAATCACATGGTGGAGACGCGCATCATGTCTCTGGAGGATGCCAGGTCAAGTGGT
GCGATGGCGCTGTTCGGCGAGAAGTATGATGAGCAGGTGCGGGTACTGCGGATGGGTGAT
TTTTCAACCGAACTGTGCGGCGGCACCCATGTGAAGGCGGTGGGTGATATCGGCCTCTGC
AAGATTATCGTCGAGACCGGCATCGCCGCCGGCGTGAGGCGCATCGAAGCGGTCACCGGT
CAGCGCGCCATCGAGTGGATGGAGGCCGATGAGGAGCGAGTGCTGCGAACCGTGGCGTTG
CTGAAAGGGAGTCGTGATGATCTTGAAGAGAAGGTCATGCAGCTGCTGGAGCGCAACCGG
AAGCTAGAAAAAGAGCTCGAGCAGCTCAAGGGTAAGCTGGCGAGTGCGGCCGGCAGTGAT
CTGGCCTCTAGCGCTGAAGATGTGGCCGGGATCAAGGTCTTGGCGGCCACGCTGGAAGGT
GCTGATTCCAAGTCGCTGCGTGAAACCATGGATCAGCTGAAGAACAAACTGGGGTCTGCA
GTGATCTTGCTGGCGGCCATCAATGGTGACAAGGTCGCTCTGGTGGCCGGGGTCACCAAG
GACCTGACTGGCCGGATGAAGGCTGGCGATCTGGTCAAGCTGGTGGCGGAAAAGATTGGT
GGCAGGGGGGGCGGACGCCCCGATATGGCGCAGGCAGGCGGCAACGATCCGTCCGCTCTG
CCGCAGGCGCTGGCGCTGGTGCCGGGCTGGGTTGAGGTGCATGCTGGAAACTGA
>LHPEGIIC_00049 Regulatory protein RecX
ATGATTGAGTTTCTGCTCGATGGGCTGGAGGCACAAGGGCTGCTCAGCGATCTGCGCTTT
TGCGAGAGCTATGTGGAGATGCGGGTGCGCAAAGGCTATGGGCCGCTGCGCATCCGTGCC
GAACTGAGCGAGCGCGGGGTGGATGAGGCGCTGATCGAGCAGACCCTCAGCTGCTATGCG
GAGGGCTGGTGGAGTCAGTTGCAGCGGGTTCACGATGCAAAATATGGTGGCGGATCGGTG
GATGATCGGCGCGAACTGGCCCGTAGGGCGCGTTTCCTTGAGTACCGGGGGTTTCCCGCC
GCGATGATCCGTGAGCTGTTGATTGACTGA
>LHPEGIIC_00050 Protein RecA
ATGGATGACAATCGTGCAAAGGCGCTGAGTGCGGCACTGGGGCAGATCGAGAAGCAGTTT
GGTAAGGGCTCGGTGATGCGGATGGGTGATTCCGGCTCGATCCGCAATATCGAGGCTATC
TCCACCGGCTCCCTCGGGCTCGACATCGCACTCGGCGTGGGGGGGCTGCCAAAAGGGCGC
GTGGTGGAGATCTACGGGCCGGAGTCTTCGGGCAAGACCACTCTGACGCTGCAGGTGGTG
GCGGAGGCGCAGAAGCAGGGTGGCACTTGTGCCTTCATAGATGCGGAACACGCCCTCGAT
CCGATCTATGCGGAGAAGATTGGTGTCAATGTGGATGAATTGCTCGTCTCTCAGCCCGAC
ACCGGCGAGCAGGCGCTGGAGATCACCGACATGCTGGTGCGTTCCGGCGCAGTAGACGTG
GTGGTGATCGACTCAGTGGCGGCGCTTACCCCCAAGGCGGAGATTGAGGGCGAGATGGGT
GATACCCATGTGGGGCTGCAGGCGCGACTGATGTCGCAGGCGCTACGCAAGCTGACCGCC
AACATCAAGCGTACCAACTGCCTGGTGATCTTCATCAACCAGATCCGTATGAAGATCGGT
GTGATGTTCGGCTCGCCTGAAACCACCACCGGCGGCAACGCGCTCAAATTCTACGCCTCA
GTGCGTCTCGACATCCGCCGGATCGGAGCGATCAAAAAGGGCGAAGAGGTAGTCGGTAAT
GATACCAAGGTGAAGGTGGTGAAAAATAAAGTAGCGCCCCCCTTCAAACTGACCACTTTT
GAGATCATCTACGGCGAGGGCATCTCCCGTGAGGGTGAGATCATCGAGCTGGGCGTGAAG
CAGGGCATCGTCGACAAGGCAGGCGCCTGGTACAGCTATAATGGTGATCGAATTGGCCAA
GGCAGGGAGAATGTGCGCCAGTTCCTGAAGGATAATCCCGATATTGCAGCGGACATTGAA
CTGCGGGTACGGGCTGAGCTGCTGCCTCCGGCCGAGAGTGCTGAAGATGCGGCGCAGGAG
AAGGCCTGA
>LHPEGIIC_00051 RNA 2',3'-cyclic phosphodiesterase
ATGAGTAACAGCCGGGCCTTTTTCGCCCTCTGGCCCGACCTGGAGGTGCGTCGACAGATC
GCCCGTGTTGGCCGATCCCTGAACGGTTGTGGCGGGCGCATGCTGCAGCCACAAGATCTG
CATCTGACCCTCTGTTTTTTGGGGGATCTGGACGCACAGCGCCGGCGTTGTGTTGAGACC
GTGGCCGATTCGTTCAGTGCGGCGCCTGTTGTCCTGCAGATCGACCGGATCGACCAGTTT
CCTCGGGCGCGTATCCTCTGGGTCGGGCCGCTGGAGTCCCCGCCGTCACTGATCACGCTG
CATGATCGACTGAGCAGTGCCCTGCAGTCCTGCGGTTTTGCCCCGGAAACCCGCGCCTTC
ACCCCGCATCTGACCCTCTATCGCAAAGCCCAACGGGTCGAGCCTGGCAGAATCGATCCG
CCGATCCGCTGGCAAGCGGAGAGCCTGACCCTGGCCTGCGCCGTCGGCGGCTCGTCTGGT
GCGCCCAGCTACCGAATTCTCAATGAATGGTCGCTAAGGAGTCTCTGA
>LHPEGIIC_00052 Nicotinamide-nucleotide amidohydrolase PncC
ATGAAGGCAGATGATCAGGCGTTGACCCAGCTGGCCGGGCAGCTTGGGGATTGTCTCAGA
CGGCAGCGGGCCAGGGTGGCCTTTGCTGAATCCTGCACTGGTGGCTGGATTGCCAAGGTG
GCCACCGATGTGGTAGGCAGCAGCGCCTGGTTCGAGCAGGGGTTTGTCACCTACAGCAAC
GCGGCCAAGCAGTCGATGCTCGGCGTGCAGGCAGAGACGCTGGTGGAATACGGCGCGGTG
AGTGCGCAGACGGTGGCGGAGATGACCGCCGGCGCTCTGCAACGGAGCGAAGCAGATTGG
GCAGTGGCGGTGAGTGGCATCGCCGGTCCGGGGGGCGGAACTCCCGACAAGCCGCTGGGC
ACGGTCTGGTTCGCCTGGCAGCAGCGCGGTGCGGCAGCCGAGGTGCAGCGGCACTGTTTT
GCAGGCGACCGGGAGGCGGTGCGGCGGCAGACGGTGGCCCGCGCCCTGCAGGGGCTGTTG
CAGCGGTTGGCTGAAGATGAGTAA
>LHPEGIIC_00053 hypothetical protein
ATGAGCGATCTGACGATAGAGTGTGAACACCGCCCTTCCGCCATGAAACTGGAGATCATG
GGTATCTACGACTGGCCCATCTGGCGTAAGGAGGCCTCCAAGTTCGACTGGAGCTATGAT
CAGAGCGAAACCTGCTACTTTCTGCGCGGCAAGGTGGTGGTGACCCCTAAGGGCGGGGAA
CCACAGGAGTTTGGCCGGGGCGACTTGGTCACCTTTCCTGCTGGGCTTGCCTGCAGCTGG
GAGATCCTGAAGGATGTGGAGAAACACTACAGCTTCGAATAG
>LHPEGIIC_00054 Adaptive-response sensory-kinase SasA
ATGGATAGCGTTAAGAATAGTTGTCTGCTGGCGGTTGACCTGGAGCGGCTGCCCGCCATT
CCAGCGGTGTTGCTTGAGCTGATTGAGGCCTGCAGCCAGGCTGACACAAGCTTGAAGCAG
TTGGCCGATATCGTCTCGCAGGATGTGGTGCTGAGCGCGAAGGTGCTCGCCGCTGCCAAT
TCGCCGCTCTATCGCCAGTGGGGCGAGGTGGCGGGTCTGGAGCGGCAGCTCTCCGTACTC
GGTGTGGAGACCCTCAAGAGCATCGCCATCACCAGCGCGGTACAACAGTTTTTCTCCCGC
TTGGGTGAGCAGCACGAGGCCTACCTCGACGGCTACTGGTGCCGCTCCCTGAAGGTCGCC
CAGATCGCCAGAGAGCTGGCCATCCTGCTGCAGCACCACTCCGAAGAAGAAGCCTATCTG
GCTGGGCTGCTGCATGGGCTGGGAGAGCTGGCGTTGTTTCAGCTCTCTCCTGACGACTAT
GTTGAGATCGCCGCCAAGCCACGTGGCCTGCAGCGGGAGGAGCAGCAGCGGCGGTTTGCG
GTTATTGGCGAGGAGGTTGGCTTCCATCTGATCGATCGCTGGCACCTGCGATCGTTCCTT
GCCGATGCGGTGCGCTATCAGGACGAGTCGAGCGAGGCGCTGCTGGATGCGCCGCAGCTG
GTGAAGATTGTGCACCTGGCGCAGCGTCTGGCGCAGCCGGACGCCTACGATCTGGATCAG
ACGATCCTGGCCGCAGAGCAGCTCTCCGGCATTGACCCATCGCACATCGAGTCACTGGTG
CTACGGGTGGATGGGCGGCTACAGCAGCTGGCCGGCTCCCTTGAGCTGATGCCGCTGGAG
GCTGGGGCAGTGCGCGAGGAGCAGGCGCTGCAGGTGAAGCTGACGACGCGTCTGGAGCTG
GCCCGCCATGTGCGAGATTTTGCCCTGCTCAGCGCCTCCCGCCAGCAGATGGCGGAGGCT
GCCAGCTGGCATGCCATTGTCAATGAGTTGCAATACAACCTGGGGGTGCTGTTCGGCCTG
AAGCAGAGCATGGTGCTACGCTACAATCCGGATCAGGAACGCCTGGAGGGAGATGTCGGG
GGGCGTGTTGGCAACAAGCCGATGGATGCGCTGCACCTCTCGCTAGAGGCGGGCAAGAGT
CTGGCCGCTGACGCGTTGCTGGAGCAACGGGTGCTGCATTCATTCGATGATAATCCGGCA
CGCAGCCATGCGGTGGTCAATCGGCAGCTCTGTCACCTGCTGGGAGATGAGGGGGTGGTC
TGCATCCCTCTGTTTGTCGGTCAGGCGATGCTCGGTGTGGTGGTGGCGGGGATCAGCCGA
AAGCGCCTCAAGCAGCTCGATTTCCAGCAGGATTTTATGGAGGTGTTCGCACAGATGGCG
GCTGCCTCGATCCTGCGCCAACAGCGCTGGCAAGAGGCGGAGGAGCTGCATCTCAACGAG
CTGCGCATCAAGGTGCAGAACCATGCGCGCACCCTGCTGCACGAAGCCAATACGCCGTTG
GGGGTGATCAATAACAGCCTGCAGCGGGTCGACTCGAAGCTTGGCAGCGGTCATGCGGTA
CAGGCTGAACTGGCAACGATCAAAAACGAGTTGGAGCGGCTTGGGACGGTGCTGCAGCGG
ATGCGGGACCCGGTAGAAGAGATAATCGACGGCGATGGCCTAGTCGATCTCAACCGTCTG
GTTGAAAATCAGCTGGCGGTGTTCAAGGCCTCGTTTTGTGCCGGGGACAAGATCAAGTGC
GTCAAGGACCTGGACGATAGGCTGCCGGCCATCCACAGTCACCACGGCCGGTTGAAGCAG
GTGCTAGCCAACCTGATGAAGAATGCCAGTGAGGCGCTGGAAGAGGGTGGCACGATCAAG
CTGGAGACCCGGGATGGGGTCAACCTGAACGGCGAGGAGTTTATTGAGATCTCGGTCAGC
GATGACGGCCCGGGTATCCCGCGGGCGGTGATGGATGAACTGTTTCTGCCGGTCAAGAGC
GAAAAGAAGGGCAACCACTCGGGCACTGGACTGGCCATCGTAAAAAATCTGGTGGATGAA
CTGGAAGGTACCATCTCCTGCTACAGTCGCGAGCAGGAGGGCACCCGCTTTGGCATCCTA
CTGCCGCGCCGGCTGGTGGATGAGCCGGCTTGA
>LHPEGIIC_00055 Iron-sulfur cluster carrier protein
ATGGTTATGCTGACCCCCCCTCAAGAGCCAGATCAACACACTACCTCCCATTCTGCCGGT
GCCCGGAGCAATGCCTTGGTCATCGCCCTCGCCGGTGGCAGACATGGTGTTGGCAAGACC
AACGTTGCAGTCAACATTGCAGTCAACCTAGCAAATGGTGGAGCCAAGGTCTGTCTACTC
GACAGTGATAACCAGCTCTCCGGTGCAGTGCAACTGCTGGGTGGCAAGAGCGAACTCGGG
CTCGGCTCTCACATCTTCGACGGCCAACCGCTAGAGGCGGTGATTCAGACGGGGCGAAAC
GGCATCCAGTTGCTCGCTGCCCCCTCCAACCTCGCCGCCTTCGACTACACCCAGACACTG
CGTCTGAAGACCGCATTCCAGAAGCTGGAGAGCCATTTCGACTATCTGATCATCGACACC
CCACCCGGCGACTCGCTCACCACCCTGTCGCTGCTGCGCTCCGCCAATCATATCCTGCTG
GTACTCTCGCCCGAGCTGGAGTCGATCAAAGACAGCTACACACTGCTCTGGGCGCTGCGC
CGTCGCGGCCATATGGGCGGGGTGCAGGTGCTGATCAACCGCATCAAGGGCCGCCAGCAG
GGACTACAAGTCTATCGTCAATTCAAGCGCGTTGTGGAGAAAAACCTCGGTCTGAGTGTA
CGTTCACTCGGTTATGTCACCGCCGACCGGCATCTGCACAACGCTGTCTACAATCATATG
CCGGTGAGCATCAGCGCGCCTAACGCCCCCTCCAGCCGCTGTTTTCACGCCATCACCGAG
ATCCTCAAACAGCGTTTTATCGGCCACTCCCCGCTCAACAAAATGAGCCGCTCGTGGAAG
ATGAACCCGCCCCGCAGCGGCGCCTCATCACCCGTCGTGCAGATGACGCCGCGCCAGCAG
GGTGCGCTCGCAACCAATGAACAGTTCGATCGTCTGTTTGCCCAGTTCTCCAACATCATC
CGTAAAGAAGACATTAGTGAGGCCAGTGTGCGAAAGGCGCTGTTCTCTTTCGAAGAGAGT
TATGAACTCCGCTTCAAGCAGCCGCTGCACGAGAAAAATCCGACCCCGCCAGCCGTCGCG
GGCCGGGATGGCAGCATCGAGAAGATCGGCTCACGTCTTCGCCAGTCCCACATCCTCTCC
GACTGCGAACGCAAGCAGAGCGATGAACTGGCCGACCTGCAGCATGCGTTGGAGAGTGCC
GCGCAGTTCTCCCTGTACGAACAGAAACGCTATGCTGACAACAGTTCCAGCTGA
>LHPEGIIC_00056 Cysteine--tRNA ligase
ATGCTCAAGATCTACAACGACCTCAATAACCGCAAAGAAGAGTTTAAACCCCTCGAAGAG
GGGCGGGTACGCATGTATGTCTGCGGCATGACCGTCTACGATCTCTGCCACCTGGGGCAT
GCGCGGGTGATGGTGGTGTTCGACGTGGTCTACCGTTATCTGAAGGCGATGGGGTACGAG
GTCACCTACATCCGCAATATCACCGATATTGACGACAAGATCATCAATCGTGCCAACGAG
AATGGCGAGCCCTTCATGGCGCTGACCGAGCGTTTCATCCAGGCGATGCATGAGGATGCG
ACGGCGCTCGGCGTGCTGCCACCTGACGATGAGCCACGCGCCACCGGCCATATGAAAGAG
ATCCTGGTGATGATCCAGCGCCTGATCGACAATGGTCACGCCTATGCCGTCGAGAATGGT
GACGTCTACTACGATGTGCGCAGCTTCCCCGACTACGGCAAGCTCTCCGGCAAGTCGATC
GATGACCTTGAGTCGGGTGCGCGGGTCGAGGTGGACGAGATAAAGCGCGATCCCCTCGAC
TTTGCCCTGTGGAAGTCAGCTAAGCCTGGCGAGCCGGCCTGGGACTCTCCCTGGGGCCAG
GGTCGTCCCGGCTGGCACATCGAGTGCTCTGCCATGTCGACCTGCGCTCTAGGCGATAGC
TTCGATATTCATGGCGGCGGCGCTGATCTGACCTTTCCGCACCACGAGAACGAGATCGCC
CAGTCGGAGGGCGCCACCGGCCACTCCTTCGTTAAATACTGGATGCACAACGGCTTTGTG
CGGATCAATGATGAGAAGATGTCGAAATCCTTGGGCAACTTCTTTACCGTGCGGGAGATT
CTGCAGCGCTATCGTGCCGAAGAGGTGCGCTACTTTATCCTCACCAGTCAGTATCGCTCA
CCGCTCAATTATGATGAAGAACACTTGGAGAATGCTCGCGCTGCGCTGACCCGCTTCTAC
ACTGCCTTGCGCGGTCTGGATGAGGTTGAGCCCGCCGGTGGTGAGGCCTTTATCGAACGT
TTTCATGCGGTGATGGACGATGACTTCAACACTCCGGAGGCTCTGGCGGTGCTATTCGAT
ATGGTGCGCGAGATCAACCGGTTGCGGGAGACCGGTGCAGCGAAAGCCGCAGGGCTGGGG
GCCGAGTTGCGGCAGCTGGGTGGCGTGCTGGGGATTCTGCAAGATGACCCAGAAGCCTAT
CTGAAAGGCGGCGTTGGTGCGGAAGGGGGTTTGTCGGACGCGGATATAGATGCGCTGATC
CAGCAGCGTCTGGATGCACGGGCAGAGAAGAACTGGGCCGAGGCCGACCGCATCCGTGAT
GAACTGCAGGCCGCCGGTATTCTGCTCGAGGATGGCCCTCAGGGAACCAGTTGGCGGCGC
GGCTGA
>LHPEGIIC_00057 hypothetical protein
ATGCCTGAAGAGAAAAAGTTCCGCTCCATCCGCAGCAAGATCCGTCGCACCCTGCTGATC
CAGTTCGCCATCATGTTGCTGCTGACCGCCTCCTATCTCGCCTACAGCCAGAGTGTACTG
GTGGAGCAGTTGGTAGAGGACCAGGCCAGCAGCTTGGCCGATGCCTACTTCGACAACATC
AACACCCTGATGCTGAGCGGCGGCATGGCCAGCCGGGAGATCCCGCGCAGCAAACTGCTG
TCGCGTCCGGAGGTACTCGACGCTCGCATCGTGCGTGGTGAAGGCATCACCAAGACCTTC
GGCAAGGGCACAGACTACGCCAAGGTCAAGGATGAGTGGGACCAGCGCGGCCTCAACGGC
GAAAACATCATGCAGTTCCGCGAAGGCGCAGATGGGCGGGTGCTCACCGTGGTAATCCCG
ATGCGGGCAAAAAAAGAGTATCGCGGCACCAACTGCCTGATGTGCCACGTAGTCGAAGAG
AACAGCGTGCTGGGCGCGATACGTCTCGATTATTCCACCGCTGAACTCGATGCCGCCATC
AACCGGGATCTGCTGGTCAATGTCGGCATCAACTCGGCGGTGATGCTGATTGCGCTGTTT
GTGATCTCAGCGACCCTCGGCCGGCTGGTCTCAGCACCGCTGAAAAAGCTCTCCACGCGC
ATGCAAGCGGTTGCCGAAGGCACAGTGGACGTCTCCAAACGGATTCACGTGGAATCCAAC
GATGAGATCGGCGAACTGGCGAGCCACTTCAATCGGGCGATCAAGCGCTTCGGCGGTATC
ATCGACGATACCAAACGCCAATCGGCCGAGGCACAACGACTGAAGACTGCTCTCGACAAC
GTCTCCAGCGGCGTGATGGTCTCCGACACCTCCCACAACATCATCTACATGAACAAATCA
GTGCTGCAGTTGCTGCACAACGCCGAGGCCGAGATCCAACAGGCGCTACCCGGCTTCTCC
GCTGACGACCTGCTGGGCAAGAACATCGACGCCTTCCATCAGAACCCTGCGGAGAACCGC
CAGATACTCGATCACCTCAGCTCAACCCACGCCACCGAACTCCACTTGGGCGGACGCACC
CTAAGGATCATCGCCAACCCGGTGATCGACGAACAGGGCCAGCGGCTGGGAACCGCCGTC
GAATGGGCCGACCGAACCAGCGAGGTGGAGGTGGAGCGCGAGGTTGGCGACATCATCGCT
GCCGCCAACCGGGGCGATCTCAGCCAGCGCATCTCAATGAGCGGCAAATCGGGCTTCTAC
GCCCTCCTCAGCGAGTCGATCAACCACCTCCTCGAGGTCACCGACAACGCCATCAACGAC
ATCTCTCGGATCGTCGCCGAACTGGCTGCCGGCAACCTGACAAAGACCATCACCAGCGAC
TACCAGGGCGCATTCGGCCAGCTCAAAGACGGCGTCAACGAAACCGTCAGCCAACTCAAC
CAGATCGTCTCCGAGATCCGCGACTCTTCAGACTTCATCAGGACCTCCGCAGACGAGATC
GCCGCCGGCAACACCAGCCTCTCGGTCCGCACCGAGCAGGAGGCGGCCAGCCTCGAACAG
ACTGCCTCCTCCATGGAAGAGCTCACCAGCACCGTCAGCAACAATGCAAACAATGCCAGT
CAGGCCAACCAGCTAGCGATCAGCGCCCGCAGTATCGCAGTCAAAGGCGGTGACGTGGTA
GGCAATGCGGTGGCCGCGATGGGCGACATCCGCGACTCAAGTGAGAAGATAGCCGCCATC
ATCGGCGTGATCGATAAGATCGCCTTCCAGACCAATCTGCTCGCGCTCAACGCCTCGGTA
GAGGCTGCCCGGGCCGGCGAGCAGGGGCGCGGCTTTGCGGTGGTGGCCACCGAGGTGCGC
AATCTGGCCCAGCGCAGCGCCTCCGCTGCCAAAGAGATCAAGGAGTTGATCCATGACAGC
GTCGACAAGGTCAATGCCGGCTACAAACTGGTGGACGAGTCGGGCAACACCCTGCAGGAG
ATCGTTAAGTCAGTGAAGCAGGTCGGCGGCCTGATCTCTGAGATCGCCGCCGCTAGCCAG
GAGCAGATGGACGGCATCGCGCTAGTCAACCAGGCAGTCACCAGAATCGACGACGCCACC
CAACAGAACGCGGCGCTCGCAGAAGAAACCGCCTCCGCCAGCACCAGTACCGCCCAGCAA
GCATCCCGCATGGCCGAGCTGGTGGAGTTCTTCTCGGTGCGTTGA
>LHPEGIIC_00058 Peptidyl-prolyl cis-trans isomerase B
ATGAAGCGGATTTTTCTGGGCCTAGTCCTGGGCATGGTTTTTCTCACTGCCGGTGAGGCC
ATCGCAGCCGACAGCAAGCCTGTCACAGTGGAGATGCAGACCAACCTGGGCACTATCACC
CTGGAACTCAACGCCACCGCTGCACCGCAGAGTGTGGAGAACTTCGTCCAGTACGCCGAA
GAGGGCTTCTACAACGGCACCATCTTCCACCGGGTGATCAAGAATTTCATGATCCAGGGC
GGCGGCTTCAGCCCCGACATGCAGCGCAAGTCAACCCGCGACCCGATCCGTAACGAGGCG
AAAAACGGGCTCAAAAACAGCCGCGGTAGCATCGCCATGGCGCGCACCTCCGCCGCCCAC
TCCGCTACCGCCCAGTTCTTCATCAACCTCAAAGACAACAGCTTTCTCGACTACCCGGGA
CAGGACGGCTGGGGCTACTGCGTGTTCGGCAAGGTCACCAGCGGCATGGATGTGGTCGAC
AAGATCGCCCAGCAGCCCACCACCCGCAAAAACGGCATGCGCGACGTGCCGGCCAACACC
GTCATCATCGAGAAAGTCAGCGTCAGCCGATAA
>LHPEGIIC_00059 Peptidyl-prolyl cis-trans isomerase B
ATGATTACGCTCACCACCAACCTCGGCAAGATCGAAATTGAACTGGACGAGGAGAAGGCG
CCCAACACCTGCGCCAACTTCAAGCAGTATGTCGAGGAGGGTTTCTTTGACGGCACCATC
TTCCACCGCGTCATCAACAACTTCATGATCCAGGGAGGCGGCATGCTGCCCGACATGACG
CAGAAGGCGACCCGCGAGCCGATCGAAAACGAGGCCAAAAACGGCCTCTCCAACCTCACC
GGCACCATCGCCATGGCGCGCACCGCGGACCCCCACTCCGCCACCGCTCAGTTCTTTATC
AATATTTCAGACAACAAATTCCTCGACCACCCGGGGCAGGATGGCTGGGGCTACTGCGTG
TTCGGTAAGGTGACCGGCGGCATGGATGTGGTCAACAAGATCAAAGGCGCAGAAACCGGC
ATGATGGCAGGCCACCAGGACGTGCCGAAAGAGACCATCGTCATCGAAAAAGCCGAGATC
AGCGACTAA
>LHPEGIIC_00060 UDP-2,3-diacylglucosamine hydrolase
ATGGCTGAAACCCTATTCATCTCCGACCTGCACCTCTCCGCCGAGCGGCCGGAGACGGTG
CACCGTTTCCTGCGCTTCCTCGCCTCGGAGGCGCAGGGGGCGGAGGCGCTCTACATCCTC
GGTGACCTATTCGATGCCTGGATCGGCGATGACCTGGTGACACCAGAGATCAACGGCATC
ATCCACGGCATGCGTCTGCTGGCAGAGAGCGGCACCAAGATCTTCCTGATGCACGGCAAC
CGGGACTTCCTGCTCGGCGAGATCTTCTGCAACGCCAGCGGCGCAACCCTGATCAGCGAC
CCAACCCTGATCGAGCTGTACGGCACCCCGACCCTGCTGATGCACGGCGACCTACTCTGC
AGCGACGACACCGCTTACCAGGCGTTCCGCCAGCAGGTGAGGGAACCCACCTTCATCAAG
CAGTTCCTCAGCCAGCCGATCCCCGAACGCATCGCCGCCGCCCAGGAGTACCGGACCAAG
AGTGGTGAGGCCATCTCACTCAAGGCGGAGGCGATCATGGACGTCAACCAGCAGACCCTG
GAGAGCTACCTGCGCGAACAGCAGTGTGGCCGCCTGATCCACGGCCACACCCACCGCCCC
GGCCTGCACGACTTCGAACTGGATGGCCAGCCAGTACAACGCTACGTACTCGGCGAGTGG
GACAGTGGCGGCGCCGAGATCCTCAGCGCCTCGGCGCAAGGGGTTGAGCTGAAGCGGCTA
CCTGCCTGA
>LHPEGIIC_00061 hypothetical protein
ATGCGCCAGAAAATAATCGGAATTCTACTCGTGCTGGCGTTGTCGGCAGCAGTATCGGCG
AGCGCAACAGAGCTGGATGCCAGACTGTTGGTGTTTCGGGTCAGCGAGCCTGGCGCGGAG
CCCTACATCAGCCGGGTGATCGTCAGCGACGATTTCCTGCGTCTGGATCAGGGGGCGAGT
AGTCCCGGGTTTATTCTGTTAGATCGCCAGGCCGAGGTGATCTACAGCGTCAATCCGGAT
GACCGGCTGGTGCTGGTGTTCCGAGCCGAAGCGGGTGGATCCGAAGCGCCTGTGCAGGCG
CAGCTGGAGATGCGCCAGTTGGAGCTGGCCGATGCCCCCACGGTGGCTGGAGTGCAGCCA
CAGGAGTGGCAGATTAGTGTGGCGGGTCAGCTGTGCGAGCGTGGTCTGGTGGCGCCCGGC
CTGATGCCGGAGGCGCGAGCTGCGCTGCAGGAGTATCAGCGACTGCTTGCCCGGCAACAG
CTGGCGACGCTCGCTTCGATCCCGCCGGAGTTCCAGGAGCCCTGCGATCTGCTATTGAAC
ATCCAGCGCCCCGGCCTGCTGCTGCAGAAGGGATTGCCGTTGCAGCAGTGGAGCCCGGCC
GGGCATCGCCAGGAGCTGCTCGATTTCCGCCGCCAGTTCCCGGTCAACCGTGAGCTGTTT
GTGTTGCCGGAGAGCTTCCGGCGGCTTGAGATGAGTCCGCCTTCGGGAGGAGCTGCGGAG
GCGGGCTGA
>LHPEGIIC_00062 hypothetical protein
ATGCATACAGAGAGTCTCTATCAAGCCGCCCGCGAATGTTTGCTGTGCGACGACCTGGAG
CAGAAGTTGACGCTGAGCGATGCGACCGCTGCGGCTTGGCGCAGCGGTGAGCTGGAACTC
TCCGGTTGGTGCGCTGCGGACGAGATCAAGGAGGCGGGACGGCCAGCGTGCCCTGAACTG
GTCCATCCGAGCCGCCTGGCGCGACGTGGTCTGGGCAGCGAGGCGGGCCGGCTGGCGCTG
ATCCACGCCATTGCCCACATCGAGTTCAACGCCATCAACCTCGCCTGGGATGCGGTGCAG
CGCTTCCCCGATCTGCCACCAGAGTTCTACGACGATTGGATACAGGTGGCGGTGGAGGAG
GTCTACCACTTCCGCCTGCTGCGTCAGCGCCTGCGCGATGGTGGCGCCGACTATGGCGAC
TATCCGGCGCACAACGGTCTGTGGGAGATGGCCGTGCGCACCGCCCGGGATCCGTTGCTG
CGCATGGCATTGGTGCCACGCATGCTGGAGGCCAGGGGCCTGGATGTGACGCCGGGCATC
ATGGAACGATTTCGCGCCATTGGTGACGAACAGACCGTGGCCTGCCTGCAGGTGATCCTC
GATGAGGAGGTGGGGCATGTGCGGTTTGGCAGCCGCTGGTTTCATTACCTTTGTGAACAG
CGGGGGCTGGAGCCGGAGGCGACCTACTTTGACCTGTTGGAGCAATTCCTCAATGGCGGG
ATGCGCTGTCCGCTGCACCAGCAGGCGCGGCTTGAGGCGGGGTTTTCGCCACAGGAACTG
GAGCGATTGGAGCGGTTATGCGCCAGAAAATAA
>LHPEGIIC_00063 D-glycerate 2-kinase
ATGACAGCGATTCATCCCCATCGCCGGGCGCTTTTGCAGATATTCAGTGCGGCTCTCCAA
GCAGTGGCGGGCGACGACTGTGTCGCGGCTGCCCTGCAGCGGCGATCGCTGCCAGATGGT
GTGCGCCTGGTGGCTGTGGGCAAGGCGGCTCAGTCGATGGCGGATGGTGCGAAAGCCGCG
CTGGGTGGGAGGCTGGCGGCGGCGCTGCTGATCTCCAAGGTTGGGCATCTTGATCGGCGC
CGCTGCCGCGGCCTTGGCTGGCAGGCGCTGGAGTCGGGTCATCCTCTGCCGGACGCGGCC
AGCTTGCAGGCGGGGCAGCAGTTGATCCGCTTCATCGAGGCCGATGCGGGGCCGCTGTTG
CTGCTGCTCTCTGGCGGCGCCTCAAGTCTGCTGGAGCTGCCGGTGGCCGGGGTCGGTCTG
GAGCAGCTGCTGCGGACCAACCAGTGGCTGCAGGCTAGTGGTCTGCCCATCGATCAGGTC
AACCGGGTGCGCAAGTCGCTTTCGCTGATCAAAGGCGGGGGGCTGCTCAACTGGCTCGGG
GGGCGAGAGGTGACAGCGTTGGCGATCTCCGATGTGCCAGGGGACGATCCTGGGGTGATC
GGTTCGGGGCTACTGCTGCCAGACCCGACGCTGGACCAGCGGGGTTGGCGGCAACAACTG
CCGGGCTGGCTTGATGTGCTAGTGGCAAACGGTCTGAGTCAGCGGCGGCGGCCGCTGCGG
GATCCGCCGCCGGTGGAGATTGTCGCCAACCTGCAGATGGCAAAGCAAGCCGCGGCGCAG
CAGGCGCGGGCGCTGGACTATGCGGTGAGAGTGGAGCCTGAGTTCATCGCTGGTGATGCC
GCCGAGGCGGGGCGAAGATTGGCCGCTCGGCTCAGGGTGGGGCCGGCGGGGGTGTGGATC
TGGGGTGGCGAAAGCACGGTGGTGTTGCCGCCCTCGCCCGGCCGCGGTGGTCGCAATCAG
CAGCTGGCGTTGGCTGCCGCCTGTGAGCTGGCTGGGGAGCAGAACTGCTTGTTTCTCTCC
GCTGGCAGTGATGGTAGCGACGGCCCCACCGATGACGCCGGTGCGCTGGTGGATGGTGCT
ACAATCGCTCGCGCTGAGCGAGAGGGCTTCGATGCCGCTGCCACCCTGCGTGTCTGCAAT
GCCGGTGAGCTGCTGCAGGCGAGCGGTGACCTGCTCAGCACCGGCCCCACAGGCACCAAT
GTGATGGACCTGATGCTGGGCTTGAAGCTGGCTCCCGATAATGACCAGATATAG
>LHPEGIIC_00064 hypothetical protein
TTGGGGAGCATACAACTGCGCCGTAATTTCAGCCGCAACATCCTGATCCGTATGATCATC
ATGTCGCTGATCGCGCTGGGATTAATCGTCTGGAAGTTCGAGTTCATCAATCAGGTCTAC
TTCCGCGACCAGCTGACCAGCACCGGGCTGATCATCAACGGCGCCATCGTGCTGCTGTTT
TTTGTCGGCATCCTGCGCATGATCACCATCTTCGCCCACTATAGCCGTGAAGAGAATGAC
CTGATCCGCTTCCTGCGCAACCTGCGTGAAGGCCAGCGCGACCCGCTGGAAAACATCGCC
AGAAAGTCTATCATCGCGATGCGCTACCGCACCATGATGGGGCTGCACAAGGCCAACTGC
CCGATCAACCACGGCTCGCTGGCCGCCACCCTGCTGGCCAACGAGAGCACCCGCAATAGC
CTGCCAAAATTCATCAACAACGTGCTGATCCTGACCGGTGTGTTCGGCACCATCGTGTCG
CTCTCGATCGCCCTAATCGGCGCCTCCGACATGCTCTCCAACGCGGTCAGCTCCGGCGGC
ATGGGAATGGTGGTGCACGGCATGTCCACCGCGCTCTCCACCACCATCACCGCTATCGTC
TGCTACCTCTTTTTCGGCTACTTCTACCTCAAAGTGACCGACGTGCAAACCAACCTGGTG
AGCGCGGTGGAGCAGATCACGGTGAATGAGTTGATGCCCCGCTTTCAGACCACCACTGAC
AGTGCGATCCACGAATTCACCGGCCTGGTGCGCTCGATGCAAGGACTGGTGACCAATTTG
GCGCGCTCCCAGGAGCGCTTCGGCGGCCTCGAAAAACAGCTGGTCGCCACCCTCAAGGCC
CACGACAAAACCACCGAGACGCTCGCCGCCGATATGGACGAGATCAAGCTGATCCTGATC
CGCGGTTTCCGCCTGCACGACGATTGA
>LHPEGIIC_00065 hypothetical protein
ATGATGGACGACGGCTTCATCGATCTGCGCCTCAACCGCCACGCTGGCGAAGCGGACGAA
GGCTTCTGGCCCTCTTTCACCGACATCATGACGGTGATCATGATGATCTTCCTGCTCGCC
ATGGTGGTGCTGCTGATCCGCAACATGGAGCTGCTCGAGCAGCTGCGCACCTCGATCGCC
TCTGAGCAGGAGGCGATGGAACTGGTACGCTCCACCGGCGCCGAGAACGAGACCCTGGAA
GATCAGCTGATCGCCCGCGAGCATGAGATTTCGATGCTGCGGCTGCAGCTGATGCGCATG
GAGGAGCTGCAGGAGCAGCAGGAAGCGGCCATCGCCAGCCAGCGTCATCAGATCGGCGAT
CTAGGCCGGGAGCGCGAGGGGCTGGAGACCCAGCTTAAACAACTTGGCTTCGAACGGGAT
GATCTCAACATCCGCCTTGAACGGCAGGTCGATCTCACTAAGCTGCAGCAGGCACAGATG
GCTCGTCAGCAGACCCAGATCAACCAGCAGCAGAGCCAGCTCGAACAGCTGCTGCGCGAC
ATCCAGAATCTCAACGAAGATATGGGACGCCTGAGCAGCCGCCACAGTGAGACCCTGACA
GAGATGGAGAACCTGCGCAGCGCCTACGCGGACCAGGGCAAAGCGCTGCAACAGGCGCGC
AGCAGCGATCTGCTGGGCCAGCAGGAGCTGGAGAATCTGCAGACCAAGTTCGCCAATCTG
AGGATAAAGTATGATCGACTGGTGCGGCCGGCCCGCACCGCCACAGGCAAATATGTGGTC
GAGGTGCGCTACTCCAAACAGGATGGCAACCCGCTAATCGACCTGAAGCTGCCGGAACAG
AGCCACTTCCGCACCATCTCAAACGAGGAGCTCGAGGCCAGCCTGGACGAGATCAAGGGA
GCCAAGGGCGACAAGCTCTATATCAAGGTGATCATCCCGAAAAACAGCGGTCTCTCCTAC
AACGAGGCCTGGGGCTTCACCACCCGCCTGCACCGCAAATACGACTACTATTTCCAGCAG
GAGGCCAAGCAACAGCGAATCATCGAAGACGAGCAGCCCCAGACCGAATAG
>LHPEGIIC_00066 Outer membrane protein Slp
ATGATAAACAAAGTCACAAACGCGCTCCTGCTGAGCCTGGCGATCCAGCTAAACGGCTGC
GCCAGCCCGCTGCCCAAGGCGATCAGCCAGGTGCCGCCGACCGAGATCCGGGTCGAGGAG
GTACGCCAACAACCCGAGCGCTTTCTCGGCAGCCGGGTGCGCTGGGGCGGCAGCATCATC
CAGGTGGAGAATCTACCGCAGCATACCCTAATCGAACTGCTCTCCCGCCCGCTCTCTGGC
AACGGCAAGCCAGACAGCTCAGGCCGCACGCAGGGCCGCTTCCTAGCCCGCATTCCGGGC
TTTCTCGATCCGGAGGAGTACCCCAAAGAACGACTGCTGACGATCAGCGGCACAATTGCC
GGCACCACCCAGCGCACGATCGGTGACTACCCCTACCTCTACCCGCTGGTGGAGAGCGAA
ATTCACCACCTCTGGCCGGATCAGCGCGAGGCGCGCGACTGGCGAAACCGCGATCCCTTC
TACGACCCCTGGTACCCTTGGGGATCGCCCTGGTATCGGCACCCCTACTACTGGTAA
>LHPEGIIC_00067 Outer membrane protein Slp
ATGAAAAGCCTACTGATAATCTGCCTTTTCGCTAGCCTCACCGGCTGCGCCCAGACCCCC
ACCCGCCCACCAGCTGCCGACCGCTCAATCACCCCCAGAATGGTGGTCGATACCGGAGAG
CAGTATCTCTCCCATCAGGTCGAATGGGGCGGGGTGATCGTCGAGTCACGCAACCTGCAT
CAGAGCAGCGAACTCCAGGTACTCGCCTACCCGCTGGATGCGGCGGCGCGCCCCGATCTC
GAACAACCGCCCAACGGGCGCTTCATCGTCGTCAGCCCGGGTTATCTGGAGAGTGTGGAC
TATGCCAAGGGCCGCCAGGTCACCCTCAGCGGCAGGATCTCGGCACTGCGTCCCAGCAAG
GTGGGTGAGGCCGACTACCTCTTTCCTGTGGTCGACAGCAGCGAGATCGAGCTCTGGCCT
GAGCAGAGCCGGGGCGGTGTCACGCCAAGATTTAACTTCGGCATCAGCGGCGGCTCAGGC
GGCCGGATCCGCACCGGGGTCGGTGTCGGCATCCAATTCTGA
>LHPEGIIC_00068 hypothetical protein
ATGACGACCGTTTCTCATCGTTGTGTAGCGGATGCGGGGTTTCCACCCTATCTGGCGATC
GGCCTGCTGTCGGCTTCGGCGCTGGCCTACGAGGTGTTGCTGACCCGGCTCTTCTCGATG
ATCCACTGGCCCGGCCTGGTCGGTATGATCATCAGTCTGGCGCTGCTGGGGTATGGCGCC
AGCGGTACCTTTCTGAGCCTTCTGGGCGACACACTGACACGCCATTTCCGCCTCTTTTTC
GCCCTCAATGCGCTGCTGTTTGGTCTGCTTGCCTGGTATGCCTTCCAGTTTGCCGCGCGG
GTGCCGCTGAATCCGCTCGATCTCGCCTGGAACTGGCGGCAGTTGGCTTATCTGTTGCAA
GTCTATCTGCTGTTGGCGCTGCCGTTTTTTGTGGTGGCGAATGCGCTCGGTCTCGCCCTG
CGTCGCTATCGCAGCTGGGTCAACCGGATCTACGGCAGTGATCTGCTGGGGGCCGGGATT
GGTTCCGCTGCGGTGCTCCTGTTGCTGTTTCTCTCTGCGCCGTCCCAAGCACTGTTCATC
GTGGCTGCCTGTGGCACTACGGCGGGGATCGTTGGCGTCGTGGAGTCGATGGGCTGGCGA
CGCCGCCCGTTGTGGTGGCTGCTGCTGCCCTGTCTATTGGCGCTGATCAGCTGGCTTGCC
AAGCTGGAGCTGGCTGTAGAGCCGGCCGACTACAAGGATCTGTCTCAGAGTCTGACGGCG
CGGGGGGCGGCGGTGCTGGTGCAGGAGAGTCATCCACTGGGGGTGGTGACGTTGCTGGAG
AACCGCCAGGTGCCGATGCGCCATGCGCCTGGTCTGAGCCTGCTGTCGCCGTTTGCGCCG
CCGGGGCGTGCGGCGCTGTTTGTCGATGGGGATTTCAGCGGGGCGCTGGCTGCGCCGGAT
CAGCAGAGCGACTATCTGGGGTATCTCAGCTCTGCGCTTGCCTATCAGCTGGTGGCGCCA
GCTCGGGTGCTGCTGGTTGGTGCAGGTGATGCGACTGGAGTAGAGCAGGCGCTGGCGCTG
GGCGCGGAGCAGATCGACCTGATCGAACCCCATCCCAGGCTGTTGGCGCTGCAGCAGGCT
CAGCTTGAGCACAATAGAGCATTTGCTGGGCGGGTGAGTTTCTATCCGCGTACCTTGCGC
AGCCATCTGCGCCAACCGCACACTCGTTACGATCTGATTCAGTTGACGGTAGGGGAGGGG
CTGGGTGATGTGGGCGGACTGAATTCCAGCCAGGAAGAGTATCGCTACACCCTGGAGTCG
TTACGTGGCTGTCTGGAGCGGCTCACGCCCAACGGTGTGGTGACCCTGACCCGTGGGCTC
AATCTGCCGCCCAAGGATGGCCTGAAACTGGTGGCGGCTTTCAACCTGGCGCTGCGCCAG
CTGGGCAAGTCAGAGCCGGCGCAGCATCTGGCGCTGATCCGCGGCTGGAATACACTTACC
CTGGTGGTTGCGCTTGAGCCCTTGAGTGGTGCGCAGCGGCAGGCGGTGCGGCGCTTCAGT
CGCGAACGGATGTTCGATCTGGTCTATCTCTCCGATCTCGGCCCGGAGGAGGTCAACCGC
TTGCACCGGCTGGCGCGACCCTTTTTCCATGAGGGGGTGCGGGCCCTGCTGGGGGAAGGC
GGGGAGCGCTTCATCGATGATTACCGCTTCGATATCAGGGTGACGACGGATGACCGCCCC
TACTTTAACCACTTTCTGCGTCTCTCCAGAGTTGGAGAACTGTTGCAGCAGCCTGCCGGC
AGCGGCCTGGCTCATCTCGACTGGGGCTACGCCCTGCTGCTGATCGCCCTGCTGCTGGCC
CTGTTGAGCAGCCTGTTGCTGATCCTGTTGCCGCTGGCCCTGTTGCGCCGGCGTCTGCCG
GCAGAGCCGGGTTGGGGGCGGGTCGTGCTATTTTTCAGCGCCATCGGCATCGCCTTTTTG
TTTATCGAGATCGCCTTCATCCAGCGCCTGCAGCTGTTTCTCGGTCATCCTGTCTATGCG
GTGACGGCGGTGCTGGCGGGTTTTCTTGCCAGCGCTGGCTTGGGGAGTTTTGCCTCCCAC
TGGCTGGCACAGCGATTTGGTGCCCGTGTTGTGCTGGCAGCGGTGGTGGTGACGATTGCG
CTCTGGGTGGCGCAGTTTCTCTGGCTGGGGCCCGCGCTGCTGGAGAGGCTGGGGGGGCTC
CCGCTGCTGGCCCGGTTTGTCTTCAGCTTTCTGCTGATCTTGCCACTGGGGCTGGCGATG
GGCATGCCGTTTGCCTTGGGTCTACAGGCGCTCGGCGAACGTCAGCCAGCCCTGATGCCT
TGGGCCTGGGGCATCAATGGTTGCGCCTCGGTGGTGAGTGCGCTGCTGGCTGCGCTGCTG
GCGGTGGATCTGGGGTTTAGCGGGCTGATGCTGCTGTCGGCAGCGCTCTATCTGCTGGCC
TGGGCCGGGTTTCCTGGCGCAGATTGA
>LHPEGIIC_00069 Protein-L-isoaspartate O-methyltransferase
ATGCAATGCGGGCGGGGTTTCCAGCAGTTGCTGGTGGTGTTGTTATGGTGCGGGGTGTTG
TTCCCAGTTGCCGCAGAGGATGTCTATCGACAGCAGCGCGAGGTGATGCTGGATGAGGTC
GAGCGGGAGCTGCGGGTATTGGCTGTGCCATTTGGGCTGGAGGGGCTCTCACCCCGGCTC
CGCGTGGCGATGGCTGATGTGCCCCGGCACGAGTTTGTGCCGCCACAACAGCGCGCCAAC
GCCTATCAGAATCGTCCGTTGTCCATCGGCTATGGCCAGACCATCTCACAACCCCTGATC
GTGGCGTTGATGACCGAACTACTCCAGGTCTCGGCAGGGGATCGGGTGTTTGAGCTGGGC
ACCGGGTCCGGCTATCAGGCGGCGGTGCTCGATAGGCTCGGCGTGGATGTCTACTCCATG
GAGATCGTCGAAGAGCTGGCGGATCAGGCCAAACAGCGCCTGCAGCAACTGGGTTTCGAC
CGGATTCGGGTACATCTCGGGGATGGCTATCATGGGCTGCCGCAGGCTGCACCATTCGAC
GCCATCATCGTCACCGCGGCAGGCAGCCACGTTCCGCCACCGCTGGTGCGCCAACTGAAG
CGGGGTGGGCGTATGGTGTTGCCGGTGGGCAACCGCTACCACGTCCAGCAGCTGGTGCTG
GTGATCAAAGGGCTGGATGGCAGTCTCACCACCCAGGAGATCCTGCCGGTCTCCTTTGTG
CCTCTGACGGGCAGTCACTGA
>LHPEGIIC_00070 hypothetical protein
ATGACACTGCTCAAGACGCTGACAACGAACCAAATCAAACGCTGGGCCGGTTCCCGCTCC
TATGGGCGTGGTGAGGCCTATTACCAAGATGAGCGGGTCCGTAACCTGCGGGAACGCCGG
GGTAAGATCGCGGCGACGGTTAGAGGCACTCACAGCTACCATGTTCGGTTGTGGGGAGAT
GGCAAGGTTATCGATTACGATTGCGACTGCCCGGTGGGGCTGGGTGGCGATTTCTGCAAG
CATTGTGTGGCGGTTGCACTGGCCTGGATGGAGGAGCAGGCGCCGGCTGGCAAGATGGCC
AGATGCAGGCAGCCGAAACAGGCGGAAGCGGATCTGACTATGAAGGATGTGCGAGCCTGG
CTGCTGCTACAGGAGAGGGAGGCTCTGGCGGATATGCTCCTTGAGGCCGCCGTGGAAGAT
GAACAGCTCGTCGACCGGCTGATGCTCAAGGCTGCCGCAGCCCGGGGTGTGAACCTGGAT
ACCTATAGAAAAATCATCGACCAGGCGATCGGTAGCGACGGATTCATCGATTACTATGCG
ATGCCCGACTATTACCGCGGCATGGACGGAGCGATCGATGCCATTGACGAACTCCTGGCC
CAGGGCCATGCTGCCGCGGTGATCGAACTGAGCGAGTATGCTCTGCAACGGACGGCGTGC
GCTATTGAGACTGTGGAGGATTCTAACGGCTACATGAGTCTGCTGTTGGAGCGACTGCAG
GCACTGCATCTGAGTGCCTGCCGCAAGGCAAAACCTGACCAGGAGGCGCTGGCGGAACGG
TTGTTCCGTTGGGAGTTGAGTGGTGACTGGGATGTGTTTCAGGGCGCCATCAAGAGCTAC
GCCCAGGTGTTGGGGATGCGGGGCCGCGAGCACTACCGCGCACTGGCCGAGGCCGAGTGG
GCCAAGGTTCGGTCGCTCAAACCGGGTGAAAATGATCAGAGCCGATACTGTCGGCGTTTC
TACATCACTAGCATCATGGAAAGCCTGGCCGAACAGAGCGGCGATATCGAGGCGCTGGTG
CAGGTCAAGAGCCAAGACCTGTCATCCAGTTACGCCTTCTACCAGATCGCCGAAATTTAC
CGCAAGGCGCGCCGCAGCGAGCAGGCGCTGGAATGGGCGGAGAGAGGCATCCAGGCCTTC
GGCGATGAGGCGGATAGCCGCCTGCAGGATCTGCTGGCCGATATGTATCACCGTCGCAAG
CGGTACGACGAGGCGATGACTCTGATCTGGCCCCAGTTTGAACAACGCCCCTACCTCAGC
AACTATCAAAAGCTGAAAAAACATGCTGATCGCTACAAACACTGGCCCTACTGGCGTCAA
CGTGCCCTGGATCAGTTGCGGGCGGGCATCGAGCCGAGGGTGAAGAAGTCGCCGCGCGGC
CAACGGCATTATCGTCCCGGGTCGGATCGCTCCAGGCTGGTGGAGATCTTTCTGTGGGAG
AAAGAGATCGAGGCCGCCTGGCAAGAGGCTGTTGAAGGGGGGTGCAGTGAGGAACTCTGG
CTCAGGCTGGCTGGCCTGCGGGAGAAGGAGCATCCTCGCGATGCAGTTGCTATCTATCAG
AAGCTGATCGGCCCGATTGTGGAGCGCACCAACAACGATGCCTACGCCGAGGCCGCCGCC
TTGCTGAGCCGGGTTGAAAAACTGATGGGCCGGTTGGGGGACAAGGCCGAATTCCGGCAC
AATCTTTTGCAAATCCGGGAGAAATATAAACGCAAACGTAATTTCATGAAATTGCTGGAG
CGGTTTGGAAAATAA
>LHPEGIIC_00071 tRNA threonylcarbamoyladenosine biosynthesis protein TsaB
ATGAAACTGCTTGCCCTTGAGACAGCCGCCGAAGCCTGTTCCGCCGCCCTCTATCTGGAG
GGTGAACTTACCAGCCGTTTTCAGGTAAAACCCCGCGGCCACAGCGAACTGATCCTCACC
ATGATGGACGAGCTGCTGGCCGAGGCCAGTCTGCGCCCGAACCAGCTTGATGCGTTGGCC
TTTGGCCGTGGTCCCGGCTCTTTCACCGGGGTGCGCATTGCCACCGGGGTGGTGCAGGGG
GTGGCGTTTGCCGCCGAGCTGCCGGTAGTGCCGGTCTCGACCCTGGCCGCGCTGGCGCAA
CGGGCGTTTCGTGAGCGTGGTGAACGCAGGTTGCTGCCGGCGTTTGATGCCCGGATGGGG
GAACTCTACTGGGGCGCCTACTGGGTCGATGATGCGGGTATCGCACAGCTGCAGGGGCAG
GAACTGGTGGCTCAGGCCGACCAGGTAAGCCTGCCCAACGGGGAGGGCTGGTACGGCATC
GGTGGCGGCTGGCAGGCCTATGGCGAACAGCTGCGTCCGCGGCTTGGCGCTCAACTCAAG
GCCAGTGACGGCGAACTGCTGTGCCGGGCCGAAGAGGTAGCCCTGCTTGGTGTCGATGGC
TTTGCCCGTGGCGAGGCGGTGGCCGCCGAGGCCGCACTGCCAGTCTATCTACGTGATCAG
GTGGCGAAGAAGCCCCGTTCCTGA
>LHPEGIIC_00072 hypothetical protein
ATGGCATCCGAGATCTGCCTCAAGTTTCTCAACGACAATCCAGTCGGCCATGATCAGGTA
AAAGATTCTGCTTCACGGGACGACCGGCTTGATTTTGCATCCTTCATCAACCCCCTCGCC
CATCGCATTCTTGCCTCCGACCAGCACAACACACCGCTGACCATCGGCATCTTCGCCCAG
TGGGGTATGGGCAAGAGCAGCATCATGCACATGTTGCAGCAACGCCTGAAGGATGAGTGC
CATACGGTCTGGTTCGACCCCTGGAAATACCATAGCCGAGAGGAGGTGTGGAAAGGATTG
GCGCTGGAGCTGGTGCATAAGATCACCGACCGCGACTCGGCGACAAGACAATACAAGCGC
CGTCAGCAGGGCATCAAGCTCAGTCTCGCCAAGCTACTGTGGGGCCGACTATTAGGCACC
CCGGGGATAGAGCTGGTCCATGCGGCGCAACAGGAGCCCTGGTCACCGGAGTTCCTGCAC
CAGTTCGAGCAGAACATCGGGCTGCTGATTCAGGAGGTAACCCGCCCCAACAGCAGATCT
CCCTTAAGGCAAAGAGTGCTGCACCAGATCAGGAAGCCATTCGATACACTGCTCCAGAGC
AAACCAGCCCCCAGAGTCAGGCGGCTGGTGGTGCTATTTGTCGATGACCTGGACCGCTGC
CTGCCCGACGCCGCAGCGACGGTGCTGGAGGCACTGAAACTGGTGCTCAACCAGCCCAAC
ATGATCGTGGTGATGGGGATTGCTGAACAGGAGCTGTCGCGCGCAGTCTACGCCCTCTAT
TCGAAGCTGCTCAATACCGACCGGGAGAAGCTCGACCCAGAGTGGGGCAAACGCTACATC
GAGAAACTGATCCAGATCCCCTTCCCTGTCCCTCAGGTCACCAGCGCTAGCTTTCTCAGA
TATGTTCGCCACTGCCTGGGGGAGAGCGCAGTGGATCAGTTACTAGAGCGACCGGAGATC
TGGGCGCAGATCATCCGCGATGCCAGCGGCGCTGGCTTCCGCGATGCCAAACGCCTGATC
AACCAGTTCATCTCAGAGTGGGACAAGGGGCAGGCCAACACCAACCTGAATGGCAGCAGC
CAACTCGAACCGGGCCGAGTGGCACTGATGATCGTGCTGAACCGACGCTTCAGCAGATTC
ATCGACCATTGCCGCGCTGATCCCGGCCTGTTTGTGCGCTATCAGAGCCACTTTCTCAAA
CTGGCCAGCGGCGAGGTCGCCCTTGATGAAGAGGAGAGTCAGACGCTGACAGAGGCCTTT
GGAGAGCAGGAAGATGCCCCCTTTCATCGTAGCGAGGCGTTGGCCGAGCTGTTCGCCACC
TGCTTCTATGCCGAGCCGTCAGAGCAACCGCTGGTCAGCAGCTTTGAGAGTATCGAGGAG
GCCAGGAGCTACTTCGAATTCGGTCTGCCCCCTGAGCCCGTCAGCCAAACCACATCGACC
AGTGAAGCAGAAACTACCGCTGAACCACCACCAACCAAACCGGCTGATCATGTCAGTGAC
AGGGTGCTCAAGGCGCTGGAGCAGATCCATCAACTGCTAGGCCAGAATCAGCTCGATGAG
GCTGAGGCCGTGGCAGCAAAGGCCCTGAAGATCACGAAAAGCAGAGAGGAACCGCTTGGC
AGCGGCAAACTACAACTGTTGCGTGCCGAGATTCGTCTCAAGCAACGAAATCTGCGCTGG
GCACGCCAGTATGTGGAGGAGGCGCTGGCGGCAGGCATCGACCATCAGGACCGGGGTCTG
GAACTGGCGGCGCTCAGCCTCAAAGGACAGATCGAACTCGCCGCCGGACATCCTGCCGAG
GCCCAGGAGCCGGCCGCCCAGGCCCTCTCCCTGGCGCGGGCCATTGGCGACAACCGCGCC
GAGCTAGAGGCCTTGGAGACACTCGCCAGCATCAACCAGCAGCGAGGCGAACTCAATGAG
GCAAAAAGCTATATCCATCAAGCTCTGGAGATCGCCGAGTCTAACCGTTTCCGTAAAGCA
GAATTACGATTGCGGCTCGCCGAAGCAAAAACTGAACGACTGCGCGGTGATCTTGGAGCA
GCCTATCCGATCTACCAAGAAGTTCAGAAACTAGCCGATTCGCTCAATATTTCTAGCGCT
GAGTTTGATGCCTTGCTGCAACTGGCAGAGCTGGAACAGGAGCAGGGCAATCGTGCCTCA
GCAGAATCACAGCTCCAGCGGGCGGCAGAGATCGCCACAAAGATAGACGACCCGTTGCTG
TACGCCCAAAGCCAGATCGCCTTGGGCGAAGTGATGGAGGAGATGGAGATGATCGAGGCG
GCTGCACAATGCTACCGGGAGGCAATGGACGCGACTCAGGTCGCCACAAAAGGATTAGAT
AACCCAGCAGCAGCCCAGACGCTACAGGGAGATCTGAAAAAACGCCTGAAGCGCATCGAC
TACCTAAAGGAACAGCTACCGGAATAG
>LHPEGIIC_00073 hypothetical protein
ATGCGATCACTTATCATGATCTATCTGCTGCTGGTAATGACTCTGCTAGCAGGCTGTGGC
GGCGGTGATTCATCCACTACCACCACCCAATCCACTGACAGTGGCGATGCGGGTGGCACC
ACGCTCCCGCTCACCAGGGTCGACGCTGGCCCGAGCGGCCGTGTCGATCTGCGAGTCTCC
TGGGATCTTACCCCCACCACTCAACTGCCGGTAACAGGCTTCAAGGTCTACCATGCCGCC
ACTTCCGACTACGATGCGATGCTGCCGGTGGGGGAGCAGAGCGATGGCAGCAGCAGGCAG
TTCATACTGCGGGATGTGGCGGTCGGCACGCACTACTTTGCGGTCACCGTCGATGACATC
GACGGCTACACCAGCGGCTACTCGGAGATGTTGGCGGTGGAGGTCCAGTAG
>LHPEGIIC_00074 Toluene efflux pump membrane transporter TtgH
ATGGAGTCGCTGATACGTTTCTCCCTCAAGCAGCGGGTCTTTTACAACCTGATGTTCGTG
GTGTTGATGGTGGTGGGCTTCATCTCCATCTTCGCCATGCCCGCAGAACGCTACCCCAAC
TTCGGCTTTGGTGAGGTGATCATCAACACCATCTACCCCGGTGCCTCGGCGGTGGAGGTA
GAGACCCTGGTGACGCGCAAGATCGAGGATGCGCTGGAGACGGTGGACGATGTGGAGTGG
GTCAATGCCACCTCCTTTAGCGGTCGCTCCAATGTGCGCCTCAAGTTTGTCGACGATTCG
GACTACGAGGCGCTCTACGACGAGGTGCGCTTCGAGGTGCTCAATATCATCAACGAGCTG
CCAGAGGGGGTCGATCCGCCGCACATGCTGTATGTGACGGTGCAGGACTGGCTGCCGGTG
ATTGCCGTCAATTTGGTGGGGGAGCATAGCAACCGGGCGCTGGCGCTGATGGCGGAGGAG
CTGAAGAGCCGCCTCAAGCAGATTCCCAACGTGCAGGAGGTGAAGCTGAGTGGGGAGGAT
GTGCAGGAGTTCCACGTCTCCCTCGATCCCGCAAAACTGCGAGCGCTGGGGGTCAGCTAC
GAGCGGGTTGCTGCTGCCCTGAGCAGCGCCAACCTGTCGATCCCGGCGGGCAAGTTCACC
GCCAGCAGTGGTGAGTTCTTGGTCAAGGTGGATGAGCGTTTCGTCAGCCGTGAGCAGGTG
CTGCAGACCGTGGTGCGCAAGGATGCCGATGCCAGTCTGGTGCGGGTGGCGGATCTGATC
AGTCACGCCGGCATGGGCTATCGCGACCCGGTGGTGATCTCCTCGGTCAACGGCAGGCCC
TCGCTGGGGTTGCAGGTGATCAAGTCCGATGCGGGCAACGCGATGCGCATCCGTGATGCG
GTGGTGGCGCTGCTGGAGGAGTTCAGGCCACTGCTGGCAGCCCAGGGGGTGGAGCTGGTG
CTGACCCAGGATTCCACCGTCTATATCGAGGATGGCCTCAACACCCTCGGCATGAACATG
TTGGTGGGCATAGTCCTGGTGTCGCTGATCATCTGGTACTTCATGGGCATCCGCAATGCC
GGGCTGGTGACCATCGGCATCCCCTTCTCTTTTATGATCACGATGCTGATCATGTACCTC
ACCGGCAACAGCTTCAACGAGATCACCCTGTTCTCGTTCGTGCTGGTGACCGGCATCATC
GTCGACGATGCGATCGTGGTGACCGAGAACATCTACCGTCACGTGCAGGAGGGGGAGCCG
CTGCAACAGGCGATCGTTAGTGGCACCGCTGAGGTGGCGCTGCCGGTGATCTCCGCCACC
ATGACCACCGTCGCCGCGTTCCTGCCGATGTTGATCATGTCGGGCACCACCGGCCAGTTC
TTCGCCCTGGTGCCGAAGGCGGTGACCTTTGCCATCCTCGCTTCGCTGGTGGAGTGCCTG
CTGATCCTGCCGATCCACTACCTCGATTTTGGTCCCCGTGGCGGTAGCATGATCAAAGCG
GTGGAGCGCGACAATCTCCTGCTGCGGCTGCTGCGCAGCTTCACCGACCGGGTGCTGCGG
TTCACCCTGCGTTTCCGCCTCACCAGCGTGTTGCTGGTGGTGATTGCTTTCGGTGCGGCG
GTGGTGATCCTGGGCCTCTCAGTCAGCGGCAAGGCGCCACTGATCCGCATCCAGTTCTTC
CCCGACGACTACAAGCTCTACTATGTGGATGTGGTGGGGCCGAGCAACACCCCGATCGAG
ACCATCGACCGCAAGGTGCGGACGATTGCAGAGGCAGTGATGGAAGATGGCCCCGGCTAC
GCCCGCTCCGCTGCCGGATTTGCTGGCTACTACTTCAATGAGGACTACGAGCCGGTGTTC
GGCAACAACCATGGCTCGGTGATGGTCACCATGCCGGCGGTGGCGGAGCAGGCCTTTGCC
GACCCGCTGGCCCACCTAGAGCGGATGCGCCAACGCCTCAAACCGCGCTTCGAGACCGAC
GGTTACCAGCTGCATATCCACCCGCAGAAGGATGGTCCGCCCACTGGCAAGGACATCAAC
GTGCGTATCGTCGGCTCGAAGACCGAGACGGTCGCCGCGCTCGCCGCCGAACTCCTCTCC
TTCATGCGCGCCGATCCCGATATTGGCCCGCATCTGCTCGATCTGGCGGATGACCAGGGG
CGCCCGCGCCGGGTGATCCGGCTCGAGGTGCTACAGGATCGGGTGGCGGAGTATGGTCTC
GATAACGCCCGGGTGGCGCGGCTCGCCGCCAGCGTGCTCGACGGCCGCTATATCGGCAAG
TACCGCCATTTGGATGAGGAGATCGATCTCAAGCTCTATGTGGATCAAGCACAGCTGACG
GAGCCGGAGCATGCGCTCTACCTGCCGGTGGTGGAAGATGCCGACCGGCCGGTCCATCTG
GCCGATCTGGTGCGGCTGCATAGCTATTCGGAGCCGGGCGAGATCAAGCGCTACCAGGGG
CAGCGGGCGATCAGCCTAAAGGGGAATATCAAAGAGGGCGCGCCGACTTCGACGCCGGCG
ATCGTCAGCGCGGTGCGCGCCCACTACGAGACCCTGCGTGATCGCTATCCGGGCGCTACG
GTAATCTTCGGCGGTGAGCATGAGGACACTCAGCGTTCTTTTGAGTCGCTGGCCTACGCC
TTCATCATCGCGGTACTGGTGATGTATGTGATCCTGGCGACCCAGTTCCAATCCTACCTA
CAGCCGATGATTATCCTCTCGGCGATTATCTTCGCCCTGATCGGCGTGGTCTTCGGCAAG
CTGGTCAGCCAGTCGTTGTTCACCGTTAACAGCTTCATCGCGGTGATCGGCGTGGCCGGG
GTGGTGGTCAATGACGCGCTGGTGCTGATCGACTTCATCAATCGTCGCTACCGGTCGGGT
ATGGCGCGGCGCCAGGCGATCATCGAGGGGGTGCATGTGCGGCTGCGGCCGATCGTCCTC
ACCACCCTCACCACCACCCTTGGCCTGCTGCCGATGGCGCTGGGCATCCCCAGCTACTCG
TTGGTGTGGGGCAGTATGGCTTCCACCTTCGTCACCGGCTTGGCCACCGCCACCGCCCTG
ATCCTGTTCATCGTGCCGGTATTGTGGGATCTGCTGACCGGGCTGGAGGAGCGCCGCCAG
CGTCGTCGTAAGGGTACAAATCGGAGTGTGGATCTCGATGTGGATGAACATGAACAGATC
ACGGGTTGA
>LHPEGIIC_00075 hypothetical protein
GTGAACAAGATCCTCACTCTACCTCTGCTGATGCTATTGTTGCCGCTGCCAGCATTGGCA
GCCCAGCTGCAGAGCGTTGCGGCCCGAGTGGCCACCCAGCAAGAGACCCTCACCGGCTTC
ACCCGTGAGGCGGCGCTGCTGGTTGTCTCTACCGAGGTTGCCGGCCGGGTCGAGCGGGTG
ACAGCGGATGTGGGCGACAGGCTTGAGAAGGGCACGTCGTTCGCCTGTCTCGACACAACC
TTCATCGACCTGGAGATTCGTGCCAATCAGGCGGAGCAGCAGCGTCTGCAGGTGGATATC
ACCCACTACAGCAAGCAAGTGAAGCGCTTCAGCCGGCTACTGCAACAGAAGAGCTCATCC
CAGAGCCAGCTGGATGAGTCAGAACGCGCCCTGCAGAGCAGCCGTGCCCAGCTGGTTGCC
AGTCAGGTGCAGGCCCAGATCCTGCGCGAGCGCCGGCAGCGTCACTGCGTGGCGGGGCCT
GCGGGCTGGCGAGTGATTGAACGTCATGTGGAGCCGGGGCAGTGGCTGAATATCGGAACG
CCAGTGGTGACTCTGGGGGACTACTCACGCCTGATCGTACCGTTTGCCCTTAACAATGCG
GAGTTCACCGTACTTGAGCGACAGGCTGGCGATCTGAAACTGCGCCTGCCAGATCGGGGA
GGGGAGGTAACGGCGCAGATCGAACATGTCTCCCCTGCCTTCGACCCCGTGTCACGCAAG
ATCCAGGTAGAGCTGGCGATCGAACAGCCCATGCAACAGCCCCGCGGCGGTATCCGTGCC
GAACTCCGGCTTGAGTTGCCAGCATCTTCCGGGACGGTGCTACTGCCCCGCGCCGCTCTC
AGCGAACGTTATGAGCAGCACTGGCTGACCCGCGCCGACGGCGAGCAGCTGAAGGTGGTC
TATCTGGGAGTAGCCAGCGGGGTTGAGGGGGAGTGGGTGCGGGTTGCCGCGCCGGGGCTC
AAGGCCGGTGACCGTTTCCAGCTCCCGGCGGAGTAG
>LHPEGIIC_00076 hypothetical protein
TTGAACTACCACCACGGTGATCTGAAAAATGCCTTAATCAAGGCCGCAATCAGTCTGATT
GCCGAGAAGGGGCCTAACGCCATCAGCCTGAGAGCGGTGGCCAAGCGGGCCGGGGTCAGC
CACTCTGCCCCCTATCGTCATTTCAAAGACAAAGGCGCATTGCTCATGGCGATCGCTGAA
TCCGGCTTCAATGCGCTAGCGACACGCACCCGAGAGGCATCCCTGACTTTCCCCGATGAC
CCCACCAGGCAGCTTCAGGAGGCAAGCATCGCCTATGTTGAGCTGGCCGTGGAAAACCCC
GAGATCACCCAGCTGATGTTTGGCGGATTCATCACGCCTGGTGAGTGTTCCGGCACACTG
GCCGAGGCCTCGGAAAGGGCATTCAACAGTCTCTTATCCCTGATCGAGAGCGGCAAGGCT
GCAGCCGTCTTCCGTGACGAGCCTACCGAAGAGTTGGCGCTTGCCGCCTGGTCCATGATG
CATGGCCTCGCGATGCTCATCATTGGCGGACAGCTGCAAACCCGGGAGGGTGATCAGTGT
GGGCCGCAACAGATCAGCAGATCGATTGGCAGATTTCTGATGGAGGGGATTCTGGGGAAA
AACATCTCTTTTTCCGATCCCGGACATGAATGA
>LHPEGIIC_00077 hypothetical protein
ATGACGTTGGGAACTAACGCTAAAGTGAGCGATATGAACAGCTTAAGCAAGATCAAACTG
GCAGCAATGCTGTGTGTTTTTCTACCAGTCCAGCACGCCCTGGCCTACAATCCACCGATC
GGCATTCCAGAGCCGCCATTTGGCATTGATGAATCTGTCGAGATGTACAGCGGGGCCTCC
GGCTATGGCAACGATAGCACTGCCCCCTACACCCACTATGTGGATAACACTGACCCGAAC
TGCAGCGAAAACAACTGGCCTGGCACCAAAAGCGCCCCCATCTGTGACCTATTCAAAAGC
AGCTCCATCTCTCTACCCGCCGGCTCGGTGGTGGAGATCCATGGCGGCCCCTACTACATC
GGCCGGGACAAATACATCACAGCATCGGGCACTGCCAGCCAACCGGTCTTCGTCCGCGGC
ACCGATCCTGACAATATGCCCCGCTTTGAGGATCCCGGCGAGAGCGTTATCGAGCTGGGC
GGCTCGTTCTTGATCGTCGAGAACCTCCACTTCCACACCGGCATCAACATTAAGATGGCC
TCGGGCTCCGAGAGCATCGTGCTCCGCCACAGTGAAGTCAGCAGCGACCCCGACTACTGG
GGCAACCACGGTTCCGCCGTCTCGATGGGGAGCTCGAATAACAATGTGGTCTACCATAAC
CACATTCATGACAACCACCGGGGCAGCCCAAGCAATCCGATCGACATGCATGGTGTCAAT
CTGAGCAGCGGTGCCACCAATATGTGGATTCTGGAGAACCACATCCACCACAACAGCGGC
GACTCATTCCAAGGCTGCCACCGCTGTCTACCTGCACCGCGGTTTGTCTATGTGGGCAAG
AATGTGATGCATGAGGACCGCGAAAACGGCGTCGACCTGAAGACCATCCATGACGCTATC
ATCTCCCAAAACACTATCTACGGATATGAGAAGTCTGATACATCCATCGGCGACGCCGTC
ATCTTTGGCAGTAACGGCATCGATCTCGCTGGAGGCTATGGGCCCATCCGTGCATGGCTG
CTTTTCAACGACATTTCACAGGCAGGTGGACGTGGATTGCGAATCGAGGGGGTCAAGGAT
GGCTATGTCATCGGCAATATAATCCGTAATGTTCGAAGAGGCATCCAATTCGATATCGGC
GGCGACTCCACCAATGTCAAAGTGGTGAATAACACCATCGTCAACACAGAGGATGGCATC
CATCACTCCTGGCAGTGCGGAGCGGATTCTTTCAGTATCGAGAACAATCTGATCCTGGAC
GCATCTCTACACAACATCATCGTAGATAGCTGCATCTCGGAACAGATAGATCTGCGCAAC
AACCTGCTGTGGAACAGCGCCACGGCCGGTGCTTCGGTCGATATCGGCGGGACCTCCCGC
TCCGGTTCGGATGTCGATCTGCTGTCAGACTCCAGCCTGGTATCAAAGCTGGCTAGCAGC
AGCAACAATCTGGTAAAAGCCCCTGTATTTGCCAGAGACAGCTACGAGCAGGTCTCCAAC
TCCCCTGGTGTTGATGCCGGCATTCTCAGCAAGGCATATCAGGAATTCGAAGACCTCTAC
GGCATCGACATCCGCTACGATCTAAAGGGCAACCGACGGCCAAAAGGGGCAGCCTGGGAG
ATCGGAGCCATCGAGACCTACGCCCCAGATCCACCAACCAATCTGCGCATCGAAAAAGTG
GAGTAG
>LHPEGIIC_00078 hypothetical protein
ATGGGGATTATAAAAAATTTGTTGGCATTGATTGGCTTGGTTGCCATTCTTGCTGGCGGT
GGGCTCTATATGAAATATAAGAATGTGGCCTCAGAGTTCGACCCGGGGGCGATTGACGCC
TATGGGGATATGGTGCGGCAGCTGCTCGAAACGAAAAACGCAGCAGAGGCGACGATCTGG
AAGCTCCCCGTTGAGGAAGGGCTCTCGGCTGATGAGGTTGAGGAGACCATGAAGTTCGTT
GCAAACGAATACAATATGTCACATGTGGGTGAGCTGCCGCTCTCCAAGGATATCGAGGCG
AAGAGTGGCAAGAAGTATCGCTATGTGAAGATCTTCCTCTTCTGTAACTCACTGACTGCA
GCCAGAATGCTCGACTATTCAGATGCCTACTCTGCCTATCTGCCCTGTAGAATCACCCTG
ATAGAAGACGAGCAGGGAAAGCTCTGGCTGATTGCGCTCAATATGGATTTGATGATCTAC
GGTGGTAAACCGCTGCCTCCTGCGTTGAAAGAGGAGGCGATTCAGGTCAAGGAGTACATC
CTCGATATCATGAAGCGTGGGGCGTCCGGAGAGTTCTGA
>LHPEGIIC_00079 hypothetical protein
ATGATCACGGTAGTCGGTAGTCTGAAGGGTGGTTCAGGAAAGAGTACCCTGACCTTTAAT
CTCGCTGTCTGGTTGGCAATGGCCGATACCGATGTGGTGTTGGTGGATTGCGATCCACAG
GCGACTTTGACTGACGTGGTCGAAGTGCGTACCGAGGAGGGCTATGATCCGCGCATCAAG
GTGCTCGATTCGAATGGCCTGGATGCAGCGCTGGCGGATGAACAGGGTGAGATGCTCATC
GATGTGGGTACTGCCGATATCGAATCCTTGAAAAAAGCGTTGAAGATGGCCGACCGGGTG
GTGATTCCGGTTCCCCCTTCGCAGGCCGATGTCTGGTCAACACAGCGTTTTATCCGCTTC
GTTGAGGAGGCGCTAGGTGACCGGGAGATGCCTGAGTTAGTGGCATTTATTAATCGTGCG
GACACCCACCGGGCGATCCGTGAGTCGGATGAGGCGGCCGCTGCTCTGATCTCCCTGCCT
GGTATCGATTTCGTAAAGCAGCGTCTCTGCCAACGCACAGTCTTTCGGCGCTCCTTCAGT
GAAGGGTTGGCGGTGTTCGAGCTCGACCCGCGCGGCAAAGCATCGCGGGAGTTCAATTCA
CTTACAGCAGCCCTCTATCCGCAGCATCTGCGGGCATAG
>LHPEGIIC_00080 hypothetical protein
ATGAAGACGGATAGACTTAAGCTGTTCTCTCTCGGCTCATTTTTCCTCATGTCTTTGCCG
CTGATTGACGCAGAGGCCTATGTGCCAAACGGTGGCTTCTGCTCGCCTTATGATTATCGT
GCGTCGTTCTATCCGGAGCGTCAGAGGAGCCCTGATTATCCTCTGCCGCAGCCACGGGTT
AGCTATCCGTTTCAATGGCAAGGCGTAACCCCGACACGTTTTCTTGAAGAGCTGCCACCG
TTGTGGAGGGAGCGTTTTCGCCCCTATTCATCCGCTGGCGATCGCTATGGTAGACGTTAT
GTTCAGCCCGTCGACTACCGGGAGCCGGCGCCACGGATTCGATACTCTTTTCCTGCTCAG
CCTCATCAGGCGTATGGATGGCGGCGTTCGAGGCCAGCGGTGGCGGATCGGTACCAGGGT
TACACTGGACACATCTATCCGCCCTACTGGAATGCGTCAAGACAAGCAGCGCCTCCTGCC
TGGATGGCACATGAGTATGCCAACTATCGTTTCCGGCCGATGCGCCGGCAGTCTGGGCCG
CAGCCGGTGCGCAACTGGGGCATGGTTGCACCGCGATCTACGGGCTACTCCCCGCAGTTT
GCTGTGCCGCAGCAGGTTCAGATGCCGACCTTTCGGCCATCCCCTGATTACTACCAAGCA
GCCCAGGTGCCAGATTATTCCAGGTTCAACCAGACGCGAATTCAGCACGGGTGGCAGCGA
CCTGGTCGTGAGTGGGCTGGAGCAGGCCCGGCTGCGAGCGGGCGCTATATCTATGGCTAT
TCAGCGCCTGCACGCTATGTATTTCGCCCTATGACGCAACCAGTTGCGCCGCAAAACAGG
GCCAGTGGCTATCAACAGAACTATTCTGCCGGTGCTTATTCAAGATCCAACCCAGTCGCG
TCGGCGCTTCAGGATAGGAGATCTGCCGCCTACAATCCTGCAGTGCAACCAGCTCATAAC
TGGAGGTTCGTGCCCCGTAATGAGAACAGGCCAGCGATACAGCGGGGCTATCGTTTTCGG
CCTGTCGGAATGACGCGCCAGGTGCCGGTTGCTGTGAGTGGTTGGCGAGGCGATTTTCGC
AACAGGAACGAAGAGAACTATCGGCATGCTCAGCCTCAGGAGCTCTCCCCCAGTCGAGAC
GAATGGCCGATGTTGTCGAGCCTGCCGGACTGGCCGTCACGATGA
>LHPEGIIC_00081 hypothetical protein
ATGAATAAGGGTAAAGGCTTGTATGCTGCTCTGGTGTGGCTGGCGTTGTCGTTCAGCGGC
GCTCTTCAAGCGGGCTTCGCCTGCATTGAGTTTTCAGCGGAGATGGTCCAGCTTAATCCG
GGCGGTGAAACCGTCAGCGGTAGGGTGTTTGTGGGCAAGCGACACATGCGTACAGAGCTC
AGGCAGGGTGGGGACACGATTGCGTTGATTGCTGATAGCGAATCGGGGAGCAATCTGCTG
CTAAATCTTGAGCAGCGCACCTATCTGCTCCAGCAGGGGCGCCCAAACGTCGATGTAAAG
TCTGGACGCGGTGAACGAAATCCCTGTGAAGAGGTAGAGGGCGCACTCTGTGAAAGGCTG
GGTGAAGAGCAGCTCAATGGACGGCCAGCGAGCAAATGGCAGATCACCCTCGGCAGTGGG
GAGGGTGCTCAGAAGGTGACCCAGTGGCTCGATAAACAGCGAGGCTTTCCGCTACGTACT
CTCTCAGAAGGCGGGCAGCAGGCTGAGATGCGCCTGCTGGGCAGAGAGACCCTCGCAGGC
CGGAGTGTGGAAAAGTGGCAGGTGAGTGTGAACCGCCCCGAGCAAGAGGTTGTTCGGACC
ACCCAATGGTATGATCCGGCGCTTTGTCTTGCCATTAAAGAGATTTTTCCGGGGGGTAGG
GTGCGCGAGCTGAAACAGATCGAGCTTGGTGAGCAGTCGCCCGCTCTTTTTGTTGTGCCT
GAGGGGTTCAAGCAGGTGGAGCTCCCCCGCTAG
>LHPEGIIC_00082 hypothetical protein
ATGAAGCCCATCGGCGGCGGCTCGCAGACATCGATTCAGTTCGAGCGGGACCAGATAGCG
CAACCGCCCCCCTACTTTGTAAGGGCCCTGCTGTTGCGAAATCGACTATCGGGTCGAAAC
CTGGGCGAAACCGCTGGCTGA
>LHPEGIIC_00083 hypothetical protein
ATGAAGGGCGGCTGCGCGATCTTGTGGTTGCGGCCTGCCCTGGGCATCTATGCGCTTCCC
CTCTGTCGACGAAATCGGACGAAACTGATAGCTGCCGACCTGGGCTGGAACCTGCGTAAA
GCGCTCGACTGGGCGATAGGTGCCTCGCGGCAGGCCCAATGCAGCAGAGCCATCGCTGAG
TGA
>LHPEGIIC_00084 Multidrug resistance protein MdtB
ATGAGCCAGAACGACGACCACAACGATCAGCTCCACTCGATGGATCCCGATTACGAGGCC
CACCTGGGCATAGCCGGCAGGACCGCTCGGTTCTTCATCGAGTCGCCGCTGTCGCCGCTC
TTCTTCATCGCGATGATGATGATGGGGCTGATGGGCCTAATGCTGACTCCGCGCCAGGAG
GATCCTCAGATCTCGGTGCCGATGGTCGACATCTTCGTCCAGTATCCGGGGGCGGCGGCG
GAGCAGGTCTCCAGCCTGGCGATCGAGCCGCTGGAACGGATCATGTCGGAGATCCCGCGG
GTCAAGCATGTCTACTCTGCCGCTCAGCGTGGTGGCGGTGTGGTCACCATCGAGTTCGAG
GTGGGCGAGGAGATGGGGGCCTCGCTGGTCAAGGTGAATGACAAGCTCGACTCCAACATG
GACAAGATTCCGCCGGGGGTGATGCCACCGCTGGTGAAGGCCAAGGGTATCGACGATGTG
CCGGCGGTCAATCTGACTCTCTGGTCGAAAGATATGGATGGAGATTCAGTCCCCGATGTG
GACGATGGCCAGCTACGTATGCTGGCCCACGATGTGCTGCAATCGATCAAGCAGCTGCCC
GACACCGGTAGCGGTTTTGTGGTGGGTGGTCGGCGTGAACAGATGACCGTCGAGGTCTAT
CCGGAGCGTCTGTCGGGCTTCAACATCAGCATTGATCAGGTTGCCCAGACGATCAAGAAA
AACAATATCGAGCTGCAGGCGGGCGGCATCGAAGGCGGTGATAGCCGGTTTAATGTGACT
ACCGGCGCCTTTCTGCGCTCTGCCGACGACATCAACCGTCTGATGGTCGGCATGCATAAC
GATGTGCCGGTCTATGTGCATGACGTAGCGCGGGTGACCCAGGGGCCGGAAGATGCCAAG
CAGCTGGTGGCCTATTACACCGGCAAGGCCAGCAATCTCGATATCCGGGCCGATGGCGTC
CCTGCAGTGACCATCGCGGTAGCCAAAAAAGAGGGCTCCAACGGCGTCACCGTGGCCAGT
TCGATCATCTCCCGGGTCAACAAACTCAAAGGCACTCTGATCCCCAATAACGTCGCGGTC
AGCATTACCCGGGATTATGGTAAGACCGCCGATGACAAGGTCAGCGATCTGATCTTCAAG
CTGTTTGTGGCCACTGGCTTCGTCTTCCTGCTGGTGCTGGCGGCGTTTCGTGCCTTCCGT
CCCGCTATAGTGGTGGTGCTGGTTATCCCGGTGGTGCTGCTGATGACCATCTTCAGCGCC
TGGCTGATGGGCTACACCATCGATCGGGTGAGTCTGTTTGCCCTGATCTTCTCCATTGGC
ATCCTGGTGGATGACGCGATCGTGGTGGTGGAGAATATCTACCGGCGCTGGCTGGAGGAG
GGCAAGACCGATGTAGCCACCGCGGTGGATGCGGTGCGTGAGGTGGGTAACCCAACCATC
CTGGCCACCTTTACTGTTATCGCGGCGCTGCTGCCGATGGGATTTGTCTCCGGCATGATG
GGGCCCTACATGGAGCCGATTCCGGCGCTGGGTTCGTCGGCGATGCTGATCTCGGTATTT
GCTGCCTTTGTCTTCACTCCCTACCTCACCATGTCCCACTGGTTGCGCCCCTCGATGCGC
TACCTGAAGACTGCCGGCGAGCGCGAGCACAAGGAGGCGGAGAGGTTGGAAAGGATGTTT
CGTCGCGTCCTGGTGCCGATGATCGAGACTCCGAGAAAAGCGCGCTTGTTTCGGCTGGTG
ATGTGGGGGACGTTCCTGTTCGCCTGTTCGTTCTTCTACTTCAAGTGGGTGGCGGTGAAG
ATGCTGCCGTTGGACAACAAGCCCGAGTTTGCGGTGGTGCTCGACATGCCGGAAGGCACC
GCGCTGCCGGTTACCGCGAACCTGGCGCACCGTATGGCGGAAGCGATCCGGGTCCATCCC
GAGGTGATGGCGGTGCAGGTCTATGCGGGGACTGCACGCCCGTTCGATTTTAACGGAATG
GTGCGTCACTACTACCTGCGACAGGATCCTTGGCAGGCCGAGGTTCAGGTGCAGCTGACG
CATAAGGGCAAGCGTGCTGAGAGTAGCCACGATATTGCAGTGTATACACGGCGCCTGCTG
ACCGATATGACCGAGAAGCTGAAGCGGCAGAAGAGGATCCCGGCGGGTGTCAAATTCTCG
GTGGTGGAGATGCCGCCAGGTCCGCCGGTGCTGCAGTCGGTGGTTGCAGAGGTCCACGGC
CCAAACCAGGCGGTGCGCCACCAGGTGGCGAGTGAGTTGACCGAGATCTTCAGCCGCACC
GAAAGTCTTAGGGACGTCGACAACTATATGCGCGATCCCTACAAATACTGGCGTTTCGAG
GTGGATACTGAGAAGGCAGTGCGGCGCGGTATTTCGGTGGAGACGATCAATCGCAACCTG
GCGATGGCGCTGGGCAGTGCGCCGGTGGGTGACGTCAAACAGCGCGCCGGGCATGAGCCG
ATCAATATCGTGATCCAGGTGCCCCTGGCAGAGCGTTCCGAGGTGACTCGTCTGGGCGAT
CTGCCGGTTCAGTCCGACAGCGGCATCACTGTGCCGTTGCGGGAGTTGGGGCAGTTTGTG
CAGGTCACTGAAGAGCCGATTATCTATCATAAGGATCTGCGCGACGTGGAGTACGTGGTG
GCAGAGGTCGGTGGCAAGTTGGCGGCGCCGGTCTACGGTATGTTCCAGGTGCAGGATCTG
CTGAAAGAAGATGGCTACATCAGCCCCGACGGGGTGGCGCTCGAGAGCTTCTGGCTGGGG
CCACCGAAGGATGACACCACCTCCGCCATCGAGTGGGCCGGCGAGTGGACAGTGACCTAC
GAGACCTTCCGCGACATGGGCGCAGCGTTCATGGTGGCGCTGGTGTTGATCTATGTACTG
GTGGTCTGGGAGTTCGGTAACTTCCGCATCCCGGCGTTGATCATGGCGCCAATCCCGCTG
ACCCTGCTGGGCATCATTCCTGCCCACTTCGTGTTCTTCCACTTTGGTGCGGGCGGCGAG
TTTACCGCCACCTCAATGATCGGCTGGATCGCCCTGGCGGGCATCATCGTGCGTAACTCG
ATCCTGCTGGTCGACTTCTCGATCCATCAGATCCAGCAGGGTGAACCGGTGGTGGAGGCG
GTGATCCAGTCCTGCAAGACTCGCACCCGGCCTATCCTGATCACTGCCCTTGCGCTGGTG
GCGGGTTCCTCTGTGATCTTTTTCGATCCGATCTTCCAGGGTATGGCAATCTCGCTGGCC
TCAGGTGTGCTGGTCTCCACGGTGCTGACCCTGATCGTGATCCCACTGGGCTGCATCAAG
GCGAGCAAGGATCTGGTGGAGGTTGCCGCGGCAACCTGTCCCGCCGGGGTGACCATGAAG
AGCTATGAAGAGCTGATGTCGGGCGGTACGGCAGCAGCGATGAGTTCGGCGCAGCCAAAG
CCGGTAGCCGATTCGACACCGCTCTGGATTGGGGTGTGGGGCAAGCTGATCACCATCGTG
ACCATGCTGTTCTATTTTGTTCGCGGCATCGTTCTGCTGTTGATGCAGCTATTCAGGAAA
AAGCCATCCAGAGGGAAAGGCACGCCAGCAGCCGGCAATGCGTCGACCCCGCCCTCCTCT
GGAAGCGGTGGGGCTGGCGGTGCAGATCGGGTTGTCGCTGGCTTGGCAGAGGCCGCGCCT
GCGTCAGCCTCTACGCCAACAGCAGCAGATGCTCCGGCCCGGGTGGAAGCGGAGCCGGCA
AAGATAGTCGCGCAGGCTGATGCCGTTGACAAGGTTTCTGGGGCGACGAGGCAGGAGGGT
GTCGCTAGCGAAGCGCCTGAGCCAGTTGCGGAAGCCGTGCAGCCAGATATGGCCGCAAGC
GGGAAACCGGCGGCAGAAGCGGCACAGAGTGAACCGACGCCCAAAGTCCCGGCGAAGGCG
CCGCCGAAGGCCAAAAAACGGCCATCGACTCTGAAAAAGAAAGTGGCGAAACCGAAAGCG
GTCGAGGCCGTGACCAAGTCCGCTGTTGGCGTTAATTCAGCCGTTGCTCTGGAGGCGGGG
AACGCCCCGAGCAGGAGCGGTTCCGCTCCGGCTAAGAAAAAGGGCGGGCGTCGGGGCATT
CGTTTGAAGAGCTGA
>LHPEGIIC_00085 hypothetical protein
ATGGGTGACAGAATAAAAACGTTGGTTATTACTCTTAGCATGGCCTTGGCTGCGGCATCG
GCAAGCACGCAGGCTCAGGAGTATGACGCCAGCAGCGGTGATCGCTTCGTGGTGCAGCAG
GCGCAGGGCGTAACCCAGGTTTCTTTGGGCGGCACGGTGGTGCCCTATAAGGAGGTGACT
CTGTCGGCGCAACTGCCTGGTCGGGTCAAATACCTGGCCGGTATCGAGGGCGATGCCTTC
AAGTCGGATGATCTGCTGGTCGAACTGGATGACAGTGAGCTCTCGGCGAAGCGCCAGGCG
GCACTGGCGCAATTGGCCAACGCCGATGCTCAGCTGCGTAATGCCGGGGTGCAATACTCC
CGAGAACTTTGGTCGCCGAAGTCAAAAAATTCTCCTGGTGGCATGGGGGTGCCGAATCTG
TTTGATCAGATGTTCACCCGTCAGATGGAGGATGTGATTGGCGAGCGTGATCGTGATGCA
GAGCGCGGCGCCGATCTCTATGCCTCGCAGACCCGTATCCAGCAGGCGCAGAACACCATC
CTGCGGGTCCAGTCAGAGATCCGGGCGATCGATGCCAAGCTGCGTGACGCCAAGAGTGTT
GCGCCATTTGCTGGCGTTATCATGAAGAAGTTTATCGAGGTGGGTGACACGGTGCAGCCG
GGGCAGCCGCTCCTCAAGTACGCAGATGTGGAGTACCTGCAGATCGTTGTGGAGGTGCCC
GGACGGCTGCGTCCCGGTCTTAGCGAAGGTATGATGCTGCGTGCCGAGCTGGATGTCGGC
TCCCAGGAGATTCCGGTGAGGGTGGCGCAGATCTTCCCCATGGCCGACGCCCAGCGCCAC
ACCGTCACCATCAAGTTTGACCTCCCGCAAGGGGTCTCGGCACCCGGCATGTACGCCAAG
GTGCAGGTGCCGGACTTCAACGCGCCGACCCGCAGCAATCCGGTTATCCCCTCCAGCGCC
ATCCGCTACAACGGTAGCCTGCCCGGGGTCTACGTCATCGGCGAGGATGACAAGCCGATG
TTGCGCCTGATCCGTGTCGGTGAGGAGCTGCCTGGTGGTTACACCATGGTGCTTTCCGGT
CTGCGGGCGGGCGAGCAGGTGCTGCGTAACCCCGGTGTCGGTGTTAGTGCCGGCTGGACC
CAGCCACAGCGCTAG
>LHPEGIIC_00086 hypothetical protein
ATGGCTGATCTTTTTTCCGATGCATGGATGAAGGGTTTCATGGAGCACTGGAATGCCGAG
CCAGAACTCTCCGACGCACTGGCCCAAATCGGTTTCAATAGTGTCATCGGCTATGGTTTT
GTTGGCGATGCCCAGCCGCGTGGTGTGCTGGTTGTGGATAATGGCAAGGCGACCTCTGCT
GGGGAGTATGAGGGAGAGGCACTCAACTGGGACATCCGGGCTTCGGAAGCACAGTGGAAA
AAGTGGTTGGCAAAGCCACCGGGCATGATGGGATTGGGCGTTGCTTTTACCTCTCGCAAG
ATGCGTTTTGAAGTGGGTGATTACGCCTCGATGCTCAAGGACCCACGCATGGCTGGTCCC
TTCATCAAGAGTTTTTCGGTAATGGGGCGTGTCTGA
>LHPEGIIC_00087 hypothetical protein
ATGCACCCCGCCGGAAAGATTATCGAATCGCGCCTGCAACACCTGGAAACCCACCTTGAA
CAGGAGAATCCCGTCCTGCTGGAGACGGTCAAAAGTTTCCGCACCCTGGACGAGATCGGC
TTTAAACTCGGCCTACTCGAAGGCGACAACTCCTATTCCATGCAGATCCCCTGGTGGCCG
CTGATCTCGATTCTCGGCACCTTTTCGGCGGGCAAATCGACCTTCATCAACCACTACATC
GGCCACAAGATCCAGCGCTCCGGCAACCAGGCGGTGGACGACAAATTCACCGTGATCTGC
TACAGCCGGGAGGAGACCGGCCACGCCCTGCCCGGTGTCGCGCTCGACTCCGACCCGCGC
TTCCCCTTCTATCAGATGTCCGATGAGATCGAGAAGGTGGCCACCGGCGAGGGCGCCCGC
ATCGACGCCTACCTGCAGCTCAAGACCTGCCCCAGCGACAAGCTGCGCGGCAAAATCGTC
ATCGACTCTCCCGGCTTTGACGCCGATGCGCAACGCACCGCCACCCTGCGCATCACCGAC
CATATCATCGGCCTGTCGGATCTGGTGTTGGTCTTCTTCGATGCGCGTCACCCGGAACCG
GGCGCCATGCGCGACACCCTCGACCACCTGATCGACGACACTATCAACCGCCCCGACTCC
GGCAAGTTCCTCTACATTCTCAACCAGATCGACACCACCGCCCGCGAGAACAATCCGGAA
GACGTAATCGCTGCCTGGCAACGCGCCCTGGGTGAGCGCGGCCTCACCGCAGGACGCTTC
TACACCATCTACAGTCCAGAGGCGGCGATACCGATCGAAGATACTGCCCTGCGAGAACGT
TACGAGCAGAAACGCGACCAGGACCTGAAAGATATCCACGGCCGCATGGAGGAGGTCGAG
ATCGAGCGCGCCTATCGCATCGTCGGCGCCCTCGAAAAGACCGCGCGCGACATCGAGGAG
CGCAGCATCCCGCTGGTCGCCAAGACCCTGAAGAGGTGGCGCAAACGAGTCTTCTGGGGG
GATGGCGTGCTGATCGGAGGCCTGCTCGCACTGCTGCTCTTCTTCAGCATCAAGGCCAAT
TACTGGAAAGGTTTCAGCTTCACCCCGCCCTGGCTGCTCGACGCGGCAGGCAACCCGATC
TTCAACCCATGGCTGCTACTGATCCCGCTGCTGCTGGTGTTCGGCGCGATCCACTTCAGT
GTCCGCTCACTGGCAGCAAAGAGCCTGATTGCCAGCCTGCACAAACAGAGCGAAGCGGCC
GGCCTGCTGTGCAACCCGCTCGGCAGCTTCCTGCGCAGCACCAAACCCTGGCGCAGTATG
CTCATGCGCGCTCCCGCAGGCTGGGGACGTCGCACACGTGCCCGCCTGACCGAGGTGATC
AAGTCGACTGACAACTATGTGCAGACCCTCAACGACCGCTTCACCAATCCGTCGGGTAAC
AGCCTGAAGACCGCACACCATTCTGCAGCACCGGAGGATTCCACTGATACTGCTCCAGCA
GAGGAGATAGCGACCGCTCAGGAGCAGAACGCATAG
>LHPEGIIC_00088 hypothetical protein
GTGGATTTCTCCTTCAGTCAGGTATCAATGGATCTTCGCGAGCGGTTCTTCAACCTGCTC
GATTCGCTATCGGCATTGCGTGCCCTATCGCGGATCGATATGGCGCGGCTGACCGAAGAG
GAGCTGGTCGAGCAGGCGCTTGAACAGCTGGTGCGTTACCAGAACCTGGAAAGTTGCTCG
GTGTTTTTCCTGGAACAGGGCGAGCTGCGCTGTGTTGCGGGAACCAGCATGTCGGAAATT
CATACCAGGAGGGCCGGGATCCAGATGCATGTCAGTCGCGGCTCGTCACAGATGCATTTC
GGGCTGGGGGAGGGGATCATCGGCATCGCAGCCCAGACCGGGGACCTGCAATATTGCAAC
GATTGTCAGCAGAGCCCTGCCTACAAACCCTTTCCCGATGAAGAGGTAGGGCGGCCGGGG
TCACTGGTCTGTGTGCCGATCAAGATGGGGGATCGGACTCTCGGTGTACTCAACGCCTCC
CATCCGATGAACGATTATTTTGAGCCCTGGCAGCAACACACCATCAGCCTCTTCTGCAGC
ATGCTGGGACAGATGTTGCACAATCATCGGCTGCTGCATGACCTGGAGTATGTCGTGGAT
CAGCGCACCGTGGAGTTGCGTGCGGCGCTGCGGGAGGCGGAGCAGCTGCGACAACGCTAT
GAGCGGCTCGCTGCCATCGATGGGCTGACTGGCCTGCACAATCGGCGCTTCTTTTTCGAT
GAGGCGGGTAGGATGCTGGCCCAGGTGCTGCGCCACGATTTCGCCTGCAGTCTGCTGCTG
CTCGATGTGGACTACTTCAAGCGGGTCAATGAAGAGTGGGGTTTTGCGGTGGGGGATCGC
CTGCTCTGCCGTATCGCGGAGATCCTCAAGGCAGAGGCGCGTGGCGGTGATCTGGTGGCG
CGGATTGGGGGAGAGGAGTTTGTGGTGCTGATGCCAGATTCCCAGTTGGAGGGTGCGCAT
CTGCTGGCACAGCGGATCCAGGAGCGTTTTGCGCTGATCGATCTTGGTGTGGAGATTGGC
CGGCCCAACCTCAGCCTGAGTGTAGGGGTATCGATGTTGGATCGGCAGAAGAGCCGGCTG
CGCTCACCGGCTGAATTGGTGGAACAGCTCTACACAGAGGCAAACCAGGCGCTCTACCAG
TGCAAAAGCGAAGGTTGCAACTACAAGGCCTACTCTCTGTAA
>LHPEGIIC_00089 hypothetical protein
ATGTCTGCACAGCTGATGGCGAAAGAGAGGGTGTTGCGGGTCAAGCATCTGCCGCCACTG
TCGGCAACGGCGTCGCAGCTGCTGGAGCTGTTGCCGCGGGAGGATGTGGAGCTCAAGGAG
CTGGCTGAGGTGATTGGGCAGGATCCGGGGTTGACCGGGCGTCTGCTGGGGCTCGCCAAC
TCGGCCTATTTTGCACTACCCAGCCCGGTGCTGACGGTGGAGGCGGCGATCATTCGGGTG
CTGGGGCTGAAGATGGTGAAGAGCCTGGCGTTCAGTATCGTGCTGGCCGGCGCCTTCGAT
ACCCATCAGTGTCCGGCTTTTCTGCTCGATCGTTACTGGTACAAATCACTGGCCACCGCT
TTTTTGGCGCGTCGCCTGAGTGAGCTTGATAGCGGTGATGAGGTGACAGACCCGGATCGG
GCCTACCTCTGTGGCCTGCTGTTGGATCTGGGGCAGTTGCTGCTGGCGCATGAGTTTCCA
CACGTCTATTCGCAGGTATTGAGTGAGGTGGAGCGGCGGCCGGAGCTCGATTCTGCACAG
CTGGAGCGGCAGTCGTTGGGGATTACGGCACAGGATGCCGGCGTTTGGCTGGCTGACCGC
TGGCACCTTCCAGCGGAGGTGGTGGCGGTTCTCGCCGGCTGTTCTGGTGTTAAGGAGGGG
AGGCGCGTACCGGCAGAGACTCCCCTGGTGATGGCGGCTGAGGCCTTGGTGCTGATCTCA
ATGCGTGGTGAATCCTTTGCCAAGTTGGGCGACGGCCGGCCGTCTGGTTTGCCGGCAACA
GAGCAACTGCAGCGGATGGATGAAGAGTTTGTGCAACAGCAGGATGCGATACAAGCGCTA
GCGGGTCTGCTGGTGAGTTAG
>LHPEGIIC_00090 NADH pyrophosphatase
ATGTACCAGAATGCACCCTACACTTACCGCCACCCCCACCCGGCAGTCACCACCGACGTG
GTGCTGTTCACTATCCGCGAAGGGGAACTGCAGCTACTGCTGATCCAGCGTGCCAATGCG
CCCTACAGTGGCATGTGGGCGCTGCCCGGCGGCTTTCTTGAGATCGACGAAGATCTTGAG
CACTGCGCCAAGCGGGAACTGGAGGAGGAGACAGGCATCAGTGGCATCTATCTGGAGCAG
CTCTACACCTTCGGCAGGCCCGATCGGGACCCGCGCGAACGGGTGATCAGCGTCACCTAC
TATGCCCTGACCCCCTCCGACCGGCTCACACCCAAGGCCGCCAGCGATGCCAAAGCGACC
GACTGGTTCCCGCTCAACACCCTGCCAGCGCTGGCCTTCGACCATGCAGAGATCATCGCC
CTGGCCCAGCAGCGGCTGATCGCCAAGCTCGACTACTCCACCATTGCCTTTCAGTTCATG
GAGGCGCAGTTCACCCTGAGTCAGCTGCAATCGGTCTACGAGATCCTGCTCGGCACCCGA
CTGGACAAACGCAACTTCCGCAAGCGCATGCTCGCCCTCGGCCAGATCGAGGAGACCGGC
GAGCAACATCGCACCGGCAACCATCGCCCCGCCCGCGTCTATCGGGTAAAAAACCCGAAG
CGGGTAGAGATCATCAAATGA
>LHPEGIIC_00091 Quinolinate synthase A
ATGAGCGCCAACGCCCCATCCATCACTGTCGACCTGCCCACCATCAAGGTCCCCGACCAT
CCCCAGTGGCCCGCGCTATCGACTGCGGAGAAAGAGGCACTCAAGACAGAGATCAAGACG
CTTTTGAAACAGCGCAACGCGGTACTAGTCGCCCACTACTACACCGACGCCGATCTGCAG
GCGCTGGCCGAGGAGACTGGCGGCTGTGTCGCCGACTCCCTGGAGATGGCCCGCTTCGGC
GCCGAGCAGGAGGCCGAAACCCTGGTGGTCTGCGGAGTGCGATTCATGGGCGAGACCTCG
AAGATCCTCAACCCGGAGAAGCAGGTCATCATGCCCGACCTGGCGGCCACCTGCTCCCTC
GACGAGGGCTGTCCGGCGGATCAGTTCAGCGCTTTCTGCGACCAGTACCCTGACCACACC
GTAGTGGTCTATGCCAACACCAGTGTCGAGGTAAAGGCGCGCTCCGACTGGGTGGTCACC
TCCGGCATCGCCCTGCCCATCGTGCAGCATCTGGCCGAGCGTGGCGAAAAGATTCTGTGG
GCGCCAGACCGCCACCTGGGCCACTATGTGCAGCATATCAGCGGTGCGGAGATGATCTTC
TGGCCTGGCTCCTGTGTGGTCCACGAGGAGTTCAAATCGGTGGCGCTAGAACGAACCCGC
CGCCTGCACCCCAATGCAGCGGTACTGGTACACCCGGAGTCACCGCAGAACATCGTCGAT
CAAGCCGATGTGATCGGCTCTACTACCGCGCTGATCAAGGCGGTCAAAGAGATGAAGAAC
AGGGAGTTCATCGTCGCTACCGACGGCGGCATCTTCTACAAGATGCAGCAGATGGCGCCG
GACAAGGTACTGATCGAGGCCCCCACCGCCGGCGAGGGCGCGACCTGTGTCAGTTGCGCC
CACTGTCCCTGGATGGGGATGAACTCACTGCAGAATCTAGCGCAGGTGTTGCGCAGTGGT
GAGAACGCCATTGAGATCGATCCGGCCGTACGGGAGCGGGCGGTGAAACCGATCCAGCGT
ATGCTCGACTTCGCCAAAACCCACGGCATCGGTATGCAAAACAAGGGCAACGCCTGA
>LHPEGIIC_00092 Regulatory protein AtoC
ATGAGTGAGGCGGCGCGTATCCTGATCGTCGATGATGAGGTGGCGGCGGTGGAGAATTTG
GCCCATGTCTGTCGTAAGGCGGGACACGAGGTGACCACACGTACCAGCAGCAGTGCCGCG
TTTGAGCTGCTGGAGAGCCAAGAGTTCGATCTGGTGCTGAGCGATCTGCGTATGGAACGG
GTCGATGGCATGGCGATCCTGCGGCGAGTCAAAGAGTTACAGCCGGAAACGGCGGTGGTA
TTGATTACTGGTTATGCCACGCTCGATTCGGCGGTGGCAGCGATGAAGGCGGGGGCCTTC
CACTACATTGCCAAGCCATTTCGCTTGGACGAGGTGCGCGAGGTGGTGCGTACTGCCCTG
GAGCTGGTGCGGCTGAAACGTGAGAACCGCCAGCTCAAGAGGCAGTTAAACCAAGAGCAG
GCTGGTCCCACCATTATTACCCAGGATGCCGGTATGCTGCGCCTGCTGGATACTGCCCGG
CAGGTTGCTGCCACCGATACCACGGTGCTAATCGGGGGGGAGAGCGGTACCGGTAAGGAG
TTGCTGGCGCGCTATATCCATGGCCACAGTGGGCGGCGTGAAGGCTGTTTTCAGGCGCTC
AACTGCGGTGCTTTGCAGGAGGAGCTGCTGGCCAATGAGCTGTTCGGTCACGAAAAGGGC
GCCTATACCGGGGCCAGTGAGGCGCGTCCGGGACTGATTGAGAGTGCCCAGGGTGGTACC
TTGTTTCTCGATGAGATCGCCGAGATGTCATCGGCGATGCAGATCAAACTGCTGCGGGTG
ATCCAGGAACGGGAGCTGGTACGGCTGGGGGCGAGCCACCCGATTGCGGTGGACATCCGG
CTGATCGCTGCCAGTCACCGGGATCTGCGAGCTGAGGTTGCCGCTGGACGGTTTCGTCAG
GATCTCTACTACCGGCTCGACGTAGTTGGCCTGCAGTTGCCGCCGCTGGCACAGCGCCGT
GACGATATCCCGCTGCTGGCCTTCTACTTTCTACGCAAATATGTAGCGCGCATGGGGCGC
CATGTGGAAGAGATCGAACCGGCGGCGATGGCTGCGTTGCAGGCCTACGACTATCCGGGC
AACATCCGTGAACTGGAGAACATCATCGAGCGCGGTGTGGCGTTGGCACACGGCAGTGAA
CTAACCGACGCCAGCCTGCCGCCGAGCCTCACCGAGCGGACGATGCAGGTGGTGCGGGAA
GAGGCCGGGCGTCTACCCACTCTGGCGGAGCGCGAGACCGACTACATTCGTTATGTGCTG
GAACGCAGCGGTGGAAACCGTACCCGTGCGGCACAGATCCTCGGTATCGACCGGGTCTCG
CTGTGGCGCAAGCTGAAGAAGTACGGCATGGATGAGGGCTGA
>LHPEGIIC_00093 Adaptive-response sensory-kinase SasA
ATGAGCAGTCTGCAGGGCAAGATCAGAGGCGCCTACATCGCCCTGGTGATGAGTACAGTG
GTGCTCGCTATCATTGCCTTCTCCGATCTGCTGTTTCTGCAGCGGCAGGTGACAGAGGGT
GAGATAGTCACGGCGCTCAACGATGCGATTCTTGAGATGCGCCGTGAAGAGAAGAATCTG
TTCCTCTATGCCGGTGAACGGGCGCTGGCCGATACCGACCGTCAGGCGCTGCGTGCGCAG
CAGATCCTGCAGCGTGAGGGGGCTGCGTTGCGTGAGAGCATTGGCCAGGATGAGCAGGCG
CAGATGCGCCAGGCGTTACAGGTCTATCGTGAGCATCTGCGTCAGTGGCAGTCGGTAGCG
GCTGAGCGGCGGGATGCGCTACATCAGGATCTGCGTCGCCTCGGCCGTCAGCTCTATCTG
GTGGTCGAGTCTGCTTCCACGCGCGAGCGGCACCTGCTGACGGCGGTAATTCAGGAGTCG
CAATGGTTTCTTTTCATCTTTCTGGTGTTGATCGGCCTGTCGATATTTATTGTCGGACGC
AAGCTCAGGCGTGCCGTGGTCAACCCGCTTCGGCAGCTGGAGTCGGGGTTGGCATTGATC
GCTGAGGGGCGTTTCGATCGGCTCGACACCCCCTCCGGCGACCGCGAGTTCATTGCTTTC
ACTGAGGCATTCAACCGCATGCTCAAAGAGCTGGAGGTCCGCCGCCGACGTCTGCTGCAG
TCGGAGAAGCTCGCCTCCCTGGGGGTTCTCTCCGCCGGTATCGCCCATGAGTTGAACAAC
CCGCTCTCCAATATCTCCTCCTCCTGCCAGCTGCTGATGGAGGAGTTGGAGGAGGCGGAG
CCTGCACAGCTTCAGGGATGGTTGCGCCAGATCGACAGTGAAACCGAGCGCGGTCGAAAA
ATTGTGCGCAGCATGCTCGACTTTGGTGATCAGCGGCTGTTCCGCAAGCAGCGGCTGAAG
TTGCTCGATCTGATCGAGGAGACTCGCATCATCATCGACAACATGCTGCGTCAGCATTGC
GCCCATCTCAGCGTCAATGTCCCCGCCGAGCTCACCCTGGAGGCCGACAAACAGCGCCTG
CAGCAGCTCTTCATCAATCTGATCCAGAATGCCTTGCATGCCACCGGAGAGGGGGCCCGA
CTGCGCATCAGCGCAGTGCTCTGCGAGCGTGGTGTGGCGATGATCCCGGTGGGGGCGGAG
GTGGCCGGCAACCTAAAGTGCATCACCAATGAGCAGGGGCGCTTTGTCGAGATCCTGGTG
GCTGATGATGGTCCTGGGATACCGGCCGAGCACCTTGGGCGGGTCCTTGACCCCTTCTTT
ACAACCGGTGAGCCAGGGCAGGGTGTCGGCCTTGGATTGTTCATCGTGCAGGAGATTGTA
CGTGAGCACGATGGCTGTCTTGCCATCACCTCCCGTGAGGGGGAAGGGACACAGGTGATC
CTGCTACTGCCGGGGGAGGTATCGGCCGATGAGTGA
>LHPEGIIC_00094 hypothetical protein
ATGAAGCGACTTAACACCGAACTGAAGCGTATTCTTTCCGCCCTAGCGCTGCAGCACGCC
GGTGACTACCTGCCGATGCGCGAAAAGCTCTCAGCGCTAGGCGGTAGTGACGCCAGTCCC
CGACAAGCAGAGCGTCCGGTGGTGGTGACGAGCAGCGCTCAGCCAAAGCGTGTTGCCCTG
ATCAGTGATGGCCGTGGCGCTGGCGCGCCGCTCGACTACGCAATCGATACCTGCCTGCAG
CAAGGAGCGCAGATCGATCTGCTGCTGCATGGAGAGATCGAACAGAGCCGCATCAACGAG
CTGGAAGAGCAGCTGCGCCAAGCTGGCGTTATCAGCCGCACCCTCCCGCTCGGTTCCGAC
GTCACCACCGGAATCCTCGAATATATCTGCAATCACCCTTCACTGCTGTTCCTGGTGGGA
ATACCTGACGACACCAGCGTCCGAGTACTGGTTGAAGAGGTGATCCCGCATCACGGCGGG
CAGATCCCGGTGCCGCTGGTACTGATCGAAGACCGCAGACCAGAAGTGAGCTATCAGCGC
TCCGCCGCCTAA
>LHPEGIIC_00095 hypothetical protein
ATGAACAAACTTGCAGATGAAGAACAGACGATTGCCGCCCCCGGCATTCTGTCGCCAAAA
CAGATCATAGCCGCCGCCATCTTCCTGGCCGGCGCCCTGCTACTCGCCTGGGCGGTGCCG
AGCGTCGAGATCGCCTGGGTCGGCGCGATCCTGATGCTGACCATCTACCTGTTCGCCTTC
GAGGTGGTAGGCGTCGATGTGGCAGCAATCACCGTGATGGTGCTGCTCGGACTAACCAGT
TTGCTGGCGCCCTACATGGGACTGGATCAGGGACTGGTGGATACCAAGCATCTGTTCGAC
GGCTTCTCCTCCAACGCAGTGATCTCGATCATCGCGGTGATGATCATCGGCGCCGGTCTC
GACAAGACCGGCATCATGAGCAAGGTGGCAGCCTTCATCCTAAATGTCGGCGGCACCACC
GAGACGCGCATCATCCCGATCATCTCCGCCACCGTCGGCATCATCTCCTCGTTCATGCAG
AATGTCGGCGCCGCAGCGCTGTTCCTGCCGGTGGTAGCGCGCATCTCGGCCCGCTCCGGC
CTGCCAATGTCACGCCTGCTGATGCCAATGGGCTTCTGCGCAATCCTCGGCGGCACCGTG
ACCATGGTCGGTTCCAGCCCGCTGATCCTGCTCAACGACCTGATTCTCACCTCTAACCAG
GCTCTGCCCGCGGAGCAGCAGATGGAGACTTGGGGCCTGTTCTCGGTGACCCCTGTCGGC
CTGGTGCTGGTGGCCACCGGCATTCTTTACTTTGTCCTGGCCGGCCGATTCGTTCTGCCT
ACAACCAAGAGCGATAACGAGAGCAGCACCAGCGGCTCCGATCCAATGCAGTATTTCCAG
GAGATATATGGCGTGGACTTCGCCCTCTCCGAAGTGGTGGTGACCAATAACAGCAGTCTG
ATCGGCCACAAACTGGATGATGTAGAGACCGCCTATCGGGTGCGCGTCATCGCCAGCAAA
CGCTCCGGCGAGGAGAGCCGCATCGGCGCCGGCACCCTGGCCCGTGACACCGAATTTGTC
GCCGGCATGGTGCTGGGCGTAGTGGCCGACCCACAGGCCCTGGCCCACTTTGCCGAGAAG
TATGGCCTGAAGCAGCGCAGCGAGCTGCGCACCTTCGCCGAGTCGCTGGCCGCCACCAAG
GCCGGTATCGCTGAGGTAGTCATCCCGCCGGGCTCCAACCTGGTCGGCAAAAGCGCCCGC
GACGTCTGGCTGCGCAAAACCTACGGCCTGGCCATGATTGCTCTGCACCGCAACGGCGAG
ACGATGCGCGAGGGCGAAGACATCCGCAACACGCCCTTTCAGGCTGGCGACACCCTGGTA
GTACACACCCCCTGGGATGTCCTGGCCCGCATCGAAAAAGACCGCAACTTTGTGGTGGTG
ACCACCGAATTCCCGCATGAGGAGCTGCGTCCAAACAAGGTCGGGGCAGCTGGCATCTTC
TTCGGCATCGCCCTGTTCATGGTGCTGTTCACCGACATCCGCCTCTCGGTGGCCCTGCTC
ACCGGCGCCATGGGGATGGTGCTCTCCGGCGTGCTGAAGATCGAGGAAGCCTATGAGGCA
GTGAGCTGGAAGACCGTATTCCTGCTCGCTTCACTGATCCCCCTAGGCCTGGCGGTGGAG
ACCTCCGGCACCGCCAAATGGATCGCCGATCAGGTGCTCTCAGTGGTGGGCGACATGCCG
ATCTGGGTGATCCAGGGCTCGGTGGCAGCACTCGCCACCTTCTTCACCCTGGTGATGTCC
AACGTCGGCGCCACCGTGCTGCTGGTGCCGCTGGCGGTCAACATCGCCATTGGCGCCGGT
GCCAACCCCGCGGTATTTGCCTTGACCGTGGCGATCGCTACCTCAAACTCCTTCCTCATC
CCCACCCACCAGGTCAACGCCTTGATTATGGGGCCGGGTGGCTACCGGGTGCCCGACTTC
ATGAAGGCCGGCGGCATCATGACGGTGCTGTTTCTGGTGGTGATGATGGTAATGATGAAC
CTTGTTTTCTAA
>LHPEGIIC_00096 putative transporter
ATGGAATCTCATATTCTTACGGAGGCCCTAATCTGGAATAACCAGATGGCTATTTCAGGG
GCCATACTCGCCGCAACTTTTGTCGGCATCTTCACCGAGGGCGTGCACGGCTTTCACCGC
ACCAAGTTTGCCATGGGCGGTGCTGCATTAATGGTTTTAGCAGGTCAGCTCATGGGTTTT
TACGACCCTGAGAGAGCGCTGCATGCTATCGACTGGAATGTGGTGTTTTTGCTTGGGGCA
ATGATGACCATCGTGTCGATCATGATCCCAACGGGTGGCTTCCAAGCACTCGCCTATCGT
ATTGCTGATATCAGCAAGGGGCGTCAGTTTCTCTTACTGGCGTTGCTGGGAACAGCGGTT
ACCGTCATCTCCCTGTTGCTGGACAATGTCACTACGGTGGTCATCTTCGGCCCGCTGATC
ATACTGATCAGCCAAGCGCTCAAGGTGAGTCCGGTGCCCTATCTGCTGGCAGCCGCGCTG
CTGTCAGACACTGGCGGTGTTGCCACACTAGTCGGCGACCCACCTAACCTGATGATCGGC
TCAGCCGCCCATATCGACTTCAATACTTTTTTTATTCACATGGGCGGGCTAGTTCTTGTG
GCCTGGCTGACCATTTTGGTGGCGCAGAAATGGCTGTTTGCGAAAGAACTCAAAGCAGAA
ACCACCCGGCCTGACTTTTCCAAGCTGGAAGAATTGGCAGACCCTCAGACCTGGTACGCC
GCCTTGGGCGTACTTGCGGTAATGGTTGTCCTATTTATCGTCCACCACGCGCTGCATTGG
GAACCCTGGGTGGTAGCTGTTTTAGGTCTGACCGTCCTGTTGTTCATTGGCAGAAAGGTC
GATATGGATAGCTCGCTTCAGGATGTGGAGATGAGTCTGTTGATGTTCTTTGCCTCCCTG
TTCGTGCTGGTGGGTGGCGTAGAAAACAGCCACTTTCTTGAGTATCTGGGGCAGTTTATC
CGTCCATTTGTTGAGTCGGACCTGTTGCTGGCATCCATTATGCTGATGTGGGCTGCGGCC
ATCCTTTCTGCAATGATCGATAACATCCCGTTTACCGCCGCCATGATTCCGATCCTTCTC
GGCATGGAATCCCAGGGCATCAATGTTGCGCCCCTGTGGTGGTCTCTGGCCGTTGGCGTC
GGCATGGGCGGTAATGGCACCCATCTGGGCTCCACCGCCAATGTCTTTATCGTGACCATT
TCTGAACGTCTTGCGAAAGAGACGGGGGATGACAGCCTGCGCATCACCCCTGGGCTTTGG
TTTCGCAAAGGCACACCCGCGATGCTGCTTACCTTGATTGCATCATCCATCATCATGTGG
ATTTTCTTTGATTTCTTCAGCACCCCACTTCACTGA
>LHPEGIIC_00097 hypothetical protein
ATGATTCAACTCAGGAGATTAGTGACTATCGGTAGCTTGTTCGTGATGGGGGGCGCAGCG
ATCCCGACCCAAGCCGCTACCCTGGATGGCAAACAGGTGCCGCTAAATCAGCTGAGCGCC
GAGAGCTGCAAGGATTGCCACAAGGCGATCTACAAGCAGTGGAAGGGCTCGATGCACGCT
AACAGCACCGCATTAAAAGACCCGATTCACGGCGCTCTCTACCGAAAACTGATCGGCGAC
CCGAGCCAGCCGGGGCAGACCGATAAGAAGGGCAACTTTCCGGTCTGTCTCAACTGCCAT
GCACCCAACGCGGCCCGTGACACGAGCACCAAACTGGATGCCATGCCGGCCTACAACGAG
GGGGTGAGCTGCGTCTCCTGCCACAGCTTTGTGCATAACAAAGGGGCTGGGTTTGTCGAT
GGCAAGCCGGTGCTGGGGCTGAAGGCCTATGAGGTGTCGGACCAGCTACAGGGGCCGATG
GGCTTTGTGCATGAGCAGGGGGCTGCTGCGGATGCCCTGCGCAAGGCGCTGGATGATGAG
GGTGAACTGAACCCCCATTTGGGGCGTGATAATCAGGGAAGGGCCTACCTGCCGGCGAAA
GAGGTTGCGGAGCTCGATCTGCCGCTGCAAGGCAATACTAGTCTACAGACCTCCAATGCG
TGTCTGGGCTGCCACGACAAGATGCAGAATGTGCATGGCGTGCCGCTCTGCGCCACCGGT
GATGAGTACGACAAGAGCGCGACCCAGGAGAGCTGCCAGTCGTGCCACATGGCCTCGGTC
AAGGGGGTGGCGGATCACAGCATGGGGGGTGGTCACAGCGTCGGTGTGTTGAAGCGCGCG
GTAAAGTTGGACCTGCAGGTAGAGCCAGAGGCGGGTCAGCTTGCAGTGAAGGTCCAGCTG
CATAACAAGAGCGCCCACAACGTGCCTACTGGTGCACCGTTTCGCAATATGTACCTGAAG
CTGAGTGCATTTGATGTCAACGGCAAGCTACTGTGGCAGAACTTTCAGAAACATCCGATG
AAGGAGGACCCGCAGGCCTTTTTCGTTTACGCACTGGCGGATAAGGAGGGCAAACCGGCA
ATGCCACCGATGGCCACTCAGGTGGTGAAGAACACCCGCCTGCAGCCCTATGAACGGCGG
GCCCTGGAGTATCGGATTACGGCTGATAACGTAAAAAGCGTGCGCGCCGAGCTCTACTTC
AACCTGCTCTCACCGGGCATGGTGAAGAAGATGAAGGCGCTGCCGGATGCGCTGAAGGCG
CCGAAGCGCATTGGTTGGAGTGAAGTCCAGCTCTAA
>LHPEGIIC_00098 hypothetical protein
ATGAGCTTCGATACCTACGACATTTTCTTCTCCGGCCAGATGATCAGCGGCCAGGACCCA
GCTCGGGTGAAACGCCACATCGGCAAGATCTTCAAGCTCGAGGGCGAAAAGCTCGACCGC
CTGTTTACCGGCAAGCCGATTCCCGTCAAGCGGGGGGTCGACATGGATACCGTGGTCAAA
TACCGGGTCGCATTTCGTGAAGCCGGCGCGCTGGTCGATATCCAGCCGGCGCAGAAACCG
GCCGGCGATGCGCCGCCAGCCACACCGCACCGCACTCCGGCGCCCACTGCAACCGCCACA
AAGCAACAGGCTGCAGAGAGCGCATCCGGCATGACCCTGGCGCCAGCCAACAGCGGCAGC
CTGGAGGCGTTCGCGTTGCAGGGCGAAGCGGCGCCGCTCCCCGACACCAGTCACCTACAA
CTCGGTGCGGTGGGCAGCATCATCGATGAGACCGAAGCCGCACCGCCAGTCGAGATCGAC
ACCCATGAGCTGAGCCTTGCGCCAGCCCAGCAGGGCAACCTGGATGAGTTCAATGAGATC
GTGGTGCCGCCAGTGCTGCCCGATATCAGCCACCTGCAGATCGAAGAGCCGGAGAAGAAA
GAGCAGGAGGAGTGA
>LHPEGIIC_00099 hypothetical protein
ATGGGCGGGATCAAATCTGGAATCAAAACCGCACTGCTGGGCACGTTTTGCTTTTGGCTA
TTCGGCAACAGTGCGCTGGCTGTCGAACAGGCGGAGCTGTGGCGCTATCAGATCTCTTAC
CAGGGGATACTCTCCGGCTTCATGCCGATGGCGATTGCCGATGCCGAACTGCGTCTGCCG
GCTCAGCCACAGTTGCTGAATGGCAGGCCGGTGCGCACCGCCCTATTACAGGTTTCGACA
GCGGCCTATGGCAAGGCGGAGTTGATCTACCCGCTGCGCTACCGATATCAGAGCTGGTTC
GATCCACAGGTCCAAGATGCGCTGCTGGTGAAAGAGGAGTTGACCACCGACCAACGCCAG
CGGGAGCTGCTCTGGTTCGACCGTCAGGGGCGGCAGGCTGTGCGTATTGAGATGTCTGAG
CCGGAGCCGGCTGGTGAGCCGCTGCCGCTTCAGCTGGACGACCTGTTGGAGGGCTGGCAG
GCTGATGGCGAACAGGCAGTGCTTTCAAATCGGGTGGATCTGCAAGCGGCGACCTACGAC
TACTACTCCCTGTTGCAGCGATTGCGCAGGGTTGAGCTGACAGCGGGTGAGGTGCTGGAA
CTACCGGTGTTTACCGGCAAGGCGCTGAAGCGCTATCGGGTGGAGGTGGCTAGCGAGGTT
GCCGGAGGAGGCAATCTGTGGCGATTGCGTCTTACCAGTCTGGAGGCGGATGGACGCCCA
TCCGACAAGTTTCTGCTGGTCTGGCTGACGGCTGACGAGCGGCGCATTCCGTTGCGCTTC
CATGCCGAGCGTCCGTTTGGCAGCCTTGATGCGGTCCTGGTGGGAGAGGGCGGCGAAAGT
CAGATCGCGGCGGGCCTCTCCTATCATGAGACTGAGGGAATAGGCGACCTGCTAAACTGG
GGCGACTGA
>LHPEGIIC_00100 hypothetical protein
ATGGTAACCCCAATCCACCCCGACAAATCGGTCACCAACCCGAGCAACCGACAGATAGAG
TCAAACCGCAACAGAACTGCGGGTGAGGCCAGGCATGCAGCTGCAGCCAGCGACGCCTCT
CAGCCGAGCCGGCCCGACACTCAAGTGGATGTGGAAAAAGCGCGGCAGCTTTATGAGATG
GAGCAGAGCCGGGTGGAACAGACATCTCCCCGGATTGAAACCCCGCAGCAGGCCCGCTCC
ACCCTCGAGCAGATCCTGGCACAATTGAAAGCGACACCGCAGCAAGCACTGCAGGCTCAG
GGTGGAGTATCAGAGCAACTCGGCAATCTACTGGAGAGCGCGCCAGCCTAA
>LHPEGIIC_00101 hypothetical protein
GTGAATCGCGATCTGCGTGTCCTGATCTTCGGCGCCGACGCGCTGGCCCAGGAGGTGGCG
GGGCAGCTGACCGAACGCGGTCTGCGGGTGCCCATGTTCAGCAGCGATCAGGAGAAGGTG
CGCGGCCTGTGTGAGCGGGGCTTCGACGCCCGTGAGCTGGACTATACCGACGACGACCAG
CTTCGCTCGGTGGGGCTTGGTTCGGGGATTGATATCATCTTCGGTCTGTTCGACGAGGAG
TCGAAAAACGTCTTTCTCACCCTCTCCGCCCGTGCCCTGGAGCCTGAGCTGAAGATCGTC
TGTGTGGTGGAGTCAGCGCGGGGCAAAGAGAAGATGCTGGCCGCCGGTGCTAGCAAGGTG
CTCGACCCTTTTGAGATCAGCGGACGCAAGATCCACGACCTGATCGCCCGGCCGATGATT
GTGGAGATGCTCGATCGCACCCTCTTCGGCAAGTATATGGACATTGCTGAGATCAAGATC
CCGGCAGGCTCCTGTCTCGCGGGTCGGCCGCTGAGCCAGATCGAATTACATCGGCGCTAC
GATGTGATTCTGATAGGGGTGGTCGATCTGGAGATGGGGGAGCGGCTGATCTTCAGTACC
AGCGGGGTGGATCACAAGATCGATGCGGGGGATATGCTGGTGGTGATTGGTCCGCATCAG
GAGATCGCCCGCCTGATTGGGGATGTGGAGCAGAATCAGAGCGACAGCCTTGAGGCTGCC
GTTCAGAAACCTTAG
>LHPEGIIC_00102 Glutathione-regulated potassium-efflux system protein KefB
ATGGGGATATCGCACACACTGATCCGCCTCAGCTACGCCTTGGAGGGCTCGGCCCGCTAT
CGGCGGGCCAAGCACTTCTTCTACGACTTGCTGGAGAACCCTCTGGCGCCGGTGCGGCCC
TACTTCGATATCTTCATGATCCTGCTGGTGCTGTTGAGCGTCTGGCTGCTGATCTATGAG
GTGCGCCACGACCTGGGGCTGATCGATGATGTGGTCGAGCGCATCGCGGTGACTGTTTTC
ATCCTCGAATATCTGCTGCGCTTCTGGATCTACAACGACAGCCACGCCATCATCCTCAAA
CATTACGAACGGGCGGAGTTTGTCAATGAGCGGTTTCGCCTCTGGCCGGCGCTGCGCGAG
ATCCTCGCCCGGAAATGGGATTACATGAGTCAACCGCTGGCGGTCATCGATCTGCTGGCG
ATTATTCCCAGCTATCGTCCACTGCGCTTTCTGCGCATCTTCCTGCTGTTCCGTCTGTTT
AAGCTGTTTCGCTACACCCGCAGTATCAGTGGATTCGTCAAGGTGTTGTCAGAGAAGCGC
ACTGAGTTGCTGACGCTGCTCATCTTCATGGCCTTTATCACCTTTACCGCCGCCACCGCC
TTCTTCTTTTTTGAGTTCGAGTCATCCGGCCTTCAGTTCAACTCCTTTGTTGACAGTCTC
TACTGGGCGGTGGTGACCATGTCGACGGTGGGCTACGGCGATATCACGCCCCAGACCATC
GAGGGGCGGGTCATCACCCTGGTGTTGATTATCTCGGGACTTGGTGTGATCGCCTTTTTC
ACCTCGATCATCGTCTCCGGTTTTGGTGAAAAGATGCACGAGGTGCGCTCACTGCGGGTC
TACTCTGAGGTGGAGCGCAAGCGGGTCGGCATCATCCTGTGCGGTTTTGGGCGCGTGGGT
GAGGTGGTGGCGCAGCGCTTGGCAGAGGAGATGAACCCGTTTGTGGTGGTTGATACGCGG
GAGTCGGCAATCCATCTCGCCAAACAGCGCGGCTATCTGGCGGTGCAGGGCAATGCCGAG
GATAGTCAGTTGTTGGCAAATCTGGGGGTTGAACGCTGGGTTGAGCGGCTGCTTTGTCTG
ACCGGCAATGATGTGATCAACGTTTACATCACCCTCTCTGCGCGGCAGATGAACCGGCAG
ATCGAGATCATCTCCCGCGCCAACCACCGGGAGAATATCACCAAGTTGATGCGGGCCGGT
GCCACTCATACCGTGGCGCCCTACGAGGTGGCTGGTCTGATTGCGGCGGAGTATGTGGGC
CAGCCGGTGGCGTTCGAGGCAATCTACGGCATGCTGTCTGGCGAGCGCGAGGTGGGGGTC
GATGCGGTGCGCATCCATCCGGGGGCGAAGCTGGTAGGGTGTCGACTGGGTGAGGTCGAC
TTCCAACAGAGCAAGCTGATCGCGTTTGGTGTGGTGCGGGATGGTAGCGCGCCGCCGGAG
GGGCAGACACATCTGTTTGAGCTGGGTGGGCGGGTGTTTCACTTCAACCCAAAACACGAC
TTTGAACTGGCGGCGGGGGATCTGCTGTTGTTGTTTGGACACGAATACAGCATCGCCCAT
TTTCGCGATGCCCTTGAACGAGGTGGGCTGTGA
>LHPEGIIC_00103 hypothetical protein
ATGATTACAAAGCTGTTATTGACCCTCGGGGTGATTGGAATCGCTTGGTTGGTGCTGCGC
CAGCGTGCCCGCAGGGTGCGGCAGATCGAGGCGGCAGAGCGGTCTCCGCAGCTGAGTGCG
CCTGCCAAGCCGAGCGGGATGGTTACGCCACGCCTGGCCGCCTACGGATTGGTGATATTC
ATGATCCTGGTCAGCAGCCTGTTCCTCTATCTTCAGTGGCGCGACGAATATCGCATCGTC
ACGGTGCGGGTGGTCAACACCCAGACCGGCGAGAGCCTCATCTACGAGGCACGGCGCGGT
GATGTGGAAGGGCGCCATTTCGAGACCCTCGACGGCCGGGTGATCACCGTAGCGGACGTG
GAGCGGATTGAGATGGGCCGGGAGTCGCGCCAGCGCTAG
>LHPEGIIC_00104 hypothetical protein
ATGAAACTTCATCCCATTCTTCTACCCAGCCTGCTTGCGCTGCTGCTGATGGCCGGCTGC
AGTAAACCCGACCGCCCCACCATCAATCTCTATCGGGCGGTGCATGTGGGGGATATCGAT
CAGATCGAGCGTAACCTCTACTGGGACGCCGATATCAATGCCACCGGCCCGGATGGACGC
ACACCACTGCACGTGGCTGCTGAACGCGGTCTGCTGGTAGTGGTGAGCATCCTGCTCGAC
CATGGCGCGGATATCGATGCAAAAAATACCTTCGGCAAGAGCCCCATCTACACCGCGGTG
ATGGCACGCCGGCCTCTGATTGCACGCCAGCTGGCAGACCAGGGGGCGCAGTTCGAGCCA
AACGAAATGCTGATCGAGGCGGTACGCTCCAACAGCGCCAGCCGGGATATCATCGAGTTT
CTCATCAAGCGGGGAGCCAAGATCAACGTCACCGACAAGGATGGCAACACCCCCCTGCAC
ATCGCGGTGCTCCAGAACCATCGGGTAATCGTCAAACACCTGATCGCCAAAGGGGCAGAG
GTAAACCAACGCAATCACGCCGGACAGACCGCCTTGCAGCTAGCCATTGCCAACAACTCC
GAGGCGATCATCGCAATCCTGCACAAATATGGCGCCGTTGCCGGAAAACCGGACATGTAA
>LHPEGIIC_00105 hypothetical protein
ATGGCATCTACACCCGACGAGCTGACAGTCACCTACACTGAAGACGGCATCGACATTGTC
AAAGAACTGGACAAGGTTGTGCTCACGAAAGGAGCCTGGACCACCCTCATCTTCCGCTAT
CAGGAGTGGAATCGCGCCAAGGAGGAGTACGGTCCGGAGAAGTACACCATCCGCCGCTAC
CAGAAGCGCAACGGTGAATACCTGCCGAAGTCGAAGTTCAACATCTCCAGCCGGGACCAG
GCCAAGGCGGTGATCGAAGCGCTACAGGGCTGGTTGGACGACTGA
>LHPEGIIC_00106 Exodeoxyribonuclease I
ATGCAGACATTCTACTGGCACGACTACGAAACCTGGGGCGCCGATCCGAAGCGGGACCGG
CCGGCCCAGTTTGGCGGACTGCGTACCGATGCGGAGCTGGAGCCGATCGGCGAACCGTTG
GTGATCTACAGTCGTCCCAGCGATGATATGCTGCCCCAGCCGGAGGCCTGCATGGTGACC
GGCATCAGCCCGCAACTGGCGTACGCAAAGGGCGTGCCGGAGGCAGAGTTCATTGCCCAG
ATCCATCGTGAGTTGGCCCAGCCTGGCACCTGTGGGGTCGGGTACAATTCGATCCGCTTC
GATGACGAGTTCACCCGTTTCACCCTCTATCGCAACCTCTTCGACCCCTACGCCCGGGAG
TGGCAGAATGGCAACTCCCGCTGGGACATCATCGACATGGTGCGCCTCACCCATGCCTTG
CGACCAGAGGGGATAGAGTGGCCGAGCGATGCGGCAGGGCGGCCCAGCTTCCGTCTGGAA
CTGCTGACCGCCGCCAACGGCATCGCCCACCAGGCGGCTCACGATGCCCTTTCAGACGTG
TACGCGACCATCGCCCTGGCGCGGCTGATCAAACAGCGCCAGCCGCGCCTCTACGGCTAC
CTGCTGAGCCATCGCAACAAGCATCAGCTGCGTGACCTGCTCAACCTCAAGGCGACGCCT
CCCATACTGCTGCATGTCTCCTCCATGTACCCGGTTGAGCTGGGGTGCATCGCGCCGGTG
GTGGCGCTGGCGCAACATCCGACGAACAGTAACGGTGTGATTGTCTTCGACCTGCGCCAG
GATCCAGCGCCGCTGTTGGAATTGGATGATGAGCAGATCCATCAGCGTCTATTTACCCCG
ACCGCTGATCTGCCTGAAGGCGTGGAGCGTATCCCGCTGAAGACGGTGCATCTCAACAAG
TGTCCGGTGCTGGTGCCGACCAACACCCTGACGGCGGAAGCGGCGGAGCGTTGGCAGATC
AACCTTGAACAGGCGGAACGGCATCGCCAGCAGCTGCTGTCAGCGCTTGAGTTGCAGGCG
AAGATTAGCCGTGTCCACCAGATGAAGCAGTTCGAGCCTCAGACGGACCCGGATCTGAGT
CTGTACAGCGGTCCATTCTTCAGTGAAGACGATCGTCGCCGCATGCAGCAGATCCGTGAG
ACTCCGGTTGATCAGCTGGCCGGGCTGCACTTTGCGTTTGACGATGCGCGCCTGCCGGAG
ATGCTGTTTCGTTACCGCGCCCGCAACTGGCCGGAGACGCTCAACGAAACGGAGCGGCAG
CGCTGGGATGAGTATCGTCAGACACGTCTGTTTGATGCGGATGGCGGTGGTGCTATCCAG
TTGGATGAGTATCTGGCCCAGCTTGATCTGCTGGCGGCAGATGAGGGGCTCTCCGCTGAG
CGCCGCGCACTACTTCCCAAACTGCTGGAGTGGGCGGAGCGCGTCGCGGAGAGCGGCTAA
>LHPEGIIC_00107 50S ribosomal protein L19
ATGAGCAAAATCATCGAGCAGCTCGAAGCCGAGCAGATGGGCCGTGAGGTTCCAGAGTTT
GGCCCCGGCGACACCGTGATTGTTAAGGTGCGGGTAAAAGAGGGTAGCCGTGAGCGGCTG
CAGGCGTTCGAGGGTGTGGTCATCGCCAAGCGTAACCGTGGCCTTAACTCTGCATTCACC
GTGCGTAAGATGTCCCACGGCGAAGGCGTCGAGCGCGTGTTTCAGACCTACAGTGCACTG
GTGGCCGATATCAAAGTGACCCGTCGTGGCGACGTGCGTCGCGCCAAGCTCTACTACCTG
CGCGGTCGTACTGGTAAGGCAGCACGCATTAAAGAGAAGATCTAA
>LHPEGIIC_00108 tRNA (guanine-N(1)-)-methyltransferase
ATGCGCTTCGACGTGATCAGCGTCATGCCGCAGATGTTCGATGCCTTGCAACAGCAGGGC
GTGGTTGGCCGGGCGCTGCAACGGGGACAGGCGGAGTTAAGACTCTGGAATCCGCGGGAC
TACACCAGCGATCTGCACCGCACGGTGGATGACCGCCCCTATGGCGGCGGCCCAGGCATG
GTGATGAAGTACGAGCCACTGCAGGCCGCTATCGAGGCCGCCAGGAGTGGCCGGCCGGAT
GCGAAGCTGGCCTATCTGAGTCCGCAGGGGCAGCGCTTCGATCAGCGGGTCGCGACAGAG
ATGGCCGCCTCAGGTGAAGATCTAATCCTGATCGCGGGTCGATACGAAGGGATCGACGAG
CGCATCATCGAGCGCAATGTCGATCAGGAGTGGTCGATCGGCGATTATGTGCTGAGCGGT
GGTGAGTTGGCGGCGATGGTGCTGATGGACGCAGTGATCCGCCTGTTGCCCGGGGTGCTC
GGTGCGGCGGAGTCGGCTGAGCAGGATTCGTTCATGGACGGCCTGCTGGATTGCCCGCAC
TACACCCGTCCAGAACTGATAGACGGCATGCAGGTGCCGAAGATCCTGCAGAGTGGTAAT
CACGAGTTGATTCGACGCTGGCGCCTCAAACAGGCGCTAGAGCGGACGTTGCAGCGGCGG
CCCGATCTTCTGCAAGGGCGCCGGATGACGGCCGAAGAAGAGAAGCTTTTTAATGAAATC
AGAGCGGCGTCGGGAGACGCGGAGCGAGAACAGGAGCAATAG
>LHPEGIIC_00109 Ribosome maturation factor RimM
ATGATGCAGTCCGACGAGATGGTGGTGATGGGGCGGGTTTCCGGCGTGTTCGGTGTGTGT
GGCTGGTTTAAAGTCTACTCCGACACCAAACCCCGCGAAGGCATCCTCCAGTACTCCCAA
TGGTACCTACAGCAGCATGGGGAGTGGCGTGAGGTCAAGTTGCTGGAGGGCAAGCGCCAA
GGCAAAGGGGTAATTGCCAAGATCCAGGGTTGTGATGACCGCGATCAGGCGGCCGCGCTG
CAGGACAGCAAGATCGCGATTCGCCGGGCGCAGCTGCCAGCACTGGAAGCAGGTGAATAC
TATTGGACCGACCTGGAGGGATTACGGGTCGAGACCCTCGATGGAGTCGAGCTGGGGCGG
GTCAGCTACCTGTTTGAGACCGGCGCCAACGATGTGGTCGTGGTCAAGGGAGAGCGGGAG
CGGATGATTCCCTACACCTGGGGTGAGGCGATCCGCAGGGTCGATCTGGCTGCTGGGCTG
ATGCTGGTTGACTGGGACCCGGAGTTTTAG
>LHPEGIIC_00110 30S ribosomal protein S16
ATGGTAACCATTCGTCTTTCCAGAACTGGCGCAAAGAAGCGCCCCTTCTACCACATCGTC
GTGACCGACAGCCGTAATCCACGTGATGGCCGTTACATCGAGCGCCTCGGCTTCTTCAAT
CCGGTTGCCACCGGTGGCGAGGAGCCGCTGCGGATCAATCGCGATCGCGTCGATCACTGG
ATCTCCCAGGGTGCGCAGACCTCTGACCGTGTTGCGGATCTGCTGAAACGGGCTGCCAAA
GCCGCAGCCTGA
>LHPEGIIC_00111 Signal recognition particle protein
ATGTTTGAAAGTTTGACACAACGGCTTGGAAAGGTGCTCGACAACCTGCGGGGGCAGGGG
CGCCTTTCGGAACAGAATATCAAAGATACCATGCGTGAGGTGCGCATGGCGCTGCTGGAA
GCGGATGTAGCGTTACCGGTGGTGCGTGCCTTCGTCGATGAGGTGAAGGCCAAGGCGATG
GGTGAGGAGGTGATGAAGAGCCTCACCCCCGGCCAGACCCTGATCAAGATCGTCAACGAC
GAACTGGTGCGGGTGATGGGAGAGGCGAACGAATCCCTCGACCTGGCCGCCCAGCCCCCC
GCAGTGATCCTGATGGCCGGTCTGCAGGGTTCGGGTAAGACCACCAGCGTTGCCAAACTT
GCGCGCTGGCTGCAGCAGAACGGTAAGAAGAAGGTGATGGTGGTGAGCTGCGACGTCTAC
CGTCCCGCCGCCATCAAACAGTTGCAGACCCTGGCCAAAGATGTCGGCGCCGAGTTCATC
CCCAGCTCCGCCGATCAGAAGCCGGTGAAGATCGCCAAGATGGCGCTGGCTGAGGCGAAG
AAGGCCTATGCTGACGTGCTGCTGGTGGATACCGCCGGACGTCTGCATGTGGATGACGAA
ATGATGGCGGAGATCAAGCAGCTGCACGCCAGCGTTGATCCGGTCGAGACCCTGTTCGTG
GTCGACTCCATGACCGGTCAGGATGCGGCCAATACCGCCAAAGCCTTCGATGAAGCATTG
CCGCTGACCGGCGTGATCCTCACCAAAACCGACGGTGATGCGCGTGGCGGTGCCGCGCTC
TCGATCCGCCATATCACCGGCAAGCCGATCAAGTTCCTCGGTGTGGGCGAGAAGGTCGAC
GCGCTGGAACCGTTTCATCCCGACCGGGTTGCCTCGCGCATTCTCGGTATGGGCGATGTG
CTTAGCCTGGTGGAGGAGGTCAGCCGCCAAGTCGATCAGGAGAAGGCGGCCAAGCTGGCG
CAAAAGCTGCAGAAGGGAAAGGGTTTTGACCTGGATGACTTCCGCGAACAGATGCTACAG
ATGAGCAAGATGGGTGGAATGAGCAGTCTGATCGATAAGCTGCCGGGCATGGGCAACCTG
CCGGACAAGGTCAAGAACCAGGTCAACGATAAAGAGGTCGGGCGGCTGATTGCCATCGTC
AACTCCATGACCCCGAAAGAGCGCCGCTTCCCTGCGATTATCAAGGGTTCGCGCAAGCGC
CGTATCGCCAATGGTTCCGGCACCCAGGTGCAGGATGTGAACCGGCTGCTCAAGCAGTTT
ACGCAGATGCAGAAGATGATGAAAAAGATGAAGGGCGGTGGCATGGAGAAGATGTTGCGA
AGGATGGGGGGACGTCTGCCGGGTGGGCCGGGCGGAGGTGGTTTTCCATTCTGA
>LHPEGIIC_00112 Inner membrane protein YpjD
TTGCTGACATCATTTACCATCACGGCCTATCTGCTATCCGGATTGATCTTTGGCGTGCGG
CTATTCAGCAGCCGCAGCGTCAGGCTGCTGCCCCGTTCAGCTGGACTGGCTATTGGCTTT
GCTGGGGTGGTCCTGCATGCGTTGTTGCTCTGGAGTAATCTGGTAAGCGGCACGGGCGTC
AATTTGGGCTTTTTTAATGCCTTCTCGCTAATCGCCTGGACCATCACCTTGCTGCTGCTG
CTCTCTGCCCTGAGCAAGCCGGTTGAGAATCTGGGTATAGTTCTGCTGCCGATGGCGGCC
CTGGCGATCCTCCTAGAGACCCGTTTCAGCTCGGTTCACCTGCTGAACGAAAACGCTTCC
CTCGGTTTAACTGTCCATGTGCTGGTCTCGATGCTGGCCTACAGCCTGTTCACCCTCGCC
AGCGTCCAATCTATTCTGCTGGCGATCCAGGACCACCAGCTCCACCATCGTCACCCCGGC
GGCTTTATCCGCGCCCTGCCCCCCCTGCAGACCATGGAGAGCCTGCTATTCGAGATGATC
GGTGCCGGTTTTTTCCTGCTGACGCTGGCGCTGGGCTCCGGTTTTCTGTTTCTTGACGAC
ATGTTCGCGCAGAGACTGGTGCATAAGACGGTGCTGTCGATCACCGCATGGATCGTGTTT
GGAATGTTGCTGTGGGGACGATACCGTTTTGGCTGGCGAGGCCAGAAGGCATTGATCTGG
ACCCTGAGTGGATTCGTGGTTTTGATGCTGGCCTATTTCGGCAGCAAGGCGGTAATTGAG
CTGGTGCTTGCCTGA
>LHPEGIIC_00113 hypothetical protein
ATGGTTGTGAAAGATGACCTCCTGGAGCAGGTTCTGCTGCTGACCCGCCAGATGCGTGAA
CAGGCACAACAGGCTGCCTGGGAGGAGGCGGAGCGGACGGAGGTGCAGCGCAGCCGTCTG
ATCGCTGAGTGTTTTGATGGTGAAGAGGCGTTTGGTGACCAGATGCTGGCTGCCAACAAG
GTTCAGGAGATCATCAGGCTCGATACGGAGATCATGGCGATAGGCGACCGTTCCAGGGAT
GAGATCCGCACCCAGTTGAATCGTCTGCAGCAGGGCCGGCAGGTGGCAAAGGCCTACCGC
CGTTTCAGCCGCTGA
>LHPEGIIC_00114 Flagellar secretion chaperone FliS
ATGAGCCATTTAAAAAAGCGTGGAATATCCCAGTATGGACAGGTGGCAACCAGCTCAGAG
GTTGCCTACGCTAGTCCGCACCGGCTCGTCCAGATGTTGATGGAGGGTGCGCTGGACAAG
ATGGCGGCGGCGAAGGGGTTCATACAGCGCAAGGATATGGGGCAGAAGAGCCGGCATATC
AGTTGGGCGTTGTCTATCATCAACGGCCTGCGCGGCGCACTCGATTTAGAGAGTGGTGGT
GATATTGCCCGCAACCTTGATGACCTCTACGAATATATGGGGCGTCGCCTGATGGCGGCC
AACAGCAGCAACGATCCGGAAATCCTCGATGAGGTCGCCTCGCTGCTGACCGAGATCAAG
CTTGCCTGGGATGCATTGCCGGATGAGGTCAAACAGCTGCCACAGGAGAAGATCTCTCCT
GCAGTGGGTGCCTAG
>LHPEGIIC_00115 Flagellar hook-associated protein 2
ATGGCTTCTATTCTCGCTCCCGGTGTTGGATCTGGGCTCGATGTCAACAGCATCATTGAT
CAGTTGATGAACCTGGAGCGGCTGCCGCTGGATCGTCTGCAGAATCAGGAGAGCCAGGTC
AACGCGCAGATCAGCGCCTATGGCCAGCTGCGCAGTGCTGTGTCGGATTTTGAAACGGCT
ATGGATGGCTTGGGCTCTCTCTCCAAGTTCCAGGTCTTCTCCGGTTCATCCTCCAACGCG
GATGCCTTTACCGCCAGTGCGGATGAGACTGCCAATGTGGGCAGCTTCAATATCAACGTC
ACCCAACTGGCTCAACGCCACAAGCTCGCCTCCACTACCTTTACCAACAAGGATACTGTG
GTGGGAAGCGGCACTCTGGATATCTCGGTGGGCAGTGGCAGCTTCAGTCTCACCATCGAC
AGCAGTAACAACACCCTGGCGGGCATTCGAGATGCGATCAATCAGGCCAGTGATAATCCA
GGGGTGGCCGCCACCATTCTCAACGAGAGTGGTGGCAGCCGCCTGATCCTGACTTCGAAT
GACAGCGGTGCGTCGAATGCCGTTGAGGTGGTGGTCTCGGGGGATGCAGGGCTTTCCCAA
CTCCATTACGAGGCGGCAGGTACGCAGAACCTGACTCAGGTGGCGGCTGCTCAAGATGCC
CAATTGACCGTCGATACCTTTAGTGTGACCAGTAGTTCGAATACGATCAGTGATGCGATT
CAGGGTGTGACCCTTAATCTTAAAACAACTGGTAGTGGCACGGTCGATTTCAGCAGAGAT
GATGACGCTATTGCCGAGTCAGTGGATGCATTTGCTACCGCCTTCAACAATCTGCGCAAT
ACCATCGATAGCCTTTATGATGGGCAGTTGGCGGGAGACAGCACCCTGCTGACCATGGAA
AGCCTGATGCTTGGCATAGTCAATAGTGGTGCCTCGATTACTGGTGGCAGCTACACCCAT
ATGACAGAAGTGGGGCTCTCCATCGGCAAGGATGGCCGGATGAGTCTTGATAAGAGCGCA
TTGAGCAAGGCGATGGATTCCGATTTCAGCGGGGTCAGCAGGTTGTTCGCGGACAGTGAT
CAGGGATTTGCCAAACGCTTGGGTGATCTCGCCCACGATCTGCTGACTGCTGATGGTATG
GTGGATGCGCGTGAGGATGGACTGGCTGCCCGCATTGATACCCTGCAGGATCGACAGAAT
CAGCTTGAATATCGTCTCGATCTGACTGAACGACGCTATCGGGCCCAGTTCGCCGCGCTC
GACTCGTTAATGGGGCAGTTGCAAACTACCAGCAGTTTTCTTTCGCAACAGTTCTCATCC
TAA
>LHPEGIIC_00116 hypothetical protein
ATGACAACCGAAGTAACAATGGGATCGCTGCTTCAGTTCAGCCGGACGACCCAGCCCCAA
TGGGTGGAGCAGGCCAGGCCAGCAGAAGCTGCACGTCAGGTTGCTGAGCGGAATATATCG
ATCCATCAAGACCAGGCTGAAGAGGAGTCCCAGGGCAGTCTTGAGCGGCTGGAAAAGATG
GTTGAAGAGCTCAATCAGAAGGTCCAGCAGCAGAAGCGCTCACTCCAGTTCAGCGTGGAT
GAGGAGAGTGGCAAGACAATCATCAAGGTAATTGATCTGGATCGGGACGAACTAGTTCGC
CAGATCCCACCTGAAGAGGTCATCCGGCTTGCACAGCGTATGCAAGAGAATTCTGGGGTG
ATCCTTAAGGCGAAAGCCTGA
>LHPEGIIC_00117 Flagellin
ATGGCACTCGTAGTCAATACAAACGTAATGTCGCTGAACGCCCAGCGTAACCTCTCTTCC
ACACAGAACGATCTAGCCAAATCCCTGCAGCGGTTATCTTCCGGTCTGCGCGTCAACAGC
GCGAAAGACGACGCGGCGGGTCTCTATCAGATTGAAAAGATGACTGCGGATATCCGCGGT
CTGAATCAGGCCACACGTAACGCGGCAGACGGCATCTCACTTGGTCAGACTGCGGAAGGT
GCCCTCGGTCAGATCGCCAACAACCTGCAGCGGATTCGTGAGATTGCGGTGCAGTCATCC
AACGCTACCGTTGAAGATCGCACCGGCCTGCAGAAGGAGGTGGATCAGCTGACTCAGGAG
ATCTCCCGTATCGTGCAGACCACCGAGTTCAATGGTACTTCCCTGTTGTCCGCCACTGCC
AGCATGAGCTTCCAGGTGGGTCAGGATGGCAAGGCCAGTCACCAGGTGAGCGTCAAAACT
ATCGACCTGACCAGCCTGAATGCCTACGCTTCAAGCCTGACCGCTACCGGCACCATCAAT
GTCAGTAGTGCCTCCGCCGCATCGGCAGAGTTGAGCACCGCATCCACCGGTATCGAAAAC
GACATCACATCAGTGGCTCAGAATCGAGCAACCTTCGGTGCCGTGCAGAATCGTTTCGAG
GCGGTTATCTCAAATCTTTCGAATTACGCTGAGAACCTCACTGCTTCACGCAGCCGGATT
CAGGATGCCGACTTTGCGGCGGAGACCGCGGCACTGACAAAGACGCAGATCCTACAGCAG
GCTGGTGTCTCGATACTGTCTCAGGCCAATGTTGTTCCGCAGAGTGCCCTGGCGCTGTTG
CAGTAA
>LHPEGIIC_00118 hypothetical protein
TTGTTCCTTGATAGCGACACCATGGTAGTGCTCAGCAACTGGCTGGAGCGGCTGCTGGCG
CAGGCGCTGCGACCGCAGGTTGGGGTGGTCGGGCCGCGCCTGATCTACACCAGTGAGCGG
ATCGAGAGCGCTGGGCTGGTGCTCGGCATGGGCGGAGATGCCGGCTCACCCTTCGTCGGC
ATCTCGATGCGTGAAGATGGCTACATGGGGCGGCTGCAGGTGGCCCAGGAGTACTCGGCG
GTGAGCGGTTCTTGTCTGCTGATTCGGCATGAGCTGTTCGATCAGGTGGGCGGCCTGGAT
GAGCAGCACTTTGGCGTGCGTTACAGCGATGTGGACCTCTGTCTGAAGGTGAAGGCGGCC
GGTTACAAGGTGATCTGGACGCCGTTTGCCAGTCTGGTGCACTTTGGACGGCAGACGATC
CACAGCTATGCCGACAATAGCTTTGTCAAGATGGTGGCGCGCAGCCAGGAGGCGCTGGTG
TCGCGCCACCTGCCGGCGCTGGCCAATGATCCGGCCTTCAACCCCAATCTGAGCCTGCTG
CACAAAGAGGTCCAGCCCGAGACCGAGATGGATGTGACCTGGGAAGCGGCATTTCACCCC
AGGCCCAGGGTCTGGGCCTATCCGGTCAACTCCGGTGGTGGCGGTGAGTATCGGGTGCGA
GCGCCGTTGCGGGCGCTGGAGCAGGCGGCGCTGGCGCAGATTTCGCTACTGCCCAATTCT
GAGGGGCGGGAACGCACCCGGGTGCCGAGCCTGCCTGAGATGGCCCGCGCTGCGCCGGAC
AGCCTGTTTGTGCTGCACGGCATCAACGATCTGATGATCCGCTGGTTGGATCTCTACCGG
AAGTACACCGATACCTTTCTGGTCTTTAGTCTCGATGACAACCTGTTTCACCTGCCGCAG
AAGGGCGGGCAGAAGAACCGTTTGCCCAGCGATATGCGGAAGCGGGTGCGGCGGGCGCTG
AAGCACTGTCATCGGCTGATCGTCACCACCGAGCCGTTGAGGGAGGTCTATCAGGACTTT
ATCGAGGATATCTGGGTGATGCCGAACCGGCTGGAGACGCAGCGCTGGGGCAGTCTGGAG
TCGAAGCGTGGCCAGGGTAAAAAGCCACGGGTAGGGTGGGCCGGTGCCGCCCAGCACCGG
GGGGATCTGGAGCTGATCCGGCCGGTAATGGAGGCGTTGCAGGACGAGGTGGAATGGGTC
TTTATGGGAATGTGCCCGACTCCGCTGCGGCCGCTGGTGGATGAGTACCACGACGGGGTG
CCATTCGTCGACTATCCGCAGAAGCTCGCCAGCCTGAATCTGGATCTGGCGATTGCTCCG
CTGGAGCACAATAAATTCAATGAGGGCAAGAGCAACCTGCGGCTGCTTGAGTATGGGGCC
CTTGGTTGGCCGGTAATCTGTTCTGATGTGGAGCCCTATCGCAATAGTCCGGCAACCTGT
CTACCCAATAAGCCGGGAGCCTGGGAGAAGGCGATTCGCGAACGTATCCACGAGCCGGAT
GCTCTGGCTGACGAGGGCGACCGGATGCGGGCCTGGGTGCGGGAGAATCATATGTTGGAA
GATCACCTGGAGGAGTGGATGCAGGCGCTGTTCTCTGATGAGGTGTTGCGCCAACTGCTG
AAGCCGGCGGGGTAG
>LHPEGIIC_00119 Trans-aconitate 2-methyltransferase
GTGAGCGGTCCGGCCATTGTTTGCATGCTCTGGGATAAGAACCATGCGGCCCTGTATGAG
TACGTGCGGCGCCGTCCCTGCACCGTGATCACGGTTCGCGGCAACTGTCTGCCTGAGCTG
CAGCGGGGGATTGAGGCGGCCGGAGGCAGCCTGCTTGCGGTGGAGGATGCGCTGACCCAG
GAGGAGTTTCTGCAGCTCGATGAGGAGTCGAAGCAGCGCGCGCAGCTGGTGGCGCAGGGG
CTAGATTGTGATCAGTGGAAGGGGTTTTGTGAGGCACAGGGAGTGCATTCGGCGCGGGTC
AACGAGCTGCTGACTGGCGGCATGAAGGGGTATTTGCATCGTTGCATGATCGGTGTCAAG
GCCCTCGACCGGCTGCGTGAGCGTTACCAGCTGGAGCTGATGCTGGTCAACGAGGAGTAC
ACTGGCAGCGCCAAGCTGTTCGTCAAGTGGGCCAAGGCTCGCGGGGTGCCGGTGCTGCAT
CTGCTGCATGGCACCGGGCTGGCCAAATCTTACAACGTGCACGACTGCGTGAATGCGGAT
TGTTACGCGGTGGGCTCGGACTACAGCAAGGAGGGATTGCTTGATCTGGGAGCACCCGAT
TCGATCCTCAAAGTCACCGGCTTTCCTGCCTGGGACCACTATCGGGAGCTCGCGCAGCAG
CGTGTCTCGATTCGCAGTCAGCTAGCAAAGCACTACCGGCTCGATCCGCAGCGGCGTTGG
GTGGGCTACTTCACCACTTGGGCCTCCACCACCACCGCCTATGCTGAGCACAGTGAGTAT
AAGCTGCTGATTGCCGGCATCTTTCTCGCCTGTGTGCAGCTCTGGGCCAAGGGGATCGAC
TTTCAGTTGATTATCAAGGATCGGGAGTCGAACGAGCGCTTTGGTCAGAAATTGACAGCG
GAAGTGGCCAGAGCCCTGGGCATCCCGGCGGATGCCTACCGTTACATCACCGAGAATACC
GAGGGGCTGACGGTGGCTTCTGATGTGGTGGTCTCTTCCGGTTCCAACCTCTCCATTGAA
GCGGGCATCGCGGGCATTCCGGCGATCAACCTGCTTAGCCCTTCCCAATGGCTGTTGGGG
CCGCCCTATCCCGATGTGGGGATGAAGGAGGCGCGGGTGGAGAGCCTTGCGGGGGTGTTG
GAAACCTGTCTGCAAGGCGAGCCCAGCCAGCTGCAGCCGCTAGCGCGTTTCGCCGGCCCC
AACGGGGATGGCCACTGCTTCGAACGGGTGGCGGAGCTGATGCTGAGAATGGCACAGGGC
GAGGCGGTGGTGGAGATAGGGGAGTTAGACGTGACAGACCAACAGATGCAGAAAAAGCCG
ACTGTGATTGAAATTCCCGCGGAGGAACCGGTTGAGGTGCAAAAGCCGACGCCACTCTGG
CAGCAGGATGGCGAGAACAGTTCGCTACACGGCAGCTACTATGAAAACCCACGCGGCGAC
CTGTTCAACCTGTTTGCCCATCCGCCGCGTATCGTGCTGGAGTTGGGTTGCGGCACCGGT
GCCACCGGCCAAGCCATCAAACAGCGCTACCCGGACGCGCTGGTGATGGGATTTGAGCTC
AATAAACAGGCGGCGGCGATCGCCCGTGAGCGGCTCGACTGGGTGGTACAGGGCAATATT
GAGCAGATGGACCTGGCCTCCGCCGGTTTTCGTCCGGCCAGCATCGACACCTTCATCGCC
GCCGATGTGCTGGAACACCTCTACAACCCCTGGCTGATGCTGCACAAGCTGCGTCCCTTC
CTCACTGACGATGCCCAGGTGATCGCCAGCATCCCCAACTCGCGCAACGCCGGGTTGCTG
CGTGAGCTGGCCGGCGGTAGCTGGACCTATCGGGATGAGGGGCTGCTCGACTGGACCCAC
ATCCGCTTCTTCACCCGTCAGGAGATCGAAAAGCTCTTCAGCGAGACCGGCTACCGTGTC
GCCTGCTGGGAGAGTCGCTGGGATGGGGTGACGCCTGATCTCGATTTTGAAGACGAACAG
CGCCGGGATGTAGATCTGGGCAATATGGTGTTGAAGAATCTCAGTCGGGAGGAGTGGCAG
CAGTTTCGCGCCCTGCAGTTCGTGGTGCGGGCGGAACCGCTGCCGCTGGCTGGACCTGAG
GCAGTTGCCACGCCGGCGGAGGGAGAGGCAGCATCGCCGCTTACGGCGACGACACCTGAG
ACAGCGTATGAACCAGCCGCCCTGTTGGAGCGGGTGGAGGCACCGATGGGTGCGGAGTCA
GAGCTCCTGCGGCAGGAGACGGATGATAGTCAGTCTGAGGCCCCGTTGCTGGCGGATCAG
CGTCTGCAGATTGCCTTTTTCGTGCAGGATGGTGAACGGGATGTCTGCTGGAAGATCCGC
GTGCGTGAGCCGTTTAGTTACATGGCCGATCTGATCGAGCCGATCTGGGCGACGCATAAC
CCGAAGGGGGTCTGTGAGGTGGACGAATCGGCCATCGAGCGCGCTGATGTGATCGTGGTG
CAGCGCCACTTTCCCCGCCCGGAACACAGTGGGGTGCTGGATCGGATGTTGCGGTCGGGC
AAGCCGGTCTACTATGAGACCGATGATCTCTTCACCAAGGTGCCGGAGGGACACGATGCC
TTCGGCATCGGCCTGGAGACTCGCGCCCATGTGCTCGATTTCATTGGCAAGGCGAGCGGG
CTGATTGTCTCCACCGAGGCGCTGAAGGAGGCCTATCTCCCCTACAACAAGAACATTAGT
GTGCTGCCGACGGTGCATCCGGCGGCGCTGATTCCGACGCAGGCACCGCCGCTGCGTGAC
CAAGAGCCGGTGACTATCGGTTATGTTGGCACTGTGACCCATCTGGCCGATCTGCGGATG
ATCGAGCCGGCGCTGCTGCGTATCCACAAAAAGTACGGCAAGCGGGTGCGCTTTGTATTC
GTCGGCTGTGTCACCCCCAAGCTGGAGCGGCTGGCCGATCGAGTGGAGCGCTTTTCTAGC
CTGGAAGAGTATCTGGCGAAACTGCCGGAGTTGGGGCTGGATATCGGCCTGGCGCCGCTG
CAGGAGAACGACTTCAATCGGGTTAAGAGCAACATCAAATGGATCGAATATACCGCAGCC
GGTGCGGTGGGGGTCTACTCCAATCTCACTCCCTATCTCAGTGTACAGGATGGCCGCGGC
GGTTTTGTGGTGCCAAATACCGAGGATGCCTGGCGTGAAGCGATTGAGAACCTGATCAAC
GACCCTCATTTGCGTCATCGCATGCTGTTGAGCGCACGTGAGCGAGTGCTGCAGGAATGT
ACCGTAGAGGCGCAGATCGAAAACTATCGGGAGGTCTACAGTTCACTGCTGGAGCGCGAT
CTGAATGCGACCTTTCATGCTGACATGAATCAGTGCTACGCGGAGTGGGTGGAGAAGCAT
CAGCTGACCGAAAGCCAGGCCCAGTACCACGCGGAGCGCATGATGACCGAGTGGCGGGTG
AATCCTGGTTTTCATCTGCTGCTGCCCTTTCAGAAGGGCGAAGAGGCGGCGCTTGCCGAT
ACTCTGGATAGTCTGTCACAGCAGCTCTACTCCGGCTGGGGCCTGAGTGTGGTTTCACAG
CAGCCCTCACCCGGTGGGTTTTTCGATGAGCTGGATATGGTCGAGTGGGTGCAGGTGGAG
GGGAATCTGATGCAAGGCATCAATGCGGTGCTGTCCGACTCCAGCACCGATTGGGTGGCG
CTGATCGCCGCCGGTGACAGGCTCGCCCCGGATGCGCTGATCTCCTGCGGCGACTACATC
AATCTCCATCCCCAGGCGGAACTGCTCTACATAGATGAGGATTGGCTCGACGACAACGGC
CAGCGCTACAACCCGCTATTCAAGCCGGAATTCAACCTGGAGTTGCTGCGTTCCATGCCC
TATCTGGGGGCCTTTCTGCCGGTGCGTCGCGAGCTGCTGCAGTCGTTGGGTGGTTATGCC
GTGGAGCCGGGCGTGGCGCAGTACGATCTGGCGCTGAAGCTGGCGGAGCGGGCGGACGCA
GAGACCCTGCTGCATATCCCCAAGGTGCTGCTGCACCGTCAGGATCGCTACCAGCTGGCA
CGGGATGAGGCGGCGGTGGTGGAGGCGCGTTGTCAGGTGCTGCTGGCACATCTGCAACGC
TGTGATATCGATGCCAAGGTGCAGAATGGCATCAGCTTTGGCACCTTTTTTGTCGACTAT
CCGCTGCTGAGCGAGCCGCTGGTCTCGATCATTCTGCCGTTCCGCGACTTGGAGGGGATC
ACCAAACCGGCGATCAATACCCTGCTGGAGACGAGCAGCTATGCCAACTTCGAGCTGCTG
CTGGTAGACAACGGCAGCCGTGAGCCAAGCTTGCTGGAGTTTGTCCGGCAGCTGGAGCGA
AATGATTCTCGGGCAGCGGCTGCTGCACGACGATGCCCCCTTCAACTACTCAGCGATCTG
CAACCGGGCGGCGCAGCAGGCCCAGGGAGATTTCCTGTTGTTCCTTGA
>LHPEGIIC_00120 hypothetical protein
ATGGATAGTCAAAAAAACATCGGATTTGATCGTGTCAGAGAGCCACTCTGGCGGAAATTT
GTCGGTGAGGAGCCGGCCTGCCGGGTGGAGTTGATGCCGGGCGGGGTGATCCGGCTGGGC
CTCTCCGATGCTCCCTCAGCCTTTGAGTCGAGCGATCCGCGGGCGTTGCTCGAGTGGCTT
AAGGCCTGTGCACCTCAATGGCAACAGCTCGAGCTGGTCGACCGGGGGGCGAATGATTGG
CTGAGCACCCTGAGAAAAATTGTGGGCGGGTTGGCCGAGGGCACGCGTATCTGTCTCGAC
ATCCCATCTGCAGATAGCTGTGACCTTATCTATGGTGCGGACCAGCCGGTTTCCGGTGAG
TTAGGGCGGAAGTTGCAGGCGCTGACCCGGCAGGGCCTGACCCTACTCGACGGGCGTCCC
TTTTTGCAGTTCGACTCCGCAACGGTGACGCGGCTGATCTGTGAGGCGCCGCCGAGCGAG
GCACATCGCACCACGCCGCGGCTCTGGCAGCGGGCGCTCTCCTGGGTGGGCAACGATAGG
CTGATGCAGGAGTTTCTGCAGCTGCTGCAGGAGGACCTGTTCGCCAGCCTGCCGCCGGAG
TATTGCGACCGCCTCTGGGTGCGGCTGGAGAGAGTTGCTGCAAAGTCTGCTGACAACCAG
ATTCAATCGCAATGGCAGCAACAACGTACGGCACTTGATGGTGGCCTCAATCTGGCCGCC
CTGATGTCGCTCAATCCGCAGCTGGATGAGGCCTGGCTGGAACGCTTCAACGGTTATCTG
AGCGATCTGCGTTGCGCGCTACTGTGGCATCGATTGAGTTTTCTGTTAGCGCATCTGCCG
GGCTGTGATCTGAGTGGCCTGCTCAACAGTGACTCGCAACGCATCCTGCAGCGATGGCGT
GAGATGGGGGAGCTGGATGCCACCACCACCGAGATCTGCCGTAGCTGGCACCAGCTGCCG
GAGGTCAGGGAGGCGCTGGAGTTTGAGGGCATCAACTTTGGTGATGTGCGCGAGTACGAC
AACTTTGCCAGCTTCCAGGAAAACTATCAGCTGCTGCGCCGGGAGGAGAGCCAGTGA
>LHPEGIIC_00121 hypothetical protein
ATGAAAAGGGAACAGGCAATTTCAGAGATGGTGCGGCGCTGCGCCAACGCAAAGGGTCAT
CAAGACTTTTCCATCAGTATGGCGCAACAGTTCGCCATCCATCAGTACCGCGGTGGAATC
TCCGCCTTCAGGGCAATCCAGTTGGGCTTGGGCTCCCTTGACGGCCACTGTCAGATAAAA
CACCACAAACAGGCAATCGGCGGCTAA
>LHPEGIIC_00122 hypothetical protein
ATGTCGAATGTAGTGCTGGCGGTGGTGGCCCATCCGGATGATGAGGTATTGGGTTGCGGT
GGGGCGCTGGCGCGGCATGCGGCGGAGGGGGATCGGGTGCATATCCTGATTCTTGGTGAG
GGGGCCACTGCGCGCGATCCGCAGCGCGACCCTCAGGCCCGGGCGGTGGATATCGAACGG
TTGCAGCAGTCGGCGAGACGCTCGTCAGAGATTCTTGGCGCCGAGCCCCCCGAGTTTGCC
GGTCTGCCGGATAACCGGTTCGACGGCATGGAGCTGCTCGATATCACCAAGCGGGTCGAA
GCAGTGGTGTTTGAGTTGGCGCCAGGTATCGTCTATACCCACTTCGTCAATGATCTCAAC
ATTGATCATCGCCTGACTCACCATGCAGTGCTGGCGGCCTGTCGGCCGATGCCGGGGCGT
TCGGTGCGACGGTTGCTGGCGTTCGAGGTCTGCTCCAGTACCGAGCTTTCACCCAGCGAT
GCGCCGGCCTTCCGGCCTAACCACTTTGTCGCGATTGACGGCTATCTGCAGCGGAAACTG
GAGGCGCTCTCTGTCTACGACACGGAAATGCATCCGTTTCCGCATGTCCGGTCGCCTCGG
GCGCTGGAGGCGCTTGCTCACCTACGCGGCGCCCAGGTGGGGGTGGTGGCGGCTGAGGCG
TTTGAACTGGTGCGGGAGATCCGTTGA
>LHPEGIIC_00123 N,N'-diacetyllegionaminic acid synthase
ATGGTCAGGATCGGCAACAGATATATCGGCGACGACCACCCCTGCTTCATCACCTTTGAA
GCCGGCCCCACCCATAACGGACTGGAGATGGCAAAACGCCTGGTGAAGCATGCCGCAGAG
GCCGGCGCCGATGCAGTGAAGTTCCAGATCTTTGACCCGGAGCGGCTGGTCGCCGACAAA
AAAATGCCGTTCTCTTACGAGATCCTGGTGGACCGAGAGAGTGGTCGCCTGCAGAGAGTC
GAAGAGCCGCTCTACGAGATCCTCCACCGCCGCTGTCTGAGCCGCGACGAGTGGCGTGAG
CTAAAGCGCTACAGTGACAGCCTCGGCCTCGCCTTCTTCTCCACCGCCTCCTTCGAGGAG
GATATCGACCTGCTGGTGGAGCTGGGGTGCGACTCGATCAAGATCGCCTCCGGCGACATC
AACCACCACCCACTGCTGCGCTATGCGGCGCGCACCGGTCTCTGCCTACAGCTCGACACC
GGCAGTGCCACCCTCGGCGAGGTGGAGACGGCAGTGGACCTGATCCTCACCGAGGGCAAC
GAGCAGATCATCATCCACCAGTGCCCCTCCGGCTACCCGGCGCGACTCAACAGCATCAAC
CTCAATATCATCCCGACCCTGAAGCGGCTGTTCCCCTTCCCCGCCGCCTTCTCCGACCAC
ACCCCGGGCTGGGAGATGGATGTGGCGGCGCTGGCGCTGGGCGCTAACCTGCTGGAGAAA
ACCATCAGCGAAGACCGAACCACCCCCAGCGTGGAGCACTGTTTTTCCCTCGAACCACCA
GAGATGCACCGTTTCATCCAGACCATCCGCGAGGTGGAGATCGGCCTCGGCAGCAACCGC
CGCACCCTGCATGCAGATGAGTTGAAACAGCGCAACAAGATCCGGCGCAGCGCCTGGCTG
ATGAGCGACGCCAAGGCTGGGCAGCATCTCAGCGAGATCGACGTGGAGTTCCGCCGCCCC
GCCGGCGGCATCCCGCCAGACCTGTTTGACCAGCTCAGAGATCGTCATCTGCGTCGCGAC
CTCTCTGCCGGCGCGCGCCTCAACCTGGAGCACCTCAGTGACTGA
>LHPEGIIC_00124 N-acylneuraminate cytidylyltransferase
GTGACTGACGCGGTCGCCATCATCCCGGCGCGGGGCAACTCGAAACGGCTGCCACGCAAA
AACATCCTCGAATTCCGCGGCAAGCCGATCATCGCCTACACTATCGAGGCAGCCCTGCAG
AGCGACATCTTTGAACGCGTGGTAGTCTCCACCGAGGACGCCGAGATCGCCGGGATCGCC
GCCCACCACGGCGCCGAGGTCGCACAGCGATCCGCCGAACTGAGCCACGACTCCGCCACC
GTGGTCGACGTCTGCTGTGACTGGCTGAGCCGCGAACAGCAGGCCGGCCACCACTACCAG
ATCATCTGCTGCCTCTACGCCACCGCACCGCTACGCAACGCCACTGACGTAGCCGCCACC
TGCGGGCTGTTGGAACGCGGCCGCTGCCACTACGCCCTAGCCGCCGCCCACTACAGCCAC
TACCCCTATCAGGCACTGAGACTGGAGAGAGACGGCACGGTCGCCCCGCAATGGCCTGAG
CTCTGTGATATGCGTGCCGACCAGGTCGGCGAGCTGATCGCCGGCAATGGCAGCACCTAC
GCCACCTTCAGCGACGAACTGCTGCGCAGCCGCAACTTCTACGGCCCCGGCATGCGCGCC
CACATCATGCCATTTCGCCGCTCGGTGGACATTGACACCGCTGACGACCTGGAATTGGCT
CTCTGCCTGGCGGAGCTGGAGGCACGCCGCAGTGCAGATCGCGATCCGCGCTGA
>LHPEGIIC_00125 UDP-2,4-diacetamido-2,4,6-trideoxy-beta-L-altropyranose hydrolase
GTGCAGATCGCGATCCGCGCTGACAGCGGCAGCGACATCGGCAGTGGCCATCTGCTGCGC
TGCCGCGCACTGGCACTGGCTCTGCGCAAGCGGGGTGCAGCGATCGACTTCCTGCATGCC
CGCCGTGACGACTTCAATAAGCACTTGCTCGGCGACTTCCCCTGCCATCTAGTCGAGGCC
GAAACCGAGGCTGAAGACGCGGCCAGCTGCCGGTCCTGGGCAGCGCGCAATCGACCCGAC
TGGCTGCTCGTCGACCACTACGGCCTGAGCATAGAGTGGCAGCGTCAGCTGCGTGAAGTG
GTACCACGACTGATGGCGATCGAGGATCTCGCCAACCGCCCGCACCAAGTCGATCTACTG
CTCGATTTCACCCTGCGCAGTGATCCTGAGCAGGACTATCAGGGGCTGCTGCCGGCAGAG
TGCCGCACCCTGTTTGGCCCCGACTATGCGCTGCTACGCCCGGAGTTCAGCCGACTGCGG
GATCACTGCCGGATACGCGAGCGGGGAGTCAGGCGGTTGTTGCTCAGCTTCGGCGGCGCT
GACGACACCAACCTCAGCGACTGGGCGCTCGATGCGCTTGAAGGGCTAGAGCTGGTGGAG
GGGATCGATCTGCTGGTCGGCAGCCACCATCCCGATCTGACGGGCCTGCAGCGGCGCTGC
CAGCGATCCGACCGCCGCCTGCACATCCAGACTGAAGAGGTCGCCGAACTGATGCGCCAG
GCCGATCTGGCGATCGGCGGCGGCGGCATGATGGGCTGGGAGCGCTGTGCCCTGGGGCTG
CCGGCGCTGATCGTCGTGTAG
>LHPEGIIC_00126 hypothetical protein
ATGATCACCACACAAACAGCCGAGAGCCTCAGCGCCATGTCACAACGGGCCTTCAAGATT
GTCGATGGGCTGGGCGCCCAGCGGGTGGCAGCACTTATGCTCGATACAGGAAGCAACCTG
TAG
>LHPEGIIC_00127 hypothetical protein
ATGTTCGCCGACGATGCCGATAGCAACATCATCCAACAGGCCATAGAAGCGGGCGTCAGT
GCTTATGTAGTCGATGGCTTGGCTGACAAGCGCATCAAACCGCTACTGGAGGTGGCCATC
GCCCGTTTCCGCAAACATCAGTCGCTCAAGGATGAGCTGAGTCGCATCAAGACCTCCCTG
GAAGAACGCAAGTTGATCGAGCGGGCAAAGGGGTTGCTGATGAAAAGCAAAGGATGCGAT
GAAGAGACAGCCTATCAACTGCTGCGCAAGACAGCGATGAGCAACAATCAGCGGCTGGCG
GATGTGGCGCGCAACCTGATCACCTCGATAGAACTACTCGCCTAA
>LHPEGIIC_00128 Nitrate/nitrite binding protein NrtA
ATGAAACAGTCGAACAACGGCAACCACGGTCGCCGTGGTTTTCTGAAAAAGAGCCTGCTG
GCTCTGGCCACCGCCAGTGTCATCGGCGGAATGATCTTAGGCAGCGCCGCGGTAAGGGCA
GAGATTGGCGACCCAGAAAAAGAGGAGCTGAAGTTCGGCTTCATCAAACTGACCGACATG
GCACCGCTCGCCATCGCCTATGAGAAGGGCTACTTCGAGGATGAAGGCCTCTACGTCACC
CTGGAGGCCCAGGCCAACTGGAAGGTACTGCTCGACGGCACCATCGACGGCCAGCTCGAC
GGTGCCCACATGCTGGCCGGTCAGCCGCTGGCCGCCACCATCGGATTCGGTACCAAGGCG
CACATCATCACCCCTTTCAGCATGGATCTAAATGGCAACGGCATCACCGTCTCCAACGAA
ACCTGGAAACAAATGAAACCGTATGTACCGAAACAGCCCGACGGAAAATCGGTACACCCG
ATCAAAGCCGATGCGCTGAAACCAGTGGTCGACAAGTTCAAGGAAGAGGGCAAGCCCTTC
AAGATGGGCATGGTATTCCCCGTCTTCACCCACAACTATGAGCTGCGTTACTGGCTGGCG
GCCGGTGGCATCAACCCCGGTTACTACGCACCACACAAGGGCGATACCAGCGGCACCATG
AAGGCCGACGCTCTACTTTCTGTCACTCCACCACCGCAGATGCCAGCCACCCTGGAGGCA
GGCACCATCTACGGTTACTGCGTGGGTGAACCCTGGAACCAGCAGGCAGTATTCAAGGGT
ATCGGTGTGCCGGTTGTCACCGACTACGAGATCTGGAAGGACAACCCTGAGAAGGTCTTC
GGCATGACCAAAGCGTTCACCGAGAAGTACCCCAACACCACCGTGCGTGTTGTGAAGGCG
CTGATCCGTGCCGGCAAGTGGCTCGACGACAACAACAACGCCAACCGTCCCGAGGCGGTA
AAGATCCTCTCCCAGTCCAACTACGTGGGTGCAGACTACGATGTGATCGCCAACTCCATG
ACCGGCACCTTCGAATATGAGAAGGGCGACAAGCGCGAAGTGCCCGACTTCAACGTCTTC
TTCCGCTACAACGCCACCTATCCCTACGACTCCGATGCGGTCTGGTACCTGACTCAGATG
CGGCGCTGGGGCCAGATCTCCGACCGGTATCGCCACTCGCCTGGCTACCACTAG
>LHPEGIIC_00129 Bicarbonate transport system permease protein CmpB
ATGGTGGTATCTGCCGTCCATGTGAGCAACGACCCGGCATTCTCCAAGTCATTTCTCACT
TCGGCGATCACCGTCACCCTCTGCTGCCTCTGGCCGACCATCATCAATACTACGGTGGGC
GTGAACGGTGTCGACAAGGATCTGATCAACGTCAGCCGCGTGCTGCGTCTTAACGCCACC
ACCAAAACCTTCAAGATCATCCTGCCCTCCGCCATGCCGATGATCTTCACCGGCCTGCGT
CTCTCCCTGGGCATCGGCTGGATGGTACTGATCGCTGCCGAGATGCTGGCGCAGAACCCC
GGCCTCGGCAAGTTCGTCTGGGACGAGTTCCAGAACGGCAGTTCCAACTCGCTAGCGCGC
ATCATGGTCGCAGTACTGGTGATCGGCCTCATCGGCTTCCTGCTCGACCGCGGCATGTTG
ATGCTGCAACGCAGAACCAGCTGGGACAAGAACGCAGTTCTTCATTAA
>LHPEGIIC_00130 Nitrate import ATP-binding protein NrtC
ATGAACAGTTATCTGAACATCGACCACATCAGCATCACCTTCCCCACCGATAACGGTCCG
CTGAATGTGCTGAAAGACGTCAAGCTGGAGGTAAAACAGGGCGAGTTCATCTCGCTGATC
GGCCACTCGGGCTGCGGTAAATCCACCGTACTCAATATCATCGCCGGTCTGTTGAATGCC
ACAGAGGGTGGCGTGATTCTGGAAGGCAAAGAGGTGACTGAACCCGGCCCCGATCGTGCC
GTGGTATTTCAGCACCACTCGCTGATGCCCTGGCTCAGCGTCTACGACAACGTGTGCCTA
GCGGTCGATCAGCTCTTCAAGAAGACCAAGTCAAAGTAG
>LHPEGIIC_00131 hypothetical protein
GTGTTGCTGATGGATGAACCCTTCGGCGCCCTCGACTCCCTGACCCGCACCCACATGCAG
GACTCGTTGATGGAGATCCAGGCGCGGCTCAACAACACTGTGATCATGATCACCCACGAC
GTGGACGAGGCGGTGCTGCTCTCTGATCGTATCGTGATGATGAGCAACGGCCCGTCGGCC
ACCATCGGCGAGATCCTCGATATCGACCTGCCGCGCCCGCGTGATCGCCTGACCTTGGCC
GAGAACCCAACTTACAATCACTACCGCGTCGAAGTGGTCAAGTTCCTGCACGAACGCCAT
ACGCAACCGGGCGTTCCGGCCAGTAACGACGATAACGAAAGTGATGGAGAGGAACCTGCA
CTGAGCCTCGTTGCTGGCTGA
>LHPEGIIC_00132 Thiol-disulfide oxidoreductase ResA
GTGCGGAAGATCGTTAAGATGAACAAAACTATCATTGGAACTTTTTTGGCGTCTCTGTTG
CTGCTGTTTTGCAGCCGACTCGCTGCTGAGCAATTGCTGACGCGTCTTACAGATCAGCCG
GAGGCGCCCGCTTTTGATCTGCCGGATATGGATGGTGAGGCGCACTCGCTGGCAAGTTAC
AGAGGGCGGCCGGTGATCGTGAATTTCTGGGCGACTTGGTGCCCACCCTGCCGTGCCGAG
CTGCCGTCGATGAATCGTGGCTGGGCGAAGATCAAGGATCAGGGAATCGCGATGATCGCG
ATCAACGTGGGCGAGGATGAGGAGACCATCTTCAGCTTCATGGGCGACTACCCGATCGAC
TTCCAGGTGTTGCTCGACCAGTCGGGCCAGACTATCCAGCGCTGGCCGATCAAGGGCCTG
CCCACCACCTTTGTGATTGATCCAGAGGGGCGGCTGGTCTACCGCGCCATCGGCGGCCGC
GAGTGGGACGCCGATGAACTGCTCGATCTGGTGCGCAAACTGAAGTGA
>LHPEGIIC_00133 hypothetical protein
ATGATGCACAAAAGAGAACTTTTTCGCTGGTTCCTATGCGTGGCACTGCTGCCCGCCAGC
GGGTTTGCCAGGGTGGAGAAGACGGTTGACCCAACTACCCAACTCAGTAGTTGGAAACTG
TCACAGGCGGGCCTTGAGCTGAAGCTGGTCCAGCGCCTGCCGGATCAGACTCGGGGCTTT
TTTCAGGCGCGGGGCTTTTCCAAGACCATAGCGGACCAGATCGCCACCCACTGTGTGCTG
CAAACTATCGCCAGAAACCGCGCCAGCGATGCCGCTGCTGGAGCGATTAGTATCGATCTC
AACGAATGGCGCATCCGCCAGGGGGATAAGGTCCGGGGGCTCAAACTGAAAGAGAGCTGG
GATGCGGAGTGGGGCGACGACCAGGTGAGTGCGGCCTCCCGCATCGCCTTTCGCTGGGCG
ACCTTCCCAACCCGGCAGACCTTTGAACCTGCCGGGGACTATAACTGGGGTATGACAAGC
TTTGGGCCGCTGCCCGGAAGCCGCTTCGATCTGAAAGTGGTTTGGAGAGAGGGCGATGAG
CAGAAAATCGTATGGATAGAGGCGCTCGAGTGTGCGGAAGATCGTTAA
>LHPEGIIC_00134 hypothetical protein
ATGGCGGTCGAGTGGTTGCGGGAACGTTTTCCTGAGTATGCCGAGACGATTGCCTGCGGC
GATTTTACTCGTGAGATCCCCTGGCCGGGGCCCTTCGCCCTGATCGTCGATCGTGCCTCA
CTGATCCATAACACCACCGTCGCCATTCAATAG
>LHPEGIIC_00135 hypothetical protein
ATGCTCAACTCGAATGTGCTGGAGCTGGGTACCGGAGCGGGTGCCAATATCAGTTTGTTC
CTGCAGCAGGGGCTGAGCTACTACGGTATCGAGGGGGAGTGCGATGGCGGTCGAGTGGTT
GCGGGAACGTTTTCCTGA
>LHPEGIIC_00136 hypothetical protein
ATGAACCTGGCTGAGTTCGGCAATCTGTTTATCCGCTTCATCCAGTTCAAGAAGAATCCC
TTCCACCCGCTGGTCTGGATCAATGGTGAGCCGGAACTGGGCAAGAATGTCTCAGTGGGG
GGGATGTCGGAGATCAACGCCACCGGGGCGCGGCTGGTGATCGGTGACGATTGCGACATC
GCTTCCTTCGTGGCGATCAATTGTGTCGACTCTCACAAGCACTGCATCGGTATCTCAGAT
GAGGTGGAGCGGCGGGATATCATCATCGAAAACAATGTGTTCATCGGTTCTCACGCTGTG
GTCAAGGGCGGGGCGATGATTGGCCACCACTCGGTTGTTGCCGCAGGCAGCGTAGTGGAT
GGGGTGACCATCCCCCCCTACTCTCTGGTCTATGGTAATCCGATGCAGGTGAAGGCCGGT
TACTATCGGGAGCGGTGTCAGGGATGCCTAAAATGA
>LHPEGIIC_00137 Bacteriochlorophyllide d C-12(1)-methyltransferase
ATGGCCAAGATCGACATGCTGCTGGTCTACCCCAAGGCCACCAAAGATTCACCCGTCAAT
CTGACGCCGCTCTCCATCCTCTATCCTGGCGCGCTGTTTGAGTCCCAGGGCAAGCGGGTC
GCCTATTTTGACGCACGCTACGATCCACCGGAGCTGCTCGACGAGCTGATCGGCGAGGCG
GACGAGATTGGCGTCAGTTGCTTCACTGGCTACCAGACCGGCCAAGCGGCACGCATCCTG
AAACACGCCAAGCGCCTCAAGCCTGGCATCATCACCGGGGTCGGCGGCCACCATGCCCGC
ATCCTGCCGGAGCAGTGCCTGAGCGAGCCGTTTGTCGACAAGGTCTGGCGGGAGCGGGTC
TACGGCGAACACCTCTTTCCCTACAACGAACGCACCAAACACATGTTTGCGCGCGGTGAC
ATGCAGTATTTCACCTCGCGAGGCTGCCCCTTCCCCTGCACCTTCTGCGCCCTCACCTCG
CCCTGGAAGCCGAAACCGATCGACGAACTGGAGCGGGAACTGAAGATCATTCACCACGAT
GTGGGCTTCGACGAGATCTCCTTCAGCGACCCGAATATCGGCTTTGGTGTCTGGAAGGAT
GACGAGGGCAGGAACGTGCGTATGGACCGGGTCAGACGCATCCAGGAGATAGGCCGGCTG
ATGCGCGACCTGGGGGTGCGCTGGGACGGCAATATACGGGCCCCCTACCTGTCGCCGGAG
ATGGTGGAGGCGCTGGTGGAGGCCAGTTGCTTCTCCATCGAGATCGGCTGCGAATCGGGC
AACGACCACTTCCTGCGCAAGGTGATCCGCAAGGGGCATGGCGTGAAGGCGATCTGTGAG
GCGGCGCAGAACGTGCGCGGCTCCGGGGTCTCGATCATGTACAGCTTTATCGCCAACATG
CCGCGCGAGACCCCGGCGATGCTGCGCGATACCCTCGACCTGATCGACTGGATTGTCGAT
ACCGATCCGGATGCGCGGGTCTCGATCTACAACTACGCTCCCTATCCCGGCTCGCCGATG
TATGAGGATGCGCTGGCCGGGGTCGACGGCTATCCGCGCTTCGAGCCGCCCGCCAGCATG
GAGGGGTGGGGCAGGCTGAAACTGATGCAGTCGCCGATTTACTGGATCGCCGGGCTCAAC
TTCCGCATGGACAACACTCGCAAGAACTTCCCTGGTGACGACTGGCGGCTGATCGAACCC
TACGTCGAGCTGGCCCGCGACAAGTGGCAGCGGCGCGATGTGGCTGAGTTTCCCTGTGAT
GAGGTGGAGCGGCTGATCGAGGCGCAGGTGCAGAAACGGCGCGCCGGGGATGCTTTGATG
TTGGCCGAGGCCGGGGTCTGA
>LHPEGIIC_00138 N,N'-diacetyllegionaminic acid synthase
ATGACAGAGATCCAGATAGGCGGACGGGTGATTGGCCGGCATCAGCCACCCTTCATCATC
GCTGAGACGGGGATCAACCACTGCGGCGATCTGGAGCGTGCCTTCAAGATGATTCGCGCT
GCCCGGCAGGTTGGGGCGGATGCGGTCAAGTTTCAGACATTTCAGGCGGAGGAGTTTTGC
AGCGATCCTCAGCAGACCTACAGCTACCGCTCCCAGGGGCGTGAGGTGACCGAGTCGATG
CTGGAGATGTTTCGCCGCCACCAGTTCGAGCCGGAGCAGTGGCGGCAGATCTGCGACTGT
TGCGACGAAGAGGGAATCATCTTCCTCTCCACGCCGCAGAACCGCAGCGATCTGGATCTG
CTGCTGGAGCTGGAGATCCCGGCGATCAAAGTCGGTTCCGATGATTTTACCAATCTGCCG
CAGTTGCGCGACTATGCCTCCACTGGCCTGCCGATGATCGTTTCCGCTGGCATGGCCGAC
CTGGACGAGGTGGAGCAGGCGCTGCGGGCCATCGGCACGTTCAAGGGCCACCCGACAGTA
TTGCTGCACTGCGTTTCCCAATACCCGGCGCCGCCAGAAGATGCCAACCTGCGCAAGCTG
ACTAGCCTGCGGCGTGAATACCCTGAGCTGATCCTGGGTTACTCGGACCACACCCAGGGG
GTGTTGGGGGCGGTGCTGGCGGTGGCATTCGGCGCGCGGGTGTTCGAGAAACACTTCACC
CTTGATCACGATCTGCCAGGGCCGGACCATTGGTTCTCGGCGGATATCGGTGAGCTGCAG
CAGTGGGTTGAGGCAGTCCGCCAGGCCCATCGGATGCTCGGCAGTGAAGCGGTGGAGCCG
ACAGCGGTGGAACGTAAGCACCGTGATGCGTTTCGTCGCAGCGTGGTAGCGATCCGTAAT
ATTTCCAAGAATGAGCCCTTCTCGCCTGAGAATCTGGGTGTCCGGCGTCCGGGTAGCGGC
CTGAAACCGAACCATATGGATGCATTTTTTGGCCACCGGGCGACCCGCACCATCGCCGCC
GGTGAGTTGATCCACTGGTCTGACCGGGAGGGCAACTGGGTTGATTGA
>LHPEGIIC_00139 putative protein
ATGATCCTCTCCATCAACCAACCCGCCTATCTGCCCTGGCTGGGCTACTTCCAACGCATC
GCCCGTTCCGATCTGCACGTCATCCTGGACCATGTGCAGTTTGAAAAGAACAGCATGGTC
AATCGCAACCGCATCCGCACCCACGATGGCTGGTGCTGGCTCACGGTACCGGTCAAGACC
CGCCACCGTTTTGGCGATCTGGTCATCCACCGCTTAACGCTGGCCGACGACCCGCGCTGG
CGTCGCAAACATTGGGACAGCCTGCGCTTCAACTACGCCAAAGCGCCCTACTTTGCCGAG
CATGCCGGCTTTTTCGAGGCCAGCTACCAACGAGATTGGCAGTATCTCATCGACCTTAAT
CTACACCTCACCCGCTACCTGCTCGACGCCTTTGCCATCAATACCCCTCTGTTACGCAGT
TCGCAGCTGATGGTCGACGGCGAAAAGAGCCAGCTGCTGCTCAATCTCTGCCGCAGCTGT
GGCGCCGACCGCTACCTCTCTGGCCCGTTTGGCCGTGACTACCTGGATCTCGACGCCTTC
TCCGACGCTGGCATTCAGGTGGAGTTCGACGACTACCAACACCCCCGCTATACCCAGATC
CAAAGCAGATTCGAGCCCTACATGAGCGCGGTCGATCTACTCTTCAACCAGGGCCCGGCC
AGCCTCAAAATCCTGCTCGCTCAGATTCATTCAGAGGCTCCCTAA
>LHPEGIIC_00140 UDP-4-amino-4-deoxy-L-arabinose--oxoglutarate aminotransferase
ATGATCCCCTACGGCCACCAGAGCCTTGACGAGAGCGACATCGATGCGGTGGCCGATGTC
CTGCGTAGTGACTGGCTCACCCAGGGGCCGATGGCGCCGCGCTTTGGTCGGGCGGTGGCC
GACTACTGCGGCGCCGCCTACGGGGTGGCGATGAGCAGTGCCACCGCCGGGTTGCATCTG
GCCTGCCTGGCGTTGGGGCTGGGGCCGGGGGAGCGGCTCTGGAGCTCGCCGATTAGCTTT
GTTGCCTCGGCCAACTGTGGCCGCTACTGTGGCGCCGAGGTCGATTTTGTCGACGTGGAG
CCGGCCAGCGGCAACCTCTCGATCGATGCGCTGGAGCGCAAGCTGGAGCTGGCGGAACAA
CAGGGGCGGTTGCCGAAGGTTCTGGTGACGGTCCACTTCGCCGGTCAGCCGGTGGATCTG
GCCGGCATTGACAGGTTGCGGGTGCAGTATGGTTTCAAGCTGATCGAGGATGCGGCCCAT
GCCCTGGGGGCCGGTTTCGCGGATTCCAGGATCGGCGACTGCCACTATAGTGATGCCACG
GTCTTCAGCTTCCATCCAGTGAAACCGATCACTAGCGGCGAGGGTGGCGTGCTCACCACT
AACGATCCAGAACTGGCGACGCAGGTGGGGCGGTTGCTGAGCCACGGCATCAGCCGTGAT
CCGGCGTTGATGCAGGGGGAGTCGGACGGCCCCTGGTACTACCAGCAGGTCGAACTGGGC
TATAACTATCGCATGAACGATATCCAGGCTGCGCTGGGGCTGAGCCAGCTGCAGCGCCTC
GATCAGTTTGTCGCGCGGCGCAGGGCGCTGGCGGAGCGTTACGAGCGGCTGCTCGCCGGT
TTGCCGCTGACGCCCTTGGCGCGTCTGCCCGGACGACAGTCGGGCTGGCATCTCTATGTG
GTGCGGCTCGATGCCGGGGCGGGCATCACACGCCGGCAGCTGTTTGAGGCGATGCGCGCC
GCTGGCATCGGCGTCCAGGTGCACTATATTCCTATCCACCTGCAGCCCTACTATCGTGAC
CAGGGGTTTGCCGAAGGTGATCTTCCCGGGGCCGAGGCGTTTTATCAATCGGTGTTGACG
CTGCCGCTCTATCCGGGGCTGAGTGAGGTGCAGCAGGACGAGGTGGTGGAGGCGCTGCAG
CAGGCTCTAGCTTAG
>LHPEGIIC_00141 UDP-N-acetylglucosamine 4,6-dehydratase (inverting)
ATGTTCTCCGATAAAAGCATATTGATCACCGGTGGCACCGGTTCCTTTGGCCAGTTCTGC
GCGCGCACCCTGCTAGCGCGCTATCACCCCCGCAAGATAATCGTCTTCTCCCGCGATGAG
CTGAAGCAGTTCGAGATGCAGCAGCTGCTGCATGCACCACAGATGCGCTACTTCATCGGC
GATGTGCGGGATCTGCAGCGGTTGCGGCAGGCGATGCGCGGGGTCGATCTGGTGATTCAC
GCCGCCGCCCTGAAGCAGGTGCCGGCTGCCGAATACAACCCGATGGAGTGCATAAAGACT
AATGTGCACGGCGCAGAGAACGTGATCCAGGCGGCGCTCGATAACAACGTCGACAGCGTG
ATTGCGCTCTCCACCGATAAGGCCGCCAGCCCGATCAACCTCTACGGCGCCTCCAAGCTT
GCCTCCGACAAGCTCTTCGTCGCCGCCAACAACATCGCCGGCGGTCAGCCGACCCGCTTT
GCGGTGGTGCGCTACGGTAACGTCGCCGGCTCGCGGGGTTCGGTGATCCCCTTCTTCCGT
AAACTGATCGACGAAGGGGCGGCCGCGCTGCCGATCACCGATGCGCGCATGACCCGTTTC
TGGATCACCCTGCAGCAGGGGGTCGATTTTGTGTTGAAGGGCTTCGCTCGTATGCAGGGG
GGCGAGATCTTCGTGCCAAAGATCCCCTCAGCGAGGATCACCGATATAGCCCAAGCGATG
GCGCCGCAGCTGCCGATGCAGATTATCGGTATCCGTCCCGGCGAAAAGCTGCATGAGGTG
ATGTGTCCGCGGGACTGTTCGCATCTGGTCTCGGAATTTGATGACCACTTCGTGATCGCG
CCGACCATCCGTTTTACCCATCCGGTGGATTACGCCCACAACCCGCTGGGAGAGAGCGGA
CGCGAGGTAGGCTGCGAATTCGAATACAGCTCTGGCAGCAATCCGCACTTTCTCACAGTG
GATGAGATCGTCGAGCTGATTGACTCCCTAACATGA
>LHPEGIIC_00142 Flagellar hook-associated protein 3
ATGTCGCGGATGTCAACCAACCTGATTTTCGAGAATGGTCTCAACCGCATGCTTGAGACC
CAGAGCAAACTGGTCAAGACGCAGCAACAGATCGCCACCGGACGGCGTGTGCTCTCCCCC
CAGGACGACCCGGCCGCGGCTGCCTATATTCTTGGCCTGCGCAACACCATCTCCACCGTG
GAGCAGTACCAGGACAATAGCGAGCGAGTGCGCGCCCGCCTGGAGCTGGAGGAGACCACC
CTGCAAGGGGTTACTAACCTGTTGCCGCGTATCCAAGAGTTGGCGGTGCAGGGGCAGAAC
GATGCCCTCACCGCGGAGCAGCGCAACGCCATCGCCGAGGAGGTGCTGCTGTTGCGTGAT
CAGCTGTTCAGTCTGGCCAACACTCGTGACAGTAACGGTGAATACATCTTCGCCGGTTTC
CAGGGGGGCTCTGAGCCCTTCGTCTCGGTCGGGGCCGGCAGCTACAGCTATCGAGGCGAT
ATGGGGGAGCGCAGTCTGCAAATCTCCAATGGACGTTCGATCCAGGACCGCAACAACGGC
TTCGATGTGTTTATGAATATCGACACCAGCACAGGCGCCAAGCGCAACCTGTTCGAGACT
GTCGACCAGATCGCCGCCGGCATGCAGGCCAACAATCCCGATGCAGTGCTGATTGATGAT
ATCCAGCGGGCGCAGGACCATCTGTTGCAGTTCAGGACCTCAGTGGGTGCCCGTCTCAAC
TCCACCTCCGAACAGTATGAGGTCAATGAAGACTTCCTGCTGACCATGCAGACTGCCAAG
TCGGAGGCTGAGGATCTGGATATCACCGAGGCGGTGAGCCGCTACGAACGTCAACTGCAG
GCGCTAAACGCGGCACAGCAATCGTTTATCAAACTGCAGGGGCTGTCGCTATTCAACTTC
CTGTGA
>LHPEGIIC_00143 hypothetical protein
GTGGCTTCCATCCTGAACATTGGAGTCTCTGCGCTGAAGACCTATCAGCAGGCGCTCAAC
TCCACCGGCCACAACATCGCCAACGTCAACACTCCGGGTTACAGCCGACAGGTGATCAAT
CTGTCGAGCCGTGACCCGGAGCTGACCCCGGCGGGCTGGCTCGGCACCGGTGTCGAGCTG
CATGGCATCAACCGCCAGTATGATGACTTCACCGCCAAGCGGGTGCGCGATGGCCGCTCC
ACGGTCGGCGAACTGGATGCCTTCTACAGTAATGCGCAGCGTCTCGATAGCATCCTCGCT
GATCCGGCAGTAGGGTTGTCGCCGGCGCTCAATGACTTCTTTAATGCCATGCAGGAGTTG
GCGGACGATCCCGCTTCGATCCCCTCGCGTCAGTTGCTCCTGGCGGAGAGCCGCTCGCTG
GTGGAACGCATGCACGATCTCGATCAGCAGTTTGCGGATAGTCAGGCTCAGGTCAACCGA
CGCCTCGACGATGTGGTGCAGGAGATAGACCGGCTTGCCGAGTCGATCGCTAACGCTAAC
GATGCCGTGGTGAGCGCCCTCGGTCACGGCAGTCATCAGACCCCCAACGACCTGCTGGAC
CAGCGTGACGAGCTGATCAACGAGCTCTCTGACCTGGTTAACATCACCACGGTTGAGCAG
TCGGATGGTGCGATGAATGTCTTTATTGGTCGCGGCCAGGTGTTGGTGGTGGGCAATGTG
GCGTCGGATATCTCCACTGTTAGTTCCCCCGCCGATGCTTCGCAGCGGGATGTGATCTTC
TCCAACGACTTCGGTGACACCAATATCAGCAGCGAACTGGATGGGGGCGAGCTGGGTGGG
CTGCTGAGTTTTCGTCGTGAGATGCTCGACACCACCCGTAACCAGCTGGGCCTGGTGGCG
CTCGGCATCTCGATGCAAATGAACCAGCAGCATCAGCTTGGCATCGACTTGGATGGCGAC
GTGGGCGGCGCGATTTTCTCCACGCCGGAGATCCAGGTGTTGGGTAACGCGAATAACAGT
GGCGGTGCGGTGACTGCCAGCTACGGCACACTCTCTGATCTGACCGCGAGCGACTATAAG
CTCGAATATGATGGTGGCAACAGCTACACTTTGCGGCGGCTCTCCGATAACACCACCACC
AGCATCGATACCGGCGGAGCCTCTCCGTTTACCACCGCCGAGATCGATGGCTTCAGCCTG
ACCATCGACTCCAGTGGGGTGGCGCAGGGTGACTCCTTCCTGATTCGTCCCAGCCGCGGC
GCGGCGGACAGCATGCAGCTGCTGATCGACGATGTGCGTGGCTTCGCCGCCGCTGGTCGT
CTGCAGTCGGCGGTTGCCATCGACGCCAGTGGCAACCCGGTCAACAGTGGCACGGCAGTG
ATCAGCCAGCCGAGCATCAGCAGCGGCAGTGGGTTGCCACTGGCGGCCAACATGGTTTTC
AGCTTCTCTGACGATGCGGATGGCGCCGGCAATTCGGGGTTTGTGATCAGCAACGGTCCG
GCTCCACCCAACAACTACATCCTCTATGATCCGGCCACCGAGAGCGCCGGCAAATCCTTT
CCCTCCAGCGCCAATCCGAGCCAGTTCGACAGTTTTGGCGGGCTCAGTTTTAGGATCTCC
GGCACCCCGACGGTGGGTGACCAGCTGATCGTCCGAAACAACACCAATGCTGCCACCGGT
GATAACCGCAACGCTTTGGCGCTGGCGGCGATGCAGTCCCAGGATCGTATGTTGAATCTG
AGCGCCAGCTATTCTGAAGTCTATTCGCAGCTGGTGGCTGGGGTGGGTGCCTCGACCCGC
CAGGCAGAGGCGAGCCTGGCCGCCCAGGAGGGGCTGCTGGAACGCAATCGGGCCTCACAG
GAAGAGGTCTCCGGGGTCAACCTGGATGAGGAGGCGGCCAAACTGGTGCAGTTTCAGCAG
GCATATCAGGCCTCAGCAGAGATGATCAAGGTGGCCAATTCATTGTTTGATACGCTGCTC
TCAGCAGTGAGGTAA
>LHPEGIIC_00144 Peptidoglycan hydrolase FlgJ
ATGAACGCTCTGCCCGCCAGTGTCTATACCGATTTTCAGGGGCTGGCCGCGCTCAAGCAT
CAGGCGCGCCAGGATCAGGCAGGCTCCCTGGCCCAGGTGGCCCGGCAATTCGAATCGCTG
TTCATGCAGATGATGCTGAAGCAGATGCGCCAGGCAAACCTGTCGGAGGGGTTGCTGGAG
AGCAACAATACCCGCTTCTATCGTGATATGTACGATCAGCAGCTGGCGCTGCACCTCTCC
GAGAGTGGCGGACTGGGCATCGGTGCGATGCTGCAACGCCAGCTTGGTGGGCAGGTAGAT
GAAACCAGCAAGCCGATTTCCGGGCTCGATAGCTATCGGGATCACCCGGCAGCGGTGATG
CCAAGTGGGCTGCACGGTAAAAAGCTGAAGAGTGGCGGGGCGGAAGCCACTGTCTCGTCA
GCACCGGCACCGGCAGCGTCGCTCGACACTCCTGAGGCGTTTGTTCGCAATCTCTGGTCC
AGCGCTGAACAGACCGCTGCCGCAGTCGGGCTGGAACCTGAAGCGCTGCTCGCCCAGGCG
GCGCTGGAGACCGGCTGGGGCCAGCATCTGATCCACACTGCCGATGGGCGCAGCAGCCAC
AATCTGTTCAACATTAAGGCCGATGCACGTTGGCAGGGGGAGCGGGTGTTCCGCGAGACC
CTGGAGTATATCGACGGCGTAGCTGTGAAGCGGCGTGAAGCGTTTCGAGTCTACGACTCC
TACCAGCAGAGCTTTCAGGACTATCTGGCCTTTCTCAGCGGCTCACCCCGTTATGCCGAG
GCGATGCAGCAGAGTGGTGACAGTGCGGCCTATTTCAGCGCGCTGCAGCAGGCTGGTTAC
GCTACCGATCCGCACTACGCGAAGAAGGTGTTGCGGGTGATGGGTGGGGAAGAGATGCGT
CAGGCCCTGGTCCCTATTCAGGGGCAGGGTAATAGGCCGATATAA
>LHPEGIIC_00145 Flagellar P-ring protein
ATGACCCGACAGCGACTCAATAATCTGACCGCACTCCTGCTTCTGATGAGCCTGGTGGTG
GTTGCGGCCCCGGTAGCGGCAGAACGCATCAAGGATCTGGCCTCGATCCAGGGGGTGCGT
GGCAACCAGTTGATCGGCTATGGCCTGGTGGTGGGGCTCAACGGTACCGGCGATAAGGAC
ACCGACTCTCCCTATACCCTGAACAGCCTGCGCAATATGTTGCACCAGTTCGGCGTGCAG
ATACCCGCTGGCACCAAGATCAAGCCGAAGAATGTCGCGGCGGTGATCGTGCATGGTGAG
CTGCCACCCTTTAGCAAGGTGGGGCAGCGTATCAATGTCACCGTCTCCTCTCTGGGCAAT
GCCAAGAGTCTGCGTGGCGGCACCCTGTTGATGACTCCGTTGAAGGGCGCCGACGGTAAC
AACTACGCCATGGCCCAGGGCAACCTGGTGGTGGGCGGGCTCAGTGCCGAGGGCCAGGAC
GGCTCCAGGATCACCGTCAACATCCCTAGTGCCGGGCGTATCCCGAATGGCGCCACGGTG
GAGCGTGAAGTGCCGAACAACTTCAACACTGGGCGCTATGTCACCCTCAACCTGCACGAT
GGCGACTTCACAACCGCGATGCGGTTGGCTGAGTCGGTCAACCTGACCCTTGGCCCGGGC
ACTGCCAAGCCGGTGGACTCCACCTCGATCCGTGTCAGTGCCCCCATCGATCCAGCGCAG
AAGGTGAGCTTCATCGCCATGCTGGAGCAGCTCGAGGTGCAGCCCGGTACGGCACCGGCT
CGGGTCATCATCAACTCGCGCACCGGCACGGTGGTGATCAACAGCCAGGTGCGGGTCTAT
CCGGCGGCAGTTTCCCACGGCAATCTGGTGGTGAGCATCAGCGAGAGTGCCGAGGTCTCC
CAGCCCGGCGCCTTCTCTCCCGGTCAGACCACGGTGGTGCCGCAGAGCGATGTGGCGGTG
GAGGAGCAGGGTGGCAATCACATGTTCCTGTTCAACCCCGGGGTGTCGCTGGATGAGGTG
GTCAAGGCGGTCAACGAGGTGGGTGCCGCACCCAGTGATCTGGTGGCGATCCTCGAGGCA
CTGAAAGAGGCCGGCGCGCTGCGTGCTGAGCTGCTGGTGATCTGA
>LHPEGIIC_00146 Flagellar L-ring protein
ATGAGGCCTGCAATCGCCAGACTGAGCCTGATTAGCCTCACGCTGCTGCTGGCTGCCTGC
CAGACTAGCGGCCCGGTGCGCGACATCAACTACGCGCCGGTGCGCCCGGTGACGCCGCCG
CCGGCGCCTTCCGGCAACGGCTCAATCTATCAGGGCGGGCACGAAGTGAGTTGGTTTGAG
GATATGCGCGCACGCCGGGTTGGGGATTTGCTCACCGTGATCCTCTCCGAGAGCACCTCC
GCCAACAAGTCGGCGAAGAGCGGGACCAAGAAGTCCAACAGCAACACCATCGCCAACCCG
ACCATCTTCGGTTCCACTCCCCAGTTCAACACCCCGGGGCTGATCCCGCTGGCCAGTAAC
GACAATAATACCCTTGCCTTCTCTACCTCTGCGGCGAACGACTTCAAGGGTGAAGGTTCT
GCCTCCCAGAGCAACGCCATCACCGGCAACATCACGGTCAGCGTGATCGAGGTGCTGCCC
AACCGCAACCTGATGATCCGTGGCGAGAAGCGTATCGGCATCAACCAGGGCAACGAGTAC
ATCCGTCTCTCCGGCATCGTGCGTTCCCAGGACATCAGCCCGGAGAACCAGGTGGAGTCG
TCACGCATCGCTGATCCCACCATCATCTATGTGGGTGATGGCCAGCTTGCCGACAGCAAC
GCTATGGGCTGGTTGGCGAAGTTCTTTATCAGCCCAATCTTCCCCTTCTGA
>LHPEGIIC_00147 Flagellar basal-body rod protein FlgG
ATGTACCCGGCACTCCGGATAGCAAAAACCGGTCTTGATGCACAGCAGACCAACATGTCG
GTGATCGCCCACAATCTGGCGAACGTCAACACTACCGGCTACAAGCGTGACCGGGCGGTG
TTCAACGACCTGATCTATCAGAACCTGCGGCAGGTGGGAGCCCCGTCGAGTGAGAGCACA
GAGCTTCCCTCTGGCCTGATGGTGGGCACCGGTGTGAAGGTGGTGGCGACCCAGAAGCAG
CATAGCCAGGGCAACATTGTGCAGACTGGCAATAGTCTCGATGTGGCGATCCAGGGCAAG
GGCTATTTCCAGGTCCTGCATCCCGACGGCAGCATCGTCTACTCTCGTGACGGCACTTAC
AGCCTCAGCGCAGACGGCGTGGTGGTGACCCCCAACGGCTATCAGCTGCAGCCGGCGATG
ACCGTACCCAATGACGCCACCAGCGTCACCATCGGTAGCGATGGCATCGTCTCGGTGCTG
CAGGCGGGCAACACCGACCCGACCCAGATCGGCCAGATCGAGCTGGCCTACTTCGCCAAT
CCCCAGGGGCTGGAACCGATCGGCGATAACCTGTTTCGTGAGAGTGCCGCCAGTGGTGGG
GTGAACACCGCGATCCCCGGCAGTGACAGCACCGGCACCCTGATGCAGGGGGCGCTGGAG
AGCTCCAACGTCAACGTGGTGGAGGAACTGGTCAACATGATCGAGACCCAGCGCGCCTAC
GAGATGAACTCCAAGGCGATCTCCACTACCGATGAGATGCTCTCCTACATCAACAACCAG
CTCTGA
>LHPEGIIC_00148 Flagellar basal-body rod protein FlgF
ATGGACCGCATGCTTTATGTCGCGATGAGCGGGGCCAAAGAGACCCTGCTCGCCCAGGCG
AACAACAACCACAATCTGGCCAACGTCAACACGCCAGGTTTTATGCAGGACCTCAACCAG
TTCCGCAGCATGCCGGTGTTTGGCAGCGGCTATCCGACGCGAGTCTACGCGATGGACGAA
CGCCCCGACATCAGCTTCATCAAGGGCAGCCTACAGAGCACCGGCAACGATCTGGATCTG
GCAGTGAAGGGAGCCGGCTTCATTGCGGTGCAGGCACCCGATGGCACAGAGGCCTACACA
CGTCGCGGTGACCTGAAGGTGGACGCCAATGGCATGCTCAGCAACGGCGAAGGTTTGCCG
GTGATCGGCAATGGCGGGCCGATTTCCTTGCCGCCCCACGAGCAGATCGAGATCGGCAGT
GACGGCACCATCACCATCTTGCCGCTGGGGGCCACCCCAGAAGCGCTGGCAGTGGTTGAC
CGCATCAAACTGGTCAACCCACCGATGCAGGAGATGATGAAGGGCGAGGATGGCCTGATG
CGTATGAAAGATGGCGCTGAGGCCGAGGCAGATGCCGCTATGGAGCTGGTCTCAGGCGCG
TTGGAGAGCAGCAATGTCAATATCGCCGACGCGTTGGTCAACATGATTGAACTGTCGCGA
CGCTTCGAGATGCAGGTGAAGATGATGAAAAATGCCCAGGAGCTCGACGCCGCCTCGGCC
ACTCTGCTGCGTCAGGCGTAA
>LHPEGIIC_00149 Flagellar hook protein FlgE
ATGAATATCTTCTACCGCAAGGTGGCAGATAATCAGTGGAACGCCTTCACTTATGTGGAT
GGTAACAATGTCACGGTGGGAGGCAATGCAGCGGCCGATATCCGCTTCAGTAGCAACGGC
GCCCTGAGTACAGGGGCGGGTGATGTGACCAGCGGCGGGCTGGTGCCGCTGGATACCTTT
ACTCCCAGTGGTGGTGCGGCGCCGATTAGCGGGCTCAATTTCAACTACGTCAACACCACC
CAGTTCGGCTCCAGTTTTGCGGTCAACGATCTGACCCAGGACGGTTTCACCTCCGGGCGC
CTCAGCGGTGTCGACGTGGACAGCGAGGGAGTGGTGTTCGCCCGCTTCACCAACGGCCGC
TCGGTGGGGCTGGGCAAGGTGGCGATGGCGCGTTTCAACAATAACCAGGGGCTGCGCCAG
GTCGGTGACACCCGCTGGGTCGAGTCGTTTGCCTCTGGCGATGTGCAGCTCGGTGAGGCG
GGTACCTCCAGCTTTGGCCTGATGCAGTCCGGGGCGCTGGAGAACTCTAACGTGGATCTC
GCTGAGCAGCTGGTCAATCTGATCACCGCGCAGCGTAACTTCCAGGCCAATGCCCAGGTG
ATCACCACCGCTGACGCGGTCACCCAGTCGATCATCAACCTGCGCTGA
>LHPEGIIC_00150 Flagellar hook protein FlgE
ATGGCATTTCGTATTGCACTCAGCGGACTGGCCGCAGCCACCACCGACCTGGAAGTGACC
GGCAACAATATCGCCAACTCGAGCACCACCGGCTTCAAGGAGTCGCGTGCCGAGTTTGCC
GACATCTTTGCCTCCTCTATCTCCGACGCCAGCAATGCCACGTCGGGACAGGGAGTACGC
ACCACCAAGGTGGCGCAGCAGTTCCGCCAGGGCAGTATCGAGTTCACCGCCAACAATCTT
GATCTGGGCATCAATGGTGAGGGCTTTTTTACCATGGAACAGCCCAACGGTGATCGCAGC
TATACCCGTGCGGGTGCCTTCAATGTGGATCGCAACGGCTATGTGGTGGACCATACTGGC
TCACGCTTGCAGATATTCCCGCCGGTGGATGCCGACGGCACCAGCTTCAACACCGGCACA
ACAGTGGACCTCAATCTGCCGGTGGTCTCCGGCGCGCCGGGCGCCACCTCACAGGTGACT
GCATCGCTCAACCTGGGGGCCGCGGAGGACGTGCCGACGGTAGCCTTCAATGCCGCCAGT
TATCCACCAAACCCACTCAGCTAA
>LHPEGIIC_00151 Basal-body rod modification protein FlgD
ATGGAAACTATACAGAGCAACGAAGAACTTTTTAGCAGCCTGGGATTTAGTGCCACCCCG
CAGGAGCCGGTCGATCAGGGGCTGGAGATGGAGGATTTCATGAACCTGATGGTCACCGAG
CTGACCCATCAGGATCCCTTCAAGCCGATGGAGAATACTGAGCTGGCGACGCAGATCTCC
CAGTTCGCCGCAGTCTCCGGCATCGACGATCTAAACAAGTCATTTACTGGCCTTAGCTCC
AGCATCACCTCCGATCAGGCGCTACAGGCCGCCAATTTGTTGGGGCGCCAGGTGCTGGTG
CCGAGCAGTGCCGGCTGGTTTGGCAGTGGTGACACCCTGAAAGGCTCCATCGAGCTTCCC
TCTAATGCCAGCAATGTCACCCTGCGCATCACCAACTCAAACGGTGCGCTGGTGCGGGAG
CTGGAGCTGGGTAGCCATGAGGGTGGTGCGCTGGCTTTTAGTTGGGATGGCTACGATGAC
CAGGGCGATTTTGCCGGCTCCGGCCTCTATCAAGTCACAGCCCAGGCCACCGTCGATGGT
GCAGAGATGGCCCCGGCAGTGCATGTGGCGGCTGAGGTGGAGAGCGTCAGTCTGGGCGGT
AGTGGTGGGGTGCGCCTCAATCTGGTCGGCCTTGGACAGGTTTCGATGAACGATGTGAAA
GAGATCTACTGA
>LHPEGIIC_00152 Flagellar basal-body rod protein FlgC
ATGTCGATGTTTAAGATCTTCGATACCGCGGCCAGTGGCATGAGTGCCCAGAGCCTGCGT
CTTAACCTAGTGGCCAGCAACATGGCCAATGTCGATGCGGTGAGCAGCAGCATCGACGAG
ACTTACCGTGCCCGTCAGCCGGTGTTCCGCGCCATGGTTGATCAGTTCAACCCGGATGCG
CCTGCCGTTGGCGTCAGCATGGTGGGGGTGATCGAGAGCCAGGCGCCGCTGATCCGGGAG
TATGCGCCGGATCACCAGATGGCGGATGAAGCGGGCTACATCTTCCGCCCCAACGTCAAT
CCGGTGGAGGAAATGGCCAACATGATCTCTGCCTCCCGTTCCTACCAGGGCAATGTGGAG
GTGGCCAGTGCCGCCAAGCAGCTGCTGATGGCAACCCTGCGTATGGGCCAGTAA
>LHPEGIIC_00153 Flagellar basal body rod protein FlgB
ATGAATCTTGACGACGCCTTCGGCATCCATCCCCAGGCCCTGCTGCTGCGCGCGCGACGC
AGTGAGCTAATCGCCAGCAACCTGGCGAACGCCGATACCCCTGGCTATAAGGCACGGGAT
TTCGACTTCCATAAGGTGCTGCAGCAGGCGCAGGGCGAGCCGGTGCGCCTGCGGACTACA
CATCCCAGCCACATCCAGGACGAGCAGGGTGTCGTGCCGCCGACACAGATGCTCTATCGC
ATCCCATCGCAGCCCTCCCTCGACGGCAATACGGTGGAGACCGAGCGGGAGCAGAGCACC
TTCGCCTCCAACTCGCTGGAGTACCAGGCCAGCCTGCGTTTTCTCAACGGCAAGATCAGC
AGCCTGCGCCAGGCCATAAAAGGTGAATAG
>LHPEGIIC_00154 hypothetical protein
ATGCAGATCACAGCCAACCGATACGTGCCCCGCAGCAGCCTCTGCTCCGGGTTAATCTTA
TTCACCCTTCTTCTAATCAGCACGAACGCCCCGGCTGGGGGGTCCAGCCAGCCCCACGCC
ACCATCATCCAGGCGGCAGAGGCCTATCTGAAGATGCAAACCGCCGACCGCCCGGAACGG
ATCACCCTCAAGCTGCTGCCCCTCGACCACCGCCTCAAACTCAACCGTTGCGAGACCCCT
TTGCAGAGCTTCTCCCCGCCCGGCGCACGCAGCCAGGGCCGAACCACGGTCGGCATCAAA
TGTGAAAGCCCGAAACCCTGGACCCTCTATGTCTCAGCCGAGATCGGCGTGATCGGCAAG
GTGGTGGTGGCAAAACGGGATCTGGCTCGGGGCGCCGCCATCGGCCCAAACGATGTAAAG
CTGGTTGAACAGGAGACAAGCCATTTGCTGCGCGGTCATTTCGACAGCATCGCCGAGGTG
ACTGGCAGAACCCTAAAGCGCACGCTGCGTCGCGACAGACCGGTCACGCCCAGCCTGCTG
GTCGTCAACAAAACCATTCGCCGCGGACAACAGGTCACCATCATCGCAGGCAACAGCGAC
ATCAGCGTGCAGATGAAGGGCAAGGCGCTGTCCAATGGCAATCCAGGCGATCTGATCAAG
GTGCAGAACCTCAGCTCCAAGCGGAAGCTGCAGGCCCGGGTGATATCCGCCAGTCTAGTG
CGGGCAGATTGA
>LHPEGIIC_00155 hypothetical protein
ATGGCAATTGAGATCAGCAGTCTTTCCAGCAGCGCGCTGCAGGGCACCATTGACAGCGCA
TCCGCCAATCGTGCAAATCAACCATCAGAAACCACCCGGGCCACCCCTGGCCGCCAGGCC
GACAGCGTCAGCCTGACCAGTTCCGCCTCGCAGCTTCAACAGCTTGAGCAGAAGATCTCC
AAGATGCCGGTCGTCGATGCCCAGCGCGTGGAGAGCACCCAGCGCTCCCTGGCCACCGGT
AGCTACAAGGTAAACCCGGATGACTCAGCCGAAAATCTGTTGGAGATGGAACGTGCCCTG
GCCTGA
>LHPEGIIC_00156 hypothetical protein
ATGGATAATCACCCCAAACTCCGGGAAAGATTCTCCCGCATCCTGCAGCGGGAGAGTGAA
GCGACCGAGCAACTGCTGGCGCTTCTCAAGCAGGAGTATGCCTTGCTGAAAAGCACCGCC
CCGGCAGAGCAACTGGAGGCGCTCAACCAGCAGAAGGAGCAGCAGATCCTCAACGTGGCC
CAAGCCGTTGAGGCGCACAACCGGTTACTCCGCGAGTTGGGGCTGAACAACAATGGAGAA
GAAACCAGGAAGCTGATCGAGCAGCTGGACGGCTCCGGGCTATTACAACAACAGTGGCAA
GCGTTTCTCGAGCAGGTCGATGCCAGTCAGAAGCAGAACGGGATCAACGGCGGGCTGCTC
ACCCTCAGCCAGCGCCAGGCTGCACAGGGGCTCGATATCCTGCGCGGCATCGGCGAAAAC
CAGAAGTCCTACGGCCCCAGCGGCGAGTCCCGCAGCCACAGCCACTCGCACTCACTGGGT
AAAGCCTGA
>LHPEGIIC_00157 hypothetical protein
ATGCAGCCGGTTGGTGAAGCGATACTGATCTTTGCTAAGGCGCCGGTCGCCGGCGAGGTG
AAGACCCGCCTGATCCCTGCGCTGGGTGCGGACGGTGCGCGCCAGCTCTACCAACAGCTG
CTGGAGCGGCTGCTCGGGATGGTGTGTCGGGAGCTGTCGTGTGCGGTGGAGCTCTGGTGC
ACCCCAGACAGCACGCATCCGCTGTTCCAGCACTTTGCCAGCCTACCGGGGGTGACGCTC
CACCGGCAGCAGGGAGAGGATCTCGGTGAGCGCATGGCATATGCTTGTGAGGAAGCGTTG
AGGCGGCAGCAGCGGGTGATTTTGATCGGTGTCGATGCGCCGGCACTTACCCCGCAGCAG
TTGACCGATACCTTCGGGCGGCTTGCATCAGGAGACGATGCGGTGCTCGGCCCGGCGGAG
GACGGGGGGTATGTGCTGTTGGGATTGAAGCGGAGTGCCGAATGCCTGTTTCATGGCCTA
CCGTGGGGTGGTGATCAGGTGGCGCAGTTGACGCGGGCCTGTCTGGAGCGGCTGGGATGG
CGCTGGAGCGAACTGCCGACCCTGTGGGATCTCGATCGGCCGGAGGAGCTGCCGCGCCTC
AGGTCACTGGGCTTAGGATTCTCGACTGAATCGACCTGA
>LHPEGIIC_00158 hypothetical protein
ATGTTGAATACGGCCCATCTACTTCAGCCCACCACATTTCCCGCCATCGAGCGTGGTGAG
TTGAAGACCTTGCAGGTCAATCTGGGCCTGCGTTGCAACCTCTCCTGCCAGCATTGCCAT
GTCAATGCCGGCCCCCAAAGGACCGAGCAGATGGAGCGGGGGGTGGTGGAGGATGTGTTA
CGGTTTCTCTCCCGCCAGCAGTTGCAGAGCCTGGATCTCACCGGCGGTGCCCCTGAACTC
AACCCGAATTTTCGCTACTTGGTGGAAAAGGCCCGGGCGATGGGGGTGCATGTCATCGAT
CGCTGCAACCTGACCGTGCTCGAAGAGTCGGGTCAGGAGGGGTTGGCTGAGTTTCTGGCC
GCCAACCGGGTCGAGGTGGTTGCCTCTCTGCCCTGTTATCTGCAGGAGAATGTCGATAGT
CAGCGTGGCAAGGGGAGCTATGACGCCAGCATTCGCGGTCTGAAACAGCTCAATCAGCTG
GGTTATGGCGACCCGGCAAGTGGGCTGTCACTCAACTTGGTCTACAATCCGCTTGGGCCG
AGCCTGCCGCCGCCACAGGGCCCGCTGGAGGCGGACTATCGCAAGCAGTTGGCAGAGCGC
TTCGGCATCAGCTTCAATCAACTCTTCACCATCACCAACATGCCGATCCGGCGCTTTGGT
AGTTTGCTCCACTCCAAGGGCGAGTTTCACACTTATCTTGACCTGCTGCGTTCCTCATTT
AGCCCAGACAACCTGCAAGAGCTGATGTGTCGTTCTCTGATCAGTGTCGATTGGCAGGGG
CGGGTCTATGATTGCGACTTCAACCAGATGCTCGATATGCCGATCAGTGATGAGAATAGT
CCTAGACCAACCCTCAGCACCCTGCTCGATACGGATCTGCGCGGCAGGCCGATCCAGATT
GCCGAGCACTGCTACGGTTGCACCGCGGGGCAGGGCAGCAGTTGCGGCGGGGCACTCGAC
TGA
>LHPEGIIC_00159 hypothetical protein
ATGAAGCGCCTCAGCATCGATGCTACTGCTGCCCTGGTCCTGGGGGCGCTGCTTCTGTTG
GTTAATCTGATCGGGCTATTCAGAACGATGGAGGAGCCGGATCTGCTGCTCGATAATCGC
GCCACTTTCAAAGGTGACAAACAGCTGATACTGGCTGAGATGCTGCCACAGGCCGATCGC
AAACCCGGTGAGGATATCGAAACCTATTTCAAGCGCCTGAACCAACTGGTGAATGGTTCT
ATCGCCCACCTCTGGCACAGCGATGATGCCAAATACAGATACCATGGCCATGTGCCGCCT
TGGGAAAACTATATCTTGTGGACGCTGGGATACCTCTGGAGTGAGCGGGTCGGTCAATAT
GAGTTTTTCGACTGGCGCAAGGCGGTGGAGCGAGGGATCGGGCTCTGCTCTCAGCATGCT
CTGGTGATTAGCGGTATTCTGGAAGAGAACGGCATCGAGTCAAGCATTGTTGGACTGGAA
GAGCATGTAGTGGCGACCGCTAAGACCACCAACGGCGACTGGTGGATCCTCGATCCTGAC
TACGGGGTTGTCATCCCGCATGATCTGCGAACTCTGGAACAGCAGCCTGAACTGGTCAGT
GAATACTACGCGCCATCGATCCTCAACTGTAGCCCTCCCCTGAAGACCAAGACCTGTCAG
GATGTGGCCTACATGGCGGGGATCTACCAGTCCACCGAGAATAACCATATCTACCCCAGC
GGCCACACCGGCTATTCCTGGAAGTGGTATCTCATCGAGAAGGCTGCCTATCTGCTCAAA
TGGGCGATACCTCTGTTGTTATTTGGTTATGCCCTATTCAGATTCCGGCAGCGCCGTCGC
TTGAGCTAG
>LHPEGIIC_00160 putative protein
ATGCATCTTGAGCTGTTGTTGATGCGCCATGGCAAATCAGATTGGAGCCGGGCTGTTGAT
GACTTCAGGCGACCACTGAAAAAGCGGGGCCGGCGAGGTGCACAGCGCATCGGTGCCTGG
CTGTGGCAGCAGGGACTGCGTCCAGATCATATTGTCAGTTCACCAGCGGAGCGTGCCAGT
GCCACGGCACGACTGACATGCGAGGCGGTGGGCTTGCCGGTTGAGCGGATCGTCTACGAT
GAGCGAATCTATGAGGCGGGCATTAACGCTCTGTTACAGGTGCTGGCCGATACTCCCGCC
AAGACTGAGCGAGTGTTGCTGGTGGGCCACAATCCTGGCCTTGAGAATCTGCTGATCTAT
CTGGCAGATCAGCCGGTTGTGTTGCCGGAGGATGCCAACCTGATGCCGACAGCGACCCTG
GCGCGATTCAGGCTGGCTGGCGACTGGCAATCACTGAGTGCTGGCGCTGGCCGGTTGCTC
TCAATCACCCGTGGCCGAAATCTCCCCGACTGA
>LHPEGIIC_00161 hypothetical protein
ATGCATCTGCTCCTGTTGACTCTGCTGCTGATCGCCCTTGTTTACCTTCCTCAGTGGTGG
GTTCAAAGTATCTTGAATCACTACAATCGGGAATCGGAGCCCTTCCCCGGTAATGGCGGG
GAGTTGGCGCAGCATCTGCTCAAGCGCTTCGAAGTGCACGGCGTGAAGGTGGAGGTGACC
GACCAGGGGGATCACTACGACCCCGTGCAGCGGGTGGTCAGGCTGACCGGGGATAAGCTG
GATGGGCGCACTCTCACGGCGATCGCCACCGCTGCCCATGAGGTGGGCCATGCGATCCAG
CACGCCAGCGATTATCCGCCTTTTCGCTGGCGCGAGCGACTGGTGCGTTTTGCACTGATA
AGTGAGCAGATCGGCTCGTTTCTGCTGTTTAGTGTGCCTCTGATCGCCGCAGTCACCCGT
CTGCCTGCCGTCGGAGCCCTAATGCTGTTGGCGGCGCTCGCGACTATCGGTGTCGGGGTT
GTTGTGCAGCTGGTGACCCTGCCGGTGGAGTGGGACGCGAGCTTCGGTAAGGCGTTGCCG
ATCCTCACCAAGGGCGGCTACATCAACCCTAAGCAGGAACTGGCGGTGCGGCGTATCCTC
AGGGCCTGTGCCATGAGCTATGTGGCCGCCTCTTTAGCGGGTCTGCTTAACTTCTGGCGC
TGGATGCGGATTTTGAGGCGATAA
>LHPEGIIC_00162 hypothetical protein
ATGCTACCCATCCTTTTTGGTCTGATTGCAGCCATGGTGTTCGGCTTGGTCGGTTATTTC
ACCTACGGTCTGGACGGGATTATCAATCACACCTGGTTTAACCAGGTCTTCTGGTTATTG
ATCGTGGTCGGTGCCGCCATCTCGCTGCTTGACGAGGTCAACCGTTGCCTCCCCTGCCGG
CTACGTAAAAGATTCAACCTCCAGTGGCTCGACCAACTCTGCGCACAGATGCCCTGCAAC
AGTCAGCTATAA
>LHPEGIIC_00163 Ribosome-binding ATPase YchF
ATGGGTTTTAAATGCGGTATCGTTGGGCTCCCCAATGTGGGTAAGTCGACGCTCTTCAAC
GCTCTGACAAAGGCCACTATTGCGGCCGAAAATTATCCTTTTTGTACTATCGATCCCAAC
GTGGGAGTGGTCCCCTTACCAGATCCGCGCCTTGATGCAATCGCCGGGATCGTTAATCCT
CAGGCAGTGCTTCCGACTACCATGCAGTTTGTCGATATTGCCGGACTGGTTGAAGGCGCT
TCCAAAGGTGAAGGGCTCGGGAATAAGTTTCTTGCCAATATTCGTGAGACAGACGCGGTT
GCGCAGGTGGTGCGCTGTTTCGAGAACGATGACGTGGTGCATGTGGCGGGTAAGATCGAT
CCACTTGCCGATGTTCAGGTGATCAACAATGAGTTGGCGCTGGCTGATCTGGAGTCCGTG
GAAAAGGCGCTGGACAAGACGATTCGCCAGGCGAAGACTGGTGACAAGAAGGTGCTTGCC
CGCAAGGCCTTGTTGGAGCGCATATGTGATCATCTGTATGACGGTAAATCAGTGCGTTCT
ATGGCGCTCAGCGATGATGAATTACAGGAGATTCGGGAACTATTCCTGCTGACCGTAAAG
CCCATCCTCTATATTGCAAACGTTGCGGAAGATGGCTTTGAAGACAACCCGCATCTGGAT
GCGTTGAATACGCTTGCCTCTGCAGAGGGGGCTGAAGTGGTTTCTGTGTGTGCCGCCATT
GAAGCTGAGATTGTGGAGCTTGAAGAGGATGAGAGGGAAGAGTTCCTCTCCGATTTGGGA
TTGGATGAGCCGGGTCTGAACCGCGTTGTTCGGGCGGGTTACCAGTTGCTGGGGCTCGAG
ACATACTTCACTGCCGGTGAAAAAGAGGTTCGAGCCTGGACGATCCCAGCCAATGCATCC
GCACCCCAGGCTGCCGGGGTCATCCACACAGATTTTGAGCGGGGTTTTATACGTGCCGAG
GTGATCAGCTACGATGATTTTGTCAAATTTAGAGGCGAGCAGGGCGCACGTGAGGCGGGA
AAACTCCGTTCAGAAGGCAAGGATTATCAGGTCAAAGACGGTGACATAATCCATTTCCGG
TTCAATGTTTGA
>LHPEGIIC_00164 STAS-domain containing protein
ATGTCGGTAACTACATCAAAGTCATCAGATGGCACGAGTGTGACGATAAAGATATCCGGA
CGGTTTGACTTCTCCAAACACCAGGATTTTATTAATGCCTACAAGGCCTACCCAAAGGGC
GAGATGGGCTTTGTGGTGGACTTGGCTGAGGCTGAGTATATGGATAGTTCCGCGATGGGG
ATGCTGTTGCAGTTGCGTGAGCACAGCTCAAAGGTGAAGGATAGCGTGGTGCTTGCCAAC
GGAAATGACGCGATCAATGAGATCTTGAAGATTGCCAACTTCGGCAAGCTTTTTCTGATC
AAATAG
>LHPEGIIC_00165 hypothetical protein
ATGGGGGTGAGCTGGGTTGGTGTCCTGATGCTGGCAGTGCTGACTCTCATTTGGGGGCTG
CTCGATTACCGAAATCGTAAAAAACTGACGCAAGGAGAACAAAGCATTCGTGCCCTTGCT
GGTGGCGGTGAATTAATCGGCGAGATGGGTGCCTTGTCGCGGGAAATTAAACTTGGAGTT
AGTGAGCAGGTTGCCAAGCTGCGAAGTGAGCAGGCCCAGATTCAGACCTTGATCAATGAT
GCGGTCCAAACACTGCAAGAGAGTTTTAACGGGATAAATGGACAATCACAGGCGCAGTTG
GAACTGGTAATGGGTCTGATAGAGAGTGTGTCAGACGGTATTGAGAGCGAAGGTAACAAA
AAGATCACATTTGCTGACTTTGCCAGTGAGACGGACAAAGTTCTGCGTTTTTTTGTCGAG
CACGTTGTCACGATTAGCCACAATACCATGATGTTGGTGGAGCGTGTTGAGGATATGTCC
AAGGAGATGGAGCATGCGGATTCATTGCTGACGGATGTTAAGGTGATCGCCGATCAAACC
AATCTATTGGCGCTGAATGCAGCTATTGAGGCTGCTCGGGCGGGTGAGGCAGGTCGGGGG
TTTGCTGTTGTTGCTGATGAAGTGCGTAAGCTCTCGCAGAGATCAAACCGCTTCAACGAT
CAGATCAGGAACGTAATAGGTACCTCTAAGGAAAATATTCAGGAGGCTAGGGACTCAGCT
GCAACCCTGGCTTCAAAAGATATGGGCTTTGCAATTCACTCAAAAGCACGTGTTGATGAA
ATGATGCGGCAGGTTGCAGAAGTGAATGAAGTCATTGCGGATAATTTGGCTAAAGTTTCA
TCAATGTCCTCTGAGATTCATAACCAGGTTGGTTCGGCTGTGCGGTCATTGCAGTTTGAG
GATATCGTGCGCCAGCTTTCCGGTTATAGTGAAGAACATTTTTCAAAAATTGAGGATATA
TTTGAGTCAATGCAGACCGAGATCAATAGGATGGTGAGTGCCCCGGAAACGACTCCGAAG
GAACTTGCCATCAGTATCCGTACGGTCCGCGAATCGCTCAAACAGCAGTTTGCTGATATG
GCCACCCATAAGCCGGTGGATCAGGAGAGTATGAGTGAGGGTGATGTGGAGCTTTTTTAG
>LHPEGIIC_00166 Protein-glutamate methylesterase/protein-glutamine glutaminase
ATGATCAAAGTTTTAGTGGTGGATGACTCTGCTTTGGTGCGGCAACTCCTAACATCGATT
CTCGACGCCGATCCTGGTATTCAAATTGTTGGCACCGCAGTTGACCCATACCAGGCGAGA
GAGAAAATAAAAAAATTGTCACCTGATGTTTTGACGCTGGACATTGAGATGCCGCGTATG
GATGGAGTGACATTTTTGGGGAATCTGATGCGACTACGCCCAATGCCAGTAGTAATGGTT
TCCACGCTTACAGAACAGGGTGCCGATGTGACGCTGCAGGCGCTTGAGATGGGGGCGGTT
GATTTTGTCTCTAAACCCAAGCTGGATGTTGCACAGCAGCTGCCTGATTATGCGGAAGAA
ATAATTTTGAAGGTAAAAACTGCAGCGCGGGCAAAAGTGCAGGTGCTGGAAAGGCGGGTT
GCAAAAGCACCGCTGACTGCTTCGGATAAGCTGTCAGCAGATGCGGTTCTTGCCAGGAGT
GGAGGGAAAAGCCACTTCAGGACAACAGACAGGATTATCGGGATCGGTTCCTCGACGGGA
GGAACAGAGGCAATCAAGGATGTTTTAAGGGATCTTCCGCCAGACCTTCCTGGCATAGTC
ATTTCACAGCATATTCCAGAAGCGTTTAGTGCCGCATTCGCCAGTCGCGTCAATGGCATT
ACCCAACTTACTGTTTGCGAGGCTCAGAATGGACAGCAGATTCTGCCCGGACATGTCTAT
ATTTCTCCTGGTAATCGCCATCTTTTAGTGCGACGCGATGGGGCGAGGTACATATGCAGC
TTGAATGATGGTCCTCCGGTGAACAGGCACAAGCCGTCGGTAGATGTGATGTTCCGCTCC
CTAGCGCAAAATGCAGGCCCAAATGCAATTGCAGTAATGCTAACAGGAATGGGTGATGAT
GGGGCTGAAGGCATGGGAGAGATGCGGCAGGCCGGTGCACCGACCATAGCGCAAGATGAG
AAGAGCAGCGTGGTCTGGGGAATGCCTGGAGAAGCGGTCAAGCGTGGCTATGTGGAGGCA
GTTCTTCCATTGCAAAAGATCGGAATGCGCCTCACTGAACTATGCAAACAATAG
>LHPEGIIC_00167 Chemoreceptor glutamine deamidase CheD
ATGTCGCGTCACCAATTAGGCAAGCCACTTCCTGGCTTTGAACGGATCAACCGCTACTGG
GACAGGCAACATTCCACTGCTGCGGCAAAGATTCTGCCTGGCGAATACTATGTTACAAAG
CAAGATGAAATTATTACTACAGTTCTTGGCTCGTGTGTGTCAGCGTGTGTTTGGGATCAA
GTCTTTGGTATTGGCGGAATGAATCACTTCATGCTGCCTCTTAGTGAGAGCGGAAACTGG
GGAGGAGGGGCAATTATCAGTGGAGCTACCCGCTACGGAAACTATGCAATGGAGCACATG
ATCAATGACATACTTAAACATGGAGGGCACCGGCCAAACCTTGCGGTAAAGATATTTGGT
GGAGGGAAAATCATCAGCAACATATCGAATGTGGGTGGAAATAATGTCGATTTTGTGAAG
TCATACATTCAGGAGGAAGGGCTGAAACTGATGAGCGAGGATGTGGGAGATATATATCCT
AGAAAAGTTGTGTTTTTTCCTGCGAGTGGGCGGGTTAGAGTGAAAAAACTTAAACGCATG
CACAACGATACAATTGTTCAGCGAGAAAAAGTATATCAGCACGATATCGAACAAGAGCCG
CTGGAAGGGGCGGTAGAGCTTTTTTGA
>LHPEGIIC_00168 Chemotaxis protein methyltransferase
ATGGTGGAGCGAGAATTTGTTTTTTCTCAGCAGAACTTCGATTTTCTGCGCTCTATATCG
AACAAGAAGACGGGCATTGTTGTTACCGACGACAAGTTCAATATGTTCTATGCGCGCCTC
TCACGAAGGTTGCGTAAGTTGGGATTGGCGGATTTTGATTCTTACTGTGATCTGATTCGA
AACGATCCGAATGGTGAAGAAATGATCGAGTTGGTTAATGCGGTAACAACCAACTTGACC
TCATTCTTCCGTGAAAATCACCATTTCGAATACCTCTCTAAAACTATTGTCCCAGAAATG
GTGAAGAATAAGCCTGCCGAACGGAAGATCCGCATTTGGTCGGCAGGTTGCTCAACTGGT
GAAGAGCCTTATTCCCTTGGAATAACTCTCCATGAGGCTCTCGCTCCTCATGTTGGATGG
AATGCGGAGATATTGGCAACCGATATCGATTCCAACGTCCTTGCGAAAGCAGCATCTGGT
GTCTATTCCGGTGAGCGTGTTGATGGTCTTGATTCAAGGCGACTGCAGAAATGGTTCATG
CGAGGGAAGGGGGCTAATAGTGGGATGGTGCGACTTAAGCCGGAAATCATGGGATTAATC
CGCTTTGGTCAGTTAAATCTGATGGAGGATTGGCGGCTGGAACAGCCGCAGGATGTGATC
TTTTGTAGGAACGTGATTATCTATTTTGACAAGGTATCAAAAACCAAATTGGTTGAGCGG
TTTGCGGACAACATCAAAGAGGGAGGTTATCTGTTTATTGGGCATTCTGAGTCATTGTTT
AAGTTAACCGATCGTTTCGAGTTAATTGGCAAGACCATATACAGAAAAATCAGGTAG
>LHPEGIIC_00169 hypothetical protein
ATGAGTGGCAAGGGGGAGATGGGGATGTCAATGCACAACAATCTGCCTTCAACTGCGACC
CAGCCTGATCTTGACTGGAGTCAGGTTCGTGAAACCGTTCGGATGTTGAACCTGGCAGTG
GCACAGATTGAGGTGGCCATGAGAGAGGGAGATGACTCAGTAGAGACTCTTACAAATTCA
TTTACCTCTATGATTGAAAGTTCCAGCTCAATTGTCCAGGCAGTTGAGCGATTGCAGAAC
ACAGGAAAGGATGAGGGGCTAATTGCAGAAGTGGAAAAGGAAAGCAGTCTGATCTCTGAG
AAGATGCAGGCTGGTGTTATTGCATTCCAATTTTACGACAAGCTATCACAGCGATTGGCA
CATGTGAGTCATGCGTTGGCGGCCCTTTCTGAGTTGGTTGAGGACGGAAGTAGAATATTC
AACCCAAATGAGTGGATTGGGCTGCAGACAAAAATACGCTCCAAGTACAGTATGCGTGAA
GAACAGGCAATGTTTGATTCTTTGCTTGAAGGGAAAACTGTTGATGAGGTGCTGGCTAAT
GGCGTTGGGATAACGCATGAGCCTGATAATGATATTGAGCTTTTTTGA
>LHPEGIIC_00170 hypothetical protein
GTGAGTACTTCCAAAAAAAGGCCCCAGGTGTCGGTGATGAGTCATGATCCGCTTGCTAAT
TTCGATGAACTGGATGCCAAAAATGTACCAGTTGATGTTGCTGGGGGGGCAGTAGCTGAT
TTTGTACCAGAGATTGGGGCCGGCACAGAACAACAGGTGGCGTCGGTGGATTCTGATGCG
CAGGAGGTCGATTGTGATGAAAACGAGGCCTCCCTCAATGAGGCACATGGGACAACAGAT
GATGATCTGACTGTGGCTGCGCCTAATCAAGAGGATGATGAGATGGGCGGAATCAATCTT
GGAGATAGTCTGACAATACAGGAAGTAAGCAATCTGCACGATACAGTGAAGTCTGCACTT
TCGACAGGCGGCACTCTCACCTTTCACGGAGGAAGTGTGGAGCGGATTGATGGCGCAGGC
ATTCAGTTGCTATGTGCGATATTCAAAGAAGCAAACTCGCAACACTTGAAAATTTCTTGG
GGGAGTGCATCAGAAGTTCTTGTCAATGCTGTCAAGTTGGTGGGGGTGGCCCAAGCCATT
GAGTTGGCGGGTAAGTCGGAATGA
>LHPEGIIC_00171 hypothetical protein
ATGTTTGCTGCTGATGAGGTTCTGATCCCGGTTAGTGGTGATTACCTCTCTCTCAGCGGT
CTGGCCAAGATGATGATGACGCTGAAACGGTTTGAGCCATATCTTGAAAAGCCCCACGAA
AAATGGATTGAGATGAGTCGTGTCTATCCTCGCAGGCGGCTATTTAGGGAGGTGTGCGAC
AAACTGCTTGGCCATTTTCCCGGACAGGTGTTGGCAAACCCCATAAAGGAAGCCGCAGTG
ATGGCAGAGTGCCCTGGAGTCGGGCGAACCATATTCGAATATCGCCGATCAAGCCAGTCA
GCAAAAGAGTTCGAGGCTCTGGCAACCGATCTTCTTGAAAGGAGGACGATGTGA
>LHPEGIIC_00172 Iron-sulfur cluster carrier protein
ATGCGCCGTATTGCGGTAATCAACCAGAAAGGGGGAGTGGGTAAGACAACCATTACTACC
AATCTTGGGCATGCACTGGCCTTGAAAGGATATCGAGTTACGGTTATCGATCTTGATCCA
CAAGGCCAGCTCGCAGCCAGTCTAGGGATGTTTCGGCCACCTGTGGAGGGTGTGGATCAG
GTTCTGTTAAACGGGGCAGAACTGGAATCTGCAGTGATAAATACACGTGATTTATTGCAG
TTGGTGTCGGCGGGTAACAACCTACAGCAGGTGGAAGAGTTGAGGGGGGGGGAGCCGCCC
GGGCAAGTATTCTTAAGAATGCGCTGGAAGGTCAGTTCAGTGATCAAGACTTTATCCTGT
TCGACTGTCCACCATCGGCGGGAATTCTTGTCTCGAATGCCATGTTTGCTGCTGATGAGG
TTCTGA
>LHPEGIIC_00173 Chemotaxis protein CheW
ATGGTTGCTGATATGAAGGTAGGTAGTGAGGCTGGTTCAACTGAGGTGGCGCAGTCGGTG
AGTGGCCAGTATCTGAGTTTTACTCTTGGTGGTGAGCACTACGGTGTGGATATCCTTCGT
GTGCAAGAGATCAAGGGATGGGAAGAGGTGAGGGCTTTGCCTGACACCCCGGAGTATGTG
AAGGGAGTGCTCGACCTGCGTGGCGCCATTGTTCCGATCATTGATCTTCGGGCGCGCTTT
AAGCTTGAAAAAATCGAGTATACGCCGACAACGGTGATCATAGTGCTTTCTATTGAGCAG
GGCGAGGGAAGCAACATAGTCGGGGTTGTGGTGGATGGTGTCTCAGATGTGCTTGATATA
AGTGACAGTTTGACGAGATCTGCGCCTGATTTGGGGGCTCATATTAACACCCGGTTTATT
ACAGGGATGGTGTCAGAGGGCGAGCGAATGGTCGTCCTTCTGGATGTGGATAAGCTGTTT
TCCCCTGATGATCTAGGGGTGTTAGGCGCCTCTGGATGA
>LHPEGIIC_00174 hypothetical protein
ATGAAAGTCAACCAGCCGGTAACCGGGGTCGAGATCCCGTTGCAGGAAGATACGATCATT
GTCTCCACGACAGATCTGAAAGGCATGATCACCTCTGCCAATGGTGCCTTTATCGAGATC
TCAGGCTTTAGCGAGGCTGAGTTGCTTGGTAGGAATCACAATATCGTGCGTCATCCAGAT
GTTCCTGCGGCGGCGTTTCAGGATCTTTGGGATACGATTAAGAAGGGACATCCGTGGACC
GGTATCGTCAAAAATCGGGCAAAGAGTGGTGACCATTACTGGGTCAAGGCAAACGTAACG
CCTATCTATCAGAATGGCCAGGTTGTGGAGTACATGTCAGTGCGCACTAAGCCTACAGCG
GAGGAGGTTGAAGGTGCAGAAGTGCTCTATCGGGCGATCAACAGTGGCAGTTATAAAGGT
GATGGCTGGCTGACTCGCAGACTGAAAGGAATAGGAAATCTGCCTCTGTTGAAGAAGTTC
TATCTGGTCATGCTGTTCATGGCCGTGAGCTTTTTGATTTCCGGAGTGGCGGCATGGAGT
CCTATGCAGCATGCAGAGGTGCAGTGGCATAACTATCAGGAGCAGGTTGCAGAGCGGCAG
ACTCTACTCTCTGAGATGAAGTCACAACTTGGCTATGGTGGTGCGATACACAACTTTAAA
AACTATGTGCTGCGTGGCCAGCTGAAGTATGCAGAGCGGTTCCGCGGCAATTATCAAAAG
CTACTGAAACTTTTGGACCAGTACGCCGCCCTTGCTTCAGTCTCATCAGAGGAGCAGCAA
GCGCTGTCGAAAATACGTAGTGTCGCTGACAGCTATGCCGGAATGATCGACCAAGTGGTG
AGCATGAGTACCGCTGGAGAGTCGCCAACTGCAATCGATGGCGTGGTCAAGATCAATGAC
CAGCCTGCGCTTGAGGGCCTTGAGACGCTGAAGATGGAGTACGCCCGCTTGACGTCTGCT
CAGACAGCCGAGCTTGAAAGCACCATAGGTTTCGGAAAGAGCGTGTCAGCTCTGATGCCG
CCGGTTGGTTTCGTCATGCTCTTTGTTATCTTCTTCCTGGTTCTGAAACGTGCTGTTTTG
AATCCCATAGAGGCTTCACTTGGGTATTTTCGCCGAATCGCTGAAGGGCACTTTTCTGAT
GACATTGAGTTACGTCGTGGGGATGAGATTGGTGATCTCTATCGCGGCATCAAAATTATG
CAGACGAAGGTAGGATTTGACGTTAACGATGCCAGGGAGAGGGCGGAATCAGTGGCCCGC
ATCAAGACTGCACTAGATAACGTCTCAAGCTGCGTAATGATGGCAGATAATGAACGTAAT
ATCGTCTACATGAATAAGACCGTTCGATCTCTGTTTGAGGTGGCTGAAGCAGATATTCGT
AGCCAGCTGCCTGAGTTTGATGCCAGTCAGTTGATGGGGACAAACATTGATCTGCTCTAC
AAGCATTCTGATCGCCAGGCAAAAATGCTAGAAGGCCTCACAAAAACTTATAGATCGGAG
TTGAGGATTGGCGGTCGAACCATGGGCATTATCGCCAATCCGGTGCTTACGGAGGATGGC
CGGCGTCTGGGTACTGCAGTGGAATGGAGTGACCGGACCAGTGAAGTGGCTGTCGAGGAT
GAGCTGGAGAATATCGTGGCAGCAGCGCTCCACGGTGACCTGAGCAGGCGGGTCAGCCTG
GAAGGAAAAACTGGTTTCTTTAGTCATCTTGCAAAAGGGATCAATGCTCTGATCGATCAG
ATGAGTCGCGTTTTTGATGATGTTGCTAGCACGATGAAGCGAGTCAAAGAAGGGGATCTG
AGCGAAGGGATCACGCATGAATATTCAGGAACCTTTGGCGAAATTAAGGAGGCGGTGAAC
GAATCTACATTTAATCTCAACAGAATGATCGCTCAATTGAGAGAGGCAACGGACAGCATG
ATCGGTGCGGCGGGCGAGATATCTTCGGGCAATAGTAATCTGTCTGCCCGTACCGAACAG
CAGGCGAGCAGTCTTCAGGAGACTGCCGCAAGTATGGAGGAGTTGACATCAACGGTTAGA
AACAATGCGGACAATGCGCAACAGGCTAATCAGTTGGCGATGAGGGCGAGAAGCTCTGCA
GAGCGCGGTGGAGCGGTCGTACAAAATGCGATTCATGCCATGGATGAAATTAACCAGTCA
AGTAACAAGATCTCGGAGATCATCGGTGTTATCGACGAGATTGCATTTCAAACCAATCTT
CTTGCGTTGAACGCCTCTGTCGAGGCGGCTCGGGCCGGAGAGCAGGGGCGTGGTTTTGCA
GTGGTTGCTACAGAGGTAAGAAATCTTGCCGGTAGAAGCGCAACTGCTGCGAAGGAGATA
AAAAATCTGATCAAAGACAGTGCTGCGAAGGTTGAAAGTGGAGCAAGCCTGGTAAATGAA
TCGGGTTCCACTCTGGAAGAGATTGTTTCAGAAGTTAAAAAGGTTGGAGATATCGTTTCT
GAAATTGCAGCGGCAAGTCTCGAACAATCGGAAGGTATTGAACAGGTCAACCAGGCTGTC
ACCAATATGGATGAGTTGACTCAGCAGAATGCAGCGTTGGCGGAGCAGACTTCTTCGACA
GCGGTCGCTATGAGTGAAAAGGCGCAGGATATGGAAAGGTTGATACGGTTTTTCAACCTG
GAGAACAAGCATAGTGGTGGAGCTTGCGAAGCAAGAGAGGAAGATAGCTTCGATTTTCAT
GCTGCTCGCGCTGCACATCTCTCATGGAAGATGCGGTTGCGTGACTTTTTGGATGGTAAG
AAGTCGATGCATAACGAAGAGGCAGTGTCTCATCGTGATTGTGCACTTGGAAAGTGGCTC
TATGGTTTTGCTATGGATGAGTATGGGTATATCGAAGAGATGCAGGTGATGGAGAAGCTG
CATGAGAAGATGCACTCCGTTATCAAAGATGTGGTCTCTCTTCGGAACGCTGGAGATGAT
GAAAATGCAGAGGCTGCGTTTGCAGAGGTTGGCCCGCTTTCAGATGAGATCATCCATCTG
CTAAAGCGGGTAGAAGCGATGGTGGAAGAGTAA
>LHPEGIIC_00175 hypothetical protein
GTGAAGATCAATCAACCCGTCACCAATAATGAACGCTATATGAAGCCAGGCAGTATCCTG
GTTTCCAAGACCGATCTCAAAGGCACTATCACCTACTGCAACAAAGATTTTGTCGAGATC
AGTGGATTCAGCCGACGGGAGCTGTACGGCAAAAATCACAACATTGTGCGACACCCGGAT
ATGCCGCCTCAGGCCTTTAAAGATCTGTGGGAGACCAGCAAGGCCGGTAAACCCTGGACC
GGCATCGTTAAGAATCGCTGCAAAAACGGTGATTACTACTGGGTCAAGGCTAACGTTACG
CCACTGCGCAGCAATGGCCGCGTGATTGAATATATGTCGGTTCGAACACCGCCAACCCGG
GAGGAAATCGCTGCGGTTGAGCCGCTCTACCGGGGGCTGCTGGCCGATAGCAATGCGACT
CTGGCACCCAAGGGCCTGGCCCGTTTGGCTGCTGGCTTTAAGCGGTTGCAGCTGAAGACC
ATACTCAACACTATTCTGTTTCTGATGGTCGTAATGTTTGTGGGATTGGCCGCGATGGTG
CATTTCCAGGTGGCCGAGACGACTTTTCTGGCGTTACTGGCTGGTCTATCGCTGATCACC
CTGATCAGTGGTGCCTTCCTTAACCGCCACATTACTCGTCCCATGAAGTATATCCAAGAG
AAGCTGGATCAGATAGCCGAGGGCAACTACTTCGATTGGGTCGAGACCGATCGTAATGAT
GAGATCGGTCAGATGCTCCAAAGCCTCAAATCAACCCAGATCAAGCTGGGTTTCGATGTG
ATGGATGCGCGTGAGCAGGCGAACGAAGCAGGACGCTTGAAAGAGGCGCTGGATAACAGT
TCAACCAGCGTTACCGTGTCGGATAAGGACAACATTCTGATCTTTATGAACAAGGCCGCC
CGTGTCCAGTTCGAAGTCTTGGGTGAGAATGTCCGCAGCCAGGGCAAGCCATTTGACGTC
GATGGGTTGCTTGGTTCCAGTCTTGCCGACTTCTTTCCTGATGAAAAGCTGGCTGAGATG
TATCGGACGCAGCTTTCTGAGACACGCACTAGCCAGTTCGATGCCTGGTCGCGCAGTTTT
AAGTTGATTACCAGTCCCGTGTTAGACAGTGATGGGGACTATCAGGGGCGTGTAACCCAA
TGGATCGATATTACCGAAGAGTTGAAAGTGGAGCGTGAGATCGATGCCATTGTAGGCGCA
GCGAAAGGCGGAGATCTCAGCCAGCGGATCGAACTTGAAGGCAAGACAGGTTTCTTTGTC
CAGCTGGCGGGGGGGATCAACGAGCTGATCAATACTGTTGATCAGGTGTTTTCTGATATC
GGTCAGGCGATGCGGCGACTTTCTAATGGTGATCTGACCAAGCCTATCTCCGCTAACTAT
GCTGGCACTTTTGGCGAAGTGAGGGACAACGTCAATAGCACCATCACAAACCTTGAGAAG
GTGGTGGTGCAGCTGAATGAATCTGCCGACGTGATCCGTACCGGGGCTGGTGAGATATCC
GCTGGCAACAACAACCTTTCCTCCCGTACCGAACAGCAGGCTGCAAGCCTGGAAGAGACG
GCATCCTCGATGGAGGAGCTGACCAGCACGGTGCGCAACAATGCAGATAATGCCCAGCAG
GCGAATCAGCTTGCCGCCAGCGCCAGGAGTACTGCGGAACATGGTGGTGAAGTCGTCAGC
AGTGCAGTACAGGCGATGAATGCAATCAATACCGCCAGCAGCAAAATTGCCGAGATCATT
GGCGTGATTGACGAGATCGCATTTCAGACCAACCTGCTGGCGCTGAATGCCTCGGTAGAG
GCGGCCCGAGCCGGCGAACAGGGACGGGGGTTTGCGGTGGTTGCGACCGAAGTGCGGAAT
CTGGCCGGACGTAGCGCCACTGCAGCCAAGGAGATCAAGGAGTTGATCCAGGACAGCGTG
CATAAGGTGAAAAGCGGTGCCGAACTGGTGAATGAGTCGGGTGAAACGCTGGAGCAGATT
GTGACCAGCGTAAAGAAGGTTGGCGACATCATCTCAGAGATTGCAGCGGCCAGTCAGGAA
CAGTCCTCTGGTATCGATCAAGTCAATCTTGCTGTGACCAGCATGGATGAGGTGACGCAG
CAGAATGCTGCGCTTGCAGAGCAGACATCTGCAGCCGCAGCCTCAATGAATGAAAAGGCG
CAGCAGCTGGATTCTCTGGTGCGTTTTTTCAAGACCGATGCAACAAGTCGGCACTCTGCA
GCGCCGCTTTCAACAGCGAGAGCGAAGCGGACCCAGCCTGTAAGAGAGATGAAGCAATCA
CCGGTGGCGAAAGAGGCTGTGGCTGCTTCGCAATCCACACAGAGCAGCGTTCGCAAGATC
ACCCCCGTGCCTGAAAGCGATAGCGATGAATGGGAAGAGTTTTAA
>LHPEGIIC_00176 Chemotaxis protein CheW
ATGAATACAGCAAAGAAACTTGAGCCGGTGGAGTTGGAAATGACGGGTCAGGAGTACCTG
ACTTTCTCCCTTGGCAGCGAAGACTACGGCGTGGATATCCTGCGGGTACAGGAGATTCGG
GGCTGGGAGCTTGTCACGCGTATTCCGAATGCACCGGACTATGTCAAAGGTGTGCTCAAC
CTGCGTGGATCCATCGTGCCGATCTTCGATCTGCGCCAAAGGCTGGGCCTAGAGCCTCAA
GATTACAGTAAAGACACCGTGGTGATTGTTGTGCGTGTTAATGGCGCAAACAATTCACGG
GCGATGGGCATGGTGGTTGATGCCGTTTCAGATGTGCTCAACGCCAACCCCAATACCATT
CGTAATACCCCGGAATTTGGTGAAGCGATTGCCACTGAGTTCATCAGTGGGCTGGCCGAT
GCCGAGGGCAGGATGATCATGCTGCTGGATATCGATCAGCTCTTCAGCCAGAGGCGTGAG
CAGGAACAAGAGAGTGTCGTCAATGCCTGA
>LHPEGIIC_00177 Chemotaxis protein CheA
ATGTCGATCGACATGGCGCAATTTCATCAGGTCTTCTTCGAGGAGAGCTTTGAAGGCCTG
GAGATCATGGAGTCCGGGCTGCTTAATATGGACCCTGGCACGGTTGACGACGAAGAGATC
AATGCCATCTTTCGTGCCGCCCATTCCATAAAAGGTGGCAGCGGCACCTTTGGCTTCAAC
GACATCGCCAGTTTCACCCATGTCATGGAGACCCTGCTGGATGAGATGCGGGATGGGCGA
CGCCCGGTCACCAGTGAGGCGGTGGATGCACTGCTGCGCTCGGTCGATATCCTGCGGGAT
ATGCTCAGCGCCGCCAGTGAAGAGGGCGAGGTCGAGCAGGAGAAGGTCAAAAGCCAGCAG
GCGGAGCTGGAGCAGATTCTCAGTAACAAAACTGCTGTGGCAGGCGAGGCGTCAACACCG
GAAGTGGTGAGCGCTGCGGAAACCATGGAGCCCCAAACGGAAGGTTGGCATATCGTGTTC
CGGCCGCTGCTGAAAATGATGCGCACGGGTAATGACTCGCTACGCATTATCCGTGAGCTG
GCGGAACTGGGCCGGCTGGAGCTACAGGCGGATCTCGAGGCTCTGCCAGCGCTGCAGAGC
TACGAGCCGGAAGATAGCTACATTTCATGGGACATTTACCTCCATGGGGCGGTGGACCGG
GAGGCCTTGGATGAGGTGTTTGTCTGGGTTGAGGATGATTGTGAGCTCATCATCATGCCC
TTGATGCCGCAATCCGCGGCAGAGGAAGCCAGCGTCCCCGAATTATCAGCTGCTGAACCG
AAAACTGCGGCGTCAGCAGAACCCCCTCAGTTAAAAGCAGTGCCGCCGCAACCAGAGCGC
CGCGTTGAAAAGAATCGGCGATCGGGAAAAGAGCGGCGCACCAGTGGTAATCGGAGTGCA
GGCAGTGGCGGCGGGTCGATCCGTGTAGATATCGCCAAGATCGACAGCCTGATCAATATG
GTGGGTGAGCTGGTTATCACCCAGTCGATGCTCAGCCTGTTGGGTGAGGATTTCGATATG
GGCAAGCTAGAGCGGCTCAATGATGGCTTGGGCCAGCTGGAGCGCCACACCCGTGAGCTG
CAGGAGAGCGTGATGCAGATCCGCATGCTGCCTATCAGCTTTACCTTCAGCCGCTTTCCC
CGCCTGGTGCATGATCTGAGCAACAAGCTTGGCAAGAAGATCGAGCTGAAGGTGAGCGGC
GAAAATACCGAGGTGGACAAAACGGTGATCGAAAAAATCGGTGACCCGTTGGTCCATCTG
GTGCGCAACAGCCTCGACCACGGCATCGAGATGCCCGATGAGCGTGTTAGCGCCGGCAAG
CCCGAGACTGGTGTGATCCAGCTCAACGCATCCCACAAGGGTGGCAATATCGTCATCGAG
ATCCGCGATGATGGACGTGGCCTCAATCGCGACAAGATCGAGGCAAAGGCGATCGAGCGT
GGAATTATCCCAGAAGGCCATATGCTTGAGGACCGGCAGATCTATGAACTGATATTCCAG
GCTGGATTCTCAACGGCGGACGAGGTGAGTGACGTTTCTGGCCGTGGTGTTGGCATGGAT
GTGGTGCGCAGAAATATCAACGAACTGGGTGGCAGCATCGAGATCGAATCCGATCCGGGC
AAGGGCTCTGCCATCATCATCCGACTGCCGCTGACCCTTGCGATCCTCGATGGCCAGACC
GTATCTGTCGGCTCGGAGACCTATATCGTGCCGCTGGTTTCAATCATCGAATCGATCCAG
GTCTCGGAGGAGATGATCAATCTAGTCGCCGGCCGCGGTGAGACCTTCAAGCTGCGCGGT
GAGTATCTGCCGATCGTCAGGCTGCACGAAGTATTCGGCATTGAAGACGTCAAGGCCACA
ACCCTGAAAGAGGGATTGCTGGTGGTGGTCGAGGGTGAAGGACGCCATTGCGGGTTGTTT
GTTGATGACCTACTTGGCCAGCAGCAGGTGGTGATCAAATCCCTTGAAGCCAACTACAAA
AAAGTGGAGGGCATATCCGGAGCAACCATCCTTGGGGATGGCTCCGTCGCACTGATTATC
GACATCCCTGGCCTGTTGCGATTGGCGACCCAGGCCCAAGTCAACGAGAAGCGGATTGCC
TGA
>LHPEGIIC_00178 Chemotaxis protein CheY
ATGGCAAGCATTCTTGCAGTCGATGATTCCGCCTCCATGCGTCAGATGGTCTCTTTTACC
CTTAAGGGTGGGGGTTATCAGGTGATTGAGGCGGTTGATGGCGTTGATGCATTGAGCAAA
GCCAAAGGACAGTCGGTCAATCTAGTGATTACAGACGTCAATATGCCCAATATGGACGGC
ATTGCATTGATAAAAGAGTTGCGAGCGCTTCCTGCATACAAGTTTACCCCAATCCTGATG
TTGACCACGGAGTCGAGTGGCGACAAGAAGCAGCTGGGCAAGTCCGCCGGTGCGACCGGC
TGGATCGTCAAACCCTTCAATCCCGATCAATTGCTGGCTACGGTGAAAAAGGTCATCGGC
TGA
>LHPEGIIC_00179 putative cyclic di-GMP phosphodiesterase
ATGACGAGTGATACCGGATACAGCATTCTGGTGGTAGATGACGAGAGTTTCTACATCAAT
GTATTGGTCGATCTGCTCAGGGAACAGTACCGGGTGACTGTCGCCAAGAGCGGACAGCAG
GCGCTCTCCCGCGTCAGCAGCGAGATTCCGCCAGACTTGATCCTGCTTGACATTCTGATG
CCAGAGATGGATGGCTATGAAGTCTGTAAACAGCTCAAAGCTGATCCGTGTACTGTCGAT
ATTCCGGTGATCTTCCTCACCGTGAAGAGTGAAGTCGATGATGAGATCCGTGGTTTTCAG
CTGGGGGCGGTGGATTACATTACCAAGCCCATGAGCCCGCCGCTTGTGCTGTCACGGGTC
AAGACCCACTTGGCACTGAGTCAGACCCGGCGGATCCTGAAAAATCAGAACCAGCTGCTT
GAAGAGCGGGTGAGGGAACGTACCCATGAGATCTCCCGTACCCAGGATGTAGCGATCTTC
TGTCTGGCGTCACTGGCCGAGACGCGGGACAACGAAACCGGAAACCATATTCGGCGTACC
CAGCACTACATACAGTTGCTGGCCAACCATCTCAAAGCCTATCCGCGCTTCCAGAAAACC
CTGAATAATGAGTATATCGACCTGCTTTTCAAATCGGCGCCGCTGCACGATATCGGCAAG
GTGGGGGTGGCTGACAAGATCTTGTTGAAGCCGGGTAAACTCGATCCAGCTGAATGGGAG
GAGATGAAACGTCATGCCCAGTATGGTTTCGATGCCTTGTTGAGAGCAGAGCAGGAGTTG
GGCAGTACCGCTTTTCTGCAACTTGCCCGTGAGATCTGCCTGACCCACCATGAGAAATGG
GATGGAACCGGCTACCCGAATGGCCTGATAGGTGAGGCGATCCCCCTGAGTGGACGTCTG
ATGGCGCTGGCGGATGTCTATGATGCTTTGATCACTTCCCGCGTTTACAAAGAAGCCTTC
TCCCATGAGACTGCGGTTGAGATGATCCGGGAGGAGAGAGGCCGCCATTTTGATCCCGAG
GTGGTCAGAGCCTTTCTCGATTTGGAGGACTCCTTTCAGGCGGTCGCAAACCGATTCACC
GAATGA
>LHPEGIIC_00180 Sensor histidine kinase RcsC
ATGACAGCAATAGCGGCTGGCCAGGTCTGGATCGGGAGGGTGGCATCCGCGTTGTTGTGG
TTGCTGGCTTGCCAATATACCTGGGCCGCCGCAGAGATGGATCCCCCCACATCCAGACCG
CTGGTGGTGGTCTACAATGCCGGCACCCCGCCCTTCAAATTTACCGATGCTGACGGCAGG
GCCGCCGGCATTCTGCCCGATATCTGGCGGCTCTGGTCGCAAAAGAGCGGCATCCCGGTG
GCCTTTAAACAGACCAGCTGGGAGCGCTCTTTGGAGATGGTACGCAGTGGCGAGGCCGAT
CTGCATGCCGGCATGTTCTACTCGGCACAACGGGATCAGCTCTATGAGTTCACCCGGCCC
ACCATCGGGATCGAATACTACTTCTACCTGCACAAAAACATCCTCGGAGTGAAAACGGAG
GCGGATCTCGAAGGGTTGGTCATCGGTGTGCCCAAAGGATTTACCCATAGCTACGCCAGA
GAGCACCTCAAAGGGGTCTCACTGGTGGTCTTCGACAGCTTTGAGACACTCTACCAAGCG
GCCCTTGAGGGCCGGGTGAAGGCGTTTATCTCCCCCGCTGCCAATCTAAGCCATTTTTTC
GCAAAGACAGGTGAGCCGAACCCATTTCGCCGTCTTTCAGATCGGCCCTTCTATTCTCGC
GACTATCGTGGTGCTGTGCGTGAGGGCAATGCGCAGTTGTTGGATCTGATTGATGCGGGA
CTGAAGCAGATCAGCCCGCAGGAGTTTCAGGTGATCGCCGATCGCTGGGGGGCAGGGCGG
GACAGCGGCAGGATATCGATGCCGCAGCTGACATTGAACGCGGAAGAGCGCGCCTGGCTG
GATCGGCATCCTGTGATCGAGATTGGAGTGGATGGGGCCTGGCCGCCAATTGACTTCATG
AATCAGCAGGGGCTGCACAGCGGTATTGCCCATGACTACCTCACACTGATTGGCGAACGT
CTCAAGGTTGAGTTTCGGGTTCATCCTGGCCCCACCTTCAAGCAGATGCTGGCCAGGGTC
AGCTCGGGTGAACTTAAACTCGGCATGTCGATTGTACAAACAGAGGAGCGCGCCAGGGAT
CTCTGGTTTACCAGTGAGTTTTTTACGGTGATGAAGGCCATAGTCACACGCAAGGATGAG
CGGGCAATTCACACCATTGAGGATCTCTATGGGCGCAAGGTCGCCATTGAGAATGGCTTC
TCCACCATGAAGCAACTGCAAGGCCATCCGCAGATTGAGTTATTGCCTGTTGCTAATACG
CTGGAGGCGCTGAAAAAACTCTCTTGGGGTGAGGTGGACGCCTATGTGGGAAACCGCTCG
GTAGCGCAATGGCTAATTGAAGAGCAGCAGCTTAGCAATCTGCACTTTAGCGGTGACCCT
GGATTTGGTCCGGCACTGCAGCGTTTCGCGGTACACCAGGATCCAGCGTGGGTACCATTG
GTGTCGATCCTCGATAAGGCGCTGAATAGCATTACCGAGGATGAACGGCGGGTGATTCTC
AATCGCTGGTTATCGCCAGGAGGAGAGGTGCCCGAGGCAGGTCCTGTGCTGAAACTGACC
AAGGAAGAGCGGGCCTGGCTGGCCGCGCATGGCACCATCCGGTTGGGGGTCGACCCGGCC
TGGCCGCCGGTTGAGTTTGTGCCGCAGGATGGTGGCTATAGTGGCATCGTCTCCGACTAC
ATGAAGGTCGTGGGCGAGATGCTCGGGGTGGAGTTTGTCATCGAAGAGTCTACCTCCTGG
GCCAAGGTGATGCAGAAGGCGCGTGGGCGGCAGTTGGATCTGGTGCCGGCGCTGGTACGA
GATGAAGCGCGTGACAGCTTTCTCAACTTCACTCGCCCTTATCTCAACTTTCCTTTTGTG
GTGTTTGTGCGTGACGATGCGGCTCTGATCACCGGCCTGGAGGATCTCAGTGGCAAGCGG
GTGGTGGTGGAGCAGGAGTATGTGACCCTCGACTACCTGAAAAGAGATCATCCCGATATT
GAGGTGGTGCAGGTGCCCACCTCGGAAGAGGCGCTACGACGACTCTCCCTGGGAGAGGTG
GATGCCTATATAGGCAATCTGACGGTGGGCAGTTACCTGATCACTAACCGGGGCATCAGC
AACGTCAAGGTTGCCGCCCCCACTCCCTACAGTTTCGATCTGAGTGTCGGGGTGCGCAAG
GATTGGCCCGAACTGGTCTCGATCTTGCAGAAGGCGCTGGATGCGATCCCCCAGAAAGAG
GTGATAGCTATCCGCCAGAAGTGGTTTGCAGTGCGCTACGAGATGGGGGTGGATTACACG
CTGGCGTTGCAGATCGCGATCGGTGCGGTGTTGATCATTCTGCTGGCGGCGCTCTGGGTG
GTGTATCTAAGGCGCGAGCAGCGCCGATTGCAGCGCAGTGAGGAGCAGTTGAGAAACATC
ATCAACACCATTCCCCTGGCCATCACCATCAGCGATCTGGAAGGCACTATCCAGATGGCT
AACCCGCAGGCGGCATTGGATGTCGAGTGTGAAAGTGGGGAGCTGATCGGACGCAACATG
TTGGGCTTCTATTTGAATGAGAGTGACCGGGTTGAGGTGTTGCGGCAGTTTCAGGCGGAG
GGGCAGATCCACAGTTATCCGATCCGTTTTGCCACCGATCGGGGTGGAGTGATCGAGGGG
CTACTCTCTGCCATTCCGATCCGTATCGGTGACAAACTCATGAACCTCGGCATACTGGTC
AATCTAACCGATCGAATCCGTATGGAACGGGAACTGGCGGAGGCGAAAGAGGCTGCAGAG
CAGGCGAATCGCTTCAAGAGCAACTTCCTGGCGAACATGAGCCACGAGATCCGTACCCCG
ATGAACGCGATCATCGGTATGAGCCATCTGGCACTGCAGACCGAATTGACGTCGAAGCAG
CTCGACTATCTGCAGAAGATCCAGAGTTCCTCCCACCACCTGCTGGGCATCATCAACGAT
ACCCTCGACTTCTCCAAGATCGAGGCGGGCCGGCTGGAGATCGAGACCACCCACTTTCAG
CTCGATGAGGTGCTGGAGAACCTCGCCACTCTGCTCAATATCAAAGCGGTGGAGAGGCGG
CTGGAGCTGGTCTTTGAGCGCGAATTGGATGTGCCGGACCGGCTGATCGGTGATCCGCTG
CGGCTTGGGCAGGTGCTGCTGAATCTGGCGCAGAATGCAATCAAATTCACCGAAAGCGGC
GAAGTGGTGGTTTCGGTACGGCTGCTGGATCGCTCAGCGCAGCAAGTGCGGGTCGGTTTC
GAAATAAGAGACAGCGGAATCGGCATCGATCCTCAACGCCTGCCACATTTGTTTGATGCC
TTTGTTCAGGCGGATGGCTCCACCAGCCGCCACTACGGTGGCACCGGGCTGGGGCTGAGT
ATCTGCAAGCAGCTGGTGGAACTGATGCAGGGGCAACTCTCAGTGGAGAGCCGGCTGGGA
GAGGGGAGCTGTTTTCGCTTCGAATTGGCGTTCGGTCTGCAGCCGGAGCAGCAACCGCGT
CAGTTCGAACCCGACCCGGACCTGCAGGGGATGCGGGTACTGCTGGTGGATGACAACCCG
ATGGTGCGAACGGTGTTGGCAGATATGTTGCGTTCCTTCTCCTTTGAGGTGGAGGTCGGC
GCCAACGCGGCGGAGGCCTACGAACTCCTGATGGGGGCCGGGGCGGTCGGTCTGGCCAAG
CCGAAGCCGTTTCAGCTGGTGCTGATGGATTGGCACATGCCGCCGGTCAACGGTATCGAC
GCGGTGCAGCACATCAAGCAGGAGCTGGCGTTGGTGCAGCAGCCGAAGATGATCCTAGTT
ACCGCCTTCGGCCGGGAGGAACTGATGCAGCAGTCGCAGGCCGCCGGTCTGGATGCGGTG
TTGCTCAAGCCGGCGAACCCCTCACTGTTGTTCGACACCATCATGTCGGTCTTCAAAGAG
TCGGGGCGGGGACGTGAGACGGTACCAGCTGCCCGCTTCGGTGCGACTCCAGGGCGTCTC
AAAGGCAAGGTACTGCTGGTGGAGGATAACCCGATCAATCAACAGGTGGCGCTGGAGCTG
TTACAGAGTTTTGGTCTGCTGGTGCTGGTGGCGGAGGATGGCAGGGCCGCATTGCGGCGG
CTGCAGGAGAGCGCGTTTGATCTGGTGCTGATGGATGTGCAGATGCCTCTGATGGACGGT
TATGAAACAACCCGGCAGATTCGGCAGCAACCGGAGCTGCAACAGCTGCCGGTCATCGCT
ATGACCGCCCATGCCATGAGCGGTGACCGGGAGAAGTGTCTTGATGCGGGCATGAGCGAC
TATCTGTCGAAGCCGATCGACCCCGCAAAACTACTGGCAACCCTGCGTCACTGGCTCGGC
GAGCAACTGCTGTCAGAGGCTGAGGTTGTAGATCTCCCACAGGATCAGGCGGCCTTCCCT
GATGCGGTGCCTGGAGTGGATCTGAACTGGGGGATGCAGCGGGTGGGCGGTAACCGGGTG
CTCTATCTCAAACTGCTAAAGGAATTCATCAGCCACCACGCTGACAGCTGTGAGCATCTC
AAAGTGTTGCTGCAACAGCTGGAGATGGGGGATGCGATGCGCCTAGTACATACGCTGCAT
GGGGTGGCGGGAAATATTGGTGCACGCCAGTTGGAACAGAGTGCGGGCAAACTGGAGAGC
GCTATGCGGCAAGCCCGGGAGGATGAGCTGCCGTCACTGATTGAGGATTTTTGCCGACAG
GCAGAGGTAGTGTTTGCCGGCTTGGGCCAGTTGATGCAGCAGGAGCGTGCCAGCCACAGA
GAGGTGTTTGGTCTGCCCCAGGTGAGTGAGCCGGCGCTTACTGATGCGGAGTTAAGGTCG
TTACTCGTTACGCTTAAGGAGCAGTTCACATCGGGTGATGCTGATGCGCGGGAGAGCGTC
GAGCGACTGGTGAACGATGTGCGTCTCAAACGGGTGGACCTCGGGCAACAGACGAAAAGC
CTGCGGGATGCTGTCATGAACTATGATTTTGACGAAGCTGCCGATATTTTCGGGCAGATA
ATAGAAGCGCTGGATATTTCGATAGACGAGGTCCTGGATGACGAGTGA
>LHPEGIIC_00181 putative L,D-transpeptidase YbiS
ATGCGTTTGCCCTATTTCATACTGTTCTGTCTTGGCCTGAGCTGGCTCCAGACATCCGCC
GCGCTGACATTCTCACTGCCACCCGAGGGCGAGGATCTGGTCGGTGAACTCATCGAGCTC
AAGACCCGTTACGAGGATACCTTTTCCGATATTGCGCGAGGCCACGACATGGGGTTCCGC
GAGGTCAGCCAGGCCAACCCTGGAGTTGATGCCTGGCTGCCGGGCGAGGGTACAGAGATC
TTTGTCCCACAACTCTTTATCCTGCCCGATGTTCCCCGCGAAGGGGTCGTCATCAACCTG
GCAGAACTGCGCCTCTACTACTACCCCAAGGATCAGGCGCAGGTAATCACCTATCCGCTC
GGCATCGGCCGGGAAGGCTGGGGCACACCGGAGGGCGCTACCCATGTGATCAGGAAACGA
GCCCACCCATCCTGGTATGTGCCTGAATCGATCCGTCAGGAGCATCAGAAGATGGGCGAT
CCTCTGCCTGAAGTCATGCCGCCCGGCCCCGATAATCCGCTCGGGGAGTATGCCATCTAC
CTTGGCATGCGCGGCTACCTGCTGCACGGCACCAACAAGCCCTATGGGGTCGGCATGCGA
GTCAGCCACGGCTGCATCCGCCTCTATCCAGAGGATATCGAGGAATTTTTTCGGCAGATT
CCAGTGAATACGCCGGTGCGGATCATCAATCGTCCTTACAAGGCGGGCTGGCGGGATGGG
CAACTCTACGTCGAGGCGCACCCCCCACTCAATGAACAGATAAAAGTGGAGGGGCGAAAC
CACACCGGCCTGGTGACGGCGATGATCACCAAGCTAGGAGAGGACCGGAGACAGCCTGAC
TGGGACATCCTACAGACCATCGCAAGAGATCAAACCGGCATCCCGGAGATCGTGCCACTC
AGCGAGCTGCCCGGCGACAACTGA
>LHPEGIIC_00182 hypothetical protein
ATGAAAACCACCAAGATGCTGAAAGCCTCCGCTATGATTCTGAGCCTGGGCCTGCTGGCC
GGTTGTGCAACCACCGCTCAGATTGAGGAGGTGCGGAAGGAGGCACAGGCTGCTCAGAAT
GCTGCAGATGCTGCATATAAGGCTGCCAAGACAGCTGAGCTGGATGCTGCATCGGCCCAG
GGGACTGCGGACAAGGCGATGGCTACGGCAAATGAGGCTGCTGCTGAGGCGCGTAAGTGC
AGCGAGCGCTGCAGCCGCATGTCTGAGAAGGCGATGGCTAAATAA
>LHPEGIIC_00183 Glutathione hydrolase proenzyme
ATGTGGGGCCTTTTCTTTTTACTGCTGGTCAGTGGCAGTGTGCAGGGAGCCGCCCCCAAC
GCGGCGGGCATTGCCAGCGCTCACCCGCTTGCCACCGAGGCGGGGCGTGAGGTTATCGAA
GCTGGCGGCAATGCCTTCGATGCTGCGGTTGCGGTGAGTGCTGCGCTGGCGGTGGTGGAA
CCCTATAGTTCTAGTCTCGGTGGGGGCGGCTTCTGGCTGCTGCAGCGGGCCAGCGATGGC
CGGCAGGTGATGCTGGATGGGCGCGAGCGGGCGCCGCTGGCGGCCCACCGGGATCTCTAC
CTGGATGAGGCAGGCGAGGTAGTGCCGGGGCGTTCCATCGACGGGGCGTTGGCGGCGGGG
ATTCCCGGCGAGCCCGCGGCATTGGTGCATCTGGCCGAACACTATGGCCGCCTGCCATTG
AGCCGATCGCTGGCGCCAGCGATCCGTCTGGCGCGGGATGGGTTTCCGGTGGACCGGCAC
TATCGGCGCATGGCTGAGTGGCGTCTGGATGCCCTGCGCAGCTCACCAGCGGCGGCTGGG
CAGTTTCTGCACGACTGGGAGATCCCGGCCGAGGGTGAGCTGATCCGCCAGCCTGACCTG
GCCAGCACCCTGCAGCTGTTGGCCGACAAAGGCCGAGATGGTTTCTATGCGGGCGAACTC
GCCCAGCGCCTAGTCAAAGGGGTGCGTGACGCAGGTGGCATCTGGAGCCTGCAGGATCTG
CAGCAATATCAGGTGGTCGAGCGCGAGCCGATCCGCGGCCGTTATGGTGAGCTCAAGATC
ATCAGTGCGGCACCGCCCTCATCTGGCGGGGTGGTGCTGGTGACCATGCTCAATATCCTC
GAGGGATTTCAGATCGACAACCTGCCTCGGGTGCAGCGGGTCCATCTGATGATCGAGGCG
ATGCGCCGGGCCTACCGGGATCGCGCCGACTATCTGGGCGACCCGGACTTTGTCGATATG
CCGCTACAGGCGCTGACTCACCCCTGGTATGCCGCCGGGCTGGCGCGGGATATTCAGCTT
GAGCGTGCTACGCCAAGTACCCCGCAGCCGGTTTCAAAGGCTACCGAGGGCGCTGATACC
ACCCATTTTTCGATCATCGACAGGGAGGGCAACCGGGTCGCGGCGACCCTCAGCATCAAT
TATCCGTTTGGTGCGGCCTTTGTGCCGGCCGGCACTGGGGTGTTGCTCAACGATGAGATG
GACGACTTTTCGGCCCGCCCCGGAGTGCCCAACGTCTATGGCCTGGTCGGCGGTGAAGCG
AACGCCATCGGGCCAGGCAAACGGATGTTGTCGAGCATGTCTCCGACCTTTGTTGAGAGT
GATGCTGGTGTGGCAATGCTGGGTACGCCTGGAGGCTCGCGCATCATCAGTATGGTGCTG
CTGGCGATTCTGGAGCTGGCCGATGGTCAGCCGATTGCGCAATGGGTTCGCCAGCCGCGA
TTTCATCATCAGTACCTGCCGGACCGGGTAGAGTATGAGGCTGGTGCGTTTGACGACAAA
ACTGTGACTGAATTGCAGAGTATGGGCCATATACTTCACCGCCTGGAGCGTGAGTATGGC
AATATGCAGGCGCTTTATTGGGATCGCCGCAGTGGCCAGGTCACTGGCGCGAGTGATCCA
CGAGGTTCGGGGCGTACTGTGATTTGGTGA
>LHPEGIIC_00184 Ferredoxin
ATGGCGTTGATAATCACCGATGAATGTATCAACTGTGACGTTTGTGAGCCCGAATGTCCC
AATGGTGCGATCACCCAGGGTGACGAGATTTACGAGATCGACCCCGATCTCTGTACCGAA
TGCGTCGGTCACTATGATACCTCCCAATGTGTCGAGGTCTGCCCGGTAGATTGTATTCCG
AAAGATCCGGAGCACGAAGAGACCCAGGAAGAGCTCTATGCCAAATATCAGCGGATCACT
GGCGAAGAGTGA
>LHPEGIIC_00185 Phosphopantetheine adenylyltransferase
ATGCCGATCGCCGTCTATCCTGGAACTTTCGATCCGATTACCAATGGCCACTGTGATCTG
GTTGAGCGGGCCTCGAAACTATTTGACAAGGTGATCCTTGCGGTTGCAGTCAATATCGGC
AAACATCCGGCCTTTGATCTGGCACAGCGGGTTGAGTTGGCCGAAACGGTGTTCGCGGAT
TGTGCCAATGTGGAGGTGAAGCCGTTCAACAACCTGCTGGTGGAGTTCGTGCAGGCTCAA
GGGGGCGACGTGATCCTGCGGGGGTTGCGTGCGGTGTCGGACTTTGAATATGAATTCCAG
CTGGCGAGTATGAATCGGCGCCTCGCGCCGACCCTGGAGACGATGTTTCTCACCCCGGCG
GAACAGTGCGCCTTCATCTCGTCGAGCCTGGTGAAGGAGATTGCGGTCCTGGGTGGCGAT
ACCTCCGAGTTTGTGCCGCCGGCAGTACAGACGGCACTGGAGCGGCGTTTCAATACCGTG
GAATGA
>LHPEGIIC_00186 Ribosomal RNA small subunit methyltransferase D
ATGAGGGCGCGGGGGCGTTCTGCCGCCAATCAGGTGCGTATCATCGGCGGTTTGCATCGG
GGACGCAGGCTTCCGTTTGCTGATTTGCCTGGCTTGCGGCCGACCGGGGATCGGGTGCGC
GAGACCCTGTTTAGCTGGCTGCAGCCGCTGATTCCCGGGGCGCGCTGTCTTGATCTGTTT
GCCGGCAGCGGCGCGCTGGGGCTGGAGGCGGCCTCCCGTGGCGCCAGTCAGGTGGTGATG
CTTGACAGCGCACCCCAGGTGGTTGCCCAACTGGAGCAGAGCCGGCAGCTGTTGCGGCTC
GGCGAGGTCGTCTCGGTGATGCGCGCTGATGCCCTGGCTTGGCTGCGTGGTGCAGCCACC
CCCTTCGATATTGTGTTTCTTGATCCCCCCTTTGCCGCGCAGTTGCTGCCGGAGTGTTGC
CGGCTGTTGAGTGAAAATGGCTGGCTGGCTGAGGGGGCGAGGATCTATCTGGAGGATGAT
GCTGGGCGTGGGCTCGCACCGCCCGACGGCTGGGAACTGCTGCGGGAGAAGCGTGCCGGC
CAGGTCTGTTTCGGGCTGGCCCGCCCTCGGCAGGATGGCGGATGA
>LHPEGIIC_00187 putative zinc protease
GTGAATGGAATGAAGAGAAAATTCTGGCTAGTTTTGTCGCTGCTGCTGTTCGTGGCTCAG
TTGCAGGCCGGGCCGAAGATCCAGAGCTGGCACACCAGCAAGGGTGCCCGGGTGTTGTTT
GTGGCGGCACCGGAGCTGCCGATGGTGGATGTGCGTCTGGTGTTCGATGCTGGCAGCGCA
AGGGATGATGGCAAGCCGGGCGTCACCTCTCTGACCAATACCCTGATGGGGGAGGGCGCC
GGTGAGTGGAACGCCGATCAGATCGCCGAGCGGTTGGAGAACGTGGGGGCGGAGCTGGAA
GTGGGCTCGCTGCGCGACATGGCCTGGGTGGCCTTGCGCAGTCTGACCGACGCCAAGCCC
CTCGCCACCGGGCTGGAGACCCTGGCGGCGGTGGTCGCAAACCCGCGATTCGAGCCGGAA
GATCTGGAACGGGAGCGCCAGGCGACCTTGGCGAGCCTGCTGGCGGATGAGCAGTCGCCT
GGGGCTATCGGCAAGAAGGTGCTTTACCGGCTGGTGTTTGGCGATCACCCCTATGCCCAT
CCGGTGGAGGGTAGCCAGGCCTCGGTGAAGGCGCTGACCCGGGCGGATCTGCTGGCGACC
TATCGGCGGCTCTATGTGGCGCGCAATGCGGTGGTCGCCATCGTCGGCGCGGTGGACCGA
GCGCAGGCAGAACAGATCGCCGAGCAGGTCACCGCCGGTCTGACCGAAGGCGAGCCCGCG
CCGGCGCTGCCCGAGGTGGCGCCGATCGGCCAGGCGCAGCTGGAGTCGATCGAGTTTCCC
TCTTCCCAGAGTCATATCTACCTGGGGCAGCCGGGCATGAAGCGGGGCGATCCCGACTAC
TTCGCCCTCTATGTGGGCAATCATGTGCTGGGTGGCAGCGGGCTGGTCTCGATTCTCAGC
GAGGAGGTGCGCGAGAAGCGCGGTCTCTCCTACAGCGTCTACAGTTACTTTCTGCCGATG
CGCCAGAGCGGCATCTTCCAGCTCGGCCTACAGACCAAGAACGTTCAGGCGGATCAGGCG
CAGCAGGTGCTGCTCGACACCCTCAAACGCTATGTGTCAGAGGGCCCCACGGCGGCGGAG
CTGAAGGCGGCGAAGCAGAACATTACCGGTGGCTTCCCGCTGCGCATCGCCTCCAACAGC
AAGATCGTTGAGTATTTGGCGGTGATCGGCTTCTATGATCTGCCGCTCGACTATCTCGAC
AGCTTCACTGCCAAGGTCGAAGCGGTTACCGTCAGGCAAGTGCGCGATGCGTTTCGTCGC
CGCATCCATCCCGATCGCCTGGTCACGGTACGGGTGGGACGGCAGGGCTCGTAA
>LHPEGIIC_00188 putative zinc protease
ATGAAGAGAGCCTTGTTGATTGGTTTTTTTGCCAGCAGCCTGGTCGTGGCGCCGCTGCAG
GCAGAGGTTCACGAACGGTTGTTGGAGAACGGCATGAAGGTGATCGTCAAGGAGGATCAC
CGTGCCCCCATCGCCGTCACCCAGGTCTGGTACAAGGTTGGCTCCAGCTATGAGCATGGC
GGCATCACCGGCGTCTCCCATGTGTTGGAACACATGATGTTCAAGGGTACCGAGAGACAT
CCGCCGGGGGAGTTCTCGCGCATCATCGCCGCCAATGGCGGGCAGGAGAACGCCTTTACC
GGGCGCGACTACACTGCCTATTTCCAGACCCTGGCCAGTGACCGCCTGCCGGTGGCATTC
GAGCTGGAGGCGGACCGGATGCGTAACCTGACCCTGCCGGAGGCAGAGTTCCTCAAGGAG
GTCGAGGTGGTCAAGGAGGAGCGGCGCATGCGCACCGAGGACAAGCCGCAGTCACTCACC
TACGAGCAGTTCAACGCCACCGCCTATCAGGCCTCCCCCTACCGGATTCCGGTGATCGGC
TGGATGAGCGATTTGGAGGCGATGCAGATCGATGATCTGCACGCCTGGTACCGTCAGTGG
TATGCCCCCAATAACGCCACCCTGGTGGTGGTCGGCGATGTGCAGCCAGAGGCGATCTTC
GCCCTGGCTGAGCAACACTTTGGCCCGCTCAAGCCGGAGCAGATCCGCCCCCTCAAGCCG
CGCAGCGAGCCGCCCCAGCGCGGCATCAAACGGCTGCAGGTGAAGGCGCCAGCGCGCCAG
CCCTACATTTTGATGGGCTACAAGACACCGGTGCTGGCAAGCGCCGAAGACGCCTGGGAG
GCCTACGCGCTGGAGATGCTCGCGCATGTGTTGGATGGCGGCTCGAGCGCCCGGTTGGAG
CGCAATCTGGTGCGCGGCAGCAAGGTGGCAGCCTCGGTGGATGCCAGCTACAGCGCCTTC
AGTCGACTCTCTGGCATGTTGATGCTGGATGCCACGCCGACTCCGGACGGTTCGCTGGAG
ACCTTGGAGCAGCAGCTGCGTGCCGAGGTGGAGCGTTTCAAGAGCGAGCGGGTCAGCGAG
GCGGAGCTGGAGCGGGTGCGCAACCAATTGATCGCCGGCAAGGTCTACGAGCAGGATTCG
ATTTTCTACCAGGCGATGCTGCTGGGTCAGCTGGAGACGGTGGGGCTCGACTGGCGGCTC
GGGGATGAGTATGTGGCTCGTCTCAGGGAGGTCACCGCCGAGCAGGTGCAGCAGGTGGCG
CAGAAATATCTTATCGACGACAACCTCAGCGTGGCGGTGCTCGATCCGCTGCCGCTGGAT
GGCAAGCAGCGCCGCCCGCGGGCGGCTGCTGGCGGGCGTCACGGTGGTTAA
>LHPEGIIC_00189 Signal recognition particle receptor FtsY
ATGTTTGGATTCGGAAAGAAAAAAGCTGAGGCGCAAAGCACCGAAGCAGTCGTGGAACAG
CGCGAAAAGGGTCTCTTCTCCCGCCTCAAGGAGCGCCTCTCCCGCACCCGCAGCAACCTG
AGCGATGGCCTCGCCAACCTGCTGTTGGGGCGCAAAGAGATCGACGACGAGCTGCTAGAG
GAGCTGGAGACCCTACTGCTCACCGCCGACGTCGGCGTCGACGCCACCAGCCGCATCATC
GATGACCTCACCGGGCGGGTAAAGCGCAAAGAGCTGAGCGACCCCGAAGCACTCAGCCGC
ATCCTCAAGCAGCAGCTGCTGGCGATCCTTGAATCCTGCGCGCCCCCACCACCGCCTCCC
CCCCCGGGCCGGCCGCTGGTGGTGCTGATGGTCGGCATCAACGGCGCCGGTAAGACCACC
ACCATCGGCAAGCTGACGCGGCGTCTGAAACACGAAGGCCAGGAGGTGATGCTGGCAGCG
GGCGACACCTTCCGCGCCGCCGCAGTGGAACAGCTGCAGAGCTGGGGCGAGCGCAATCAA
GTACCGGTGGTGGCGCAACACACCGGTGCCGACTCTGCCTCGGTGATCTTCGACGCCCTG
CAGGCCGCCACCGCTCGCAACATCGATGTACTGATCGCCGACACCGCTGGGCGACTGCAC
ACCAAAACCAACCTGATGGATGAGCTGGCAAAGATCGCCCGGGTGCTGAAAAAGATCGAC
CCTGAAGCCCCCCACGAGGTACTGCTGGTGGTGGACGCCGGCACCGGCCAGAACGCGGTC
AACCAGGCGCTGCAGTTCAACCAGACTGTGAGCCTCAGTGGGGTGGTGATCACCAAGCTC
GACGGCACCGCCAAGGGCGGCGTGATCTTCGCCATCGCCGACAAACTCAAGCTGCCGATC
CGCTTCATCGGCGTCGGCGAGTCGGTGGAGGATCTGCGCGAGTTCAACCCGCAAGAGTTT
GTCGACGCGCTCTTCGAGCGGTAG
>LHPEGIIC_00190 Cell division ATP-binding protein FtsE
ATGGCGATGATCCACTTCGACAACGTCACTAAACGCTACCCTGGCGGTCACGATGGCCTC
AACAACGTCACCCTGCGGGTCGAGGATGGCGAGATGGTCTTCCTCACCGGCCACTCCGGC
GCCGGCAAGAGCACCCTGCTAAAACTGATCGGCCTGCTGGAGCGCTCTAGCCGCGGCCAG
GTGCACGTCAACGGACGCAACCTGAACCGGCTGCGCTCACGCCACATCCCCTACCACCGG
CGCGAGGTCGGCATGATCTTCCAGGATCATCGCCTGCTGCCCGACCGTACCGTATTCGAC
AATGTGGCGCTGCCGCTAATCGTCACCGGTCTCGGCCACAAGGAGATCGGCCGCCGGGTG
CGCGCCGCGCTGGACAAGGTCGGGCTGCTGCGCAAGGAGCGAGCGGCCCCGGTCACCCTC
TCCGGCGGCGAGCAACAGCGGGTCGGCATCGCCCGCGCGGTGGTCAGCAAACCGCCGCTG
CTGCTGGCCGACGAGCCCACCGGCAACCTCGATCCGGAGCTCTCACGGGAGATCATGGAT
CTGTTCACCCAGTTCAACCAGGTCGGCGTCACGCTGATGATCGCAACCCATGATCTCGAC
CTGATCGCGCGCATGGGGCGCCGTATCCTGACCCTCAGCAACGGCCATCTGACCCGCGAC
AACCGCCGGGAGCTGTACTGA
>LHPEGIIC_00191 Cell division protein FtsX
ATGGCCCGCCCCCGCAATCTGCAGTTCAAGCGTCGCAGCCGCCTGCGCCTAGACACTTGG
CTGCTGCGCCATCTGCAGGTGGCGATCAGCTCGCTCGGACGCTTGCTGCACGCCCCTCTC
GCCACCCTGATGACCTCGGCGGTAATCGGCATCGCACTGGCGTTGCCGATCGGCCTGCAT
GTGCTGCTGAACAACCTGGAGGCGCTCAGCGGCAACTGGGAGAGCGGCGCCAGCATCTCC
CTGTTCCTCAAGCAGGAGATCAGCGACCAACAGGCGCGCACGCTGCAGCAGCGGCTGGCA
CGCCACTCGCGGATCGCCGAGATCCGCTTTGTTTCCAAGGCCCAAGCACTGGCGGAGTTT
CGCCGCCTGAGCGGCTTCGACGAGGCACTCGACACGCTTGGCGGCAACCCTCTGCCTGCG
TTGCTGATCATCCAACCAAACATCGACCAAGCCACCGCAGAGCGCGCCCAGCGGCTGCTG
CAGGAGTTGAAAAAGCTGCCTGAGGCCGACATCGTTCAGCTCGATATGCAGTGGGTCAGG
CGACTACAGGCGATCACCGAAATCGCCCAGCGTGGGGTGCTGGTGCTGGCCGGCCTGCTC
GGTATGGCGGTGCTGCTGATCATCGGCAACACCATCCGGCTAGAGATCCAGAACCGTCAC
GGCGAGATCGAGATCAGCAAACTGATTGGCGCCACCAACGCCTTCATCCGCCGCCCGTTT
CTCTATACCGGACTCTGGTACGGGCTGTTTGGCGGCATCATCGCCTGGCTGCTGGTAGCC
AGCTCCATCGGCCTGCTGAGCAGCCCGGTGGCAGAGCTGGCACTGCTCTACGAGACCGCC
TTCAGCCTCTCCTCGATCAACTCGCTGATGGTGCTGAATATCTTCAGCGGTAGCGCCCTG
TTAGGGCTGCTCGGCTCCTGGGTCGCGGTGGGACGCCACCTCAGCGCCATCGAGCCGACT
TAG
>LHPEGIIC_00192 RNA polymerase sigma factor RpoH
ATGACTAAGGAACTCACCATTCCCATCGCTCTGCCGACCGGCAGTTTCGACGCCTATGTC
GGCGCAGCCTATCAGCTGCCGATGCTGAGCGCAGAGGAAGAGCGCTCGCTGGCGCTGCAG
CTGCGCGACCAGCAGGACCTGCAGGCTGCCCGCATGCTGGTGATGTCCCACATCCGCTTT
GTCATCCGTATCGCCCGCGGCTACTCCGGCTACGGCCTGGCATTGCCCGATCTAGTACAG
GAGGGCACGGTCGGTCTGATGAAGGCGGTAAAACGCTTCGACCCGGATGTGGGCGTGCGT
TTGGTCTCCTTCGCCGTGCACTGGATCAAAGCGGAGATCCACGAGTTCATCCTGCGCAAC
TGGCGCATCGTCAAGGTCGCCACCACCAAGGCACAGCGCAAGCTCTTCTTCAATCTGCGC
AGCAGCAAGAAGCGGCTCGGCTGGTTCTCCCGAGAAGAGGTCGAGGGTGTGGCCGAAGAT
CTGGGAGTAAAACCAGAGACTGTGCTACAGATGGAAGCGCGTCTCGCAGCCCGGGACCTT
GCCTTCGATGGCCCGAACAGCGATGACGAAGATGCACCCGCCACACCGGCGGGATTCCTG
CCGGATCACAGCATGGAGCCCTCGGCTCAGCTGGAGTCGGCAGACAGCGCCGCTCATCTA
CAAGAGCAGTTGGGCACAGCCCTCGAATCACTGGACGAACGCAGCCGGGAGATTCTGCAG
GCGCGCTGGCTGAGCGAAAAGAAGGCGACCCTGCATGAGTTGGCCAAACGCTTTGGCGTC
TCTGCTGAGCGCATACGCCAGATCGAAAAGGCTGCAATGAAGAAGCTCAAGGGGCAGATC
GCTGCCTGA
>LHPEGIIC_00193 hypothetical protein
ATGAAACTCAAGCAGCCATTCAGCCTGGTTTTGACGCTATTTTTGGTGATCTTTTCACAG
CTGCTGCAGGCCTGGGATGCGAATGATGTCAAAAAAGCGAATGAGGCGATCGCCGAATTC
AAAAAGGCCGATCCGGATCTGCAGGCGTTTTTTGATCAGGCGCGAGGCTACGCGGTCTTT
CCTACCGTGGGTAAGGGTGGTTTCGGCCTGGGGGGTGCCTATGGTAAGGGTGTGGTCTAC
GAGCAGGGCAAGCCGATTGGCAATACCTCTGTGACCCAGCTGACCATTGGTTTTCAGCTC
GGTGGCCAGGCCTATCGGGAGGTCATCTTCTTCAAAGATAAAAAAACGCTGGATGACTTC
AAGCAGGGCAACTATGAGCTGGGAGCCCAGGCCTCGGCCGTGGCGGTAAAGGCAGGCGTC
TCCGCTGATGCCGACTACAAGAATGGGGTGGCGGTGTTTACCATCGCTAAAGGTGGTTTG
ATGTATGAGGCGAGTGTCGGTGGGCAGAAGTTCAGCTACACGCCCAAGTAA
>LHPEGIIC_00194 ATP-dependent dethiobiotin synthetase BioD 1
ATGATGCGGCGGGGCTTCTTTGTCACCGGCACCGATACCGGGTGCGGCAAGACTGAAATC
ACCCTCGGCTTGATGCGGCAGATGAAAGATAGCGGCTACCGCACGCTGGGGATGAAGCCG
GTGGCATCGGGTGCTGTGCCAACCGCCGCAGGCTTACGCAACGAGGATGCCAGCCGGATT
CGTGCCGAATCCAGTACCGCGGTCCCCTATGAGCGGGTCAATCCCTATGCCTTTGAGCCA
CCGATCGCACCCCATCTGGCGGCGCAGCAGGCGGGCGTGTCGATCAGGCTCGAGACGATC
CTCCAGGCCTATCAATGGCTGGCAGCGCAGGGTGATTGCACGGTGGTCGAGGGGGTGGGG
GGCTGGCGTGTGCCACTGGCGGCTGGTCTGTCGGTTTCTGATTTGCCCCAAGCGCTGCAG
CTGCCGGTGATCCTGGTGGTCGGGCTGCGCCTGGGCTGCATCAACCATGCGTTGCTGAGT
GCCGAGGCGATTCTCGCCACCGGGGTGGAGTTGGTGGGCTGGGTGGCCAACCATGTAGAC
CCGGACATGCTCATCCAGCAAGAAAATCTGCAGAGTCTCAAGGCGCTGATGCCTGCCCCT
TGTGTCGGTGAGGTGCCGTTTCTGGCACAACCAGATACAGCCGCAGTTTCGGAGTGCCTG
ACGCTCTGA
>LHPEGIIC_00195 Malonyl-[acyl-carrier protein] O-methyltransferase
GTGAAGGTGTTTGCGGAGACCCCGATGATAGACAAGAATCAGGCGAGACGCTCGTTTGCC
CGTGCCGCGGCGCGCTACGATGAGGTGGCGGTTCTGCAGCGGGAGACTGCGCAGCGCATG
CTCGAACGGCTCGACTACATCCGCCATCAGCCGGCGGTAATCCTCGATGTTGGTGCCGGT
ACTGGCGAGGCGACGGCGAAGCTGGCGGCCCGCTACCGTAAGGCGCAGGTGATCGCGCTC
GATTTTGCCCTGCCGATGTTGCAGCAGGCACGCCGGCGCGGACCACTGTTTCGAAAGCCG
CATTGTCTCTGCGGTGATGCGGAACAGCTGCCGCTGGCGGATGCCAGTGTCGATCTGATC
TATTCCAACGCCGCGCTGCAGTGGTGCAACGATCTCAATGCCACCTTCCGCGAGTTGCTG
CGGGTACTGTGTCCCGATGGCCTGCTGATGTTCTCCACCTTTGGCCCCGACACCCTGCAT
GAGCTGCGCCATAGCTGGGCCCAGGTGGATGGCATGCCCCACGTCAGCCCCTTCCCCGAG
ATGCACCAGGTGGGCGATGCGCTAGTGTCCGCCGGTTTTGCTGACCCGGTGGTGGATGTG
GAGCGAGTTACCCTCACCTATGAGGCGGTGCCGGGGCTGATGCGGGATCTCAAGACCCTC
GGCGCGCACAATGTGACCCGGGGGCGTCACAAGGGGCTGACCGGTAAGGGGCGCCTGCAG
GCGATGTACCAGGCCTATGAGGCGTTTCGCCGGGATGGGCGACTGCCCGCCACCTATGAG
GTGGTCTACGGTTCAGCCTGGGCTCCGAAACAACGCACAGAAGATGGGGTCACCAGTATT
TCTTTGGATATGTTTCGACAAGGCCTGCGATGA
>LHPEGIIC_00196 Pimeloyl-[acyl-carrier protein] methyl ester esterase
ATGCGGCTGCACGTCGAACAGCTGGGCAGTGGTCCCGATCTGCTGCTGTTGCACGGCTGG
GGGATGAACCGCGCGGTCTGGTCTGGATTCGCCGAGCGCCTGGCCGTCAGCTACCGGGTC
AGCTTGGTTGATTTGCCGGGTCATGGGCAGAGCCCTTGGGGTGGCCGCAGTGCGCTGGCC
GATTGGGTTGATGCGGTGTTGGCGGTGGCCCCGCTGCGGGCCATCTGGTGTGGTTGGTCG
TTGGGTGGTCAGCTGGCGCTGAGGGCGGCGTTGGATGCGCCGGAGCGGGTTGTTTCGTTG
CTTGGGATCGCTGCCACGCCGCGCTTTGCCGCCGCTGAGGCGTGGCCCTGTGCGATGGAG
CCTCGCACCCTCGATCAGTTCATCGCCAACCTGCAGCGTGACCACCGCAAGACCCTGGAG
CGTTTTCTCGCCCTGCAGGTGCGCGGCAGTGAAGCGTCACGGGAGCAGCTGCGTCTGCTG
CGCAGCCGGCTGGCTGAGTTGCCCGATCCTCATCCTGAGGCGCTGCAGGCGGGTCTGGCG
CTGCTCAAGTCGGTCGATCTGCGTGCAGAGCTGGCCGCGCTGGAGGTGCCGAACGGTTGG
CTGTTTGGCGAGCGCGACACCCTGGTGCCCGAGGCTGCGGCGCAGGGGCTGGCTGAGTTG
CAGCCTGGTGCCGCTGTCGGGGTGATTCCAGGCGCGGCCCATGCGCCATTTCTCTCCCAT
CCCGATGCGACCCTGGGCCTGTTGCAAGCGCTGTTGAAGGCGGCCCGGTGA
>LHPEGIIC_00197 8-amino-7-oxononanoate synthase
ATGACCGAGAAGAGCCTCGACAAGCGGCTCCAGCAGCGTCGTCGCGATGGCCTCTATCGC
AGCCGCCGTCTGCTGCAGAGCCCACAGCAGCCTGAACTGCAGCTGGATGGCCGGTCGATG
CTGGCGTTCTGTTCCAACGACTATCTGGGACTGGCCAATCATCCGGAGCTGAAGGCGGCG
ATGCACGCCGGTATCGACCGCTGGGGTGCCGGCAGTGGCGCGGCGCACCTGATCAGTGGC
CACAGCGCTGCCCACCATGCCCTGGAGGAGGAGCTGGCCGAGTTCACCGGACGTGAGCGG
GCACTGCTCTTCTCCACCGGTTACATGGCCAACCTGGGGGTGCTCGCCGCCCTCACCGAT
CGTGGCGACACGATCTTCCAGGATCGCCTCAACCACGCCTCGCTGATCGATGGCGGCCTA
CTGAGCCGGGCTAGGCTCAGGCGCTATCCCCATGCCGATCTGGCCGTGCTGGAACGGCTG
CTGGCGGATACTCAGAGCGGACGCAGACTGATCGCCACCGATGGGGTGTTCAGCATGGAC
GGTGATCTGGCGCCTCTGGGGGCGCTGGCCCGACTGGCAAAGGCGCACGATGCCTGGCTG
ATGGTGGATGATGCCCACGGTCTCGGTGTGCTGGGTGAACATGGCGGCGGCAGCCTGGAA
CAATTCGGCCTGGACGCGGCAGAGGTGCCGATCCTGATGGGCACCCTGGGCAAGGGCCTG
GGCAGCTTTGGCGCCTTTGTCGCCGGTAGTGAGAGCCTGATCGAGCCCCTGATCCAGCAG
GCCCGTCCTTACGTCTACACTACCGCCTCCCCGCCGGCGCTGGCCGAGGCGACCCGCGCC
GCGCTGCGGATCGTGCAGAGTGAGCCTTGGCGACGCCAGCGGTTGGCTGAACTGATCGCC
CGCTTTCGCCAAGGGGCGCAGCAGTTGGGTCTGCCGTTGATGGCGTCGCAGACACCGATC
CAGCCGATCGTCGCCGGCGCGGCAGCCACTGCCCTAGCCTGGAGCCGGCAGCTAGAAACA
GCAGGGATTCTGCTCAGCGCGATCCGCCCGCCCACCGTGCCCGAGGGCAGCGCGCGGCTG
CGCGTGACCCTCTCCGCTGCGCACACCGATGAGCAGCTCGACCGGCTGCTGGATGCACTG
GCGCAGTTGCGTCCGGAGGGTTTGTGA
>LHPEGIIC_00198 Biotin synthase
ATGCCGGGGTTTGAATCCATTTTCCCTGGGCAGGCTGATATGAACGACACCATTCTACGT
CATGACTGGCGCATCGAGGAGATCGAAGCGCTGCTGGATCTCCCCTTCAACGACCTGCTG
TTCCGCGCTCAGACCCTGCACCGGGCCCACTTCGACCCGAATCAGGTGCAGGTCAGCAGC
CTGCTCAGCATCAAGACCGGCGCCTGCTCCGAGGATTGTGGCTACTGCTCCCAGAGCGCC
AAATACAATACCGATGTGGAGCCCGAGCGGCTGTTGCCGGTGGGGGAGGTGATTGAGGCC
GCCTCGGCGGCCAAGGCGAAAGGCGCCAGCCGCTTCTGCATGGGGGCGGCCTGGCGCAAT
CCCACCGACAAGAATCTGGAGCGGGTGATCGAGATGGTCGAGGCGGTGCACGGGATGGGC
ATGGAGACCTGCATCACCCTCGGCATGTTGACCGAGGCCCAGGCCCAGCGGCTGAGCGAG
GCGGGACTCGACTACTACAACCACAATCTTGATACCTCCCCCGAGTTCTACGGCGAGGTG
ATCACCACTCGCACCTTTGAGGACCGCCTCGATACCCTAGCCCATGTGCGCAATGCCGGC
ATCAACGTCTGCTCCGGCGGCATCCTCGGCATGGGTGAGTCGCGTCGTGACCGGGCGCGC
ATGCTGCAGGAGCTGGCGAACCTGCCACGCCATCCCGAATCGGTGCCGATCAACATGCTG
GTGCCGGTGGAGGGCACTCCGCTCTACGACGCCGAGGGCATCGATCATCTGGAGTTCATC
CGCACCATCGCGGTGGCGCGCCTGCTAATGCCCGAATCCTACGTGCGCCTCTCCGCCGGA
CGTGCTGAGATGAGCGATGAGGCCCAGGCGCTCTGTTTCCTGGCTGGCGCCAATTCGATC
TTCTATGGTGAGCGCCTGCTGACCACCGATAATCCTGAGACGGATGCCGACCGGCAGCTG
TTCAACCGCCTCGGCCTCACGATGGAGGCGAGCGTAGAGAGCATGGTGAAGGCGGCCAAG
GGGTCGTGCCGCAAGTCGGCATAG
>LHPEGIIC_00199 hypothetical protein
ATGGTTTACAATTGGATAGATCTCATACAAGAGACCTTCTTCCCCTCCCGCTGCCTGCTC
TGTGGCGGGAAGGCCCGGCATGGACGGGATCTATGCGACGCCTGTGATTCTGCACTTTTC
CGCAACCTCAGCCCCTGCCGCCGCTGCGCCCTGCCTCTCCCCCCTGGCACCCCGGCAGGA
TCGATCTGTGGCCACTGCATCAGCAAGCCGCCACCCTTCGAGCACTGCTACGCACCGCTG
ATCTACGACAATGCCCTCTCCCATCTGATAACCGGCCTGAAGTTCCACAATAAACTGCAG
CATGCACAACTGTTTGCCTGGCTACTGTGCCGTTATCTGTGCGAACAGCAGGCAGCGATG
CCAGATTTGCTGCTACCGGTGCCGCTGCATCCCGATCGCCAGCGCCAACGCGGTTATAAC
CAGGCGCTGGAGATCGCCCGCCCCATCGCTCGGCGGTTTGGGCTGAAGCTGGCCAGCCAT
CAGGTAGAGCGACTGCGTGACACCCACGCCCAAGCCGACCTGGACAAAAAGAAGCGCCAA
CAGAACATGCGCGGCGCATTTCGCGTCAGCGGCGGGATCGAAATGCAGCACATCGCCCTG
CTCGATGATGTGGTTACCACCGGCAGCACCGTGTCGGAACTTGCCCGCACTCTGCAACGC
GCCGGTGCCGAGCGGGTTGATGTCTGGGCCATCGCCCGCACACCCTAG
>LHPEGIIC_00200 hypothetical protein
ATGAGCCTGCTAATAATTATCAGTTGCCTGATCGCCGAGCGTTTTCTGCTACAGCAGCAA
GAGTTGCGCGACCCACATTGGTTTGCCCGCTACAGCAGCTGGTATCAGGAGCAGGAGTTA
TCATCCAAGCTCACCCAGGGCTTTGGCGGTGTCATCGGCCTGCTGCTACCACCTCTACTG
CTGGTGGCGCTACTGCAGGCACTGCTCGATGGCATGTTGTTTGACCTGCCCAGCCTGCTG
TTTGCCGGCGCACTGCTGCTGTTCTGCTTTGGTCCACAGGATTTGGACCAGCAGGCCAGC
CGCTTTGTCGAAGCCCGCGAGCGGGGCAACGAGGACCAGGCGCGGGTAATCGCCCGCCAG
CTCATCGGCGACGAACCGCCGACCCAGGAGCCGGCCTACTCCCAGGCAGTAACCGAAGGC
ATCCTCAGCCAAGCCAACAGCCGACTGTTCGCTGTGATCTTCTGGTTCCTGCTGCTTGGC
CCGCTGGGCGCCATACTCTACCGTGTTGCCAGCTTGCTGCCCTCCAGCCGCCTGGCCGAT
GAGAGCCTCGACTTCTACCACGCCAGCCGCGACCTGCTGGGCCTGCTCGACTGGCTACCG
GTACGCATCACCGCATTCTCCTACGCAATTGCCGGGAGCTTTGAAGATGCGCTATTCGCC
TGGCGCAACTATTCCGAGAACAGCAGCGGTGGCCTGCTGGTGGCCACCGGCAGCGGCGCA
CTGCGCATGAACAACGTGTTAGAGCAGGCCGAGGTCTCAAGCAATGACGGCCTCTATCTG
GTAGAAGCGGCAATGAGCCTGGTATGGCGCGCACTGATCAGCTGGATCCTGCTGCTGGCA
CTACTCACCCTCGCCGGCTGGATCTAA
>LHPEGIIC_00201 Adenosylcobalamin/alpha-ribazole phosphatase
ATGCCGGAGAAGACCACCCTAGACCTGCTGCGCCACGGCGAGCCCCGCGGTGGGCACCGC
TACCGCGGCCAGATCGACGATCCGCTGAGCGAACGGGGCTGGCAACAGATGTGGCATGCT
GCCTCCGGCGATACCCCCTGGCAACGCATCATCGCCTCACCGCTACGCCGCTGCAGCGAG
TTTGCCCAGCAACTAAGCGAACGGCTGGCGATCCCCCTGGAATATGACGAGCGCCTGGTG
GAGGTCGGCTTTGGCAGTTGGGAGGGCCACACCAGCAGCGAACTGCGCGCCCAATTAGCG
GAGAAGATGAGGCACTTCTACCACGACCCGGTCTACCACCGGCCGGACGGCGCCGAACCC
CTGGAGGGCTTCAGTAGGCGGGTCAATGCGGCCGTGACAGAGACCCTAGAACAGCACCCA
GGCAAGCATCTGCTGATCGTCGCTCACGCCGGCGTAATCCGCGCCGTCATCGCCCGCACC
CTACGCGCACCGCTGTTCGCAATGTACCGGATGTCGATCCCCACCGCCTCGATCAGCCGC
ATCCAGATTACGGCGGAGCGGCCGCCTACGGTTATGTTTCAAGGGCGACGCAAGCTCTGA
>LHPEGIIC_00202 tRNA (guanosine(18)-2'-O)-methyltransferase
ATGTTACGTCAGCGAAAAAGCAAACGGGAACGGCGCGAATCACGCGATCAGGCGCTCGCC
CGCTACATCAAGCAGAAGAACCGCAACCTGCTGGCCCAGCCAGGTCCGCACGACTTCATC
ATCGTGCTCGATCATATGAAGGCGGGTTTCAATGTGGCGAAGATCTTCCGCAGCGCCGAG
GCGTTTGGCGCCCATGAGATCCATCTGGTGAATATCGGCCCCTTCGATCCCTCGCCGGCC
AAGGGCTCTTTCAAAAAGGTGCCGGCACGCTTTTTTGAGCGGTTTGAGGAGAGCCATGCC
GAGCTGAAGCGACGAGGCTATCAGTTGATTACCCTCGACGCAGGCTGTGGTGATTCACTG
ATCGACACCCCGCTGCCGCAAAAGTGCGCCTTTATACTCGGCCACGAGGAGTTTGGCCAC
AGCTTCGAGCCTGAGGAGTACCCGGATATCGGCTGCCTCTCGATCCCCCAGTTCGGTCAG
GTGGAGAGCCTCAACGTGGCGGTGGCCGCCTCGGTGGTGATGTTTGAGTATGTGCGTCAG
CATGCCGCTGAAGATCAGAGCTTGCGTCGCCCTTGA
>LHPEGIIC_00203 hypothetical protein
ATGCCCAGCTACCAGACACTCTTCACCTATTTCAGCCTGAGCTGGGCACTAATCGCCATC
GCCCTGCTGCTGATCACCTGGCGGGCCGTCAGAGCGGGCAGAATCAGACTGCACCGCAAC
CTGATGATGACGGTCACTGCCGGTGCCTGGCTGTTTGTCGCACTCTATCTGCTGCGCTAC
CGCTATCCCGAGCTAAAGGTCGAGGTGCCGCCGGAGTATGTCGGCTGGATCGCCTTCCAT
GGCAGCGTTGCGCTGCTGCCGCTGATCGGCGCTGCTCTGCTGATCGCCGCACGCCTGCTG
GCAGGGCCAGATAGCCACTTCAATCGACACCACCGGCGCTATGGCCGGCTGCTGATCCCG
CTCTGGCTGTTCACCCACCTGGGCGGCCTAGTTAACATCTACCTCTTCTATCCCACGTCT
TAA
>LHPEGIIC_00204 hypothetical protein
ATGCCCACATACGACTACTTCTGCGAGACCAACAGCCGCACCGTCGAGGTGAGCCACAAG
ATGAGTGAACTGCTCAGCACCTGGGGCGAACTCTGCGATAAGGCCAGCATCGAACCCGGC
GACACCCCGCTGGATGCGCCGGTGAAGAAGCTGCTGAGCGGCCCAGCAGTGATCAGTGGG
GCCAGCCGCAACGAGGCACCGCCCTGCGCCAGCGGTGGCTGCTGCCCCGGCGGCAGCTGC
GGGTTGGAGTGA
>LHPEGIIC_00205 hypothetical protein
ATGGAGTCGATGCCGGTCAGCCGAATCCGGGTCTGGAGCCGCTGGCTGCGTCTCAGCCAC
TGGACCATGGCGTTGGCGGTGTTCGGCCTACTCGCCTCTGGCTGGCTGATCGGTCATGCC
CCGACGTTGCGCAGCGAGGCGGGTGAGTTCCATTCGATCTTCGCTGCACTATTGATCCCG
GCACTGCTGGTACGGATCTATCTGCTCGTCCTTGGCCAAGGCAGCGATCACATCTCCGAC
TGCGAACCTAACCGGCACCGCCTGCAGCAGGCCGGGCAGCTGCTGCTCTTCTATTTCAGC
CTGGGGCGCTTGCCGCTGCCCAAGTGGTACGCGCACAACCCACTGTGGGGGCCGATCTAT
CTGGCACTCTTCTTCTTTTTGGCGCTGGCGGCACTCAGCGGCCTAGCACTGCAGCGGGAG
ATCGCCTTCTGGGGCGGGATCAGTCTCCAGCACCTACACCAGCTCAGCTATCTGCTGATC
GGCTGGTTTGCCCTGCTGCATATCCCTGCGGTATTCAGCCATGACGCCGCCGGCGAGGGT
TCCGACATCTCCGGCATGGTCAGCGGCTTCCGCACCTTTCATGTCGAGCGCCCCGAGCAG
AAGGCAGCTGGCAGCACCCAGAGCGTCTCGCTGGAGACACTGCGCCGCTCCCTCCGAAAA
TAG
>LHPEGIIC_00206 hypothetical protein
ATGCGCAACAAGATTCTGCTCAATGGGCTGGCTGGCCTGCTATTGCTGGCTGCGGTTCCG
GCACTTCAGGCCGATGAGGATGCCACCCTCTACGACCGGGTCCGGCTGGAGGTTAGTGCT
GAGCAGCAGGTCTCCAACGATACCCTGGTGGCGGTGCTCTATGTGCAGACCGAAGGCACC
AACACTGCTGCCCTGGCCAACGAGGTGAATCGCAAGATGGGCTGGGCGATCGGCCAGGCG
AAGCTGGCCGATGGGGTAAAGAGTCAGACTCTCGACTACCGTACCAATCCGATCTACCGG
AAGCAGGTGCTCACCGGCTGGCGGGTGCGCCAGTCGCTGCGACTGGAGAGCAACGATAGC
ACCAAGCTGAGCGCTCTGATCGGCACTCTGCAGAAGCAGTTGGCGGTGGAGTCGATCAGC
TATCAGGTCTCATCTGCGGCCCGCAAGGTGGCCCAGGATGAGCTGATCGAACAGGCGCTG
ACCGATTTCCGTGCACGTGCTGCGCTGGTTGCCAAGGCGTGGCAGCGTCCGGGTTACCGG
CTGGTGGAACTCAATATCAACAGTGGTGGCAATATCCCCCAGCCGAGGCAGATGCGCATG
ATGGCGATGGATATGGCGGCTGATGCGGTTAGCGCGCCGCCACTGCAGGCCGGCACCCAG
CAGGTGCAGGTGAGTGTCAGCGGCGTGGTGGAACTGACCCCCTGA
>LHPEGIIC_00207 Lipoprotein signal peptidase
ATGCAGCGCTGGCTCTGGCTCGCATTGGTTGTAATCGTTTTCGATCAGTTGAGCAAACAA
CTGGCTGAGGCCTTTCTCAACTTGCATCAGCCGGTCTATCTGCTGCCGTTTTTCGATCTC
ACCCTGATGTACAACAAGGGCGCGGCGTTCAGTTTTCTCAGCGATCAGGGGGGCTGGCAG
CGTTGGTTTTTTATCGGCCTGGCGCTGGCGGTGACCAGCTATCTGGTATTCTGGGTGCGG
CGCCTGGGCAGAGGTGAACGCTGGGTTGCGGTGGCCCTGTCGCTGGTGATCGGCGGTGCG
ATCGGTAATGTGGTCGACCGAATCTTCTACGGTCAGGTGATCGACTTTATCCATCTCCAC
TACCAGCAGTGGTACTGGCCCGCCTTCAATATTGCCGACTCCGCGATCACTGTCGGGGTG
GTGGTGCTGATCTTCGACTCGCTGTTTCTGGCGTCGAAACGCTCAAACTGA
>LHPEGIIC_00208 Isoleucine--tRNA ligase
GTGATCGACTACAAGCAGACTCTCAATCTCCCCAAAACCGCCTTTCCCATGCGCGGCAAT
CTGGCCCAGCGTGAGCCGCAGATGCTCAAGCAGTGGGAAGAGAAGAAGCTCTACGCAAAG
ATCCGTGAGACCGCAGCTGGCCGGCCCAAATTCATCCTCCACGATGGCCCCCCCTACGCC
AACGGCAATATCCACATCGGCCATGCGGTCAACAAGATCCTTAAGGACATCATCGTCAAG
AGCCGCACCCTGGACGGCTTCGATGCTCCCTACGTGCCCGGTTGGGACTGCCACGGCTTG
CCCATCGAGCTGCAGGTGGAGAAGAAGATCGGCAAGCCCGGCGGCAAGGTGACCAGCAGC
CAGTTCCGCAAGGCGTGCCGCGAATACGCCGCCAAACAGGTGGATGGCCAGCGCGAGGAC
TTCAAACGGCTTGGCGTGCTCGGCGAGTGGGACAACCCCTACCTCACCATGGATCACCGA
TTCGAGGCGGATATCGTGCGCTCACTGGGCCGCATCGTCGAGCAGGGGCACGTACACAAG
GGCTCCAAGCCGGTGCACTGGTGCACCGATTGCGGCTCGGCGCTGGCCGAGGCAGAGGTG
GAGTATCAGAACAAGGATTCCTTCGCCATCGACGTGCGCTTCCGCGTGCTTGAAGAGCCG
GCCCTGTTCGATCGCTGCCACCATGTGCCAGACGGTTTGGGCGAGGGGCCGATCAACATG
GTGATTTGGACCACCACCCCCTGGACTCTGCCCGCCAACCAGGCGGTGGCTCTTAACCCG
AGCCTGGAGTACGCGGTGGTGCAGTGCGATGGACCGCTCGGCAACGAGCGCATGGTGATC
GCCGATGCCATGCTGAAGGATGTGATGGACCGCTACGGCATCGAAAAATATCATGTGCTC
GGCTATGCCAAGGGCGAGGCCTTCGAAGGGCTGAAACTGCAGCACCCCTTCTATGATCGC
CAGGTGCCGGTGATCCTCGGCGAGCACGTTACCCTCGAGGCGGGTACCGGCGCGGTGCAT
ACCGCCCCCGGCCACGGCCTCGACGACTATGTGGTGGGTCAGCGCTACGGGCTGCCGGTG
GACAATCCGGTGGGCAACAACGGTTGTTTTGTCGAAGGCACCGAACTGTTCGCCGGGCAG
CACGTCTTCTCCGCCAACGAGAAGGTAATCGAGGTCCTCAAGGCGCGCGGCGCACTGGTG
CGCGAGGAGCGGCTCAACCACAGCTATCCGCACTGCTGGCGTCACAAGACACCGATCATC
TTCAGGGCCACTCCGCAGTGGTTCATCAGCATGGACCAGGCCGGGCTGCGCGCATCGGCG
ATGCGCGAGATCGAGCAGGTCGAGTGGCTGCCCGACTGGGGCAAGGCACGCATTCAGGGC
ATGGTGGAGAACCGTCCCGACTGGTGCATCTCGCGCCAGCGCACCTGGGGCGTGCCGATC
ACCCTGTTCATCCACAAGGAGACAAACGAGCTCCACCCCGACTCTGCCGAATTGGTGAAA
GAGGTCGCCAAGCGGGTCGAAGAGCGTGGCTTCGAGGCCTGGTTCGAGCTCGACGCCAAA
GAGCTGCTGGGCGATCAGGCCGGTGACTACACCAAGGTCACCGACTCGCTGGATGTCTGG
TTCGACTCCGGCGTGACCCACCAGTGCGTGCTGCAGGCCCGCGACTATTTGAGCTACCCC
GCCGACCTTTATCTGGAGGGCTCAGATCAGCACCGCGGCTGGTTCCAGTCCTCCCTGCTG
ACCTCGGTGGCGATGAACGGTTGCGCCCCCTTTAAACAGGTGCTGACCCACGGTTTTACC
GTCGACGAGAAGGGCGAGAAGATGTCCAAGTCGAAGGGCAACGTGATGGCACCGCAGAAG
GTGACCAAAAACCTTGGTGCCGACATCATCCGCCTGTGGGTGGCGGCCACCGACTATCGC
AACGAGATGAGCGTCTCCGACGAGATCCTCAAGCGCACCGCCGACGCCTACCGGCGCATC
CGCAACACTACGCGATTTCTGCTCTCCAACCTCAACGGCTTCGACCCGGCACAGCATATG
GTCGCTGCGGGCGAGATGATCGAGCTCGACCGCTGGGCGGTGGACCGCACCCTGCAGCTG
CAGCAGGAGATCGCTGATGCCTACAAAGGCTACCAGTTTCACCTGATCTACCAGAAGATA
CTCAACTTTTGTGTCACCGAGCTGGGCGGTTTCTATCTCGACGTGATCAAGGATCGCCAG
TACACCACTCAGGCAGATAGCCTGCCGCGCCGCTCCTGCCAGACCGCCATGTATCACATC
GTTGAGGCGATGGTGCGCTGGCTGGCGCCGATCCTCAGCTTCACCGCCGACGAGGTCTGG
GCGCACATGCCCGGCGAGCGCGGCGAGAGTGTGTTCCTGGAGGGCTGGTACGAGGGGCTG
TTTGCGCTGGATGCCGGTGACAGTTTTGACCGCGCCTTCTGGGGCCAGGTGATCGCGGCG
CGCAACGCGGTGGGCAAGGCGCTGGAACCGTTCCGCGCCGATGGTAACGCCTCCCTAGAT
GCGGAGATCGACCTCTACTGTGACGATCAGCTAAAGGCCGCGCTCGACAAGCTGGGCGAC
GAGCTGCGCTTCGTGCTGATCACCTCCGACGCCAGGGTGCATGCGATGGCCGATCTGCCC
GATGATGCTGCCTCCAGCGAGTTGGAGGGGCTGGCGGTTCGTGTCACTGCCTCGGCTTAC
GGCAAGTGCCCCCGCTGCTGGCACCACCGCGAGGATGTTGGCGCCAACAGCGAACACCCG
GAGCTCTGTGGCCGCTGCGTGGAGAATGTCGTGGGCGAAGGCGAAGCTCGCCGCTTTGCC
TGA
>LHPEGIIC_00209 Bifunctional riboflavin kinase/FMN adenylyltransferase
ATGCAGGTAATTCGTGGCTTACACAACATCCGGGCACACCATCACGGCTGTGTGGCAACC
ATTGGCAACTTTGATGGGGTCCATCTCGGGCATCAGTCGGTGTTGCGCCACCTGCGGGAG
AAGGGGGCAGAGTTTGGTCTGCCGGCTACAGTGATCACCTTCGAGCCCCAGCCGCGGGAG
TTTTTCACCCCGGGTGCCGCCCCGGCGCGCCTCACCCGACTGCGTGAAAAACTGCAGGCG
ATGTATGAGGCCGGCATCGAGCGGGTGGTGATTCTCGAGTTCAACCGCAAATTCTCCGTC
ATGCCGGCGCGGGAGTTTGTCATCGAGCTGCTGATCCAGGGGCTTGGTGTGCGTTTTCTC
TCAGTGGGCGATGACTTCCGCTTCGGCCTTGGTCGCGCGGGGGATTTCCACCTGCTGCAG
GCGATGGGCAGCGAGCACGGTTTCGAGGTAGAGAATATGAACACCTTTAAGCTGGATGCC
GACCGGGTCAGCAGTACCCGTATCCGCGAGCTGCTCAGCCGCGGTGATCTGGATCGCGCC
GCTGCCTGCCTGGGTCGACCCTACCGCATCTGCGGCCGGGTGGCGCACGGTGACAAGCGC
GGCCGCACCATCGGTTTTCCCACCATGAATGTCGACCTGCACCGCCACGTTAGCCCGTTG
CGTGGGGTGTTCGCAGTGCGGGTGCATGGCCTGGCTGAGGGTGTGCTGCCCGGTGTCGCC
AATATCGGTACTCGTCCGACGGTGTGTGGCGACCCCCGCTATCTGTTGGAAGTCCATCTG
TTCGATTTCAACCGTGTCGTCTACGGTGAGCATCTGCAGGTGGAGTTTGTGCACAAGCTG
CGCGACGAGAAGAAGTTCGGCTCCTTTGAGGAGCTGCGGGCGCAGATTCTGGAGGATGCG
CGGCTAGGCAGAGAGTGGCTCAATGTCCCCCAGTCGCAGCCGGCCTGA
>LHPEGIIC_00210 hypothetical protein
ATGATGAATAAGAAAACCGTTGCACTGGCCCTCTCTTCGCTGCTGTTTGCCTCGGCGCTC
TCAGCCGCACCGTTTGGCGGTAAGGATGATGTCGACTACGCCGGTAAGCTCTGGCACAAC
TTGAGTGCCTCTGGTCTGGTGGGGGAGGGTGCGATCATGTCGACCCCCTACACCGGCATG
CACCCCCATGGCGCGATCCTCGACACTATCGATGCTACCGCCCGGGTCGGTTCTGATGAG
GGGGTGGTGATCATCAAACGTAACTACGGCGGCACGGGGGTCAGCAAGCAGGCGGTGGCC
AACGAACCGAACAAGTTCCTCAAGGCGGTCACCGTGATGTTCAAGCGCACCGGCTACGAT
CCGGACAACAAAGACTGGTTCTGGGTCAAGTATGCTCCTAACGGCAGCGTGCTGAAGAAC
CCTAAGGGGATGTCGCTGGCAGGGCGTGTCGCCAAGGGTATGCCGAAGGGCTGTATCGCT
TGCCACACCGGCGCCCCGGGCGGTGACATGGTGTTCAATCACGATCGCTATGCAAAATAG
>LHPEGIIC_00211 Outer membrane protein assembly factor BamB
ATGGGGTGCGATGGTGCCCTCAACTCATGCCAGGCGGGGTGCAGGGATATGTACAAGACT
TATCTGATCGGTGTGGTGCTTCTACTGACCACACACCCCGCTGCCGCTGTGGAATATGCG
GAAAACCCCCTGCTTTTGAACGAGCATCTGCTGGTCTCCGATCAGGGCCTGGCGGTTTAC
GATCCGGTAACCCTGCGACTGCGCTGGTCGGTGCTGCAGGGTGAGCAGACCCTGGAGCCA
GTGGTTGCCGATGGCCTGGTGCTGTTGAGCGGGGGGCAGGGCCTGCAGGCACTCGATCTT
GCCAGCGGCAAGACCCGCTGGCGTTGGCGGAGCGAGACAACCCTGTTTTCACCCAGCCTG
GATGAGGGGGTCGCCTACCTGTCCGGGGAAGATGGCACACTGGTGGCGCTGCGGCTGGTG
GATGGTGAGCGCTTGTGGCAGCGCCGCTTCGATGGATGGGTCTACCCGCCTGCTGTGTTC
GGTGAATTGCTGATTACCGGCGGCAGCGAAGGTCTGCTCTGGGCGGTGGATCGCCGCAGT
GGTGAGCTGCGCTGGCAGCGCCCGCTCGGACAGGAGCTGATCTATAGTCCGCGAGCGCTC
GACTCCGGCTCTGTTGTTGTCACTACCTTCGCCGGCGAGGTGAAGGTCTACTCCGCCCAG
GGAGAGCTGCGTTGGACGCGGCGCTTCGCCAGTCTGAAGTCTGGCCTGCTGGTGAGCGGG
GAGCGGATCCTGCTGAGCGGGTTGGATGGTCGGATCGATGCACTTGATGCGGCAACTGGT
GAGTCATTGTGGCAGCGATCCCTCGGCGAACGCCTTACCCTGCCGGCAGCGCTGCATGGT
GAACGTCTGCTGGTTGTCGGTGATGCGGGACATTTGTTTGAAATCGACACTGGTGACGGC
CGGCTGATTAGTCGTACTCGCCTGATAGGTGAACCGGTGGCCGCCCCCCTCGTCTATCCC
CAACACACACTGTTCTTTATGCGTTCTCGGGCCTTGCCGAGGGCAGTATTAATTCCACGC
CAATCTGGCGACAACAACGACCAGGAGATCTGA
>LHPEGIIC_00212 Osmolarity sensor protein EnvZ
ATGATCGGAAAAGGCAGCTGGCCGGAACCGGTAAGGGAAGAAGGGCCGGAGGAGTTGCAG
GTTCTGACGCAGACATTCAATCGAATGAGCCAGCAGGTGAAAGAGTTGCTGGCCAACAGG
ACACTGCTGCTGGCCGGAATCTCCCACGATCTCCGCACTCCGCTCACTCAGGTGCAACTG
GCCTTGGAGATGCTGCCTGATGAAGGTGGTGACGCGGAACTGATGGCGGGAATCAAACGG
GATCTCGCCACGATAAACCGGTTGATCAGTGAAACTATGCAGATCAGCCTGGAACTTGAA
AAGCAGGAGCAGGTGCAGACGGATATCACCAACGTATTGGACGACATCATCCAGGCTGCA
CGTTCAGGTGGTAAAGAGATCGAATGGGTGGGCAACCGATCCTGCATGAGAAAACTGAAT
CCACTGGCGCTGCGTCGCGTCGTCACCAATCTGCTGGAGAATGCTATCCGTTACGGTGAT
GCAAAACCGGTCAAGGTCGAATTGGAATGTGACGATAGCCTGCTCACAATCAGGATTCAG
GATCAGGGGCCGGGTATCCCGGCAGATCAGCGGGAGTCCGTTTTTCGCCCGTTTTATCGT
CTGGAAAAATCCCGTAGTACCACCACAGGAGGCAGCGGCTTGGGACTGGCCATCGTGCGC
CAGCTGGCCGACGCTAACGGTTGGGAGGTTAACCTACAGCCTGCCTTCCGAACCGGCACT
GTTGCCCTCATCACCATCCCCCGGATGGAATAA
>LHPEGIIC_00213 hypothetical protein
ATGATTTTGTTTCAGAATCTTGCGGAACGCCGGGCGTTCCTGCTCCGGCAGCCTTTCCCA
GCGCTGCATGGCGTGCACCATCACCGCCGCCAAGTCGTCGGTGGCACGTTTTCCCAAGGG
GACCAACACGTAGAAGGCCAATACACTCAGAGTCAGCAGCTGAAATCCGACAGAGACCAA
CGCAATGGTGGCCAAGGTTCTACCAAACAGGCTGTGAAATCGAAACAGCCCCATCACTCG
CCGTTGCGTGAGAACAGGTAG
>LHPEGIIC_00214 Transcriptional regulatory protein OmpR
ATGGCCAATAAAGAAGCCAGTCATCGCCTTCTCGTCGTGGATGACGAAGCTGAACTCCGA
TCACTGTTGCAGCGATATCTGACCAATGAGGGGTATCAGGTGGCTGCGGTGGAAGACGGG
GCCGCGATGACCCGCCACCTCAAAACGCACCACGTCGATTTGATCATCCTTGATCTGATG
CTGCCGGGAGAGGATGGCTTGTCGCTGGCCCGTAATCTGCGCAGCCAGGGCAATCAACCC
ATCATTATCATCTCGGCTCGGGGCGAGGAGATGGACAGAATCATCGGCCTCGAGGTCGGT
GCGGACGACTATCTTGCCAAACCCTTCAATCCGCGAGAGTTGCTGGCTCGGATTCGCGCT
GTCCTGCGCCGCATGAAACACGCAGATCAGCCCATGGAGGCGGCAGAAAAGGCCGTTCTT
GAATTTGGCCCCTTTGCCCTCGACGTGGAAAAATACCGCCTCACCCGGGAGGGGAATGAG
ATTCCCCTGACCCATGGTGAATTTACCCTGTTACGGGTCTTCCTAGAACATTCAGGTCGG
GTGCTCAGTCGGGATATGCTGATGGAGATCACCAAGGGTTACGAGCGCTCCCACCTCGAC
AGAAGCATCGACGTCTGCGTTAACCGGCTACGGCGGAAGATCGAACCCAATCCCTCTGAA
CCTATCTATTTGCGCACGGTTTGGGGTGCCGGCTACCTGTTCTCACGCAACGGCGAGTGA
>LHPEGIIC_00215 hypothetical protein
ATGCGACCTGCTCGTAACGAGAATAATACATTTCAAATCCACTCACTGCGTCGGAGATTG
GGGCTTCTTGGGGTCGCCATCTCGATGTTGTTGTGCGCCGGAGTGGCGGTTGCCGACAAG
CAACAGACGAAGGCAGCCGACATGAAACAGCTCCAGCAGATGATGAAAAAACAGATTGGA
CTGATGAAGCCAGAGTTGCAGAAGCGGGTCAAGGCGCTCTCACCAAAAACCAAAAAGATG
CTCCTTTCTATCTATGCCCAGCACTCCCGGCATAGCGACAAAGTCACGCTGCGCCAGGTG
ATGCACGAAGTACTTTCCGACTACCAGAGCATGGCGGCCGGCATCATGACCGACAACGCA
GAGCAAGCGACCGATAGCGCCAGGCGTCTTGCCAATCACCGTATTCCCAGGGGTGGCCTA
CTTCCTTACATGAGTCTGGAGATGATCAACGATGACAGCCTGGCGGCCCTCGATGGTTTC
AATGCCAGCGTGGAAGGCACCGCAAAGCGCCTTGCTGATGCGGCCGAGCAGGGGGACATG
GGGAAGGCCGCCTCTTACATGGATGACATTACTGGGGGCTGCGTGGGTTGTCACGCCATG
TTTCGCGGCATCCCGGGCCAGTCAGACCTGTTGCGCTGA
>LHPEGIIC_00216 hypothetical protein
ATGTTGATAAAGAGAAGAAAAAACACCCTGGCAATTGTGCTACTTGGCAGCCTGCCGATG
GCTGCGAACGCGACCAATGGGGATCAGGTACTGGGCGTAACCGCGACTCAGTGGGGCATG
GGTGGCGCCGTGGTTGCAGCGCCGCAGGATACCGGCACCGTACTCACCAATCCGGCGGGA
ATTGCCGAACTCGGCATCGAAGAGGTCAGGTTCGATCTGAGCCCAGGGTTTCTCAATCCT
CCCAGAGAGGTCAATGGCAACGAGAGTGATTCCAACCTCTTCTTCATGCCGTCTGGAACC
GCTGCGTTCAAAGTCAACGATCGGCTTTATTTTGGCCTGGGCATGGCGGCCATCTCGGGG
TTTGGCGTTGACTTCCCGGATGCCTTTCCATTGCCCAACGATCAGCAGTTCGTGACCACC
AAGGGCTTTTTTAAGTTGGCGCCGACGGTTGCGTACAAGGTCAGCGACAAGCTCTCTCTC
GGTGCCTCCATCAATATTGGCTACCAGAGTCTAGCCCTGAGCAATCCCTCATTTACCTTC
TCGCAAAATCAGAAATTTGGTTTTGGAGTGTCATTGGGGGCGGTCTACCACATCAATGAC
AAGATGCAGCTTGGCGCGTCCTGGATAAGCAAAACGAACGTAAGTGAACACGAATTCAAT
ACCGCCGCCGGCAAGTTTGAACTCGACATGGATATGCCCCAGTCCTTTGCGCTGGGCTTT
GCCCTCCGCCCCCTCGATGGCATGCTGATCGAACTGGATGCCAAATGGATCAACTTCAGC
GACACCATGGGATCGGTGAATATCAGTCACCCTGCCGGTTACACCCCGGGAGATTTTGGA
TTGACAGTGCCAACGGCACTGAACTTCGGGTGGGATGACCAACTGGTTCTAGCCCTGGGT
GTGCAGAAAGAGATAAACCCGAAGACAACAGTGCGGTTTGGCGTCAACTATGCGGAGGCA
CCCTTTGATGAAGAGGATGTGGACAACAATCTCGGCTCCGTGGCGATTCCGGAACTGCAC
ATCTCTCTGGGTATGACACGCAAACTCAGCGACCGCATCTCCGGTTCGCTCTCCTATACC
TACGCCTTTGAAAATGAGTTGACGTCCAATACCGGCTCCGGCAATACCATATCCATCCAG
CAGAACATCGTCTACCTGCAGTTGAGCTACGCGCTTTGA
>LHPEGIIC_00217 hypothetical protein
ATGACTATTGATAGAATTGTCCGCCTGATGGCGGGAATGATGATCCTGCTGAGTCTGGCC
CTGACTCACTATATCCATCCCTACTGGGCATTTTTGACACTTTTTGTCGGGGCCAACCTG
ATGCAGAGCGGTTTCACCAATATCTGTCCGCTCTCCAGCATCCTGAAAAAGCTGGGGGTG
CCAGAAGAAACACCCTGTTCAAGCTGA
>LHPEGIIC_00218 hypothetical protein
ATGTGTAAGACTTGCTGGACCATTACTGCTCTGCTGTTAGTTGCGATACTGGGCATGGCC
TACAAATTCATCATCCAGGGTAGTGTCGAACAGGCCAGCGACGGGCGATTGAGCCTGCAG
CTAGAAACTGCCGAAAGGGATCTGGTACTGGGGGAGATGCGCGCTTTCCTGGTGGCCGTG
CAACAGATCAATGAAGGCATCGTCCAGGATGACATGAAAAAGGTTGCCGATGCTGCACGC
AAAGTGGGGCGCGCAGCGCAGGAGGCAGTACCAGGTTCTTTGATGGGAAAACTGCCCCTC
GAGTTCAAGAAACTCGGATTCGATACGCATACCAAATTCGATTCTCTGGCCTTGGATGCT
GAGCAGTTCGGTGACAAAGAACAGACCCTGGGCGCACTGGTCGAACTGATGCAAAACTGC
ATCGCCTGTCATGCGGGTTACCGCATCGATGTGGTTTCCGACTAG
>LHPEGIIC_00219 Lipid II flippase MurJ
ATGATCTCCCGGATACTGGGGTTTGTCCGGGATCTGGTGCTGGCTCGCATGTTTGGTGCG
GATGCGACCACCGATGCTTTCTTTGTCGCGTTCAAGATACCTAACTTTCTGCGCCGTCTG
TTTGCCGAAGGTGCGTTTTCGCTCGCCTTTGTACCGGTCCTGACGGAGTATCGAAGCCAG
CGCTCGGAGCAGGAGCTGAAGGCGTTTGTCGATATGATGGCCGGCACCCTTGGCGTGGTG
CTGCTGCTAACTACCCTGCTTGGTGTGGTGGCCGCACCGCTGCTGGTGATGATCTTTGCC
CCCGGTTTTCTCAGTGACGGTGATGGCAAGTACGAACTGGCGGTGGAGATGCTGCATCTC
ACCTTCCCCTATCTCTTTTTTATCTCCTTGACCGCCTTCGCCGGTGGAGTGCTGAATGCC
CATCACCGTTTTGGTGCGCCTGCCTTCACTCCGGTGTTGCTGAATCTCTCGCTGATTGGA
TGTGCGCTCTGGCTATCGCCGATGATGGATCAGCCGATTGTCGCGCTGGCTTGGGCGGTG
CTGCTGGCTGGCGGTGTGCAGTTCATGTTCCAGCTGCCCTTTCTCTACCAGATCCGGATG
ATCCCGCGGCCAAGAGTGGCATTCCACGATCGCGGCGTGATCCGGGTGATGAAGCTGATG
GTACCGGCGCTGTTTGGGGTCTCGGTGAGCCAGCTCAACCTGCTGCTGGATACCTTGATT
GCCTCGTTTCTGGTCAGTGGCAGCATCTCCTGGCTCTACTACTCCGACCGTCTGATGGAG
TTTCCGGTGGGTATCCTCGGCGTCGCGCTGGGCACTGTGATTCTGCCGAATCTGTCACGC
AAGCACGCGGAGAAGTCTCAGCAGGAGTTTTCCGACACCCTCGATTGGGCGCTGCGGGTG
ACGGTGCTGTTGGGGATGCCGGCGGCTGTCGGGTTGTTTGTGCTGGCCGGGCCGACCCTT
GCCACCCTATTTCACTCGGCAGCTTTCACCAAGCAGGATGTGCTGATGTCGAGCTACAGC
CTGATGGCCTACGCACCTGGGTTGATGGCGATCATGCTGATCAAGATTCTTGCGCCGGGT
TTCTATGCCCGCCAGGATACCCGCACCCCGGTGCGGATCGGGATCTTAGCGATGGCGGCG
AATATGCTCTTCAATCTGCTGCTGGTGTTTCCGCTGGATCACGCCGGGCTGGCGCTGGCG
ACCACGATATCCTCTTCGCTGAATGCCTGGCTGCTCTACCGTGGACTGCGGGGGCAGAGC
ATCTATACGCCCCGTCCCGGCTGGCCCGGGATCTGGCTGCGCGCCTCGATAGCAGCCTTC
GCCATGGGTGCGCTGCTGCTGTGGGGGGTCGGCAGTCTCGACCTTTGGCTCGGCCAAGGC
ACTTGGACCCGGATCGTTCATCTCACCTTCTTTATCGCTAGCGGGGGGGGGCTCTACTTC
GTCGTGCTCTACATCTCCGGTATTCGACTGCACCACTTCCGCTCGCTCTAG
>LHPEGIIC_00220 30S ribosomal protein S20
TTGGCAAACTCAGCTCAAGCCCGTAAGCGCGCTCGTCAGGCAGACAAACGTCATCTGCGC
AACCAGTCCCGCCGCAGCACCATGCGCACCGCAGTTAAGAAGGTTGTGAAACTGATCGCC
AGCGGTGACAAAGAGGGCGCCAGCGAAGCCTACAAGACAGCAGTACCGCTAATCGACAGC
ACTGCCGGCCAGGGCCTGATCTCGAAAAACAAGGCAGCCCGCCATAAGAGCCGCCTCAAC
GCACAGATCAAGGCGCTGTAA
>LHPEGIIC_00221 Glutamate 5-kinase
ATGGTAATCTCACGCGACAGCCTGCCCCAGACACGCCGCTGGGTGGTCAAGATCGGTAGC
GCTCTGCTGACATCCGGCGGCAAGGGGCTCTCCCGCGCGGTACTCTCCCCTTGGGTGGAG
CAGATGGCGCGGCTCAGGCAGGCGGGCCATGAGATCGTGCTGGTCTCCTCCGGTGCGGTG
GCCGAGGGCATGAGCCGGATGGGCTGGAGTCGCCGCCCGCACGGCCTGAATGAGCTGCAG
GCCGCCGCCGCCATCGGTCAGATGGGGCTGATCCGTGCCTACGAGGCCTGTTTCCAGAAA
CACGGCCTGCACACAGCACAGATCCTGCTGACCCGGGATGACCTCGCCGACCGCATGCGC
TACCTGAACGCCCTCAGCACCCTGCGTACCCTGATTGATCTGGGGGTGGTGCCGGTGATC
AACGAAAACGACACCGTCGCCACCGAAGAGCTGCGATTTGGCGATAATGATACCCTGGCG
GCGTTGGCGGCGAACCTGGTCGAGGCCGACCTGCTGGTGTTGCTGACCGATCAGGAAGGG
TTGTTCGATGCCGATCCACGTGGCAATCCACAGGCGCAGCTGATTCGTGAAGCGCGGGTC
GATGATCCGCTACTGGATCAGGTGGCCGGCGGCAGTGCTGGCGGGCTGGGGCGCGGCGGC
ATGGTGACCAAGGTGAGGGCTGCGCGTCTGGCGGCGCGCTCCGGCACCGCCACCATCATC
GCCTCAGGCGCTCACCCCGGTGTGCTTGATGGTCTTGCCTCCGGGGAGATGAGCGGTACT
TTGCTGATCCCTGCTCAGGAGCCACAGGCGGCGCGCAAGCGCTGGCTCGCAGGGCAGTTG
CAGGTGCGTGGCCGGCTGACGCTCGATGACGGAGCGGTAAGGGTGTTACGTGAACAGGGC
TGCAGCCTGCTGGCGGTGGGGGTTACTCTGGTGGATGGTGAGTTCCAGCGTGGCGAGGCG
GTGGTCTGCGTAGATCGTCATGGCGGAGAGGTAGCGCGCGGGCTGGCAAACTATAACGCC
CATGAGACGCGCCGCATCATGGGGCAGCCGAGCCAGCGTATCGAAGAAATACTTGGCTAT
GTGGATGAGCCTGAGCTGATCCATCGTGACAATCTGGTGCTGATTTAG
>LHPEGIIC_00222 GTPase Obg
TTGACGGGGCCTTTTGCGTTCTGGGGAGCCTGGGGCAATCGGGGGGAGAGCATGAAATTT
GTCGATGAGGCCAAGATCAAGGTCGAAGCCGGGGATGGTGGCAACGGGTCCGCCAGCTTT
CGGCGTGAGAAATATATTCCCAAGGGTGGCCCGGATGGTGGCGATGGCGGTAACGGCGGC
AGCGTCTACCTGATTGCCGACAGCGGTCTCAATACTCTGGTCGACTTCCGTACCCAGCGT
CACCACCGGGCGCAACGCGGGCAGAACGGCATGGGGCGCGAGCGCACCGGCCGCAGCGGT
GAGGATCGCTATGTCAAGGTGCCGGTAGGGACTCGGGTGCGGGATGAGGAGACCGGCGAG
TTGATCGGCGAACTGCTGGAGCATCATCAGACCCTGCTGGTGGCCCAGGGGGGTACCCGC
GGCATTGGTAATATCCACTTCAAGAGCAGCACCAATCGCACCCCACGCCAGTTTACTCAC
GGTACCCCGGGGGAGCGGCGCGAATTGCAATTGGAGCTGATCCTGCTTGCCGATGTAGGC
TTGCTGGGGATGCCCAACGCCGGCAAGTCGAGCCTGATCCGCAAGATCTCCAGTGCCCGC
CCGAAGGTGGCGGGGTACCCCTTCACCACTCTCTATCCCAACCTTGGGGTGGTCAGCCTG
GCGCGCGAGCGCAGCTTCGTGGTGGCTGATATCCCCGGTGTGATCGAGGGCGCGGCGGAA
GGGGCCGGGCTCGGCATCCAGTTTCTCAAGCACCTCTCACGCACCCGTCTGCTGCTGCAT
CTGGTCGATATGGCACCGCTGGATGAGTCGGATGACCCGGTACAGGCGGTGCGGCGCATC
GAGCAGGAGCTGGCGTGCTACTCGGATGAGCTGGCCGGCCGCGAGCGCTGGCTGGTGCTC
AACAAGCGTGATCTGCTGTCTCCCGAGGCATACAGTGAGCGGCTCACGGCGATTGTTGAT
GCGCTTGGCTGGCAGGGGCCGGTGTATGGTATCTCCGCGGTGAACGGGGAGGGCGCGCAG
CAGCTGGTGGCTGATCTGATGGCCCGGCTGGAGGCGGTCTGGCAAGAAGAGCGCTGCGCT
GACGAAGAGGAGCCTGAGGCGGCTTGGGACCCGTTACAGGGCTGA
>LHPEGIIC_00223 50S ribosomal protein L27
ATGGCACATAAAAAAGCAGGCGGTAGTACACGTAACGGCCGCGATTCAGAATCTAAACGC
CTGGGCGTGAAGGTCTTTGGTGGCCAGGACACCAAAGCTGGCTGCATCCTGGTGCGTCAG
CGCGGCACCCGCTTTCACGGTGGCGTGAACGTTGGTGTTGGCAGGGATCACACCCTGTTT
GCCAAGGCTGACGGCAAGGTGGTGTTCGAGGTCAAGGGGCCGCATAATCGCAAGTTTGTG
AGTGTGGTTGCCGACTGA
>LHPEGIIC_00224 50S ribosomal protein L21
ATGTATGCGGTAATTCAGACCGGCGGCAAGCAGTATCGTGTGGCGGAAGGCGACACTATC
AAGGTTGAGAAGCTGAGTGCTGACGAGGGCGCTTCCGTCGAATTGGACAAGGTTCTAATG
GTTGCGGACGGTGAAGATATCAAGGTAGGTGCGCCCTACGTTGATGGCGGCAAGGTAACC
GTCACCGTTAAGTCCCACGGTCGTGGCAAGAAGGTCAAGATCATCAAGTTCCGGCGCCGC
AAGCATCATATGAAACGGCAGGGTCACCGGCAGTGGTACACCGAACTGCAGGTTACCGGT
ATCAGCGCAGGCTGA
>LHPEGIIC_00225 tRNA-Thr(tgt)
GCCGGCGTAGCTCAGTTGGTAGAGCAGCTGATTTGTAATCAGCTGGTCGGGGGTTCAAGT
CCTCTCGCCGGCTCCA
>LHPEGIIC_00226 hypothetical protein
ATGTTTGAAGCACGCGAAAACGAACCCGACTACGCCCGGCTCAACGACCCGACGAGCCAG
GAAACCAACCGCTACGGCGCACCGATCGAGAAGGCCAGGGCGGGTGATTCGCTCCATGGC
CAGAGCCTCAATATCAACGGTGATGATGGGATCGGTGACAACCCCAACCGTTACAAGCAG
CACGGCTTCTACTTCAACGCCGACAACTGCATCGCCTGTCACGCCTGCGAGGCGGCCTGC
AGCGAGAAGAACGACAACCCGGCGCACATCGCCTTCCGCTCGGTGGGTTTCGTGGAGGGC
GGCACCTACCCGGCCTATCAGCGCCTCAACATCTCCATGGCCTGCAACCATTGCGATGAC
CCGGTCTGCCTGAAGGGTTGCCCCACCCGCGCCTACACCAAGTTCGCCGAATACGGCGCG
GTGCTGCAGGATCCGGACATCTGCTTTGGTTGCGGCTACTGCACCTGGGTCTGCCCCTAC
AACGCGCCCCAGCTCGACCCGGTCAAGGGCCGGGTGAGCAAGTGCAATATGTGCGTGGAC
CGGCTCGAAGTGGGCCTCAAGCCTGCCTGTGTCGCCGCCTGCTTGGGCAAGGCCCTCGAC
TTCGGCGTGATCGAGAATATCCCTGAGGGACGCGATCAGGCGAAGAGTGAGATCCCTGGC
TTCCCACGCACCGATATCACCCACCCCAACATCCGCTTCCAGCAGACCCGTACCACCCAG
CGGGAGATGGCGCGGGTGGACAGCACGGCGGTGAAATACCACCGTGATGATGCCAATGGC
AGCTTCCATCCGGTGGTCGACTCGAAGCACGGTTTTAAACGGGAATGGAACCTGAGCACG
CTGCTCGGCTCCCACGAGAACGCCCATATCGCCTTCACCCTCAGCGCACAGACGGTGATG
GGCGCCTTCCTGCTGCTGACCCTGGGGGCTTGGGCGGGTTTGCAACCGATGGTCGCCTTC
ACAGCGGGCAGCGCTCTCCTGCCCGCTGCCCTGGTGATGCTGGCGTTGATGGGCGTCGGC
CTGTTCAAGCTCACTATGCACCTGGGTAAACCCCACCGTTTCTATCGCGGCTTCTACAAT
CTGCGCTTCTCTTCGGTGAGCCGTGAGATCGCCGGTGTTTCGCTCTTTTTTACCGGGTTG
GCGGGTTTTACCTTCTTTGCCGTCTCCGATCTGCTCTTCGACAGCCCCTTTCCCGGGGTC
GTGCAGGACCTGTTTGCGGTAATCGGCCTGTTGGGAGCCGGGATCGGTGGATACTTTATG
TATAAGCTCTACCGGATTCCCGCCCGCCCATTTTGGGATCACTGGTATACCGCGGCGACT
TTTGCCGGCACTGCCCTGACGCTGGGTTCTCTGCTGCTGGCGCTGGTGGCTCTGGCGTCC
AATCAGTTGCCCCCAGAACTGGGGCGACTGCTTGCCATGGTGGCGGGAACGGGGCTGGCG
CTGGAGGGCATTGGGTTGCTCTACCATGCGCGGGATCTGCAAGCCCAGGAGAGCGAGGGC
GCCGCCTCCTTCTATGAACAGACCACCACCTACGGCTATCCTTACTGGCTGCGCAACGGC
CTGTTGGTCGTGGCACTGATGCTGGTCCTGGGTGTCGGTCTGCTCGACGGCGATAGTGCC
TGGGCATTCATTCTCCTGGCGCTGTTGGCCCTGATCGTCTCTGTCATCGGCCGGGTGCTC
TTTTATGTGTTGGTGATCCCCACTACCATGCCCGGTGCCTTTTTCTGGAAGAACAAAGGC
TTCGTCGAACACGCCCGTGAGTCGGGGCTTGCTGAGATGCCGCAACTGGGGGTGGCCTAT
GAGCAGCACCATCCCTTCAAACTGGGAGAATTGCTGGAGACGCTGCGCTCGACGACTCTG
CGCGAGAAGTTCGACCAGTTGTGTCGTCTCGTCACAGGTTGA
>LHPEGIIC_00227 Nitrate reductase
ATGCTGTTTGGCAGGACAAAGAAGAATCCGATCACGATTGCCGACAAGGGTGTGGTCGAG
TGGAAGTACGCCGCCTGCGGCTACTGCTCCACCGGCTGCTCCATTGAGGTGGGGCTGAAT
GCCGAGGGCAAACCGGTTGCCTCCCGAGGCGTGGCGGAGGCCGACGTCAACCGCGGTAAG
TTGTGCTTGAAGGGCATCTTCGAGCACGAACTATTCGACTCCGCCGGCCGCGGCCTGGAA
CCCAAGATACGCGAGCAGTGGCACCAGCCCTGGCAGCCCACCGACTGGGATACGGCCCTG
GATAAAACCCACGACGAGATCCGCCGCATCCAGGCGCAGTATGGCCGTGATGCCTTCGCC
ATCATCTCTACCGGACAGATGCTCACCGAGGAGTTCTACACCCTGGGTAAGCTCACCCGT
GGCCTGATCGGTACCAACAACTACGACGGCAATACCACCCTCTGCATGGCCTCGGCGGTC
TCCGGCTACAAGCGCTCCTTTGGCTCCGACGGCCCACCGGGTTGCTACGATGACTTTGAG
CACACCGACTGCCTGATCGCCTGGGGTTCCAACCTGCCGGAGCAGCACCCGATCATCTAC
TGGCGCATGAAAGAGGCACAGGAGCGGCGCGGCTTTCCTCTGATCGTGGTGGACCCGCGG
GTCACCATGCTGGCGCAGAACGCCCACATGCATCTGCCGATCACCCCCGGCACAGATGTG
GTGCTGCAGAATGCGATGATGCATGTGATCCTGGACGAAGGCCTGGAAGACAAACGTTAT
ATCGAGGCTAATACCAACGGCATCGAAGAACTTCGGGCAGAAGTGGCCAATTATGACCCG
GTAATGGCATCCAAGATCTGCGGCATCGACGAGGACACCATCCGCCACGTCGCCCGGCTG
TTTGCCAACGCCGGTGCGGCGATGCAGATCTGGACCATGGGCATCAACCAGTCCACCCAC
GGTTCTGATGGGGTCGTGGGGATCAACAACCTAGCGCTGCTCACCGGCAATATCGGCAAG
CCCGGCGGCACCAGCCTCTCTATCACCGGCCAGTGTAATGCCATGGGCACCCGCGAGTGG
TCTTCCTGCTCCGGCCTGCCCAACTACCGTTACCTGGAGATCCCCGAACACCGCGAGGAG
ATCGCCAAGTTCTGGAACGTGGACCCCGAGTTCTTCCCCAAGAAGCGCGGCCTGTTTCAG
ACCGATATCTATCACGCCATCGAGTCGGGCCAGATCAAGGGGCTGTGGCTGATCGCCACC
AACCCCTTGTCCTCCCTGCCCAACACCTCGCGCATCCGCAAGGCGATGGAGAAGCTGGAG
TTCTGTGCTGTGCAGGACTGCTACGAGGACACCGAGAGCGCTCAGTACGCCCATGTCTAC
CTGCCTGCTGGCACCTGGGCGGAAAAGGAAGGTGTGATGACCAACACCGAGCGACGCATC
AACCTGGTCAAGCCAATCAGCCCAACGCCGGGACAGGCCAAACCTGACCTGTGGATCTTC
AACCGCATGGCTGAGCGTTTCAATCGCGACGGCAAGGTTAACTTTCCTGAGCGGGCACCC
GACATCTTCCTGGAGATGGGTGAGCTCTCCAAGGGGCGGCTTGCCGACATCTCCGGCATG
AACTACGAGCTGATCGAAAAAAATCGCGGCATCCAGTGGCCCTACACCCATGAGCAGGTG
GAGAGGGGCGAGGCGCCGCCCAAGGGGGGCAAACGCCTCTATACCGAGGATGCCACTTTC
CGTCACCCGGACGGCAAGGCGAAGCTGATCCCGCTGCCCTTCATCGACAATAACGAGGTG
CCGGACGAGAAGTTCCCCGTCTGGCTTAACACCGGGCGCCTGATCGAACATTGGCACGGC
CGTACCAAGACCGGCAAGATCGGCAACAATAATAAGTACAGCCCGATCCCGTTCATCGAG
ATCAACCCGGATCTGGCGGCGGAGTTGGGCATCCAGCGGGGAGAGTATGTCCGCCTGGTG
TCACGCCGTTCCGATGCGGTGGTGATGGCCCAGCCCACCCAGCGGGTGCCGAAGAACATG
GTCTTCCTGCCCTTCCATTTCCACGACTGCGCCAACCGCCTGACCCTGGGTTTGTTGGAT
CCGCACTCTCGCCAGCCCGCCTACAAGCAGTCCGCCGTGCGCATCGAACGTATTGCCGAC
CAGTTGGGCGCGGCCCGGTTGAGTAAAGAGATGCGCAAGTTTTAA
>LHPEGIIC_00228 Assimilatory nitrite reductase [NAD(P)H] small subunit
ATGAGCAAATGGACTGAAGTAGTAGCGCTGGCGCAGATCCCGGTGCTCGGCTCCCGCATG
ATCAAGACCCGTGACATGGATATCGCTGTGTTCCGGGGGAGTGACGATCAGGTCTATGCG
ATCCGGGATGCCTGTCCGCACAAGAGCGGCCCTCTGTCGCAAGGCATCATGCACGGCACC
TCCGTCACCTGTCCGCTACACAACTGGCGGATCGATCTGACCAGTGGTGAGGCGTTGGGG
CCGGATGAGGGCTGTGCCAATGTCTTCCCGGTGCGGGTTGAGGATGGCCTGGTCTATCTG
CAACTACAACCGTCAGAGGCCGCTGCATGA
>LHPEGIIC_00229 Nitrite reductase [NAD(P)H]
ATGAAAGAGAAGTTGGTTTTAATCGGTAACGGTATGGCCGGTATCCGCACCCTGGAGGAG
TTGCTCAAACTCGAAGAGGCGGGCAGATACGAGATCAGCGTATTCGGTGACGAACCTCAC
CCCAACTACAACCGCATTATGCTCTCGCCGGTATTGGCCGGTGAGAAGACGTTCGACGAG
ATCGTCCTCAACAACCGTGAGTGGTACGCCGAGAACGGCATCATCCTGCACGCCGGTGAT
CCGGTGGTGGAGATCGACCGAGTCGCGCGTCAGGTGAAGAGCACATCGGGCAAGTCGGTC
GCCTATGATCGTTTGCTGATTGCCACCGGCTCTACTCCCTTCATCATCCCTGTGCCCGGT
GCCGACCTGCGTGGGGTGATCGGTTTCCGCGACATCAAAGATGTAGAGATCATGTTGGAA
ATCGCCGCTAGCCATAAAAAGGCAGTCGTGATCGGCGGCGGCTTGCTGGGTCTGGAAGCT
GCCAATGGTCTGATGAAGAACGGTATGGATGTCACCGTGGTGCATCTGATGGATACCCTG
ATGGAGCGCCAGCTCGATAAGCCGGCGGCCAACCTGCTGAAGGCATCCCTGGAGCAGAAG
GGCCTGAAGTTCCTGATGGAGGCGCAGACCGAGGCGATCCTTGGTGACGAGCATGTCACC
GGCGTGAAGTTTGCCGATGGCTCTGCTGTCGAGGCCGACCTGGTGGTGATGGCGGTGGGT
ATCCGCCCCAACATCGAGCTGGCGCAGCAGGCGGGCATCCACTGCGAGCGCGGCATCGTG
GTCAACGACACCATGCAGACCTTCGATCCGAAAATCTACTCAGTGGGAGAGTGCGTACAA
CATCGGGGTGATTGCTACGGTCTGGTGGCGCCTCTGTTTGAGCAGGCTAAGGTCTGCGCC
AACCATCTGGCCCAACTTGGCTATGGCCGTTACGAAGGTTCCGTCACCTCCACCAAGCTG
AAGGTGACCGGCATCGACCTCTTCTCCGCGGGTGAGTTCAACGAGGAGGAGGGTGATGAG
ACCCTGGTGCTGCAGGATGCGGCCCAGGGCGTCTACAAGAAGCTGGTGATTCGCGACAAC
CGGATCAAGGGTGCGGTGATGTACGGCGATACCATGGATGGTACCTGGTACTTCCAGTTG
CTGCGTGAGGGCACCGACATCTCCAGCCTCCGCAGCACCATCCTGTTTGGCCAACACGAC
CTAGGCGATGCGGGTCACGGCGATGAGACTCGCGTGGCGATGCTCTCCGACGACGCGGAG
ATCTGCGGCTGTAATGGTGTCTGTAAAGGCGACATCGTCAATGCTATCAGCACCAAGGGT
CTGTTCACCCTCGAAGAGGTGCGTGCCCATACCAAGGCCTCCGCCTCCTGCGGCTCCTGT
ACCGGCCTAGTGGAGGCGATACTGGCAAGCACCGTCGGCGAAGGCTACGACGCCTCACCG
AACAAGCAGGCGATGTGCAGCTGTACGGAGCTGAGTCACGATGAGGTGATGGAGGCGATC
CAGAAAGAACAACTCAAGTCGATGCGCCAGCTGTTCGACTACCTCAACTGGAAAACCCCG
GACGGCTGCGCCAGCTGCCGTCCCGCCCTCAACTACTATCTGCTGGCTAACTGGCCCGAC
GAATACCAGGATGACCTTCAGTCACGCTTCATCAACGAGCGCGCCCACGGCAACATCCAG
AAGGACGGCACCTACTCGGTGGTGCCACGGATGTTTGGTGGCCTCTGTACCCCCAAGGAT
CTACGCGCCATCGCCGATGTCTGCGACAAGTTCGAGGTGCCGGAGATGAAGGTCACCGGT
GGCCAGCGCATCGACCTGTTCGGCATAAAAAAAGAGGATCTGCCGGCGGTCTGGCGGGAT
CTCTCGGAGGCGGGCTTTGTCTCCGGTCATGCCTACGGCAAGGCGATGCGCACAGTGAAG
ACCTGCGCCGGCAAGACTTGGTGTCGCTTCGGCACCCAGGACTCCACTGGTCTGGGTGTC
AAGCTGGAAGAACTCACCTGGGGCTCCTGGATGCCACACAAGTTCAAGCTGGCGGTCTCC
GGCTGTCCGCGCAACTGCGCCGAGGCCACCATCAAGGACTTCGGCGTGGTTTGTGTCGAT
TCCGGCTACGAGCTGCACATCGGTGGCAACGGCGGTATCAAGGTGCGTGTCACCGACCTG
CTGTGCCGGGTGGAGACTGCAGAGGAGGTGCTGGAGTACTGCGGCGCCTTCACCCAGCTC
TATCGCGAACAGGCCCACTATCTGGAGCGTACCGCCCCTTGGGTCGAGCGCGTGGGACTG
GGCTATATCAAGCAGCGCATCCTGGAAGACGAGGTGGGACGCAAGACCCTCTACCAACGC
TTCAAACTGAGCCAGCGCTATGCCCAGGTCGATCCCTGGAAGGCGCGGGCCGATGGCGCT
CAGGCCAACGAATTCACCCCTATCCAACTGGCAGTGTAA
>LHPEGIIC_00230 Nitrate/nitrite transporter NrtP
ATGTCGGAAAGCAAGCTCAACCTTTTTTCTTTCACAGGAAAGGTAAAGACACTCCATCTC
ACCTGGTTCGCCTTCTTCCTGACCTTCATGGTCTGGTTCAACCACGCGCCGCTGATGGCC
GCGATCCAAGAGGCCTTCGATCTGACCACGCAGGAAGTGAAGGCGCTATTGATCATCAAC
GTAGCGCTGACCATCCCGGCGCGGATCGTGATCGGTATGCTGGTGGACCGGTTCGGCCCA
CGGATCATCTTCTCCTCACTGCTCCTCTCCTCCAGCTTCATCTGTTTCTGGTTCGCCATC
GCGGACTCTTATACCGCCCTGCTGGCCAGCCGCTTTGCCCTGGGCTTTGTCGGTGCGGGC
TTTGTCATCGGTATCCGCATGATCGGTGAGTGGTTCCCCGCCAAGCAGGTCGGTGTTGCT
GAAGGTATCTATGGCGGCTGGGGTAACTTCGGTTCCGCCGCTGCAGCCATGATCCTGCCC
ACTCTGGCCCTGATGTTTGGTGGTGACGATGGCTGGCGTTACGCCGTCGCCGCCACCGGC
GCAATCACCCTGGTCTACTCTTTCATCTACTACCGGTTGGCGCGCAACACGCCGAAGGGC
TCCACCTACTTCAAGCCGAAGAAGACCGGCGCCATGGAGGTGACCAGCAAGGGTGACTTT
TTCTTCTATCTGCTGATGAATATCCCCATGTATGCGGCCCTGGCGGTGCTGACCTGGAAG
CTGGGCCCGGACAACCTGAAGATCCTCGGCGCCAGCGCCGCCAACGCCATCTATATCGGC
CTAGCTGCCCTCTACGCCTATCAGACCTCCCAGGTATGGCGCATTAACAAGCATGTCTTT
AAGGAGGAGGTACCGGAGATCCACCGCTACAAATTCAAGCAGGTGGCGATCCTCGATCTG
GCCTACTTCGTGACCTTCGGTTCTGAGTTGGCGGTAGTCTCCATGCTGCCTCTCTTCTTT
AAGGAGACTTTTGACCTGAGCATAGTGCAGGCAGGTCTGCTGGCATCTGGCTTTGCTTTT
ATGAATCTGGTGGCGCGTCCTAGTGGCGGCCTCTTCAGTGACAAGTTCGGTCGTCGCAAG
ATGCTCAGCCTGCTCATCACCGGACTGGCCACCGGCTACTTCATTCTGGGCCAGATCACC
TCGGGTTGGCCGCTTGCACTGGCTGTGATCGCCACCATGGCCTGCTCCTTCTTCGTCCAG
GCAGGTGAAGGCGCGGTGTTCGCCATGGTACCCCTGGTCAAGCGCCGCATGACGGGACAG
GTAGCCGGTATGGCCGGCGCCTACGGCAACGTGGGTGCGGTCACTTTCCTTACCATCTTC
TCCTTTGTCTCACCCCAGATTTTCTTCCTGGTGATTGCTGGCGCAGCTGTCGTCTGCCTG
CTGGCGGTTCAGCTCCTGGATGAACCCCAAGGCCACACTGCCGAGGTGATGGAGGACGGT
AGCGTGCAGATGATCGAGGTGAGTTAA
>LHPEGIIC_00231 Serine/threonine-protein kinase PknD
ATGAGCACCAAACTCGAAATCGACTACGCTTTCCGCAGTGAGGCTGGTGTCAAACAGAAT
AATGATGACACCTGCAACGTCTGCATCCCCGAGGACAATCTGCTGCTGAGCAAGGGGATT
GCCGCCGCCATCGCCGACGGGGTGAGCTCCAGCGAAGGTGGCGGGCGGGCCAGTCAGATC
TGTGTCTCCGGGTTTCTCTCCGACTACTTCAGCACCCCCGAGTCGTGGAGCGTCAAGACC
TCTGCCGGCAAGGTGCTGGGGGCGCTCAATCGCTGGCTCTACAGCCAAGGGCAGTCCGAC
TATGATTCGGCACGGGGCATGCTGACCACTTTCAGCGGCCTGGTACTCAAGTCGACCACC
GCCCACATCGTGCATATCGGTGACTCCCGTATCTATCGCTATCACAATGGCGACCTGGAG
CAGATCACCCGCGACCATCGAGCCTGGGTCTCCAAGGAGAAAGAGTTCCTCTCCCGCGCC
ATGGGCGCCGACCCACACATCGACATCGACTACCATGCAGTCGCCGTGGATGAAGGCGAC
AGCTTTATCTTCACCAGCGACGGCATCCACGACTTCCTCACCCGCCGAGAGCTGCTGAAG
ATTCTCAACAGCAATAATTACAATCTGCAGGCCTGCGCCAATGCGCTGGTAGAGACAGCG
CTGGAGAACGGCAGCACCGACAACGCCAGCTGCCAGATCATTCACCTGTTGAAACTCCCG
CAGGAGACTGAGGCCGACATCTTCCAGCGGGTCTCAGATCTGCCATTTCCACCCGACCTT
CAACCCGGCATGAAGATCGATGGCTACGAGATTCTGCGTGAGATGCACGCCAGCAAACGC
AGCGAGGTGTTTCTCGCGCTGGATCTCACATCAGGCGATAAGGTCGTACTGAAGACCCCG
TCGGTCAACTATCGGGATGATGCAGACTACCTGGAGGGTTTTCTGCTTGAGGAGTGGGTG
GGCCGACGTATCCGCAATGCCCATATCCTGCGCATTCTCGAACCCCGCAACCGCCACTTC
CTCTACAACATCAGCGAATACGTGGAGGGGCGCAGCCTAGGCCAATGGATCCAGGACAAT
GGCCCGGCGGATCTGCACCAGACCCGCGCCCTGGCGGAGCAAATCATCGACGGCCTGAGG
GCGCTGCACCGCATGGAGATGTTTCATCAGGATCTGAAGCCGGACAACATCCTGATCGAT
AGCCACGGCACCGTGAAGCTGATCGACTTCGGCTCCACCCGGGTCGCAGGCATGGAGGAG
ATCGAGAGTGAGATCGACCACAGCACCCCCCAGGGCACCCTCGATTATGCAGCGCCAGAA
TGTCTGCGCGGTGAGTCCTGCACCCATGCATCGGACCTCTACTCCCTCGGCGTCATCCTG
TATGAGATGCTGACCGGGAAACTGCCCTATGGTGAGAGCGACAGCCCCCACCTAAAACAG
AGACTAAACTACCGTCCCGCGCGCCGTTACAATCCTGAGATTCCCGCCTGGGTGGACGCT
GCACTTGAACGGGCGGTGCACCCGCTTGCTTCAAAGCGCCACAAGACATTGTCAGAGTTG
CAACACGATCTGGCGCATCCCAACCCCATTTATCGTGAACAGGCAGAACTGCCGCTGCTG
GAACGCAATCCTCTGCTCTTCTGGCAGACCCTGGCCGGATTGCTGCTGCTCATCATCATC
AATCTACTGCTGCTCTATCTACAGATCAAACCTTGA
>LHPEGIIC_00232 Sensor histidine kinase RcsC
ATGCGGCTCCAGTCAAAACTACTACTCTCTTTCGGTTCGGTGCTGATCGCTGCTTTTATC
CTAGTAGAGATCATCGGCTACCAACAGACCCACGAGAAGATGCTTGCGGGGCTGCGCCAG
GATGCACGGGAGATCCGGGCCATCCTGATGGCCACCCGCCGGGTCTATCAGCATCAATTC
GTCGACAGCGGCCTGCCGCTAAACGAGAAGACCCTCGGCTTTCTGCCCGCCCACGCCTTA
AGACGGATCTCAGATGACTTTCGCAACTGGAGCAGCAGCGGGCTGAGCTTCAACAATGTC
TCTGACCGCCCCCGCAACCCGAAGAACCAGGCGGATGCGATCGAGCTGGAGGCAATGGAC
TGGTTCCGCGACCACCCCAAACAGAAAGAGCGCCTGACCCCCTTCACGGACCAACAGGGT
CAATCCTACTACCACTTCTCAAGCCCTATCTGGATCGAGGAGTACTGCCTGAAGTGCCAT
GGCGACAAAGACGCGGCGCCGGAGACCATCCGCGAGACCTACGCCACATCGTACAACTAC
CAGCTGGGTGATCTGCGCGGCCTGATGAGCATCAAGCTGCCTGCCCACTTCATCGAGGAT
GAGGTGCTGGCCCAACGCCTCAACGAGATGTGGGGCCACCTGCTCGCCTTTGCCCTGGCC
TTTGGCTTCGGCGCCTGGCTGCTACGCAGGCTGGTCATCCAGCGACTGACATTGCTCCAG
TCGGCGGTGGGCGATCTCGCCAAAGGTAATTATGCCACCCGGGTGCCGGTTCAGGGACGG
GACGAGTTATGTGAACTCGCCTCAGCCTTCAACACGATGGCAGAACAGCGCCAACAGGCC
GAGTCATTGCGCCAGGAGAGCGAGCAACAGGTCCGGGATCTGCTCGATTCCACCGCCGAA
GCAATCTACGGTGTGGACAATGAAGGGCGTTGCACCTTGACCAATCCGGCCTGTCTCCAA
ATGCTGGGGTATCCGGATGCCGGCGAGCTAATCGGCAAGGCGTTACATCCCCTGATCCAT
CACACCAAGGCGGACGGCACCCCACATCCACTGGATGAGTGCCTTATCGACAAGGCCTGG
CGTGACGGCCAGGCGACCCACACCGCCGAAGATATCTTCTGGCGCTCGGACGGCAGCAGT
TTTCCGGTGGAGTTCTCCGCCTATCCGATCCGGCGTGACGGTGAGGTGGTGGGGGCGGTG
GTGACCTTTCTCGATATCACCGAGCGGCTGCAGAACGAAGAGAGCCTGCGCCGCGCCCAG
AAGATGGAGGCGGTTGGACAACTCACCGGCGGCATCGCCCACGACTTCAACAACCTGCTG
GGCATCATGCTCGGCAATCTCGATTTCCTGCAACGCCTGGTGGCGGATGACGAGAAGGCC
AGCAAACGGGTGCAGACCACCACCAAAGCAGCCCTGCGTGCGACGGACCTAACTAAACAA
CTACTCGGATTCTCAAGGCGCGAGTCGAAAAACATCACCGCCACCGATCTGAACCAGGTC
ATCCGGGGGATGAAGAATCTGATCGCCCGTTCGGTCACCCCGGAGGTAGAGGTGGAGGTC
CAGCTGGCGGAGGGACTCTGGCTGACCGAAATCGACCGGGGCGACCTGCAGGACGCCCTA
CTGAACCTAGTCCTCAATGCGCGGGACGCGATGCCCAACGGTGGCAAACTGACAATCGAG
ACCGCCAACCGGGTGCTCGATGCCATCTATGAAGAGCAGAATCCCATCGCCGATCAGGGC
GACTATGTACAACTGGCCGTGAGCGACAATGGCAGCGGCATCCCCGCCGAGGCACTGGAG
CATATCTTCGAGCCCTTCTTCACCACCAAACCTGAAGGTAAAGGCACCGGCCTGGGCATG
AGCATGGTGTATGGTTTCACACAACGCTCCAAAGGCTATATCAAAGCCTACTCCGAACCC
GGCATCGGCACGACCATCCGGCTCTATCTGCCCCGCTCAGGCGATCAGGTTCAGGAATCC
ACCCGTCCTACCGATAAAAAGACAGGATTGCCGGGGGGAGATGAGGTCATTCTGATCGTG
GATGATGAAGCGGATCTTCTGGAGCTTGCCAAAGACCGCCTTAAAACACTCGGTTACCAC
ACAATTGTTGCGGAGAATGGCAAACAGGCGCTGCAAAAGCTGGCTGAAGCCGAACACATC
GACCTGCTATTCAGCGATGTGGTGATGCCAGGCGGCATCAACGGCTATGAATTGGCGGAG
CAGGCAACAACCCAAAGGCCGGAGCTGAAGGTGCTGCTCACATCGGGTTTTACCAAGAAG
GCGATAGCCAAAAATGGGCAGGCACAATTTTCCGCCACCCTGTTGAACAAACCCTACAGC
AAGGCGGAACTGGCTTGGCGGGTGCGGGAAACACTGGATGGTTAA
>LHPEGIIC_00233 Sensor histidine kinase RcsC
GTGACAAAGACAAGCCACTCACCACTGCGCACAATCGTGATCGTGACCCTAATCGTGGTG
GCTGCCATGGCCATCCTCGCCGCCTCATCAGCCGTTGCGCTCAGAATCGCAAACAAGAGC
GCGCCCCTAATCGACGCCAGCATGGAGGTCAAATATGAACTGAGTCTTTTTCATCTCTGG
TTCGAGGAGCTGGTCCAACAGGATCCGACGGTGGACAAGGAACAAGTCTGGCAACACCTC
AACCAGGCACGCTGGTATGCCAATACCATGCTGCAGGGAGGAGAAAGCTCACATGTAAAG
TTTCAGGCCCTCGATGACCCAGCCCTCCGCTCCATGATCCGCAACACACTGGATCAGATA
GACCGGTTAGAAGCGGTCGGGCTGGCGCGCCTTAAACGGGCTCAAAGCAGTCTGGCCGGG
TCAAATCAGGACCAGCTCTTCGATAAGGTTTTCGCCGAGGTTCTCAAGATTGCCGATGAT
GTCGAGACGGCGGTTTATCGGAATATGGCCACCCAGATCAGACAGTTTGAACGTCTGGTC
TATATCCTGGGGGCGGTGGTTATGCTGGTTGGACTGGCGGGCGGAATCCTGTTTTTCCTC
ATCGAGCGGCGGCGCAGATCCGACTACACCCTGCTGCAGGAGAGCGAAACGCGTTTCCGC
CGGCTGTTCGAAAACACAGCCGCCATCTCGGTTCAGGGGTATGACAGGAACCGTCGAGTC
ATCTATTGGAATCCCGCCAGCGAAGCGCTCTATGGCTTTACGGCAGACGAGGCCATCGGC
CAGCAACTGGAAGACCTCATCATTCCCGGCGAGATGCGCGAAGGGATGATAGCTGCTATC
GACGCCTGGATAGACGACGGGACTGAAATCCCCTCGTCGGAGATAACCCTGCGCAGAGCC
GATGGATCACCGATACAGGTCTTCTCAAACCATGTCATGCTCCGGACCCATAACAATGAA
CCGGAGATGTACTGTATCGATATCGACCTGACCGAGCGCAAGCGGGCCGAGGCTCAGGCC
CGTCAACACGAACTGGTATTGAATTCCGTGTTCCAGGCTCTGCCTGACCTGTTCTTCCTG
ATGGACCAGGACGGCACCATACGAGACTACCGCGCCCCGCAGGCTGCTGATCTGTATGTA
CCGCCGGAAACCTTCCTTGGCAAGCGCATGCAGGATGTACTGCCACCAACGCTAGCCGCC
CAATTCAACGAGAACAGGGCCGTGGTGAGCGAACGCGGAGGCCTGACTACGTACGAATAT
ACCTTGGAACTGCCGCATGGTCTCAGGCTGTTCGAGGCCCGGCTCAGCCAGTTGCCCGAC
AGCCCACAACTCATCGCCGTGATACGTGATATCACCGAGCGAAGAAGGGCGGAGGAGGCA
CTAGCCAAATCGGCCCAGGAGTGGACCCATGCCATGGACTTCTTCGAGGATGCCATCTAC
CTCATTGATCTCGATGACAAGCTGGTGCGAGCCAACCAGGCCTTTTACAAACTGACAGGA
CTTACCCCCGAGCTGGCAATCGGGATGGAGATCACCTCGATCATCCACCCCCAGAAAGAA
GCGGAGCCCTGCCCCGTCTGTGCGGCAAGAATCGCACGGAGCGACAAGTACATCACCATG
GAGGCGAACCATCCCCATAACCCCACCGGCCGCCCCATCGAGGTGATGGTGCGCACTATC
CGGGACGACACGGGCTCCCCCCTGGGTGTGCTCATGGGCATGCACGATCTGACTCGCGCC
CGGCAGGCTCAGCAGGCCCTGCGCGAGAGCGAGGAGCGCTATCGCACGATCTTTGAAGGC
GCGCCCGAGGGTGTCTGGTTGATCGGGCCTGACCATCGAACCCTTGAGGTGAATCAGCGC
TTGTGCGAAATGCTGGGTTACCGAGCGGACGAGATGATTGGAAGAACACCCCTGGATTTC
GCTGATGAAGAGAACCAGAAAATTTTCAGGGGGCAGGCAGCAAAGATAGAGACAACCGAC
AGACGCAACTATGAGGTTGAGCTGCGTCACAGAGATGGCCACAACATCCCGGCCCATTTC
AACGCCATCACCTTACACACAGACAAAGGCGGTGTTTTGGCATCAGTGGCATTTGTGACT
GATCTGACGGAGCAGAAAATAACGGAGCAGGCCCTGCGCCGTGCCCAGAAGATGGACGCC
ATCGGTCAGCTCACTGGCGGCATCGCTCACGACTTCAATAATCTGCTCGGCATCATTATC
GGCAATCTCGACTTTCTCAAACGCCTGCTGCCGGAAGACGACAAATCCCTCAAGCGGGTG
GAGTCTGCATCGAAGGCCGCCCTGCGCGCCGCCGATCTGACCCGGCAACTGCTAGGCTTT
TCACGCAAGCAGGCTCAGGAGGCTCGTCCCACCAACATCAACCAGGTGATACGGGACATG
GACAGCCTGATCGCTCGCTCAGTGACCCCAGAGGTGGAGGTAGAACTCCAGCTGGCTGAT
CATCCTTGGCTGACCCGCATCGATCCCGGTGATCTCGAAGATGCCCTGCTGAACCTGATC
CTCAACGCCCGGGACGCCATGCCACAGGGTGGCAAACTCACCATCGAAACCGCCAACAAG
AGACTGGACAAAACCTATGCCGGGTTAAACCCAGCAATCACTCCCGGCGACTATCTACAA
CTGGCGGTGAGCGACACCGGTAGCGGCATTCCAAAGGAGATCCTCGAACAGATCTTCGAA
CCCTTCTTCACCACCAAACCATCAGATAAAGGCACCGGCCTGGGCCTGAGCATGGTGTAC
GGATTTGCCCGACGATCCAACGGTTACGTCAAGGCCTATTCGGAACCTGGGATCGGCACC
ACCATCCGGATCTATCTGCCCCGAAGCATTGAAAAGAGCGAGATGATCCCTCAGACGTCA
ATATCGGAAACCCGCCTCACTCCAGGGCACGGAACTATCCTTGTGGTCGATGATGAAGAC
AACCTGCTCGATCTGGCCAGGGACTACCTGGAAGAGACAGGGTACAAAGTCCATACCGCA
ACCAGAGCTACAGAAGCCCTTGCGCTCCTCGAATCCGAGGACGACATCAACCTGCTGTTC
AGTGATGTGGTGATGCCCGGCGGTATGAACGGTTACGAACTGGCGGAACAGGCCTATAAA
CTTTACCCCAACCTCAAGATCTTGCTCACATCGGGCTTTACCAAGAAGGTGGCAGCCAGA
CATAGTCAGGCACATTTTGCCGCCAATCTGCTTTCAAAGCCCTACAGCAGGGATGATCTG
ATAAAGCGGATTCAAGATGTACTGGATGGAGAATAA
>LHPEGIIC_00234 Regulator of RpoS
ATGGACAAACCACGTCTGATTGCCGTTGACGATGAATTGGAGATGGCTGCCATGATTGCA
GAAATCGCCGAGATGGCAGGATTTGAGTCGGAGGTGTCTAGCAGCGCAAAGGCGCTTCTG
GATGCGGAAGCCGAATGCCGCCATGATGTGATCGTGATCGATCTGTTCATGCCAGATACC
GACGGCTTTGAACTGATCAATGCGCTGGCCAATCGGGGGTGCACCGCCACCATCATCATG
GTCAGTGGATACGATAAGACCCTGCTCAGGGGCGCAGGCAAGATCGCCAAGGCAAACGGA
CTGAATCTGCTGGGCACACTCACCAAACCCTTTCGTCTGGATGATGTCGAGGCGCTGTTG
CGCAAGGCAATTGACTGA
>LHPEGIIC_00235 hypothetical protein
ATGGCTGACAAGAGAAAATTGCTGGTAATCGATGATGAACCAGATATCGGTGCCTTTGTG
CGTGATGTCGCCCTAGATGTTGGCTACGATGCGGTTGCCGCTCACCTGCCCGGCAGCTTC
GAGCAGGTCTACTCGGACGACCTCGATGTCATCGTGCTGGATCTGATCATGCCCGGACGT
GACGGGGTAGAACTCCTGCGCATCATGGCCGAGCAGAGGGCAAACGCCTCGATCATACTG
ATCAGCGGCTACGACACAGGTGTGCTTCACTCAGCGCAGAAACTAGCATCCGAGCAAGGT
CTGCATGTCGTCGGTACCTTGACCAAGCCGATTCGCTACACGGAACTGGAGGAGATGCTT
AACACCATAGCATTCCCGTCTCGAAACAAACCGTTCGATGCAATCGAATTCCTGGAGTTA
CCCACCGAACAGGAACTGCATCTGGCCCTCAACAATGGCGAGTTGGAGCCCTTTTTTCAG
CCACAACTGAGGTTTTCCAACAACTCACTGATTGGAGTCGAGGCCCTGATTCGCTGGCGC
CATCCAGACCGCGGACTGCTCGGGCCGAATATCATCATCCCTCTGGCGGAACAGTCCGGC
TTGATGGATAGACTCGCTGCCGAGGTGCTTCAGCAATCGTTCAAACAGGCCGCTGAGTGG
CTGCGCGCCGGCCTGAAGACACGCGTTGCCATCAACATGGCACCCTGTAACTTCAAAGAT
CTCGACCTACCGGAATGGATGGATAAAAAGATCAGGCAGTATGGCCTAGGACCAGACCAG
ATCACCCTGGAGGTCACCGAAACCACCCTGATGCAGGAGTTGATAAAATCCCTCGACATC
CTGACCCGACTAAGAATGAAGCAGGTCAAACTCTCGATCGATGACTTCGGCACCGGTTAT
TCATCACTGGTGCAGCTACACCGCATCCCGTTTTCTGAGATTAAAATCGACAAATCCTTT
GTCATGCGTGCCACTGCCGACAAGGAAGCACTGGCCATCGTCAAGATGACCATCCTGCTG
GGCCACGAACTGGGCATGAAGGTGGTTGGTGAAGGTATCGAGGACCAGGCGACCTGGGAC
CTTCTGACAAGCCTTGGCTGCGATGTCGCGCAAGGCTACTTCATTGCCAAACCGATGCCT
GGCTGGCAATTGCTTGAATGGGCCATGAAACAGAATAATTCAAACCTGAATCATTGA
>LHPEGIIC_00236 hypothetical protein
ATGAGCTTTCTGTGCGCACCCAACACCACACTGCTCAGCACCGCCAACCTGCTGGTGGAT
GCCCTCACTGCATACGGCATAGGCCCATCCAACTTTCTGCATCAACCTGGGGGCCAACCG
GGGCAGTATACCGACCCCAACGGTCATGTCCCGGTCGCCCTGATGCAGCACGGCTGA
>LHPEGIIC_00237 Ribosomal RNA small subunit methyltransferase A
GTGACCCACAAAGCTAGAAAAAGATTCGGCCAGAACTTCCTGCACGATCCAGGCATCATC
CAGCGCATCATTGATGCGATTGCCCCACGCCCAAACGACAACCTGGTGGAGATCGGCCCA
GGCCAGGGCGCAATCACCCGCGAATTGCTGCGGCGCTGCGGAACGCTGCAGGTGGTGGAG
CTGGACCGAGATCTGATCGGCCCGCTGGCCGACAGCTGTGCGACACTGGGCGAGCTGACG
ATCCACAGCGCCGATGCGTTGAAGTTCGACTTCACTGCCCTGGCCAGCCCCGAGCGGCCA
TTGCGGGTAGTGGGCAACCTGCCTTACAACATCTCCACCCCGCTGTTGTTTCATCTGCTG
AGCCAGGCGGCGCAGATCAGCGATATGCACTTCATGCTGCAGAAGGAGGTGGTGGAACGC
ATGGCTGCCGGGCCAGGCTCCAAGACCTATGGCCGCCTTTCTGTGATGCTGCAGGCAAAG
TGTCGTGTCACCCCCCTGTTTCTGATCGGTCCCGGCGCCTTCAATCCGCCACCTAAGGTC
GACTCCGCATTTGTCCGTCTCGAACCATTCAGTGAACCGCCGTTGGCGATCGAAGACCAG
GCCCTGTTTGCCCAGCTAGTCGCCCAGGCCTTCTCCCAGCGGCGCAAAACCCTGCGCAAC
AGCCTGCGCAACTGGCTCACGGCGGAGCAAATCGAAGCTGCCGGCGTCGACCCAACCATC
CGACCAGAGCAACTTTCACTGGAAGCCTTCGTGGCTCTTGCCAATCTCGCTTGTAAAGTA
GAGCGCCCGCCCCAATAG
>LHPEGIIC_00238 putative protein
ATGCCCAACAATCCGCCAGAGCAAATGCCGAGAGTGACGCCCTACCTCTTCTACAATGAC
CCCGGCGACGCCCTGGAGTGGCTCGCCCGGGTGTTTGGCTTTGAGAAACGTCTTGAGATG
CCCGCCCCCGACGGCAGTATTGCCCATGCCGAGATGCAGTACCAGGACGGCGTCATTATG
CTGGGCCCCGCCAACCAGGAACGTGGAGGCTACAGCCCGGCCGGGCTCGCCGGCGTCACC
CAGAGCCTCTATATCTATGTGGATGACGTGGAGGCCCACTATGTCCAGGCCAAGGCCGCC
GGCGCAGAAAAGATCACGGAACCGATGGATATGTTCTGGGGCGACCGGATGTACACTGCC
GAGAATCTGGAGGGTCATCAATGGAGCTTTGCCGAGCACCTCGAGGATATCGCACCTGAA
GATATGCAACCAACCTTCTGA
>LHPEGIIC_00239 Lon protease
ATGACGCTCAGCTCCGACGTCATCTGCCACAGCAGCACAGCAATCACTATGCCTAAATCC
CCCAGCAACGCCGATGACAATATCGAGTTGGCAAACGAGCAGCCCCTGGCCCGCCCCAAC
GAGCTGCTCCCCGCCACCATCCACCTGTTGCCGGTCACCACCCGCCCCTTCTTTCCCGGC
CAGGTGGTACCGCTATTGATGGAGACCGCCCACTGGACCTCGACCATGCAGGCGGTGGGC
AAGACCGAACAGAAGATCCTCGGCGTGGTGCTGGCCCGCTCAGCCAACGCCGAGGTCACC
ACGCCAGATCAGTTCTCCGCCGTCGGCACCGCCTGCCGTATCCACCGGGTGCAGGAGTCG
GAGGGGCGGCTGCAGATCCTGGTGGAGTGTCTGCAGCGCTTCCGCATCGAGAATTTTCTC
AGCAGCGAGGCACCGTTTCGCGTCCAGGTGCACTACCTGCCGGAGCCAGGCAAACAGCCC
AACGATGAGATTAAGGCCTACGGCATCGCCATCATCAACACTATCAAAGAACTGCTGCCA
CTCAACCCACTCTACGCCGAGGAGCTGCGGGTGTTTCTCGAACGCTTCGGCCCGGACGAC
CCCTCCCACCTGACCGACTTCGCCGCCAGCCTCACCACCTCCGACAAGCTGCAGCTACAG
AAGGTGCTCGAGAGCGTCGAGCTATTGCCGCGCATGGAGAAGGTACTGGAGCTGCTACAC
CAGGAACTGGAACTTGCCAAGGCCCAGGTGGAGATCCGCAAGAGCGTCGAAGAGCGCATG
CAGACCCAGCAGCGCGAGTTCTTCCTGCACGAACAGCTGAAGGTGATCCAGCAGGAGCTG
GGCATAGAGAAGGATGACCGCACCGCCGAGCTGGAGAAATTCCAGCAGCGACTGGAGAAG
CTGAAGCTGACCGAGCAGGCCGCCGCCCGGGTCGAAGAGGAGATGGACAAACTGGCGGTG
CTTGAGACCGGCTCGCCGGAGTATTCGGTGACCCGCAACTACCTCGACTGGATCAGCCTG
CTGCCCTGGGGCGTCGACTCTCAGGACAAACTCGATCTGGGCTTCGCCCGCAAGACCCTC
GACAAGGACCACTACGGTCTCAGCGATGTGAAGGAACGCATCCTCGAGTTCCTCGCGCTG
GGCATCATGAAGGGGCAGATCGCCGGCTCGATCATCCTGCTGGTAGGTCCACCCGGGGTC
GGCAAGACCTCCATCGGCCACTCCGTCGCCGAGGCGCTGGGACGCAAGTTTTTCCGCTTC
TCGGTGGGCGGCATCCGCGACGAGGCGGAGATCAAAGGCCATCGCCGCACCTACATCGGC
GCGATGCCGGGCAAGTTCATTCAGGCAATGAAGGAGGTGGGCACCGAGAACCCGGTGATC
ATGCTCGACGAGATCGACAAGGTCGGTGCCAGCTACCAGGGCGATCCCGCCTCGGCGCTG
CTCGAAGTGCTCGATCCGGAGCAAAACTCCGACTTTCTCGACCACTATCTGGATCTGCGC
TTCGACCTCTCCAAGGTGCTCTTCATCTGCACTGCCAACCAGCTCGACACCATCCCGCGG
CCGCTGCTCGATCGCATGGAGCTGATCTCGCTCTCCGGCTATATCACCAGCGAGAAACTG
CAGATTGCCCGCAAATATCTGCTGCCGCGCCAACTCGAGCGGGCCGGCTTGAAACGCCGT
GACATCAAGCTCGGTAGCCCGGCGATCCGCGCCATCATCGAGGGTTACGCCCGCGACGCC
GGAGTGCGCCGGCTAGAGAAAGAGCTCGGCAAGATCGTGCGCAAGTCGGTGGTGAAAATC
CTCGAGGGCACGCCACGCCCGATCGAGATCGGGCCGGACGAACTGGCGGAGTACCTCGGC
GGCCCGCTGTTCCGCGACGAGCGCAACCTGAGCGGCGCCGGCGTGGTCACCGGTCTGGCC
TGGACCGCGATGGGCGGCACCACCCTCAGTGTGGAGGCGGTCAGAACCCACGAGTTCAAC
CGCGGTTTCAAGCTCACCGGCCAGCTCGGCGACGTGATGCGCGAGTCGGCGGAGATCGCC
TATGGCTATCTGGTCAGCCATGCAAAAGCCTTCGGCGTCGCCCCCGACTTCTTCAAGACC
GCATTCATCCACCTGCATGTGCCGGCCGGGGCGACCCCCAAGGACGGCCCCTCCGCCGGC
ATCACCATGGCCTCCGCGCTGCTCTCGCTAGCGCGTGATCGGCCAGTGCGCCACATCGCC
ATGACCGGCGAGCTGACCCTCACCGGGCAGGTCTTTCCGGTGGGCGGAATCCGCGAGAAG
GTGATCGCGGCACGCCGTGCCGGGATCCGCGAGCTGATCCTGCCGGCCGACAACCGCAGC
GACTTCGACGAGGTGCCGGAGCATATCCGCAAGGGGCTGAAGGTCCACTTTGCCAGCACC
TACGAAGAGGTGATTCCCCACCTATTCCGCGGCAAACCCTGA
>LHPEGIIC_00240 hypothetical protein
ATGGCAGTGATCCCCCTGGGCGAACGCCCCCCCCGCAACGAACCACAGCATGGCATAGTC
CCGTTCGCATTGGGCTTCCGGCCCTTTTTTCTGATGGCGGCGCTTGCTGCGATCACTCTG
CTGCCATTGTGGCTCGCCACTTGGCTGGGGACCCTCCCCCCTTCCGCCTACTACGGCCCG
ATTACCTGGCACAGCCATGAGATGTTATTCGGCTACAGTGGAGCAGTGATCGCCGGCTTC
CTGCTCACTGCAGTGCGCAACTGGACCGGCATCGATACGCTCACCGGGAGACCACTGGCG
GCACTCACACTGGTGTGGCTAGCCGCACGCATCGCACCCTTCATCCCGGGGCTACCCGGA
GCCGTGATCGCTGGGCTCGACCTGCTGTTCCTGCCGCTCTTCATGTGGGCCCTCTACCAA
CCGCTGATGCGGGCGCAGAATCGCCGCAATCGACTGTTTCTGCCACTACTCGGGCTAATG
CTGCTGGCCGACCTGCTGATCCACATGGAGCTACTGGGGCTACCCGGCAGCATCACCCGT
GGCACAGATCTGATGCTCAACAGCGTGCTGCTGTTACTAATCTGGGTGAGTGGGCGAGTA
CTACCCTTTTTCACCGAGAAGGCGGTCGCTGAGGCACGGCCTCGCGACAATCAGCGCCGC
GAGCAATTCGTATTCGCTTCAGCCGGCCTGTGGATCCTGCTCAACCTGCTCTGGCCCCAG
CCACTGCTGTTGGCGGCGAGTGCGCTGTTGGTGGCGGGCACTCAGGCCTGGCGCTGGCGC
GACTGGCACCATCTACAAGTCTGGCGGATACCGATCCTGGCGGTACTGTTTAGCGGCCTC
GGCTGGATCATCCTCGGTTTCCTGCTGGAGACGTTTGCCGCACTTGGTCTGTTCCCTGGC
AATCTGGCGCGGCACGCCCTCACCGTAGGCGGGGTTGGCGTCCTGACCCTCGGCATGATG
GCACGGGTCTCGCTGGGCCATACCGGCCGCGAACTGCTTGCCCCGAGCACCGCCATCTGG
GCATTTGCGCTACTCAACCTCGGCGCAATCATCCGGGTTTTTATGCCGGCTATTGTGCCC
TCCAGTTACACGCTGTGGATCACCCTGTCAGGCACGCTCTGGACCACCAGCTTCCTGCTG
TTCGCTATTACCTACCTGCCGATTCTGTTGCGACCACGTGTCGACGGGCGTCCCGGCTAG
>LHPEGIIC_00241 hypothetical protein
ATGAAAAAGATCGTTAAGATTGCTTCCGTTGCTGCTCTGCTCGTTGCTTCCGCTTCCGCT
TCCGCTTGGTGGGGTGGCCCTTGGAACAACAGTGGTTGGAACGACAACAACTGGATGGGT
GATGGCGCCGGCGACGGTTCTTTCAATTTCAACATGAGCGGCAGCGCCCGTGGCAACGGT
TACGGTAACGGCTACAACCGTTACAACGGCTACAACGGTTACGGCTACCCCTACTACGGT
GCTCCCTATGGTGCCCCTTACGGTGCTCCGGTTGCCCCTTACGGCGCTCCCGTTGCTCCT
CAGGCTCCGGCAGCCCCGGCCAAGTAA
>LHPEGIIC_00242 Single-stranded DNA-binding protein
ATGGCACGAGGTATAAACAAGGTAATTCTCATCGGTAATCTGGGGCGTGATCCTGAGACC
CGCTATATGCCTTCCGGCGGCGCGGTGACCAATGTGACGGTTGCAACATCTGATTCATGG
AAGGACAAAAACACGGGTGAGCAGCAGGAGCGCACGGAGTGGCACCGGGTGGTGTTCTTC
AATCGCCTGGCGGAGATCGCTGCTGAGTACCTGAAGAAAGGCTCCAAGGTCTATGTCGAA
GGGCGGCTGCAGACCCGTAAGTGGCAGGGCCAGGATGGGCAGGATCGCTACACCACTGAG
ATCGTCGGCAACGATATGCAGATGCTCGACAGCCGTGGTGGCAGCGCGGCATTCGACTCC
GGCGCACCCGCCTCAAAGCCGGCAGCGGCGCCTCAGCCTTCGCCATCCATGCCCGACAAC
GACTTCGACGACGACATCCCCTTCTGA
>LHPEGIIC_00243 Inner membrane transport protein YajR
ATGGCAAAGAGTAGCGGAGAGGGGCAGGGCCTAAACCCTCTGGAGCGGCGCGCCGCGTTT
TCTCTGGCGGGGATTTTCTCGCTGCGCATGATGGGACTTTTTCTGATCCTACCAGTGTTC
GCCCTCTATGCGGAGGGCGTGGCTGGAGTGACGCCGATGCTGGTGGGGGCGGCGATCGGC
GTCTACGGTCTGACCCAGGCAGTGCTGCAGATCCCCTTCGGTATGCTCTCCGATCGCATC
GGCCGCAAACCGGTGATCATTGCCGGCTTGTTGATCTTTGCCTGCGGCAGTGCGGTGGCG
GCCTCCGCTGACACTATCTGGGGGATCATTGCCGGTCGCGCGTTGCAGGGTAGTGGTGCC
ATCGCTGCAGTGATTATGGCGCTGGCTGCGGATCTGAGCCGTGAGCAGCGCCGCCTGCGC
ATGATGGCGATCATCGGCATGAGCATCGGTGCCGCCTTTGCCGTTTCGCTGGTGCTGGGG
CCGGTGCTGAACAGCTGGATCGGCGTGCCGGGGATCTTCGGGCTTACCTCGATACTGGCG
TTGCTGGGCGTAGGCGTGGTGCTGTTTGTCGTGCCGACACCGCAGAAGAGCGAATTCCAC
CGCGATGCGGAGGCGGTGCCGGGGCAGTTCGGCAAGGTGCTGCGGGATCCCGAGCTGGTG
CGACTGGACTTGGGGATCCTCATCCTGCACATGACACTAACGGCGCTGTTTCTGGCCTTT
CCCCTGGCGCTGCGGGATTTGGGCATGGCCAGCGACTCCCATTGGCAAGTCTATTTGCCA
GTGATGCTGGTGGCGATGGCAGCAATGGTGCCGTTTGTCATCATCGCCGAGAGTAAGCGC
AAGATGCGGCCGGTCTTTATCGGTGCGGTGGCTGCGCTGGCCCTGGCCGGCCTGGCAATG
GCATTGATGCGTGATCTGTTTGCCGGCTTGGTGCTGGCACTACTGCTGTTCTTTATCGCG
TTCAACCTGCTGGAGGCGACACTGCCGTCGCTGGTAGCCAAGGTAGCGCCGGGAGAACGC
AAGGGCACAGCCATGGGAGTCTACTCCAGCTCCCAGTTTACCGGCGCTTTCATCGGTGGC
CTGCTGGGCGGCTGGGTCCACAGCCAGTATGGTGTCGAGGGAGTGTTTTTCTTTTGTGGT
GGCATCTCGACGCTCTGGTTGCTGATCGCCTGGGGCATGTCGGATCCGAACTATCTGAGT
AATTTCCTGTTGCCGGTGGGGGAACTGGAGGATGATGATGCCGCGCTGCTGGAGAAAGAG
CTGAGCGGGGTGGCTGGGGTTGCGCAGGCGGTGGTGATCCCGGAAGACCGCATCGCCTAT
CTCAAGGTTGATCTTGCTCTGTTCGATGAGTCGGCCTTGGATGCATATTGCGCAGAGCAG
GCGTAA
>LHPEGIIC_00244 UvrABC system protein A
ATGGATACCATCCAAATCCGCGGCGCGCGGACCCACAACCTGAAGAATATCGACCTGACC
CTGCCGCGCAACAAGCTGATCGTGATCACCGGGCTCTCCGGCTCCGGCAAATCCTCGCTG
GCTTTCGACACCATCTATGCGGAGGGGCAGCGACGCTACGTGGAATCGCTCTCCGCCTAT
GCCCGGCAGTTTCTTTCACTGATGGAGAAGCCCGATGTGGACCACATCGAGGGGCTCTCA
CCGGCGATCTCCATCGAGCAGAAGACCACCTCCCACAACCCGCGTTCCACCGTCGGCACC
ATCACCGAGATCCACGACTACCTGCGGCTGCTATTCGCCCGCGCCGGCACGCCACGCTGC
CCGGAGCACGACACTCCGCTGGAGGCCCAGACCATCAGTCAGATGGTCGATCTGGTGCTG
GCGCTGCCCGAGGGGAGCCGGCTAATGCTGCTGGCGCCGGTGATCTCGGAGCGCAAGGGC
GAGCACCATAAACTGCTCACCGAGATGCATGCCCAGGGGTTTATCCGCGCCCGCATCGAC
GGCGAACTGTTCGAGCTGGATGAGGCCCCCGAGCTTGAGCTGCACAAAAAACACAACATC
GAGGTGGTGGTCGACCGTTTCAAGGTACGCCCCGATCTGCAGAGCCGTCTGGCCGAGTCC
TTCGAGACCGCGCTCAATCTCGCTGGCGGCCTGGTACGGGTCGCAGCGCTGGATGGCGGC
GGCGAGGAGCTTATCTTCTCCTCCCGCTTTGCCTGCCCGCAGTGCGGTTATAGCCTAAGC
GAGCTGGAACCCCGGCTGTTCTCCTTCAACAATCCGGTGGGGGCCTGCCCCACCTGCGAC
GGGCTCGGCGTGGAGCAGTTTTTCGACCCAGACAAGGTAGTCGCGCACCCCGAGCTGTCA
CTGGCCGGCGGCGCGGTGCGCAGCTGGGACCGGCGCAATACCTACTACTATCAAATGATC
AGCTCGCTGGGCAGACACTACGCATTCGATCCCGAAACGCCGTGGCAGGAGCTGCCGCGG
CCGGTGCAGAAAAAGATCCTCTACGGCAGTGGCAACGAGTCGATCGAGTTCAGCTACTTT
AATGAGCGCGGGCGTTCGACCCGCAAGACACACCCCTTTGAGGGGATCATCCACAACATG
TCGCGCCGCTATCGGGAGACCGATTCGAATGCAGTCCGCGAGGAGCTGGCGCACTACATC
TCCAGCCAGCCCTGCCCGGAGTGCAAAGGCACCCGCCTCAACCAGGCGGCACGCCATGTG
TTTGTCGCGCACAACACCCTGCCTGAGATCAGCGCAATGCCGATCGGCCAGGCGCTGAGT
TTTTTTCAGCAGCTAGCGCTGCCCGGCAAACGCGGCAAGATCGCGGACAAAATCGTCAAG
GAGATCGATCAGCGTCTCAGCTTTCTGGTCAATGTCGGGCTCGACTACCTCACCCTCGAC
CGCAGCGCCGAAACCCTCTCCGGCGGCGAGGCGCAGCGCATCCGCCTGGCAAGCCAGATC
GGCGCCGGCCTGGTCGGCGTCATGTACGTGCTGGATGAGCCCTCCATCGGGCTGCATCAG
CGGGACAACGCGCGACTGCTCAACACCCTCACCTATCTGCGAGATCTGGGCAATACGGTG
ATCGTGGTGGAGCATGATGAGGATGCGATCCGCAGCGCTGACCATGTGGTCGACATCGGC
CCCGGCGCCGGCGAGCATGGCGGCCAGATCATCGCCCAGGGTACCGCCGAAGAGATCACC
GCAGTCGAGCACTCGCTCACCGGCCAATATCTCTCCGGTCAGCGCAGCATCGCCGTTCCC
ACCGAACGCTATGCCGGACGTGACGGCGAGTTTCTGCAGGTAACCGGGGCCTGCGGCCAC
AACCTGAAGCAGGTGACGCTCAGCATTCCGGTTGGCACCTTCTGTTGTGTTACCGGCGTT
TCAGGATCCGGCAAGTCGACCCTGATCAACGACACCCTCTACCCTATCTGCGCCGCCGAA
CTGAATGGCGCCAATAGCTCACCGGCAGCCTATGAGTCGATCGAAGGGCTGGAGCACTTC
GACAAGGTGGTCGATATCGACCAGAGCCCGATCGGTCGCACACCGCGCTCCAACCCGGCC
ACCTATACCGGGCTGTTCACGCCGATCCGCGAACTGTTTGCCGGCACCCAGGAGTCCCGC
ACCCGCGGCTACACCCCGGGGCGCTTCTCCTTCAACGTCAAGGGCGGCCGGTGCGAGGCC
TGCCGTGGCGATGGCGTGATCAAGGTGGAGATGCACTTTCTGCCCGACGTCTATGTGCAG
TGCGATGTCTGCAAGGGCAAGCGTTACAACCGCGAGACCCTGGAGGTGAAGTACAAGGGC
AAGTCGATTGACGAGGTACTGGCGATGACGGTGGAGGAGGGGCTGGCCTTTTTCGATGCG
GTGCCAGTGATCAAACGCAAGCTACAGACCCTGATGGATGTGGGGCTCTCCTATATCTCC
CTCGGGCAAAACGCTACCACCCTCTCCGGCGGCGAGGCGCAGCGAGTCAAGCTCTCCCGG
GAACTCTCCAAGCGCGATACCGGCAACACTCTCTACATCCTCGATGAACCGACCACCGGG
CTGCACTTCCACGACGTGAATCATCTGCTTGCGGTGCTGCACCGGCTGCGTGACCACGGC
AATACGGTGGTGGTGATCGAGCACAATCTCGACGTCATCAAGACAGCTGACTGGATCATC
GACCTGGGCCCGGAGGGTGGTAACCGAGGGGGCGAGATTCTGGTAGAGGGCACCCCAGAA
ACCGTCGCCGCCCACCCCGATTCCTATACTGGGAAGTTTCTTGCCAGCTATTTGTGA
>LHPEGIIC_00245 hypothetical protein
ATGCGTGTAGCCCTAATCTGGATGATTGTCGCTTTTTTCAGCGTCTACGCTTGGCGCGAC
TGGTTCAAGACCCTCTGTTTTCTGGTTGTACTGATGGCCTTTGTCGAGCGTCCGGACATG
CCAAAGGCCGTGGCTGGCATCCCCGGCCTCAACCCCTGGAATCTGCTCTTCGCATCGACC
TTTCTCGCCTGGTTTTCCGCCCGCGCCAGGGAATGGAAGGCCCCTAAACTTCCCATATCG
ATCCGTTTCTATCTAGTCTGGTACCTGGCCATCATCGTCGCCTCTTATCTGAGGGGCGCC
GGGGATTCCGCCATCCTCAACGAATATTCTTTACTGGTTGGCCGCCGCGACTTTTTCACT
GGGCAGAGCCTATTTATCGATGACATCATCAATGTACTCAAATATGTCGCTCCAGGCATA
ATGTTTTACTATGGCACCAACGACAAGACCCGCATGCAGTGGGCGCTCGCATCCGTTCTG
ATAATGAATCTATTGCTTGCCTTGCAGGTAATCCGCTGGATGCCGGTAAGCACCCTCGTC
GATGGTGATCTACTGCAGAAGCGCGCCGTGCGCGTCATTGACCGTGAGATCGGTTACTTT
CGCAGTGATGTAGCTGTGCTGCTCTCCGGTGCTGCTTGGGCCTTTTTCGCCTTGATCCAG
CTCTCTAAAAGTTCACTCAACAAGACATTTCTGGTGCTCTCCAGCATGGCTTGCGCACTT
GCTATCGCACTGACCGGCAGCCGCATCGGCATGGGTAGCTGGATGGGGGTGGCATTCATT
CTGGCCTGGTACCGCTGGCGAAAATTCTTTTTCATCACGCCGCTGGTGGTTATGACCATT
GCCGTCACTATTCCGTCGGTGACCGAACGCTTCACAGAGGGCTTCACCCAGGATACCGCG
GATAACCGCAACGCTGAACTCGACAGCGGCGGACCAGTTAAAGCGGACGACATGGACCTC
TATACGGTCACCTCCGGTCGCACCGAGATCTGGCCCTTTGTCATCGAAAAGATCGCCGAG
CAGCCGATCTGGGGACATGGACGACACGCCATGATCCGCAGCGGTATTGCACCCTTCCTC
TGGAATTCCTATCACGAGTCATTCCCTCACCCACACAACGCCTATCTTGAGCTGACCCTC
GATAACGGCCTGCTATTCTCGATCCCCATCTTTATCTTCTTTCTGATTATCGTGATAAAA
AGTCTCACCCTGTTCAGGGACAAGACAGACTCCTTCAATATGGCAATAGGCGGCGGCAGC
CTGGCGTTTACAGTCAGCCAGCTGTTTGGCGCTGTTGCTGGTCAGTCTTTCTACCCAATG
ATCAGTCAGGTCAGCATGTGGGTGATGATCTTTCTTATGTTGCGGGTCTCTCTGGAGCGA
AAAAACCGGAACCTTTCTGACGCCAACCTGAATACTGAAGCGCCACCAAGTAACTCTGAG
AGGCACATTCCCGTTGGTCGCAAACGACGTTACAACATCCACAACCCTCCCTGGTAG
>LHPEGIIC_00246 hypothetical protein
ATGGAGAGGGAGATCTTGAGCGAACTGCTTCCTGTGCATCACCGAGTGGGTAGCCTCGGA
ATGAATCTGGACGAAGCAGATTGGGATGGAGAATTCATCGATTTAATGCGCTGA
>LHPEGIIC_00247 50S ribosomal protein L17
ATGCGTCATCGCAAATCAGGGCGGCAACTGAACCGAAACAGCAGCCATCGCAAGGCGATG
TTCCGCAATATGGCAGTGTCGCTGATCAATCATGAGCTGATTAAGACAACTTTGCCGAAG
GCGAAAGAGCTTCGCCGCGTGGCAGAACCGCTGATCACCATGTCAAAAACCGACTCTGTT
GCGAAGCGTCGTCTCGCATTCTCACGACTGCGTGATGATGCGGCTGTTGGCAAGCTGTTT
GCCGAGCTGGGGCCGCGTTACAAGGAGCGCGCAGGTGGCTATCTGCGCATCCTAAAATGC
GGCTATCGTAGCGGAGATAAGGCGCCTATGGCCTATGTCGAGCTGGTCGATCGTCCTGAG
GTGGATGAGGCTGAAGAGATGGAAGCGACTGAAGAGTAA
>LHPEGIIC_00248 DNA-directed RNA polymerase subunit alpha
ATGGTAGATAACGTTATGGAGTTCCTGAAGCCACGCATAGTGAATGTGCAGGCGCTCAGT
GAAACTCACGCAAAAGTTATCCTGGAACCGCTTGAGCGAGGCTTTGGGCACACGCTCGGG
AATGCCTTGCGTCGTATCTTGCTCTCCTCTATGCCAGGCAGTGCGATTACTGAGGTGGAG
ATTCAGGACGTCCTGCATGAATACACCGCGATAGAGGGTGTTCAGGAGGATGTGCTGGAG
ATCCTGCTCAATCTGAAGCAGGTTGCATTGGTGATGCACTCCCGGGACGAAGCGGTCTTG
CGGCTGCAGAAGAAGGGACCAGGAGTTGTCAGTGCTGGGGATATTACCCTTGATCATGAC
ATTGAGATCGCAAACCCGGATCTGCATATTGCTACTCTTACCAAGAGTGGCGAGATCAAT
ATGACTCTCACGGTCAAGCGTGGGCGCGGTTATCAGCCGTCGACTGCTCGACAGAGTTCG
GCGGGTGAAGATCGACCGATCGGTATGTTGCAGCTTGACGCGTCGTTTAGTCCAGTGAGA
CGTGTGGCTTATTCGATCGAATCTGCGCGTGTTGAGCAGCGCACCAATATGGATCGTCTG
GTTATCGAATTGCAGACCGATGGCACTATTGATCCGGAAGAAGCGATCCGACGCTCGGCA
GGCATTCTCAGAGATCAGCTCTCTGTCTTTGTTGATCTTGAGGCGGAGGCAGCTGAAGCG
ACTGCTGAACCGGAAGAGCCGATGATCGATCCGATCTTGTTGCGTCCGGTTGATGATCTG
GAGCTGACGGTTCGTTCTGCAAACTGTCTGAAGGCCGAGAACATTTTTCTTATCGGTGAT
CTGATTCAGCGCACCGAGGTTGAGTTGCTCAAGACCCCGAATCTGGGCAAGAAGTCACTC
ACCGAGATCAAGGATGTGCTGGCCCGCAGGGGCCTCTCTCTTGGCATGCGCTTGGAGCAT
TGGCCACCCGAGAGCATTGATGAGCATTTCGCTCACTGA
>LHPEGIIC_00249 30S ribosomal protein S4
ATGGCAAGGTATATCGGTCCAAAATGTAAGCTGAGTCGTCGCGAGGGAACTGACCTATTC
CTCAAAAGTCGCATGCGCTCTCTCGACTCCAAGTGCAACATGGAGAAGGTTCCTGGGCAG
TCAGGTGATCGTCGTCGCCGTATCTCCGATTATGGGCTTCAGCTCCGCGAGAAGCAGAAA
GTTCGTCGTATCTACGGCGTGATGGAGAATCAGTTCCGCAACTACTATAAGGCTGCGGCG
CAGGCTAAAGGTGCGACTGGCGAAAACCTCCTGCAGGCGCTTGAGACCCGTCTCGACAAT
GTCGTTTACCGGATGGGTTTTGGCTCAACTCGTGCTGAAGCGCGTCAGCTCGTTAGTCAT
AAGGCGATTGAAGTCAACGGCAGTGTCGTTAACGTTGCATCTTACAAGATCAAGGCTGAG
GACGAGGTCAGCATTCGCGAGAAAGCCAAGAAGCAAGTCCGCATACAGGGTGCCTTGTCA
TTGGCAGAGCAATATGGGTTTGTGGATTGGGTTGAGGTTGATCCCAAGGCGATGAAGGGC
GTTTTTAAGCGTGTGCCGGATCGGGCTGACCTTCCCGCAGAGATTAATGAACAACTCGTT
GTCGAGTTGTACTCGAAGTAA
>LHPEGIIC_00250 30S ribosomal protein S11
ATGGCAAAAGCAAGCGGCCGTTCCCGAAAGAAAGTCAAGAAGACAGTGAGCGATGGCGTA
GCGCACGTTCACGCTTCGTTCAATAATACAATCATCACGATTACCGATCGTCAGGGCAAT
GCACTGGCATGGGCAACTGCTGGTGGATCAGGCTTTCGCGGGTCCCGAAAGAGCACCCCT
TTTGCTGCTCAGGTGGCGGCTGATCGGGTTGGTCAGATGGTCAAAGAGTATGGTGTTAAA
AACCTTGATGTAAACGTGAAAGGCCCCGGTCCGGGACGCGAGTCTGCGGTACGTGCGCTT
AATAATGCAGGGTTCAAGATCACCAGCATCTCTGATGTGACCCCCATCCCTCACAATGGT
TGCCGTCCACCGAAGAAGCGTCGGGTCTGA
>LHPEGIIC_00251 30S ribosomal protein S13
ATGGCTCGAATCGCAGGAGTCAATATACCTGATCGCAAGCACGCGATAATCGCGCTGACT
TCAATTTATGGCGTTGGCCGTACTCGCGCAGCTGGTATTTGTGAAGCAACGGGTATTGCG
CCCAGCACAAAGATCCTCGAGTTGAGCGAGGCTCAGTTGGAGGCGATTCGTTCTGAAGTC
GCAAAATTCACAGTCGAGGGTGATCTTCGTCGTGAAGTCTCAATGAACATCAAGCGTCTG
ATGGACTTAGGCTGTAATCGCGGCATCCGTCACCGCCGTGGTCTGCCGTTGCGTGGTCAG
CGTACCAAGACAAATGCACGCACCCGTAAGGGGCCGCGTCGTCCGATCAAACGATAA
>LHPEGIIC_00252 50S ribosomal protein L36
ATGAAAGTTCGTGCATCAGTAAAAAAGATGTGTCGCAATTGCAAGATTGTTCGCCGCAAC
GGTGTAGTGCGTGTGATCTGTAAGGAAGGCCGGCACAAACAACGCCAAGGCTAA
>LHPEGIIC_00253 Protein translocase subunit SecY
ATGTTAAACTCGCTTGGCGGTATGGGGCGACTGACCGAATTGCGTCAGCGGCTGCTTTTC
GTTGCCGGTGCGTTGCTGGTATTTAGGATCGGTACCTTTATTCCGGTGCCTGGTGTGAAT
CCGGTTGCACTTGCTGCCCTGTTTGAGCAGGCGCAGGGTTCGATCCTCGACATGTTTAAT
ATGTTCTCGGGTGGTGCGCTTGAGCGCGCCAGTCTGTTTGCGCTTGGCATCATGCCGTAC
ATCTCTGCCTCTATCATCATGCAGTTGATGACCTCGGTGCTTCCAAAACTGGAGCAATTG
AAAAAAGAGGGTGAGGCGGGCCGCCGTAAGATCACGCAGTACACGCGCTATGGAACAGTT
GTGCTTGCTAGCTTTCAGGCGGTTGGTATTTCGATCGCACTGCAGAGTCAGTCGATTGGT
GGTCAGTCGGTGGTGGCCCAACAGGGTGTGGGTTTTGTCGTTACGGCGGCTGTCTCGCTT
GTGACTGGAACCATGTTCCTGATGTGGCTTGGTGAGCAGATCACGGAGCGCGGAATTGGT
AATGGCATCTCAATGATCATCTTTGCCGGTATCGTGGCCGGGTTGCCGTCCGCCATCGGT
GGCACGCTTGAGTTGGCACGTACCGGTGAATTGAACGTTTTGACGATCCTGGTGTTATTC
GCATTGGCAATTGCCGTCACCGGCTTCGTTGTGTTCGTCGAGCGAGGGCAACGAAGGATT
ACCGTCAACTATGCGAAACGACAGCAGGGACGGCGCCTGATGCAGGCGCAGAGTTCTCAT
CTGCCGCTTAAGCTGAATATGGCTGGCGTGATTCCGCCGATCTTTGCTTCAAGCATCATC
CTGTTTCCAGCGACGCTTGGGCAGTGGTTCGGGAATTCCGAGGAGACGCGCTGGCTACAG
GATATTTTTTCAAAGCTGTCGCCAGGTGAGCCGGTCTACGTGATGGCCTATGCAGCAGCG
ATTATTTTCTTCTGCTTCTTCTATACAGCGCTGGTCTTTAATTCAAAAGAGACGGCCGAT
AATCTGAAGCGCTCTGGTGCGTTTATCCCGGGCATCCGACCAGGCGAGCAGACTGCAAAA
TACATCGACGGCGTAATGTCCCGGCTGACCTTTGCTGGTGCAATCTACATTACTGCTGTT
TGCTTGTTGCCGGAATTTTTAATCGTCGGATGGAATGTCCCATTCTATTTTGGCGGTACA
TCTCTGTTGATCATTGTTGTCGTAGTGATGGATTTTATGGCTCAGATTCAGGCCCATTTG
ATGTCGCATCAGTACGAGGGGTTGATGAAGAAGGCTAACCTCAAAGGCGGCAGAAAGAAG
TGA
>LHPEGIIC_00254 50S ribosomal protein L15
ATGCGTCTCAACGATTTGCGCCCAGATAGTGGGCAAAAGCGTGACCGGAAGCGTGTGGGT
CGTGGCATCGGCTGCGGTCTTGGTAAGACGTGTGGCCGCGGCCATAAGGGGCAGAAGTCC
CGCTCCGGTGGGTTTCATAAGGTTGGTTTTGAGGGTGGTCAGATGCCGCTGCAACGGCGC
CTGCCGAAGGTTGGTTTTCGTTCCCGTGTCGGCATGACTACCGCTGAGATTCGGCTGAGT
GAACTGGCCAAGGTCGAGGGCGATGTCGTCACTCTCGAGTCTTTGGAAAAAGCGAATCTC
ATCAATCGTTCCGTTAAGCGGGTGAAGATTATTGCATCCGGCAATGTTGAGCGTCCCGTG
ACCATTGTTGGCATTAAGGCCACCAAAGGAGCCGCAGCGGCTATCGAGGCTGCAGGCGGA
AAGATCGAGGCGTAA
>LHPEGIIC_00255 50S ribosomal protein L30
ATGTCAGATAAGAAGATGATGCGCGTTACCTTGGTGCGGAGCATGAATGGGCGTCTTGCT
AGCCACCAGGCCTGTGTGCGTGGTTTAGGCCTGCGTCGCATGCACCATACGGTAGAGGTC
GAGGATACTCCCTGTACGCGTGGTATGGCGGGCAAGGTGTCTTACATGGTAAAGGTTGAG
GAGTCCTGA
>LHPEGIIC_00256 30S ribosomal protein S5
ATGGCAAATTTCAATACAAAGCCTGAGAGTGATGAGCTCCTCGAAAAGCTGATCAACGTC
AATCGTGTTGCCAAGGTGGTAAAGGGTGGGCGTCAGTTCGGTTTCTCCGCGCTGACTGTT
GTCGGCGATGGTCAGGGTCGCGTCGGTTTTGGTACCGGCAAGGCTCGCGAGGTTCCGATT
GCGATTCAGAAGGCGATGGAATCGGCACGCAAAAACATGGTCAAGGTCAGGCTTAGTGGC
GATACGCTTCAGTATCCGCTGGTTGGGCGTCATGGCGCTGCCAATGTCTTCATGAAGCCC
GCTTCTGAAGGTACTGGCATCATCGCCGGTGGCGCGATGCGTGCGGTTTTTGAGGTGCTT
GGTGTTCACAATGTGCTGGCCAAGTGTATTGGCACCAACAATCCGATCAACGTAGTGCGT
GCAACCATCAATGGTCTGGCCGATATGACGGATGCTGAATCTGTGGCGGCCAAGCGTGGC
AAGAAAGTTGAAGAGATTCTGGGGTAA
>LHPEGIIC_00257 50S ribosomal protein L18
ATGGACAAGAAACAAGCACGTATTCGACGTGGTCGCCGCACTCGCGCGAAAATTCGCGAA
CTGGGTGTTCATCGCCTCACAATCCACCGGACACCTCGTCACATGTATGCACAGGTGATC
GCGCCGAGTGGTGGTGAGACCCTGGCGAGCGCTTCGACCCTGGACAAAGTGGTTGCTGAG
CAGATTGATGGGGCGACCAGTAATACAAATGCGGCCGCCGTCGTCGGAAAGCTCATTGCC
GAGCGAGCTAGAGCGGCTGGCATTGATCAGGTTGCTTTTGATCGTTCCGGTTTTCGCTAC
CACGGTCGGGTCAAGGCGCTGGCCGATGCGGCACGCGAAGCTGGCCTGAAGATTTAA
>LHPEGIIC_00258 50S ribosomal protein L6
ATGTCTCGAATTGCAAAGAGTCCGATTGCTATTCCGTCTGGTGTGGAGCTGAAAGTTGCG
GATCAGGTTGTTTCGGTGAAAGGCGCAAAAGGCGCTCTGGAGCTGACAGTGCACGATCTG
GTTGCGATCTCCCAGGAAGATAGTGAGCTGCGGGTGTCGCCGAAGGTAGAAGATAAAGAC
TCATGGGCAATGGCCGGAACCATGCGGGCGTTGCTTAACAATATGGTGGTTGGGGTGAGT
CAGGGCTTCGAGCGTAAGCTAGAGCTGGTTGGTGTGGGTTATCGTGCCCAGGCCAAAGGC
AAAAGCCTGAATCTCAGTCTCGGTTTCTCACACCCCATCGACTATTCCTTGCCTGATGGG
GTGGATGCTGCAACTCCTTCTCCAACTGAAATCATCCTTACTGGATTTGATAAGCAGCGA
GTTGGGCAGGTAGCTGCGGAGATTCGTGCTTTTCGTCCGCCAGAGCCCTACAAGGGTAAG
GGCGTTCGTTATTCGGATGAGCTCGTGGTTCGTAAAGAAGCCAAGAAGAAATAG
>LHPEGIIC_00259 30S ribosomal protein S8
ATGAGTATGTCAGATCCCATCGCGGATATGCTTACGCGTATCCGTAATGGTCAAGCAGCG
AACAAATCTGATGTTAAGCTGCCCGCCTCCAAGATGAAGTTGGCGATCGCCAATCTCCTC
CAGGATGAAGGTTTCATCCAGAATGCCAGAGTCGAAGAGAACGACGGCAAGCCCCAGTTA
GTGCTTGAGTTGCGCTACTTTGAGGGCCGTCCGGTTATTGATCTTATCAAACGTGTCAGT
CGTCCGGGCCTTCGAGTTTACAAGGGGCGCGGCGAGTTGCCGAATGTTCGTGGTGGCTTG
GGCATTGCAATCATCTCCACATCGAAAGGCATTATGACCGATCGTGCGGCCCGGGCTTCT
GGGCAGGGCGGTGAAGTGATTGCCTTTGTTGCCTAG
>LHPEGIIC_00260 30S ribosomal protein S14
ATGGCAAAGAAGAGCATGATCGCACGCGAAAATAAGCGTGCACGTACGGTAGCAAAGTAT
GCCGCCAAGCGAGCTGCGCTGAAGAAGATCATCGATGATCCCAGTAGCAGCTATGAGCAG
GTGGAAGAGGCAGTGGTCAAGCTGCAGAGGCTGCCACGTGACGCAAGCCCGAGTCGTCAG
CACAACCGCTGCCGGGTAACTGGCCGTCCGCACGGCTACTATCGCAAGTTCGGTCTGGCT
CGCAACAAACTTCGTGAAGCGGCTATGCGTGGCGATGTGCCTGGGCTTGTAAAAGCAAGC
TGGTAA
>LHPEGIIC_00261 50S ribosomal protein L5
ATGTCAAGATTACAGCAACATTACAGCGACGCTGTTGTCCAGCAGTTGATGGACAAGTTC
AAATACAACAGTGTCATGCAGGTTCCGCGCATTACCAAGATCACCCTGAACATGGGTGTC
GGTGAGGCGATTGGTGATAAAAAGGTTCTCGAGTTTGCCGTGGGTGATATGGAAAAGATC
GCTGGCCAGAAGGCGATCATTACTCACGCGCGTAAGTCGATTGCTGGCTTCAAAGTTCGT
GAAGGCTGGCCCATCGGCTGCAAGGTGACTCTGCGGCGTGAGCGTATGTATGAGTTTCTC
GACCGACTGATCAGCATTGCGATTCCACGTATTCGTGACTTCCGCGGGCTGAGTGCCAAG
TCTTTTGACGGTCGTGGTAACTACAGCATGGGCGTAAAGGAACAGATCATCTTCCCTGAG
ATCGACTACGACAAGGTTGATACCCTGCGTGGCTTGGATGTCACTATCACAACAACAGCG
CGCACTGATGAAGAGGGGCGTGCCTTGTTGGAAGCGTTTAAATTTCCGTTTAAGAACTGA
>LHPEGIIC_00262 50S ribosomal protein L24
ATGGCTAGCAAGATCAAAAAGGGCGACGAGGTCATCGTTGTTACCGGAAAAGACAAGGGC
AAGCGCGGAACTGTGATCCGCATGCTCGATCGGGATCGTGTTGTTGTAGAGAACATCAAC
ATGGTTAAAAAGCACACTAAGCCGAATCCAGCGAAAGGAGAGCCTGGCGGTATTCTCGAT
AAAGAGATGCCCCTGCATATCTCCAATGTCGCGCTCTACAATCCGGAAACCGGCAAGGGT
GACCGGGTTGGGTTCAAGACCCTGGATGATGGCCGCAAGGTGCGGGTGTTCAAGTCCAAC
AACGAAGTTGTGGATATCTGA
>LHPEGIIC_00263 50S ribosomal protein L14
ATGATTCAGATGCAGACAAGCCTGAATGTTGCCGATAACAGCGGGGCCAAACGCGTCCAG
TGCATCAAGGTACTGGGTGGCTCGCATCGCCGTTATGCGGGGATCGGTGACATCATCAAA
GTAAGCGTTAAGGATGCAATTCCACGCGGTAAGGTTAAAAAGGGCGACGTTTACAACGCC
GTCGTGGTGCGCACCAAAAAGGGTGTTCGTCGTCCGGATGGTTCAATCATCCGCTTTGAT
ACCAACGCGGCTGTATTACTTAACAACCAGTATCAGCCAATCGGTACACGTATCTTTGGC
CCTGTTACCCGTGAATTGCGAAGTGAGCGTTTTATGAAGATCATTTCGCTCGCTCCCGAG
GTGCTGTGA
>LHPEGIIC_00264 30S ribosomal protein S17
ATGAGCGAACAAGAAGCCAGCAACCGCACCTTGGTCGGGCAAGTGGTCAGCAGCGGGATG
GATAAGTCCATCACTGTCGTTGTTGAGCGTCGAGTGAAACACCCGATCTACGGTAAGTTC
GTGCGCCGTTCCACTAAGGTGCATGCGCATGATGAGAGTAACGAGTGCAACTCCGGTGAT
ACTGTGATGGTGGAGCAATGTCGTCCGCTGTCGAAGACCAAGCGTTGGCGCCTGGTGAAG
ATCATCGAGCGTGCCAGCTGA
>LHPEGIIC_00265 50S ribosomal protein L29
ATGAAGGCAAGTGAACTGCGAGGAAAGGGTTCCGAAGAGTTGCAGTCAACTCTTGAGGAA
CTGCTGAAAGAGCAATTCAATCTGCGCATGCAGAAGGGAACCGGGCAGCTTTCGCGTCCC
TCCCGCATGAATGCGGTCCGCAAGGAGATCGCACGAATTAAAACGGTAATGAACGAGCAG
AAGGCAGGCAGCGCATCATGA
>LHPEGIIC_00266 50S ribosomal protein L16
ATGCTACAACCAAAACGTACCAAATTCCGAAAGCAGCACAAGGGTCGCAACCGCGGCCTT
GCCAACACAGGTAGCAGTGTCTCGTTTGGCGAGTTTGGCTTGAAATCCACTGGGCGTGGC
CGTATTACTGCTCGCCAGATTGAGGCAGCCCGACGCACAATTACCCGCCATGTGAAACGT
GGTGGACAGCTGTGGATTCGGGTTTTTCCTGATAAGCCTATTACCAAAAAACCTCTCGAG
GTACGTCAGGGTAAAGGTAAGGGTAATGTGGAGTACTGGGTTGCTCAGATTCAGCCAGGG
CGCATGCTCTACGAGATCGAAGGTGTCTCGGAAGAGCTGGCTCGTGAGGCATTTGCGCTG
GCATCTGCGAAGCTGCCTGTGTCCACCACTTTCGTAAAACGGACGGTGATGTGA
>LHPEGIIC_00267 30S ribosomal protein S3
ATGGGTCAGAAAGTACATCCAACCGGTATCCGACTGGGTATCGTAAAAGACTGGACGTCG
AAATGGTACGCAGATTCCAAGCACTATGCTGATCTGCTGAACAATGATCTCAGTGTCCGG
GATTTTCTGAAGAAGCGCCTCTATCAGGCATCCGTAAGCCGGATTCAGATCGACCGCCCT
GCAAAAAATGCACATATCACTGTGCATACGGCACGGCCCGGCCTTGTTATCGGCAAGAAG
GGCGGCGACATTGATGCCTTGCGCAACGAGGTCTCCAAGATGATGGGGATCCCCGTGCAC
ATTAGCATTGAGGAGATTCGCAAGCCTGAGCTGGATGCACAGCTTGTCGCAGAGGGCGTT
GCTCAGCAGCTTGAGCGTCGTGTGATGTTTCGTCGGGCCATGAAGCGTTCGGTGCAGAAT
GCCATGCGCTTGGGAGCGCAGGGCATCAAGATCAATATCGGTGGTCGTCTGAACGGTGCT
GAGATTGCCCGTAGCGAGTGGTACCGTGAAGGTCGTGTGCCGCTGCACACTTTGCGTGCC
GATATCGATTACGGTTTTGCCGAGGCCAACACCACTTATGGCATCATCGGCGTAAAAGTT
TGGATTTTTAAGGGTGAAGTCTTTGCTGATGGAGAGGTGGCGCAAGCAGAGCCTAAGACC
AAATCCGCAGGAAAGAGGTCGTAA
>LHPEGIIC_00268 50S ribosomal protein L22
ATGCAGGCATCAGCAAAATTGCGACATGCGCGCATGTCGGCCCAGAAGGCTCGGCTGGTC
GCAGACCAGATTCGCGGTCTGCCGGTTGAACAGGCGTTGAATGTTCTCGCATTCAGCAAG
AAGAAAGGCGCGGTTCTGGTAAAGAAGGTTCTTGAGTCGGCGATTGCCAATGCAGAGCAC
AACGAAGGTGCGGATATCGATGAGCTTAAGGTCTCAGCGATCAGCGTTGACGAGGGGCCG
ACTATGAAGCGAATCCGTGCTCGTGCAAAGGGGCGCGCAGCCCGTATCCTCAAGCGGACC
AGTCACATCAATGTGACTGTCGCAGACAAGTAA
>LHPEGIIC_00269 30S ribosomal protein S19
GTGCCACGTTCAATCCGAAAAGGGCCGTTTATCGATCACCACCTGGCCAAGAAGGTGGAA
GATGCGGTCGCGCAAAACAACAAGCGGCCCATTAAGACATGGTCTCGGCGCTCGATGATC
CTGCCCGAAATGGTCGGTCTGACCATTGCGGTCTACAACGGTCGTCAGCATGTGCCGGTT
CTCATCTCTGAGAACATGGTTGGCCATAAGCTCGGCGAGTTCGCGCTGACCCGCACCTAT
CGGGGTCATGCAGCGGACAGGAAGTCCAGGTAA
>LHPEGIIC_00270 50S ribosomal protein L2
ATGGCTATCGTAAAGACAAACCCGACCTCTGCTGGCCGCCGTTTTGTGGTCAAGGTAGTG
AATAAAGAGCTGCACAAGGGCGGCCCTTACGCACCGTTGGTCGCGAAGAAGACCAAGAGT
GGTGGTCGCAACAATACTGGTCGTATCACTACCCGCCATCGCGGTGGTGGTCACAAACAG
CGCTACCGCATCATCGATTTCAAGCGAAATCGTGAAGAGGCCGCAGTGGTAGAGCGTTTG
GAATACGATCCAAACCGGACCGCGCACATTGCACTGATCCGCTATGAGGATGGTGAGCGT
GCCTACATTATTGCGCCGAGCGGTCTGAAAGCTGGAGATGAAGTATGCTCCGGCAGTGAT
GCCGCAATCGCGGTGGGTAACTGCCTGCCGCTGCGCAATATGCCGCTGGGTTCTGTGGTG
CACTGCATCGAGATGAAGCCTGGCAAAGGCGCCCAGATCGCACGTTCTGCGGGTGCATCG
GTTCAGCTGGTCGCTCGTGAAGGTGACTACGCAACCCTGCGTCTGCGTTCCGGTGAGATG
CGCAAGATTCCATCCGATTGCCGTGCAGTAATCGGTGAGGTCTCCAACTCGGAGCACAAT
CTGCGATCTCTCGGCAAGGCGGGCGCCACACGCTGGCGGGGCGTACGTCCCACCGTCCGT
GGTGTCGCCATGAACCCGGTGGATCATCCACATGGTGGTGGTGAGGGTCGGACCTCGGGC
GGGCGTCATCCGGTATCCCCTTGGGGTATGCCAACTAAGGGTTATAAAACCCGCACCAAC
AAGCGTACCGATAAGATGATCGTACGCCGCCGCAATCGTAAGTAA
>LHPEGIIC_00271 50S ribosomal protein L23
ATGAATAACGAACGTCTGATGAAGGTACTGCTCAGCCCGCTTATTTCGGAGAAGAGCAGT
ATTGTCGCTGATGCAAACCGGCAGTTTACTTTTCGCGTTGTGAAAGATGCGACTAAGCAA
GAGATTGCCGCTGCTGTGGAGAAGCTGTTCGATGTTGAGGTCGAGCGGGTGCAGGTAGTG
AATGTAAAGGGCAAGAAGAAGCGCTTTGGTCAGATCCAGGGTCGCCGCTCTGATTGGAGA
AAGGCCTACGTTCGCCTCAAAGAAGGCAATGATATCGATTTCGCCGGCGGTGCCTGA
>LHPEGIIC_00272 50S ribosomal protein L4
ATGGATTTGAATGTACAAGGTGGAGATGCCATCCAGGTCTCCGACGCCGTGTTCGGTGCA
GAGTACAAGCAAGGCCTGATCCATCAGGTCGTGACCGCCCATATGGCGGCTGCCCGTTCC
GGCACCAAGGCGCAGAAAAGTCGTTCCGCGGTCAACGGTGGTGGCATCAAGCCCTGGCGT
CAGAAAGGTACCGGTCGTGCCCGTTCCGGCACTAGCCGCAGCCCGATCTGGCGTAGTGGC
GGCGTGACCTTTGCTGCGCAGCCACGTAGTTACGCGCAGAAGGTCAATCGTAAGATGTAC
CGGGGTGCGATTCGCTCGATTCTCTCCGAGTTGATCCGTCAGGAGCGGTTGGTCGCGGTG
AAGGAGTTCAACGTCTCTGCGCCGAAGACCAAAGAGCTGGTCGGCAAGCTGAAAGAGATG
GATTTGAGCGATGTGCTGGTTGTGACAAACAACCCGGATGAGAATCTCTATCTCGCAGCA
CGCAACCTCTATGGTGTCGATGTGCGCGATGTGCAGGAGATCGACCCGGTAAGCCTGATC
GCCTACGAAAAGGTCTTGATGACCGAAGGCGCGGTTAAGCAGATTGAGGAGCGTTTGGCA
TGA
>LHPEGIIC_00273 50S ribosomal protein L3
ATGGCTATTGGAGTTATTGGACGCAAGATCGGTATGACACGCGTCTTCACCGAAGAGGGT
GCGTCAGTGCCGGTTACCGTGATCGAGGTCGCGCCGAATCGTGTCTCTCAGCTGAAAAGC
GAGGACACAGATGGTTATCGTGCGATCCAGGTGACCACTGGTGCACGCAAGGCTTCTCGC
GTTAACAAGGCTGCCGCCGGTCACCTGGCGAAGGGCGGTATTGAGGCGGGGCGTGGTCTG
TGGGAGTTCCGCCTGGAAGATGGTGAGGGCGAAGGCATCGAGGTCGGTGCCGAGATCAAG
GCCGACCTCTTTGAGGTTGGGCAGAAGATCGACGTGCGTGGCCAGAGCAAGGGTAAAGGT
TTTCAGGGTGGTGTGAAGCGCCACCACTTTCGTACCCAGGACGCCACTCATGGTAACTCG
CTGTCGCATCGTGCGCCGGGTTCGATCGGTCAGTGCCAGACCCCAGGTCGTGTCTTCAAG
GGTAAGAAGATGGCTGGTCACATGGGCGATGTTCAGCGTTGCCAGCAGAACCTGGAAGTG
GTGCGGGTCGACACTGAGCGCAACCTGCTGTTGGTAAAGGGGGCAGTCCCTGGCGCTACT
GGCGGTGATGTGATCGTGCTGCCTGCGATCAAGATGAAGAACAAAGGGTGA
>LHPEGIIC_00274 30S ribosomal protein S10
ATGGCTAACCAGAGAATTCGCATCCGCCTGAAGGCTTTCGATCATCGACTGATCGATCAA
TCGGCCCGTGAGATCGTTGAGACTGCCAAGCGCACTGGCGCGCAGGTACTCGGCCCGATT
CCGCTGCCGACTAAGAAAGAGCGGTTTACCGTACTGATCTCCCCGCACGTCAATAAGGAC
GCACGCGACCAGTATGAAATTCGTACCCACAAACGTCTGATGGATATTGTCGACCCAACT
GACAAGACCGTTGATGCGCTGATGAAGCTCGATCTGGCCGCCGGCGTGGACGTTCAGATC
AAGCTGAACTGA
>LHPEGIIC_00275 Elongation factor Tu
GTGTCCAAGGAAAAATTCGAACGCACAAAGCCGCACGTTAATGTGGGCACCATTGGTCAC
GTTGACCACGGTAAGACCACCTTGACTGCAGCGATCACGCTGGTGCAGGCGAAGAAGTTT
GGTGGCGAGCAGCGCGCCTTCGATCAGATCGACAACGCCCCGGAAGAGCGTGAGCGTGGT
ATCACCATTGCTACCTCGCATGTGGAGTACGAGTCTGAGAATCGCCACTACGCCCATGTG
GACTGCCCCGGCCATGCTGACTATGTAAAGAATATGATCACCGGTGCGGCGCAGATGGAT
GGCGCGATCCTGGTGGTCTCGGCCGCTGATGGCCCGATGCCGCAGACCCGCGAGCACATC
CTGCTCTCTCGTCAGGTTGGTGTGCCCTACATCATCGTCTATATGAACAAGGCCGATATG
GTCGACGATGAAGAGCTGCTAGAGCTGGTTGAGATGGAGATTCGTGAGCTGCTGGACAGC
TACGATTTCCCCGGCGATGACACTCCTGTGATCATTGGTTCCGCGCTGAAGGCGCTGGAA
GGTGACGAGTCCGATATCGGCGCTGGCTCCATTGCCAAGCTGGTCGAGGCGCTGGATACT
TACATCCCTGAGCCGGAGCGTGCGATTGACGGCGCCTTTCTGATGCCCATCGAAGACGTC
TTCTCCATCTCTGGTCGAGGCACCGTGGTAACCGGTCGTGTTGAGCGCGGCGTGATCAAG
GTGGGTGAAGAGGTTGAGATCGTCGGAATCAAAGAGACCGCGAAGACTACCTGCACCGGC
GTTGAGATGTTCCGTAAGCTGCTGGATCAGGGAGAGGCCGGCGACAACGTGGGTGTGCTG
CTGCGTGGCACCAAGCGTGAAGATGTTGAGCGCGGCCAGGTGCTGGCGCACCCGGGTACC
ATCACCCCGCACACCCACTTCGAGTGTGAGGTGTACGTGCTGAGCAAGGATGAAGGTGGT
CGTCACACCCCCTTCTTTGCAAACTACCGTCCGCAGTTCTACTTCCGTACTACCGACGTG
ACCGGCGCCTGTGACCTGCCCGAGGGTGTGGAGATGGTGATGCCGGGTGACAACGTCAAG
ATGACGGTAAAATTGATCGCGCCGATCGCAATGGAAGAGGGCCTGCGTTTCGCTATCCGA
GAGGGTGGCCGTACCGTGGGTGCCGGCGTGGTTTCCAAGATCATCGAGTGA
>LHPEGIIC_00276 Elongation factor G
GTGGCACGGAAAACTCCAATCGAGCGTTATCGCAATATTGGCATCATGGCGCACATTGAT
GCTGGTAAGACGACGACGACCGAGCGCGTCCTATACTACACCGGTGTTTCGCACAAGATC
GGTGAAGTGCATGATGGCGCGGCCACAATGGACTGGATGGAGCAGGAGCAGGAGCGCGGG
ATAACCATTACCTCTGCAGCCACTACCTGCTTCTGGCGCGGTATGGCTCGGCAGTTTGAT
GAGCACCGCATTAACATTATTGATACCCCTGGGCACGTTGATTTTACCATTGAGGTGGAG
CGCTCTTTAAGGGTGCTGGACGGCGCGGTGTTTGTGCTCTGCGCGGTCGGTGGGGTGGAG
CCGCAGTCAGAGACGGTCTGGCGGCAGGCGAATAAATACCACGTACCCCGGATGGCGTTC
GTCAACAAGATGGATCGCATGGGGGCAGACTTCTTTCGTGTCGTCGGGCAGCTTGGAAAG
CGTCTTGGCGCGAATCCGGTGCCGATCCAGGTGCCGATCGGGGTGGAAGAGGGCTTCGAA
GGTCTGGTCGACCTGATCAAGATGAAGTCGATCGTCTGGAGCGAGGATAACATGGGTGTG
GATTTCACCTATGCGGCGATTCCGGATGATCTCATCGATACCTGCAATGAGTGTCGCGAG
CGGATGGTTGAGGCGGCTGCCGAGGCCAACGAAGAGTTGACGGAGAGATACCTGGAGCAG
GGTGATCTCTCTGAAGCGGATGTCATTGAAGGGCTGCGACTGCGCACCCTAAGTCTGGAG
ATCGTTCCAGTCACGCTGGGGTCCGCATTCAAGAACAAAGGTGTTCAGGCGGTGCTCGAT
AAAGTAATCGAGTTGATGCCCTCGCCGCTCGACGTGCCAGCCATTCGTGGCGTGTTGGAT
GATGGCGAGACCGAGGAAGAGCGCCACGCATCGGATGATGAGCCGTTTGCGGCGCTGGCC
TTCAAAATTGCAACCGATCCCTTTGTTGGATCGCTGACCTTTTTCCGGGTCTATTCTGGG
GTGCTGAAGTCTGGTGATAGTGTCTTTAATCCGGTAAAGGGAAAGAAGGAACGCATCGGC
CGCATCCTGCAGATGCACGCCAACTCCCGTGAGGAGATAAAAGAGGTGCGCGCCGGCGAT
ATTGCGGCAGCAGTCGGCCTCAAGCAGGTTACCACGGGCGATACCCTGTGTGATCTCAAG
CAGGTGGTCACTCTCGAGTGCATGGAATTTCCTGAACCGGTGATCGCGGTGGCCGTGGAG
CCCCGCACCAAGGCAGACCAAGAGAAAATGGGTGTCGCGCTGTCGAAGCTGGCGCAGGAA
GATCCCTCGTTTCGCGTCTCCACTGATGAAGAGTCGGGCCAGACGATTATTGCCGGGATG
GGTGAGCTGCACCTCGATATCATCGTCGATCGCATGAAGCGCGAGTTCAAGGTCGAAGCG
AATGTTGGTGCGCCGCAGGTCGCTTATCGCGAAACCATTCGCAGTGCGGTCGAGCAGGAG
GGCAAGTTCGTGCGGCAGTCGGGCGGACGTGGGCAATATGGTCATGTCTATCTGCGTGTC
GAGCCGCGTGAGTCTGGTGCTGGCTACGAGTTTGTAAACGAGATCGTCGGTGGTTCGGTG
CCGCGTGAATACATTCCGGCCGTCGATAAAGGCGTGCAAGAGGCGATGGAGAATGGTGTA
ATAGCCGGCTATCCGATGGTCGACATCAAAGTCACCTTGTATGACGGATCCTACCACGAC
GTTGACTCCAGCGAGATGGCGTTTAAGATTGCCGGCTCGATGTGCCTGCGTGAGGCGGTG
CAAAATGCCAAGCCTGTACTGCTAGAGCCTGTCATGCAGGTCGAGGTGGTGACGCCGGAA
GAGTACATGGGTGATGTGATGGGCGATCTCAATAGTCGTCGTGGCATCGTTCATGGCATG
GAGGATGGGGGCGCCGGCAAACAGATCAAGGCCGAGGTGCCGTTGGGCGAGATGTTCGGT
TATGCGACCGACCTGCGCTCAGCCACCCAGGGGCGGGCGACCTACAGTATGGAATTCGCC
AAGTATGCAGAGGTGCCGGCTAACGTCGCCGACGCCGTGATTAAGAAACAGTAA
>LHPEGIIC_00277 30S ribosomal protein S7
ATGCCAAGAAGACGAGTAGCAGCCAAGCGCGAGACCCTTCCTGATCCGAAGTTCGGAAGT
GAACTGCTGGCGAAGTTCATCAACATGGTGATGGTTGATGGCAAGAAATCGGTCGCCGAG
AAGATTCTCTACGGCGCGCTCGATCAGATGTCTGAGAAGCGTGGTGGTGAGCCTCTGGAT
GTGCTGGAGATGGCGCTGGAGAATGTTCGTCCTGCGGTTGAGGTTAAGTCCCGCCGCGTT
GGTGGTGCGACCTATCAGGTTCCGGTGGAAGTGCGTCCGAGTCGACGTAATTCGCTGGCG
ATGCGTTGGCTGATCGATGCGGCACGCAAACGCTCTGAGAAGTCGATGGCTCGGCGTCTC
GCGGGGGAGTTGGTGGATGCTTCTGAAAATAAGGGTGCCGCGGTGAAGAAGCGCGATGAC
ACTCATCGTATGGCTGAGGCAAACAAGGCGTTCTCGCACTATCGCTGGTAA
>LHPEGIIC_00278 30S ribosomal protein S12
ATGGCGACGATTAACCAGCTGGTGCGTAAGCCCAGAAAACGGAAAGTCCAGAAGAGTAAT
GTGCCGGCCCTGGAGGCGTGTCCGCAGCGCCGTGGTGTGTGTACGCGTGTTTATACCACT
ACGCCAAAAAAGCCGAACTCGGCGTTGCGTAAGGTGGCTCGCGTACGCCTCACCAATGGC
TACGAGGTAACTACCTACATCGGTGGTGAGGGTCACAACCTGCAGGAGCACTCGGTGGTG
CTGATTCGTGGTGGTCGTGTTAAGGACCTTCCCGGTGTGCGTTATCACGTGGTGCGCGGC
AGTCTCGATACCTCCGGTGTTGAGAGTCGACGTCAGGGTCGTTCCAAGTATGGTGCCAAG
CGGCCCAAAAGCTAA
>LHPEGIIC_00279 DNA-directed RNA polymerase subunit beta'
TTGAAAGATCTTCTGAACATTCTGAAGCAGCAGGGGCAGACTGAGGAATTCGATGCAATT
CGCATCGGTTTGGCCTCCCCTGACATGATCCGGTCCTGGTCCTATGGCGAAGTAAAGAAG
CCAGAGACCATCAACTACCGCACCTTCAAGCCGGAGCGCGATGGCCTGTTTTGCGCCAAG
ATCTTCGGCCCGGTGAGTGACTATGAGTGCCTGTGCGGCAAGTACAAGCGTCTCAAGCAC
CGTGGCGTGGTGTGTGAGAAGTGCGGCGTTGAAGTGACCCTGGCCAAGGTGCGCCGCGAG
CGCATGGGCCACATCGAGCTGGCCAGTCCGGTGGCGCACATCTGGTTCCTCAAGTCGTTG
CCGTCGCGTATCGGCCTGCTGATGGACATGACGCTACGCGATATCGAGCGGGTGCTCTAC
TTTGAGTCGTTCGTCGTGGTTGACCCCGGCATGACGCCGCTGGAGCGCAGTCAGCTGCTA
ACCGATGAGCAGTATCTGGAGGCGCTTGAGGAGAACGGCGATGAATTTGATGCGCGCATG
GGCGCCGAGGCGGTCTATGAGCTGCTCAAGACCATCGACATCCCGGAGGAGATCAAGCGT
CTGCGGGAGGATATCGAGGGCACCAATTCCGAGACCAAGATCAAGAAGTTTACCAAGCGG
CTGAAGCTGCTGGAGTCGCTCAATCAGTCTGGCAATCGCCCCGAGTGGATGGTGATGACC
GTGCTGCCAGTGTTGCCGCCGGAGCTGCGTCCGCTGGTGCCGCTGGATGGTGGTCGGTTT
GCCACCTCCGATCTAAACGATCTCTACCGTCGGGTGATCAACCGCAACAATCGTCTGAAG
CGGCTGCTTGATCTGAATGCCCCCGATATCATCGTGCGCAACGAGAAGCGCATGTTGCAG
GAGTCGGTGGATGCGCTGCTCGACAACGGTCGCCGCGGACGCGCCATTACCGGCACCAAC
CGCCGTCCGCTGAAGTCGCTGGCCGACATGATCAAGGGCAAGCAGGGGCGCTTTCGTCAG
AATCTGTTGGGTAAACGTGTCGACTATTCCGGGCGTTCGGTCATCGTGGTCGGCCCGACC
CTCAAGCTGCATCAGTGCGGCCTGCCGAAGAAGATGGCGCTGGAACTATTCAAGCCGTTT
ATCTTCTCCAAGCTGCAGCTGCGTGGCCTGGCTACCACCATCAAGGCAGCGAAGAAGCTG
GTAGAGCGCGGCACCACCGAGGTCTGGGATATCCTCGAAGAGGTGATCCGCGAGCACCCG
GTGATGCTTAATCGCGCACCAACCTTGCACCGTCTCGGCATCCAGGCGTTTGAGCCGGTG
CTGGTGGAGGGTAAGGCGATCAACCTGCATCCGCTGGTTTGTACCGCCTTCAATGCTGAC
TTCGATGGCGACCAGATGGCGGTGCATGTGCCACTCTCGCTGGAGGCGCAGCTCGAGGCG
CGCAGCCTGATGATGGCGACCAACAACATCCTCTCTCCGGCCAACGGCGACCCGATCATC
GTGCCTTCTCAGGACGTGGTACTGGGGCTCTACTTCATGACCCGCGAGCGGGTCAACGCC
AAGGGCGAGGGCATGGCCTTCGCCGATATCGAAGAGGCCAAGCGTGCCTACGATGCTGGT
CAGGCCGACCTGCAGGCGCGGGTCAAGGTGCGTATCCGTGAGGTCGAGATCGGCGAGGAT
GGCAGTCGTCGTGAAAAATATTCGATCGTCGATAGCACGGTTGGTCGGGCTATCGTATTT
GAGATCGTGCCCGACGGGCTGCCCTTCTCGCTGGTGGATCAGCCGATGGGTAAGAAGGCG
ATCTCTAACCTGATCAATGCCTCCTATCGTCGCCTCGGTCTGAAAGACACCGTGGTGTTC
GCCGACCAGTTGATGTACATGGGTTTCCGTTTCGCAACTCGGGCCGCGGTCTCTTTCTGC
GCCAATGATATGGTGGTGCCGGAGGAGAAGAGCGAGATCCTGGCGCGGGCGGAGGAGGAG
GTCAAGGAGATCGAGAATCAGTACATCTCCGGTCTGGTGACCAACGGCGAGCGCTACAAC
AAGGTGGTGGATATCTGGTCCCACACCAATGACCAGGTGGCCAAGGCGATGATGGCCAAG
CTCGGCAAGCGGAAGGTCACCGATCATGAGGGCAACGAGGTTGAGCAGGACTCCTTCAAC
TCGGTCTACATGATGGCGGACTCTGGCGCGCGTGGTTCCGCTGCCCAGATTCGCCAGCTG
GCGGGTATGCGAGGCCTGATGGCCAAGCCCGACGGCTCGATCATTGAGACGCCGATCACC
GCCAACTTCCGTGAGGGGCTCGACGTACTGCAGTACTTCATCTCCACCCATGGCGCACGT
AAGGGTCTGGCCGACACCGCGCTGAAGACGGCTAACTCCGGTTACCTGACGCGTCGACTG
GTCGATGTGGCGCAGGACATGGTGGTGTTGGAGGAAGATTGCGGCACCGAAGAGGGGCTG
GTGATGCAGCCGATCATCGAAGGCGGTGATGTGGTCGAACCGTTGCGCGAGCGTATCCTC
GGACGCGTAACCGCCGTCGATCTCTACCGCCCCGGCAGCGATGAGCTGGTCTGCGAAGCT
GGCACACTGCTCGATGAGGAGTGGGTTGATACCCTGGAGCGGGTTGGTATTGACCAGGTA
GTGGTGCGTTCTGCCATCACCTGCAAGGCCCGGGTCGGTGTCTGTGCCCAGTGTTATGGT
CGAGATCTGGCGCGAGGTCACCGGGTGAATCAGGGTGAGGCGGTTGGTGTTATCGCTGCC
CAGTCGATCGGCGAGCCCGGCACCCAGCTAACCATGCGTACCTTCCATATCGGTGGCGCC
GCGTCACGTTCTGCGGCAGTCAACAATGTTCAGGTGAAGACCGGCGGTACTGTACGGCTG
CACAACATCAAGACGGTCAAGCATGCGGCAGGGCACTTGGTGGCGACATCACGCTCCGGT
GAGCTGACCGTGGTTGATGAGGTAGGGCGTGAGCGCGAGCGCTACAAGGTGCCCTACGGT
GCAACCCTGCAGGTGGCCGACGAGTCGCCGGTGGAAGGCGGTCAGATCGTCGCCAACTGG
GATCCGCATACTCACCCGGTTATTACCGAGGTGGAGGGCACCCTGGTGTTTGTCGACTTC
GTCGACGGCGTCACCGTGCAGAGTCAGGTGGACGATGTCACGGGCCTTAGCTCGCTGGTG
GTCATAGATCCAAAGCAGCGGCCTGCGGCGGGCAAGGATATCCGTCCGATGGTGAAACTG
GTTGATGCCGAAGGCAATGACCTGAATATCGCTGGCACCGACATCCCTGCCCACTACTTT
CTGCCGTCTGAGGCGATTATCGGTGTGCAGGATGGTGCCGCAGTGGGCGTTGGTGACGTG
TTGGCGCGTATTCCGCAGGAGTCATCCAAGACCCGTGATATCACGGGTGGTTTGCCGCGT
GTTGCAGATCTGTTCGAGGCGCGCAAGCCGAAGGATCAGGCGATCCTCGCCGAAGCTACC
GGTACCGTCAGTTTTGGTAAGGACACCAAGGGCAAGCAGCGTTTGGTGGTGACCGATTCG
GAAGGCGAACAGCATGAAGAGCTGATTCCGAAATGGCGGCACGTCAACGTGTTTGAAGGT
GAGCATGTGGTGAAGGGCGATGTGATCTCCGACGGCGAGCTCAATTCGCACGACATCCTG
CGCTTGAAGGGCGTAACTGACCTTGCCGAATATCTGGTCAAGGAGATTCAGGACGTCTAC
CGGCTGCAGGGCGTGAAGATCAACGACAAGCACATCGAAGTGATCATCCGCCAGATGCTG
CGTAAGGTCGAGGTCGTCAGTTCGGGCGACAGCAAATACCTCAAGGGCGAGCAGGTGGAA
AAGGCTTCTCTGTTGGAGGAGGCGGAGCAGCTGCGTAAAGATGGCAAGCATCCAGCGCTC
TATGAGCCGCTCCTGCTGGGCATCACCAAGGCTTCGCTGGCAACCGAGTCCTTCATCTCG
GCGGCCTCCTTCCAGGAGACCACGCGAGTGCTGACTGAGGCGGCGGTGCGTGGCTCCAGC
GATAGCCTTAATGGGCTTAAGGAGAACGTCATTGTTGGTCGTTTGATTCCGGCAGGTACC
GGCCTCTCCTATCACAAGGATCGCCGTCGTAAGCGGATGGAGGCGACGATGGAGGAGGAG
AGTAAGCCTGAGCTGGTGGTGGAAGAGGTGGAGCAGGCCTTTAAGGAGGCGCTGAACACC
CCGGAAGTGGAGTAA
>LHPEGIIC_00280 DNA-directed RNA polymerase subunit beta
ATGGCCTATTCTTTCACCGAGAAAAAGCGTATCCGCAAAGACTTCGGTAAGCGCACTAGT
ATTCTCGACGTCCCGTTTCTGCTTGCGACGCAGATCGAATCCTTCCGTGACTTTCTCCAG
CAGGGTGTACCGCTGGAAAAGCGTAAGGATGTTGGCTTGCATGCCGCTTTTAAATCAGTA
TTACCGATTGTCAGTTACTCTGGCAATGCAGTGCTGGAGTATGTGAACTACCGTTTGGGT
GAGCCGGTCTTCGATGTCCGCGAGTGTCAACTGCGCGGCACCACCTATGCTGCCCCTCTT
CGGGTTCTGGTTCGGCTGGTGATCTACGATAAGGAGGCACCGGCGGGTTCCAATGTGGTC
AAGGATATCCGCGAGCAAGAGGTCTACATGGGTGAAATGCCCCTGATGACCGACACGGGC
ACCTTTGTCATCAACGGAACCGAGCGGGTTATCGTCTCCCAGTTGCATCGTTCCCCGGGT
GTCTTCTTCGACCATGACAAGGGCAAGACCCACTCCTCGGGCAAGCTGCTGTTTTCCGCG
CGGGTGATTCCCTACCGTGGCTCCTGGCTCGACTTCGAGTTCGATCCAAAGGATAACGTG
TTTGTGCGCATCGATCGCCGTCGCAAGCTGCCTGCGACTGTTCTGTTGCGCGCGCTCGGT
TACGATACCGAGCAGATACTCGGGATGTTTTTCGAGACCGACACCTTCAGCCTGACCAAG
CGCACAGTGAAAGTTAATCTGGTGCCCGAACGGCTGCGCGGTGAGACTGTCTCCTTCGAC
ATCAAGGTGGGTGATGAGGTCATCGTGGAAGCGGGGCGTCGTATCACTGCACGTCATATC
CGCCAGCTAGATAAGGCTGGTGTCAGCAAGCTCGATGTGACTCGCGAATACATGGTCGGG
CGCACCCTGGCCCATAATGTGGTCGACAAGGAGACAGGTGAGCTGCTCGCCGACGCCAAT
ACTGAGATCACCGATGAGATGATGGATCTGCTGGTTGAGAAGGGCGTGAAGAAGATCCAG
ACCATCTTCACCAACGACCTCGATCACGGCCCTTTCATCTCCGATACTTTGCGTATTGAT
TCCACCAGTAACGAACTGGAGGCACAGGTGGAGATCTACCGGATGATGCGTCCGGGTGAG
CCGCCGACCAAAGAGGCGGCGCAGAATCTGTTCAATAATCTCTTTTTCACTGCCGAACGC
TACGATCTCTCCGCAGTAGGCCGCATGAAATTTAACCGTCGCCTGGGCCGCGAGGAGTCG
GTGGGTGAAGGCGTGTTGTCGAAAGAAGATATCAGCGATGTGCTGAAGGAGCTGATCAAC
ATCCGCAACGGTAATGGTGTGGTGGATGACATTGATCACCTCGGCAACCGCCGTATTCGT
TGTGTTGGCGAGATGGCGGAGAACCAGTTTCGTGTTGGCCTGGTGCGCGTTGAACGTGCA
GTCAAGGAGCGCCTGACCCAGGCGGAGTCGGAAGGCTTGATGCCGCAGGAGCTGATCAAT
GCCAAGCCGGTCTCGGCAGCGGTCAAAGAGTTCTTCGGTTCCAGCCAGCTCTCCCAGTTT
ATGGACCAGAATAACCCGCTCTCCGAGGTCACCCACAAAAGGCGTGTCTCGGCACTGGGT
CCGGGCGGCTTGGCCCGCGAGCGTGCCGGCTTCGAAGTTCGCGACGTGCACCCGACCCAC
TACGGCCGAGTCTGCCCGATCGAGACCCCGGAAGGCCCCAACATCGGTTTGATCAACTCG
TTGGCGGTCTATGCCCGAACCAATAAATACGGTTTTCTCGAGACCCCTTACCGCAAGGTG
GTGGGCGGCAAGGTGACTGATCAGATCGACTATCTCTCGGCTATCGAAGAGGGGCGTTAT
GTCATCGCTCAGGCCAGCGCATCGACCGATGCAGAGGGCAATCTGACCGATGATTTGGTC
TCTTCCCGTCATCAGAATGAGTTCACCCTCTCCGTTGCGGACAAGGTGCAGTACATCGAC
GTCTCGCCCAAGCAGATCGTCTCGGTGGCGGCCTCGATGATTCCGTTTCTGGAGCACGAT
GATGCCAACCGCGCCTTGATGGGGTCCAACATGCAGCGCCAGGCGGTGCCGACCCTGCGT
GCAGAAAAGCCCTTGGTGGGTACCGGTATGGAGCGCACTGTGGCGGTTGATTCCGGTGTG
ACCGTGGTGGCCAAGCGTGGCGGTGAGATTGAGACTGTCGATGCAGCGCGCATCGTGGTG
CGGGTCAATGATGACGAGACTGAGGCGGGTGAGTCGGGTGTCGACATTTACAACCTTACC
AAGTACACCCGCTCCAACCAGAACACCTGCATCAACCAACGGCCATTGGTGAAAGTGGGC
AACACGATCGCCCGCGGTGACGTGTTGGCCGACGGCCCCTCCACCGACATGGGCGAGCTG
GCTCTGGGCCAGAACCTGCGCGTCGCCTTCATGCCCTGGAACGGCTACAACTTCGAGGAC
TCGATCTTGATCTCCGAGCGGGTTGTCGAAGAGGATCGCTTTACCTCGATCCATATTGAA
GAGCTCACCTGCATGGCCCGCGACACCAAACTGGGCCCGGAGGAGATCACTGGTGATATC
CCCAATGTGGGCGAGGCGGCACTCTCCAAGCTGGATGAGTCGGGCATCGTCTACATCGGC
GCCGAGGTGAAAGAGGGTGACATCCTGGTCGGCAAGGTCACGCCCAAGGGCGAGAGCCAG
CTGACCCCGGAAGAGAAGCTGTTGCGGGCGATCTTTGGCGAGAAGGCCTCAGACGTGAAG
GACACCTCCCTGCGCGTCTCTTCCGGCGTGGTTGGTACGGTTATCGATGTGCAGGTCTTC
ACCCGTGACGGAGTGGAGAAGGACGCCCGCGCCCTGTCTATCGAAGAGATGGAAATGGCG
AGTGTGCGCAAGGATCTTGACGACCAGCTGCGTATCATGGAGGAGGATACCTTCCAGCGT
GTTGAGCGGATGCTGCTTGGCAAGATCGCCGAGGGTGGCCCGAACCAGCTCAAGGCGGGG
GCCAAGGTCACCAAGTCCTACCTCGCTGATCTGGATCGCGATAAGTGGTTGGAGATCCGT
CTGCGCAATGAAGAGGCGGTGGCGCAGCTTGAAGCGATCGCAGAACAGATCAAGGCGCAG
CGTGAGCTGTTCCGTGAAAAATTCGAGGAGAAGAAGCGCAAGCTCACTTCCGGCGATGAT
CTCGCTCCCGGCGTGCTGAAGATGGTCAAGGTCTATGTGGCACTGAAGCGCCGCATTCAG
CCCGGTGACAAGATGGCGGGGCGCCATGGTAACAAGGGTGTTATCTCTAACGTGGTGCCG
GTGGAGGATATGCCGTTCGATGAGCACGGCGAGCCGGTCGATATCGTGCTCAATCCGCTG
GGTGTGCCCTCGCGCATGAACGTTGGTCAGGTGCTGGAGACCCATCTCGGCTTCGCCGCC
AAAGGGGTCGGGCGCAAGATCGGCGCGATGCTGCAGGCCCAGGCGAAGGTCGCCGAGCTG
CGTGAGTTCCTCGATAAGGTCTACAACACCAGCGGCAAGCGTGAAGATCTCGACTCCCTC
ACCGATGAAGAGGTGGTGACGCTATGTGGCAACCTCCGCGAAGGCGTGCCGATGGCCACA
CCGGTCTTCGATGGTGCCCACGAGTCTGAGATCCACCACATGCTGGAGCTGGGCGGACTG
CCGCAGAGCGGTCAGCTGACCCTGTTCGATGGTCGTACCGGCGACGCCTTCGAGCGTCAG
GTCACGGTTGGTTACATGTACATGCTGAAGCTCAACCATCTGGTGGACGACAAGATGCAT
GCCCGCTCCACTGGTCCCTACAGCCTGGTTACTCAGCAGCCGCTGGGTGGTAAGGCGCAG
TTCGGTGGTCAGCGCTTCGGTGAGATGGAGGTCTGGGCGTTGGAAGCCTATGGCGCCGCC
TACACCCTGCAAGAGATGCTCACGGTCAAGTCCGACGACGTCAATGGCCGTACCCGCATG
TATAAGAATATTGTCGACGGCAATCATCAGATGGAAGCGGGAATGCCGGAATCGTTCAAT
GTGTTGGTCAAGGAGATCCGCTCCCTCGCCATTAACATTGAACTGGAACAGGACTAA
>LHPEGIIC_00281 50S ribosomal protein L7/L12
ATGGCCGTTTCTAAAGAAGAGATCCTAGAGGCTATTGCCGAGATGTCCGTGATGGACGTC
GTTTCGCTGATCGAAGCGATGGAAGAGAAGTTCGGCGTGACTGCTGCTGCCGCTGTTGCA
GCTGCCCCCGCTGCAGCTGGTGAAGCTGCCGCAGCCGAAGAGAAGACCGAGTTCGACGTG
GTGCTGACCGACTTCGGCGGCAACAAAATCGCTGTGATCAAGGCTGTGCGTGCTATGACC
GGTCTGGGTCTGAAGGAAGCAAAAGCAGCTGTAGAAGGCGTGCCTACCACGCTGAAGGAA
GCCGTCTCCAAGGAGGAGGCTGAAGAAGCAGTTAAGCAGATTGAAGAGGCAGGCGCCACG
GCAGAGATTAAATAA
>LHPEGIIC_00282 50S ribosomal protein L10
TTGGCACTCAATCTCGAGCAGAAAAAAGTCATCGTCGCCGAGGTCAATGACGTAGCAAAC
AGTGCCTTGTCCGCTGTTGCCGCAGAGTACCGGGGCCTGACCGTCGAAGAGATGACCGAG
TTGCGCAAACAGGCGCGCGACAATGGTGTTTACCTTCGCGTGGTCAAGAACAGTCTCGCA
AAGCGTGCAGTGGAAGGTACCGAATTCGAATGCATGCAGGAAGGTCTGACGGGTCCGTTA
GTCCTTGCCTTCTCGCAGGAGGATCCGGGTGCTGCAGCTCGCGTCATTAAGGACTTTGCC
AAGGAGCATGCGCGTCTTGAGGTGAAGCTGGTTTCCATCGGTGGTCAGTTGTTGGCTGCC
TCTGAGCTGGAGACCCTCGCCAAGATGCCGACCTACGACCAGGCTATCAGCATGCTGATG
GCGGTCATGAAGGCTCCGGTAGAGAAGCTGGCCCGCACCATGAAAGAGGTGCCCGGCAAG
CTGGTCCGGACTGTTGCGGCAATCAAGGACGCCAAAGAGGCGGCCTGA
>LHPEGIIC_00283 50S ribosomal protein L1
ATGGCAAAGTTAAGCAAGCGCGCGAAGATGATTCGTGAGAAGGTCGAGGCCGGCAGGCTC
TATGCTGCAGATGAGGCGTTCTCCCTGCTGCAAGAGGTCTCCTCGGTCAAGTTTAAAGAG
GCCGTCGATGTCAGCGTCAATCTGGGTGTCGATCCGCGTAAGTCCGACCAGGTAGTGCGT
GGTTCCACAGTGTTGCCCCATGGTACCGGTAAGACAGTGCGGGTTGCTGTATTTACCCAG
GGCGCCAATGCAGATGCCGCCAAAGAGGCGGGCGCCGATATTGTCGGTATGGAAGACCTG
GCAGAGCAGATTAAGGGCGGCATGATGGATTTCGATGTGGTGGTGGCCAGTCCCGACGCG
ATGCGCGTGGTCGGTCAGTTGGGTCAGATCCTCGGTCCGCGCGGTCTGATGCCAAACCCG
AAGGTTGGAACCGTGACCCCCAATGTTGCTGAGGCTGTGAACAATGCCAAGGCGGGTCAG
GTGCGTTACCGCACCGATAAAGCGGGAATCATCCACTGCACGATCGGCAAGGTAGATTTT
GATGGCGATAAGCTGAAGCAGAACCTTGAGGCACTGCTGGGTGACTTGGTGAAAGCTAAG
CCAAGCGCCGCCAAGGGTGTCTACATGAAGAAGATTACCGTCTCCTCGACCATGGGTCCG
GGGGTGACGGTGGACCAGGCCAGTCTGACTTTCTAA
>LHPEGIIC_00284 50S ribosomal protein L11
ATGGCTAAAAAAATCGAAGCTTATATCAAGCTTCAGGTTGCCGCAGGTGAGGCAAACCCG
AGTCCTCCGGTTGGTCCGGCTCTGGGCCAGCACGGCGTTAACATCATGGAGTTCTGTAAG
GCGTTTAACGCCAAGACTCAGTCCATGGAAAAGGGGATGCCGATCCCCGTGGTGATCACG
GTCTATAATGATCGTTCCTTTACCTTTATCACCAAAACGCCACCGGCATCCGTGCTGTTG
AAGAAGGCTGCAGGGCTCGCCAAAGGCAGCGCCACCCCGAATAGCGTCAAGGTTGGTAAG
GTGAATCGCGAGCAGCTTGAAGAGATCGCCAAGACCAAGATGCCCGATCTGACCGCAGCG
GATATGGATGCGGCCGTGCGTACCATCGCCGGTAGTGCCCGTGCGATGGGTCTTGATGTG
GAGGGGGTCTAA
>LHPEGIIC_00285 Transcription termination/antitermination protein NusG
ATGGCGATGCGTTGGTATGTGGTGCATGCCTATTCCGGGTTCGAAGCGCAGGTTCAGCGT
TCGCTGAAGGAGCGCGTCGCTCGTTTTGGAATGGAAGACAAGTTTGGCGAGGTTCTCGTG
CCCACCGAAGAGGTGGTGGAGATGCGCGCCGGGCAGCAGCGCAAGAGTGAGCGGAAGTTC
TTCCCGGGTTATGTGTTGGTACAGATGGAGATGACCGACGAGACCTGGCATCTGGTCAAA
GATGTGCCCAAGGTGCTTGGGTTTATTGGCGGTACCGGCGATCGCCCGGCGCCAATTACC
GACAAGGAAGCCGATGCGATTCTGCAGCGTGTGCAGGAGGGGGTCGAGAAGCCGCGTCCG
AAGGTGCTGTTTGAGCCGGGTGAGGTGGTGCGTGTTGTTGATGGTCCCTTCAATGATTTC
AGTGGCGTGGTTGAGGAAGTCGACTACGAAAAAAGCCGCCTCAAGGTTTCTGTTCTGATC
TTTGGGCGCTCCACTCCTGTGGATTTGGAGTTCGGGCAGGTCGAAAAGGGCTGA
>LHPEGIIC_00286 Protein translocase subunit SecE
TTGAATACGAACGCCAGTTCTCCTGCTGAAGGTTCTTCGTTAGATACGGTCAAGCTGCTG
CTGGCGGCTGGTCTTATCGTTGCGGCGATCCTTGGTTTTTACTATTTCGATGCCCATTCT
CAGTTGCTGCGTGTGCTTGGGATGCTGCTCGTGGTGGGGGTTGCGGTAGCGATCGCCTAT
CAGACTACGGTGGGGCGCACTGTCTGGCAGTTCGCCTCAGATTCCAAGGTCGAGGTTCGC
AGGGTGGTCTGGCCAAGTCGTCAGGAGACAGTGCAGACAACCCTGATCGTCTTCGTAATG
GTGCTGATTATGGGTTTTGTGCTCTGGATGTTTGACATGATGCTGGGTTGGGTGTTGCGC
ACCCTTACCGGAGGCTGA
>LHPEGIIC_00287 tRNA-Trp(cca)
AGGCCAGTGGCTCAATTGGTAGAGCAGCGGTCTCCAAAACCGCAGGTTGGGGGTTCGAGT
CCCTCCTGGCCTGCCA
>LHPEGIIC_00288 Elongation factor Tu
ATGTCCAAGGAAAAATTCGAACGCACAAAGCCGCACGTTAATGTGGGCACCATTGGTCAC
GTTGATCACGGTAAGACCACCTTGACTGCAGCGATCACGCTGGTGCAGGCGAAGAAGTTT
GGTGGCGAGCAGCGCGCCTTCGATCAGATCGACAACGCCCCGGAAGAGCGTGAGCGTGGT
ATCACCATTGCTACCTCGCATGTGGAGTACGAGTCTGAGAATCGCCACTACGCCCATGTG
GACTGCCCCGGCCATGCTGACTATGTAAAGAATATGATCACCGGTGCGGCGCAGATGGAT
GGCGCGATCCTGGTGGTCTCGGCCGCTGATGGCCCGATGCCGCAGACCCGCGAGCACATC
CTGCTCTCTCGTCAGGTTGGTGTGCCCTACATCATCGTCTATATGAACAAGGCCGATATG
GTCGACGATGAAGAGCTGCTAGAGCTGGTTGAGATGGAGATTCGTGAGCTGCTGGACAGC
TACGATTTCCCCGGCGATGACACTCCTGTGATCATTGGTTCCGCGCTGAAGGCGCTGGAA
GGTGACGAGTCCGATATCGGCGCTGGCTCCATTGCCAAGCTGGTCGAGGCGCTGGATACT
TACATCCCTGAGCCGGAGCGTGCGATTGACGGCGCCTTTCTGATGCCCATCGAAGACGTC
TTCTCCATCTCTGGTCGAGGCACCGTGGTAACCGGTCGTGTTGAGCGCGGCGTGATCAAG
GTGGGTGAAGAGGTTGAGATCGTCGGAATCAAAGAGACCGCGAAGACTACCTGCACCGGC
GTTGAGATGTTCCGTAAGCTGCTGGATCAGGGAGAGGCCGGCGACAACGTGGGTGTGCTG
CTGCGTGGCACCAAGCGTGAAGATGTTGAGCGCGGCCAGGTGCTGGCGCACCCGGGTACC
ATCACCCCGCACACCCACTTCGAGTGTGAGGTGTACGTGCTGAGCAAGGATGAAGGTGGT
CGTCACACCCCCTTCTTTGCAAACTACCGTCCGCAGTTCTACTTCCGTACTACCGACGTG
ACCGGCGCCTGTGACCTGCCCGAGGGTGTGGAGATGGTGATGCCGGGTGACAACGTCAAG
ATGACGGTAAAATTGATCGCGCCGATCGCAATGGAAGAGGGCCTGCGTTTCGCTATCCGA
GAGGGTGGCCGTACCGTGGGTGCCGGCGTGGTTTCCAAGATCATCGAGTAA
>LHPEGIIC_00289 tRNA-Thr(ggt)
GCCCAGATAGCTCAGTTGGTAGAGCACACCCTTGGTAAGGGTGAGGTCGGCAGTTCAAAT
CTGCTTCTGGGCTCCA
>LHPEGIIC_00290 tRNA-Gly(tcc)
GCGGGTGTAGTTCAATGGTAGAACTTCAGCCTTCCAAGCTGACTACGTGGGTTCGATTCC
CATCGCCCGCTCCA
>LHPEGIIC_00291 tRNA-Tyr(gta)
GGAGGGGTTCCCGAGTGGCCAAAGGGATCAGACTGTAAATCTGACGGCTCCGCCTTCGGA
GGTTCGAATCCTCCCCCCTCCACCA
>LHPEGIIC_00292 Beta-barrel assembly-enhancing protease
ATGTCGATTCGTGTAACCAGCATAGTGCTGACACTCATCCTGACTGGCTGCGCAAGCGGC
CCCGTGCCGCCGACCGGCGCGGCCACCACCACGCCCAGCGAACCCCCCACCCCTTCCGCC
CCAGCCCCCCAGCCCGGCGCGGCGAGACTCACTCCTGACCTCATTTACGACACCCTGGTA
GGAGAGATCGCCAACCAACGCGGTGACAGCCAGACTGCATTCCAGCATGCCTACCGGGCG
GCACTTCAGTCTCGAAACCCGGGAATGGCCCAACGCGCCAGCCGGCTTGCTCTGCTATCG
AATCAACACCAGAACACTGAGAAGGCCCTGACGCTCTGGATCGAACTCGAACCCAACTCA
CTCAAGGCGCATCAGATCGCCGCTCTGCTGCATGCAAAACACAACGCTGACTCGAAAACC
TTGTTTCACCTGAAGCGCGTTGCCGAACTGGCCAACCAACAGGGCAAATCCGGCTATCTG
CAGGCCGCCGCAATCGCAGAGAAGAGCAACACCCCCGGCAAGGCGCTTGCACTGATGCAG
CAGATCACCGCCGGACAACAACAGAATCCTGCAGCACTCTACGCCCTCGCAGTGACCGCG
AACCACGCTAAACGCCACGACATCGCCGAACAGCAGGTCCGCACCGCACTCAATCTCAAG
CCCGGCTGGCCACAGGCTCGGCTGCTACTGGCTCGCACCCTGATCCTGCAAGGCAATCCA
GATGCAGGGTTAGATGAACTCAAGGCAGCCGTTGCCGACAACCCATCGGACAAAAAGCTA
CGCACCACGCTGGCCCGCACCCTGCTGGAACAGAATCAGACCGAACAGGCCCGTGCACAC
TTCATCAAGCTCCATCAGCAGTCACCGGAGAACGCCGACATCGGCTACGCCTTGGGCGTG
CTTTCGACCCAGCTCAAACACTACGACGAGGCCAAGGAGTATTTCACCAGCCTCATCGAG
CACGGCCAGAAAAAAGACGACGCCCATTACTATCTGGGTTTGATCAACGAGATCCAGGAA
CAGCACGACAACGCCATCAGCCACTATCAACAGGTCAGCGGCGGCGGCAACCAAATTGAC
GCCCGCCTCCGCACCGCACGACTGCTGACCAACAAGGGCGAGATCAAACGCGCCCGCGAG
CTACTGCAACGACTGCGCCTGCGCACCCCGCAACATCAACTTCGGATCAACCTGATCGAG
GCGGAGCTGCTACGCAGCACCGGCGACTTTGCATCCGCGATGGGAATCTACGACAGCGCA
CTGAAAGCGGATCCTGATAACCTCGATCTACTCTACGCACGCGGCATCAATGCTGCCGAT
CTGGGTGCGATCGAACAGATGGAACAGGATCTGCGACGCATTCTCGACAAGGATCCCAAT
CACGCCGACGCCCTCAATGCGCTGGGCTATACCCTAGCTGACAAAACCAAACGCCTGCAC
GAGGCCAAGCGCTACATCGAACGCGCACTGGCGCTGCAGCCGGACAATCCGGCGATCCTC
GACAGTATCGGCTGGGTCGAGTACCGCATGGGCAATGTCGAGCAGGCGCGCCACCATCTC
GAACATGCCGCGCAACAGAGTAAGGACGCCGAGATAGCCGCCCACCTCGGCGAAGTACTC
TGGCAGCTTGGCCTGCATCGCGAAGCATTGCAGATCTGGCAGGAGGCAATGCAGCGGGAG
CCCCGCAACCGCTTCATCCGCCCAGTACGCAAGCGCCTTACCGGCAGCGAACAGGGACGC
CTCCCGCAGAGCAAATGA
>LHPEGIIC_00293 4-diphosphocytidyl-2-C-methyl-D-erythritol kinase
ATGAGCGCCAATGATTCCCAGGGCCTCTGGCCGGCGCCGGCCAAGCTGAACCTGATGCTG
CGCGTGGTGGGCCGGCGCGCCGATGGCTACCACGAACTGCAGACAGTATTTCAGTTTCTC
GACCTGGCCGACCAGCTGCACTTCACCCCCACCGATGACAGCGCCATCCGCCTGCGCACC
CCTCTCCCCGGCGTCGCTCCCGAGCACGACCTGACAGTCCGCGCCGCTCACCTGCTACAA
CAAACCAGTCAGTGCCGGCTTGGAGCAGAGATCCACATCGACAAGCGACTGCCGATGGGC
GGCGGCCTAGGCGGCGGCAGCTCCGATGCCGCCACCACCCTGGTTGCGCTCAACCGGCTA
TGGAACACCAACCTGTCACAACAGGAGCTGGCCCAGCTCGGCCTCTCGCTGGGGGCCGAT
GTCCCCATCTTCATCCACGGCCACGCCGCCTGGGCCGAGGGCATTGGCGAAACTCTCAGC
AACATGGAACTCAACTGCCCCTGGTATCTGATCGTGCATCCTGGGTGCCATGTCTCCACC
GCCGACGTCTTCAGTGCCGCCGATTTGACACGCAACTCACCCCACATCAAAATAGCCGAC
TTCCTGGGGGGCGACAGAGCGAACGACTGCCTCCCGGTGGTGGCAAAACGCCATCCACAG
GTCGCCGATGCGCTGGCCTGGCTGGGTGAGATCACAACCGCCCGCATGACAGGAACCGGC
GCCTGCATCTATGGCGAGTTTAACAGCCAGGCCGAGGCAGAGAGCGCATGCTCGCGGCTG
CCGGAACGATTTCAGGGTTTTGTCGCGCGGGGGCTCAACCGCTCCCCGCTGTTCGACAGG
ATCGATTCGAGTTAA
>LHPEGIIC_00294 tRNA-Gln(ttg)
TGGGGCGTCGCCAAGTGGCTAGGCACCGGGTTTTGATCCCGGCATACGTAGGTTCGAGTC
CTACCGCCCCAGCCA
>LHPEGIIC_00295 Ribose-phosphate pyrophosphokinase
ATGATGGTTTTTTCCGGAAACGCCAACCCAAGCCTCTCCAGCGAGATCGCCAGCCACCTG
AACATGCCGCTCGGCAAGGCCCAAATTGGGCGTTTCAGTGACGGCGAGGTAATGGCCGAG
ATCCAGGAGAACGTGCGCGGTCGGGACGTGTTTATCGTCCAGCCCACCTCAGCGCCAACC
AACGAAAACCTGATGGAACTGCTGGTGATGATCGACGCAATGCGTCTCTCATCGGCCAAT
CGCATCACCGCTGTCATCCCCTACTTCGGCTACGCCCGCCAGGATCGCCGCCCCCGCTCC
TCCCGGGTCCCGATCACCGCCCGCCTTGCCGCCAAGATGATCAGCACAGCCGGTGCCGAT
CGGGTGCTCACGGTCGATCTGCACGCAGATCAGATTCAGGGCTTTTTCGACATCCCGGTA
GACAACGTCTACGCCTCACCGATCCTGCTCAGCGATGTCTGGCGCCAGCGCCACCCGGAC
CTGATGGTAGTCTCCCCCGATGTCGGCGGCGTGGTGCGCGCCCGGGCGCTGGCCAAGCGA
CTCGACGACGCCGATCTGGCGATCATCGACAAACGCCGCCCACGCCCCAACGAGGCCAAG
GTGATGAACATCATCGGTGAAGTGGAGGGGCGCAGCTGTGTGCTGATCGACGACCTGGTC
GACACCGCCGGCACCCTCTGCCAAGCTGCCCAAGCCCTCAAGGAGCATGGTGCCGCTAAG
GTCGTCGCCTACTGCACACACCCGGTACTCTCCGGCCCGGCGGTAGACAACATCAGCAAC
TCGGTACTCGACGAGCTGGTGGTGACCAACACCATTCCGCTCTCGGATGCGGCCGCGGCC
TGCGACAGGATCCGTCAGGTCAGCATCGGCGAGCTGCTGGCCGAGACTATGCGCCGCATC
AGCGGCGAGGAGTCGGTCAGCTCACTGTTTGTCGACTGA
>LHPEGIIC_00296 50S ribosomal protein L25
ATGTCCGTCAGTTTTGAAATTACTGCACAGCCCAGGAGCGATACAGGGAAAGGTGCGAGC
CGCCGCCTGCGCCGCACCGGCATGGTCCCCGGCATCATCTACGGTGGCCACCAGGAACCC
TCCATGATCTCGCTGGCCCACAACGAGCTGATCCTGCACCTGGATCATGAGGCCTTCTAC
TCCCACATCCTCAACCTGAAGGTTGGTGACGCCACTGAGCAGGTGGTGCTGAAGGATCTG
CAGCGCCACCCAGCCAAGCCGTTCATCATGCACATCGACTTCCAGCGCATCAGCGCCGGC
GAGAAGATCCGCATGCAAGTGCCGCTGCACTTCACCAACCAAGAAACCGCACCCGGCACC
AAGGCGGGTGGCCAGGCCTCCCACATGCTCAGTGATGTGGAGATCACCTGCCTGCCGAAG
GATCTGCCCGAGTTCATCGAAGTCGACATGGGCGAGATGAACGTTGGCGATGCCATCCAC
CTCTCCGAGCTGAAACTGCCCGCAGGTGTGGAGCTGCCCTCCAGTGAGCATGAGGACACC
ATCGTGGTCAACATCCATAGCGGCCACGCCGCAGCTGACGAGGATGAGACTGAAGAGGGC
GCTGCAGAGTAA
>LHPEGIIC_00297 Peptidyl-tRNA hydrolase
ATGCCACCCATCAACGCCCACCCCATCAAACTCATCGCCGGACTCGGAAACCCGGGTGGC
GACTACGCTGAGACCCGTCACAACGCCGGCTTCTGGTTCGTCGAACAACTCGCCAGGCGC
TACAACGGCAGCTTTCGCGCTGAATCGCGCCACCATGGCCAGCTCTGCCGCATCAGCGTC
AGCGGACGTGACTGCCGGCTGTTGATGCCATCTACCTTCATGAATCGCAGCGGTCAGTCG
GTGTCGAGCCTTGCCAGCTATTTCAAGATCGCTCCTGAAGAGATCCTGGTCGCCCATGAC
GAACTCGATCTACCCACCGGCCAGGCCCGCCTCAAGCGCGGCGGCGGCCACGCCGGGCAT
AACGGTCTACGCGACATCATGAGCGCCATCGGCAGCCGTGACTTCCTGCGCCTACGCATC
GGCATCGACCGCCCCCAGCAGAAGGGACCGGTCACTAACTATGTGCTGGGGCGCCCCTCC
AAACAGCAGCGTAGCGAGATCGAGGATGCCATCGACAAGGCCGCTGACTGCCTCGAGCTC
CTGATTCAGGGCGAGTTGCCACAGGCGATGAACCGCCTCCACAGCAGCCGCTAG
>LHPEGIIC_00298 hypothetical protein
ATGACCTACAGCCGCATCCTGCTAACTGCACTTCTACTCCTTCTCTGCTGGCCGCTAGCT
GCAGAACAGAGCGACCCGGAGGCGATCGCGCTGCTGCAGAAGAGCGAGACACTGATGCGC
TCCAGCGGCACTATCGCCCAATATAAGCTCGAGATCATCCGCCCCGATTGGCAGCGCACC
ATGGAGTTTGTCAGCCACGACGACTATCCCAACAACCGTTTCCGCATGGAGATACTCTCG
CCACGCAAGACCAAGGGCACGGTATTTTTAAAGATCGGCGACCAGCTCTCGATGTTTCTC
CCTAAGTTACGCCGTCAGATCGCCATCTCCCCGGCGATGATGCACGATGCCTGGATGGGT
TCTGACTTCAACAACCAGGATCTGCTCGAAGCCAACTCGTTGATCGATGACTACACCCAC
CACATCACCGCACGCCAGGGTGAAGGCAAAACTGCGCTCATCACCATCACCTCCCAGCCC
AAACCCAACGCCAAGGTCAGCTGGAGCAAGCTGCAGCAGCAGATCCGCGGCGACGGCATC
CCGCTCTCCATCACCTACGGCTGCAATGACCCCACAGGCGGTCGGCAGCTAAAGTTTGAA
GCGGTGCAGAAACTTGGTGGCCGCAACATCCCCACCCGCATGATCATGCAGCCACAAGGC
CAGCCTGGCAGGCGCACCGTCATCACCATCAAATCAGCATCCTTCAACCAACCCCTGGAT
GAGGCGTTGTTTGCCCCACAGGCAAAGAAAAAATAG
>LHPEGIIC_00299 Macrolide export ATP-binding/permease protein MacB
ATGGGGAACACTGCAAGCTCGGCCAACCGACTGATTCTTGCTGTCGCACTGCGCAGCCTG
AGCGACAATCTGCGCCGCACCCTGCTCACGGTGGGAGCGATCGCAACCGGCCTCGCCTCG
TTGATCTTCCTCTGGGGCTTTAACGATGGCCTGCACCACAACATGTTGAAGAACTTTCAG
GAGTCGATCATCGGCAGCCTGCAGATCCACCGCCAAGGATTCTTTGAAAACCCCAAGCTC
TCACTCCATCTGCGCCATCCCGATCAGGTAACTCAAACCCTCAACCGACTCGGTGCGAAC
ACATGGAGCCCACGTCTAGAGAGCTTCGCCCTAGCCGCCTCCGACACCACCACCGAAGGG
GTGATGCTGATCGGCATGGACCCAGTGCACGAACCCCGCGTCACCAAGCTGAAAGAGCGC
ATCGGCGAGGGGCGTTTCCTACAGCCCGGCGATACGTTTGTCTGCATCCTCGGCGCCACC
ACCGCGCGCAATCTCAAGATCGGGCTTGGCGACTCCCTGGTGCTGCTCGGCTATGACCGC
TTTGGTGCGCTGGTGGCGGAGGAGTTCCGTCTGATTGGCATCATCACCAGCGGTGAGATG
GGGCTCGACCGTGGCATGGCGCTCACCAGCCTAAGCGCACTGCAGGAGATGCTCGACTTC
CCCGGTGGCGTTACAGACCTGGTGGTCAGGGTTCCGGAAGAGCGCCTCAATTCGCTGAAG
GCGGATCTTCTGCTGACACTAGCCGATCAGGACCTGGAGGTGATGGCCTGGAGCGACATG
TTTCCGGTGATGCAGGAGTGGATCACCCTGCACAACGGCTTCCTCTACCTGTTCCTCGGC
GTTGTGTTGTTCATTGTGCTGGCCGGTGAACTCAATACCCTGTTGCTGTCGATGCTTGAA
CGCACCCGCGAATTTGGTATATTCATGGCGATCGGCACCCAGCCCCGTCAACTCACCCTG
ATGATCCTCAGCGAGGCGCTGGCGATCGGCCTGCTTGGCATCTTCTGCGGCATTCTGCTC
GGTATTGCAATTGTGCTGCTCACCCAACACACCGGCATCGATCTGTCGCTGCTGCTGGGC
TCCACCACCCGCTTCTATGTCGACCCGCTGATCTACCCGAATCTCAACCTGCAACATCTC
GGCATCACCACCCTGGCAATCCTGCTCACCTCCCTGCTGGCGGGCATCTACCCCGCGCGG
CGAGTCAGCCGGCTGCAACCCGCCGAGGCGCTGCGCCATGTCTGA
>LHPEGIIC_00300 hypothetical protein
ATGTCTGACGCAACCAGGCTCCCCGCCCGCCTCTATCTGCAGCTGAGTCTGCGTAATCTC
TGGCGCAATCCGCGGCGCACCCTCATCACCCTCTCCGTGATGATCTTCGGTATCGCCACC
CTGACCCTGCTCGGCGCGCTCAACGATGGCTGGCTCGAGCAGATGCGCACCAACTTCATC
CTTAGTTTCACCGGCCATGTGCAGGTGCATGCACAGGGTTTCGAGGCATCGCAGAACCTG
GCTGATCACATCGAGCTGCCCGAGGAGGTGACTAGCCTGATGTCGAGCATCATCGAGATC
CAGAGCTGGACCCAGCGCATCCGCAGCTCCGGGCTAATCTCACGCGGCGGCAACAGTGCC
GGCGTGCAGATCATGGCCATCGACCCCGAACAGGAGACCTGGGTCACCCACATGCACGAA
TCTGTGGTGCAGGGGCGCTGGCTCAATCCAGGTATGGCCCACGATCTACTGCTTGGCGCA
ACCGTGGCACAGAATATCGGCGCAAAACTGGGCGATCGGGTGGTGCTGATGTCACAGACT
GCCAGCGGCAAGATGGTCTCAGAGATCTTCTTCCTGCGTGGCGTCATCGAGTCGGGCGCA
CCGCAAATCGACCGCACCCTGGCACTGATCCCGCTCGATTCGACGCAACTCTGGCTCGGC
ATGCCGGGAGTGGTCACCGACATCGTTATCCGCGCCCAGCAACACCAGGATACCGACCGC
ATCCGGCGCATCCTACGCCAGCTTCTCTCGGAGCAGGACTACGAAATCCTCACCTGGAAG
GCTCTCGATCCAATGGTCCGCCAGTGGCTCGACTTTAGTGATGCCTACGGGCTGGTAATC
ATCCTGGTCGTGGCACTGCTGGTGCTGGTGGAGATCCTCAACACCATGCTGATCGCCTTG
CATGAGCGGCAGAAGGAGCTGGCGATCATGCTTGCAGTGGGCACCCGTCGCCGGCAGATC
TTTGCCATGCTGCTGTTGGAGGCGGTAATGCTGATCCTGTTCGGTAGTCTGCTCGGTTAT
CTGGTCGGTGGCGCGGTGGTGTTTGCACTGGCCGATCAGGGAGTCGACCTCTCCGCCTAT
GCCAATGCCTTCCAGTTTTTCTATATGGACCCGGTCATCGTGCCGAACCTGAGCGCCGAG
AGCACCCGGCGTATCCTCGGCACCACCCTGATTGCTTCGCTGGTGGCCGGTATCTATCCC
GCCTGGCAGGCCACTCGCATCCAGCTCAGCCAATCTCTAAGAATCCAGTAA
>LHPEGIIC_00301 putative ABC transporter ATP-binding protein
ATGCAAGAAAACAAAAGCAACAACATCATCGAGGCCAAAGATATCTACAAGTGCTACTGG
GTCGGCACCATGCCCTATCCCGCCCTCAACGGTATCAACCTACACATCAAGCCCGGCGAG
TTTACGGTGCTGGCGGGACGCTCCGGTTCGGGCAAGAGCACCCTGCTCAACCTGATCGGC
GCACTGGAGTCTGCAGACCGGGGGCAGATTCTCATCGACGGAAAGAACATCCTTGCCCAA
CCCGAACAGCAGCGCAGCCAGTTCCGGCTGCGAAACATCGGCTTTGTGTTCCAGTCTTAC
AATCTGGTGCGGGTGCTCAGCGCGCGGGAGAATGTCGCCTATGTCTGTCAGCTGCAGGGC
AAGAGCCGCAAGCAGAGCGAGGCGATCGCCAACCACTGGCTGAACGAGGTCGGTATAGAG
CATCTTGGCTATCGCCGCCCGGACCAGCTCTCCGGCGGCCAACAACAGCGGGTTGCAGTT
GCCCGGGCGCTGGCCAGCGAACCTCGCATCGTACTGGCGGATGAGCCCACCGCGAATCTC
GACTCCAGCACCGGGCGGGATCTGATCCAGTTAATGCAGGGGCTGAATCAGAAGTTGGGT
ACGACCTTCCTGATCTCCTCCCACGATCCGGACGTAATACAGGCCGCCGGACGCCTGATT
AAGCTGGCCGATGGGCGGGTGGTGAATGCCGACCAACCACAGTCGAGCCAGCCTGTCAGT
ATCACCAGCGCCTGCCCGATGCAAAACTTGCCGCTGCGGGAGCGCCTGCGCGGCTTCTTC
CGCAAAAAAAACAACCGGGCAACAAAAAAACGGCAGCGCCCAATTGGACGCCGCCGTTCC
TGA
>LHPEGIIC_00302 Fumarate and nitrate reduction regulatory protein
ATGAAAAAAAACATAACGACCAGTGAAGGAGGCGGGGATGGTCAGGCAGCATCGCCGCAA
GGACAAGCCGCTCAGCATCAATCTGAATTGGATTGTTCTAAGTGTGAAGCAAGGTATCGC
TGCCTGGGGGAGGGACTCAGTGAAGAGCAGCTGCTGGGGCTACGTAAGATTACTCGTACC
CTGGGTCCTTTCCAGCCCGGAGAGGCCATCTTCAGGGTAGAGGGCAAATTCAAGTCCTTG
TTTGTCATTCAGTCGGGTGCTGCCAAGATCGAAACCGCTTCTTTCGAGGGTGCGAAATTG
GTGGATGGTTTCTTTTTTCGGGGCGACCTGGTGGGCCTGGAGTCGATCGGTGCCCAGCAA
TATGGCCACGATGCCATCGCATTGGAGCGGACTCTGGTTTGTGAACTCCCTTTTAATCAG
CTTGAGTCGCTTTGTTCGTTTGTGCCGAGGCTACAACGGAAGCTATTGATCATTCTGGGG
CAGAAGATTCGCTACACGAACGAGACCATCGTGCATGGGCGCTATGTGAGTGGTGAAAAG
CGTCTGCTATTTTTTCTGCAGATGCTTTGCGAAAAGAAGATTATTAAGAAAAATGACAAT
ACAGGCAGCGTGGATCTGCCCATGTCAAAAGGAGATATCGCCAGTTATCTGGGTTTGCGA
CCTGAATCCCTTAGCCGGGTGCTGACCAAGCTCCAGAGTGACGGCATTATTCGAAACCAT
ACAAAGAAGATAGAGTTTCTAGATATCAAGGCAATCCTGCAGCAAGTGTGCAGGTAA
>LHPEGIIC_00303 Phosphomethylpyrimidine synthase
ATGAGCGCCATCCCAGAAGATTTCATCAAAAAGACCGCCAACCTCTCCGAAGAGGTGACC
CGTCCCTTCTTCAAGTCGAAGAAGATCTATGTCGAGGGTTCGCGCCCCGATATCCGCGTG
CCGATGCGCGAGATCGAGCAGGATCCCACCGCCGCCAGTTTCGGTGCGGAAGAGAACCCG
CCGATCACCGTCTACGACACCTCTGGTCCTTTTACCGACCCGGAGCAGAAGATCGACCTG
ATGAAGGGCATGCCCGACCTGCGCTCTGGCTGGATCGATGAGCGGAATGACACCGAACAG
CTGAAGGGCCCCAGCTCTGAATACGGTCGTGCCCGCCAGGGCGACCCGGAACTGGCCGGT
CTGCGCTTCGAGCACATTCGCGCCCCGCGTCGTGCCAAGCCGGGCCAGAACGTCACCCAG
ATGCACTACGCCCGCCAGGGCATCATCACTCCGGAGATGGAGTTCGTGTCGATCCGCGAG
AACTGCCGTCTGCAGGAGATGAAGGCCGATCCACGCTACGCCAAACTGCTACGCCAGCAT
GCCGGTGAGCCGATGGGCGCGCAGATCCCTGATGAGATTACCCCGGAGTTTGTGCGCTCT
GAGATCGCCGCCGGGCGTGCCATCATTCCCGCCAACATCAACCACCCGGAGATGGAGCCG
ATGATCATTGGTCGCAACTTCCGGGTGAAGATCAATACCAACATCGGTAACAGCGCCGTC
AGCTCGTCCATCGACGAGGAGGTGGAGAAGATGGCCTGGTCCGCCCGTTGGGGCGGCGAT
ACCCTGATGGACCTTTCCACTGGCAAAAACATCCACGAGACCCGTGAGTGGATCCTGCGC
AATAGCCCCATGCCGATCGGCACCGTGCCCATCTATCAGGCACTGGAGAAGGTCAACGGC
AAGTCCGAGGATCTCACCTGGGAGATCATGCGCGATACCCTGATCGAGCAGGCAGAGCAG
GGCGTCGACTACTTCACCATTCATGCTGGCGTGCTGTTGCGTCACGTGCCGCTGACGGCT
GATCGCGTCACCGGTATCGTCTCCCGTGGCGGCTCGATCCTCGCCAAGTGGTGTCTGGCC
CATCATGAGGAGAATTTTCTCTACACCCACTTCGAAGATATCTGCGAGATCATGAAGGCC
TACGACGTCGCCTTCTCTCTGGGTGACGGCCTGCGACCCGGCTGCCTGGCTGATGCTAAC
GACGCCGCCCAGTTCGGTGAGCTGGAGGCCCTGGGGGAGCTCACAAAGATCGCCTGGAAA
CATGACGTGCAGGTGATGATCGAAGGCCCTGGCCATGTGCCGATGCAGATGATCAAAAAA
AACATGGACAAGGAGTTGGCCGACTGTTTCGAGGCGCCGTTTTATACCCTCGGCCCACTG
GTCACCGATATCTCCCCCGGCTACGATCACTTCAGCTCAGGCATCGGTGCGGCACAGATC
GGTTGGTATGGCACCGCTATGCTCTGCTACGTCACGCCCAAGGAACATCTGGGCCTGCCG
AATAAAGAAGACGTGCGGGAAGGCATCATTACCTACAAGGTTGCGGCCCACGCCGCCGAC
CTGGCTAAGGGTTTTCCCGGCGTCCAGCTACAGGACAACGCTATGTCCAAGGCGCGCTTC
GAGTTCCGCTGGGAGGATCAGTTCGCCCTCGGCCTCGATCCGGAAAAGGCTCGCGACTTC
CATGACGAGACCATGCCCCACGACTCCCACAAGGTGGCGCATTTCTGCTCCATGTGCGGC
CCCCATTTCTGCTCTATGAAGATCACCCAGGAGGTGCGCGAATTCGCCGCCAAACAGGGG
ATTTCAGAGATCGACGCGTTGAAGCAGGGTATGAATGAGAAGTCGGTGGAGTTTAAGCAG
CAGGGCAGCGAGATATATAAAGAGATCTGA
>LHPEGIIC_00304 TPP
ACAACCAGCTAGGGGCGCCTGATTTTCAGGCTGAGAGAGACCCTTACCACCTGATCCGGT
TAATGCCGGCGTAGGGAAGCTGAACGCACCGACA
>LHPEGIIC_00305 Protein-L-isoaspartate O-methyltransferase
ATGATCGAGAGCAGTATCGAACGGGCCCGCTTCAATATGATCGAGCAGCAGATCCGGCCC
TGGGAGGTCCTCTCCCCGGCGGCACTGGAGACCCTGCAGACGCTACCCCGCGAGGCTTTT
GCGCCGGCGGCCTACCGCGGCCTGGCATTTGCCGATTGCGAGATCCCGCTCGGCCACGGC
GAGACGATGCTCTTCCCGCGCATCGAAGGCAAGGCGCTGCAGTCGCTCGATATCCAGCCC
TCTGATCTGGTCTATGAGGTCGGCACCGGCAGCGGTTTTCTCACCGCCTGTCTGGCGAAG
CTCGCGCGGCAGGTGGTCAGCATCGACATCCATCCCGACTTCACCGAGCAGGCAGCCGCC
CGCCTCGACGAGATGGGCATCCACAACGTCTCGCTGAGCACCGGCAATGCGCTGCAGACC
CCGTCGATCAAAGGTCCGTTTGACGCCATCCTGGTCTCCGGCTCGGTCCCCACCAGTGAG
CAGGCAGAGATCTTCCGCTCCCAGCTGAAGCCCGGCGGACGTTTGTTTATCGCGGTCGGT
GAGGCACCGGTAATGGAGCTGCTGCTAATTACCCGAGAATCGGAGCGCGCGTTCCGTGAA
GAGGCTATCCTCGAGACTGAACTGAAGGCGTTGCAGGGAGCCGCGCCAGCGAAGTCATTT
GAGTTCTGA
>LHPEGIIC_00306 hypothetical protein
ATGAATCTGCACAAAGTAAGACTACCGCTTGCCCATGCAAAAAGCTCCCAGTTGCTGATC
ATCAATGTGCAGGAGAAGCTGGCGAAGGCGATGTACACGCCGCATCGCGAGCAGATGCTA
ATCAACATCAACCGCCTGAGCCAGGCGGCCCGGATACTGGAGATCCCAGTGGTGCTCTCG
GAGCACTACGCCAAGGGCCTTGGACGCACCCTGCCTGAGATCACCCAGCACCTTGCCCCC
GAGGTGGATGCCAAAGACAGGCTCGCCTTCTCCTGCTGCACCGCCCCCGGCTTCGAGGAA
GAGCTTGAGCGCGCCGAAGAGCGTAAGCAGATCATCATCGTTGGCCTGGAATCCCACATC
TGTGTGCTGCAGACGGCATCCGGCCTGCAGCAGTGGGGGTATCAGGTATTTGTGGTGGAA
GACGCTATCGCCTCCCGCTCATCCAATAACCGCCGCAACGCCATCGAACGCTTGCGTGGC
GGCGAGGTCATCATCAGCAATGCGGAATCGGTCGCCTATGAGTGGCTAAGTGACGCCGGC
CACGCCCACTTCAAAGAGGTCACACAACTTTTTCGTTAG
>LHPEGIIC_00307 3-deoxy-D-manno-octulosonic acid transferase
ATGCGCGGCCTCTACACCTTGCTGGTCTATCTGCTGCTGCCGCTGGTGGTGCTGCGGCTC
TTCTGGCGCAGCCTGCGCGCGCCGGCCTACCGGCAGCGCTGGCTGGAGCGGTTTGGTTCA
CTGCCGCTGGCCCTGCAGCAGGATTCGATCTGGCTGCATGCGGTCTCGGTGGGCGAGGTG
CAGGCCGCCCAGCCGCTGATCCGTGAGCTGCTGCTGCGCTATCCGCAGATGCCGCTGGTG
GTCACTACCACCACCCCCACCGGTGCCAGGCGGGTTGATGAGCTGTTTGGCGGTGAGGTG
CACCACCTCTATGCCCCACTGGATGTGCCGCTGGTGGTGCGGCGTTTTTTCCGTGCCCTG
CGACCGCGTATCCTGATCCTGATGGAGACCGAGATTTGGCCCAATCTGCTGCATGAGTGT
CAGCGGCGGGGAGTGCCTTCACTGCTGGCGAATGCGCGTCTCTCGGCTCGTTCGGCGCGC
CGCTATCAGCGGCTGGCTGGTCTGACTCGGCAGACCCTGCAGCGGATCGATCTGATTGCC
GCCCAGGGTGAGCGGGACGCAGAACGCTTCATCGGCCTGGGTGCTATCTCCGAGCGGTTG
CTGGTGAGCGGCAGTGTCAAGTTTGATCTGCGCCTGCCGGCGAGCCTGCGTGAGCAGGTC
GATGTGCTGCGCCGCGAGTGGGGGCAGGAGCGACCGGTATGGATCGCTGCCAGCACCCAC
GAGGGTGAGGAGGGACCGATCCTTGAGGCCCACGCGCAGGTTCGTGAGCGTCTGCCGAAT
GCGCTGCTGGTGCTGGTGCCGCGTCATCCGGAACGTTTCGAGCGGGTCGCCGAGCTGGTG
AGTGTCAGTCGGATGGCGATGGTGCGCCGCTCGCAGCAGCGTCCCTGCAGCGGGAGCACT
GCGGTGTTTCTCGGCGACAGCATGGGGGAGCTGCCGTTGTTTCTCGGTGCTGCCGATCTG
GCCTTCATCGGGGGCAGTCTGGTGCCGGTGGGTGGGCATAACATCCTCGAGGCGGCGGCC
CAGGGGGTGCCGGTGGTGTTTGGCCCGCATGTGTTCAACTTTGCCGAGATCAGTGAGCTG
TTTCTGGTCCAGGGTGCGGCCCGCCAAGTGCAGGATGTCGCCGGGCTGGTCGCCCTGTTG
CTGAGCTGGCTGGGAGATGCCAGTCAGCGTAGCGTGGTGGGTGAGCGGGGCCGGGAGCTG
GTGGAGGCCAACCGTGGTGCGCTGCAGCGGCTGCTGCAGCAGGTCGATCAGCTGTTAGCC
GGCGGGCGGCGCTAA
>LHPEGIIC_00308 hypothetical protein
ATGGAGCTGAGACCGCTTGGCACGACCGGCATCCAGGTCAGCCCGCTGGGGCTGGGCACG
GTGAAGTTTGGCCGCAACCAACAGGTGAAGTACCCGAGTCGGTTCGAGATCCCGGATGAC
CGGGCGGTGCGGGAGCTGCTGACGCTGAGCCGCGATCTGGGCATCAACCTGATCGATACC
GCCCCCGCCTACGGCAATAGCGAGCAGCGCCTCGGCGAGCTGCTGCCTGGCAGTCGTCAC
GACTGGGTGATTGCCACCAAGGTGGGGGAGATCTTCGAGGCGGGCGAGTCGCGCTTCGAT
TTTTCCGCCGAGCATACCCGCGCCAGCGTGGAGCGCAGTCTGCGGCGCTTGAGAACCGAC
TATCTGGATCTGGTGCTGATCCACTCCCAGGGTAAGGATCTGCGAATCCTTGAACAGGAG
CCAGTGCTGGATACCCTGCGTCAACTCAAACAAGAGGGCAAGCTGCGGGCCATCGGTATG
TCGAGCAAGACCATTGAGGGTGGGCTGCAGGTGGTGCAGAAGTGCGATCTGGTGATGGTG
ACCTGTAATCTTGATTACAACGAAGAGCTGCCGGTGCTGCAGGCGGCGGCGGATGCGGGC
AAGGGGGTGTTGGTGAAAAAGGGACTGATGAGTGGCCATCTGCAGGGGGCCGAGGGCGTT
CTCCGCTCGATGGCGTTCATCTTCGACCAGCCCGGCGTCAGCAGCATGATCATCGGCACC
ATCAATCCGGCACATCTGCGTTCAAACGTGACGGCGATTGAGGCCGTCCTGGCTGGTCGC
TGA
>LHPEGIIC_00309 putative FAD-dependent oxidoreductase
GTGAAAATCAAAGTGAAAACAGTCGAAACCGACATCGTCATCTTCGGCGGCGGCATCGCC
GGTCTCTGGACCCTGACCCGCCTGCGCCAGGCCGGTTACGCCTGTCTGTTGCTGGAGTCG
GGGTACCTCGGCGGGGTGCAGACGATGGCCTCCCAGGGGATCATCCATGGTGGCACAAAG
TACGCACTGGCCGGCAAGCTGACTGGCTCCTCCCAGGCGATTCGCGAGATGCCACAGATC
TGGCGTGACTGCCTAGCTGGCCGTGGCGAGATCGATCTGAGCCGGGTACGGCTACTCGCC
TCGCATCAGCACCTCTGGTCGAATGGCATGCTCTCGCGGATGGCGGGTTTCTTCGCCGGT
AAGGTGATGCAGAGCCGGATCAGCGAGGTGCAGGGGGAAGATCGTCCCGCACTGTTTCGT
GACCCAGCGTTCCACGGCAGCGTCTACCAGCTCGATGAGCCGGTGCTCGACATCGCTTCC
TTAATTATGGAACTGCAACGTCAACACGGCGACTGTTGTCTGCAGCTGGCGGGGCCAGAA
GTGGTCGAGTTCTGTTCTGAAAACCATCTAAGGCTGCAGGGCGAGGATGGCCGTCAGCTG
GAGATCCGCTCCCGGCGCATCCTGCTCAGTGCCGGTGCCGGTAACCAGACACTGCTGCGC
CGGCTCGGCCGCGACACCCCGGCGATGCAGCGTCGCCCGCTGCAGATGGTGATGCTGCGT
GGTGCACTGCCGCCGCTCTATGCCCACTGTCTCGGCGCCAGCGCCAATCCGCGCCTAACG
ATCACCAGCTACCCAGTGGCGGATGGCACGCAGGTCTGGTACCTGGGAGGCGAGATCGCC
GAAAATGGCGTTGGCCGCGATGCCGATGCGCAGATAGCCGCGGCGCAACAAGAGCTGCAG
GCGCTGCTGCCTTGGGTCGATCTGAGAGGCGTGCAGTGGGCGACGCTGAACGTGGATCGC
GCCGAACCCCGCCAGCCTGACGGCAAGCGCCCCGATAATCCTTATCTGGAGGAACGGGAT
GGTGTGCTGGTCGGTTGGCCCACCAAGCTGGCCTTTGCGCCGCTGCTGGCGCGCCAGGTG
GAGGCGCAGTTGCGCAGCGCTGGCATCGAACCAAATCTACCAGAGGTGGTGCCTGACTGG
CCCGCCCCACAACGGGCAGCACTGCCCTGGGAACACGCACAATGGAGCTGA
>LHPEGIIC_00310 Bifunctional protein HldE
ATGTCGATCGAAATTCCCAGCTTTGAGCAGGCCCGCATCCTGGTGGTGGGGGATGTGATG
CTCGACCGCTACTGGCACGGCGAGGCGGTGCGCATCTCGCCGGAGGCGCCAGTGCCGGTG
GTGCGGGTGGGCGAAGAGGAACAGCGCCCCGGTGGCGCCGGCAATGTGGCGCTGAATGTC
GCCGCGTTGGGAAGCAACGCCATGCTGGCGGGGATCATCGGTGATGACGAGCCGGGTCGG
ATGCTGGGGGATATCCTTGATGCCGCCGGGGTCGACTGCCGTTTCGAATATCTGGATGGC
CTTCCCACCATTACCAAGCTGCGGGTGGTCAGCCGTCACCAGCAGTTGATTCGCCTCGAC
TTTGAGGATGACTTCCCGGCCGCCGGCAGCGAGCTGCTGCTGGAGGCCTGCCGCGCAGTG
ATCGAAGAGGTCGATCTGCTGCTGCTCTCCGATTACGCCAAGGGCACCCTGCAGGATATT
CAGGGGCTGATCGAGCTGGCCAGGCAGCACGGCAAGCCGGTGCTGGTGGACCCAAAACAG
CAGGATTTCTCACTCTACCGTGGCGCCACCCTGCTGACCCCCAACCTGGCCGAGTTCGAG
TCGGTGGTCGGTCCTTGCCGGGATCAGGAGGAGCTCGTCAGCAAGGGCCAGGCGCTGATC
CGGCAGCATGATCTGCAGGCGCTACTGATCACCCGTGGTGAGCAGGGGATGAGCCTACTG
CAGCGCGACCTGGAACCCCGACACATGCCGACCCATGCCCGCGAGGTGTTCGATGTCACC
GGTGCCGGCGATACCGTGATCTCAGTGCTGGCGGCGGGCTTGGGGGCCGGGCTCAGCCTG
GAGTTGGCCACCCACATCTCCAACGTGGCCGCCGGGGTGGTGGTCGGGAAACTTGGCACC
GCCTCGGTGACGGTGGACGAACTTAAGGCGGCGATGCTCGAGCATCAGGCGACTCACCGC
GGCGTGGTCAACGAAGATGGGTTGCTGCGGCTGATCGGCCTAGCCCGCATCCAGGGCGAG
AGCATCGTTGTCACTAACGGTTGTTTCGACATCCTCCACCCCGGTCATGTCACCTATCTG
GAGGAGGCGAGCCGCCTCGGCGACCGATTGGTGGTGGCGGTCAACGTGGACGAAACGGTG
CGCCAGCTGAAGGGCGAGAATCGGCCGGTGAACGGCCTCGAGCACCGCATGCATGTGCTG
GCAGCGCTGGCCTGTGTCGATTGGGTGGTGCCGTTCAGTGAAGAGACCCCAGAGCGGTTG
ATCTGCCGCCTCAAGCCCGATTTTTTGGTAAAAGGCGGCGACAACGATCCGGACAAGATC
CCCGGCGCAGCCTGCACCCGTGAGGCGGGGGGCGAGGTGCGGGTGCTGAGCTATGTGGAA
GGTGTCTCGACGACACGGATAGTGGAGTCGATCCGGGAGAGCTAG
>LHPEGIIC_00311 Lipid A export ATP-binding/permease protein MsbA
ATGCCCAAACTCACCAGCAAGACCCTCTATCTGCGGCTGCTCGGCTACGTCAAACCCTAC
CGCCGGCTGTTTGCGCTCTCGATCTTCTTCACCGTGCTGCTGGCGCTCACCGAACCGATG
CTGCCGGCACTGCTCAAGCCACTGCTCGACGGCAGTTTCGTGGAGAAGGATCCGCAGACG
ATCCGCCTGATGCCGTTCGCCCTGGTCGGCGTGTTCCTGCTGCGCGCCCTCACCAGCTAT
GCCAGTACCATGACCATCAACGCGGTCTCGACCCGGGTGGTGATGGACCTGCGCAACCAG
ATCTTCGACAAGCTACTGTGCCTGCCCAACCGCTTCTATGATGACAACCCCACCGGCACA
GTGCTCTCCAAGGTCACCTTCAACGTCGAGCAGGTGGCCGCCGCCTCCACCGAGGTACTG
ATCGTGCTGGTGCGCGACTCGGTGGCGGTGCTCGGGCTGGTCAGCTACATGCTCTGGCTC
AACTGGCGACTGACCCTGGTGGTGTTCCTGCTGGCGCCGATCATCGTGCTCATCGTGCGC
CTGATCAGCAAGCGTCTACGCCGCCTCAGCCACTCGATCCAGAGCTCGATGGGAGAGATG
ACCCATGTACTGGAGGAGGCGATCCAGGGCAACCAGGTGATCAAACTGTTCGGTGGCCAG
GCCTACGAGTCGGGCCGTTTCCGCGAGATCAGCAACTGGGTGCGGCGCTACCACATGAAA
CGCGTCGCCGCCGCCTCGATCAGCTCACCCGCCGGCCAGATGGTAATGGTGCTGGGACTC
GCCGGGATGCTCTATTTTGCCTCGATCCAATCGCTCAACGACCAGCTCAGCGTCGGCTCC
TTTGTCTCCTTCATCGCCGCCATTGTGATGCTGCTGTCACCGCTGAAAAAGCTGATCCGC
ATCAACGAGCAACTACAGCAGGGGCTGGCGGCGGCAGAGAGTGTGTTTGACCTGGTCGAT
GAGCCGAGCGAGGCAGACCAGGGGCAGCGACCGATCGAACGCCTCAGCGGCCAGATCCAC
TTCGAGAGGATCCACTTCAGCTACCAGGGCGCAAGTGAGCCGGCCCTGCGCGACATCGAC
CTGAAGATCGCGACCGGCGAGACCGTTGCCCTGGTCGGCCCCTCCGGCAGTGGCAAGAGC
ACCCTAGCGAGCCTGCTGCCGCGCTTCTATGAGCAGAATCAGGGCCGGATTCTGCTCGAC
GGCATCGACTGCCGCGAGATGCCACTGGCACAGCTGCGCAACAACATCGCCCTGGTGAGC
CAGGATGTCACTCTGTTCAACGACACGGTAGAGGCCAACATCGCCTACGGGTTGATGCGC
GGCACCCCCCGCGACAAGGTGCTGGAGGCGGCTCGCGCCGCCCACGCCATCGAGTTCATC
GAACAGATGCCAGACGGCATCGAGACCCTGATCGGCGAAGATGGCACCCGCCTCTCCGGC
GGCCAGCGCCAACGCCTTGCCATCGCCCGCGCGCTGCTCAAGGATGCGCCTATCCTGATC
CTCGACGAGGCCACCTCGGCACTCGACAACGAATCGGAGCGCTACATCCAGGAGGCACTG
CAGACCCTCACACAGAACCGCACCACTCTGATCATCGCCCACCGCCTCTCTACCATCGAG
AGCGCCGACCGGATCCTGGTGATGGAGCAGGGCCGCATCATCGAGCAGGGCGACCACACC
AGCCTGATGGCCCGCAACGGGGTCTATCGCACACTCTACGACACCCAGTTCGCCAGTTAG
>LHPEGIIC_00312 hypothetical protein
GTGGCTGAACTGCCTGCGTTCAAGCCGCTGCAGCGGCCTCTCACTAAACCACCTAAGCGA
GTGCTGCTGATCGCTACCCGGCAGATCGGCGATGTGCTGCTGGCGACGCCGCTGTTGCGT
TCGATGTGCCGTGCCTGGCCGGAGACGGTGATCGATGTCTTGGTCTATAAAAATAAGGGC
CAGATGCTGCAGGGCAATCCCGATCTGAATCAGGTGATCGAGATCGAGGAGCACCCCGAC
TTCGCCCAGTACCGGGTGCTGTGGCGGCGTATCTTTCGCCGCTACGAGCTGGCAGTCTCG
ACGCTGGCGGGGGATCGACCGAATGTCTATGCGTTCCTGGCGGCGCCCAGGCGGGTCAGC
CTAATCCCTGACCTGCTGCCCAAGAGCCGTTGGAAACGCTGGATCAACCAGGGCTGGACC
CTGCTCGATAATGTCCAGACCCACACCGTTGAGCAGAATCTGATGCTGGCGCGGGTGCTG
GGCATCGCGCCGCTGCACCAGCTGGTACCGCCCGTCGCTGCGAGTGACCCCTTCGGTGAG
CTGGGCGGATTCCTTGGCCGACATGCGTTTGTGCTGCTCCACCCCTTTCCCATGTGGCGC
TACAAGCGCTGGACTGAGGCGGGCTGGCAGGCGCTGCTCACGCATCTTGCTGGGCGTGGT
CTGAAACTGCTGATCACCGGCGGGCCAGACCCGGAGGAGCGTAGCTTCTGCGAGCGACTG
GCGGCAACGCTGCCGGAGTCGGCGCTGGCAATCCCGGCGCGCTTTGGCTTCGGCGAGCTG
GCGGCATTGATGCGTCACGCATCATTGTTCGTCGGCCCGGATACCGCCCTGACCCACTTG
GCTGCCGCCTGCGGTACGCCAACTCTGGCGCTGTTCGGTCCGAGCAACCCGGTCAAGTGG
GGCCCCTGGCCGAGCGGTTATGCCGATACTCAGCCGCCATTCAAGATGTATTCCGAAACA
GCGCAGCGGGTGGCCAATGTGAGCCTGCTGCAGCCGCACTATGCGGAGGCCTGCGTGCCC
TGCCGGGAGGAGGGGTGCGAGCGCCACAAGGGCAGTGCTAGCCTTTGCCTTGATCAGCTG
TCGGCGCAGCGGGTTATCGTCGCAGTGGATGCGCTGCTGGTTGGTGAGTTGATCCTCGAC
TAA
>LHPEGIIC_00313 hypothetical protein
GTGAGAGTGAGTCTGATCGTCACCAGCTACCAGTGGCCGGAGGCGCTCGCCTGTGTTGTG
CAGAGCCTGTTCCGGCAGAGCCGGCTGCCGGATGAGATCATCGTCGCCGATGATGGCTCA
GGGCCTCAGACCCGTGAGCGGATCGCGCAGCTGGCAGTGAGCGCGCCCTGTCCGCTGCAT
CACGTCTGGCAGCCGGATCAGGGGTTTCGTGCGGCGGCGATCCGTAACCAGGCGGTGGCC
CGAGCCAGCGGCGACTATCTGATCTTTCTCGACCACGACTGCATCGCCTTCCCCCATTTT
GTCGAGCGCCAGCTGGACCTCGCCGAGCCGGGCTGGTTTGTCGCCGGCAACCGCCTGCTG
CTGAATCCCAGCCTCAGTCGGCGGGTGCTCGACGGCGAGCTCTGGCCGCCGGACTGGAGC
GCCAGGCAGTGGCTCACCGCCCGCCTTAGCGGCGGGGTCAATCGCCTGTTACCGCTGCTG
CGGATCGGTGAGGCGCGCTTCCGCAAACGCCGGGCACGGCGCTGGCAGGGGGCGCGGAGC
TGTAATCTGGCGCTCTGGCGGGAGGATTTTCTTGCGGTGAACGGTTTCGATGAATCGTTC
CAGGGCTGGGGACATGAGGATGCTGATCTGGCGGCACGACTGATCGTCAGTGGCCGCTAT
CACAAGGATGGCCGTTTTGCCCTGCCAGTGTTGCATCTCTGGCATGCAGAGAATCCCCGT
GCGATGGAGGCGGAGAATCGCCAGCGGCTGGAGGCAACCCTTTTGGGTGAGCGCAGTGCC
TATGCCGAGCAGGGGGTGAGTCGTTACCTGAATCCGACGCTGGAGGCGGGTGGTGGCTGA
>LHPEGIIC_00314 hypothetical protein
ATGAGCGCACGCCCCCAATGGCAGCAGCAGAGCGATGAGCTGGCCCGCGGGATGGCGGTG
GCGGCGGCCTTTGCCATCCCGCTGCCCACCGCCTGGGTGGGTATCACGATGGGGTTGTTC
CTGCTGTTCTGGATCGCTAGCGGCGACTTTGCCAACAAGTGGCAGCGGGTTCGGCAGAAT
CCGGTGGCGCTGATGGCGCTGGGGCTGTTTGCTCTGTTGGGTCTGGGGGTGAGCTATTCG
AGTGTGGGTCTTAGTGAGGCGCTTGAAGGTTGGGGGGCCTATCACAAGCTGATCTATATC
GCGCTGCTGGTGTCGGTGCTGAATGAGCCGAAATGGCAGCAGCGGGCGTTGATGGCCTTT
GTGCTGGCGATGCTGTTGGTGCTGCTGCTCTCCTATGCGCAGCTGCTGGGGTTCTGGCCG
GAGGGCAAGCCAGAGCAGGAGTTTGCGCCATTCAAGGGGCGTATCGCGCACAATTTCTTT
ATGGCCTTCGCTGCCTATCTGGTGTTCGATCTGTTTATGCGTCAGCCAGCCCGGCGTCTG
TTGTGGGCTGGCATCCTGCTGCTGATGCTCTACAACATCCTGGTGATGGTGCCGGGGCGC
ACCGGGCAGCTGGTGTTGTTTGTGATGGTGGTGTTGGCCACCTGGCACCATTGGCGCTGG
CGCGGCCTGCTGGTCGGAGCGCTGTTGACACTGGCGCTGGGAGCTGCGGCGATGCAGTTT
TCCGACGGTTTCCGGCCGCGGATGCAGGCGCTACTGGATAATGCCAGCAGTTACTTTGAG
GGAGGGGCAGCAGAGAGCTCCACCGGTCTGCGTCTCTCCTACTATGAAAACTCCATCGAA
CTGATCCTGAAGCATCCCCTGATCGGTACCGGTACCGGCAGCTTTATCCACGAGTACCAG
CAGCACGCCAACGCCAAGGGAGTGCCGCTGACCGATAATCCCCATAACGAATATCTCAAT
CTGGGGGTGCAGCTGGGGCTGCTCGGTATGGGCGCACTGTTGCTCTTCTTCCTGTTGCAG
TGGCGTTTTGCCGGTTTGATGCGGCCGGAACAGCGGAGACTGGCTCAGGCGCTGGTGTTG
GCGATGGCGTTGGGCTGCCTCTTTAACTCCTTCCTGATGGACCACGGTGAGGGCAAGTTC
TATGTGATCCTCGCCGGGATCCTGTTTGCCAGGACCAGAGAGGCCACCGCCCAGGCGCTG
CGCGAGGGCACGCCCGCCTCCCTCAGCGTGATCGTCATCACCCGTAACGAGGCGGCGCGG
ATCCGTGCCTGCCTGGAGTCGGTGAGCTGGGCCGACGAGATCCTAGTGCTCGACTCCGGC
AGTAGTGACGAGACTCTGGCGATCTGTCGAGAATACACCGACAAGGTGTTTGTGAACCGC
GACTGGCAAGGCTTCGGCGTGCAGAAAAACCGGGTGCTCGACAAGGCCAGAGGCGACTGG
GTGCTGTCGATTGATGCGGATGAGCAGGTGCCCGAGGCGCTGCAGGCGGAGATCCACCAA
CTGCTGGTGTTGGCTGATGAGGCCCCGGCAGTCTACAAGATTCCTCGGCTCTCCTCCTAC
TGTGGCCGGCAGATGCGCCACGGTGGCTGGTGGCCCGACCATGTGGCACGGCTGTTCCGT
CGCGGCAAGGCGCGCTTCAGCGATGATCTGGTCCATGAACGACTGCTGTTCGTGCCACCG
GCGGGGCGTCTGGAGAACCCGCTCACCCACCAGAGTTTCGACAACCTGGAGCAGGTGCTG
GAGAAGGTCAACCGTTACTCCAGCGCCAGCGCCGAGCGGATGCTGCAACAGGGCAAGCGG
GGTGGGGTCGGCAAGGCATTGCTGCGTGGTCTCTGGAGCTTCCTGCGCGGTTATATCTTG
CGCGCCGGCTTTCTCGATGGCAGCGAGGGGTTGATGCTGGCGATCTCCAATGCCGAGGGG
GTCTACTACAAATACCTCAAACTCTATTACCTGGGACGGCGTCGGTGA
>LHPEGIIC_00315 hypothetical protein
ATGCGAGTCAGCGGCTTTACCTTTCTGCGCAACGGCGTGCTGTTGGGCTATCCCTTCATC
GAGAGCATCCGTTCAGTGTTGCCGATCTGCGACGAGTTTGTGGTGGCGGTGGGGCAGAGT
GACGACGGTACCCGTAAACAGATCGAGGCGATCGGCAGCGACAAGATCCGTATCATCGAT
ACTCAGTGGAACGAGGCGATGCAGGACCGCGGCTATGTCTATGCCCAGCAGAAGATGATC
GCCCACTTCAACTGCAGCGGCGACTGGGCCTTCTATCTGGAGGGGGATGAGGTGCTGCAT
GAGGATGATCTGGATAGCATCCTCGCCAGTATGCAGCGTCACCTGGATGACCCGCAGGTG
GAGGCGCTGGTGTTCGACTACCACCATTTCTACGGTAGCCCGGAGTGGCTGGCAGTCAGT
CCAGGCTGGTATCGGCGCGCACCGCGGATCATCCGCAACTCGATTCGCAGCTACTCCCCC
GATGGGCTGTTTTTTGTGGTGATGGATCGAAACAAGCAGGGCCGCTATCCGCGGGCTGCG
TTGGCGAATGCGCCGATCTACCACTACGGCCATGTGCGCAGCAGCGAGCGGATGCGCGAG
AAGATCAATCAGGTGAGTCGCTACTGGGGCCATCAGCCGCCTAAGTTTGAAGGCTACGCC
ATCGACCCTCAGGCGCTGGCGCGGTTTCAGGGAACTCACCCGTCGGTGATGGTCGACTGG
CTGGCGCGAGATGCGCAGCAGAGCTTTGTCCCTGATCCTGACTACCTGCCAACCCGCCGC
GAACTGAAACACCGTCGGGCGATGCGTCTGGAGCGCTGGTTCGGGCTGGAGTTGAGCAAG
AAGCACTACAAGCTGGTCCGGGATTGA
>LHPEGIIC_00316 Lipopolysaccharide heptosyltransferase 1
ATGAGAGTGCTGTTGGTCAAGACCTCCTCCCTGGGAGATCTGATCCACAGCTTGCCGGCG
CTCAGCGATGCGCAGCGGGCGATCCCCGGTATCCGCTTCGACTGGCTGGTGGAGGAGGGC
TTCGGCGAGATCCCCGCCTGGCACCCGGCGGTGGAGCGGGTGATCCCGGTAGCACTGCGG
CGCTGGCGTAAAGCGCCGCTGCAGGCCTGGCGCAGTGGCGAGTGGCGGTGCTTCCGCACG
CTCTTGCGTGAGCGCGAGTATGATCTGGTGATCGATGCTCAGGGGTTGCTGAAGAGCGCT
CTGCTGGCAGTGCAGGCGCGGGGTGAGGTGGTCGGCCTGGATGTCGATTCGGCGCGGGAG
CCTCTCGCCTTCCTCGGCTACGACCGCTGTTTCAGCGTAGCCAAGGGGCAACACGCGGTA
GCCCGGCTGCGCCAGCTATTTGCTGCCGCCCTTGGCTATCCTCTGCCAGAGAGCGCGGCC
GATTTTGGCATCGCCTCTCGCTTTCAGCAGGCCGATCCTGCAGCACCGCCCTACCTCTTC
TTTTTGCATGGCACCACCTGGCAGAGCAAACACTACCCCGAGTCCCAGTGGCGGGAGCTG
ATCGGGTTGGCCGCCGAGGCGGGTTTTAAGGTGCAGCTCTCTTGGGGCAGCCCGGCGGAG
CGGGAGCGTGGCCTGCGCCTGGTCAAGAGTAGCGCCAGCGCCAAGCTGATGCCGCGCCTA
CAGCTGAGTGAATTGGCGGCGCTGCTCGCCGGAGCGGCCGGGGTGGTCTCGGTCGATACC
GGCCTAGCCCATCTGGCTGGGGCATTGGGGGTGCCAAGCGTCGTGCTGTTTGGTCCCACC
GCAGCGGGCCTGACCGGGTTGATTGGCGCGCGCCAACAGAATCTCCAGGCGGCGATGAAG
TGTGCACCCTGTCTGAGGCGGCGCTGCCCGCTGTCGGATCTGGGCGAGCCGCTCTGCTTT
CAAACCCTGTCGCCGCCGCAGGTCTTTGCGCAACTGCAGGCGAACATGGCACAGTCGCTT
CCTGATCCAGAGTGA
>LHPEGIIC_00317 ADP-heptose--LPS heptosyltransferase 2
TTGGGCTCCGCTTCCCCCATTCTGGTGGTCGGCCCCTCCTGGGCCGGTGATATGGTGATG
GCTCAGAGCCTGTTCAAGGCGCTGAAACGGCGCGACCCCGAAGCATCTGTCGAGGTTCTC
GCCCCCGGTTGGAGCAAGCCACTGCTGGCGCGTATGCCAGAGGTGGATGCGGCGATCGAG
ATGCCGCTCGGCCATGGCCGCCTCGGTCTGGCTGAGCGTTGGCGGCTCGGCCATTCGCTG
CGCAATCGTGGTTACTCTCAGGCGATCCTCCTCCCCAACTCCCTCAAATCGGCGCTGGTC
CCCTTCTGGGCTAGGATCCCTCTACGTACCGGTTGGATCGGTGAGCTGCGCTACGGTCTG
CTCAACGATGCCCGCCGGCTCGACAAACAGCGCTGGCGTATGACGGTGCAGCGCTTCGTG
GCGCTGGCCCAGCCCGCCGGGGAGCGTGAGCTGCCGGAGATTGAGCCCCCGGCGCTGCAG
GTTGACCCCGCCGAGCGCCAGCGGGCGCTGCAGGCGCTGGGACTGAAGAAAGGCGAACGG
CCACTGCTGGCGCTCTGCCCTGGTGCCGAGTTTGGTCCCTCCAAGCGCTGGCCCGAGGCC
CACTATGCGGAGCTGGCCAACCACTATCTCTCCCAGGGCTGGCAGGTCTGGCTGTTTGGG
GCCGACAAGGATCAGCCTGCTTGCGCCGAGATCGATCGGTTGAGCGACGGGGCCTGTGTC
GATCTGGCCGGGCGTACCACCCTGGCGCAGGCGGTGGATCTGCTCTCCCTGGCCGATGCG
GTGGTCAGCAACGACTCTGGGTTGATGCACGTCGCAGCCGCGTTGGATCGCCGTCTGGTG
GCGGTATATGGCTCCACCGACCCCGGTTTCACGCCGCCGCTGAATTCCCGTTCCAAGGTG
GTGCGGTTGGGCCTCGACTGTAGCCCCTGCTTTCAGCGTGAATGCCCGAAAGGCCATCTC
GACTGCCTCAACAGGCTGCCGGTAGAGTCGGTGATCGATGCGCTGGAGGCGCTACCCCGA
TGA
>LHPEGIIC_00318 hypothetical protein
ATGTCTGAATCCAACGCACGCCCTGTCGGGCAGGAAGTGATCAAGGTCAAGCGTAGCGAG
TTGCCGCTGAGCTGCCCGCCCCAAGACGCGCCGCTGGCGGCTATGCATCCGCGGGTCTAC
CTGCCGATCGAGAAGACGGGCAGCGCGGTCTGTCCCTACTGTGGCGCAAGCTACCAGCTG
GACGACTGA
>LHPEGIIC_00319 Branched-chain-amino-acid aminotransferase
ATGATAGGAACAATGGCGGATCGCGATGGGGTCATCTGGCTTGACGGTGAGATGGTGCCT
TGGCGCGAGGCAAAGACCCACGTACTGACCCACACCCTGCACTACGGCATGGGCGTGTTC
GAAGGAGTGCGGGCCTACCACGCTGAACAGGGCACCGCCATCTTCCGGCTTGAGGAGCAC
ACCGAACGGCTGTTCAACTCCGCCCATATCCTGGGGATGCAGATGCCCTTCGATCGCGAC
ACCCTTAACGCGGCGCAGCGGGCGGCGGTGCGCGAAAATAACCTGGATTCCGCCTATATC
CGTCCGATGTGTTTTTATGGCTCCGAGGGCATGGGGCTGCGCGCCGACAATCTCAAGGTG
CATGTGATGGTCGCCGCCTGGGAGTGGGGCGCTTATCTGGGCGATGACGGCATCAACAAG
GGCATCCGCATCCGCGTCAGTTCTTTTACCCGTCACCACGTCAACGCCACCATGTGCCGG
GCCAAGGCCAATGGCAACTACATGAACTCGATGATGGCGCTGCAGGAGGCGCTGCACGAT
GGCTACGACGAGGCGCTGCTGCTGGATGCCAACGGTTTTGTCATGGAGGGCTCCGGCGAG
AACATCTTCATCGTCCGCGACGGCGTTCTGCACACCCCCGATCTGACCTCCGCACTGGAT
GGCATCACCCGCAAGACGGTGATCGAGCTGGCCGGCGAGATCGGCGTGCCGGTGGTGGAG
CGTCGCATTACCCGCGACGAGATCTACATCGCCGACGAGGCCTTCTTCACCGGCACAGCC
GCCGAGGTGACACCGATCCGCGAGGTCGACAACCGCCAGATCGGTTCCGGTAGTCGCGGC
CCGATCACCGAGCGGCTGCAGAAGATGTACTTCGACCAGGTCCACGGCCGCCGCGAGACC
CGCCCCGAGTGGCTGGCGTACGTCTAA
>LHPEGIIC_00320 Bifunctional glutamine synthetase adenylyltransferase/adenylyl-removing enzyme
ATGTCCGACGCAATTGCCGAGAGTGTGGAGGTGGAGTGGTCCGCCTGGTGCGAGACGCTG
GCCGATGCCGGCGAGCGGGTGCCCGATACTGCAGCCCTGGTGGCAGACCTGAAGCGGGCC
TGGGAGGCGAGCGGTTATGTGGCGCAGAGTTGCAAGCGGGATCCGGGGCTGCTGCCGGGG
CTGCTTAACAGTGGTCAGCTGCAGTCGAGCTACACCGCTGGCGAGATGGCAGGTCAGCTA
GCAGAGCGACTGGCGGATGCCAGCGACGAAACCGCCCTGCACAAGATTCTGCGCCAGTTC
CGCCGCCAGCAGATGGTGCGCATCATCTGCCGCGACATTGCCGGCTGGGCGCCGCTGGGT
GAGACCCTGGAAGACCTCTCCGAACTGGCCGACATCACCATCCAGCAGAGTCTGGTGCTG
CTCTATGACTGGACCTGCCGGGAGATGGGTACGCCGCGCAACGCCGCAGGCGAGGCCCAG
TCCTTGCTGGTGCTCGGCATGGGCAAGCTGGGCGCACGCGAACTCAATCTCTCCTCCGAT
ATCGACCTGATCTTTGCGTACCCGGAGCCAGGCGAGACCGATGGCCCGCGGCCGCGCAGC
AATGAGCGGTTCTTCATTCGCCTCTGCCAGCGTCTGGTGCAGGCGCTCGATACCGTCAAC
CCAGACGGTTTTGTATTTCGCGTCGACACCCGCCTGCGTCCCTTTGGCAGTGTTGGTCCG
CTGGCGATGCACTTCGATGCCCTGGAGAACTACTACCACTCCCAGGCGCGGGAGTGGGAG
CGCTATGCCATGATCAAGGCGCGCTTGGTGGCGGGTGATCCGGCGGCGGGTGAGGTATTG
ATGGCGCTACTGCGCCCGTTTGTTTACCGTCGCTACCTCGACTTTGGCGCCATCGAATCG
CTGCGCAAGATGAAGCGCATGATCAGCGCTGAGCTGCACAAGAAGGGTATGGACGCCAAT
ATCAAACTGGGGGCCGGCGGCATCCGCGAGATCGAGTTCATCGGCCAGGCGTTTCAGCTG
ATCCGCGGCGGGCGGGATTCCGAGCTGCAGATCCGGCCAATCCTACCGGTGCTGAAGCGG
CTGCAGCAGAAAGAGTACCTGCCCGAATATGTGGTGCGTGAGCTGGCTGAGGCCTATGAG
TTCCTGCGTCTGGTGGAGAACCGTATCCAGGCTTGGGCGGACCGCCAGACCCACCTGCTG
CCAACGGATGAAGGATTGCGGCTGCGTCTGGCCCGGGCCATGGGCTTCGGCAGCTGGGAG
CCGTTTGCCGCGGCGCTGGCGCGCCATCGGCAGCGGGTGCAGGGGCATTTTGACAAGGTA
TTTGCCGCGCCACAGGCCGAGGTAGAGAGTGACAGCCAGCCGCTGAGTGGCGTCTGGGAT
GAGAGTATGGAGCCGGAGGAGGCCCAGGCGGCGCTGGCCGAGGCTGGCTTTAATGCGGTG
GCCGAGACCCACCGGCGGCTGCAGCAGTTTCACGGCTGCGCCGCCTGCCGTGGCCTGGGC
GCGCGCGGTCGCGCCCGCCTCGGTGAGCTGATGCCGTTGCTGCTGGAAGCGGCGGGGCAG
CAGGAGAATCCGGATCAGACCCTGCAACGGCTGCTTGATCTGCTCGAGTCGATCGTGCGC
CGCACCGCCTATCTGGCGCTGTTGGTGGAGAGCCCGCTGGGGCTGTCGCAGCTGGTGCGG
CTGAGTGGCGTCAGTCCCTGGATCACCCGGCTGTTGTCGCGGCATCCGATCCTGCTGGAT
GAGCTGCTCGATCCGCGTCGGCTCTACTCGCCGCTCAATCGCCGGGAATTGGAGCAGGAG
CTGGAGGTCCAGCTCGCCGGGATCGAGAAGGACGATTTGGAGCAGCAGATGGAGCGGCTG
CGCCAGTTCACCCAGAGCAACATGCTGCGGGTGGCGGCGGCGGATATCACTGGACAGGTT
CCGCTGATGGTGGTCAGCGACTATCTGACCGAGATCGCCGAGACCAGCATCGTGCGGGTG
GTCGAGCAGGCCTGGGCTGCGATGGTGCAACGCTACGGAGCACCGAAGGGGCTGGCGGTC
GGCGAGAGCAGCTTCGTGGTGATCGGCTACGGCAAGCTCGGCGGCATCGAGTTGGGCTAC
AGTTCCGATCTCGATATGGTCTTTCTGCACGCCATTGACGATCAGTTTGCCGAGACAGAC
GGCGCAAAGTCGATCCCGGTGGAGGTTTTCTATGCGCGCCTGGCGCAGCGCATGATCCAC
CTCTTCACCACCCGCACCCCCTCCGGCATCCTCTACGAGGTGGATATGCGGCTGCGGCCC
AACGGCAATTCCGGGATGATGGTCAGCTCGATGCGGACCTTCGAGAGTTATCAGCAGGAG
AAGGCCTGGACCTGGGAGCACCAAGCGCTGATTCGTGCCCGCCCGGTGGCAGGTGACCCG
AAGGCGAAGGCACGCTTTGAGGCGGTTCGCCGGCATATCCTCGGCCAGCCGCGGGAGGCG
CAGCGGCTGCGCGCCGAGGTGCTGGAAATGCGCGAGAAGATGCGCCAGAGCCTGGATAAA
AGCAGTGCCGCCCAGTTCGATCTGAAGCAGGGGCGGGGCGGTATCGTCGATATTGAATTT
ATGGTTCAATACGCGGTCCTTCGGTGGGCGCATCAACACCCCGAACTGCTGGAGTGGACC
GACAATGTCCGGTTGCTGGAGACGTTGTCGCGGCTTGGTCTGCTGGCCGGCGACACCGCG
GAGTTGATGACTGGCGCCTACAAGGTTTTCCGTGCGGTCTATCACCGCAACGCGCTCCAG
GATCAAGCGGCGCTGATCGCCGATGATCAGCTGACAGAAGAGCGCGCCATGGTCAGGGAG
GCGTGGGCCGACCTGATGGCAGAGTAG
>LHPEGIIC_00321 hypothetical protein
GTGGTCTTTTTGGTTTTGCTGGTGCTCGGTCTGGCGCTGCTGTTCGGCTATGAAAGCCCG
AAAGTCAGCGAATTGAACCAGCGTCTCGCAGCTGATCCGGAGCTGAACAGCTTCAGCTAC
CGTTTCCGGGTGGTGCGGCTCGATGGGCGCAAGGCGGTGATGAGTACGCCGCGCTCCACT
GAGGTTCCGGTGGAGCGGATTCTGCACCTGCTGTTTGACGATCTCACATCCCGCCAGACC
AGCGGCCCGCGCTTTCAGCAGGCACAGCGTGAGCTGGCGCGAATCCAGACCAAAGCCCGA
GACATGGTGCTGGCCGACCCGGCGGTCGAACGGGTGAGCTGGGAACTCGACCGAGACTGG
CTGATGCAGCATGGGGTGCAGCTCGTTCCATAA
>LHPEGIIC_00322 hypothetical protein
ATGAACAACCGCAACCTGCTACTTCTGCTTCTCTCCACTTCGCTTTCAGGGCTACTGCTC
TCCGCCTGTGACGACAGCAGTACAGTGGTAAGCAGCACCACTGCCAACACCAGTAGCAGC
TCAGGCGGCAGCTCTAGCGGTAGTTCGATCGCCATCAGCACTACCACAGGTTTCACCTCT
GGTACTGGCAGCAGCGATTCAAGTTCAACCACCACATCGACCACAACCGCCAACCGGGCA
CCCGAGATCTCCGGCACCCCGCCGAGCCGCATCGAGGAGAACAGCAGCTACAGCTTTACT
CCGGCGGCCAGCGATCCGGATGGCGATCCCCTGACCTTCAGCGTCAGCGGCCTGCCGGCT
TGGGCCCGCTTCGATGCCGTCACCGGCACCATCAGCGGCTCCCCGCATGCAGGTGATCTC
GGCCATCATAGCGGCATTCGGGTGCATGTCAGCGACGGCACCCACCAGGTCTCACTGCCG
GCGTTTGAGATTACCGTGGATCAGGCCGCAGTCATCGCTACCGGTAACCGCCTCTTCGTC
GACAACCAGATCAGCAGCTCAAGCTGCAACGACTACGCTCCCGAGAGCCGCAGCTGTGGC
GGCGGCAGCGACACCGCCTACAACACTTTCGACGGCGCGACCGCTGTGGCCCAGGCTGGC
GACACCGTCTATGTGCGCGAGGGCCGCTTTAAAGAGCAGCTGAAGGTGCGCAACTCCGGC
ACTGAAGGCAACTTTGTCACCTTCCGCAACTACCAGTCGGAGACGGTCACCATCACCGGC
GCCACACTGGCCCCGGCGATCGACCTGACCGACCGGGAGTATGTGGTGATCCAGGGCTTT
AATGTGGACAAGGTCGGACGCTGGCTCTACTTCCTCGAGGCACACAACAACATCGTGCGC
GACAACCACTTCAGCCAGGCCTATGACTCGGCCGGCTCCAAGGCGGGCATCTTCTTCTTC
CACGCCAGCCACAACCGATTCATCAACAACACCCTGGAAGATAACGAGGACGATGCACTC
TCGCTGGTCGATTCGGAGCGCAATCTGGTGGAGGGCAACAGTATCATCAACGCCTTCCAC
TCCCTGTGGGATATCCGCTGCGGCAACTACAACGTGCTGCGCAACAACTACTTCTACAAC
GAACGGCAGAAGGATGGCGAAGTCTACGACTGCGACGGCCAAGTCAAAACCTACAAATAC
AACGCCACCAAGCACAACCTGATCGAGGGCAACGAGTTTGACTACACCGCCAACTCCGGC
AACAAGTCGCCCTTTTCTGGCATCCAGTATGGCGGCCAGGACGGCATCATCCGCCATAAC
CGCTTCCACGACACCACCGGCCCCGCCCTTCGCCTGGCACTCTACGGCACCGAGGCCAAC
CATGTCACCGGCAACCGGGTCTATCAGAACGTTATGCACAACTCCGACTTCGCCGGCGTC
TGGATCCAACCAAAGCACAGCGTGAGCGACAACATCTTCAAGAACAACATTCTCGGCGGC
AGCAGCTTCGTCAACAACGACAACCGCTGGAGCTGGTGGAACAATGAATTGAAAGGCGAA
CCGGTGCAGCTCTACCTGAGCCGCGACTCAGGCTACCTGTTCGACACCAACGCCTTCGCC
CACGCCAACCCCGACCAGCCCTACCTGATCACCTACGGCAACGGCTTTCGCGAATCCGGC
ATCGATCCACAACGTTCTGTCGCTTGGTGGAACAGCAACGAACCCGGCAAGTTCCGCAAT
AACATGGTTGCGCAGCCGGCGTTTGTTGACGAAGGGGGGCGTGACTTCCACCTCAAGGCA
GGCAGTCCGATGATCGATGCCGGTACTTTTCTCACCCAGACCGCCAGCGCTGGCAGCGGC
ACCACCCTGCCGGTAAAAGATGCCGCCTACTTCTACGACGGATTCGGCATTCCCGGCGAA
CAGGGCGACGAGATCCAGCTGGAGGGGAACAGCGCCACCGCCATCGTGGTCGCAGTGGAC
TACGCAAACAACACCCTGACCCTCGACCGCTCTCTGAGCTGGAGCAGCGGTCAGGGGGTG
AGCCTAAAGTACAACGGCAATGCACCGGATATCGGCGCCTTCGAGTCCGAAGGCTAG
>LHPEGIIC_00323 hypothetical protein
ATGGACAACCGCAACCTGCTTCCTCTGCTTCTCTCCATTTCGCTTTCGGGGCTAACGCCC
TCCGCCTATAGCGGAAGCCCCAGCCCGGCCACACCACCCACACTTGGGATCAGCGCGGAT
CAGACAACGGCCATCAGCAACGGCAACCGCCTGTTCGTCGACAACCAGATCGGCAAGTCG
AGCTGCACCAACTACACCCCGGAGAGCCGCAGCTGTAGCGGCGGCAGCGACACCGCCTAT
AACTCCTTCGACGAGGCAAGCAGAGCGGCCCATGCCGGCGACACCGTCTATGTTCGCGAG
GGCCGCTTCAAGGCGCAGCTGAAGGTGCGCAACTCCGGCACTGAGGGCAACTTTGTCACC
TTCCGCAACTACCAGTCGGAGACGGTCATCATCACCGGTAAAAAGCTAAAACCAGCGATC
GACCTGAGCAACCGGGAATATGTAGTGATCCAAGGCTTCAATGTCGAGAAGGTAGGGCGC
TGGCTCTACTTCCTGGAGGCCCACAACAACATCGTGCGCGACAACCACTTCAGCCAGGCC
TACGACAGAGCCGGTTCCAAGTCGGGCATCTTCTTCTTCCACGCCAGCCACAACCGCTTC
ATCAACAACACCCTGAAAGGCAACGCGGACGACGCGCTCTCGCTGGTCGACTCAGAGCGC
AACCTGGTGGAGGGCAACTCCATCCGCAACGCCCACCACGCGCTGTGGGATATCCGCTGT
GGCAACTACAACGTGCTGCGCAACAACTACTTCTACAATGAGCGACAGAAGGGCGGCGAG
GTCTACGACTGCGATGGTCAGGTGAAGACCCGCAAATACAACGCCACCCGGCGCAACCTG
ATCGAGGCCAACGAGTTCGACTACACCGCCAACTCCGGCAACAAGTCCCCCTTCTCCGGC
ATCCAGTACGCCGGTCAGCAGGGGATCATCCGCCACAACCGCTTCCACGACACCACCGGC
CCCGGCCTGCGCATGGCGCTCTACGGTAAGGAGGCGCGGCACAACTGGGGCAACCGGGTC
TACAACAACCTCTTCTACGCCTCCCAGTTCGCCGGCATCTGGCTGCAACGCAGCCGCAAG
GGTGGCCAGTTTGAGGATAACCGCTTCACCAACAACCTGCTCAGCGGCAGCCGTTTCGTC
AACAATGACAGCCGCTGGGCCTGGTGGAACCAGATCCTCAAGGGCAAGCCGGTGCAGCTC
TACCTCGACCGCCGCGACGGCTACCGGTTCGACCACACCGCCATCATCAGCGCCAGCGGC
GATGGTCCCTACCTGGCGATCTACGGTAACGGCAACCGCGGCCCGGAGCGCCCCCAGCTG
ACCATCACCCAGATGAACCGGCAAGACCCCAACTTTCAGCACGGCCTGGTGATCGCCGCC
CCCCACTTCATCGACCCAGCCAACCACGACTACCGCCTGCGGGACGACAGCCCGCTGATC
GACGCCGGTACTTTTCTCACCCAGACCAGCAGCGCCGGCAGCGGCACCGAGATGAAGGTA
AAAGATGCCGCCTATTTCTACGACGGCTTCGGCATCCCCGGCGAACAGGGCGACCAGATC
CAGCTCGATGGCGATACCCAAAGCACACGGATCATCAGCATCGACTACGCGACAAACACC
CTGCGCCTCGACCACCCCCTCAGTTGGCGCAAGGGTCAAGGGGTGAGCCTGAAATACAAC
GGCAAGGCACCGGATATCGGCGCATACGAATAG
>LHPEGIIC_00324 60 kDa chaperonin
ATGTCCGCAAAAGAAGTTAAGTTCGGTGATGATGCCCGCGTTCGTATGATGAATGGCGTC
AATATCCTCGCCAATGCCGTCAAGACCACCCTCGGCCCCAAAGGCCGCAACGTGGTGCTT
GAGAAGTCCTACGGTGCCCCCACCGTGACCAAAGATGGCGTTTCTGTCGCCAAAGAGATC
GAACTCTCCGACAAGTTCGAAAACATGGGTGCACAGATGGTGAAAGAGGTCTCCTCCCAG
ACCTCCGACGTGGCCGGTGACGGCACTACCACTGCCACCGTACTGGCCCAGGCGATCGTT
CGCGAAGGTCTGAAGGCGGTTGCCGCCGGGATGAACCCGATGGACCTGAAGCGCGGTGTC
GATAGCGCTGTCTCTGCCGCAGTCAAGGAACTGAAGTCGATTTCCAGACCCTGCTCTGAC
GACAAGGAGATCGCCCAGGTCGGTACCATCTCCGCCAACTCCGATGAGAACATCGGCAAC
ATCATCGCCGAGGCGATGCAGAAGGTGGGCAAGGAAGGCGTGATCACTGTGGAAGAGGGT
TCCGCCCTCGACAACGAGCTGGATGTGGTAGAAGGCATGCAGTTCGACCGCGGCTACCTC
TCCCCCTACTTCGTCAACAACCAGCAAAGCATGACCGCCGAGTTGGAAGACCCCTACGTG
CTGCTGCACGACAAGAAGATCTCCAACATTCGCGACCTGCTCCCGGTGCTGGAAGGTGTG
GCCAAAGCGGGCAAGCCGCTGTTGATCGTCGCCGAAGACGTGGATGGCGAGGCACTGGCG
ACCCTGGTCGTCAACAACCTCCGCGGCATCGTCAAGGTTGCCGCCGTCAAAGCCCCCGGT
TTCGGTGATCGCCGCAAGGCGATGCTGCAGGATATTGCGATCCTCACCGGCGGCACCGTG
ATCTCTGAAGAGGTGGGTCTGAGCCTGGAGAAGGCTGGCCTGAGCGAGCTGGGCACCGCT
AAGAAAATCGTCATTACTAAGGACGAGACCACCCTCATCGATGGCGCCGGCGCCGAGAAC
GACATCAAGGCCCGGGTCGAGCAGATCCGCGCTCAGATCGAAGAGACCAGCTCCGACTAC
GACCGCGAGAAGCTGCAGGAGCGTGTCGCTAAGCTGGCCGGCGGTGTGGCCGTGATCAAG
GTTGGTGCCGCCACCGAGGTCGAGATGAAAGAGAAGAAGGCTCGCGTCGAAGACGCCCTG
CACGCCACCCGTGCTGCGGTGGAAGAGGGTGTGGTACCCGGCGGCGGTGTTGCCCTGGTG
CGTGCCCTGCAGGCGGTCAAGGCGCTCAAGGGCGACAACCATGATCAGGATGTGGGCATC
ACCATCGCCTGCCGCTCCATGGAAGAGCCGCTGCGCCAGATCGTTGCCAACGCTGGTGGC
GAGCCGTCAGTGGTGCTGAACAAGGTGGGCGAGGGCGAAGGTAACTTCGGCTTCAACGCC
GCTAACGACACCTACGGTGACATGATCGAGATGGGTATCCTCGATCCCACCAAGGTGACT
CGTTTCGCGCTGCAGAATGCCGCCTCTGTGGCCGGTCTGATGATCACCACCGAGTGCATG
GTGGCCGAAGAGGCAAAGGATGAGCCAGCTGCTGCACCCGATATGGGCGGCATGGGTGGT
ATGGGCGGAATGGGTGGCATGGGCGGCATGATGTAA
>LHPEGIIC_00325 10 kDa chaperonin
ATGAATATTCGTCCGTTGCACGATCGTGTGATCGTTCGTCGTATGGAAGAAGAGCGCACC
AGCCCTGGCGGTATCGTGCTGCCCGATGCTGCCACCGAAAAGCCCATGCAGGGCGAGATT
CTTGCGGTTGGCAAAGGCAAGATCAACAACAACGGCGAGGTCACCCCGCTGGATGTGAAG
GTCGGCGACAAGGTGCTGTTTGGTAAATACTCCGGCACCGAGGTCAAGGTCGATGGTGAA
GAAGTACTGGTGATGCGCGAAGAAGACATCATGGGTGTCATCGAAGGCTAA
>LHPEGIIC_00326 Vitamin B12-binding protein
TTGCACCAATCAGCTCCCTTCACCACCCTGCTCTGGCTGCTGCTGACAGTCTGTACCTAC
GCCTTTGGCGCAGCGCCCGAGCGGGTGGTTTCAATCAATCTCTGCAGCGACCAGCTGCTG
GTGCTGCTGGCCGAGCCGGAGCAGATCGCCTCGGTGAGCCACCTGGCCAGTCGCCCGGAA
AACTCCTTTGTCGCCGAGGCAGCCAAGCAACTGCCGCAAAACCATGCACGCATCGAAGAA
CTGCTCACGCTACGCCCCGATCTACTCCTCGCCAGCCCCTACAGCGATCCGCGCCTGCTA
CAGGCGCTGCGCCGCTTCGGTCTGCGGGTGGAGGTGATCCCGACAGCCAATGACCTAGCG
GCGATCCAACAGAACATTCAGAAGATGGGGCAACTGCTCGGCCAGCAGGCACGCGCGCAG
CAGATGATCGACGAGATGCAGCAACGGCTGGCGAACCTCGATATCAGTCACGATGGCGAA
CCACCCGGCGCCATCTTCTATCAACCCCGCGGATACACCGCCGGACTCGGCACTCTGCAG
CACAGCGCCCTGCTGCTGGCGGGCTGGCGCAACCTGGCAGCGGAAGCGGACATTGAAGGC
TTTCAGCCCATCGATCTGGAGCGCCTGCTGCTGGCACAGCCCAAACGCATCTTCACCTCA
CCGGTCTCCAGCGAGCATGCATCCCGTGCCGAACGCCTGTTGCAGCACCCCGCGCTCCGC
GCCCTGCGCCCGGAGGAGCCGTTCACGGTGGTCGATTTCAAACACTGGATCTGTGGTGGG
CCGATGTTTGTCGATGCGGTAGAGGCTCTCCACCGGGAGCGACAACTGTGA
>LHPEGIIC_00327 Hemin transport system permease protein HmuU
GTGAACACCAATCTCCAACCAGAGAAACGCTGGCTGCTGCCACTGCTGGCGGCCAGCAGC
GGGCTGCTGTTTCTGCTCTCCCTCACCATCGGCGCACAATCGATCCCCCTCAGCCAAGCC
CTCGCCGAGATGGTCACGGATCAGGGCGGAGTCTATGGCCTGATCCTCACCGAGGTGCGC
CTGCCACGCAGCCTGATCGCGCTGGTCACCGGCGCCACTCTGGGGCTCTGCGGCGCCGCC
ATGCAGGGGCTGCTGCGCAATCCGCTGGCTAGCCCCGGCCTGATCGGTAGCGCCAGTGGC
GCGGCGCTCGGCGCGGTAGTGCTGCTCTATTTCGGCCTCTCCAGCATCTTCCCGCTGGGC
GGCATCGTTGGGGCGCTGGCGGCGACCGGGCTGGTCTGGCTGCTGGCCGGGCGTAGCGCC
AGCATCCTCACCCTGATCCTCGCCGGGATGGCGGTCAACGCGCTGGCACTGGCGCTGATC
TCGCTGCTGCTCAACCTCGCCCCCAGCCCCTATGCGGTGCAGGAGATCGTGCTCTGGATG
ATGGGCTCGCTGGCCAACACCAGCCTTGACGACCTCTGGCTGCTGTTGCCCGGCACGCTG
CTCGGCTGGCTGCTGCTGGCGGGCAGCGGGCGCGGCCTGGATGCGCTGACCCTGGGCGAG
GAGACCGCCCACTCCCTCGGCATCGACCTCCAGCGACTGCGCTGGCGGCTGTTCACCGCG
GTGGCGCTGGCGGTGGGCTCAGCGGTCTCGATCACCGGCAGCATCGGCTTTGTGGGGCTG
GTGGTACCACACTTGCTGCGACCCCTGGTTAGCCATCAGCCGGGGCGCCTGCTCGCTGCC
AGCGCCTTTGGCGGCGCAATCCTGCTGCTACTAGCCGACATCGCGGTGCGGTTACTGCCG
ACCCAGACGGAGCTGAAGGTCGGGGTGGTCACCTCCTTGGTCGGCGCCCCCTTCTTTCTG
CACCTGATCCTGAAGAGCCGGAGCGAGCAGCCATGA
>LHPEGIIC_00328 Hemin import ATP-binding protein HmuV
ATGAGCCAGCTGACAGCCAAGGGGGTGGGATTTCGGCGGGGTGAGCGACAGATCCTGGCG
GGGGTCGATTGCCGGCTCGAGGCGGGAGAACTGATCGGCATCATCGGCCCCAACGGCGCC
GGCAAGAGTACCCTGCTCAGGCTGTTGGCCGGGCTGCTGCCGGCCGATGCCGGGCAGGTT
TGGATCGACCATGAGGTGCTGAGCCAGATCGCCCCCCGGCAGCGAGCCCGGGCGGTTGGC
TATCTCCCCCAGGAGAGCCCGACCCACTGGCCGATCAGCGTTGAGCGGTTGGTCACCCTC
GGCCGCCTGCCCCACCTGGCACCTTGGCAGCCCCCCGCCGAGGCCGACCGGCTGGCGGTG
GAGCGGGCGCTACGCCAGACCGGGCTGCTTGAACTGCGTCATCGGCCGGTGGACCAGCTC
TCCGGCGGCGAACGGGCGCGGGTGATGATCGCCCGCATGCTCGCCGGCGAGCCACCGATC
CTACTCGCCGACGAGCCGGTCGCCTCCCTCGACCCGGCCCACCAACTCGACATCATGCAA
CTGTTCGCCGACCACTGCAGCAATGGAGGCAGCGCCGCCCTGGTGCTGCACGACCTGCGC
CTCGCCGCCCACTACTGCCAGCGGCTGCTGCTGATCGATGGGGGCAGATTGGTCGCCGAG
GGAACGCCGGAGCAGGTGTTGAGCAAGGCGAATCTATTACGAGTATTTCAACTCAGGCCA
CTGACTGGGAAGACGGCCTTCTCAATCGGCTGGACCAAGGCCAGTGCCCTTGGTCCAGAC
CGATAG
>LHPEGIIC_00329 hypothetical protein
ATGATGAATGATGATCAAGGGTATGCATATGGAGAATATGTGAATGATTTGGCGGCATAT
ATGAAGGATGCTACGACATATATGATGGGATATATGTCTCAAAAGGATCTGCGAAATGGG
ATTGATTCTGCACATCTAGATGCAGAGGCTACAGCGAGGGCGTTTGAACGATCAGCTAAA
AATATGGCAAATCGTTCAGGAAGCGGGGCAGGTGCAAAAAGGGCTGTATGGGATGCTGCT
GCAAAGCAGGCAGGAGGCTGGGCGGACGAGGCCAGAAACTCGGGTTCGGTGGATGCTTTT
TGGAAGAAGATGGATTCGGCATTAAAACCATTCGTAGGAAAGATGGGGGCTTATGGACTT
GCGCTGAATGCTGCTTCACTTGCTGAGGCATATCAGGATGGGAAAAGCAATGAGGTGCTA
AAGGAGCTCGCGAAAATCGGTTCCGGAATAGTGATAGGGGCATTGGTTACCATGTCTTTA
GCGGGAGCGTGGCCTGCATATGCAGTTGCGGGAGCTATATGGGTGGGTTCTCTTGCAGTA
GGAGAGCTGATTGATGCCTATTGGCCAGATATTGATAATGATGTTGCCCATAACTTTCTT
CGTGGAAAAGGTGTCCGTAACAACGATCCATTAGCCCTTGATCTTGATGGCGATGGCCTC
GAAACAAGTCGCTTCTGGGGCTGGAATAATCTGGTCACCTTTGATCACGATGCCGATCGC
ATCAAAACAGGGACCGGCTGGTTGGATGCCGATGATGGCTGGCTGGTGTTGGACAGGAAC
GGAAATGGCCTGATCGATTCAGGCCGTGAGTTGTTTGGCGACAATACACTCCTGAGTGAT
GGCTCAAAAGCCCGTGATGGATTTGAGGCGTTGGCGCAACAGGATTCAAACGGTGATGGC
AATATCGATGCCTCAGACTCAGTCTATTCAAAGCTGCGCGTCTGGCAGGATCTCAACCAG
GATGGTGTGTCCCAGGATAACGAGCTGAAATCCCTGGAAGAGTTGGGGATCGACTCGCTG
GGTACAAATGGCAAGAAGACCGATATCCCGCTGGGTAATCTGAATCATCTGATTGCAGAT
GGCGAATTCACTCGAAGTGATGGCAGCAATGGCCAGTTGGCGGATCTCAATCTTGCGCAC
TCTAATTTCCTTACTGAATTCGTGGATAAGATTGAGTTGACTGATCAGGCCAAGGCGCTG
CCTGAGATGCGGGGTTCCGGTCTTGTGCGCAGCTTGCGTGAGGCGGCAAGCCTCTCACCC
GAGTTGGCGCAGATGCTTGAACGCTACAGCGAAGCCACTACCCGTGATGAACAGATGGCG
ATGCTGGATGAACTGCTGCTCAAATGGAGTGAAACCAGCACCATGGCCACGATGTTTGAG
CGGGCTCGCAGTGAGGGTTTTGCGGTTATCTACAAGCTCGGAAATTTGGATGAGGTTCCT
GATCTAATTGGACTTGCCAGCGCCTCTAATTCCCAGCTTCCAAAAACCCCAAAAGGTTTG
AGTGACTTTCTCGCCGAAGCCTACTCGTCAGAGACTCGTGCCGAATACCAACGCTGGTTT
CGCATGATTGGCGTCATGGAGCGTTTTAATGGTGAGGAGTTCATTGGTTTTTCTCGGCCA
CCCAGAAGCAATCAAACGCCGCTCAGTCTAACGGCATCTGGAGGGAAGATAGACCGTTTT
GGACAGGCGGGAAGTACAGGTCGGCTGAACTACAACACCATAATCACTGAGATCAATCTC
AGGGCGCAGCAGCTGGAACAATTGGAAAAGGGTTATGAGGCACTCAAAGAGTCGGTCTAT
TTTGGGTTGGCCACGCAAACCAGGCTGAGTCATTACCTGGACAACATTGAAATAGCACTC
AAGGATGGGGAGCTCGCGCTTGACTTTGGTGTGCTTGAATCTCAGCTGGAAGACGCCTTC
GATAAAAATGCGCAAGCAGGCAGTTGGGACTTCTATGACTTCACAAGGGCCTATGGAAAG
GAGTTGCAACAGGCCGGATGGAATATTCCAAACTTTCTGAGTGGATTGTTGACAGATCAT
GAGATGGATGACGCATCGATCGAGCGCATTCGACAGACAGGCTATCTGCTCGATGGGAAT
AGTGGTAATGACTGGCTAAAATCCTCTTCGGCAGCATTGGTCCGTGGACTTGATGGACGG
GATGTCCTCAATGGCAGTGCAGAAGCGGATGTCCTTGAGGGTGGAGATGGTAATGATTGC
CTGTTTGGTGGTGACGGAGATGACATCCTTACCGGCGGCAAAGGCAACGATTGGCTGAAG
GGTGACCGTGGTGTTGATACCTACCGATGGAGTCTTGGTGATGGAGATGATGTTATCGAA
AGAGCCTCATCAATCGACATCCTGGAGCTTGGGGCAGGCATCAATGCATCGGACATTAGG
TTGCACCGTGAGCATGGCAATCTGGTAATTTCGTTTGCTGATCATGCGGGGTCTATTCAG
ATTAATGAACATTTTCGTGGAAATGGCCGTGACCGTTATGCCCTGGGCAGCATCAAATTT
GCTGATGGTTCATCCATCAGCGCACAACAGATGTTCGAGGAAGTCGTAGTCGCTGGTGGT
GGAGGCCGCGATTATCTGAAAGGAAGAGAGTTCAATGATCACATGTTTGGCTTTGCGAGT
GGTGATTGGATATATGGAGAGGGGGGTGATGACCTTCTCGATGGCGGGCTTGGCAATGAT
CAGATTTACGGGGGGGCTGGCGATGACATCCTCATTGGAGGAGAGGGAGATGATCGTCTG
TGTGGCAACGGGGGCGTGGATCGGTATCGCTGGGACCGTGGTGATGGTAGAGACACCATC
ACCCGCGCCGGTCGTTCGGACCACATTCAATTTGCCGACTCTATCTCCCAACAAGATCTC
TGGTTCAGCCGTTCTGGCAACGACCTGCTGATCGACATGTTTGGAGACTCAGGCTCTATC
AGAGTCAGCAATTGGTACCGAGGTGAGGCCTACCATGTCGGTCGAATCGAGACGGCAGAT
GGTGTACTTGAACACACGCGGGTGGAGCAACTGGTGCAGGCGATGGCGGTATTTTCCCCG
CCGGCTGGATCTGAGTTGAGATGCGCAGGGCAGAGGGAGGATCAGCTGCAGCCTGTGATT
GCAGCTGCTTGGGAGGCGGCCTGA
>LHPEGIIC_00330 hypothetical protein
ATGAAGCATAAAATAAAAAAGTGGATTGATTTTATATTGTTTGGTGGTGTGTCGGCATTA
GGAAGAGAAGGTCTGCGATGCCTGCGTTGGGACGGGTCAGTGTTAGCTCTGATATGGATC
CTGTTTTGTGTGGCTGTCGTCTATTCTGTGCCAAATTCGGTTAATCCAGAAGGCGTTGTT
ATTAATGGATTGACTCAATTTGTAACGAGTTGGAATAGATCAGTATGGATTACAGCTCAG
TATTCATTGTTTCCCAATGTGAGTCTGGTTGCGTCTTCAATTATGTGGCTTTGCTTTCCG
TTCTGTCTCCTGATGTTTGTGAAATATAGAAATGAATTGTTCCTGTGTAATGAGGTGCGG
CGAAAAAGTCTTGAAAAAAAGGTTGTTTCGCTTCAATGGATTTTATTCTTGGGTGTAATT
TTAATGGTGTATTTAGGGGTGTGGTTATTAGGTGATCCTGGTCCAGGTGGGGTTTTTAAG
GGGCGTGGAGTCAATGATGTGGTGGGGCGATTGATGACGCGAACAAAACTTGGGCTTGCT
GTGCATGTGGGTTTTTGTCAGGCGTTACTTTGCACTTTTATTGCTGGAATTTTGGCCCAT
CAAAAGATTCGTAATGAGATGAAGTCAAGGAGTGAGAATGATGAATGA
>LHPEGIIC_00331 hypothetical protein
ATGGGTAAATCAAAGTTATCGAAAGACAAAAGGAGACGGGTGGAATTGATATTTTCATGT
GCATTCTTGTCAGTTGCGCTGAACCAGTTTCTGGATTACCTGACACCAGTTCTGGATCTT
GAGGAGATGGATGTTCGGTCTGGTGTTGTAAAGGAAGTAAGGCAGGCGTTGCGAACAGGT
TGTGGTGATGTATTGGTTTTGCAAACCGAGGATGGAGAGGAGGTTAAATATGATGTGTGT
CTAGATAAAACAGAGGGCAGTGAAGTTGCCAGCCGGCCGGTGACAGTATGGAGTCAAAGA
AAACAGTCAATGTTTGGGTATCTGGATCATATCTATCAGCTACAGATGGATAAAAGGCTA
GTAATTAATTATGGGCCTACAAAAAAACGTAGGATTTCAATGAAGAAATATTGGGATCCG
TGGTTTTTGTTGGTTGTTACACTGGTTGGCGTGTCGCCGTTAATAAAGATCGGTTGGGAG
TATTTCATGGCAGCTCGATGCAAAACACATGGTGCTAATGAGTTTCAAGGAGATAAAAAA
TGA
>LHPEGIIC_00332 Hemolysin secretion protein D, chromosomal
ATGAGCGATACGCAGCACTATCGCCGGTCGGATGAACAGGCCTTCCTGCCGGCGGCGCTG
GAGGTGCGCGATACACCGCCATCCCCTATTGGTCGAGCGATCAGCTGGAGCCTGATGCTG
TTCTTCCTGCTGGCGGTGATCTGGGCGCTGATCGGTCGGGTCGATATCGTCGCGGTGGCC
CAGGGGCGGATCATCCCCAGTGGCCACAGCAAGCTGATCCAGCCCCTGGAGAGTGGCCGG
GTGATCCAGATCCATGTGACAGAGGGCCAGACCGTCAAAGCGGGTGAGCGGCTGATCGAA
CTCGACCTCACCACCACCCAGGCGGAGCTGGCCAGGCTGAGGCAGGAGGCCGCGCAACTC
AAACAGCGTCAACGCCGCCTGCAACTGTTGAGCGAATGGATTGCCGCCCCCAAGGCGCAC
CAAGACCCGGTGACTGCGGGGCTCTCTAGCCTCGAAAGTAACCTGCTGCAGAGCCAATGG
CGCGAGTATCGGGAGCATCTCGCAACCCTCAAGAGCGAACTGGCCCGGTACAGGGCCGAA
CGTGACACCCTGGAGCAGCAGATCGCCAAGCTCGCCGCCACCCTGCCTCTGATCAGCCAG
CGTGCCGACGACATGCAGACCCTGCTCAAGACCAACGCGGTGGCCCGCCACAAGGTGCTT
GAGGTGGAACAGGAGCGGATCAGTGCCCAACATGATCTGGCCACTCAGCGCAGCCGCAGA
AGGGAGTTGCAACAGGCGGTGGCGGAGTGGCAGGCGAAGATCCGCCAGGCCCGTAGTGAA
TTCCAGCGCCAGACCCTCGACCAGTTGAGCGAAATCACCCGGCAAGCCAATGCGATTACC
CAAGAGATCATCAAGGCCCAGGTCCGCAATTATGCACAGACCCTCACGGCACCGGTGGAC
GGTGTCGTGCAGCAACTCGCCATCCATACCATCGGCGCCATCGTGACCCCAGCTCAGGAG
TTGATGCGCATTGTGCCCTCTGCTGAGCAGCTCGAAGTCGAGGCTCTGATCGAGAACAAA
GATATTGGCTTTGTCGAGGAGGGCCAACGGGCTGAGGTCAAGATCGACGCCTTCCCCTTC
ACTAAATACGGCACCATCGATGCCGAATTGACCGACATCTCCAACGATGCGGTGATGGAT
GAGACCAAAGGCCTGGTGTTCAAGGCCAGGGTAGTGCTGGAAAAGACGACAATTCAGGTG
GGCAAGCGGTTGGTCAGGCTCACGCCGGGGATGAGTGTCACGGTGGAGGCCAAGACTGGC
CGGCGACGGTTGATTGAATATTTTCTGGCGCCTTTGTTGAAATACAAACAAGAGAGTGTT
CGCGAGCGGTAA
>LHPEGIIC_00333 Toxin RTX-I translocation ATP-binding protein
ATGCCCCACAGTATCGATACGGAAACAGAGCCAGATACTGGCCTTGCCTGCCTCGCCCTG
GTCGCCCGTTTTCATGGTCTGCCCGCCAACCCCGAGCAGATCGCTCACCAGTCAGGCAAG
CCGGGCGAACCCTTCTCTAGTGACGATATCCTGCGGGCCGCCAGGCGACTTGGGCTCAAA
TCACGGGCGATCCAGAGTAATTGGCAGCGGCTGGCCAAGACCGCACTGCCCGCCATCGCC
CGTCACAACGACGGCCACTATTTCATCATCGCCGGCTATGAGGGAGAGACGGAGAGGCTG
CTGATCCAGGATCCACTGGAGAGCCGCCCGCTGACCCTGCCCAGAGAGATCTTCGAGGCC
GCCTGGTGCGGTGAGCTGATTCTCATCACTAAACGCTCGCTGTTGCCGGGCCAGGGCAGC
CGCTTTGATTTCAGCTGGTTCATCCCCGCCATCGTTAAATACCGCCGGCTGCTGAGCGAG
GTGCTGCTGGCCTCCTTCTTCCTGCAGCTTTTCGCCCTGATCACGCCGCTCTTTTTTCAG
GTGGTGATCGACAAGGTGCTGGTGCATCGGGGCATGACCACCCTGGATGTGCTCGCCATC
GGCCTGCTGGCGGTGTCGGTCTTCGAGGTAGTGTTGGGTGGTTTGCGCACCTGCCTCTTT
TCGCATACAACCAACCGCATCGACGTGAGCCTCGACGCCCGCCTCTTTGACCACCTGCTG
CGTCTGCCGCTGGGCTATTTCCAGGCCCGTCGGGTGGGGGATTCGGTGGCCCGGGTACGG
GAGTTGGAGACGATCCGTGACTTCATTACCGGATCGGGCTTGACGGTGGTGATCGACCTC
TTTTTCACCCTGGTCTTCTTTGTGGTGATGTACAGCTACAGCCCGACCCTGATCTGGGTG
GTGCTGGGGGCGATCCCTTTCTATCTGCTGCTGTCGCTCTTTGTCACCCCAATACTGCGC
AGCCGGCTCAACGAGAAGTTCGCCCGGGGTGCAGAGAACCAGGCCTTTCTGGTGGAGTCG
GTGAGCAGTGTTGAGACGCTCAAGGCGATGGCGGTAGAGCCGCAGATGCAACGCCGCTGG
GAGGAGCAGCTTGCCGCCTATGTCAGCGCCAGCTTCCGGGCGGCCAACCTGGGCAATATC
GCTGGTCAGAGCGCTGGCCTGATCAACAAGGTCACCACCGTGTTGATCCTCTGGATTGGT
GCCACTCTGGTGATGAAGAACGAGCTCAGCGTGGGCCAGCTGATTGCCTTCAACATGCTC
GCCGGGCGTGTCAGCGGGCCGATCCTGCGGCTGGTGCAGCTCTGGCAGGATTTCCAGCAG
GCCGGCATCTTGGGGGACATCCTCAATACCCCACCGGAGCCGGGCTACAATCCGGGGCGC
GCCACCCTGCCGGCTCTCAAGGGGGCGGTCCATTTCGAACAGGTCGCCTTCCGCTACGGC
CCGGATCGTCCCAGGGTGCTGGATGGCATCGAGCTGCAGATAGAGCCAGGAGAGGTGATC
GGCATTGTCGGCCGCTCTGGTTCCGGCAAGAGTACCCTCACCAAACTGATCCAACGGCTC
TATGTGCCTGAGGCCGGCCGGCTGCTGATCGATGGAGTCGATTTGGCCCTGGTGGAGCCG
GCTTGGCTGCGCCGACAGGTGGGGGTGGTGTTACAGGAGAACCGCCTGTTCAATCGCACG
GTGCGGGAGAACATCGCCCTGGCCGATCCGGCGATGCCGATGGAGCGGGTGGTGGCCGCC
GCGCAAGAGGCGGGAGCCCATGCCTTCATCCTCGAACTACCGGAAGGCTACGACACCCTG
GTGGGCGAGCAGGGCAGTAGCCTCTCCGGTGGCCAGCGTCAGCGCATCGCTATCGCCCGT
GCTTTGGTCACCAATCCTCGTATCCTGATCTTCGACGAGGCGACCAGTGCGCTGGATTAC
GAGTCGGAACACATCATCCAGCAGAACATGCGTCAGATCTGCAAAGAGCGAACCGTCTTC
ATCATCGCCCATCGGCTCAGTGCCGTGCGGGATGCCAACCGCATCATCGTCATCGACAAG
GGGCGGATCGTGGAGCAGGGCAGCCATCAACAACTGCTCCAGCAGGCCGGCATCTACGCC
CAACTTCACGCCCATCAGAGTGGCCGTCAGCGCGAGGTGCAGGCCTGA
>LHPEGIIC_00334 hypothetical protein
ATGGCTAAAAGAAAAAAGAAGGGTTTCCGTTTTCCGTTTGGTCTGCTGTTTCTGCTGCTA
TTGCTGGCGATCCCGCTGCTGATGCTCGGCAGCCTCAGCTCGATCAGCGAAGATCTGCCG
CTGGTGGGCGAAACCCAGCGCATGAACACCGATGCGGCGGTGCGGGCCAAAACCAAGCTA
AGCGACCTGCGCAAGAAGCTCAAGTCCGAGGCGCAGACTGAGACCATCGTCCTCAGCGAG
AAGGATCTCAACGGCATGCTGGCGGTGGCAGCTCGCGCTATTCACCGGCTGCACGGCGAG
GCCAATGTGACCCCAGTAGAGGCGCAGCTGCGCTTCACCCTGGATCTGCCGGAGAATCCT
TTTGGCAGGTTCATCAACATCCGGGCGGGGGTGGTGCCATCAGACTACGGTCTGCACCTG
GCACCGGTCTATGTAGGCCAGACCGAGATTCCCGGCCCCCTCGCCCTGAAGCTGGTCGAG
ACCCTGCTGCAGGCGATGATGAAGGACGAACAGAGCAGCGCGATCCTGCAGGCGATCCAG
TCGGTGGACATCCAGGGCGATCGCGTCACCGCAGTGTTCCAGCCCCTGCCCAATCTGAAG
CAGTGGCTCAAGCCGACCTTCCGCCAGGTCGCCCAGCAGCGCGCCGGCGTCAGCCCGGAG
CGACTGCGCTTCTACTTCGCCAAGCTCTGCGAACTCGACCAACTCTATCCCCACGCCATC
GACACCTCCGCCACCGCCTACATCGCACCGCTGTTTGAGATTGCCAACAAACGCACTGCT
GCTGGCGCCAGTGCAGTGAAGGAGAACCGAGCGGCGCTGCAGGCGCTGGGGATCTTTCTC
GGCAGCCCGAGATTTGAGCGGGCCCTCGGCCACTACCGCACCGGCGAGCTGACCGAGTGC
CGTGAGCGCAGCAAAAATGTGGTACTGGCCGGCCGTCACGACATGGTGCAGCACGTTTTC
ATCTCCTCTACCATGCAGATGCTGGGCGACAGCGAGATCAGCTTCGCCATCGGTGAGTTC
AAGGAGGTCTACGACACCCGCGGCAAGGACTACGGCCTGAGCTTCAGCGACATCGCCGCC
AACCGGGCTGGCGTGCGACTGGCGGAGCAGCTGCTCAACCCCGCCAGTGCGGCACGGGCG
CAGGCGGTGCTGGCCCGGGCCGAGCAGGAGGCGGCGTTCTTCCTCAAGGTCTCTGATCTG
CCGGACGAGATGCCGCAACGGGAGTTCGAACGCCGCTTCGGCAGCGTCGATGACCCGCGT
TACCACGCCATGCTGAAGAAGATCGACGAGCGGCTGGATCGACTACCGGCGTTTCAGTAG
>LHPEGIIC_00335 hypothetical protein
ATGAATCCGTTACTCATATTCCTACTGCTGTTTGTTGGCATCCCACTGGTCGAGCTCTAC
TTTCTGATCCAGGTCGGCTCGCAGATAGGCGCCTTTGCCACCATCTTTCTCACCCTGCTG
ACCGCCCTGATCGGCGGTGCGATGGTGCGTCTGCAGGGCTTTTCGACGCTGATGCGGGTG
CGTGGGGCGATGGAGCGTGGCGAGGTGCCCGCGATCGAGATGATGGAGGGGGCGGTGCTG
CTGGTGTGCGGTGTACTGCTGCTGTTGCCTGGTTTTGTCACCGACTTTGTCGGCTTCATC
TTTCTGGTGCCGCAGTTGCGCCGCTGGTTGATCAGCAGTGGGCTGCAAGGGGCCGGGGTG
ATGCGGCCGGTGCAGCGCAAACCCCACTCCCCACCCGGTCATCAACGCACCATCGAAGGC
GAATGCCGGCGCGAGGATGACCGGGAGGATGACTGA
>LHPEGIIC_00336 Divalent-cation tolerance protein CutA
ATGTCGACATCGGTGCTTCTCAGCCTCTGCAGCGTACCCGACCGGGAGACCGGCCTGCGT
CTAGCGCAACAGCTGGTGGAGCAGCGGCTTGCCGCCTGCGTCAGCCTCAGCGCGCCAGTC
ACCTCCATCTATCGATGGCAGGGCAAACTGGAAACGGCAGAGGAGCTGCAGATGTTGATC
AAAACAACAACCAAGCAGTACCCAGCAATGGAAGCTGCAATCCGGGCATCACATCCCTAT
GAACTTCCAGAGATCATCGCAGTCCCTGTAGAAAGCGGGCTCGATGACTATCTCAACTGG
GTGGAGCAATGCACAACAATAGAATAA
>LHPEGIIC_00337 Thiol:disulfide interchange protein DsbD
ATGCACAACAATAGAATAACGACCTTCCTCATCATCACCCTGCTGGGGCTGCTGCTCGCC
CCCTTTGCTTGGGCTGAAGACGAACTACTGATGCCGGATCAGGCATTTCAGATCAGCGCC
CGCAGCGACGGCCCCGACACCCTGCTGGTAGAGTGGCAGATCGCCGACGGCTACTACATG
TACCGCGACAAGCTCCGCTTCAGCAGCGACGCGGTGGGCATCGAGCTGGGCGAGCCGGAA
CTCTCCGAAGCGAAGATTAAGCAGGACGAATTCTTCGGCGAGGTGGCGATCTACCGGGGC
CACGCTAGCGCACGCATCCCGATCAAGCGCGACCCAGGCGCCCCTGAAACCATCACCCTG
GAGGCCCGCTCCCAGGGCTGCGCCGATCTCGGCATCTGTTTCCCGCCCCATTCCCAGGAG
ATCAAGCTGGCGCTGGCGCCACAGCCTGCCGTAGCGCAGCAGGCTTCACCCGCGCCGCTT
CCCCTACTCGGCGAAACTGCCGCCACTGCCCCCCTGTTTGCCAACGATGAGGGTGGCGAA
CTGCTGCCGCCCGAAGAGGCCTACAAACTCGCAGCCATCGTCGAGGATGGCCGCCGGCTG
CGCCTTCGCTGGGAGATCGCCCCAGGCACCTATCTCTACCACGACAAGATCAAACTGGCG
CTGATCGAGGCGGACGGTGTCGCCCTCGGCGACTATCAGCTGCCCGAGCCTGAGATCAAG
AAAGACTCACCCACCCCAGACGGGACGATCGGCGATGTAGCGGTCTATCACGACCAGATC
GAACTGCTGCTGCCGCTCACGCGCAGCAACACCGAGGCCACCGAGATCGTGCTGGAAGCG
AGCTACCAGGGCTGCGCCGAGATCGGCGTCTGCTATCCGCCGCAGCGTCGCGAATTCACC
CTGGCCCTGCCGGGAATAAGCAAGGCTGCAGCAGCGGAGACCGCACCTGCAGAGGTCACG
CCTGCCGCGACACCGGCAGCTGCCGAGAGCAGCATCCCACTCTCTGAGGTCGATCAGATC
ACCGCCACCCTGGCTGGCGGCAGCTCCCTGCTGGTGATCGGGCTCTTTTTCGTGATGGGG
CTGGGGCTGGCGTTTACCCCCTGCATCTTCCCGATGATCCCGATCCTCTCTGGCATTATC
GCCGGCCATGGCGGCACGATCACCACCCGCAAGGCCTTCACCCTCTCTCTGGTCTATGTG
CTGGCAATGGCCCTCACTTACACCCTAGCCGGGGTACTGGCCGGGCTGTTCGGCGAGAAC
CTGCAGGTCGCCTTCCAAAACCCCTGGGTCCTCGCCACCTTCGCCCTGGTGTTCGTCCTG
CTGGCGCTCTCCATGTTCGGCTTTTACGAACTGCAGCTGCCCAGCAGCCTGCAGAGCCGC
CTTTCAGAGATCAGCAACAAGCAGCGGGGGGGCTCACTGGCCGGGGTCGCGATAATGGGC
TTTCTCTCCGCACTAATTGTCGGGCCCTGCGTGGCGCCGCCGCTGGCCGGCGCGCTGATC
TACATCGGTCAGACCGGCGATGCCCTGCTTGGCGGTCTGGCCCTATTTGCCCTGAGCATG
GGCATGGGCGCACCGCTGATCGCCATCGGCACCTCCGCCGGCAAGCTGCTGCCCAGGGCC
GGCCGCTGGATGGATACGGTCAAGGCGGTGTTCGGCGTCGCCATGTTGGGTGTTGCCATC
TTCATGCTGGAGCGCATCATCCCCGCTGACATCGCGATGTTCCTGTGGGGCATGCTGCTG
GTGGTCTCTGCCATCTACATGGGTGCACTGCGCCATCTGGAGATCGAGGCCGGCGGCTGG
CAGAAATTATGGAAGGGGCTTGGCATGGTGCTGCTGATCTACGGCGCACTGCTGCTGATA
GGTGCCGCGGCGGGTGGTAAAGATACCCTGCAGCCACTGCGTGGACTGGTAGCGTCCGGT
GGCGCGGCTGCCGGCCATACCGAGGAGCTCAGATTTAAGCGCATCAAGAGCCTGGCCGAC
CTGCAGCGAGAGGTGGCCCAGGCAAGTGCCGCAGGCAGGCCGGTGATGCTCGATTTCTAC
GCCGACTGGTGCATCTCCTGCAAGGAGATGGAGAAGTACACCTTCGCCGACCCCAAGGTC
ATCGCCGCGCTCGACGGTGTGCTGCTGCTACAGGCTGACGTCACCGCCAACGACGCGACG
GACCAGGCACTGCTGCAGGGCCACTTCGGCCTGCCCGGACCGCCGGCAATCATCTTCTAC
GGCAGCAATGGCACAGAGCGCAAACGCTTCCGAGTCGTCGGATTCAAAAGCGCCGATGAG
TTCGCCACCCACGTCGCCGAGGCGATCCGCTGA
>LHPEGIIC_00338 hypothetical protein
ATGGTTGGCATCACCCTCGACCTGCCTCAGCCGGCCAGGGAGCGCGCCCAGGAGCTGGCG
ATCAACTATCCGCTGCTGCTCGGCGGCAGGTCAGAGATCGCCCTGGCACGCGGGCTCGGC
AACCGTTTTCAGGGGCTGCCCTTCACCGCATTGTTCGACCGTGCCGGTAGGCTAGTCTTC
TCTCACTATGGCGAGCTGGCAGAAGAGCGACTGCATGAAGTGATCATGCCACTACTCTAG
>LHPEGIIC_00339 3-dehydroquinate dehydratase 1
ATGGCGACCATTCTGGTACTGAACGGCCCTAACCTGAACCTTCTCGGCACCCGCGAGCCG
GAGATCTATGGTCACGATACCCTGGAAGATATCCGCCAGCACCTGGAGCAACTGACCGAG
GCCCAGGGCCATCGGCTGCGCTTCCATCAGAGCAACGCCGAGCACGAACTGATAGAGTTG
ATCCACCAGGCGCGTAGCGCGGGGGTCGGCTTCATTATCATCAACCCGGGCGCCTTCACC
CATACCAGCATCGCGCTGCGGGATGCCTTTGCCGGGGTCGCAATCCCCTTCATCGAAGTG
CATCTCTCCAACGTCCATGCGCGGGAACCCTTCCGTGCACACTCCTACCTATCCGATATC
GCCGTCGGCGTGATTACCGGGCTTGGCGCCCAGGGCTACGAACTTGCCCTGCAGGCAGCC
AGCCGATTGCTTGCGGCAGACAACAACTGA
>LHPEGIIC_00340 Biotin carboxyl carrier protein of acetyl-CoA carboxylase
ATGGATATCCGCAAAGTCAAAAAACTGATCGAACTGCTCGAAGAGTCCGATATCGCCGAG
ATCGAGATCCACGAAGGCGAGGAGTCGGTGCGTATCAGCCGCAACAGCTCGATGCCGACT
CAGATGGTTGCCGCAGCCCCAGTGGCCGCACCCGCCGCGGCGCCGGCGCCGGCGCAGGCC
CCGGTCGCAGAGGCAGCTCCTGCAGCCGCAGCGGAGATCCAAGGACACGCAGTCAAATCC
CCGATGGTCGGTACCTTCTACCGTGCCCCCTCGCCGGGCAGCAAATCGTTCGTCGAGGAG
GGCCAGAGCGTTGCCGTTGGTGACACCCTCTGCATCATCGAGGCGATGAAGATCCTCAAC
CAGATCGAATCCGACAAGGCGGGCGTGGTGAAGAAGATCCTGGTGGATAACGGCCAGCCG
GTCGAATACAACGAACCCCTGTTCATCATCGACTGA
>LHPEGIIC_00341 Biotin carboxylase
ATGATAGACAAGATCGTTATCGCCAACCGGGGGGAGATCGCGCTGCGAATCCTGCGCGCC
TGCAAAGAGCTCGGCATCAAGACTGTCGCCGTCCACTCTGAAGCCGACCGGGACCTGAAA
CACGTGCTACTGGCGGATGAGTCGGTCTGCATCGGCCCGGCCCCATCGGCCGACAGCTAT
CTCAACATCCCCGCCCTGATCAGCGCCGCCGAAGTCACCGACTCGATGGCGATTCACCCC
GGCTACGGCTTCCTCTCGGAGAACGCTGACTTTGCCGAGCGGGTGGAGAACTCCGGCTTC
ATCTTCATCGGCCCGAAGGCGGAGACCATCCGCACCATGGGCGACAAGGTGGCCGCCATC
GAGGCGATGAAGAAGGCCGGTGTGCCTACAGTACCCGGCTCCGACGGCCCAATCGATGGT
AACGCCAAGCGCACCAAAGAGATCGCCCAGCGGATCGGCTATCCGGTGATCATCAAGGCC
GCTGGCGGCGGCGGTGGTCGCGGCATGCGGGTGGTTCACTCCGAAGCCAGCCTGCTCAAC
TCGGTGGCGATGACCAAGGCCGAGGCGGAAGCGGCCTTCGGCAACGGCACGGTCTACATG
GAGAAGTACCTGGAGAACCCGCGTCACGTAGAGTTCCAGGTACTGGCCGACACTCACGGC
AACGCAGTGCACCTGGGCGAACGCGACTGTTCCATGCAGCGGCGCCATCAGAAGGTGGTG
GAAGAGGCCCCAGCCCCCGGCATCACCCCGGAACAGCGCGCCAAAGTGGGTGGACGCTGC
GCCGAGGCCTGCCGCCAGATCGGTTATCGCGGTGCCGGCACCTTTGAGTTTCTCTACGAG
AACGACGAGTTCTATTTCATCGAAATGAACACTCGCGTACAGGTTGAACACCCGGTCACC
GAAATGGTCACCGGTATCGACATCCTGCGAGAACAGATCATGATCGCCGCCGGTGAGCCC
CTCAGCTTCACGCAGGAGGATGTGACCCTGCGCGGCCACGCGGTGGAATGCCGTATCAAC
GCCGAAGATCCGAAAAACTTCATGCCCAGCCCCGGCACCATCACCCAGCTGCATGTTCCG
GGCGGCATGGGGGTGCGCGTCGAGAGCCACATCTACAATGGCTACCGGGTGCCGCCCCAC
TACGACTCGATGATCGGCAAGCTGATCACCCACGGTGACACTCGTGAATCCGCCATCGCG
CGGATGCGCATCGCCCTGGCCGAGATGGTGATTGGCGGCATCAAGTGCAACATCCCGCTG
CAGCAGGAGATCATGAAGGACGCCGCCTTCCAGGCTGGCGGCGCCAACATCCACTACCTG
GAAGAAAAACTGGGACTCTGA
>LHPEGIIC_00342 Ribosomal protein L11 methyltransferase
ATGCCCTGGCTGCAACTCTCCATCGAGACTGACGAGGATCGCGCACCGCTGCTGGAGCTG
GTTTTCGAGGGCCTCGGTGCGCTCTCCGTCACGCTGGGTGACGCCGGCAACCAACCGCTG
CTGGAACCCAAACCCGGCGAGGAGCAGCTCTGGCATGCTACCCGCGTCACCGCCCTGTTT
GAGGCCGAGCGGAACATCGACGAACTACGCGCCGCCCTCAACCAAGCACTCGCCGCTGAT
GTCAGCCTCAACTTGAACATCGAGCGCCTCGAAGACCAGGTCTGGGAGCGGACCTGGCTG
GAGCACTTCAAGCCGATGCAATTCGGCCAGCGACTATGGATCTGTCCGGATGGACAGCAG
GTGACGGCAAGCGATGCCGTGCTGGTCAAGCTCGACCCCGGCCTCGCCTTCGGCACCGGC
ACCCACCCCACCACCGCGCTCTGCCTGGAATGGCTGGAGGGGCAGGATCTGCGCGGCAAA
CGCATCATCGACTATGGCTGCGGCTCGGGCATTCTGGCCATCGCCGCGCTGCTGCTGGGG
GCGGAACGCGCCATCGCGGTGGACTACGATCCCCAAGCGCTGGAGGCAACCCAGGCCAAC
GCCGAGAAAAACGGCGTCGCCGGGCGGCTGGAGATCTGCCTACCAGAACAGACCCCGCAA
ACCGAAAACGACCTGTTGCTGGCCAACATCCTTGCCGGACCGCTGATCGAACTCGCATCC
ACACTGATGCAACTGATCCAGCCCGGCGCACCCTTTGCCCTCTCCGGCATACTGCAGGAG
CAGGCGGAACAGGTTAGCGCCGCCTATCGCCCATTCGCCGAGATGCAACCAGCGCAGCAA
CAGGCGGAGTGGATACGCCTGGGTGGCACTAAAATCTAA
>LHPEGIIC_00343 3-phenylpropionate/cinnamic acid dioxygenase ferredoxin subunit
ATGAAGCAACCAACACGTGTTTGTGATCTCCAGCAACTGTGTGAGGGCGAGGGCCACCGG
GTGGTGGTCAACGGCCGTCCACTGGCGCTGTTTCTCGATCAGGGCCGGATCTACGCCCTC
GACGACCGCTGTCCGCACCGGGAGGGGCAGATGTCCCGTGGTCGGGTGCAGAACGGCGAG
GCGATCTGCCCACTGCATCAGTGGAACTTTGACCTGGAAACCGGCGTATCCCCTTACAAC
CCCCACGACCGCATCGCCACCTTTCCCGCCGAACTGCGCGACGACGGGGTCTATGTAGAT
GCCACTGCAGTTCCGCCTCTGCCGACGGCCAGCTTCTCCGGCTATCAGGGTGAGTGGCGA
CGCTGGCAACAGGATGCCCGCGGCCATGCCCTGATCAAACGCCTCGCCAAGGGAGGCAGA
CCCACCGTCGAGGCGATGGGCGCGCCACCCCAGCAGCTCTCCGAGCTCGTCGACTTTAGC
CATTTCCACCTCAAGGCGGGGCAGCTGCAGCAACTCCCCAGGCTCGCAGAGGAGACGGTG
CAGACCGCCGTCAGCATCGGCCAAGGCGCAGGCAGACCACTCAGACTGGCGCTGCCCGTC
TACATCTCCCACATGTCCTTTGGCGCACTCTCCAAGGAGGCGAAGATCGCCCTGGCACAG
GGCTCGACAGCGGCCGACAGCCTGATCGGTTCCGGCGAGGGCGGCCTGCTGCCGCAGGAG
CGGCAGGCGGCGAAACGTTATATCCTCGAGATGGCGAGCGGCTACTTCGGCTGGAATGAG
CAGAATATCCTCCTCGCCGATGCGCTGGAGATCAAACTGGGGCAGTCGGCCAAACCCGGC
CTGGGTGGCGAACTGCCCGGCGGCAAGGTCACGGGAGAGATCGCCCAGGTTAGAGGGCTC
GCACCAGGCACCAGCGCCCACTCGCCGGCCCGCTTTCCCGATATCGACAGCCTCACAGGG
CTCGCCCGGCGAATCGAAGAGATTCGTGCCCTGGATGGCGGCGAGCGCCCCATTGGTATC
AAGTTTGCCGCCAACGATGTCACGGCAGACACCCAGGCGGCGCTCTCGCTGCAACCCGAC
TTCATCACCATCGACGGTTTTGGCGGCGGCACCGGTGCCGCCCCTGTGCATGTGCGGGAT
CAATTCGGCATGCCACTGGTGAAAGCGCTGCCGATTGCGCGGCAGCTGATCGATGCACAC
AATCGGCAACACCTGGAGCGCCCGGTCAGTCTGATCGCCACTGGCGGCATCCGCACCCCC
GATGAGATGTTCAAGGCGCTGGCGCTGGGCGCCGATGCCTGTGCCCTAGCCACCGCGGCG
CTGTTTGCTTTGGGCTGCGAATACTACCGCGCTTGCGGCTCCAACGAGTGTCCGGTAGGC
ATCACCTCGCAGCAGACCGAACTGCGTCGTCGTATCGATATCGACAAGGGGGCACAGCGG
GTTGGCAACTTTCTCAATGGCAGCCGGGAGATCCTCGCCGGCTACCTGCGAATCATGGGC
TATGACTCACTCCCGCAGCTGAGCCCGCACGACCTTATCCCTCTCTCCCTGGAAGCAGAG
GCCATCCTCAACACCGACCGCGGCTAA
>LHPEGIIC_00344 hypothetical protein
ATGGAGAAAGCCAAAGTCGCAGCTTCCCAGCCGGTGAGTGTCGAGTTGGACGAGGGCAGA
GAATACTGGTGGTGTGCCTGCGGGCGCTCCCAAACCCAGCCGTTTTGCGACGGTTCCCAC
CAGGGAACGGGCATAAATCCGCTGGGTTTCAAGGCCGACAAGAGCGGCAAAGCCTGGCTC
TGTATGTGCAAACAGACGAAGACCCCGCCCTACTGCGATGGCAGTCACGCCTCGCTTGAA
GAATAG
>LHPEGIIC_00345 hypothetical protein
ATGTCCCAAACCGCTTCACTCAATCTGATCAGTCTGCTCGGACGACGCTCCCTCAACTAC
CTGCTCTATATCATCGATCTGGTAGTTTTCGTGATGGCGGTGATGCGCAGCTGGCGCAAC
CGCGGCGGGCTGTTCAACCGCGCCAGCCGCGCCGCCTCGATCACCCAGCTGATCTTCTCC
GGCATCGATGCCCTACCCACCATCACCATCCTCGCTCTGGCGGTGGGGCTGAGCGTCACC
ACCCAGCTGATCTTCGCCGCGCAGGTGTTTGGCCAGGAGGCCGATGTGGCCAGCCTGCTG
GCGAATCTGGTAGCGCTGGAGTTCGGCTCTCTGCTCACTGCCATCGTGATGATCGGCCGC
TCCGGCTCGGCCATCGCGGTCGACTTGGGCAACATGAGCCTCAACCGGGAGGTGGAGGGG
CTGGAGCTGCTTGGCATCGACGTGCACGCCTTTTTTGTCTCACCACGCCTGATCGGCATG
GTAATCGCACAGCTGGTGCTGGCGATCTACTTCTCCGCCTTCTCTCTGGTCACTGGCATC
ACCCTAGCAGCACTACTGGAGTCGACCTCCAACTTCAAATACCTGTTTGCTGTGGTATCC
GCCTTTGAACCCCTTGATCTGTTGTTGTTCTTCATCAAAAACCTGCTGTTCGGTCTGGTG
ATCGGCGCCAATGCCTGCCTGAAAGGGCTGAGTGTCGGCCAGTCGGTCACCCAGGTCCCA
CAGGTGACGCAGAAGGCGATCGTCAACTCCCTGGTGATGGTATTTGTGCTCGACGGAGTG
TTTGTGCTGATTCTGATATGA
>LHPEGIIC_00346 hypothetical protein
ATGAGCGACCAAGAGCCCTCAATAAGCGCCGACGAGCATCTGCTGATCAAGGCCCAGGCC
GCCTGTCCGAAGCATCAGCCGAACGGCGAACCCTGCCTGCCGCTGGATCTGCACATTCAT
CGCGGCGAACTGATCTTTCTGCTCGGCGAAGAGCCTGAGGCGCTGCGCGCCTATCTACGC
ATTCTGGCCGCGGTCGAGCCCATAAGCCGTGGCGAAATCCTGTTGGGAGATGCCATCGGC
GATGCGCCATTCTCCCTGCCCTGGCAGCAACTGCGCCAGAGCCTAGGCTATGTAGATCAC
GCCATCCCGCTGCTCTCGGTGCTCAGCGGCCTGGACAACCTGAAGCTGGCAGCCCACTAC
CACCAGCAGGACGACGAGCAAACCATCGCCCTGCGTGAGCAGGCCCTGCTCGGTGCCATG
CAGGGACAGATGGACCACAGCCTGCTGCCAGCCTATATGACACCGCTGCAGCAGCGTCAT
CTGAGCATCGCCCGGGCGCTGATGCTGTGCCCCAAGGCGCTCTTCGCCCACAACCCCTTC
TTCGGCCTGAGCCGGCCAGCCCGCCAGCGTTTGGCTGATTTCCTGCTGCAACGGGTGCCG
CAGCTGTTCCCTGAAATCTCCCTGATCATCTCCACCGACGACCCGGAACTGGTGCACCAT
TACGCCGGGCAGGTACTGTTTCACAGTCGCTCAGGATGGTTCTCATTTCACAACTGGGAG
GATTTTGTCTCCAGTCCTGAAGATGTCGTCCGCTATTACATTCATCAGCAGAGAGCACAG
CGCGACATCTTTAGTGAGGCTCAATGA
>LHPEGIIC_00347 hypothetical protein
ATGACCCCGGCACCGCAACATCAGCAGATACACTACATCCACCGCCTCAATTACACTCTG
CGGGAGCGGCTGGCCGGTCTGTTTGTGATGGTGGCGCTGGCCCTGTTGATCGGTCTGGTG
GTGGTACAGGGCAAGACCACCCACCTATTCGAGAACCGCATCACTTACCACACTTACCTG
CGTAACGCCCAGGGCATCGCCACCGACTCGCTGGTCAAGGTCTCTGGGATCGAGGTCGGC
CGGGTACAGTCGATCGGCATCGCCGCTGACAACCGCATCCACATCAGTTTTTTCGTCTAC
GAGGGGTTCCAGAACCTGATCCGGCAGGACTCCCGCGGTGCGCTGAGCAAGCTGGCCATC
ATCGGTACTGCGGTGATCGAGATCAGTGCCGGCTCGCCGCAACTACCGATGCTGCGCGAC
GGTTCCACCATCCTAATCGAGGAACCGATGAGCGCCGATGAACTGCTCAACGAGCTGACA
CCGATCATGGAGAAGGTGCGCCAGACCCTGGACGGCATCGCGCGGGTGGTCAGCGCCATC
GACCCGGCACAGATCGCCGCCACGGCTGAGGGGATCAACACCACCGTTGCCAACCTGCGA
GACCTCACCAATCAGGTCAACTCTGGCAAGGGGGTGCTCGGCCGTGCCATCTACGACCAG
CAGCTGGAGCACAGCTTTACCCGCACCGTGACGCACATGGAGCAGACCATGGCGCAGACC
CGTGATCGCGTCAGCGAACTCAAGCCAGTGCTAGAGAGCATGGTCGCCCTCTCCCAGGAG
ACCCAGAACATGACCCATCAGATGGATGGATTGATCGCCGACTCCCGCCAGCTGGTCGGC
CAGATGAACAGTTCCATGCAGACCATCAACATGGAGATCCAGCAACTGCCCGACCTGGTC
ACCCACCTGCAGCTGATGTTGCAGTCTACCGACCGCACCCTAGAGGGACTGCAGCGGGTT
TGGCCCGTCTCCTCGGCGATCCGTCCCACCGAGGAGGAGAAGATGATCGATGTCCATCCC
ATCATCGATTAG
>LHPEGIIC_00348 hypothetical protein
ATGTCCATCCCATCATCGATTAGCCTCTTCTGGCTCATTCTGCTCCTACTTGGGCTGGGC
GGCTGCGTCGGCACCCCCGACCTGCGCCCGGAAACGCAGATTCAGGGTGAACGTGAACTG
CAACGCGGCACTCGCGCCTACAATAACAATGACTACCGCACCGCCGCCCGCCAGTTCTCT
CAGGCACTCAAGCTCTACCGCAGCGTGGATGACCTGGATGGCATCGCCCAGAGTTCGATC
AACCTGATCGAAACTGCACTAGCAATCGGCAACTACCAGGCGGTCGAACAACGGCTGCTG
GAGCTAACCCGTCTGGTCGAGGCCGCCAACCTGCATCGCTACCGCGCACGCATCAACCTG
CTACGCGCCTCCCTCGCCTTCAAACAACAGCATCATGCCGACGCCATCGCGGCCCTCGAA
CCGATCCTGCCCAGCTTCAACGACAAACAACTGCTGAGCCAAAAACTCACAGACGAGTCG
ATGAGCGCACTCGCCAGCCGTGCCAGTATTGCCTGCGAGATCGACGCAGCCGACGCCCCG
CTGTGGCTGGAGCGGCTCGACAATGCGCTGGATGAGGAGTTCTTCAGGCGCCGCCCAGCC
TTGGAAGGGTTGTTGCACCGGCTGCGCGGAAAACTACAGCAGAGCGCCGGCCGCGAGACA
GAGGCACTGCTCCAGTATGGGCTTGCCCTCGACTTCTACCGCAAGGCCGGCGACCGGCGC
GGCATCGCCACCACACTGCACAGCCAAGCCCGTATCCACATCACCCAAGCCGCCTGGAAC
AAGACAGAGAGCCTGCTGCAGCGTGCGCTCTCGATACGGCTGTGGCTGACAGATCGCAGC
GGCACCCTGGCTGTGGTGGAGGATCTAATACGGCTCTACCAGCACACCGATCAGCAGGCG
AAGCTTGATGAGATGGAGGCCTGGCGCGGGCGCTTGCAGGCAGAGTAA
>LHPEGIIC_00349 tRNA-Phe(gaa)
GGCCAGGTAGCTCAGTCGGTAGAGCAGGGGACTGAAAATCCCCGTGTCGGCAGTTCGATT
CTGTCCCTGGCCACCA
>LHPEGIIC_00350 putative Fe(2+)-trafficking protein
ATGAGTCGTATAGTGCAATGCGTTAAATTGAAGCGGGAAGCGGAAGGGCTCGAGCGTCCA
ACCTATCCGGGTGAGCTAGGGCAACGGATCTTCGACAACGTCTCCAAAGAGGCCTGGCAG
GAGTGGCTGCGCTTTCAGACCATGCTGATCAATGAAAACCGCCTGAGCCCGGTCGACCCC
AAGGCGCGCAAATTTCTCGAACAGCAGATGGAGAATTTTTTCTTTGGTGAAGGGACCGAG
CTGCCGCCCGAATTTGTTCCCCAAAAGTGA
>LHPEGIIC_00351 Adenine DNA glycosylase
ATGAATCCTTCTGAATTTTCCAAGCAAGTCATCGACTGGCAACAGCGTTGTGGGCGCAAT
GATCTGCCCTGGCAGGGCAGTGGCGATCCCTACCGGGTCTGGATCTCTGAGATCATGCTG
CAGCAGACTCAGGTGGCCAAGGTGATCCCCTATTTCAATCGTTTTATGGCGCGTTTTCCC
GATCTAGCCAGCCTGGCTGCTGCTGCCGAAGATGAAGTGTTGCACCTCTGGTCCGGGCTG
GGCTATTACGCTCGGGCACGTAATCTGCGTAAGGCGGCCGAGGTGTTGCAGGGGCATTTC
TCGGGCCGTTTTCCTGAGGCTATCGAGGCGCTGGAGAGTCTGCCGGGGATCGGCCGCTCC
ACCGCTGGGGCGATCCTCTCACTGGCCCTGGGACAGAGCCAGCCGATTCTCGATGGCAAT
GTCAAACGGGTGCTGGCGCGTCACTTCATGGTGGAGGGGTGGCCTGGTCGCAGTGCGGTG
GCAAAACGGCTCTGGGAGCTGACCCGGCAGCTCACCCCTCAGCAGGAGGCGGCGGCCTAC
AATCAGGGCATGATGGATCTGGGGGCGACCATCTGCACCCGTGGCATTCCCCGTTGTGAT
CTCTGCCCGCTGGGCGACAGCTGTCAGGCTCGTGAGCAGGGACGCCAGCTGGAGTTTCCC
GAACCACGCCCCACAAAGACCCTGCCGGTCCGCTCGACCCGTATGCTGCTGGTGCAGAAT
GGTGCTGGGCTTGTGTTGCTGGAGCGGCGTCCGCCAGTGGGTATCTGGGGCGGTCTCTGG
AGTCTTCCTGAGTGCCCGCCGGATACTGATTTGTCGGCCTGGTGTGAGGCGCATTTTCGC
GCCGAGCTGAAACAGATCCGCGAGTTGCCTGCGCGTCGCCACAGCTTCTCCCACTTCCAT
CTCGACATCACGCCACTCGAACTGCAGCTCAAATCCCCTGACAATTGTGTCATGGATGCT
GCCGCGCGGGTCTGGTATAACCCCGCGATGCCTGATGAACGGGGACTGGCTGCGCCGGTA
GCCCGAATCATCGAAGAGTCCAGCCAAGCGAGAGGAGAGAGCCGATGA
>LHPEGIIC_00352 hypothetical protein
ATGGGGAAGGTCTTGAAGATTGTTGGCGGACTAATTGGCCTAGTGGTGGTGTTGATCATC
GCTGCAGTGCTGGTGATACCGATGGTTGTGGATCCTAATGACTATAAACAGGAGATCATC
AGCCAGACGAAGTCCGCCACCGGCAGAGACCTGAAGATCGATGGTGATATCGGCCTGTCG
ATCTTTCCCTGGCTTGGGGTCGAGATTAACGGGCTGCATCTCAGTAACGCCAAGGGATTC
GGTGATACTCCCTTTGCCGAGGTCAGGCATCTCCAGGTGCGGGTCAATCTGATACCACTC
ATCTTTACCCAGTCATTGGAGATCGACAAAGTAAAGCTTGCCGGACTTAAGCTGAACCTG
GCAAAAAACAGTCAGGGTGTCAGCAACTGGGATGATATGACCGGGGGGCAGTCCGAAGAG
GCCTTGACCTCTGCTGAATCGGCGGGTGAGGGGCCTGCTGATACCACCGCCGGTGGCGGT
CTGCAGGGGCTGTCGATCGGTGGTGTGGCGATCTCTGATGCGCATATAGTGTGGGACGAT
CAGTCCACCGGCGAACATTTTGAAGTCAAGCAGCTGTTGCTGGAGACTGGCGCCATGGCT
CCCGGCCGGGCGGTGGATATGCGCCTCGCGCTTGGTCTCGACCGTGCCCAGCCGGCCCTG
CGTAGTGAGTTTGATCTGCGTGGCAGACTGATGGCCGACCCGGCGCAGGGCAGCTTCTCG
ATGGAGGCGCTTGAGGTACTGCTGAAGGTGAGCGGCGAAGGTCTGCCCAAAGCGGGGGTG
AAGGCAAAGCTCAGTGCCGATCTCTACTTCAATCAGGCACAAGATCTGCTGGAGGTGAAA
AATCTGCTGCTGAGCTCTGAAGATCTGCGCCTCAGTGGTGCGATCAATGGCCAGGCCATC
AGCAGTGCTCCACGCTTTGATGGCCAACTGAAACTGGCGCAGTTCAGCCCCCGCAACTGG
ATGCAGAAGTTTGAGCTGCCACTGCCACAGACGGCGGATCCTAGCGTGCTGGGCAAGCTG
GCGATGGCGCTTGTGTTCGAGACTCAGCCGCAGCGGATCGACCTGAAAAACTTTGAGATG
CAGCTCGATGAGAGCCAGATCAAGGGTAATTTTACTTTGATCGATCCAGCCTCGCCGGCC
TATCGATTCCACCTTGACCTGGATAAGATCGATGTTGACCGCTACCTGCCGCCGGCCGTA
GACAAGCCAGAGAAAAAGCCGGTTGCGAGCAGCAAAGACAGTGGTGATAAGCCGCTGTTT
CCGGTGGAGCTGCTGCGCAATCTCAAGTTGGATGGCACCCTGCGGGTCGGCAGCATCAAG
GCCAACAATATCCAGGCTGAGGCAATCAAGGTGGTGATCAAGAGCAAAGGCGGTCAGCTG
CATATCGACCAACAGGTGGGGCGTTTCTACAACGGTCAACTGAAAGGTGTGCTGGATCTG
AATGTGAAGGGCAAGCAACCGACGCTGAAGATCAAACAGAGCGCCAGCAAGATCCAGGCC
GGGCCTCTGGTGAAAGATTTGACGGGGCAGGATCGTTTCGATGGTGTCGGCGGCTTCAGC
GCTAATCTCAGTAGTCGTGGCCAGACCCTGACACAGCTCAAGCGTGGCCTCAACGGCAAT
CTCAAAATGGAGTTCCTCAATGGTGCGGTGAAGGGGGTCAACCTGGCAAAGATGTTGCGG
GATGCCAAGGCGCGACTCTCCGGCAAGAAACCGGCGAACTCAGTCGAGCCGGAGCAGACC
GACTTCTCTGAGCTGACCGCCAGCGCGGTGATCCGCAATGGTCTGCTCACTAACAAGGAT
CTGCTGGCCAAATCCCCCTTCCTGCGGGTAAACGGCTCCGGACGGGTCGATCTGGTCGGA
GAGAGCCTCGATTATGTGGTCAGGCCGGTAATTGTCAGCACCACCAAGGGGCAGGGCGGC
GAGGGGCTGGATGATCTGAAGGGAATTCCAGTGCCGGTCCACCTCAAGGGGCCCTGGTCC
AAGCTTGATTGGAATATCGATCTGGGCAAGGTGCTGGCCGAAAGCCAGAAGGCGAAGCTG
AAAGAGACGCTGAACAAGAAACTTGACGGCCAGCTCAAGGATAAGCTGCCGGGTGGGCTG
CAGGATAAACTTAAAGGGGGGCTGAAAGGCCTATTCTAA
>LHPEGIIC_00353 tRNA-Gly(ccc)
GCGGGTGTAGTTCAATGGTAGAACTTCAGCTTCCCAAGCTGACTACGTGGGTTCGATTCC
CATCACCCGCTCCA
>LHPEGIIC_00354 Long-chain-fatty-acid--CoA ligase FadD15
ATGTTTTCTGCGGGGGGGAGTGTGTTGCAGCAATGGAGTGAGGATCTTATTTCACCCGAG
GGGGCGGGCACCCTGGACGGCCTGTTTCTGCAGCGGGTGCGGCGCAGCCCGGAGGGAATA
GCCTATCAGGCTTTCGATCGAGAGGCGAAAGAGTGGTGGGGTTTGACATGGGCTGAGATG
GGCAGGGAGATCGCCCGTTGGCGCCAGGCGCTGCTGCAGGAGGGATTGGAGCCTGGAGAT
CGGGTGGCGATCCAGCTGCGCAACTGCCCCGAATGGGTGATGTTTGATCAGGCGGCGCTC
TCCCTGGGTTTGGTGACGGTGCCGCTCTACACTGACGACCGGGCCGATGCGGTCGCTTAC
ATCCTGCAGGATGCGGTGGTCAAGCTGCTGCTGGTACAGGATGCCGGACGCTGGCGGCGC
ATGGTATCGGCATTGCAGGGGGTGGAGACGCTGCAACGGGTGGTGGTGTTGGAGGGCGCT
GAGCAACTCCCTGAGTCGTCCCAGCATCAACGGGTTCGAGCCGCCGGGACCTGGCTGCCT
GAGAGTGGGCCAGCATTGCAGCCGCGTAGTGCAGACCCCCATAGCCTTGCCTCGATCGTC
TACACCTCCGGCACCACCGGGCGACCGAAAGGGGTGATGCTGAGCCACTGGAATATGTTG
TCGGTGGCACATGCTTCGCTGACGGTGGTCGACTGCTACCGGCAGGATCTGTTTCTCTCC
TTTCTGCCACTCTCCCACACCCTGGAACGGACCGCGGGTTACTATCTGCCGCTGATGGCC
GGTGCGACGGTAGCCTACGCCCGCTCGGTGACGCAACTGGCAGAAGATATGCAGTGCATC
CGTCCCACCGTGATCATCGCCGTGCCACGCATCTTCGAGCGGATCTATGCACGCCTGCAG
GAGCAGTTAAAACAGCGTTCGCTGCTGGCTCGGGGGCTATTCCGGCTGACCCTGCACTGC
GGCTTCATCCAGTTCGAACATCAGATGGGACGGCAGGGCTGGTCACCGAAGTTGCTGCTG
ATGCCATTGTTGCGGCGTCTGGTGGCCGACAAGGTGCTGGCGCGTCTGGGCGGACGGCTG
CGCGGGGCGATCAGCGGTGGCGCCGCGCTCTCCCCCGATGTGTCGCGTTTCATGCTGAGT
CTTGGTCTGCCGATCCTGCAGGGGTACGGCCTGACCGAAACCAGTCCGGTGATCAGTGTT
AATCCGATGGATAACGTCAAGGTTGACAGCGTTGGTGTACCGTTACGGGGGGTTGAGGTA
CGCATTGGTGAGAATGACGAGTTGCTGGTGAAGACTCCGGGCAGGATGCTCGGCTACTGG
AACAACCATGCCGCTACTGCGGAAATGATCGATGCTGAAGGTTGGCTGCATACCGGTGAT
CAGGTGCGCATCGACGAACAGCGCCACATCTACATCACTGGCCGTCTCAAGGATATTCTG
GTGCTCTCCAACGGCGAGAAGATCCCACCCAGCGATATGGAGATGGCGATCGCCCTCGAT
CCGCTGATCGAACAGGTGTTGGTGGTGGGTGAGGGCAAGCCCTATCTGGCCGCGCTGTTG
GTAGTGAATGCCGATCTGTGGGAGGGGCTGGCCCGGGAGTTCGGGCTCGACCCGGAGCAG
CCACAAAGTCTGGATGACGCTGCCCTGCAACAGGCCTTCATCCAGCGCATCCGCAGTGCG
CTGAAGGACTTTCCGGGCTACGCCAAGATTCGCCGGGTGGCGTTGCTGCTGGAGCCCTGG
AGCGTCGAGAATGGTCTGCTCACGCCGACGCTCAAGGTCAAGCGGCCCAAGGTGCTGGAG
CGCTATGCGGAACAGATGGCAGCGCTCTATAGCTCAGAGCACTAA
>LHPEGIIC_00355 hypothetical protein
ATGCAGATTTACGTAAACGGCGAGGAAAAGCAAATCCCCGACCAGACAGATATGGCGAAC
CTGGTTGAACTACTCTCACTGACCGGTCAGCGGATCGCGGTCGAGGTCAACGAAGAACTG
GTACCTCGCTCCGCTTTCGACGGCCACACCCTCAATGAGCAAGACCGTATCGAGATCATC
CACGCCGTCGGCGGGGGGTGA
>LHPEGIIC_00356 Thiazole synthase
ATGTCAAACGATACCCCAAAAGACAGCTTCAGCGTCGCCGGACGCGAATTCACCTCGCGC
CTGCTGGTCGGCACCGGCAAATACAAGGACATGGCGGAGACCCGTGCCGCCATCGACGCC
AGTGGCGCCGAGATCGTCACCATCGCGGTGCGTCGCACCAACCTCGGCCAGAACAAAGAC
GAGCCCAACATCCTCGAGGTGCTGCCGCCGAGCGAGTTCACCTATCTGCCCAACACCGCC
GGCTGCTACGATGCCAAGACCGCGGTACGCACCTGCCGTCTGGCACGCGAGCTGCTCGAT
GGCCACAACCTGGTCAAACTGGAGGTGCTGGGTGACGAAAAGACCCTCTTCCCCGACGTG
GTGCAGACCCTCAGCGCCGCCGAGGAGTTGATCAAGGACGGCTTCGACGTGATGGTCTAC
ACCAACGACGACCCGATCATGGCCAAGCGGCTGGAGGAGCTGGGCTGCTGCGCGGTGATG
CCGCTGGCCGCACCGATCGGTTCCGGGCTGGGCATCCGCAACCGCCTCAACATCCGCACC
ATTGTCGAGAACGCAAGGGTGCCAATCCTGGTAGACGCTGGCGTTGGCACCGCTTCCGAT
GCCGCAGTGGCGATGGAGCTGGGCTGCGACGGGGTGCTGATGAACACAGCCATCGCCGCT
GCGCAGGATCCGCTACTGATGGCCTCGGCGATGAAGAAGGGCATAGCAGCGGGCCGCGAG
GCCTATCTAGCTGGGCGTATGCCAGCCAAACGCTTCGCCTCTGCCTCCTCACCGCTGGAC
GGCCTGTTCTTCTAA
>LHPEGIIC_00357 tRNA (guanine-N(7)-)-methyltransferase
ATGTCCGAAACCAACGCCTTAAAGCACCGGCCGATTCGCAGCTATATCCTGCGTCAGGGA
CGCATGACCCAGGCCCAGCAACGCGCCTTCGATGAGCTGTGGCCGCACTACGGCTGCCAA
GCCCCTGATGGATTATTCGATTTCGACAAGCTGTTCGGCAACCAGCGACCGGTGATCCTT
GAGATCGGTTTCGGCAATGGCGATGCGCTGGCGCAAAATGCTGACCGAGAACCAGAGAAC
AACTTCCTTGGTGTTGAGGTACATGGCCCAGGTGTCGGCAGCCTGATGCTGAAGCTGGCT
GAGCAGGAGTCGCACAACGCCCGCATCCTGCGGGGCGACGCCATGCAGCTGCTGCGCCAG
CATATCCCTGCCGGTTCACTGACCGGAGTGCTGCTCTTCTTTCCCGACCCCTGGCCGAAG
AGGCGGCACCACAAGCGGCGCATCGTGCAGCCCGAGTTCGCCGAGTTAGTGCACAGGGCA
CTGCGTCCCGGCGGCTATCTGCATATGGCCACCGACTGGCAGAAATATGCTGAGCATATG
ATGAGCGTACTCTCCTCCACTGCGGGTTTTGCAAATGCTGCCGGCCCTGGCAACTTTTCC
CCACGCCCGGAGAATCGCACCCTGACCCGTTTCGAGCAACGTGGCCAGCGCCTCGGCCAT
GGCGTCTGGGATCTGATCTTCACACGCTGCGTCTGA
>LHPEGIIC_00358 putative iron export ATP-binding protein FetA
ATGTCGCTGCTCTCCCTGCACCGCTTCAGCACACCGCTGCTGCAGCCGTTCGATCTGCAG
CTGCAGGCCGGCGAGTGTGTCACCCTCAACGGACCTTCCGGCTGCGGCAAATCGATGCTG
CTGCGGGCCATCGCCGATCTCGATCCACATCAGGGCGAGATGGTTTTGGATGGATGCTCC
AGTAAATCGATGGAACCAACCGAGTGGCGCCGCCAAGTCGCCCTGCTACCGGCAGAGAGT
GCCTGGTGGGGCGAGCGGGTTCGCGATCATTTCGAATCACCTGGCCGTGCAACCCTCGAC
GCCCTGCAACTCCCCGCCGACTCTCCCGACTGGGGCGTATCACGCCTCTCCAGCGGTGAA
CGCCAGCGTCTGGCGCTGCTGCGCCTACTAGCCAATCACCCCAAAATCCTGCTGCTCGAC
GAGCCCACAGCAAACCTCGATCGAGAGAACACCCGACGGGTCGAGCGGCTGCTGGGCGAG
TGGCGTCAACAGCACCAGTGCAGCACCATCTGGATCACCCATGATCCTGAACAGCAGCAG
CGGGTGGGCAATCGCCACTATCAGATCAAACAGGGCTGCCTGGAGCTATTCACATGGAAC
TGA
>LHPEGIIC_00359 putative iron export permease protein FetB
ATGGAACTGATCAGCCTCACCCCTCTCGACCTCTCCATCGCCACAATCCTGGTGCTGCTC
ACTGCACTGCTTTCGCAGCGGCTTGCGCTGGGGATTGAGAGGCGGCTGCTGATTGCGGCA
GCTCGCACGGTGGTGCAGCTGTTGCTGCTCGGGCTGGTACTAAAGAGCCTGTTTGCCCAG
TCGGATCCACTCTTCATCGCTGCGCTGGCACTATTCATGCTGCTGGTGGCGGGATACGAG
GTGATGGCGCGCCAGCATCGCGGCTTTACCGGCATCTGGGGTATCGGCATCGGCACCCTG
TCGATGTTCATTTCCTCATTCAGCGTCACCCTGCTAGCGCTGACAGTGATCATCGGTGTC
GAGCCCTGGTACTCGGTGCAGTATCTGATCCCACTGCTCGGCATGCAGCTGGGCAACACC
ATGTCGGGGATTGCAGTCAGCCTCGACCGGCTGACCCAGACTGCTTGGGAGCAGCGCAGT
CAGATCGAGGCACGGCTGATGCTTGGCCACTCCTGGCAGGAGGCGATCGGAGAGATCCGC
CGTAACGCCTTGCGCGCCGGCATGATTCCGATTATCAATGCGATGGCGGCGGCCGGGGTG
GTGAGCCTGCCGGGGATGATGACCGGCCAGATCCTTGCTGGCAGTCCGCCGCTAGAGGCG
GCCAAGTATCAGATCCTGATCATGCTGCTGATCTCATCGGGGACCGGCTTCGGCGCGACC
CTGGCGGTATGGGCTGGCTCCCGGCGGCTGTTCGATGAGCGCCAGCGGCTGCGCCTTGGA
CGGCTCAGGGAGAGGATTTCGGAGAAGCACTAA
>LHPEGIIC_00360 hypothetical protein
ATGAATGAGGCAATGAACACCATTTTCCAGTTTGTCGGTTACCTTGCGGCGCTGGCTGCC
GGTGCCTTTGTAATCGCAAAAATTCTTATCAGGTCTGCCCTGGCGAGAAACCTGGCCTCG
CACAAGACTCGTCTGTGGCGGCAGCAGCAGCAGGAGATGAATGACCATAAAAGAAAGGTC
GATGCGCTGTTTCGCCAAGCCACCCGAATCCATGAGCGGGAGCTGGACGCACTTTCCGGG
GCCTGGGGACGGCTTATCAACGCTATGAGCAGCGCCGAGCTGACCATGGAGAAGTCAGAG
ACCAGTATTGATTTTGACGGGATCAGCAATGACAAGCTGGCCGAGTTGATGGATGGGCAG
GGTTTCAGCGATCGTTCCAGGAAGTTGTTGATGGCCTCCGATGACAAGCGGGAGACATAT
CTCGAACTACGTAGGAACAGACGTGTGGAGCTGGCTTTCGCTGCGGTCAGAGAATTCCAT
GAGTATGTGCAAAAAAACAGCATTTTTCTCGGCAACGATCTGAAAGAGCTGTTCATCGCG
ATTGACAAGATGCTGATGCAGGCGATCGCAAAAACGGATTGGGAGCTGGGTTTTGAGCTG
CCTGCTGGCTGGACGAATCCCTTCAAACAACTGGTCGAGGAGCTGCAGCCGCAGCTTGAT
GAGCTGAGCGGCCTGATCCAGAAACACATCGCCCAAGAGAAGATGGTTTAG
>LHPEGIIC_00361 hypothetical protein
ATGATCTCTAAACAGTTTCAGAAATTTACCATCAGCCAGAAGCTGTGGGGTGGCTCAGCG
ATCGTCATCGCTGTGCTAATCGCACTTGGTAGCATCACCTACCTGAATGTAAACAAACTG
GGCGCTGAGATTGACAGTGTAGTGAAAAAGAATCAGCCCGCCGCGCTGATCTCAAAGGAG
CTGCAGACTCAACTGAAGCAGAGCTACGCCAACCTCGGCCTCTACCTGTTGAGCTCCGAA
CCTCACTATAAGGCAGCCTATCAACGCGACATCAGCCAGGCCAACAATCTGTTGGCACAG
CTGGCGAAACTCTCTACGGCCGACTCCAATCAAGAGGCGATTCAATGGGTAACCGACGCT
GAGGCCACCATCGACAAGCTCATCAAGCTCAACAAGGTCCTGTTTCACATCGCAGACAAT
ACCGAGCTGAAGATCCCTGGCTACGCCCATGCGCGACAAAACATCTCCCCGATCACCAGC
CAGGCCAGCGCAGTACTCGCCAATCTTCGACTCAGCCTGACTAACTATAGTGATGAGATC
GATAGTCAGGAGGAGATGGAGCGCTACCACCACATTCTCCATGAGACAGCCAAAATCGAG
TCACTCTGGCTGAGAGTCGCCAATGAGATACGTGCCTATCTTACGTTTCGCCAGAGCACC
CAGATCGAGAACATCCACGACTACCTGGAATCCCTCAAGGGCAGTCAACAGGGGCTCGCA
AAAATGGAGGAGCTGGAACTCGAGGTAGAGGAAGCACTGCTTGAGCTAGAGGCCGCAAGA
GAGGCAATCGAAAGCCCGCTGCAGAGCCTGATCGGGTTACACAGCGGAGAACACTGGCGG
CGTGATGTGCAGCTGATCCGCACCAAGGTCGCACCACTACAACAGCAGCTCGACTCCATC
ATTGAGGCACTGGTCAAATACAACAGCGACCAGATATCCCAAACCAGCGAGAATCTGCTG
CAAAACTCCGCCGCGGTCATCACCATGACCATAACCCTGATTCCTGGCGGCATCCTGATC
ACCCTGCTAGTAGTCTGGTTCATCAGCCGGCTGATCACTGATCCGGTCAACCAGGCAGTC
CATGCGATGCTCGATGTCGCCAGGAGTGGCAACCTGGCACAACGTCTGGACGATAGCGGC
AAGGACGAGATCGCCGCACTCGCAGGCGGATTTAACCAATTTGTCGAAAAGATCAAGTGT
GTGATCGACCTGGTTATCGTCTCATCAAACTCCCTCGCCGAGGAGTCGAAGCGGATGAAT
CTCGCCACCCAACGGAGCAAGACACAGGCATCCGAACAGCAGAGCAATATCAGCGATGTC
AGCAGCGCCATCAACGAACTCTCCGCCGCCGCAGAGCAGGTGGCAACCAATGCTGCTGCT
GCAGCCCAGGCCGCCCACCAAGCAAGTGAAGATGCAAACGCCGGCTGGGAGATCGTGGAA
AAGGCCGTCGCCTCAATCCAGGAGCTGGCCAGCGAAGTCAATGGCGCCACCACCGTGATC
CAACGAGTCGAGGCGGACAGCGAGTCGATAGGTACCGTCATCGCCATCATCAGAACCGTC
TCTGAGCAGACCAACCTACTGGCACTGAATGCCGCCATCGAGGCCGCCCGTGCCGGCGAG
CATGGTCGTGGATTCGCGGTGGTGGCCGACGAGGTGCGCACCCTTTCTGAGCGAATTCAT
GCCGAAACCGATGAGATCCAGCGCAAGGTTGAATCCCTGCAACGCGGATCAAGAGAGGCG
GTGGAGACGATGAAGCGCGGCGCCGAGAAATCCCAGGAGAGTGTTGAAATGGCCGTTACC
GCCGGTGAAGCGCTGCAGTCGATCACCAAATCAGTGACCACCATCACCGAGATGAACGAA
GGGATCGCCCACCTCACCGAAGACCAGACACGCAACTCCGACTCGATCCGCAACCGAGCC
GCCAACATCAATCAGATCGCCCAGCAGACCGCAGACACCGCCAACACAGCCTCGCTATCG
AGCAACGAATTCACCATCATGGCCGCTCAACTGCAGGACTTGGTAAAGCAGTTTCTGCTT
ACACCGGAGGAATCGCCCCCCCAGGAGAGCAGTCCGCAACAAGCCCGACTTGCGCCTCTA
CCTGAGCCGACGCAGAAGAGTCAAACAAAGCGCGCTGATATCGAGCTGTTTTAA
>LHPEGIIC_00362 hypothetical protein
ATGTTTGCCTGGCTTGACCGGATTCCCCTGCACATGATCGTCCTGCCAGCGTTGCTGCTC
GGTTTCGCACCTTTTGTGCCCGAGCCCCACCTGTGGGAAAAGCTCAAGATGTTGGCGGCG
GGCAGCCTGACCCGCCCCATCGATATCTTCGATCTCTGTATGCATGGGACGCCTGCGCTG
TTACTGGTGATCAAGCTGCTGCGTGGTGAGCGGGGCTGA
>LHPEGIIC_00363 O-acetyl-ADP-ribose deacetylase
GTGGGTCGGATCCAGATTGTACAGGGTGACATCACCCAGCTTGAAGTGGATGCCATCGTG
AATGCGGCAAATAGTTCGCTGTTGGGCGGTGGTGGAGTGGACGGAGCGATACATCGTGCC
GCGGGTCCCGAGTTGTTGGCCGCCTGCCGGCCTTTGGGCGGCTGTCCTACCGGCGAGGCA
CGCATCACCCCAGGGTTTCAGCTGCCGGCCAGGTGGGTGATACACACCGTCGGCCCGGTA
TGGCGTGGCGGAGATCAGGGCGAGCCGGAGCGCCTGCAGGCCTGCTACCAAAATTCTCTG
CAACTTGCTCGCGAGTATGAGGTGCGGACGATTGCCTTTCCGGCCATCAGCACCGGCGTC
TACGGTTACCCGAAACAGGCAGCGACCAAAATCGCACTGGAGGCGATGAGAGGAGGGGTG
AACGATTTCGAGCGAATCATCGCCTGTTGTTTTAGTAGCTCTGACGTAGGCCGCTATGTC
CGGCTCTGCTCGGAATGTGAAGTGGAGAAAGAGTGA
>LHPEGIIC_00364 hypothetical protein
ATGTCTTTTACCACCCTGAATCTGCTGCTACTGATCCTGCTGCTAATCTGGTTCTGGCGC
GACAGCCTGCAGGTGCGGGAGATCGCCACTCGGATCAGCAAGCGTGCCTGCGAATCACAC
GACGTGCAGTTCCTCGACCAGACCGTGGCCCTGCGTCGACTCCGCCTGCGCTGGCTGCGC
AGCGGCCTCAAGTTCCGTCGCCTCTACGAATTCGACTACAGCCTGGAGGGCAGCGGGCGC
CTCACCGGCTATATCATCATGCTTGGCAGCCACACCGAACTGCTGCAGATCGAGATACCC
GAGACGCCCCATTCCGAACCATTGCATTGA
>LHPEGIIC_00365 Stringent starvation protein B
ATGACCTCGAACCGTCCCTATCTGATACGTGCCCTCTACGAGTGGCTGGTGGACAATGCT
CTGACCCCCTATCTGCTGGTAGATGCCGATCATGAGGCGGTGGAGGTGCCACAGCAGTTT
GTCAGCGAAGGCCGGATCGTGCTCAACATCGCTCCAGATGCGGTGGTGGGCCTAGAGCTG
GGCAACGAGTGGATCAGCTTCAGCGCCCGTTTCGCCGGTCATCCGCAAGCGATTCTTGTG
CCGCCGGCTGCGGTGCTGGGTATCTATGCCAAGGAGAATGGCCAGGGCATGCTGTTTCCA
GAAGAACTGGAGCAGGAGCAGGAGCAGAAGGCGAATGCGGATGATAAGCCGGAGCCTCCC
AAGCCGGGCAAACGGCCTGCTTTGAAGGTTATCAAATAG
>LHPEGIIC_00366 Stringent starvation protein A
ATGGCGGCGGTTGCGAACAAACGTTCAGTAATGACCCTCTACTCGGATCCCCAGAACCCC
TATTGTCACCGTGTGCGGATGGTGCTGGCGGAGAAGAATATCACCTTTGAGATCAATGAC
ATTGATCCGCTCAACATGCCCGAACAGTTGATGGAACTGAATCCATACGGCACCCTGCCG
ACGCTGGTGGACCGGGATCTGCGGCTGTATGAGTCACGTATCATCATGGAGTACCTGGAC
GAGCGCTTTCCTCACCCGCCGCTGCTGCCGGTGGATCCGGTTTCGCGCTCCACCTCGCGT
TTGCTGATGTATCGGGTCGATTACGACTGGTACCGGTTGATGGATGTGATCCTGGCCGGC
AAGAAAGACGCGGCCAAGGCTCGCAAAGAGCTGCGTGAGAGCCTGATCGCCACCTCTCAG
GTGTTTGCCGCCAAGGCGTTCTTCATGAGTGACGATTTCACTCTGGTGGATTGCTTGATC
GCTCCACTACTGTGGCGTTTGCCGGTGCTTGGTGTCGATATCCCTGCTTCGGCCAAGGGC
CTGCATGAGTATGCCTCGCGCCTGTTTGCGCGTGAGTCGTTCACCCAGAGCCTCTCTGAG
GCGGAACGCGAGATGCGGGGCTGA
>LHPEGIIC_00367 Ammonia monooxygenase gamma subunit
ATGAAAAAGCTGTTTTTTGCATTTCTGTTGGCTGCGGCGCCTCTCATGGGGTTTGCCAGT
GGCGGTGGCGTACACTTGGATGACGCCGATATCGACCTGAGCGACGAGGCTTCGCTGCAG
CGTGGTGCGAAATACTTCGTCAACTACTGCCTGAGTTGCCACTCGGCCAAGTTCCAGCGC
TACAATCGCATGGCGAGGGATCTGGGGTTGACCGAAGAGGAGGTCAAGCAGAACCTGATG
TTCACTACCGACAAGATCGGTAACACCATGACCATCGCGATGCCGCAGGAGCAGGCGGAA
GCGTGGTTCGGCACCGCTCCGCCTGATCTGAGCGTGATCGCCCGGGCGCGTGGTGTGGAT
TGGCTCTACACTTATTTCCGTAGCTTCTATGTGGATGAGTCGCGGCCTTTCGGTGTCAAC
AACATCGTCTTTCCCGATGTGGGCATGCCTCACGTGCTGTGGGAACTGCAAGGTCCGCAG
AAAGCGGTGTTCCGCACCGAGCAGGATGCGGCGGGCAACGAGACCCATGTCTTCGATAAG
TTCGAGCAGATCGCCCCTGGCAAACTGAGCCCGGGCGAGTATGACGATGTGGCGCGTGAT
CTGACCGCTTTCCTGAGCTATGTCGGTGAGCCGATCCAGATGAAGCGTAAGAGCATGGGC
ATCTGGGTGCTGCTGTTTATTGCGGCCTTCTTCGGGCTCGCTTATATGCTCAAGAAGGAG
TACTGGAAGGACGTCCACTGA
>LHPEGIIC_00368 Cytochrome b
ATGAGCATGATGCAGAACTTCGTCGGCTGGATCGACGATCGTTTTCCGATGACCAAGGTG
TGGAACGAGCACCTGGCGCAATACTACGCACCGAAGAACTTCAACTTCTGGTACTTCATG
GGCTCCCTGGCGATGCTGATGCTGGTGAACCAGATCCTCACCGGTGTCTGGCTGGCGATG
AGCTACAAGCCCGACGCGGGGTTGGCCTTTGCCTCCGTCGAATACATCATGCGTGATGTG
GAGTGGGGCTGGTTGATCCGCTATATGCACTCCACCGGCGCATCGGCGTTCTTCATCGTC
ATCTACCTGCACATGTTTCGCGGGCTGATGTACGGTTCCTATCGGAAGCCGCGTGAGCTG
TTGTGGGTCATCGGTGTGATTGTCTACCTGGCGATGATGGCCACCGCCTTCATGGGCTAC
CTGCTGCCCTGGGGTCAGATGTCTTACTGGGGTGCGCAGGTTATCGTCAACCTGTTCTCG
GCGGTGCCGGTGATCGGTCCCGACCTGGGGGTCTGGATCCGTGGTGACTATGTCATCTCC
GACGCCACACTGAACCGATTCTTCGCACTGCACTTCCTGCTGCCGTTCGTATTGGCTGCG
TTGGTCTTCATTCACATCGTCGCCTTGCACAAGGTGGGTTCCAACAACCCCGACGGCATC
GAGATCAAGAAGGGTCCAAAGGGCAACAAGTGGAGCGATACAGCACCGGCTGATGGTATC
CCCTTCCATCCCTACTATTCGGTGAAGGATATCGCTGGTGTGGCAGGTTTCTTGTTCCTG
TTCGCGGCGGTGATCTTCTTCGCGCCGGAGATGGGTGGCTACTTCCTCGAGCACCCCAAC
TTTGAACCGGCCAACCCGCTGAAGACCCCTGCCCACATCGCGCCGGTCTGGTACTTCACG
CCGTTCTACGCAATCCTGCGTGCAGTACCTTCGATTGCAGGTTCTGCCTTCCCGGGTGTT
GTTGCCATGTTCGGTTCGATCCTGGTGATGTTCTTCCTGCCCTGGCTCGACCGCAGCCCG
GTTAAGTCGATCCGTTACAAGGGTGGCCTCTACAAGGTGGTGCTCGGACTGTTCGTGGTG
GACTTCATTGTGCTTGGCTACCTTGGGACTCAGCCGACCACCGACCTGTACAAGCTGATG
GCACAGATCGGCACCATCTACTACTTCGCTTTCTTCCTGCTGATGCCCATCTACTCCAAG
ATGGACAAGACCAAGCCTGTTCCTGAGAGGGTGACCCAATGA
>LHPEGIIC_00369 Ubiquinol-cytochrome c reductase iron-sulfur subunit
ATGAGCGCAGATGGCGTGGATTTGGGAAAGCGGCGTACACTTACGCTCGCGACAAGTGCA
GTCGGGGCGGTTGGCGCCGGCTTCGTGGTTTATCCTTTTCTGGCGGCCTGGTCCCCCAGC
GAGAAGGCGAAGGCGGCTGGTGCGCCGGTAGAGGCCGATATCGGCAAGCTGGAGCCCGGC
CAGATGATGCGCGTCAAATGGCGCGGTAAGCCGGTCTGGGTCGTGTATCGCACGGAACAG
AATCTGAAGGACCTGCCGACTCTGGATGCTGCGTTGCTGGATCCCGCCTCCGATGATACC
GGCCAGCAACCCGACTACTGTAAGAACCCCGCCCGCTCCATCAAGGAGAAATATCTGGTG
GCGGTCGGTATCTGTACCCATCTGGGTTGTTCCCCGACCTACCGCCCCGATGTGGCGCCG
GCGGATCTGGGTGCCGAGTGGAAAGGTGGCTTCTTCTGCCCCTGCCACGGTTCCCGCTTC
GATCTGGCTGGCCGCGTCTACGCGGGCGTGCCGGCTCCGAAGAATCTGGAGATTCCCCCT
TACCAATACCTTTCCGATACCAGGATTCAGATCGGTGCTGATGGAGGTGCTTCCTGA
>LHPEGIIC_00370 GTP cyclohydrolase 1 type 2 
ATGGTCGATCTGAATGAGCTGGAATCATACTGCAATGCACAACTCGGAGCGAATGAATTT
GATGACTACTGTCCCAACGGCGTGCAGGTGGAGGCGGCACAGCAGGTCCGGCGCCTGATG
GTCGGGGTAACCGCCTGCCAGGCGCTGATCGATGCGGCGGTGGAATGGAGGGCGGATGCG
TTGCTGGTGCATCACGGCTTCTTCTGGAAGGGGGAGGCCGCGCCGCTGCGAGGCATCAAA
GGGCGGCGTATTGCCAGTCTGATAAAAAATAATGTCAGCCTGCTGGCCTATCATCTGCCG
CTGGATGCCCATCCGGAGTGGGGCAACAACCGCCAGTTGGCGCGGGTGCTAGGGTTGGAG
TCGGCCCAGAGTACCCCCGCCGGCCGGGGGCTGGTGTGGCAGGCGGAATTGTCCCGGCCG
ATAAGTGGGGTGACGCTGGAGCGGCAGATCGCTCAGGCGTTGGGGCGAACTCCGCTGCAT
ATTGATGCGGCGGAGAGGATGATTGGGAGGATTGGTTGGTGCAGTGGCGCAGCCCAGGGC
TTTATCGAGGAGGTGGCGGATCTCGGTCTGGATGCCTACATTTCCGGTGAGATATCTGAG
TCGACAGTGCATCTGGCGAGGGAGCGGGGGATCCACTATTTTGCCGCTGGGCATCATGCC
ACTGAGCGTTATGGCGTGCAGGCGTTGGGCGAGCGCCTGGCAGAACGATTTGCGCTGGAG
TTGAGTTTTATCGATATCGATAGCCCAGCGTGA
>LHPEGIIC_00371 Periplasmic pH-dependent serine endoprotease DegQ
ATGAAGATCCGCAAACTCGCCTCATTTTTAATGACATCGCTCACCGCCGGCCTCGCCGCG
GCGATCGTGGTTCTGTTCCTACTGCCTGGACTGCGAGAGCCGAGCCCGCAGGCGCCACAC
CTCAACCAGCCCAAAGCATCGGCAGAACCACCAGCCAAGCCCCCCATCGCCAGCGGCCCC
TTCTCCTATGCGGATGCGGTTGCCACCGCAGCCCCCGCGGTGGTCAACATCTACACCGCC
AAGATCACCACCGAGACTCAGTCGCTACGGTTTCGCGACCCCTTGCTACAACACTTCTTT
GGCAGACTGCTACCCGATCAGACCCGCAAGCGCCGCGAGACCAGTCTCGGCTCTGGCGTC
ATCATCACACCGGATGGCTATCTGCTGACCAATCACCACGTGATCGAGGAGGCGGACGAG
ATCAAAGTGGTGCTGCGCAACGGCCACAACGTGGCAGTGCGCATCATCGGCAGCGACGCG
GAATCAGACGTGGCGCTGCTGAAGATCGACGGCGAACCCGACCTACCGGCGATCCCCATC
AGCGATCCGGAAAAGCGCCGCATCGGCGACGTGGTGCTCGCCATCGGCAACCCGTTTGGC
GTCGGTCAGACCGTCACCATGGGTATAGTCAGCGCCACCGGTCGCCACCACCTGGGGATT
AACGCCTTCGAGAACTTCATCCAGACCGACGCCGCCATCAACCCCGGAAACTCCGGCGGC
GCACTGGTCAACGCCCGGGGCGAGCTGGTCGGCATCAATACCGCCATCTTTTCCCGCAGC
GGCGGCTCTCACGGCATCGGCTTCGCCATCCCGTTTGAGCTGGCGGAAGGCATCATGCGC
CAACTAATCGCTACTGGCGAGGTGGTGCGTGGTTGGCTCGGCATCCAGGGCCAGGATGTC
ACCGAAGAGCTAGCCGAAGCATTTGGACTGCGCTCGGTGGAAGGGGTATTGGTCACCGGC
GTACTGGAGGACGGCCCCGGCGATCAGGCCGGACTCACCCCGGGCGATGTCATCACAAGC
ATCAACGGCATCGCCCCGAAAAACTCCCACGAGCTGCTGCAGCTGATCGCCGGCACAGCG
CCAGGTAAACAGCTGCATATCGGCGGCTGGCGCGGCAACACCCCCATTGAGGCCACAGCC
ATCTCACAGCCGCGTCCCACCACCTCCCCCGCCAGGGAATAA
>LHPEGIIC_00372 hypothetical protein
ATGAACGGAACCACCGGATTGGTCGATGAGCTCATCGACTCAGTACAGTGCAGCTGCAAC
AACCAGCTCGACGACAGCCACGAGAGCAAGCTGCGACAACACTTCACAAGGCTGCTGCAG
AAACAGCCAGGCCCCGCCCAACCCAAAAGCTGCCAGATCACCATCCTAATCTCGGACCTG
CACAGCTTCAGTTCAATCTCCGCCCAGATGCCCGCGCGGCAGGTGATTGAGATGCTCAAC
CTCTACTTCTCTCAGATGTGTGAGATCATCTACCGGCATGGCGGCACCATCGATAAGTTC
ATGGGCGACACAATCATGGTGTTGTTCGGCCTGCAGCAACCCCACCCTGACGACCTGCAA
CAGGCCATCGCCTGCGCGGTGGAGATGCAGCAGGCGATGGATCGCATCAACCGGGACAAC
AGGCTGCTGGGCTTTCCGCGTCTCTACATGGGGATCGGCATCAACAGCGGAAAGGTGATG
GCAGGCAATCTCGGCTCCGAGCTCTACAGCGAGTACACCGTGATCGGCGACGCCATCAAC
CTGGCCTCGCGCATCGAAGCCTACAGCCTGCGCGGCCAGATTCTGCTCAGCCAGGCGTCA
CAGCGCCAGGCCGCCGACTATATTGAGACTGGCGAGGTCAACCGGGTCCACGTCAAGGGC
AAACGCGAACCCGTCACCCTCTACGAACTACTCGCCACCAGCCGTCCGAAGCCACTGCAG
GTGCCACGGGTAGAAGCACGCCGCACCCCGCGCATCCCCTCAGACTTACCACTGAGCTTC
CGCCGCCTGCAAGGCAAGTGGCTGGAGGAGCACAGTCACCAGGGACGGGTGGTAGATCTA
AGTTACAACGGCATGCTCGCCAGTACGCCGATACAGCTGGAGAGACTCTCCGAGATCAAG
ATCAATCTCTCACTGTCGCTGATGAGCCGCGAGACTGGCACCATCTACGCCAAGGTGCTG
CGCTCCGAACAACGCGGCAAGGCGTGGCACAGCCGCATGGAGTTCAGCTACATAGATGAC
GACGGCCAGGCAGCGCTGAAGAACCACATCGACCAGTCGATCAATCAGCGTTGA
>LHPEGIIC_00373 hypothetical protein
ATGGCTGCCGCGCAGCTGATACTCAGCGTTGACTACGAGGTATTTGGCGACGGAAGTGGC
GAGCCGCGCCGCTGTGTGCAGGATCCGGCGCGGCGCATCATGCAGGTTGCCGAGGGATTT
GACGCTCCTGTCACTCTGTTCGTCGATGCCGCAGGCTTTGCGATGATGGAGTCGGAGCTG
CGCAGCGTCTGCTCAGTGGCGGCGATCAAGGCGCAGCTGGCGGCAGCGCTGGAGCGGGGT
CATGATCTGCAGCTGCATCTGCATCCCCAGTGGGAGGGGGGGCGGATGGATGCCGAAGGT
GAGTGGCAGCTAGATCTCTCACGCTGGCGAATCGCCGATCTGAGTGACGGCGAGATTCGC
GTGCTGCTCAAGGAGGGGCGTACCTGGCTGGAGGATCTGGCGCGCTCGCGTCAGCCTGAC
TACCGCTGTATCGCCTTCCGTGCCGGTGGTTGGTGCATCCAGCCATCTGAGCGGGTGGTC
AGGGCGCTGCGCAAGCTCGACTTTCTGATCGATTCGAGTGTCGCTCCGGGGATGCGCAAT
ACCACCAAGGGGGAGTGGCTCGACTTTACCAAGGCCCCGAAGTTGCCCTACTGGATGACC
AGGGGTGACGTCTGCACGCCAGAAAAAAAGGGGCTCTATGAGATGCCGATCGCAACGGCG
CGGATCGATCCGGTGCGCCACATGCGCGCCTTGGTGGCGGTAAAGGGCCGGCCGGATGCC
GGCTTTGCATCTGGCTGCGAGGGCTCCTATCGGGGGCCTGGCGGGACAGTCTCGGGGGTG
GTGGGGCGGCTCGCAAAACTCTCCAAGCTGGGGCAGGTGATGCTCGATTTTTCCAGCATG
CCTTCGCGGGTGCTGATCGATGTCAGCCGCAAGTGGCTCAAGCAGTTTGACGGGGTGACA
GATGTACCGCTGCCGCTGGTGGCGATTGGCCATACCAAAAATTTTTCCGCCGCCTCTGAG
CAGGCGCTGGCAGAGTACCTTGAGTGGGCCAGCGGGGAGGGGATTGCTTTCACCACCTTT
CCCGCCTGGCTCGACGCCCTCAACGCTGATTGA
>LHPEGIIC_00374 hypothetical protein
ATGAGTTCACTGGCATGGAAGATCAACCGGATCAAGGCAATGAGCCCGGCGGAGCTGCTG
TTCCGGGTTGGCCGGGTGGTGCAGGGCAAGGTCGAGAAGCAGCGTCTCAGCGCTGGTTGG
AGGCCGAAGCCGAAGGGGTCGGTGGGTAGTCGTGGCGGCTTGTTTCAGGGGGAGTCTGAA
CAGATCGTCAGTCAGTGGCGTGCCGCCTATGCCGGGCAGCTGGCCGGCTACGAGCCGCTG
CTCGATGGCGATGTAGATATCTTCGGCCACCTCAAGGTCAATCTGCTCGACGGCTTCAAC
TGGCACCGGGATCCCGAGTCGGGGATCGTTGCGCCGCTGCTCTACGGTAAGGGCATCGAC
TACCGTGACAACCACCAGGTGGGTAACTGCAAAACCCTCTGGGAGGTGGCGCGTCACCCC
CATCTGGTGCCGCTGGCGGTGGCCTATGCGGTCACCGGCGATGAACGTTATGTGCGGCTG
GTGACTAGCCAGATCGACAGCTGGATTGCACAGAACCCATTTGGTCTGGGGGTTCACTGG
TGCAGCACCCTGGAGGTGGCATTGCGGTTGGTGGCTTGGGCCTTGGTGCACAGCCTGTTC
TGTCTGCGCGATGAGCAGGGGCTGTTCAGCCGGGTCAGCGACAGCGAGGCGCTGGGCAAT
GCGATCTATCAGCATGCCCACTTTATCCGCCACTATCTCTCTCGCCACTCATCCGCCAAC
AACCACCTGATCGGCGAGCTGACCGGTCTGTGGCTTGGCTGCAGGGTATTTGATCTTGGT
GCGGAGGGGGAAGTCTGGGCGGCGCTGGCGAAGCGCGAACTGGAGGCCGAGGCGGTCAAG
CAGGTGTTCGAGGATGGCGTCAACAAGGAGCAGGCCAACTACTACCATCTGTGGGTGATG
GAGTATCTCTACCTCAACTGGCTGGTGGGGGAACGCTACGCTGAGCCCTTTAGCGATACC
TTCCGTGAGCGCATCATCGGCATGCAGCGTTTCATCTCTGCGCTGCGTCCGCCGGGTGGT
GTGGTGCCGCAGATCGGTGACTCTGACGACGGCGTGGTGGCTCGCTTCGAGCCGGCCGAT
TCACCAGACCCCTACCGGGAGGTCTGCAGTGCGATCCAGGCGGTGCTGGAGGATGGTTGT
GAGGCGCAGTACCTCAGCCAGAAGGTCTTCTGGTACAGCCTGATCGCAGGCCGCTCGGCG
CAGATCGATGCGGGTCCAGAGGCGGATGATCAGCCGGCTGGGCAACTCTTCCCGAAGGGC
GGCTATGCGGTGCTGCGAGGTGGCGGTGCCCATCTGATCTTTGATGCGGGGCCACTGGGA
TATCCCTCGATTGCCGCCCACGGCCATGCCGATGCGCTGAGCTTCTGCATGGCGCTGGAT
GGCCAGTGGTGGTTGGTCGATCCGGGCACCTATTGCTACCACACCCAGCCCGACTGGCGT
GATTACTTCCGTAGTACCGCTGCCCACAATGCCCTGGAGGTCAATGGCCACGACCAGTCG
CTGATCGGTGGTGCCTTCCTCTGGTTGCAGCGTTCGAAACAGCAGATCGGTGAGTTGCAG
CAATCGGCCGATGGTGAGCAACAGAGTATCTCGGGTAGCGTCAGTGGATATGCCGACCCG
CAGATTCGCCACCACCGGGAGATCACTCTCGATGCTCGGCAGCGCAAGCTACGGGTGACA
GACCGGATCGAAGGGGGGGCGGCAGCGCTGCGGCTGCTGTTTCAGTTCCATCCGAATGTA
CGCCTCTACCCGGGTGAGCTGAAGCACCATTTCTATGCCGAGATCGAAGGTGAGCCGCAC
CGTTTGGAGATCTGTGCCGATGAAGCCCTGCAGTGGGAAGTGCGGCACGGCGAAGAGAAT
CCCCATCTGGGTTGGTACTCGGAGCGGCTAGGTCAGAAGGTGCCGATCGATGTCTTGGTC
GGCACTCTGCAGGCTGCTTCGGGCTGTACCATCAACTGCGAATTCAGCTGGTAG
>LHPEGIIC_00375 Asparagine synthetase [glutamine-hydrolyzing] 1
ATGTGCGGTATTGCCGGTTTTGTCCTGAATAACCCTGTCGACAGCCCCCAGCCCCTGCTC
AAGCGCATGGCAGACGAGATCGTCTACCGCGGGCCAGACGACGAAGGCTTCTATACTACC
GAGGCCAACGCCGGGCGCCAGCAGATTGGCCTAGCCCATCGCCGCCTCTCGATCATTGAT
CTGGGCGGGGGCCATCAGCCGATGGCCAACCAGCGCGCCACCACCCAGGTGGTGTTCAAT
GGTGAGATCTACAACTATCGTGAGCTGCGCGCCGAGCTGGAGTCGAAGGGCTACAGTTTC
AACAGCAACTCCGACACTGAATCATTGCTCGCCGCCTACGACGAGTGGGGCGAAGCCTGC
GTCGAGAAGTTGCATGGCATGTTCGCCTTCGCCCTCTGGGACAGCGAAAAGCAGCAGCTC
TTCGTCGCCCGCGACCGCTTCGGCAAGAAACCCTTTTACTTTTGGCAACGCGGCGACGAG
CTGATCTTTGGTTCCGAGATCAAGAGCATCCTGGTGCATCCGCGGGTGCAGCGGCAGATC
GACCAGGCCGCAGTCTGGGACTATCTCGCCTTTCGTTATGTGCCTTGGCCGCGCACCTTG
TTTGAGGGGGTCGAGAAACTGCCTCCCGGTTCCTGCGGGGTGTGGCGCAACGGCGAGTTT
TCTGTGCGCCGTTACTACATCCCGCCGGATCGTGAGCCGCGTGTCGACCAGGCTCCGGTG
GCCGACCCGGTGGCCGGCTTTATGGAACAGCTCGATCATGCGGTGGAGAGCCGCATGGTG
GCGGACGTGCCGTTTGGCGCTTTCCTCTCCGGTGGTATCGATTCCTCCGCCATCGTCGGC
CTGATGACGCGCCACAGCAACGAACCGATCAAGACCTTCTCGGTGGGTTTCTCTGAGGCC
CAGTACAGCGAGCTGGGCTACGCCAAGACCATCGCAGAGCAGTTCCATACCGACCACCAC
GAACTGACCGTCTCCCAGGCGCACCTGATGGAGGAGCTGCCGAAGCTGGTGCGTCTGCGC
GACGCGCCGGTGGCTGAGCCGTCGGATATCCCGATCTATCTGCTCTCTTTGGAGGCGCGC
AAGACGGTGAAGATGGTGCTCACCGGCGAGGGTAGTGATGAGTTTCTCGGTGGCTATCCG
AAACACAGCTTCGACCGCTACGCCGACTATTATCGTTATATCCCGGATCTGCTGCAGGCG
CCGATCCGCGGCCTGGTCAACGCGCTGCCCTACAAATACCGCCGCGCCAAGACCGCCATC
AACAACCTAGGGCTGCGCAACTGGGACGAGCGCATGCCGCGCTGGTTTGGCGCGCTGACC
TGGAAGGAGCGCGAGGCGCTGGCGGCGTTTCGTCCCGACGACTATCAGCAGTTCGACGGC
CCGCCCTTCGATGTCAATCGGGACAACAGCAACCTGCGCAAGATCCTCTACTTCGATCAG
ACTAGCTGGCTGCCCGATAATCTGCTGGAGCGCGGCGACCGCATGACCATGGCGGCCTCC
CTGGAGGCGCGTATGCCCTTCATGGACCATCAGTTGGCGGCCTACATCTCCTCGCTGCCC
GACGATTGCCGGATCAAGGATGGCATCAGCAAATGGATGCTGCGTGAGGGGATGAAGCAG
ATCCTGCCCGAGACCATCCTCAATCGCCCCAAGGTTGGTTTCCGGGTGCCGGTCAATGAG
TGGTTCCAGGGGCCGATGCGTGACTACCTCTGCGACCATATCCTCAGCAGCGATTCAAAA
ACCGCCGCCTATTTCAACCGGCCGGTGCTGGAGCGCTATGTCAACGAGCATGTGAACGGC
ACTCAGAACCACGAGAAGTTGCTCTGGGGCCTGCTCAACCTGGAGATCTGGCACCGGGAA
TATGGGATGAGCGCATGA
>LHPEGIIC_00376 hypothetical protein
ATGAGAAAAAGAATCCTTTTGTTGGCCCTGATCTCTGGGCTGTTCCTCTCCCTGCCAGCT
ATGGCTACCAATGGCTACTGGTCCTACGGTTATGGCCCCAAGTCGAAGTCGATTGCCGGG
GCCTGTGTGGCGATGTCGTTTGGCGCCATGTGTGCCGCCAGCAATCCGGCCTCGCTGGTG
CGGGTGGGTAACCGTATCGAGGCGGGGGCGTCACTGTTTGCGCCGACGCGAGGCTTTACC
GCCAACGATGACGCGCAGACCCCGCCCTATGCCTCGATCCCTCCCGGTGAATATAAGAGT
GCCAATGATCTGTTTCTGTTGCCCCACTTTGCTAGCAACTACATGCTCGATGAGCAGAGC
TCGATTGGTGTGGCGATCGGTGCCAACGGCGGTATGAACACCGAATATGATAGTGCTGTC
TTCGCCCGCTTCAGTCCGCCGGGGGTGCTGGAGTATCAGGCCTCAGCGCCGGTTGGGGTG
GACCTCAAGCAGATGTTTGTCGGCATCAGCTATTCGCGCCTGCTGAGCGAGGAGCACTCG
ATCGGTATCACTCCGATCCTGGCGGTGCAGTCGATCTCTGTCACCGGCCTGGAGCCGTTC
CGGATGTTCTCCAAGTACCCCGATTCAGTGACCAATAACGGTACCGATGTCAGCGTTGGT
GGCGGTGTGCGGTTTGGGTGGTTGTGGCGCGTGAATCAGCAGCTGAAGCTCGGCGCCTCC
TATCAGACGCGTCTGTGGATGCAGAAGTTTGACAGCTACAAGGGGTTGTTTGCAGAGGCG
GGTGACTTTGATATTCCGCCCAACTTCGACTTGGGTTTCTCTTACCGCTTTACGCCGGAG
TGGACCTTCGCCTTCGACTACCAGCGCATTCAATACTCCGAGGTGAATGCGGTGGGCAAC
CCGGCCGATCTGGTATTTATACCTGGCTCCACCCTGCTGGGCACCGATGATGGGCTGGGC
TTCGGCTGGAACGACCAGAATGTCTACAAGTTCGGCGTGCAGTGGCAATACAGCGACGAT
TTGACCCTGCGTGCCGGCTACTCCTACGCCACTGATACCTTCGAGAACAGTCAGGCGCTG
TTCAACATCCTCGCGCCGGCGGTGATCAAGGAGCATTTTACCGGTGGTTTCGGACTGAAA
CTGGGGGGTGGGCACGAGCTTAACGCGGCTTTCATGTATGCACCTGAAGAGCAGGTCACT
GGCACTAACCCCAATACTGGGCCGCAGACCGGCGATCTCTGGATGGACCAGTGGGAGGTC
GAGATCGGCTGGGCGATGCGTTTTTGA
>LHPEGIIC_00377 Histidinol-phosphate aminotransferase 2
ATGAAACAGCTCATCGACCAATGGGTGCGCCCTGAGATCCGGGCGCTCTCCGCCTACCAT
GTGCCGGATCCGGGCGAGATGATCAAGCTCGATGCCATGGAGAACCCCTACACCTGGCCG
GATGAGCTGCGCCGGGAGTGGCTGGATCTGCTCGCCGGGGTCGATGTGAACCGCTATCCC
GACCCCCAGGCGGCAGCGCTGAAGGCACGCCTGCGTGACGCGATGGGAGTGCCGGCGGGG
GCGGAGCTGATCCTCGGCAACGGCTCTGATGAGCTGATCCAGATGCTGGCGATGGCGGTC
TCCGGCCCGGGCCGGGTGGTGATGTCAGTGGATCCCGGTTTTGTCATGTACCGGATGATC
GCTACCTTCTGCGGCATGGAGTATGTCGGTGTGCCGCTCAGGAGCGACGATTTCAGTCTC
GATATCGATGCCCTGCTGGCGGCTATCGAGCGGCATCAGCCGGCACTGCTGTTTCTCGCC
TACCCCAACAATCCGACCGGCAACCTGTTCGATGCGGCGGAGATCGAGCGGGTGATCGAG
GTGGCCCCTGGTATCGTGGTGGTGGACGAGGCCTACGCCCCCTTCACCGATGAGAGCTTC
ATGCCACGCCTCGGTGAGTTCGACAACCTGCTGGTGATGCGTACTGTCTCCAAGATGGGA
TTGGCCGGGCTGCGTCTCGGTTTGCTGGTTGGGCCCGCCGCCTGGCTGGAGCAGATCGAC
AAGACCCGCCTGCCCTATAACATCAGTGTGCTGAGCCAACTGAGTGCGGAGTTTGCGCTG
CGCCACCAGGCGGTGTTTGATGCCCAAACCAGCGCGATTCTAGAGGAGCGCGGCAGGCTT
TTCTCCGTCCTGCGGGCGATCGACGGCGTGGCGCCCTACGCGTCGCAGGCCAACTTTATC
CTGCTGCGGGTGCCCGAGGGGCGTGCGCTGGAACTCTTCGAAGGGCTGAAGGAGCGAGGT
GTGCTGGTAAAGTGTCTGCACGGTGCCCACCCGCTGCTCAGCGACTGCCTGCGGGTGACG
GTGGGTACGCCGCAGGAGAGTGAAACCTTTCTTGAGCATTTCACTGCCCTTCTCCAGGGG
TGA
>LHPEGIIC_00378 Histidinol dehydrogenase
ATGAGCGAGATACGCCAACTGTCCAGCAGCGATGCCGATTTTCAATCACGGCTGGATGCG
CTGCTGGCCTGGGAATCGGTCTCTGATCGGGCGGTCAACGATACGGTTAACAACATCATC
GCTGAGATCCGTAGCCGCGGTGACGCCGCGTTGGTCGAGTTTACCAGCCGTTTCGACGGC
TGGCAGGCGGCCAGCGCTGCCGATCTAGAGTTGCCGCTGAGCCGACTCGAGCAGGCCTGG
AACACCATCCCTGCCGAACAGCGCCAAGCGCTGGAGATCGCAGCCAATCGCGTCCGCGCC
TACGCTGAGCACCAGATCACCGACTCCTGGTCCTATACCGAGCCGGACGGCACCCTGCTG
GGTCAGCAGGTGACGCCGCTGGATCGCGCCGGCCTTTACGTACCCGGCGGCAAGGCGGCA
TATCCCTCATCAGTGTTGATGAACGCGATTCCCGCCAAGGTGGCCGGGGTGTCCGAGTTG
ATCATGGTGGTGCCTACCCCTGGCGGTGAACTCAACGAGTTGGTACTGGCGGCGGCCCAT
GTCTCCGGCGTTGATCGAGTCTTCCTGGTGGGCGGCGCCCAGGCGGTGGCCGCGCTCGCT
TACGGCACCGAGAGCGTGCCGCCGGTGGACAAGGTGGTCGGCCCCGGCAACATCTACGTG
GCTACCGCCAAGCGCGCAGTATTCGGTCAGGTCGGCATCGACATGGTGGCCGGCCCTTCG
GAGATCCTGATTATCTGCGACGGCAACACGGATCCCGACTGGATCGCCATGGACCTCTTC
TCCCAGGCGGAGCACGATGAGGATGCCCAGTCGATCCTGATCTGCCCCGACGCCGGCTTC
ATTGAACAGGTGCAAGCAAGCATCGATAGGCTGCTGCCGAGCATGGAGCGGCGCGAGATC
ATTGCCACAGCGCTCAGGGTGCGCGGCGCGCTGATCACGGTGAAGGATATGCAGGAGGCG
GTGGATGTGGCCAACTTCATCGCTCCCGAGCACCTGGAGCTGTCGCTGGAGAACCCCGAG
GCGATGGCAAAACAGATTCGCCACGCCGGTGCGATCTTCATGGGTCGCTACACCGCCGAG
GCGATGGGCGACTATTGTGCCGGTCCCAACCATGTGTTGCCGACCTCGCGCACCGCGCGC
TTCTCCTCTCCGCTGGGGGTCTACGACTTCCAGAAGCGCTCCAGTCTGATCATGGCCTCG
CCGCAGGGTGCGGCCAGCATGGCGGAGACCGCTTCGGTGCTGGCGCGCGGTGAGGGGCTC
ACTGCCCACGCCCGTTCTGCCGAGTATCGTGGTAAGTCGTGA
>LHPEGIIC_00379 ATP phosphoribosyltransferase
ATGAAATTTTCTACACCGATCACCATCGCCCTCTCGAAAGGGCGCATCTTCAAACAGAGC
CTGCCGCTATTGGCCCATGCCGGCATCGAGCCGATCGACGACCCGGAGACCAGCCGTAAG
CTGATCCTCGATACCAATCACGAGCAGGTGAAGCTGGTGATCATCCGCGCCACCGACGTA
CCCACCTATGTGCAGTACGGCGCCGCTGACATCGGCGTGGCGGGCAAGGATGTGTTGCTG
GAGCACGGCGGCGAGGGGCTCTACGAGCCACTCGATCTGCAGATCGCCAAGTGCCGCCTG
ATGGTGGCCGGTCACGCCGGTGCCTCCCTTGATGGCAACCGCCTGCGCATCGCCACCAAG
TATGTGAAGAGCGCACAGAAACACTTCGCCGCCAAGGGTCAGCAGGTGGAGATCATCAAG
CTCTATGGTTCGATGGAGCTGGCGCCGATCGTGGGGCTCGCTGACCTGATCGTCGATCTG
GTGGAGAGCGGTAGCACCCTGAAGGCCAACGGCCTGGTACCGTTGGAGCATATCACCGAC
ATCAGCTCGCGATTGGTGGTCAACAAGGCCGCCTGGAAGATGAAGCACGCCACGATCATG
GCCCTGAAGGCGGCGGTGGCCGAGGCGGTGGAGAAGAATCAATCCTGA
>LHPEGIIC_00380 UDP-N-acetylglucosamine 1-carboxyvinyltransferase
ATGGATAAACTGATCATCAAAGGTGGAATTCCCCTGCAGGGCGAGGTGCGGATTGCCGGG
GCGAAAAATGCGGCGCTGCCGATCCTCGCGGCGACCCTGCTGGCTGACAGTCCGATGCGG
GTGGGCAATGTGCCGCATCTGCAGGACATTACCACCACCATGGGGCTGCTTGGCGGGATG
GGCGCCACCCTGGTGGTGGATGAGAAGATGGGCATCGAGGCGGATACTGCTTCGATCACC
CGATTCCACGCCCCGTATGAGCTGGTCAAGACCATGCGTGCCTCGATCCTGGTGCTCGGG
CCGATGTTGAGCCGTTTCGGCGAGGCGGAGGTATCGCTGCCCGGAGGCTGCGCGATCGGC
TCCCGCCCGGTCAATCTGCACATCGACGGACTGCGCGCTATGGGCGCAGATATTTCTGTC
GAGAACGGCTACATTCGTGCGCGCGCCAAGCGGCTGCGGGGGGCGCGCATCGTCATGGAT
CTGGTCTCGGTGACCGGCACAGAGAACCTGATGATGGCGGCGGCGCTGGCCGATGGCACT
AGCATTATCGAGAATGCTGCGCGTGAACCAGAAGTGGTGGACCTCGCCGACTGTATCAAC
AAGATGGGTGGCAACATCTCTGGCGCGGGGACTTCGACCATCACCGTCAATGGGGTTGGA
CGGTTGCTCGGCACCAACTATGAGGTGTTGCCAGACCGGATCGAGACCGGCACCTTTTTG
GTTGCCGCGGCGATCACTCGCGGCCGGGTCAAGGTGCGTGACACTCGCCCCGATCTGCTC
GATGCGGTGTCGCAGAAGCTGATCGAGGCGGGCGCAAAAATGGAGTTTGGTGAGGACTGG
ATTAGCCTCGATATGGAGGGACGCCGCCCCAAGGCGGTGGATGTGCACACCGCCCCCTAT
CCCGCCTTTCCGACCGATATGCAGGCGCAGTTCACCGCCCTCAACTCGGTGGCGGAGGGG
GTCGGCACGATCACCGAGACGATCTTCGAGAATCGTTTCATGCATGTGCAGGAGCTGGTG
CGGATGGGGGCGAAGATCCGCCTCGAGGGCAACACGGCGATCTGTACCGGCAGCGAACAT
CTGACTGGCGCGCCGGTGATGGCTACCGACCTGCGTGCCTCCGCCAGCCTTGTGCTGGCC
GGGTTGGTGGCCGAAGGGGAGACCCTGGTGGATCGCATCTACCATATCGACCGGGGTTAT
CAGAACATCGAGGAGAAGTTGGCCGGCCTCGGCGGGCAGATCCGTCGGGTGCCTGATTGA
>LHPEGIIC_00381 Glutathione-regulated potassium-efflux system protein KefC
ATGCAGGATGATCCGATCCTCTTTACCATCTTTCTGGTCTTCTCCGGCGCGGCGCTGCTG
GCAACGGTGGCGTTGTTCGCTCGTCAGGCGCTGCTAATCGCCTATATCCTGCTCGGTGCG
CTGTTTGGTCCCTGGGGCTTCGGCTTTGTGGATGATCCGGCGGTGGTGAAAGAGATTGCC
GACATCGGCATCATCTTTTTGCTGTTTCTGTTGGGGCTCGATCTGAAGCCCCAGGAGCTG
CTCAATCTGCTGCGCAAGACCACCCTGGTGACCCTCGGCAGTTCGCTGCTGTTTTTCGTG
ATCGGCTTCAGCGTCGCCTGGCTGTTTGGTTTTAGCTGGGTGGAGTCACTGGTGGTGGGC
GGTACGATGACCTTCTCTTCCACCATTATCGGTCTCAAGTTATTGCCGACCACGGTACTG
CACCATCAGCGCACCGGCGAGATTATTATCAGTATCCTGTTGCTGCAGGATCTGCTGGCG
ATTGTCATGTTGCTGCTGCTGGAGGGGCGAGGGGTGGATCTTGCTTCAGCGGGAGGGCGC
TTCATTCTGCTGCTGTTGGCATTGCCGGTGTTGATCCTCGGCTCTTGGCTGGTGGCGCGC
TTCCTTTTGGTTCCGCTAATTCGGCGCTTCAGCCAGATCAAGGAGTATGTGTTTCTGCTC
GCTATCGGCTGGTGCCTGGGGATGGCCGAGCTGGCCGGTGGGGTAGGGCTTTCCCGCGAG
ATCGGCGCCTTCAGTGCTGGCGTCGCGCTGGCCACCAGTCCGATCGCCCTCTATATCGCC
GAGAGCTTGAGGCCGCTGCGCGATTTCTTCCTGATCCTCTTCTTTTTCTCCCTGGGAGCT
GGGGTGAATCTGGAGAAGCTACCCGATCTGCTGCTGCCGGCGTTGCTGCTGGCGACGATT
CTGATGCTGGTCAAGCCCTGGGCCTTCCGTCGCCTGCTCGAGCGCACCGGCGAGGATCGT
GAGCGCAGCGGTGAGATCGGCTGGCGGCTCGGCCAGCTGAGCGAATTCTCTCTGCTGATC
GCGGTGCTGGCACTCGACCTGGGGCAGATTGGCGACCGCGCCTCCTACCTGATCCAGCTA
ACAACCCTGTTCACCTTCCTGGTCTCCACCTACCTGGTGGTGATGCGCTTCTACACGCCG
ATCGCTATCTCCGATCGGCTGCGGCGGGATTGA
>LHPEGIIC_00382 hypothetical protein
TTGAGTAGCCTGGCCGAGATCCGCCACGAAGGGGCGTTTCGCTTCACTTTGCAGGGCGAT
ATGAGCTTCGCCAGTGCGCGCAGCCTGCTGCAGCAGTCGCAGGTGCTGTTTCCGGTTGGC
GGGGATTTCTCCCTCGACCTCTCCGCGGTGCAGCACAGTGACAGCGCCGGGGTGGCGCTG
CTGTTGGAGTGGCTCGCTGCGGCCCAGGCGGGTGGGGGGCGTCTGGAGATCACCGGCCTG
CCAGCCTCAATGCGCGCCATCGCCGGTGTCTGCAATCTGCAGGAGCTGCTGCCGTTGGAT
GAGGAGGAATAG
>LHPEGIIC_00383 Intermembrane phospholipid transport system binding protein MlaD
ATGAATAGACGCAGGCTGGAGGTCGGGGTTGGGCTGTTCATGGCGCTTGGCCTGGTGGCA
CTGTTTTTTCTGGCGATGCAGGTAAGCAACCTGAGCAGTGTCAGCAGAGGTGATGGGTAT
GAGGTACAGGCCCGCTTCGACAATATTGGCGGTCTCAAGGTGCGCTCGCCGGTGGCGATA
GCCGGGGTGCGTATCGGTCGGGTGACGCATATCGGGTTCGACCAGCAGAACTTCGAGGCG
GTGGTTACCCTGCGGATCGAAGAGCAGTATGACAAGATTCCAGAGGATAGCATCGCCAAG
ATCTACACTTCGGGTTTGCTCGGGGAGCAGTATGTCGGTCTCGATCCGGGGGGCAGCGAG
GAGACGATCCGTGACACCGGCCAGATCACAATGACTCAGTCAGCGCTGGTGCTGGAGGAG
ATAGTTGGCCAATTTCTGTTCAGCAAGGCGGAAGAGGCGGCCCTTGAGTAG
>LHPEGIIC_00384 Intermembrane phospholipid transport system permease protein MlaE
TTGATCCTTGACCTTCTGGCACACCTGGGCCGACATGGGCTTGCGTCGTTGCAGCGCCTG
GGTCGCGGTCATCTGCTGCTGCTGGAGATCCTGGTCGGCAGCCTAGCGCTGGTGCGTCGT
CTGCGCCTGCTGCTGGTCCAGGTTTATTCTGTGGGGGTGCGCAGCCTGGTGATCGTGGTG
GTCTCCGGGTTGTTTGTCGGCATGGTTTTGGGGCTGCAGGGGCACTATGTGCTCTCCCAG
TTCGGCGCTGAAGAGAGCCTCGGAGTGATGGTGGCGGCTTCACTGGTGCGCGAGTTGGGG
CCGGTGGTGACGGCGCTGCTGTTCGCTGGTCGCGCCGGTTCGGCGTTGACCGCCGAGATC
GGCCTGATGAAGGCCACTGAACAGCTCTCCGGTTTGGAAATGATGGCGGTGGATCCGGTG
CACCGGATCCTGACGCCGCGTTTCTGGGGCGGTTTTATCTCGATGCCGCTGCTGGCGGGG
CTATTCAGTGCGGTCGGTGTGATCGGTGGCTACTTCGTCGGGGTGGCGCTGCTGGGGATC
GATGATGGCGCCTTCTGGAGCCAGATGCAGGCGAAGATCGACTGGAACGAGGATGTACTC
AACGGTGTCACCAAAAGCGTAGTATTTGGCATCGTCTGCAGCTGGATCGCGCTGTTCGAG
GGTTACGATGCACATCCCACCTCGGAGGGGGTGAGTCGTGCCACCACCCGTACTGTGGTG
CACTCGGCGCTGGCGGTGCTGATGCTCGATTTTGTGCTCACCGCGCTGATGTTTGGAGAC
TGA
>LHPEGIIC_00385 Intermembrane phospholipid transport system ATP-binding protein MlaF
ATGGTCGAAGACAAGAGCTCGCAGGAGTCGCCGCTGATTCGTATTCGCGGGCTGCGGTTT
CGTCGCGGCGGGCAGATCATCTTTGATGGTGTCGACCTGGATATCCCGCGTGGCCAGGTG
AGTGCCATCATGGGGCCCAGTGGCAGCGGCAAGACCACCCTGCTGAAACTGATCGCCGGT
CAGCTGCAGCCGGATGCCGGGAGCATCGAGGTGGACGGTCTGAACGTGCATCAGCTCAGC
CGGCGCGAGTTGTTTCGGCTGCGCACCCGTATGGGCATGCTGTTCCAGAGTGGCGCGCTG
CTCACCGATCTCTCTGTCTTTGAAAACGTCGCCTACCCGGTGCGCGAACATGCCGACCTG
CCCGAATCGATGATTCGTCGCCTGGTGCTGATGAAGCTAGAGGCGGTGGGGCTGCGCGGT
GCGCGTGAGCTGATGCCGGCTGAACTCTCCGGTGGCATGGCGCGGCGGGTGGCGCTGGCC
CGGGCCATCGTCCTTGATCCGATGATGGTGATGTACGATGAGCCCTTCACCGGCCAGGAT
CCGATCTCGATGGGGGTGCTGGCGCAGCTGATCCGCCGTCTCAACGATGCGGTGGGGCTG
AGTAGCATTCTGGTCTCCCACGACGTGGAGGAGACCGCCGCCATCGCCGATCGGCTCTAT
CTAATCTCCCATGGCCGGCTGGTGGAGCAGGGGTCGCCGCAGCAGTTGGCCGACTCCGAC
TCTCCCTGGGTGCACCAGTTCATGCGCGGCGAGCCGGATGGGCCGGTGCGTTTCCACTAC
CCGGCCGCGCCGCTGGCTGATGATCTGCTGATGGGTGGAGGTGGTGCTTGA
>LHPEGIIC_00386 hypothetical protein
ATGACCGATAATCGACCGACAGTGCAGATCTACGCCCGTGGTTGGGACCACCCGGCTTGG
CAGGGCAGTTTTTACCCGGAGGATCTGCCGGCTGACTGGCGCCTGACCTACTATGCCAAC
GAGTTTCCCGGAGTGTTGTTGCCACAGGCAGTGTGGGCGGATCTCGCAGCCTCGACACTG
CTGGAGTGGTTGGATGATTTGGATGATGGCTTCCAGCTCTATCTGGAGATCGAGAGCCCG
CTGGAGGCACAGCAGGTGCAGTTGCTTGAGGGATGGGCTGGGCAGCTGGCTGGACTGGTA
TTGCGGCAGGGGATAGATGCTGAGTCAATCGAGACGATGGGCCTGAACTGCTATCGTCTG
CTGCGGTCCGACAAGGGAGTGGCTGACGGTGAGCCGGCCGCCTTCTGCATTAAACCTGAT
GCGCGATTGGAACCGCGCCAGCAGCGTGCGCTGCTTGAACGTCTCTCCACACGGGTGGCG
GGTGATCAGGAGCTGCCTCTGTTCCTTTTCGGCGAGCCGCCAGATCTGGATCTGCTGCGG
CAGTTGCGCCAACTGGCACAACTGATGGGGCTGGCTTGA
>LHPEGIIC_00387 hypothetical protein
ATGGGCGAGATCCTGACATTCAAAAAGCGCACCCTGAGCGATAAGCACCGTGGCCGGGGG
CTCTGTCGCGAGGGCTTTCACAAGTGGCAGACGGTCAAGGAGCGCCAGTTCGACGTTAAA
CAGGGGCGGCTGGTGACCCAGTTTCGCTGCAGCCGTTGCGGTGCTACCAAGACCAAGGCG
CTATGA
>LHPEGIIC_00388 Ferredoxin, 2Fe-2S
ATGTCTTACTACCGCCATCACCTCTTCTTCTGCACCAATCAGCGCGATGATGGGCACCCC
TGCTGCGGGCGCTTTAACGCGGCGGGGCAGTGCGGCTATCTGAAGCAGCGGGTTAAGGAG
CTGGAGCTGGAGCTGGCCGGACCGGGCGGGGTGCGGGTCAACATCGCCGGTTGTCTTGAT
CGTTGCGAACATGGGCCGGTGCTGGTGATCTACCCGGAGGCGGTCTGGTACACCTATGTG
GATAGGGACGATCTGGATGAGATCCTGCAGCGCCACCTGATCGATGGAGAGCGGGTGGAG
CGGCTGCTGATCAAGCCACAGGATGCCTCATAG
>LHPEGIIC_00389 Anaerobic glycerol-3-phosphate dehydrogenase subunit C
GTGACACCTGAACAGCTGATCCTCGAGGCGGACCGCTGCGTCAAATGCGGCCTCTGTCTG
CCCCACTGCCCCACCTACCGACTGCTGCGCAACGAGGCCGACTCGCCACGCGGGCGGATC
GCACTGATCCAGGCGCTGGCCGACGGCAGCCTGCCGGCCGATCCGACCCTGAGCCGACAC
CTGGAGGGCTGCTTGCACTGCCGACGCTGCGAATCGGCCTGCCCCTCCGGGGTCGCCTAT
GGTGCGATGATCGATGGTGCCCGGCAGCTTCTGAACAGCAGGCGCAGCAGCTGGCACAGT
GCCTTCAAGCAACAACTAATCAAGCGGCTGAGCCAACCACGCAGACTAAAAAAGTGGCTC
GGATTTGCCAGACTGGCCAAGCGTTTTGGGCTGCTGCAGTGGCTGGCGCGCCAGCGCTTC
GGGGTCAGTTCCCGGCTGGCAGCCATCGCCAACCAGATCCCCACCCCAGGACCAAAGCTC
CCCGCCCTGCTGCCCACCCACACCGCCAGCGGCCGCAGCGCCCTGCTCTTCACCGGCTGC
GTTTCACAATCGCTCGAACCGCAGCTCATCGAGGCAGCGATCGAACTGCTGCGGCAGTTG
GGCTATGCGGTGGAGATCCCCGAAGCACAGCACTGCTGCGGCGCGCTGCACCGTCACAGC
GGTGGTCTACAGCAGGCGCAGCAACTGTGCGAGCATAACAGCGCCCTGTTCGAGATAAGC
CGGGTCGGGGTGATCGCCACCCTCGCCAGCGCCTGTCACAACGAATTACTCGAGCACTGC
CGTACCACTCCACCGATACGTTCGCTTGTCGAGCTGCTGCTGGAACAGCCCTGGCCCGCG
GAGCTGACTCTGCGCCCCCTGCCGCAACCGGTGCTGCTGCACCAGCCCTGCAGCAGCCGT
GGAGATCACGCCGCCCGGTTATTACAGCGGATCCCCAAGATCCAACTCCTGCCGGTACCA
CAGAGGCTCGGTTGCTGCGGCGCGGCAGGCAGCCATCTGCTGTTCCAGCCCGGCATCTCC
GATGGCCTGGGCGCGGCATTACTGGAGGAGATCCGCGCACTCAAGGCCCCGCTCCTGGTC
ACTCAGAACAGCGGCTGCGCCCTGCAAATTCGCAACCTGCTGCAACAGGCAGGAGTGGCG
ATCGAGGTGCTGCACCCGCTCGAGCTGATCCTCCGGCAACTGCAGCAGACCAGGCACTAA
>LHPEGIIC_00390 3-demethoxyubiquinol 3-hydroxylase
ATGAATGCACGAAGTTACACCTCGGCCGAGCGTCTGATCCTCGGTTTCGACCAGGCCCTG
CGCACCGTGTTTGGCCGCCCCCAAGTCACCGAGCGAGCCAATCCCGCACACGGCCTCGAC
GAGTCAGAGATGAGCGAGCAGGAGCGCGACGAGACTGCACGCCTGATGCGCATTAACCAC
ACCGGTGAGGTCTGCGCCCAGGCGCTCTATCAGGGCCAGGCGCTGACTGCCAAGCTGCCG
GAGGTGCGCGACAGCATGGAGCGCGCCGCTCAGGAGGAGAACGACCATCTGGCTTGGTGT
GAAAGACGCCTCGATGAGCTGGATAACCGCAAGAGCGTGCTCAATCCGCTCTGGTTCGCC
GGCTCGTTCGCCATCGGCGCCGCCGCCGGGCTGGCCGGCGACAAGTGGAGCCTGGGCTTT
GTCGCCGAGACCGAACATCAGGTGGAGGCGCACCTGAACAGCCATCTGCAACAATTGCCC
AGCCAGGACGCCAAGAGCCGCGCCATTCTCGAACAGATGAAAGAGGATGAGATCCACCAC
GCCACACTGGCGCTTGAGGCCGGCGGCACCGAACTGCCAGGCCCGATCAAACTGGCGATG
AAGCTCACCTCTAAGCTGATGACCACGTCGGTCTACTATCTGTAA
>LHPEGIIC_00391 S-adenosylmethionine decarboxylase proenzyme
ATGAAGCGTCTTAAGCTGCATGGATTCAACAACCTGACCAAGACCCTCAGCTTCAATATC
TACGATATCTGCTATGCGGCGACGCCCTCGCAAGTAAAGGAGTATATCGAGTATATCGAT
GATGCCTATAACGCCGAGCGCCTGACCCAGATCTTGACCGATGTGGCCAACATCATTGGC
GCCAATATCCTGAATATCGCGCATCAGGATTACGATCCCCAGGGGGCCAGCGTCACCATG
CTGATTTCCGAGGAGCCAGTGGCGGCGCAGCAGCTCTCCAATACCGAGGCGCCGGGGCCG
CTGCCCGATGCGGTGGTGGCACACCTCGACAAGAGCCACATCACCGTGCATACCTACCCA
GAGAGCCACCCGGAGAACAGCATTAGTACCTTCCGCGTCGATATCGACGTCTCCACTTGC
GGGCGTATCTCGCCACTGAAGGCGCTCAACTATCTGATCCACTCATTTGAGTCGGATATC
GTGATTATGGACTACCGGGTGCGCGGTTTTACCCGCGATGTGGGAGGCAAAAAGCACTAC
ATCGATCACAAGATCAACTCGATCCAGAACTACCTGGCCCGCGACACCAAAAATCGCTAC
CAGATGATGGACGTCAACGTCTATCAGGAGAACATCTTCCACACCAAGATGATCCTCAAG
GAGTTCGATCTGGACGGCTACCTGTTCGGCATGGAGGTGGACGACATGCCACCGCGCCAG
CAGCGCGAGATCAGCGAGCGGATCAAGCGGGAGATGATGGAGATTTTCTACGGCCGCAAC
ATCCAGAAGGGCATGAGACTAATGTAG
>LHPEGIIC_00392 hypothetical protein
ATGAATCGACCCGGTTCCAATCTGGGCATGCGTCATGTGGCGCTCTATGTGCGGGATCTG
CCTGCCTGCGAACGGTTCTATGTGAGCCTGCTCGGCATGCAGGTGGAGTGGCGTCCCGAT
CCGGCCAACGTCTATCTCAGCTCTGGGCCGGATAATCTGGCTCTGCACCAGGCTGCGCCA
GGCGAGCGGGATGAGTCGCAACAGCGTCTCGACCACATTGGTTTTTTTCTCGCCACGAAG
GCGGCGGTGGATGAGTGGTTTGCCTTCCTGCAGGCTGAGGGTGTGCAGATGCGCACCGAG
CCGCGCACCCATCGGGATGGCGCGCGCAGCTTCTACTGCTATGATCCCGATGGCATGGTG
GTGCAGATCATTTACCATCCACCGGTGGCGGAGTGGGAGCGCCGCAGATAA
>LHPEGIIC_00393 hypothetical protein
ATGTCTGAAGCGGCCGATTTTGATGCGCTGGTTGCCGAGTTCTATCAGGTCTGGTTTCGC
TTCCATCCCAGCGCGGCGCTGTTTGCCGGTGTCGCGGGTTATGAGGGGCAACTGGCTGCG
GATGGCGACGATGATGTGGGCGCGTTGGCCGGTTGGCTCGGCAATCTGTTGCTGGGGCTC
TCCGAGTTCAGCTTGGAGGCGCTTGATGCGGATCGCCAGATCGACCTGCAGCTGATCTAT
GGTGCGGTGATCATTGAACGCCGCTGGCTGCTGGAGCAGGACTGGCGGCATCGTGATCCG
GCCCGCTATCTGCCGCTGCGGACCCTGCAAGAGTTGGTGCTGCGCCAACCCGAGCAGCTT
TGCGAGGCTGTGCTGGGGCTGCTGAAGCGCACCCCTAACTACCTGCGTGATGCGCGCAGT
CAGCTCTTGGAGCTGCCGGAACTGGTCTCCAGTCTGTGGCTGGCAGAGGCGCTGGAGCTG
CTTGAGCGCGGCATCCCCTGGCTGCACCGGCTGGTACAGGAGCTGCCGCAGGGGCGGGAA
TGCTGTACTGAACAGGGGCAGTTGCAGGGGTTGAGCTGCACCGCGGCCGAGGCGCTGGAG
GACTATCAGCACTTCCTGCAGGATGAGATAGTGCCAGCCGCGCAGGGGAGTTCGAGCTGT
GGTACGGAGATGGTGGATCTGATCCTGCGCAACCGCCATCAGTTGGCCCTGAGCGGTGAG
CAGGCACTGCAGCTGGCGCGACGGGAGAGGGAGAAGATTCGACGACAACTGGCTGAGCTG
GGTGTCGATGTGGACGATCTGCAGGATCGGCATCTGGTGGGGCCTGAGCTGACCGGTGAG
CAGCGGCAGGTTGTCTATCGCGAGGAGCTGGCTCGGCTCAAGGCGTTTGTGCTGGAGCGG
GAGTTGCTGCAGCCACCTGAACAGCCCTGCGAGATCCGGCTGACCGAGGGGTGTTTGAGT
CGTATCGCCTGTGACAGCTACTGCCGCACCGAAGCGGGTGGCGTGATCTACCTGCCCTGC
CGCACCGAGCGGTCTGAGGGTGGTGAAAGCCTGGCGGAGATTCGCCTGCGTTGTCTTTAT
GCCGGCTGGGCCGGGCGCCACTTTCTTGCCTGGGCGGGTGGCATCGAGGCGCATAGCCTA
GTGCGCCAGATCAACCCGTCCGCCGCCTTCAAACGTGGCTGGGCCCACTATATGAGCGGC
CTGCTGGAAGAGCAGGACTACTTTGCTGAAGCAGATCGGCGGCTACTGCAGCAGCGTCGA
CTGGCGCTGGCGGAGGAGGCGGTGGTGGAGCTGGAGTACCATCTGGGCGATATCGACGGC
GTGACCGCGCTGTCGCGACTGCGCAGTGTGGCGATCCTGGGCAACACTGCCGAGTCGCGC
CTGACGCAGATATCGCGCCACCCCACCGATGCCTTCATGGCACTGATCGGTGTGCGCCTG
CTGGAGGCGACGCGCCGTCGAGTGTTGGAAAAACAGCCGCAGCTGTCGCCGCTGCAGTTT
CATGCCAAATTGTTTGCCGAGGGCGCCATCGCCCTGCCGCTGGTGGTGAAGCGCAGCTTT
GGCGAATCGGTATGGGAGCAGGCCTCCCGCGAGGTGTTGTGA
>LHPEGIIC_00394 Protein YhfA
ATGAAGGCACGGGTGAAGTGGGTGGAAGATGCCGCGATGATGGGTGAGTCCGGCAGCGGG
CATGCGGTGATAATGGACGGTCCGGAGGCGTTTGGCGGGCGCAACCTGGGGATACGGCCG
ATGGAGATGCTGCTGCTCGGCATGGGTGGCTGCACCGAGTTTGATGTGTTGTCGATGCTG
AAGAAGTCGCGCCAGCAGGTGACCGGTTGTGTGGTTGAGTTGGAGGCAGAACGGGCCGAG
AGTGAGCCAAAGATCTTCACCCGGATCCACGCTCACTTTATCGTCAGCGGCAAGAATCTG
AGTGAAAAGCATGTGGCCCGCGCCATCTCCCTGAGCGCCGAGAAGTACTGCTCCGCCTCG
ATCATGCTCGGCAAGGTGGCGGAGGTGACCCATGACTATGAGATAAGGGATGTCTGA
>LHPEGIIC_00395 Cyclic AMP receptor-like protein
ATGACAATAATCAAGCCGCCACCCCAAGAGCCAGAGTATCTTCAGCGATTCCTCTCGTTT
TGTCACCGGCGCCGCTATCCAAAGAATACCGAGATCATCCATATCGGTGATCCCTCCGAT
GTACTCTACTACCTCACCGAAGGTTCAGTCGCAGTCTACATCGAGGATGATGATGGTCGC
GAGATCATCCTCACCTACCTCAATAAAGGGGAGTTCATCGGCGAGATGGGGCTCTTCGTC
CCTCAGCCAAAGCGCAGCGTGATGGTCCGCACCCGCACTCCCTGCCAGATCGCAGAGATC
AGTTACAAACGCCTTGAACAGCTGTTTGATACCGAACTGCGTGAATACATGAAGGACACC
CTCTATGCGATGGGCGCGCAGCTCTCGCAGCGCCTGGAGCAGACCAGCACAAAGGTCGGC
CACCTGGCATTTTTCGACGTCACCGGCCGCATCGCCCGCACCCTGCTTGACCTCTGCAAA
GAACCCGATGCCATGACCCACCCGGATGGCATGCAGATCCGCATCACCCGCCAGGAGATT
GGCCGCATCGTTGGCTGCTCACGCGAGATGGCTGGGCGTGTACTGAAGAACCTGGAAGCC
CAGGGGCTGATCTACGTCAAGGGCAAGACCATCGTAGTGTTCGGCACGCGCTGA
>LHPEGIIC_00396 Indole-3-glycerol phosphate synthase
ATGAGTGACACCCCCGATATCCTGAAAAAGATTATCCGCCGCAAGTTGGAAGAGATCAGT
GCGCGGAGCGAACAGCTGTCGCTGCAGCAGCTGATCAAATCGCTGGATGAGGCAGATGCC
CCGCGAGGCTTCGCCGCCGCCATCCAGGCCAGGATCGATGCCGGTGGCGAGGGGGTGATC
GCCGAGATAAAGAAGGCCTCGCCCAGCAAGGGGCTACTGCGGGCCGATTTCAGACCGGCG
CAGATTGCGCAAAGCTATGCGAGCGGGGGAGCCGCCTGCCTTTCGGTGCTCACCGATATC
GATTTCTTCCAGGGCGCTGATGACTACCTGAAACAGGCGCGTGGCGCTTGTAACCTGCCG
GTGATCCGCAAGGATTTCATCATTGCCCCCTACCAGGTCTATGAGGCGCGCGCGATCAAC
GCCGATTGCATCCTGCTGATCGCCGCCTGCCTGGATGACCAGCGGCTGCGGGAATTGAAC
GATCTGGCGCATCAGATCGGCATGGATGTGCTGATCGAGGTGCACGACGAGGTGGAGCTG
CAGCGGGCGCTGCAGGTGGAGAATCGGCTGATCGGCATCAACAACCGCAATTTGCGGACC
TTTGAGGTGAGTCTGGAGACCACCCTGCGGATGTTGGAGCAGATCCCCGGCGACCGCATC
CTGGTAACTGAGAGCGGCATTCATAGCGCAGAAGATGTGGCGTTGATGCGCGCTAACGGG
GTGCATGCCTTCCTGGTCGGCGAGGCATTTATGCGCGCAGATGACCCGGGAGCGAAACTT
GCAGAGCTGTTTGACTAG
>LHPEGIIC_00397 hypothetical protein
TTGCTGCTGCCAGATAACTATCGGAAGAGAATGATGGAGTTTTTTGCCAAGACGGTCTGT
CGGGCCAATCCACAGCTGATCCAACATCGGGTGCGCATCGAGAACCTGATGAGCTGGTGT
GCCGCGATTGAGGCCGCGTCGGGTCGGGGCGAGCGCGGTGAACTGCTGCTGCCCTGGGGG
CGATTTCGTGTCCGCTGGGAGGTGATCCAGAGCGGGGTGCGCTTCTCTTTGCCCGGTTGC
CCCAACGCCACCCAGTGGACGATTACCGTCGATCAGCATCTCTCCGGAGTGCGTCTGCAC
TGCACCCTCAACCGAACCAAAATCACCCCAGATCTGCGCAGTCAGCTGGAGGCGTTTGTG
GCAGAGTGGCTAGCGGGTCTGGAGTCGGGGCTGCAGGGCAGCCCGATTGTGCGCGTTGGC
TGTGAAGATGCAGTCTGCCTCAGCTCCTTCAGCGGTATGGGCTAG
>LHPEGIIC_00398 hypothetical protein
TTGACGGGCGATGCTGTGCCTGCGCGGACCGTTCAGGCGGGGGATTGGGTTGTATACATC
CTGTGCTGTGCCGATGACACCCTCTATACAGGGATCACCACCGATCTAGAGAGGCGCCTG
ACGGAGCACAATCAGGACAATCGCCTGGGCGCCAGATATACTCGGGTGCGGCGCCCGGTG
GCGCTAGTCTATCAGCAGGCCTGTGCGGATCGTGCCGCGGCGCTGCGGGAGGAGTATCGC
ATCAAGCAGCTGAGCCGGGCGCAGAAGCAACGCCTGATCGCGGCTGCTATTTCAGACTAA
>LHPEGIIC_00399 Anthranilate phosphoribosyltransferase
ATGGAGATGCGGCAGGCCATCAATAAAGTCCTGGGCCGTCAGGAGCTGAGCGCCGACGAG
ATGACCGGGGTGATGCGCACCATCATGACCGGAGGGGCGACTTCGGCACAGATCGGCGGT
TTTCTTATCGGTCTGCGCATGAAGGGCGAGACGGTAACCGAGATCGCTGCCGCGGCCTCG
GTAATGCGCGAGTTGGCCAGTGGTGTCGCCATCGGCGATCTGGAAAACACTGTCGATATC
GTCGGCACCGGCGGTGACGCCTCCGGCACCTTCAACGTCTCCACCGCCAGCATGTTCGTC
GCCGCCGCCGCCGGTTGCCATGTGGCGAAGCACGGCAATCGTTCAGTCTCCTCCAAATCG
GGTAGTGCCGATGCGTTGGAGGCTGCTGGCATCCGGCTCGATCTGATGCCACAACAGGTT
GAGCAGTGCGTGCGCGAGGTGGGTGTTGGCTTCATGTTTGCGCCCGGTCATCACAGTGCC
ATGAAATACGCCATCGGCCCGCGCAAGGAAATGGGGGTGCGCACCATCTTCAATGTGCTC
GGCCCCCTCACCAACCCTGCCGGCGTGCCCAACCAGCTGCTCGGTGTTTTCAGTGAGGAG
CTGCTGGAGCCCCTGGCCGAGGTGCTGCAGCGGCTTGGTAGCCAGCATGTGATGGTAGTC
CACTCTCGCGACGGCCTTGATGAAATCAGTATTGGCGAGGCCACCGACGTGGCCGAGCTG
AGGGATGGTCAGATCCGCCGTTATTCGATCCAGCCGGAAGATTTCAGCATCAAACGCACC
GCCATCGACAGCATCAAGGCGGATGATGCGGCCCACAGTCTCGACATCATCCGCGGTGTG
CTGGAGGATCGCGCTGGCCCGGCTCGGGATATCGTGATGCTCAACGCCGGTGCCGCGATC
TACTGTGCCGGGCTTGCCGAGAGCCTGACGGATGGGGTGCAGAAGGCCGATCAGGCGATC
GCCAGCGGCGAGGCGCGCAATCGGCTCGACCGCCTGGTGGTGCTCAGCCAGAGCTTCGAT
TGA
>LHPEGIIC_00400 hypothetical protein
ATGAAAAACAAGATCCAACCCATCAACAAAGAACGAAAGCTCAAGGAAGAGGACTTTATC
GTCTCCAAGACCGACCCAAGCGGCCGCATAACCTACACCAACCGTATTTTTATGCAGATT
GCAGGCTACAGCGAAGCGGAATTGCTGGGCCAGCAACAGAACATCATACGTCACCCGGAT
ATGCCAAGGGCCATCTTTCAACTGCTGTGGGATACGCTCAAACAAGGCCGGGAGTTCTTC
GGCTACGTCAAAAACATGAGTAGGGATGGCAGCTTCTACTGGGTCTTCGCCAACATCACC
CCGACATTGAATCCCTCCGGCAAGTTAGTCGGTTACTATTCGGTAAGACGCCGGCCAAAG
GAGGAGTCGGTACGGCTGATCGAACCGATCTACGCAGAGATGCTGGCGGTAGAGCAGCGG
GCGGGGGCCAGACAGGCAATCCAGGCATCGACCCAGCTGCTACAGGCAAAACTGACCGAC
TACGGGAGCGATTATGAGCACTTCGTTCTTGAGATTTAG
>LHPEGIIC_00401 hypothetical protein
ATGAGCACTTCGTTCTTGAGATTTAGGGCAGCAACCCTTAGCCGACTCATGCTGGGGGTG
CTGGTGGTTTTGGTCATCATCGGCCTGATCCGTCACGGCCTGCAGGCGGAACTCATCGCT
GGCTTGATACTAGCCCTGGTGCTGGGAGTTCTGAGCTGGCGCACGGAGCGCGAAGACCAG
GAATTAATCGCCAAGATCAAGGCCATGGGCCAGGCGATCATCAAAGGCGACCTGCAGTAC
CGGATCACCCAGATCCCCGAGAAACATAATCTGGCGGAGACCGCCTGGAACCTGAATGAG
GGACGCGATCAGGAGGAGGCTTTTTTCAAAGAGACCAGCACCACCTTTGAGCTGGGCCTC
AAGGAGCAGTTCCATCGCAAGTGTTTCCCGGCAGGGCTGCACGGCTCCTACCAGAAAGCC
ATGGAGCGCATCAACGCCTCAGTCGATGCCATGGCGGAGAATAGGCGCCACCGGGAGGTT
GATGTCTTCTTCGGCAAACTCAGCGCATCCAAGACCGATTCACTGCTCAGCAATCTGCAG
CTGACCCAGGCAGACCTCGGCGAAATGGCGGAGCACATGGGCACGGTTGAGGATATCTCC
CGGCAGGCTGCCAATACCGCGCTGGCCGGTCGTGAATCGATCAGTGAGGTAACCGGCCAA
CTACGCAGTTTGGTGGAGATGATCGGCGAGATCCAGAGCTCTTCTTCCACCCTCAACGAA
CACAGTATCGAAGTCATTCAGGCACTCTCTCTGATCACCCAGATAGCCGACCAGACCAAT
CTGCTGGCGCTGAATGCCGCCATCGAGGCGGCCCGCGCCGGCGAACATGGCCGAGGATTT
GCAGTGGTGGCCGATGAGGTCAAGAAGTTGGCGGAGAGCACCAAACAAGCGGCAGGCAGC
ATCGAGCAGATTATTCACGGCTTCTCCACGGCCACCCAGACCATGTCTGACAATGCAGCC
ACCATTGCAGAGATGGCCGACCACTCCCAGGAGATGGTTGCCGACTTTGAGACTGGCTTC
AATCAGGTGGCTGACGGCGCCCAGGCCAGCTATGAGACCATCGCCTATGCTCAGGGGGTC
AGCAACGCCTCACTGATTAAGCTCGACCACATGATCTATCTGCAGAATGCCTATCGCGCC
TATGAGATGGGGGAGGGCAGCCCTGAGTGGCAGGCAACCAAGGTGGACCATCACCAGTGC
CGCTTTGGTCAATGGTACGAATCGGCACAGGGGTTTAATGTATTCAGGCACCTTCCCTCC
TATGAAAGACTCCAGATACCCCATGAGCAGGTGCACAACAGCGTGCATCAGGTGGTGGCC
CTGCTGAACAGGGATTGGAAAAACGATGAAGCCGTACGCGAAGAGATCCTGGACCGGTTC
AATGTGGTTGAGGCCTCGAGTTCAGTATTGATCGCAGCGATGTCTGAACTGATGGACGAA
AAACGACGCCTTGAAACAAACCGCAACGATAGCGATATTAAGCTGGCCTAA
>LHPEGIIC_00402 hypothetical protein
ATGGAACATCAAGAAAGGCAGATTAAGTTGCCGCCGCAGCTGCTGCTTCTCGATATGCTG
GGTGCGATTCTGATGGGTGTAGGGCTGGCTGACTGGCTGGCCAATACCAGTCTCGTACCA
GAGTCGATGCGCTTCGAGAACTATGACATCGTCATGGTGGTCGTTGGGGGATTGATGATG
TTGCCTCCGCTCATTTACATTGTGCGGACGGCGCTGGAGTTGCGACGTTCCGCTTGA
>LHPEGIIC_00403 Anthranilate synthase component 2
ATGTTGTTGATGATCGATAATTACGACTCCTTCACCTATAACCTGGTGCAGTATTTTGGC
GAGCTGGGCGCGGAAGTGGTGGTGAAGCGCAATGACGAGATCACCATCGACGATATCGAG
GCGCTGCAGCCGAATCACTTGGTGATCTCCCCAGGCCCCTGCACCCCCAGCGAGGCTGGT
ATCTCGGTGGCGGCGATCAAGGCCTTCGCCGGGCGCATCCCGCTGCTCGGTGTCTGTCTT
GGTCACCAGTCGATCGGCCAGGCCTTCGGCGGAAAGATCGTGCACGCCCGTGAAGTGATG
CATGGCAAGACCTCGCCTATTCACCATGCCGACAGAGGCGTCTTCAGCGGTTTGGAGAAT
CCCTTCGAGGCGACTCGCTATCATTCGCTGGTGATCGAGAAGGCGAGTCTGCCAGACTGT
CTGGAGATCACCGCCTGGACCGAACGTGACGGCGAGATGGATGAGATCATGGGGGTGCGC
CATAAGGAACTCGACGTGCAGGGGGTGCAGTTCCATCCCGAGTCGATCCTGACTCGCCAC
GGCCATGACATGCTGAGCAACTTTATCGACGGAAAATAG
>LHPEGIIC_00404 Anthranilate synthase component 1
ATGACCCCCCAAGAATTCGATGCCCTGGTGGACCAGGGTTTTAACCGCATCCCTGTCGCC
TGCGAGGTGCTAGCCGACCTCGATACTCCCCTGAGTGTCTATCTCAAGCTGGCAGACGGC
CCCTACTCCTATCTCTTTGAGTCGGTCCACGGCGGTGAGAAGTGGGGCCGCTACTCGATC
ATCGGTTTGCCCTGTCGTACCCATGTCCGGGTCAATGATCATAGCGTCGAGGTGGTGACC
GACGGTGAGGTCGTGGAGGCCGACGAGGCGACGGATCCGCTAGCCTGGATCGAGGCCTTT
CAGGAGCGCTACAAAGCGGCCGAACCGGAAGGGCTGCCCCGCTTCAACGGCGGCCTGGTG
GGTTATTTCGGTTACGACATCGTCCGCTATATCGAACCCAAGCTGGCGAACTGTCCCAAC
CCGGACCTGATGGGTACCCCGGACATCCTGCTGATGGTCTCCGACGAACTGGTGGTATTC
GACAATCTCAGCGGGCGCATGTTTGTCATCGTGCATGTGGACCCTAGCGCCGGCGGCACC
CTGGATGGAGCCGAGGCGCGGATCCGCGAGCTGATCCAGTCGATGAAGCGCGGCGCACCC
CGGGGGGGCTGCAAAACCGCCCGTCAGGTGAATGAGTCGGACTTTGTCTCCGGCTTCTCC
GAGGAGGGCTTCATGCAGGCGGTGGACCGGATCAAAGAGTACATCCTGGAAGGCGACTGC
ATGCAGGTGGTGATCTCGCAGCGCCTCTCGATCCCGTTTCAGGCACCGCCGCTCGATCTC
TACCGTGCCCTGCGCGGACTCAATCCCTCGCCCTATATGTACTTTCTCAATCTGGGTGAG
TTTCATATCGTCGGCTCCTCACCGGAGATTCTGACCCGCCTGGAGGATGGCGTGGTGACG
GTGCGTCCCATCGCCGGCACCCGCCGTCGCGGTTACACCGAGAAGGAGGACCGGGCGCTG
GAGGCAGAGCTGCTGGCCGACCCCAAGGAGCGTGCTGAGCACCTGATGCTGATCGACCTG
GGGCGCAATGACGCTGGTCGTGTCGCCAAGGTGGGTAGCGTGCGGCTCACCGACGAGTTC
ATCATCGAACGCTACTCCCACGTTATGCACATCGTCTCTAACGTCACCGGTGAGCTGAAA
GAGGGCATGAGTGCGATGGATGTGCTGCGCGCCACCTTCCCCGCCGGCACGGTCAGTGGG
GCGCCGAAGATCCGGGCGATGGAGATCATTGACGAACTGGAACCGGTGAAACGGGGTGTC
TATTCGGGCGCGGTGGGTTACCTCTCCTGGAACGGCAACATGGATACCGCCATCGCCATC
CGCACTGCGGTGATCAAAGATCAAACATTACACATTCAGGCCGGCGCTGGGGTGGTAGCC
GACTCCATCCCCGCCCTGGAGTGGAAAGAGACCATGAACAAGGGGAGGGCCATCTTCCGT
GCCGTGGCCCTGGCGGAGGCCGGTATCGACCGCCACGCCTGTGATCCGTCTGAAGAGGAG
GCGTAA
>LHPEGIIC_00405 Phosphoglycolate phosphatase
ATGAGTCTCAAGCAGCCCAAGATGGTCCTTATCGACGTGGACGGTACCTTGGTGGACAGC
GTTCCCGACCTGGCCTGGTGTGTCGATGAGATGATGCGGCAGCTGGGTTATCCGGTTTGG
GGTGAGGATCGGGTGCGCGACTGGGTGGGCAACGGTGTCGAACGTCTGGTGCGCCGGGCG
CTGATCGGTCAGCTCGATGGCGAGCCATCGGATGAGGCGTTCGAGAAAGCCTATCCGATC
TTCCTGGCGCTCTACGCGGAGAATACCTCCAAGCGTTCGGCGCTCTATCCGGGGGTGCGA
GAGGGGCTGGACTACCTCAAGGCGAAGGGCTACAAGCTGGGCTGTGTTACTAACAAGGCG
GCCCAGTTCACTCTGCCGCTACTGAAGGATCTGGGCATTCACGATGATTTCGAGATCATC
ATCTCCGGTGATACCCTGCCGAAGAAGAAGCCTGAGCCGATGCCGCTGCTGCATGGCGCA
AAATACTTCGGGATCGATCCTGCCGAGGCAATGATGATCGGCGACTCCAAGAGTGATGTG
AAGGCGGCTCGGGCCGCCGGGTTCCAGATTATTTGCATGAGCTATGGCTATAATCACGGC
GAGGATATCCGTAACTACGATCCGGATGCAGTGGTTGACTCGATGGCAGAGGTCAAGGGT
TTGCTGGAGGCTGCAGCTTGA
>LHPEGIIC_00406 Ribulose-phosphate 3-epimerase
ATGGCCCGTCAAGCTGATCAGATCGCACCGTCCATCCTTTCGGCGGACTTCGCCAAGCTG
GGTGAGGAGGTGGATAACGTCCTCGCCTCCGGCGCCGAGATCGTCCACTTCGACGTGATG
GACAACCATTACGTGCCCAACCTGACCATCGGTCCGCTGGTCTGCGAGGCGTTGCGCAAG
CACGGCGTCACCGCCGATATCGACGTGCACATGATGGTCAAGCCGGTGGATCGCATCATC
CCCGATTTCGCCAAGGCCGGCGCCACCTACATCACCTTCCATCCGGAGGCCTCTGAGCAC
ATCGACCGCTCCCTGCAGCTGATCCGCAACGAAGGCTGCAAGTCCGGCCTGGTCTTCAAC
CCCGCCACCCCGCTGTCGCACCTGGATTATGTACTCGACAAGGTCGACATGATCCTGCTG
ATGTCGGTCAACCCGGGCTTCGGCGGCCAGAGCTTCATCCCTGCCACCCTGGACAAGCTG
CGCGCCTGCCGCAAGCTGATTGACGACTCCGGTCTGGATATCCGCCTGGAGATAGACGGC
GGAGTCAAGGTCGACAACATCGCTGAGATCAAGGCCGCTGGTGCTGACACCTTCGTCGCC
GGCTCCGGTATCTTTGGTTTTCCCGAAGAGGGCGATGCCAACCGCTACAACACCATCGTC
GGCAAGATGATGGCTGAATTGGGCAAAGTCTGA
>LHPEGIIC_00407 hypothetical protein
ATGGAGCCGTACAGAAGCATCAACCGATACGCCATCAGCCTACTATTCTGTCTGCTGCCC
GGCCTACTCAGCGCCGCCGATCTGACCCGGGAGGGGCGCATTGCCGAGCAGATCTTCGAT
GCCATTCTGGAGGGCCAGCCGATCTGGCTGAAGGCGGAGGGTAGGCGTTTTCTCGCCATC
CACACCCTGAGTCCCGCCAAACAGGTGCAGGGCGGCGTGATCCTGCTGCACGGTATGGGC
GCCAACCCTGACTGGGATCAGGTGATCCATCCGCTGCGCACGGCGCTGCCTAAACACGGC
TGGGAGACCCTTTCGATCCAGCTGCCGGTGGCCGCCCCTGGCGCAACGCAGGCGAAGTGG
CTGCAGCTGATCCCCGAGGCGTTCCCGCGCATCCGCAGTGCCGCGAAATTCTTCAGCGAA
CAGAATAACCACAATCTGGTGCTGATTGGCCACAGTCTCGGGGCACGCATGGGGCTGGAG
TTTCTCGCCGAGGATGCCCCACCCGAGGCGATCCGTGCATTTGTCGCAATCGGCCTACCG
ACGCCGCAGGAACGGGAGGAGAATCCGGTATACGAGGCGCTGCGTAAGCTCAAGCTGCCG
ATGCTCGATCTCTACGGCAGTCGCGATCTAGCCAGTGTCACCGACACTGCCAGGCTACGC
CGCATTGTCGCCAAGCGAGCAGAGTTACAGGCCTATCGGCAAGACCGCATCGAGGGTGCC
GACCACTTCTTCAGCAATCTCGAGCAGACGCTGATCAACCGCACCCGCGCCTGGATCCGC
AGGCATTCTGCCGGTGAGGAGCGGCAACTAAAATAA
>LHPEGIIC_00408 Membrane-bound lytic murein transglycosylase F
GTGCTGTTGGTGATCATCCCCGGACTGGCGCTGGCCGGGGTGGCGAAGCATGTCAGCCAT
GAGCGCTGGACCAAACAGTACGACCGCTATTTCCGCAAATATACCAAGCACTACTTCGGC
CCCCATGTGGACTGGCGCTGGTTCAAGGCGCAGGGAATTGCCGAGTCCGGCCTCAAAGCG
GATGCGCTGAGTCGGGTCGGTGCCAAGGGGATCATGCAGATCCTGCCCAGCACCTACGAG
GAGATCAAGAAGAAGAACCCCCACTTCACCCAGATCGACGAGCCGCGCTGGAATATCGCG
GCGGGCATCTTCTACGATCGCATGCTCTATCGCCGCTGGAAGAAGGGGGCGCTGCCCACC
GAGCAGCGGCTGCCGTTTGCCCTGGCCAGCTACAATGCAGGCTATGGCAAGGTCTCAAAG
GCCTTCAAGCGAGCGAAGTCGAGGCATGGCGATATCAAACAGTGGGAGCAGGTGGCGCCT
TTTACGCCGCGGGAGACACGCCACTATGTCAGCCGTATCAAAGATCTGATGGAGCCGGAG
GAGTAG
>LHPEGIIC_00409 hypothetical protein
ATGACCGATAGTCTTGATCCGATTCTGCTCAACTTCGTCTATGCCATTTTTGGTGGCGCC
CTGACGATCTTTTTCATGTGGTTTGGTTGCAAGGTCTTCAGCCACATCGTCAACTTCAGC
ATTCCGGACGAGTTGCAAAAGGGCAACATTGCGGTCGGCATCATGATCATGGGTATCTTT
GTCGGCATTGGTACTGCACTGGGTTTGGTGATAGGGCTTGGGTTGAATTAA
>LHPEGIIC_00410 Co-chaperone protein DjlA
TTGAGTTGGTGGGGTAAGTTGGTCGGCGGGGCCTTTGGATTCATGTTGGGCGGACCGCTG
GGGGCGGTGCTGGGTGCCGCTCTGGGACACAAGTTCGACAAAGGTCTGGAGGGGTTGCCG
GAGGATGCTGGCGAGTGGGATCCGGGCGACCAGGAGCGCACCCAGATGGCCTTCTTTACC
ACCACCTTCTCGGTGATGGGGCGGTTGGCCAAGGCGGATGGACGTGTCTCACCCGATGAG
ATCCGGTTAGCAGAGGCGATCATGGATCAGATGTCGCTCTCGCCGGAGATGCGCAAGACG
GCGGTGCGTCTCTTCAACGAAGGCAAGTCAACCGGCTTTCCCCTGGACGAGGTGCTGGAG
CAGTTTCGCGTTGAGTGCCACCGGCGTCAGACCCTGATCCAGATGTTCGTCGAGATCCAG
CTGCAGGCCGCCTACGCAGACGGCCAGATGGACCCGGCTGAAGAGACGCTGCTGCTGCAC
ATCTGTGAGCGCCTCAGTATCCCTGAGTTCACCTTTCGCCGCTTGGAGCAGATGGTGCGG
GCGGAGCGCCACTATGCTGGAGCGGGGCAGGCACCGCGTGCAACGGGGGTCTCGCTGGAG
GATGCTTATGCGATCCTTGGGGTTGCGCAGGCAGCTTCGGATAAGGAGGTGAAGCGGGCC
TACCGCCGTCTGATGAGCCAGCATCACCCGGACAAACTGGTGGCCAAAGGCCTGCCGGAG
GAGATGATGAAGATGGCGGCACAGAAGACCGATGAGATCCGCAAGGCCTATGAGCAGGTC
AAGGCGTCGCGAGGGATGCGCTAG
>LHPEGIIC_00411 hypothetical protein
ATGGAGCTTGATGGGGCGCTGTTTCCCGCAGAGATGTTGTGGTGGTTGGGGGCGTTCTAT
GGCATGGCGTTGCTTGCCGCGCTGCGCATGGCCCCCTGGCGGCGCTTGTTCGCGCCATCG
CAACTGCATGTGTTTCTCGGTGCCATCGTGGCGCTGATTGCGCTCTGGCATATGCGCGGT
CAGGTTCTGCCGGGGGTGACCTTTCATCTGCTGGGCGTTACCACTGTCACCCTGATGTTT
GGTTGGTCGTTCGCCCTGCTCGCGGCAAGCGTCGTGCTGCTGGTCGTCAGCTGGAATGTT
GGCTATGGCTGGCAGGGTCTCCTTCTGAGCGGTCTCACAACCGGCCTGCTGCCGATCACC
CTGACCCAGGTGCTGCTGGTGCTGGTGCGCTCCTGGCTACCCAAAAACTTCTTTATCTAC
GTGCTTGGTAGCGGTTTTTTGACTGCCTGGCTGGTGGCCTATATCAGCGGTTATCTGGCG
GTCTGGTTGCTGGTGACGGCTGGCGTCTATGCCTATGCCAAACTGCAGGTGACCATCATG
CCTTTCTTCCCACTGATGTTTTTTCCGGAGGCCCTGGTGAATGGTTGGATCGTGACCATC
TTGGTCTCTTTCTGTCCCGCCTGGGTCTACTCCTTCAGCGATGAGCAGTATCTGAAAGGC
AAGTGA
>LHPEGIIC_00412 Protein tas
ATGGAATACAGACAACTGGGACGCACTGGGATTCACGTCAGCGCGCTCTGCCTCGGCACC
ATGACCTTTGGCGAGCAGAACAGTGAAGCTGAAGCCCACGCACAGCTCGATCGCGCGCTC
ACGGCTGGCATCAACCTGATCGATACCGCCGAGATGTACCCAGTTCCGCCCCGCCCCGAG
ACTCAGGGGCGAACTGAGAGCTACATCGGCAGCTGGCTTGCTAAGCGAGGACAGCGCGAC
CGGGTGATCCTCGCCAGCAAGGTCGCCGGCCCAGCAGACTGGCTCCCCTACCTGCGTGAT
GGCGCGCCACGTCTCAACCAGCACCATATCGAAGCCGCGCTCGACGCCAGTTTGCGCCGT
CTACAGACTGATTACATTGACATTTATCAGCTTCACTGGCCTGAGCGCAGCACTAACTAT
TTTGGTCAACTCGGCTATCAACACCAACCAGACGACCACAGCATCCCCATCGAAGAGACA
CTCGGCGTGCTCGATAAGCTGGTCCAGGCGGGCAAGATCCGCCATATCGGCGTCTCCAAC
GAGACCCCTTGGGGCCTGATGCGCTATCTGCAGCTGGCAGAGACAAACGACCTACCCCGG
GCGGTGAGCATTCAGAACCCCTACAATCTGCTCAACCGCAGCTTCGAGGTGGGGCTGGCA
GAGATCGCCCAGCGCGAGGCCTGCGGTCTGCTCGCCTATTCTCCGCTCGCGTTTGGTGTG
CTTTCCGGCAAATATCTCGATGGCGTCCGCCCAACTGGTGCACGCCTCACTCTATTTGAG
CGCTTCACCCGCTACTCTAACCCCGAGGCGGAACACGCCACCCAGGCCTATGTGGCGCTG
GCCAGGGAACACGCTGTCGATCCAGCACAGATGGCGCTAGCCTGGGTCACCTCCCGCCCC
TTTGTCACCTCCAACATTATTGGCGCTACCACCCTGCAGCAGCTCGAAATCGATCTGGCG
AGTCTGCAGCTGAAGCTCAGCCCCGAGCTGGAAGCCGGCATCGAGGCGATCCATACCAGA
CAGCCCAACCCCAGCCCCTGA
>LHPEGIIC_00413 hypothetical protein
ATGCAACACGAAACGCCCTCCACGACATCCGAATCTCTGGTGATCGAATATATCGGCTTC
TGGAAACGCACCGCGGCATCGATCATCGACTCGATTCTGATCACGCTAGTCACCGCACCG
ATCCTGATACAGATCTACGGTGTCGACTATTTCCACTCTGCACACTCCAGCCACGACCTC
TGGGAGCTACTGCTCAACTATCTCTTTCCAGCCATTGCAGTCCTGGTATTCTGGCACTTC
CGCTCCGCCACCCCCGGTAAAATGCTGTTCAACGCCCGCGTCGTTGATGCCAAAAGCTTC
GGCAAACCCTCCACCGGGCAGCTCATCGGGCGATATCTGGGTTACTACCTGTCAATACTT
GGGCTCGGCCTGGGTTTTTTCTGGATCATGTGGGACAAACGCAAACAGGGATGGCACGAC
AAGCTCGCCGGCACCCTAGTGATCAGGGAATATGAGTAA
>LHPEGIIC_00414 hypothetical protein
ATGAACACCACCATGATCAAAATTGGCGACTGGTTCAGAACCAACGAAATGGAAAACCTC
GAGGTGGTTGCGTTCGACCCGGAAGAAGGGCTGGTCGAGGTCCAGTTTTACGATGGCACG
GTCGAAGAGTACGACCTGGAAGCTTGGGAAGCCCTGGACGCCAAGCAGATTGCACCACCC
GAAGACTGGTCCGGCTCATACGATCTCAGCCGCGACGATTATGGCGTCGACCTGGACAAG
CCGGCGGGTAACAATCATATAAACCCCTTGGATCATCTGGATGAACAGGACTAG
>LHPEGIIC_00415 hypothetical protein
ATGAAAACTGTATTCGATATGTCCACCGGCCAGGTGGTCGAAAGGTATTCAGCCAAAGAT
GAATGCAGCGAGCACCGCACGACCGCGAATGAACTCATCGCGCCTTCTGCAGCGCAGCCC
CAACTGGGGCTTCAGGAGGTCATCGCCGAACAACACGAAGAGAAGCGCATCCCGCCTGAG
CTGGTCTTAGCGGACCTAAACGCTTTCCTTGACGAAATGAGCTGA
>LHPEGIIC_00416 hypothetical protein
ATGAGTCGCACACTGGACAAAACCGCCACTCAGATCGAGAAACTGATCGGGAAGCCATTC
CAGATTGACGCCGGTGTGGGGACAACGATTGAGATAGGCGAATACGGACGCACCACGCCG
CACCAGAAACAACTCGACCTGCCGGCCATTCCGATCGACTGA
>LHPEGIIC_00417 Sulfofructose kinase
GTGCGGGTGCTTGGGGTGGGGGTGGCAACCCTCGATATCATCAACACGGTCGACCACTAT
CCAAATGAGGACGACGAGATGCGGGCCTTGTCGCAGCGCATCGCCCGTGGCGGTAATGCT
GCCAATATGCTGGTGGTGTTGAGTCAGCTTGGTCACCGTTGCGACTGGGCTGGCAGCATC
GCCGACGAGCCGGATAGTCGCCACATCCTGGAGGATCTGGCGCGCTACGCTGTCGACTGT
TCTCACATCACCCGGCAGAGCGGCGGCAAGGTGCCGACCTCCTATGTCACGCTCTCTGCT
GTAACTGGCAGCCGCACAATCGTGCATTACCGGGATCTCGAGGAATTTTCTGCCGCAGAC
TTTGCCGGGATCGATCTGGATGGCTACAACTGGGTTCACTTCGAGGGGCGTAACTGTGCT
GAGGTGGAACAGATGATGAGACGACTCAAGCGGTCGAATCCAGCTCTTCCCTGCTCGCTG
GAGATCGAGAAGCCGCGTGAGGGTATGGATCGACTGCTGGGTTTGCCTGATCTTCTGATA
TTCTCGCGTGCCTTTGCCAGGGTCAGCGGTTATGTCGGGGCAGAAGCGTTGTTTGCCGAG
ATGCGCCCGCTCAATGCTAAGGCCACTTTCTTCTGTGCCTGGGGTAGTGGCGGTGGCTAC
ATGCAGCTAGCAGCGGGCAAGATACTGCACTCGCCCGCCCATCACCCGCCTCGGGTGGTG
GATACCCTGGGTGCAGGAGATGTTTTCAATGCTGCGGTCATTGATGGCCAGATGCGGGGC
CTGTCGGCTGAATCTGTGCTGCAGCAGGCGCTGCGCTTAGCGGGAGAGAAGTGCGGGCGG
GTTGGATTCGATGGCCTGCGCGGGGTGCTCGATAGCCATGGCTGA
>LHPEGIIC_00418 Chromosome partition protein Smc
TTGCGTGAAGAGCTGAATGAGTCGAAGCGCATCGCCACCAATCAACAGACCGAGCTGTTT
AATATCGGGCGGGAGTTGCAGGTGCAGCGACGTGAGCGGGATGAGCTCTCCAGTCAGATC
AAACAGCAGGACGTGATGCTGAATGCCTCTGAAGAGCAACTTGAGGAGCTACAGAGAGAG
ACCGATAGACTGCAAGCCGCCAAGCAGGAACTTGAGGCGCAGTTAAGATCCCAGCAGCTG
GAGATGGCTGCCGCCGAACAGGCCTGGCGGCAGAGCTTGGAGGAGGCTGAAGCCGAACAG
GAGCGCCTGTCGCGTCAGGCCAGTGAAAAAGCACAAGACGCGCTACGGGAGCGGTCTGCT
GCAGAGAAATTTGAAGCAGAGAGTATTCAGCTACAAACTGCACTGGAGCAGATGGCGGAT
GAAAAAGCGGTTGCGCAGCAGCAACTGCAGGCAGCTGAACAAAGGGCTGAAACGCTTCAG
GAAGCAGTTGCTGAGAGCAAACAGCAACTGCAACAGCTGCAGCAAGAGATCGCCGAGACT
CGAGACGCCGGGCAACAGCGTCTCCAGCGTGATGAGGCATTGATTGCAGAGTTGCGGGAA
TCGCTGGCGCAGGCTGAGGCAAAGATTCGTGATCTGTCGGAAGCGATCGCTGAGGCAAAC
GCCCAGGCTCGTCAGCATGAGGCGTCACAGTCGGCGCTAGAGGAGAGAGCAGAGCAGGAT
[truncated: 2,980,049 more chars]
