# Supplementary material for: The complete and closed genome of the facultative generalist Candidatus Endoriftia persephone from deep‐sea hydrothermal vents
Source: Mol Ecol Resour. 2022 Jun 30;22(8):3106–23. doi: 10.1111/1755-0998.13668 (PMC9796809; doi:10.1111/1755-0998.13668)
Supplement: Supplementary file 4 — Data S1 Zip file containing annotation/intermediary files, as well as in‐house bioinformatic scripts used in this manuscript. [file MEN-22-3106-s004.zip › Supplementary_File1/02-Endoriftia-public-available-drafts/Robidart_Candidatus_Endoriftia_persephone.ffn]

>MCNPNBIB_00001 hypothetical protein
TTGGTCGTTCAGCAGGTCAGCGGCAGTGATCGGCGTCTTGGTCTGATACAGCTTGGCAAA
GGCCACCTTCGAATAGGTGTCTACAAACGTCTGCTGGTAGATCCGACCAACCCCCTTCAA
CGTGCCGACATAGAAGGTATCCTGGGAGCCGAGATAGCCCGGATGGGCCGTTTCGATCTC
ACCGGTAGCTTCGTCATCGTATTTCTTCTTTTCCAGGGCCGTGACCTGCGCTTCGGTGAG
AATCATGCCCTCCTGGGACATCTTCTCCTCCAGGGCGCGCAGGCGGTCCTTAAAACACGC
CAGCTTGTGTCGCAGCCAGATGCTGCGCACGCCACTGGGGGAGACAAACACGCCCCGCTT
ACGCAGCTCATTGCTGGTTCTCATCTGCCCATGCGCCGGAGGGTGGTGTCAGATCAAGTC
TGA
>MCNPNBIB_00002 hypothetical protein
ATGGTGTCAGCGATATCAAAATCCACTTTAAAAGCAGAGGCTGAGCGTCCATCATTCGAT
GAAAGCCAGCGAAAAGAGAAATGTTGCAGACTCAAACGACTAAAAGCCAGAAACGTGCTG
GAGCGATTTCGAGGCTTCGCGCAAGATGTCCTGCACTTCATGGATGTAAAGACCGTTCTA
TTTACCGACAATCAAGTTGAAAAGGATCTGGCATGGCATACGTATAGCAAAAGATCTCCG
ATTGTTTGCGAGTGA
>MCNPNBIB_00003 hypothetical protein
GTGCGCCATCGCCCAGGCCAGTTGTTGAGGCTTTGTCAAATCGAAGCCGACACGAATATT
GGGCATGAAGCGGCGGTTGACGGCGACCTCGTTGGAGTCGGCGATAGTGAAGTCGATCTG
ACCATCCTGCACCATCTGCAGCAGCTCGGAACTCTCCAACTCCCGGTGGGCGATCCAGGA
GAGTCCGGTATATTGCTTCTGTAG
>MCNPNBIB_00004 hypothetical protein
ATGAAGCGGAGGAGAAGGACGGCCTGGGCTTTCAGAAAGACCTCCATCGCCTGCACAAAT
ACGAATATTCGATCATTTTCAAAGTCTGGTCGAGAAACGGAACCCTGCTGTTTCAGACAC
CTAATGCCCCCGCTGAGCTGTTGCCTACAAGTCCATCCGGTTACTCCGATTTCGAACTGC
AGGGAGAGATGTGGCGCCAGTTCAGCATCGAAGACCCCGACGCCGGCCACCGCCTGCTGG
TGGCTGACCGCTACGGCGATAGAGACATCCTGGCATCGAAAATCATCTTCAACATGCTGC
GCCCCTTCCTCTGGGTATCCCCCCTACTTACCGGTGCTGAAATCTGGCTTNTGGGGCATC
CGGGCGATGGACCCTGGCGGGGGGGGGTTTTCCCCAAACCGCGTGTGCTGCAGACGTCTC
GCCACCGATATCCCGAATCGAGACTACAACTGCCTCAGCCGGTCAGCATGCGCGATGTGC
CGCAGGAGGTCGCCCCCCTGGTGCGCGAGCTCAACGCCCTCTTCTCACGCCTCGACAACG
CCTACATGCGTTTCAGCCGCTTCACCTCCGATGCTGCCCACGAACTGCGCACGCCGCTAG
>MCNPNBIB_00005 hypothetical protein
GTGCTGGAAATCATCGATCCCGATATCAGCCTCGCCTATCCACTGCACGACTATCCCGCC
GTGGCCAAGGTCACTCCCAGCCAGCTGCGCGCCGCACTCGATGGGCTGAAGGCACTGCGC
TTCGCCGACGAGACCATCTATCTGCGCAGCGCCTCACTCAACATCATGAATGGCATGATC
GGGCTCACTTTCTCCTGTGATGGCTCACACTACATGTCGATCGACGAATTTCTGGAGAAG
AACCTGGTTTTCTGGGTCGGAGAACTGGCGACAGAGCAGACTTCCTCGTGA
>MCNPNBIB_00006 hypothetical protein
ATGAACTCAAACCGGGTCTGTCGCTATTGGGCCAACATGGTGAAGGACCTCGATATCGAG
ATGATCGTGCCGCAGCATGGCCGCGCGTTTGTCGGCAAAAAAGCGGTGGCTGAGTTCATC
AACTGGATCGCTGACCTGGAGTGTGGCGTTGATCTGATGAACCAAAGCCACTACCAGATT
CCGTAG
>MCNPNBIB_00007 hypothetical protein
GTGGTCGAGCATGCGCAGGATGCGGATCATGGCGCCGTAGAGGTCGGTCCGGTCCCGTTG
CAGCAGGCGGCGGAAGCGCAGTTCGCTGACGACAGGTGGGTTGCCCGCCATTTGATAAGC
GAGCTTCTGCCCGGTGGTGTACCGCACATGGGCCAGCAGACCGACCACGCTGGCGAGTTG
GCGCTGTTCCTGTGGCTCTGGTTTCAGTCGCTGGCAGAGGCGCTGGAAGGCGGGCTGGAA
CATCACTTTATCGGGGCTGGTGCAGCGGCGCAGTTCCGCCCTTGTGCCTTTGTTGTTCTC
CAGTCCCTGCCACCATTGGATGAGGATCTCGGTGGTGTGTGA
>MCNPNBIB_00008 hypothetical protein
ATGACCATGAAAGAGATTGAGCAGCTGACGGCAGACTACGCCGCCGCCCGCGCCGCCCTG
ACCGACCGGGTCGCCATACTACAGGCCGAGATCGACGCCCTCACCCGGCGCGAATTGCCC
GCCATCCGCCGCGCGGTGGATGAGGCGGCCGGCTGCCACGACCGCCTGCGCAGCGCCCTG
GAACTGGCCCCGGCGCTGTTCGAGAAGCCCCGCACCCGCGTCTTTAGCGGCGTCAAGGTT
GGCTACCTGACCGGCAAGGCCAAGGTCGAGATCCCCGACGAGGCCGAGACTATCCGCCGC
ATCCGCACACAGCTCCCCGAAGCGCAAGCAGAGCTGTTGATCGCCGTCAGCGAGCGGGTC
GATAAGCGGGCGGTGGCCGACCTGACCACCGCCGACATCAAGCGGCTGCGGATCCCGGGT
TGA
>MCNPNBIB_00009 hypothetical protein
GTGTTGACCACCGTCGAAGTGATTGCCAAACCGATCTCCGGGCAGAAAAAGACCCACCTT
GTCACCGGCTATGTACACAAGCCCTACCCTCCCAAATACGCCACTCTGGCACGTCATGCC
GGCTTTCAGGGCGCCCTGCTGGTGCGCGGCACCGAAGGCGGCGTGATCCCCTCCTTGCGG
CAGCAGGGCATGGTTTTTCGTTACGATAATTTTGGTGAAGAGGTCTCCCAGGAGATCAAT
CCGCATGCACTCGGGATACATCAGGAGGTTCGTGCCGTCCCCCTGCCCGAGGATCTCCCC
AAACAGCCGCGCCGTGGTGATGAGGTAGCGATTATGGTGGATGTCAAGGCCACCGCAGCG
GCAGCCGCCAAAGCCGGCATCGCGGCACTCAAGGGTGAGCCTGGGCCGACCTATGACTCA
CTGCTCTATGCCGGCAGTCTGATTCTCTGGCATACCGGCCGGGAGACCAGCCTTGAAGCG
GCAGCCAATCGACTGCGCACGGTGCTCGACTCCGGCAATACTTTGAACCGTTTGAGATGA
>MCNPNBIB_00010 hypothetical protein
ATGTCTCTCGGTACCCTTGAACATCATGTGTTCCAACACATGGGAGACGCCGGTGATGCC
GCCATGCTCATAGCTGGAGCCAACCTTGTACCAGACCTGGGTGACGGCGATGGGGGCACG
GTGATCCTCCTTGACGATCACCTTCATGCCGTTCTCCAACAACCGTTCGTGAACCTCTGC
CTGCAGCGGCGCCACGACCAGGCTGCTGGCAAAAAAACCAATCAACAAGGCTCTCTTCAT
CTTCTCTCCCGAATGTCTGCCCGGTAG
>MCNPNBIB_00011 hypothetical protein
TTGATTGGGTCGTTAATACTACTCATGGAGTTATTCTTCCTCTGCAAGTCAGCAGCAGAC
ATAACGCTGCTGACCGATGGTCAACAAACAGTTGTCACAAGAGCGATCCCTGAAAAACCA
GAGATCAACAGCAGGGAAGTCAGGCCCTGGGCGGGCGGAAGAGGAAAGAGGAGAGTTGGT
TTATGA
>MCNPNBIB_00012 hypothetical protein
GTGGACGGTACCGACCCAGCCAACCTGCCCGCCGGCAGCGAGTGGGGTATCGACACCGGC
GCGATGCTCACCGACATCTCAGCACTGGCCAACGTCTGGGATGTCTACGAGCTACCGGAA
GGCTCGGTCTACTACACCTGGGAGACCGGCCCCAACAATTGGAACCGCACCACCACGGTG
TTTGACTCACTCGGTGTCGTGCAGAGCTTCGACAAGCCGATCGAGTTCACCTACACCCAC
AGCGACGCCAATGACCGCAGCGGCAGCGCGGTGCACGACACCACCGACTACGCGGGTCAG
ACCTTCCGCCTCAACTATGGTGGCAGCGGCGATTTCTGGGGTATTCCGGAGGAATCGCTC
GACACCGATGGCGACGGCAACCCGGACCGCTGA
>MCNPNBIB_00013 Nitrate/nitrite sensor protein NarX
GTGATTGCGCGGGAATTGCACGATTCACTGGCCCAATCCCTCTCCTACCTGAAGATACAG
GTCACCCGCCTCACAATTTTAATGGACAGGGAGGCGGAAAAATCGCAGATCGAAGAGGTA
ATGACAGAACTGAGAGAGGGATTAGCCGCCTCCTACCGGCAGTTGCGGGAACTTCTGACC
ACCTTTCGCCTGCAGATGGATGGCCGCAATGTCGTTACCGCGCTCGCGGAGACAGTGGCG
GAGTTCAACAAGCGGAACAAGGTCGCCATCACCCTCAACAACCATACACAGAATATCCCC
TTCAGCGCCAACGAAGAGATCCATGTATTACAGATAGTACGCGAGGCCCTAGCCAATGTG
ACCTACCACTCGGCAGCATCCAGCGCCAATGTTACCCTGGAGCAGCTTGCCGACAACCGT
ATCGAGATCAGCGTGGAGGATGACGGCATCGGCATGCCGCCTGAGGCGGAACGCAGTCAC
CCACTAACGGCCTTGCCATCATGCAGGAGCGGGCCCGGTCACTGCACGGCGACCTGA
>MCNPNBIB_00014 hypothetical protein
GTGCCAATAGCAGTTGATAGATTGATTGGAAGTAATGCTGCAGGTGTTTTTGTCTATGCG
AAGAGTGTGGCAAACCTTGTGTCTCAGTTCGTGATGTTTTCACGGCGATCAGAATTCGGC
TCATTGCTTAAACTATTGCACTCACGGAAAAAAACTAGTGTTTATTTGATTTTATCTAAA
CAAATAATGAGTCTTCTTCTGGTCATTGTTTCGATAGGGATGGCGGTCACAGCATTCTTT
GTAGTTAATTATTCTAATGCACTCAAGTACCTGGATGTTACAGTGCTTACCATTGGATTG
TTGGCGTTAGTTTTCTTATGGACTATCGCAAGCTCGTTAGGGCAGGTGTTGATCGTAGAA
GAAAACACCAAGATTTACTCTTTGGTAATACTGTTAACAGCTATGATGAGTGTATTGACT
TTAATGCTTGGCATGCCTGCAATTGGATTGAAGACAATATTTTTTGCAGAAGCACTTATG
TTTACAATGCAGTTTGCTGCTTATTATTATGTTTTAACTCGCACTGAAGAAAAGGATGGC
GCATGA
>MCNPNBIB_00015 hypothetical protein
ATGTACGGACCATACGAAAAATATAGAAATACCGCGTTGTATCTGGCTATTGAAGGTGCC
ATAGCTGATCTCGAACTGAATAACGACATTACCCTTACTACAACGAAACACAATGTCGTG
GGCTATCTGACCAAGCAGTTAATTGAATTGAGAAATCAGGACGATGACTGTCCACAAGAA
AAATGCTTCAGGATATATATAGATGAAAAGCATTATTACTTTTCTACGTTTGAAGAAGCA
AAGCTTGAAGCTGAAAGGCACATGAAAGAAAAACCTGAGCTTAGAATCGAAATCCTTGTA
GATGCTGGGGGGGCAGATTTCTGGGCATTTGAATATCACAATAAACAATGGGTGCCTTCA
TAG
>MCNPNBIB_00016 hypothetical protein
GTGCGTGTTACATCTCCGGCAGTTTTGGTACCCTTCGGGTATGATAAAAAAGATTCTACA
GAAATTTCTCCCTGTGACCATAGAACAACTGAACATGGATTTAAGATATATGAAATTGCA
GATGGAAGTGGCGGTTGGTTAAAATCCAGTCCAGATGCTCATAATGCGTATGTAAGGTCT
ATTGATAGCAAACATAACGGTAAAGTTAAAAAATTAATTAGATATATCAAGGCATGGAAG
TTTTATCAAAACGTTCCGGTCTCGTCATTTTACTTAGAGCTCAGAGTTGCAAAGTTCTGT
GATGATGAATCGTCTATTCTTTATCATTACGATATAAAAACTATTTTATCAAATTTACTT
TCTAATGATTTGGCTAGAATGAGTGACCCGCTAGGCATATCTGGACTAATAAGTCCCTGT
GAAACGCAGGCGCAAATATAA
>MCNPNBIB_00017 Dihydrolipoyllysine-residue acetyltransferase component of pyruvate dehydrogenase complex
GTGCCCGGTGGCAGCATCGAGCTGGGCGAGAGGAAGGCCCACGCCAGCCCGGCGGTGCGC
CGCTTCGCCCGTGAACTGGGGGTCGATCTTAGTCAGATCAGCGGCAGTGGCGCCAAGGGG
CGCATCCTTAAGGAGGATGTGCAGGGTTTCATCAAGAAATCCCTCAGTGGTGGCCAGCCG
GCACGGGCCCCAGGTTCGCCCCTGCAGATGCCGAGTGGGCCCGTGATCGACTACTCGAAG
TTTGGTGAGATCGACACCCAGCCGCTGGGCAGGCTCAAAAAGCTCAGTGGCGCCCACCTG
CACCGCTGCTGGCTCACGGTGCCCCATGTCACCCAGTTCGACGAGGCCGATATCACCGAG
CTGGAGGCGTTTCGCAAGGCGCAGAAGGAGGCAGCGCTGAAGCAGGATCTGCGCCTCACC
TTCATGCCGTTTCTGATGAAAGCGGTGGCCGCCGCGCTGCGCGAGATGCCGACCTTCAAC
GCCGCCCTCTCGCCCGATGGCGAGAGCCTGATCTACCGTAAATATGTGCATATCGGTGTG
GCGGTGGATACCCCCAACGGTTTGGTGGTGCCGGTGATCCGCGATGTGGATCAGAAGGGT
GTGTTCGATCTGGCGAATGAGCTGATGGCGGTCAGTGGCCGCGCCCGTGACGGCAAGCTG
ATGCCCGCCGATCTGCAGGGTGGTTGTTTCTCCATCTCTAGCCTGGGCGGTATCGGCGGC
ACCGCCTTCACGCCCATCGTCAACGCACCGGAGGTGGCGATCCTCGGCGTCTCCCGTGCT
GCGATGAAACCAGTGTGGGATGGCCAGGCGTTCCAGCCTCGGCTGATGCTGCCGCTGTCG
CTCTCCTACGATCACAGAGTGATCGACGGCGCCGACGGCGTGCGTTTTACCAGCCACCTG
GGCGGGGTGCTGAGCGACATCCGGCGGCTGCTGTTGTAG
>MCNPNBIB_00018 hypothetical protein
TTGCAGGCTGCGCCGCAACAGTGTGAGATCCTCCGGCTCCAGCACCTGGTCGACACACTG
GCCCTGCTTGGCCTCGAAACTCCCCACCCCGACCAAGATCCGCAGCAGGCTCTCATCCGC
TGCACAGGGGGGGCCGGCAATAAAGCCGGAGACCACACCGATGAAGGCATCCTGATCGAG
TCCCAACACCGATACTACCTGCATCAGCAGACCGCTGAGGAAGTGGTCCAGGTCGCGAAT
CTGGATGATTGA
>MCNPNBIB_00019 hypothetical protein
GTGGCTGATTGCCGCATCAACTCGCTCAGCGCTTACTGGACGTTTCTCCAGGGCCCGCTC
CATGCCGGCGCGCAACTTATCTTCATCGAAGGGTACGCGGCTGCCATCCTGCTTGACCAC
CTGTGGCATGTTGAGTTCGGCCGTCTCATAGGTGGTGAAGCGCTCCTTGCAGGTGCTGCA
CTGGCGGCGGCGACGTATCTGGTCTCCGTCACCGCTGAGGCGGGAGTCGACCACCTTGGT
CTCCTGGGCTCCGCAGAAGGGACAACGCATGTTTAA
>MCNPNBIB_00020 hypothetical protein
ATGTGCGACATCATCGACAATCGTGGCGAGCAGGCCAAGATCGATGAGATCAAGGGCAAG
GTGCTGGCGATCTGCGCCAAGCACCCAGTCTACGCGCGATAA
>MCNPNBIB_00021 hypothetical protein
ATGCTCAAGCGGGCACGCAGCCGCGCTGAGCAACATCGGGTGAAGGGCCTGGGTGAGCTG
CCAACTTTGGCGGAGATACGTGATTTGGAATCAATCAACCGGGAACTGCAGCTTAAGGAG
CCGAATATGGCGGAGCCGGGGGACGAGCCGTCCGGGGATGATGATGCGGCCGAATCAGTG
GCCAGCCTGGATGCTGATCTCTCTCAGAAGGATGAGATTGCAGCCTCTCACAGTGGTGAG
TTGCCACTCCAACAGAGTGAGTCGGAATGA
>MCNPNBIB_00022 Lipopolysaccharide export system protein LptC
ATGCGCCACTTCGCCGATGATGACACTACCGAACTCGAGCACCCCATATTCTGGCAATAC
GCAGCCGGCGCAGCGCCGTGGAGAGTCACCGCAACCAGCGCCACCCTCTACGGCGATAAC
AACAAGATCTTCATGCCCGGCGAGGTACAGATCGATCGCGCTGCGGGCAACGGCAAACGC
CCCTACCAGATCACTACCAGCGACCTGTGGGCCCATCCCGACAGCGGCTATGTCAGCACC
AAACAGCGGGTACAGATTACCAGCCAGGGCGACTGGCTGCGTGGTGTCGGGCTACAAGGG
CAACTTCTGGAACCGGTTAAGATCAAGCTACTCTCCGAGGTACGTGGCTATCATGAAATC
GATTAA
>MCNPNBIB_00023 hypothetical protein
GTGCAGTTTGGCATTCATGAAATCATAACCACTGACAAAGTCATGGGTTGGTGGTCCATT
AAACCGGTACAGAAAATTCACATAGTCACAATCCTGTTGCACCTTGCTCCAGATAGTGCG
CTCCACGCGATTACACCACTGTTGGGCTCCCTGTCGGAAGGCAGCCTGTGCCGCAGCACA
GTCGGCAGGGATACGGAACGGCTTTTTAATATGCCGGCTGATCGGCAGGTTGACTTCATA
TTCGGTGACCTTTTGACCGCTGTAGGGTGCACTGAAGTAGAGATCGGCATGGCCGGCCTC
GGAAGCGGCAGAGATGGCCATCAGAAGGAGGAGCCAGCAGAGTGGGTGACGCATTGCATG
TGCGTTATTAGGTTGTTGGTTTAG
>MCNPNBIB_00024 hypothetical protein
GTGCCTGATCTGCAACCTGATATCGACAACAGTGATATAACCACCGACGCCGAGCTCCTG
TTCGCCAGGGTCGCGCATACTGGGCATATCCTGGGCCTGTTTGGGCGCAACCTCTCCCAC
GTCACTTACAACAACAAAAACTACCTGGACCAGGGCACGCCAGCGGCACTGACCTCAACC
TGGTATCCGGATAGCGATGGGGATTTTGTGCCAGATGGTGAAGACGCCTTTCCTGACAAC
CCATCAAGATGGCGGCAGGCAATTACTCCGATGCTTGAGCTTTTGCTGCTCAGCTCCACT
GCTCTTGCCGGAGATCTGGATAACAACAGCTGTGTTGACCGAAGTGACCTAAGAATCATT
CAGAGCTATATCCGCAGCCACGCCGCCACCGAACCAACTCCCGACTATGACCTAAACGGA
GACGGCTCAGTGAATATTCGCCGATGCACGCTTCCTGGTCACTCAATTCACCAATGCACG
GGGAGCACCCTGCAAATAACCACTGCCAATGGGAGGAGGTAA
>MCNPNBIB_00025 L-lysine 2,3-aminomutase
GTGGCCGATGGCCTGCAGCAGCTGAGCGAACAAGGCATCCGCCTGCTCAACCAGTCGGTG
CTGCTCAGGGGGGTGAACGACTCGGCGGAGACGCTGGCGGAGTTGAGCGAACAGCTGTTT
GATGCTGGCGTGATGCCCTACTATCTGCACCTGCTCGACCGGGTCGATGGCGCGGCCCAT
TTCGAGCTCCCGGCGGCAAAGAGTCAGCAGATCTACCAGGCGCTGCTGGCCGCACTGCCA
GGATATCTGGTGCCAAAACTGGTGCGAGAAGAGGTCGGTGCGCCAAGCAAAACCCCGGTG
ATCTGA
>MCNPNBIB_00026 hypothetical protein
GTGCTGAAATTTGCCCGCAGCATCGACAACGAAGCGGCCCTGAAGTCGATCAGCATGGGT
GCGCCACAGATCATGGGCTTCCATCACGAGCAGATCGGCTACCCCTCGGCAGAGGCCATG
TTCGACGCCTTCAGCAACGACATCGAAGCCCAGATCCGCGGCTTATTCGACTTCTTCTCC
CGCACCATGGTTCAGAGGTTACAGCGCCAGGACTTCAGCAGCTTTGCCGGGCTCTACAAC
GGCAGCGGCCAGAAACAGAAATACGGCAGCTGGATAAAACAGCACTACGACGCCTTAAAG
CAGATAGCGCCCAGATAA
>MCNPNBIB_00027 hypothetical protein
TTGCAGGCCGAGCATGTCGAGGATCTGTTCCAGCTGCTCGCGGCTAGGCGGAGTCTTCAG
ATACTCGATCACCTCAGCGGTTTCGCCCTTCTCTTCCAGCAGTTGCAGGGTCAGGCGACA
TTTGCTGCAGCGGGGATTGTAATAGATCTCGAGGCTCATGCGGTTCTCCTTCCGATTGGG
CACGGCATTCTAGCAATTCTGCCGCAGGGGGCCGTGAGTTTTTACCGCGGATTCTAA
>MCNPNBIB_00028 NAD(P)H dehydrogenase (quinone)
GTGGCCGACACCATCCCCGACAGCGGCGCCCCCTATGTCAGCGCGGCCGACCTGGAGGGC
TGCGACGGACTCGCGCTAGGCAGCCCCACCCGCTTCGGCAACATGGCGGCGCCGATGAAG
TACTTTCTCGACTCCACCAGCCGGCTCTGGATGAGTGGCAGCCTAATCGGCAAACCCGCC
GGTGTCTTCACCTCCACCTCCTCCATGCACGGCGGCCAAGAGAGCACCCTGCTGTCGATG
ATGCTGCCGTTGATGCACCACGGCATGCTGCTGCTCGGCCTGCCCTACAGCGAGACCGAA
CTGCTGCACACCCGCACCGGCGGCACCCCCTACGGCCCCAGCCACCTCGCCGGCAGCGAC
AGCAAATTGCCCCTCAGCGACGAAGAGAAAAGCCTCTGCCGGGCCCTCGGCAGACGTCTC
GCAGAGACCGCAAACTGCCTGAAAGGCAGTCGCTGA
>MCNPNBIB_00029 hypothetical protein
GTGATTTACCTCAAGTCCGAGGCCAAATACGTAGTGGCCCGCCATGCGGGTGGCGAGCTA
CTGCTGGAGGAGTCCCTGAAGAGCCTGGAGGGGCGTTATCCCGAACAGCTGTTGCGCATC
CATCGTAACGCACTGGTCGCCCGGCAGCGGCTGGTGGCGCTGGAGCGAGGGACGAATGGC
GGTGCCTGGGTGCGTCTGCAGGGGTGTGATGAGCGGCTGGAGGTGAGCCGCCGCCATTTG
CCAGAGATACGGCGCTGGTTGAGTCGGTGA
>MCNPNBIB_00030 8-amino-7-oxononanoate synthase
TTGATGGCGTCGCAGACACCGATCCAGCCGATCGTCGCCGGCGCGGCAGCCACTGCCCTA
GCCTGGAGCCGGCAGCTAGAAACAGCAGGGATTCTGCTCAGCGCGATCCGCCCGCCCACC
GTGCCCGAGGGCAGCGCGCGGCTGCGCGTGACCCTCTCCGCTGCGCACACCGATGAGCAG
CTCGACCGGCTGCTGGATGCACTGGCGCAGTTGCGTCCGGAGGGTTTGTGA
>MCNPNBIB_00031 hypothetical protein
GTGCCCGGTGGCCCGGACGGGGATACCTACGGTGGTGAGAACTCAGATGCGTTCGAGTCC
TTTAAGGGATGCCATGACGATGCCACTGGCAGCGTCGACAACCTCTGTCCCGGCAATGTG
GTGGATGGTTTTGTCGCCTTTCACAACGCAGATGACGGCATCGACAACTCCTTTGGTAGC
GACTCCTACGTGATGAATAGCCTCTCCTTCAGCAATGGCCCGGAGGGGCGGCGTGGTTTC
AAAAGCCTGCGTTACGCCAAGGGTGGGGTCCACTACATCGGCAACATCTCGTTCTCCAAC
GATGAGCGGGGCTTTGAGCCGCGCATGCAGGGCAGCGGCCAGTGTTCATCACAACCTTGC
CATCGATAA
>MCNPNBIB_00032 Multidrug resistance protein MdtB
GTGCGCCCCCACTACGAGACCCTGCGTGATCGCTATCCGGGCGCTACGGTAATCTTCGGC
GGTGAGCATGAGGACACTCAGCGTTCTTTTGAGTCGCTGGCCTACGCCTTCATCATCGCG
GTACTGGTGATGTATGTGATCCTGGCGACCCAGTTCCAATCCTACCTACAGCCGATGATT
ATCCTCTCGGCGATTATCTTCGCCCTGATCGGCGTGGTCTTCGGCAAGCTGGTCAGCCAG
TCGTTGTTCACCGTTAACAGCTTCATCGCGGTGATCGGCGTGGCCGGGGTGGTGGTCAAT
GACGCGCTGGTGCTGATCGACTTCATCAATCGTCGCTACCGGTCGGGTATGGCGCGGCGC
CGGGCGATCATCGAGGGGGTGCCATGTGCGGCTGCGGCCGATCGTCCTCACCACCCTCAC
CACCACCCTTGGCCTGCTGCCGATGGCGCTGGGCATCCCCAGCTACTCGTTGGTGTGGGG
CAGTATGGCTTCCACCTTCGTCACCGGCTTGGCCACCGCCACCGCCCTGATCCTGTTCAT
CGTGCCGGTATTGTGGGATCTGCTGACCGGGCTGGAGGAGCGCCGCCAGCGTCGTCGTAA
>MCNPNBIB_00033 hypothetical protein
ATGGATGATCCCCTGGGAGGCCATCGTCTGCACCCCGCCGAGGTACCCCGACTCCAGCAA
CAGACAGGCGTAACCGGCCTGGCGCAGGCGGGTCAGGGTCCAGAGACCGGCGATGCCGCC
GCCGAAGATGACGATGTCGGTTTCGACTGTTTTCACTTTGATTTTCACCGCGTCGCAACA
ACTGGCTTGCAGTCGCAGAGCGCTAGTGTCCGTCCGGAAACGCGCATGCTAAACGCAAAG
GTCGCAAAGAATTAA
>MCNPNBIB_00034 hypothetical protein
GTGGAGAACCACAAGCTGGTGCTGCCGGAGCACCTCAACCACTACGGTTACCTATTCGGC
GGCAACCTGCTGAAGTGGGTCGACGAATATGCCTGGATCGCCGCCACCCTCGACCACCCC
GGCTGCAAGTTTGTCACCATTGGCATGGACCGGGTGGAGTTCCACAAACCGATCTGCAAG
GGCACCATCCTGCGTTTCGACACCACCGAGGTGGAGCGCGGTACAAGTTCCTGCCGCTAC
CGGGTGGAGGTCTTTGCCGACGACCTCGACACCGGCTCGGAGCAGCCGGTCTTCACCACC
CAGGTCAGCTTTGTCTGTCTCGACGATGGCGGCAGGAAGACCCCGATTCCCACAAAATAA
>MCNPNBIB_00035 ATP-dependent RNA helicase DeaD
ATGAGCACTGACAGCCCCATACCTTTCGACTCCTTAGGCCTCTCCGAGCCGATCATGCAG
GCCCTGGCCGACGTGGGCTACGAGTCCCCCTCGCCGATCCAGCAGGCGAGCATCCCACCG
CTGTTGGAGGGGAAAGACCTGCTCGGTCAGGCACAGACCGGCACCGGCAAGACCGCCGCC
TTCGCCCTGCCGCTGCTGTCACGCATTGATCTGTCGCGCAAGACCCCGCAATTCCTGGTG
CTGGCGCCGACCCGCGAACTGGCGATTCAGGTGGCCGAGGCGATGCAGAGCTACGCCCGC
CACATTAAGGGCTTCCACGTACTGCCGATCTACGGCGGCCAGCCCTACGATCACCAGCTA
CGCCAGCTCAGGCGCGGCGTACAGGTGGTGGTCGGCACCCCCGGCCGGGTCATGGACCAC
ATCCGCCGCGGACCCTCAGCTCGACAATCTCGACGCCCTGTGCTCGACGAGCGACGAGAT
GCTGCGCATGGTTTCATCGACGACGTCGAGTGA
>MCNPNBIB_00036 hypothetical protein
ATGACCACCTTCAAGCAGGGCTCCAGCCAGGTCAATGAAAGCATGCCCTGGGACGAAACA
GCCCGCGAACGCATCGCCCGCGCCCCCGACATGGTACGCGGCATGCTGGTGCAGGAGATC
GAAGGCTGGGCCAGACGCGAGGGATATGAACGGGTCGATACGCGGGCGGTAAATGCAGTC
AAGCAGGTCTGGACGGAACGCGGTGTGTTCCACCTCGATCCCAACGACTCCCGTAATCAG
TGA
>MCNPNBIB_00037 hypothetical protein
GTGGGCGACCAGCGCTTCCAGATCGCGGCGCAGCAACGGTTCACCGCCGGTGAGTACCAC
CATGGTGTCGTCGCCCCGCTCGCGGATCTGATCGAGCAGTGCCTTCACCTCGTCGGTGGT
CAGCTCAGCCTCGCTGCCTGCCTCGCGGGTCGCTGCGTCCATGTAGCAGTGGGCGCAGGC
GAGGTTGCAGCGGCGGGTGAGGTTGATGGCGATGAGAAACAGATCGTTCATCGCATTGGG
CTCACTGATTACGGGAGTCGTTGGGATCGAGGTGGAACACACCGCGTTCCGTCCAGACCT
GCTTGA
>MCNPNBIB_00038 hypothetical protein
GTGCTGGTAGGCGATGCGTTTGTAGTGGGGGGCGCAGCGGGCGCGGAGCAGCAGATCCTT
GTTTGCGTCCTGTGCCTCGACCAACTGCTGCAACACCTGTTCGTAGCGCTGTGGGGTGAT
GTCGGACATCGACTCACCGCGTCCGGTGCAGACCAGGAAGAAGATGTTGAGCACGTGGGC
GCCGGCGGCTTTGGTGAAGTCGATCATCGACTGCACCTCGTCGGCGTTCTGCTCGGTCAC
GGAAAAGTGGACCTGAAATGGCAGGTCGGCCTGTCGGCAGAACTCCATGCCGGCCAGGGT
TTTCTCCCAGCTGCCGGGACAGCCGCGGAAGCTGTCGTGGTGGTTTGGATCGAGGGAGTC
GAGGCTGATACCCATGCCCATCGCGCCGGCCGCTTTGAGCGCGGCGACGCGCTTTTCGTT
GAGTAG
>MCNPNBIB_00039 hypothetical protein
ATGGAAAAAATGGCACGATTGTGGATTGATCGCCTGCCACTGTTCATTGTCCGACCGTTT
AACTATACCGGTGTCGGGCAGGAGGAGAAGTTTCTGATCCCTAAGATTGTTTCGCATTTT
AAGGAGCAGGAGCCGGTTATTGAGCTAGGAAATCTGGACGTTTGGCGCGAATTCGGTGAT
GTACGCGCAGTGGCTGATATCTACAGGGAGGCTTTTGGAGCATTGTCCTGTGGGAGAGAC
TCTGAATGTATGTACGGGCCAGACCTATTCCTTGCGAGAGGTGGTTGTGCTTTGTGA
>MCNPNBIB_00040 hypothetical protein
ATGTTAACCGTAGATCAGTCTCGTTCACAAGAGATTGAAGAACTACTATCTGAGTCAAAA
AGTCACACTGAAGTTATTGCTAGTTTCAGTAAGAAAGTGGCATCAAGAGAGTCAGAATTG
GAAAATCAATCTGTTATAACAGATCAATACATTAATAAATTAAGTGAATTTGAAAGCTCA
CATGAAGTGTACCTCTGTAAAGCAAGTGAACTAATCGAAAGTGCCAAATTGGCTTTAGAA
TATAAAACTGCTGAAGGGCTGAGTGCTGCTTTTACTGCACAATATGACAGAGCTGATACA
GCTTTTTCTAAGATAGGTTGGTTGATTTCCGCAGGTTTATTTGTTCTTGCTTCAGTTGGT
ATTGGAGTTTGGGTTACATCGGAGCAAGGTTTAGAACTTGCTACAGTTATATAG
>MCNPNBIB_00041 hypothetical protein
ATGCACAAAGCTGTGGCAGGAGACGCAGCTCACCCCCTCGTTGTAGGCCGGCATGGCATC
CAGTTTGGTGCTCGTGTCACGGGCCGCGTTGGGTGCATGGCAGTTGAGACAGACCGGAAA
GTTGCCCTTCTTATCGGTCTGCCCCGGCTGGCTCGGGTCGCCGATCAGTTTTCGGTAGAG
AGCGCCGTGAATCGGGTCTTTTAA
>MCNPNBIB_00042 Glycine cleavage system transcriptional repressor
ATGACAGTGCTCGGCGGCGAGTTCGCAATCCTGTTGATGGTGGAGGGCCAGTGGAACACA
CTGGCCAAGCTGGAGAGCGCTCTGCCAGAGATCGAAAAGCGCCTCGGCCTGACCATCATC
GCCAAGCGCACCGAGGAACGCGCCCCATCCAGCAATCAGCTGCCCTATGCGGTGGAGGTG
GTTGCCATGGACCACCCCGGCATCGTGCACCAGCTGGCGGAGTTTTTCTCGGAACGCCAG
ATCAATATCGAAGACATGGTCACCAGCAGCTACGCCGCCGCTCACACCGGCACGCCGATG
TTCTCTGTCACCATGAGCGTCGGCATCCCCGCCAACCTGCACATCGCCACGCTGCGTGAC
GATTTCATGGACTACTGCGACAGTCTCAACCTGGACGGCGTACTAGAGCCGATCAAAGGA
GCCTAA
>MCNPNBIB_00043 hypothetical protein
ATGATCGAACCGAGTGGTGTGAATGAATCGGATGGTGTGACTGAAACGGGAGGTGTGAAC
AGACCAATCGGAGTGACCGCACTGCATGGGGTGATGGAACTGGGCGGAGTAACAGAACCG
GTTGGAGTGACTGAATGGAGTGGTGTGAATAAATCGAGTGGAGGGACCGAACCGGGTGGA
GTGACCAAAACAAGTGGAGTGGCCAGTCTGGGTGGAGTGACACAACCGGGTGGAGTGACA
GAACTCGGTGGAGTGTCCAAACTGGGTGCAGTGACCAACCTGGGTGGAGTGACATAA
>MCNPNBIB_00044 Indole-3-glycerol phosphate synthase
GTGATCGCCGAGATAAAGAAGGCCTCGCCCAGCAAGGGGCTACTGCGGGCCGATTTCAGA
CCGGCGCAGATTGCGCAAAGCTATGCGAGCGGGGGAGCCGCCTGCCTTTCGGTGCTCACC
GATATCGATTTCTTCCAGGGCGCTGATGACTACCTGAAACAGGCGCGTGGCGCTTGTAAC
CTGCCGGTGATCCGCAAGGATTTCATCATTGCCCCCTACCAGGTCTATGAGGCGCGCGCG
ATCAACGCCGATTGCATCCTGCTGATCGCCGCCTGCCTGGATGACCAGCGGCTGCGGGAA
TTGAACGATCTGGCGCATCAGATCGGCATGGATGTGCTGATCGAGGTGCACGACGAGGTG
GAGCTGCAGCGGGCGCTGCAGGTGGAGAATCGGCTGATCGGCATCAACAACCGCAATTTG
CGGACCTTTGAGGTGAGTCTGGAGACCACCCTGCGGATGTTGGAGCAGATCCCCGGCGAC
CGCATCCTGGTAACTGAGAGCGGCATTCATAGCGCAGAAGATGTGGCGTTGATGCGCGCT
AACGGGGTGCATGCCTTCCTGGTCGGCGAGGCATTTATGCGCGCAGATGACCCGGGAGCG
AAACTTGCAGAGCTGTTTGACTAG
>MCNPNBIB_00045 Cyclic AMP receptor-like protein
ATGAAGGACACCCTCTATGCGATGGGCGCGCAGCTCTCGCAGCGCCTGGAGCAGACCAGC
ACAAAGGTCGGCCACCTGGCATTTTTCGACGTCACCGGCCGCATCGCCCGCACCCTGCTT
GACCTCTGCAAAGAACCCGATGCCATGACCCACCCGGATGGCATGCAGATCCGCATCACC
CGCCAGGAGATTGGCCGCATCGTTGGCTGCTCACGCGAGATGGCTGGGCGTGTACTGAAG
AACCTGGAAGCCCAGGGGCTGATCTACGTCAAGGGCAAGACCATCGTAGTGTTCGGCACG
CGCTGA
>MCNPNBIB_00046 Glutamate synthase [NADPH] large chain
GTGCGGGCCTTCGAGCTGAAACTCTCCCAGGGCGCTAAGCCGGGCAAGGGCGGGATACTG
CCGGGCAGCAAGGTGACCGCCGAGATCGCGGCGATCCGTGGCATCCCCGAGGGAGAGGAT
GCGATCAGCCCAAATCGCCACCAGGAGATCAGTAACCCGGATGAGCTGCTGGATGTGATC
GAGCGGGTGCGCCGCATCACCAGGCAAGCCAGGTGGGGATGA
>MCNPNBIB_00047 hypothetical protein
ATGGAGCTGCTCGACTGGTCGGGAGCGATCGAACAGCTGTCCCTGCATCTCCAGTTCGCG
ATAGACACGCTGCAGATACTGGGCTGGCAGGCTGCGGTCTTTGGTCGCCACCTTGTTGCA
GGCGCAGTAGAAACAGACAGTGTCGCAAAACGGAATGTGGAAATAGAGTGA
>MCNPNBIB_00048 hypothetical protein
ATGAAATTTCCAGAAATCCTTAGGGGGTCCGTTTGGCATACCACAACTCCAAAAAGATAT
GAATCGATAATCGAGAAAGGCAGTATACTGCCAGAACCTGATTTGTCTGACTCGGAGCGC
TGGGGTACTGCAAAGGGCGAAACTCATTATCCGTATGTACGAAGCATTGGAGGTGTTAGT
CTTTTTGATTTTCGGAACTTTGATGAAGAGCAGTATAGCAAAAGATACCCCGTCTCTAGT
TGGAGGGCATTTGTTCCATGCAGCCACCGTTCTGATGAAGCAATATGGATTCAAATAAAT
CTTCAGTTGGTGAAAGAAAATTATATTTCAGGTGAGGCATTATTAGCTGAATGGAAATCA
TCTGGAGAGCTCCGACGTAAAATTATGCCTTTAATTGAAGCTGCGCATATAGGCCAAATA
TCTGCCACAGCATTTGGGCACGTATTTATCTACAAAAAGAATGAGGATGTTTTTTCCAAC
CATGAATTGGATTCCATAAAAAATGCCTAA
>MCNPNBIB_00049 hypothetical protein
ATGCAGCGCAACTATTGGTACACCCTGGCCCGCGATGCCACCCAGCTCGATTCCCCCCAG
CAGGTCGGCGAGACAGCCGCCGATCGCACCCTGGCGCGACTTGGGGCGCGGCGTATCCCG
ACCCAGCAGGCTGCGGTGCTGTTTCAGGCCGACGTGGCGGTGGGGCTGCTGCGCAGCTTC
ATCGGCGCGATCCGCGGCTCGGCGCTCTATCGTAAGGCGAGTTTCCTGCTCGATCATCTC
GATCGCCAGGTCTTTCCAGAGAATATCCGTATCCATGAACTGCCCCGCTTGCGTGGCGGT
CTCGCTAGCAGCGCCTTCGACAACGAGGGCGTCGCTACCCGCGAGCGGGACTTCGTCAGC
GATGGCATCCTGCGCAGCTACGTGCTCGACAGCTACGCGGCGCGCAAGCTGGGGATGCAG
ACTACCGGCAATGCCGGCGGCGTGCGCAACCTGCGCATTAGCAGCGGTAGCCTGGATCGG
CAGGGACTGCTGCAGAAGATGGATACGGGCCTGCTGGTCACCGAGCTGATGGGGCAGGGT
GTCAACACCGTTACCCGGCGACTACTCGCGCGGTGCTGCCGGCTTCTGGGTCGAGGGCGG
AGTGATCCAATACCCGGTAGAGGAGATCACCATCGCCGGCAACCTGCGGGAGATGTTCAT
GGGGTTGCTGGAGGTGGGTACCGATGTAGAGACCCGCACCTCGGTACAGAGTGGCTCCTG
GCTGATTGA
>MCNPNBIB_00050 hypothetical protein
ATGCATGTGGGCGTTCTGCGCCAGCATGGTGACCCGCGGGTCCACCACGATCAGAGGAAA
GCCGCGCCGCTCCTGTGCCTCTTTCATGCGCCAGTAGATGATCGGGTGCTGCTCCGGCAG
GTTGGAACCCCAGGCGATCAGGCAGTCGGTGTGCTCAAAGTCATCGTAGCAACCCGGTGG
GCCGTCGGAGCCAAAGGAGCGCTTGTAGCCGGAGACCGCCGAGGCCATGCAGAGGGTGGT
ATTGCCGTCGTAGTTGTTTGGTACCGATCAGGCCACGGGTGA
>MCNPNBIB_00051 Tyrosine recombinase XerD
ATGCCAGAGCAACGGCATATTATTACCATAAGAGGATTTTATAAATTTTTAATTAAAGAA
AAACTTATATCTTTTGATCCTGTTAAAAATATTGATATCCCAAAAACAGGACTTTCTCTC
CCGGAAGTCATAAGTTCCAAAGAAATGGAATTATTAATTGATTCTGTGGATACAAAGAAC
CCACGTGGTTTAAGAAATGCTGCAATGCTGGAAACATTATATGGTGCAGGTCTAAGAGTA
TCAGAGCTTGTCTCAATGAAAATGGAAAACATTAATCTTGAGGCAAGTTTTATCAGAATA
TTTGGAAAAGGCTCAAAGGAAAGAATTGTCCCAATTGGTTCCTTTGCCATTGAAAAAGTC
CGTAACTGGATAATGCATGGACGTCCCATAATTCTAAAAAACATACCAAGCCATTATCTT
TTTGTTGCAAGGGCTGGCAAGCCAATGACAAGGCAGGGCTTTTGGAAATTATTAAAAAAA
TATTCAAGGGCAAGCGGAATTTCAAAAAAGATAACTCCCCATACTTTCCGGCATTCTTTT
GCAACTCATCTTTTGGAAGGAGGGGCAGATCTTCGGTCGGTGCAGACAATGCTTGGTCAT
TCTGATATTTCAACAACCCAGATTTATACCCATGTCTCCAGAGATTATTTAAGAAAATGC
ATAAAAATATCACCCGAGAGGTAA
>MCNPNBIB_00052 hypothetical protein
GTGGCAGACTACTTCAGCCACCTGCTGGAGACGCAACGACCGCACCGGGTCACCGAGATG
GTCCATGCGGAGCCGCAACAGCTCGATAGCCTGCTAGCTCTGCTGGAGTCGGAAGAGCTA
CCGATGGCGGCCCGCATCGGCATCGGCGTGGTGATGGAGGAACTGCAGGGTGAGCCTATC
CTGCTCCACTCCCTGCCCACTCTGCTGCGCCTGAGCGAATCGCAGCATGCCAGCCTGCGC
GCCGACGCCGCCCACTATCTCGGCCTCTGCGGCACCAATGCAGCCCGCCCACGACTGCAG
GAGCTGCTCGACGACGAACACCCGGATGTCCGCGAGATCGCTGCGGACTCCCTGCAAGAG
ATCGACTAA
>MCNPNBIB_00053 hypothetical protein
GTGACCCTTGGCCACCGGATTGTAGGAGCGCATCTTGATCTTCTTTGGATAGTTGTAGGG
GATCTTGATGCCCGGATCGGTAATATCCTTAGGGATATCGACCACCACCGGGCCGGGTCG
GCCAGTGGTGGCAATATAAAATGCCTTCTTTATGGTCTCGGCCAGATCATCGAGGCGCTT
CACCAGAAAATTATGTTTGACGCAGGGACGGGTGATGCCGACTGTGTCGACCTCCTGGAA
GGCGTCGCTGCCGATCACCGGGGTCGGCACCTGGCCGGTCAGCACCACCATCGGGATCGA
ATCCATATAGGCGGTGGCAACGCCGGTAACCGCATTGTCGCCCCCGGACCAGAGTGA
>MCNPNBIB_00054 hypothetical protein
GTGGATCTGGCGAATGTATTCACCACCGGTGTGCAGTCGGTGACGGGTGCCAACATCGAC
CTCAACGGACGAGCTACAAGAGCAATGACGGGAATATCACTTTCACTGGTCCGGTGGATC
TTGTGGGTGCGGGGAGTCAGCATCGACAGTGATGCGAACAACGATGCCACGGACGGCAAT
ATCACCTTCACCAGCACGGTGGATGGGGCGCAGACACTAACACTGGATGCTGATACCGGT
GCCGTAAGCCTGGGTACTGCGGGTGGAACTATACGCGTCGACAGCCTGACGGTTAGCAGC
GCGGGCCAGGTGGATTTGGCGAATGCATTTACCGACGGAGCGCAGTCGGTAACCGGCGTC
AACATCGACCTCAACGGCACGACCTACGAGAGTAATGACGGGAACATCACCTTCAGCGGT
CCGGTGGACCTTATGGGCGCGGGTATTAGCATCGATAGCGATGCAAACAACAACGCCATA
GACGGGAATATTACCTTCAGCAGTACGGTGGACGGTGGAGCGACACTGGCGCTGGATGCG
GACACGGGTGCGGTGAGTCTGGGGGCGGTGGGTAGTATCTCTGCCGTCACCAGCCTGGCG
GCAACAGGCGACACGATCACGATGGGAGGAAGCATTACTACGGCAGATGTGGTCGCAATC
ATGTGA
>MCNPNBIB_00055 Biopolymer transport protein ExbD
ATGAGCCGCCAGCGCAATCGCCGCCGCCCGATGTCGGAGATCAATGTGGTGCCCTACATC
GACGTGATGCTGGTGTTGCTGGTGATCTTCATGGTGACCGCGCCGCTTTTGACCCAGGGG
GTGCATGTGGAGCTGCCCCAGGCGGATGCGGAGCCGATATCGCAAGAAGCGGATGAGCCG
GTGATTATCAGTGTCGATCGCAATGGCGATATCTTCATCGATATCGGTGGTGAGCAGGGC
AAGCCGGTCGCTCCTGAGGCCCTCAAGGCGCGCATCCGGGCGGTGTTAAAACACAAGCCG
AAGACCCCGATCCTGGTACGTGGCGATGCCGGCGTCGCCTATGGGCGGGTGGTCGAGGTG
ATGGTGCTAGCCCAAGCCGGGGGCGCCCCCGGGATTGGTCTGATTACAGAACCGCCGGAG
CATTAA
>MCNPNBIB_00056 hypothetical protein
ATGTCGGTACTCGGTCTCGCCCAGCATCATCCCGGCAAGGAAGGCCCCCAGCGCCAAGGA
CAGCCCGAGCTGGTAGGTGAGTGCTGCGGCGGCCAGGGAGACCAACAGGATGGTCAGGGT
GAACAGCTCGATGGAGTGGGCCCCGGCCACCATATGAAACAGCGGCCTCAGCGCCCAGTG
GCCGAGCGCGAACATCAGGGCGAAGGCGAATGCCGCCTTGGCCAGCGCCCATAG
>MCNPNBIB_00057 hypothetical protein
ATGCGCGCCGGCTCCGCCCTGGGCAGCTATTTTTTTGACAGGTTCGCCGCTGGCGGCTCC
CACGCCGATTATCTGAGCCCAGCCGAGCTACGACTGCTGTCGGAGTGGCTCGACATCGGC
GCCCAGTACTGGAACAACCCGTTCGACATCCCGCGCGATGAGTGA
>MCNPNBIB_00058 hypothetical protein
TTGCAGGGTCTGGAAACAGACCTCACAGCGCTTGAGTCCCTGAGAGCTTGGTACAAGCGC
GTTCGCCAGCAGTACGGTGTCGGCTTCGGGCAGAAGGTGCCACTGGGTGATGCGATCCTG
GAGCTTTCTCCGAGCATTGCCAAGGCGGTGCGTTCATTGGCTGAGCGTGGTGTGCAGACG
CAACTCAATGACCTGCTCGATGATCTGGGTAGTTTGAAAGAGGTGTTTGCACCCGTAGCA
GAACTTCGCAATGAAGATACACTTTTGGTCGGTGAAGGAGGAATTATTCCACGCTTGCTG
AGTACGGTGAACGAAGCTATCCGTTCTTGCGGTTCCCTGACCAGTGACAGTTCACTCTCC
ATGGCGGATCTGGTTGATCGAATCGAGCAGATTGGGGTGCTGAAGCATCGTGTTGATACG
TGGCAGAAGGCCGCTTTTGACAGAAAGATATTCGCAGGGAAGGCTTGGCCTGAAGGCTGG
AGTTGGTGTCGATAA
>MCNPNBIB_00059 hypothetical protein
ATGGTTCTGGTAGAGGCAGCTATGTGTGCAAGGCCTATGATTTCGTGCGAAATCGGGACT
GGTACATCTTTTATGAATTTGCATCAAGAGACTGGGTTGGTGGTGCCTCCGGCAGACCCC
GTTGCGCTGGCTGAGGCAATGAACGCATTACAGTGTAATGATGAAATGGCCAATCAGATG
GGTCAGGCTGCTCGAGTGCGCTATGAGCAGTTGTTCTCAGGGCCTGCCTTAGGAAAGGCT
TATAGTTCGTTGTATCGCAAGGTGGCAAATGGTTGA
>MCNPNBIB_00060 hypothetical protein
ATGCCCATCCCGTGCACCGCCTCGACCATCTCGATCACCCGCTCCAGATTCTTGTCGGTG
GGATTGCGCCAGGCCGCCCCCATGCAGAAGCGGCTGGCGCCTTTCGCCTTGGCCGCCGAG
GCGGCCTCAATCACCTCCCCCACCGGCAACAGCCGCTCGGGCTCCACATCGGTATTGTAT
TTGGCGCTCTGGGAGCAGTAG
>MCNPNBIB_00061 hypothetical protein
GTGCTCGACGTGAACAACATGATTCAGCGCGAACAGGAAGGCGATACCATCGTGCGCTTT
GTGCTGTATCGCTTCGAAAAACAACACATCGATCAGGTTACTTATCAGACCTATCTGCTC
AACTGCACTACCACCGAGCTGGTACCGATGACCGAGGCGGGAGAAGCCCAGGTCAATGAC
ATCCGCACTCTGGAACGGGACAGCACCCTGATGACTGAGGTTTGCTCAGGCTGA
>MCNPNBIB_00062 Putative cytokinin riboside 5'-monophosphate phosphoribohydrolase
ATGCAGATAGCAGTCTATTGCGGCTCAAAAAGTGGCCATAGTCCGGAATACATCGAACTG
GCCACCCTGCTTGGCCAACAAATGGCTCGCCGGCAACATGATTTAATTTATGGCGGCGCC
AACATCGGCCTGATGGGGGCGATCGCCGATGCGGTACTCGCCGGTAGCCGTCAGGTGCTC
GGCGTAATGCCCAAAGCCCTCGTTGAACGGGAAGTGGCGCACCCCGGCCTCACTGAATTG
CAAGTCGTGGATACCATGCACGAGCGCAAAGCGGCGATGGCCGGCCCGGCCGATGCCTTT
GTGGCGCTGCCCGGTGGACCGGGCACCATGGAAGAGCTGTTTGAAGTCTGGACCTGGCAG
ATGCTCGGCTATCACGACAAGCCTGTCGCCATTCTGAACCACAACGGCTACTACGACCCG
CTGCTCACCATGATTACCCGTATGACGGACCAGGGCTTCGCCTGGGCCGACCTGACGACG
ACACTGATCGTCGAATCGACCGTAGACAGCCTGCTGAATACTCTGGAAAACTGGGTAAAC
TCACAGTGA
>MCNPNBIB_00063 hypothetical protein
GTGAACACGGCCTTCTTTATGCGTGCCTACACCGGCTTGCTGGGTGTGGCGGCAACGGTA
GCTGTGCTGGCGCTGTTAAGCGGCGCGCCTGCTGGCCCCTGGTGGGGCGTTCTACTCGCC
GTCGCACCCATGGCGCTGCATTTCATCCTGCGCGCCACCCTGACCGGCAGACCCCGCAAA
CGCTGGTTAATGCCGCAACAGGTTTTCACCATCGGCGGCCTGGGGCTAACCATGAACCCG
GATTCCGTCGAGCAACCCTCCATTCTGGCGTCAGGACTGGCGGCCGCACTGGTCGTCATG
CTGTATATCTATGTGCTAAAGGTGTGGCGGAAGGGGGCGGAGGAGGACAGTGGGGGCGAA
AACGACGCTTAG
>MCNPNBIB_00064 hypothetical protein
GTGCTCTTGTTTGCCGAGATCAATCAACTGGACCCTCTCATGGAGAGAGAGGGATTCGAA
CGTCTTGTTCCAGCAGATCGCCGGGGTGGAGCTGCACTATGTGCGCAAGGAAAACCAGCT
GTTCCCCTGTCTCGAACGCCACGGCTGGGACTCCCCGAGCAAGAACATGTGGGCCTTTCA
CGACGACATCCGAGCCAGGATCAAAGAGGTCCGTCTGGTACTGGAGGCGGGGGATATGCA
GCAGGTGGCACTGCTGTTTCCCCTGCTACAGGACGAGATGACACGCTTGATGAGCGTGGA
GGAGACCCGGCTACTACCCAATGCGCTGCAGCTGCTGGATAA
>MCNPNBIB_00065 hypothetical protein
GTGTTTTGGTACGGCCCCTGGTTTTTTGCCGCACCGGAGTGGGCTCAGGAACTGGCAGCC
CAGATACACCCGCGCTTGCCAGCGTTGATTCTGGCATTGGTGGGCACTCACATCGTTGCT
GTTCTGTACCATAGGCTACGGCTGAAAGAACCGCTTATTGGCGCCATGGTGCACGGGCGT
AAGCCCCTGCCCGATGCTGACCGCAGCGCGGTTAATCAGTTATGGCTGGGGATGAGTGTT
GTGGCAACCGCGCTTTGGACCGCCTGGTTACTGGTNNCGTTGCCGATCTAA
>MCNPNBIB_00066 Bifunctional hemolysin/adenylate cyclase
ATGATCGTCGTGTGTGGCAACGGGGGCGTGGATCGGTATCGCTGGGACCGTGGTGATGGT
AGAGACACCATCACCCGCGCCGGTCGTTCGGACCACATTCAATTTGCCGACTCTATCTCC
CAACAAGATCTCTGGTTCAGCCGTTCTGGCAACGAGCTGCTGATCGACATGTTTGGAGAC
TCAGGCTCTATCAGAGTCAGCAATTGGTACCGAGGTGAGGCCTACCATGTCGGTCGAATC
GAGACGGCAGATGGTGTACTTGAACACACGCGGGTGGAGCAACTGGTGCAGGCGATGGCG
GTATTTTCCCCGCCGGCTGGATCTGAGTTGAGATGCGCAGGGCAGAGGGAGGATCAGCTG
CAGCCTGTGATTGCAGCTGCTTGGGAGGCGGCCTGA
>MCNPNBIB_00067 hypothetical protein
GTGGCCGATGTTCTCATCGGAGTTGGCGGAGATGGTACCGACCTGGGCGATCTCCTTGTC
GTCAGAGCAGGGTCTGGAAATCGACTTCAGTTCCTTGACTGCGGCAGAGACAGCGCTATC
GACACCGCGCTTCAGGTCCATCGGGTTCATCCCGGCGGTAACCGCCTTCAGACCTGCGCG
AACGATCGCCTGGGCCAGTACGGTGGCAGTGGTAGTGCCGTCACCGGCCACGTCGGAGGT
CTGGGAGGAGACCTCTTTCACCATCTGTGCACCCATGTTTTCGAACTTGTCGGAGAGTTC
GATCTCTTTGGCGACAGAAACGCCATCTTTGGTCACGGTGGGGGCACCGTAGGACTTCTC
AAGCACCACGTTGCGGCCTTTGGGGCCGAGGGTGGTCTTGACGGCATTGGCGAGGATATT
GACGCCATTCATCATACGAACGCGGGCATCATCACCGAACTTAACTTCTTTTGCGGACAT
TGA
>MCNPNBIB_00068 hypothetical protein
ATGAGGTATGAGATTGATAGCTGGCTTTGCTTACCAAAAGCCTCTTTTATCATATTTGCT
CTTAATATCTCCTGCCCAAGCTCTTTCCTTGATTTAGCTACAAATTTAGTCCACCAAGAA
ATTAGCTCCAAAACACCAATAACCAGACATGCAGAAAATAAATATTTCCCACTAAGGAAT
ATTGATAATACAGCAATAGAAAATGTTACAGCATTTATCCAAAACTTTACTTTTGATAAA
AGTTTTGACTGGTCTAAAATTACACCAAATAACGGCTGTAAATTATTATCCATGTTAATA
GTAATAATTTGA
>MCNPNBIB_00069 Flagellum site-determining protein YlxH
GTGGTGGTCTGCGATGAGCCGGCCTCGATCACCGATGCCTACGCCATCATCAAGCTGCTC
AACCGGGAACACGGTGTCAGTCGTTTTCGGGTGCTCGCCAACATGGTGAGAACGGTGCAG
GAGGGGCGTGATCTCTACAATAAGATGTGTCGGGTCACCGACCGTTATCTGGATGCGATG
CTTAGCTACATGGGCAGCATTCCTTATGACGAACAGCTACGCAAAGCGGTCAAGGCACAG
CGGCCGGTGGTGGATGGTTTCCCGCGTTCAAAGGCTGCACAGGCATTCAAGAATCTGGCG
AAGAAGGCCGATACTTGGCCGCTCCCCACCGGGGTTAGTGGTGATCTGCAGTTTTTTGTT
GAGCGTCTGATCCAGTTTTCAAGTCAATACGGGGAGAGTGCAAGGTGA
>MCNPNBIB_00070 hypothetical protein
ATGAATAATTGGTTTGACAATGAGATAAAAAAAGTATTTGGCATAGATGTATATAACTAT
CCATTTAATTTTAATAAAGGATACCTTCGTATAAAAGAAAATATAGATTTGTTAATTCTT
AGAACAGAAGATCTAAACTCATCGTATTATGCTGCATTTAATGATTTCTTTGGAATTGCA
CCTATAGATTTAGTAAATAGTAATATTGGAAACAAGAAAGACTACAGTCAAACTTATCAG
TATATTAAATCAAGAATAAAACTACCTGCATGGTATTTAGAAGAACTTTATATGTCTAAA
TATGCTAAACATTTTTACACTTCTCAAGAAATTAAAAAGTCTATAAATAAATGGATGAGC
AAATAG
>MCNPNBIB_00071 Cell division protein DamX
GTGGGCGGTGAAGATGAAGCCCGAACTGCTGCTGAGTTTGAGTCTGAGCAGAGTAGTGAT
GCGACTGCTGTCACCGAGACTGAGGAGGTCGAAACCGCCGGTGAATCGCCGACTGTTGTC
GCGGAGGTGAAGCAAGAGCTGGAGCTGCTGCCTGCGGCTGGCTTGTTGGAGGCAGCCAGT
GTAAAAGACAAAAAAGGGGACTCGCCAGCGCAGACTTCTGAGCCGTTTCGACGCGATGCG
TGGCTCAAGAGCCAGAAGCCGGATGCCTACGCGATCCAGATGCTGGGTGTCGGTCGGCTT
GAGTCATTACTGGAGTTTGTGCGGCGTCATGGGCTGGAGGAGCGGGCGATCTATTTTGAG
TCGCGTCGTAACAACAAACCCTGGCATGTGCTGCTGTGGGGTGTCTATCCTGACAGGAAG
AGCGCGAAGGCGGCTCAGGCCGAGCTTCCGGCCTCGCTGCGGCGAAAAACGCTCTGGATT
CGCGGTCTGGGTTCGATCCCAATCGAGCATGCTTGA
>MCNPNBIB_00072 hypothetical protein
ATGTTTAGAGAACCCACTCACCTCCAGCGAGGTCAGCAGATCTTCCTCGGCCTGCGCCAG
CTGATCGCTGACCTGCGCCGTCGGCTTGCCCAGTACCGCACCGATCGCGGTGGGGTTCAG
GCCGATCTCGTAACGAAACAGAAAACACTCCCGCAGATGCTTTGGCAGGCAGCGCACCTC
TTCCAGCAACAACACACCCCATTTGGTATCGTCATCGACCTTCAATATCAGCTCCGGACT
GGTGTAGAGCATGCCGTCACAGCCACCACCGAACTCCCACAGTGCCTCATGCAACTCCCG
GTAGAGCTCCACCTTATACTGCCGGATGGTCGAGCAGCGTCGGCGGGCCGCGATGAAACG
GCTCCAGACTGCCCGATAGACCTGGCTTCCATAGTTGTCGGCACCACATTGGCGTGCGAT
AAACCGGTAGATGCGCCCCCGGTAGCGCTCATAGAAGGACTGGATCGCCTCCTCACTACC
TGCAAGCATTTGTTCTAG
>MCNPNBIB_00073 hypothetical protein
ATGCGACGCTACGGCAGCACCGTGTCAACCTTGCTGGAAGCGATCGCGACCATGGGCGTG
TCAATGGCCATCGCTCAGGTAAGTGCGATGTTGCTGCACCAGACCTCAATCAACCGACCC
CCGGACATCCAAAATTTAATGCAGCGCTATTCGGAAGAAAGCCAGCGCGTTGCCGAAGCC
GCCGCCAAACTCGCCGCCCGGCTCAGGCTGGACCCGGCGCCTTATTACACCGCCGGCCTA
CTCTACCGGCTGGGCGAATTTGCTTTGCTGGATGTGATTGAACAACACCCCAAGCCGACC
AGCCCGCCCGATGCAGCCATGCTCGAGCGGTTAATGAACCTGTACAGTGCCCGCTATGGC
AATGCGATCAAGATAAGCTGGCAATTGCCCTTACCGATGCGCGAATTCGTAGGCGCAATT
CATCACCTGCCTTCCGACACCGTGCGTCGGGACCTGCTGCTGATGCATCTGGCAGGCCTG
CAGGCCCAGTTTCAACAAGACGATGCCAAGGTACTGCGCTTGCACCGCGCCCTGGGGCTG
GATTAA
>MCNPNBIB_00074 hypothetical protein
ATGAATGTAAGTATTGGTACTGAAAAGAATTTATTACCTCCCAAACCTTGTTTAGAATCA
AAATTTCTTACAATTCCATTAATAAATAAATGTTTTAAATTTGTTCCAGCAAATAAAACA
GATAAACCACTTGCCATACCAATACACAAAATTGCAGGAATCATTTTTTGA
>MCNPNBIB_00075 hypothetical protein
ATGCCGATGCTCTACCGACTGCTGTTGGCGGTGATGCCGCTAATTTTGTTCCTTGCCATT
TCGAGTCAATCTCAGGCCGCAGAGCCGGCTGATCTGCAGGGGGAGGTGCGGGCGCTGAAG
AAGGCGGTGCTGGCGCTCAATCGGGATCTCTTCCTGCTGGAAGAGGAGCTGCTGTTCCCC
GGCCACACTCAGGTCTCGGTGTTCCTCTCCCTCGATCTCGGCGATTACTTCAGTCTCGAC
TCGGTGCAGCTGAAGATTGACGACAAGGAGCTGGCCAACCATCTCTACACCAAGCGGGAG
CTGGCGGCGCTGCGCCGCGGTGGGGTGCAGCGGCTGTTCCTTGGCAACCTGAAGAGCGGT
GAGCATGAACTGGTCGCCTTCTTCACCGGTGTTGGCCCCTCCGGCCGCGACTATCGCCGC
GCCACCAGCCTCAAGTTCAGCAAGGGGATCAGTCCCAAGCTGCTGGAGCTGCGCATCGTC
GATCTGGAAGCAAAACAGCAGCCGGAGTTCAGCGTGCGGGAGTGGGAGTGA
>MCNPNBIB_00076 hypothetical protein
ATGCTCTACTGCTTCAGCGATGGCTCGGTGGCCAGCAACGGCAGTCTCGACAACTCGGCA
GAGGGGCGTGGCAAGGGCGTCTGGACTGGCGACAACTCCTCCACCGCCGCCTCCTTTTTT
CTCGTCTACAACCCGGCAGGGCGTCCGGCACTGCTCGGCGCCAGCCCGGAACAGCAGGCG
CAGCATCAGCAGATTGGCTTCTTCCGCGGCGATGGCTCGGTGGAAACCGCCTCCGCCCCG
GCGGCCAACAACGTCAACCTGCTGGTAGAGACGGTGGTGCTCAACTACATGGCGCTGCAC
GGTGAGCAGGGCCGCTTCGGCGGACTGTTCCCCGGTCACGGCCTGGGCAATGCGGCACTG
CTCGACCGGCTCACCGCCTTTCAACCCATCGTTAGCGGGACCCTCTGA
>MCNPNBIB_00077 hypothetical protein
ATGCAAGATGAGAAAGCCGCCAGCGATGTGATAGATCAGGTCAACCGTCGTTACGGTGAG
TTTGTCCTGGCCCCGGCCCGGCTGCTAAATCGCTCCGATATGCCCAATGTGATCGCGCCG
AGCTGGAAGCCGTTTGGCCACCGCGAAACCATCCTGAAGCCTTGA
>MCNPNBIB_00078 hypothetical protein
GTGCTCTTTATATTTTGTTGCATCCCATTGACGTGCAAAATCACTGCTACCCAGTTTGAG
AGATGGGTCGGTATCAAACATCACGACCGGTGTTTTATCCCAACCAATCCGGGGTTCACT
GAGGGGGAGAATAAGGTATTTGACCGGCGGGGCCTCGGTAACCGCACTTACGGCGAAAGG
CAACTGCTCTCTGATGCGTTGATGCTCTATCATCAGATACCGAAACAGGATGGCAAACAG
CAGGATGGCAACTATGAGCGCCATCAGATTAGTCTGCCATGTCTGATCCATTTCAGTCTG
TGA
>MCNPNBIB_00079 putative sulfite/organosulfonate exporter TauE
ATGGACATCACCAACGCTGCCCTGCTGCTGGGCCTGTTCTTTCTGGGCAGTTACATTCAA
ACCGTCACCGGCTTTGCCTTTGGCCTGATCGTCATGGGGCTGAGCTCGGTGTTGGGCCTG
GCCGATCTTGCCTTTCTGGCGTTCGCCACCAGCACCCTCAGCCTGGCCAACACCGGCATC
GCCCTGCGCGGTCATACCCAGTATGTGAACCGCCCGGCCGTCATTGCCATGCTGGCCACC
GCCATTCCCTTAACGGGTCTCGGCCTCTGGCTGCTCAACCACTTCAGTCAAAGCGGCCTC
AGCCTGCTGCAACTGCTGCTCGGCATTACACTGGTCATCAGCTGCCTGCTGATGATGCTC
AAACCCAAACCCCGGGCCGACGTAAACGGTCACTTCGCCTTTGCCACAGCAGGGGCCATC
GCCGGCTTGCTCGGCGGCCTGTTCGCCACCTACGGCCCACCGCTGGCCTTTCTGATGTAC
CGCCAGCCGCTGCCACTGCTCAGCATTCGGCTAACCCTGCTGATGACCTTCTTCGCCACC
TCCGTGATTCGCATCGCCNTGGCGTTACCCTTTCTGCAAAACCCTATGAACGTTCTATTG
ATCTGTACACTGGGACTGCCACTGGTGATTCTGGGCACGCTCATTGGCAAACGCTTCGGA
CCTCCCCTCCCGGAACTCTGGATGCGCCGTCTAGCGTTTGCCCTGCTGATGGGGTCGGGC
CTGAGTCTGGTGGCCTCGGGGTAA
>MCNPNBIB_00080 hypothetical protein
GTGCATCAGCGGTACGATGGAGAGCATCTTAGCGCTGGTGCCGACTTCGAGAATCGGATA
GAGATCGGTGTGGTAGTCACGCAGCACGTTGCCGGTTACGGAGATGGTGTGTTCTCCCGC
CCGCATGCGTTCAATGGAGAGTTTCGCCGTCTCGTAGACGCCCATGATGCGGATATCCAG
CCCCTCGGTATCGTGGTCTTTCAGGTATTTTTCAACCTTTTTCTTGAGTTCCGCAGTGTG
GGCGCGGTCATCGTCGAGCCAGAAGATCGCCGGTCAACCGGTCGCTCGTGCGCGGGTCAC
CGCCAGTTTCACCCAGTCCTGAATCGGGGCGTCTTTGACCATCACCATGCGCCAGATATC
GCCTTCCTCGACTGCCTGCTCGTGGATGGTTTGACCCTTGCTGTCAACGACACGAATAAT
TCCGTCGCCAGGGGCCTCGAAGGTGGTGGGGTGTGA
>MCNPNBIB_00081 Isocitrate dehydrogenase [NADP]
ATGGTCAACTCCGACAAAGGCATCACCAACCTACATGTACCCAGCGATATAATCATCGAC
GCCTCGATGCCCGCCGCGATTCGCGCCTCAGGCCAGATGTGGGGTCCAGACGGCAAGCAG
CACGACACCAAGTTCGTGATCCCGGACCACAGCTACGCCCCGCTCTACCAGGCCACCATC
GAGAACTGCATCGCCAACGGCGCACTGGACCCGGCCACCATGGGCACGGTTCCCAATGTG
GGTCTGATGGCAAAGAAGGCGGAGGAGTATGGGTCACACCCCACCACCTTCGAGGCCCCT
GGCGACGGAATTATTCGTGTCGTTGACAGCAAGGGTCAAACCATCCACGAGCAGGCAGTC
GAGGAAGGCGATATCTGGCGCATGGTGATGGTCAAAGACGCCCCGATTCAGGACTGGGTG
AAACTGGCGGTGACCCGCGCACGAGCGACCGGTTGA
>MCNPNBIB_00082 NADH-quinone oxidoreductase subunit F
ATGGGCAAGCCGATCGAGCTGAGCGTAATGGAGAGCGCCGGCCACTACATTGGCGGCGAG
GAGACCGCAGCGATCGAATCGGTGGAGGGCAACTTCCCGTTTCCGCGCGGCAAACCGCCG
TTTCCCGCCGAGTCCGGGGTGCATGGCTACCCGACCCTGGTCAACAACACCGAGACCCTG
GCCAATGTGCCTCACATCATGCGCCACGGCGCCGACTGGTTTCAGGCACTGGGGGATCGG
CGCGGCCACCGGGACCAAGATCTACTGCCTCAGCGGTGA
>MCNPNBIB_00083 hypothetical protein
ATGTTCGTCAAGACCTCGTTCCTTACCGGCAGCAAGCGTGAACTCGTGGTGCCGGCAATG
GCAGTGGTCTACCGTTCTGAGGTGACCGCGCTCTATGTGATCGATGCTGATGGTCGTATC
GGTTTTCGCCATGTGCGGGTTGGTCACTACACCGAGGATGGCATGCAGGCGGTGCTGGCG
GGGCTCTCCGAGGGCGAGCGGGTGGCGCTCGACCCGGTGGCCGCCGGTGCGCTTCTGAAG
CAGCAGCGTGCGGAGGCCGCTAATGACTAA
>MCNPNBIB_00084 hypothetical protein
GTGCTTGATGCCATCGATCTCGGAGAGCACCTGCTCGGCCGGCGTCGCCACCAGGCTCTC
CACCTCTTTGGCGGTAGCTCCGGGAAAGGGGATGAAGACGTTGGCGAAAGTGACGTTGAT
CTGCGGCTCCTCCTCGCGCGGTGTCACCAGCACCGCAAACACCCCCAGCAACAGCCCCAC
CAGCGCCAGCAGCGGGGTGATCTCAGTGACCAGAAAGCGCTCCGCGATGCGCCCGGAGAT
GCCCAGCTTAGTCATTAG
>MCNPNBIB_00085 hypothetical protein
ATGCCCGGGTTGACTGGCGTCGAATTGATCCATCATCTGCGTCCTGACTATGCCAAGCTG
CCGATCATTCTTTGCAGTGGCTACAGCGAGGTAGTCAACGCCGCCAATGCCAATGCGTTC
GGGGCTGATCGCTTCCTAGAAAAGCCGGTGGATGCCGCCAACCTGCGGGCACTGGTGCAG
GAACTACTGGAGGCGAGTGGCACTGCGCGCTCACATGGGAAGACACACCCGTTCGAAAGA
GAGGGTCGGAGTCAAACCAGGCAACGCTCCAGATAA
>MCNPNBIB_00086 hypothetical protein
ATGCGACACATTATCTCGATACTGATAGAAAACGAATCCGGCGCCCTCTCCCGGGTGGCC
GGCCTGTTCAGCGCCCGTGGCTACAACATCGAGTCGCTCACGGTGGCGCCGACCCATGAC
CCGAGCCTGTCGCGCATGACTCTGGTGACCCGAGGCAGCGATGAGATCATCGAGCAGATC
ACCAAACAGCTGAACAAGCTGTGGAGGTGGTCAAGCTGCTGGATCTCTCCGAAGGCGAGC
ATCTGGAGCGCGAGATGA
>MCNPNBIB_00087 Acetolactate synthase isozyme 3 large subunit
ATGTGTATCCAGGAGTTGGCTACCTGCACGCAGCACGCCTTGCCGCTCAAGATCATGCTG
CTCAACAACGGTTATATGGGCATGGTGCGTCAGTGGCAGGAGTTCTTCTACGACAGCCGC
TACTCCCACTCCTATGTAGAGGCGCTGCCCGACTTCATCAAGCTGGCGGAGTCCTACGGC
CATGTCGGCATGCGCATCGAAAAGCCCGGTGACCTGGAGGGCGCAATGAAGGAGGCCTTC
GCGATGAAGGATCGGTTGGTCTTCATGGACGTGGTGATCGACCCGGCGGAGAACGTCTAT
CCGATGATCGCGGCGGGCAAGGGCCACCACGAGATGTACCTGTCACCGGAGAGCGAGCTG
GTCTGA
>MCNPNBIB_00088 Protein-L-isoaspartate O-methyltransferase
GTGCCCCCAGAGCTGAAACATGCCGCCTTTGACAATGGTCCATTGCCAATTGGTCACGGG
CAGACCATATCCCAGCCCTACATCGTGGCCTTGATGACCGACTTGCTGCAGCCCGAGCCC
GACCACACCATCCTCGAGATCGGCACCGGCTCGGGCTACCAGACCGCCATACTCTCGCAG
TTGTGCAGGCGAGTCTGCACCATGGAGGTGATTCCGGAGTTGAGCGAGACAGCGAAGCGG
CGTTTCGGGGAGATGGGCTATGACAATATCGATGTGCAGACCGGAAACGGCTACCTGGGC
TGGCCGGAACATGCCCCCTACGATGGTGTCATCGTCACGGCGGCGGCCGGCCATATCCCC
CCCGCCCTCGTAGAACAGCTCAGACCGGGAGGCAGGCTGGTGATCCCGGTCGGGCAGCCG
TACAGCTATCAGGAACTAATGCTGGTAGAAAAGGACCGGGAGGGCAACAGCCATACTCGC
AATATTCTCAGCGTTGCTTTCGTTCCCCTGGTGGAGACCATACCAACCGCCGGTAACGAC
CCAAGGTAG
>MCNPNBIB_00089 Glucose-6-phosphate 1-dehydrogenase 2
ATGTCAGACCAGACACTTCGATTCGCGCAGATCTCCGATGCTGGGGCGGCGCTGCTCACG
CCTACCCAACAGGATAGCTGCACTCTGGTGATCTTCGGCGGTGCCGGGGATCTAACTCGG
CGCAAGCTGATGCCAGCGCTCTATAATCTGCTGCGTGAGGGGGCGCTGGATGAGCGGTTT
GCGGTGATCGGTCTGACCCGCCGGGAGCAGGATGCTGATGGCTATCGCGAGCTGCTGAAA
CAGGCGTTGGCTGAACATACCCGCGAGCCGCTGCAGGAGCCGGAGTGGGTAGCCTTTGCT
GAGCGCATTCACTACCTCAGCGCCAATTTTGAAGACCCCTGA
>MCNPNBIB_00090 hypothetical protein
GTGTTCCTGATAGTCACTCAGTCCGACCAGCGCCAGGGCCTGCGCCGGGTCAAGCGGATC
TTGTGCGATCTCGCTGGCCACCTGCACGTTCTCCAGAGCAGTCAGCATTGGCGCCAGATT
GTAGAATTGGAAAACGAAACCGACCTGGTGACGGCGATATTCGGTCAGCGCCTGCTCCGA
GGCCTGGGCCAGGTCGAGTTCCTGAAACAGCACCTCACCCTCGGTCGGGCGATCCATGCC
GCCGATCAGATTCAGCAGGGTACTTTTGCCTGA
>MCNPNBIB_00091 hypothetical protein
ATGATATTTTTCGATGCCGTAGCGGTCCATCACATCCTTCAGCATGGCATCGGCGATCAC
CATGCGCTCGTTGCCGAGCGGTCCATCGCACTGCACCACCGCGTACTCCAGGCTCGGGTT
AAGAGCCACCGCCTGGTTGGCGGGCAGAGTCCAGGGGGTGGTGGTCCAAATCACCATGTT
GATCGGCCCCTCGCCCAAACCGTCTGGCACATGGTGGCAGCGATCGAACAGGGCCGGCTC
TTCAAGCACGCGGAAGCGCACGTCGATGGCGAAGGAATCCTTGTTCTGATACTCCACCTC
TGCCTCGGCCAGCGCCGAGCCGCAATCGGTGCACCAGTGCACCGGCTTGGAGCCCTTGTG
TACGTGCCCCTGCTCGACGATGCGGCCCAGTGA
>MCNPNBIB_00092 hypothetical protein
GTGTGCCCGACCGGTGCCATTCAGTTTGCGCTGAGTCCGGCTACTGTTCAGGGCCGCTCC
ATCAAAACAGCATTGAAGGCATTCCGGGCCAATGGCGGCAAGAAAGCCGAGGTGCTGCTG
CACGGCCCAGATCTTGAGCACAATTGGTTGGAGTCGGCCAAGAAAGCTGCGAAGCCTGCC
TCTGGCAAATCGGCAGTTTCAGATTTCAGCTTGTTGCCGATTGAATTGAACCACAGCGCC
AGTGTGGGCCCAGATCTTTGGCTGTCTGCCTTGGCTTTCGGTGCCGATCGGGTTACCGTC
ATGCAGTCTGCTGTCGAGGCCAGCCATTACGGTGAACCCTTGGCCGCGCAGGTGGGTTGG
GTGAATGCCTTGCTTGAGGCCATTGGCCTGCAACACCGGGTTCGCGTGTTGCACACTCGG
TCAAACTGA
>MCNPNBIB_00093 hypothetical protein
ATGAGCCTGGGTGCTCAGCCTGAGCCTTTGGCGCTGGGCTGGCTGCGCAATCAAAGGCTG
GTGTCCGACCCCTCGGAAATCGCAGCAATTCACGTGGACTGGGAAACAGAGAGTGTTGCA
GTCACTTCAACAGTGCTAAAAAACACAGGCCAAACCATTTGGGAAACCACTGAAAAAGCG
CAAAAGCTTGAGAAAAAAACCACCACCTCGGGTTGCGGACCAAGGAACCGTATTTGGCGA
CCTGATGGAAGACCTGGACAAAGTGCAACTGAGCAATGCTTACAATCTTTCGCAAGATGT
GTTGTACGGCGTGATGGACCATGTTCGCAAACACGAGTCAATTTACAAACAGGCCGGCGC
GGTGCATGGTTGCGCGCTGTGTTCCAACAGCGGTGA
>MCNPNBIB_00094 Monocarboxylate 2-oxoacid-binding periplasmic protein
ATGGTTAAGGCAGGCCAGTATGACATGGGCCATTCTGCGTCCTACTACTGGAAAGGCAAG
GTTCCGAACACTCTTTACTTCACCAGCATGCCATTTGGCATGAATGCTCAGGAACAGTGG
GCCTGGTTTTATCATGGTGGTGGTATGGAGCTGATGCAGGAAGTGTATGAGCCTCATAAC
ATGCTGTCTTTCCCCGGGTGGTAA
>MCNPNBIB_00095 hypothetical protein
GTGGGTGCCTTTGACGGGAGGGAGGGCACCTTTAAGATCACCGGTCGGATCGCGTTCAGC
TCGCCCAGTGGCTACCGCATAGCGGAATACTTGCCCGCAATTGCCCAAGGCGCGGTGGGC
AGTTTCCAGTGCGCCCCGTTCCTCGATCCGGCGTACCACTTCGAGCAGTTGCGGCGCAGT
AATTTCAGCAATGGGCTTGTCGCCGAGCCATGGGAAGATGTCCCGCTCCAGGCGGCGGAT
GATCCGGCCACCGTGGTTGGCTGA
>MCNPNBIB_00096 Ribokinase
ATGTTCGATGGCAATAATCTGCTTGAGTTCGCCGAGCAGGCCAGCTGGCTCGCCTTCAAC
GACTACGAGGCGCGCCTGATGGAGGAGCGCACCGGCAAGACGCCGGAGCAGCTGGCGGAG
ATGGTCGAGGCGGTGATCGTCACCCGCGGTGGCGAGGGTTCCCATATCTACACCAAGGAT
CGCTGTTTCGATATCCCGGTGGCCAGCGCCAAGGCGCTGCTCGATCCCACCGGTTGTGGC
GATGCCTTCCGTGCCGGGTTAGTCTACGGCCTGATGAACGGCATGGACTTGGGAGACCAC
CGGACGCATTGCCTCGCTGATGGGGGCCTACAAAGATCGAGCAGGCGGGGACCCAGAACC
ACGTCTTTACCCGGGAGGAGTTTGCCGCCCGCTTCAAGCAAGCGTTCGACTACTCCTTCG
AATAGCTAA
>MCNPNBIB_00097 Asparagine synthetase [glutamine-hydrolyzing] 1
ATGGCCACCGACCAGGAGACCTACCTCTCGGAAGATATTCTGGTGAAGGTCGACCGCAAC
TCGATGCTCAACAGCCTGGAGGTGCGGGTGCCGTTTCTCGACCACCGCCTGGTGGAGTTC
GCCAACACCCTGCCCACCAGCGTGAAGATCCGCGACGGGGTGCAGAAGTATCTGCTCAAG
CGGATGCTCAAGGACAAGGTACCGGACGACATCGTGAATCGCGGCAAGAAGGGCTTTGGC
ATGCCCCTGAAACACTGGCTGCGCGGCAAATATTACGACTTCACCCGCGAGCTGTTGCTC
GCACCCGAGAGCCGCTCGTCTAAATTTTTCGATCAGAACGAAATCCGCCGCCTGATCGAT
GCCCACCAGAAGAAACAGCGCAACCTGGCCGACCGCATCTGGCCGCTGCTCTGGTTCGAA
CAGTGGTGCCGCGAGAACAACATCTGA
>MCNPNBIB_00098 hypothetical protein
GTGCGCATCGAAAATGGGCTCAGGGGGAAGCTTTTAATTGGCGGCTACAGAGGAGTTGGA
AAAACAGCACTGGCAAATAAAACAATTGAAGAATTTACGAAAGTCAATAAAAACAAAATT
GAACTACTCAGAACAGATATCGACCTTGGAATAAACGATAGCATATCGGCTAATGCAATA
CTTTGTGAAATTGCCGAGCAAACCAATGATCACATTAAGAGGGTTCTAAAGAAAGATATT
TACAAAATGGCGATTATTACCTTAGCCATATTTTTGTTTATGATGGTAGAAAAAATAGAC
TCAGAATATCTCGCCATATACAACATACCGACAATAGAAACAACAACATATCTTTTATGT
TGA
>MCNPNBIB_00099 hypothetical protein
ATGATCGCGCGCACGATGAACTTCGCCACCATCGCCATGTTCATTCGCCAAATTTTCCAA
GTGGGTGCATATTTGATCCATTACATCTTTCGCCAGACCGTGTTTATGCAACAAATCAGC
AATCCACAATGGCAAATTGCCATCAGCGGCAGTCGTGCCAAGCAATGCAACCTGCAAGGC
TTCCTCAATTTGTTGCAAGCGTTCACCAGCGCCGGCTCTCAGCATGAGACATAA
>MCNPNBIB_00100 hypothetical protein
GTGGGAGACCCGGGTGCCGGGTTCGAGCATCAGGCAGGCGATGCTGCCGACCGGGATCTG
GGTGCGGACGCCGGTCTTGTCGATGACGACGAAGGCGCCGTCGAGTACGTCGATCTCACC
GTATTCGATGAAGAGCATGGAGATCCGTTCCTTCATGGCGATGGGTTTGAGTGGCGTCAG
CATGGTTTATTGGTCGCTCCAGCCTAA
>MCNPNBIB_00101 hypothetical protein
GTGCTGCGGGATCTGGAATGGTTGCTCAACACGGTGAATCTGACGGCTACCCAGAATCTT
GATGACTATCCGAACGTCGCACGCTCGGTACTCAATTACGGGGTTCCCGATTTTGCCGGC
CATACCGCCTCCAGCGTCGACGTGTCCGCACTGGAACGCTTGTTGCGCCAGGCGATCATC
GACTTCGAGCCCCGCCTGCTCAAGAACAGCGTCAGAGTCAAACTCCTGGTGGCCGAGAGC
CGCATGAGCCACAACGCTATGACCTTCGACATCGAAGGCGAACTGTGGGCGGAACCGGTG
CCGCTGCATATGTACATGAAGACCGAGATCGACCTGGAGATCGGTAGTGTCACCGTCTCC
GACTATTCCGACAGAGGCAGGGGCTGA
>MCNPNBIB_00102 3-isopropylmalate dehydrogenase
ATGATCGTGCGTGAGTTGACCGGCGGCATCTACTTCGGCCAGCCGCGTGGTGTGCGTGAG
CTGGATAACGGCGAGCGTCAAGGCTACAACACCCTGGTCTACAGTGAGTCCGAGGTGGAT
CGCATCGCCCGCGTCGCCTTCGACATCGCCATGAAGCGCGGCAAGCGGCTCTGCTCGGTG
GATAAAGCCAATGTGCTTGAGTGCACCGAGATGTGGCGTGAGGTTGTCACCAAGGTGGCC
GAGGAGCACCCGGAGGTGGAGCTGAGTCACATGTACGTCGATAATGCTGCGATGCAGCTG
GTGAAGTGGGCCCAAGCAGTTCGATGTGATGGTTACCACCAACATGTTTGGTGA
>MCNPNBIB_00103 3-isopropylmalate dehydratase large subunit
GTGGGAGCTAGCGTCACCGCCAAGGATATCGTGCTGGCGATCATTGCCGAGATCGGCACC
GCTGGCGGCACTGGCTACGCCATCGAGTTCTCCGGTCAGGCGATCCGTGATCTCTCCGTG
GAAGGCCGCATGACGGTCTGCAACATGGCGATCGAGGCGGGCGCCCGCGCCGGTTTCGTG
GCGGTGGATGAGAAGACTATCGACTACGTGAAGGGCCGTCCCTACGCCCCCAAGGGCGAT
GATTGGGAGAAGGCGGTCGCCTATTGGCAGACCCTGCACAGTGATGACGGTGCCGAGTTT
GATGAGGTGGTGCACATCGATGCGGCCTCGATTCGTCCGCAGGTGACTTGGGGCACCTCG
CCGGAGATGGTGGTGGCGGTGAATGCCAGGGTGCCCAATCCCGCTGATGAGTCGGACGAG
GTGAAGGCCGGCGGCATGCGCCGGGCGCTGGAGTATATGGGGTTGGAGGCGGATACCCCA
ATCACAGAGATCGCCATCGACAAGGCTTTCATCGGCTCCTGTACCAACTCACGGATCGAG
GATCTGCGTGCTGCTGCCGCCATCGCCAAGGGGCGCAAGGTGGCCGACAGTGTCAAGCTG
GCGCTGGTGGTGCCGGGCTCTGGGCTGGTCAAGCAGCAGGCCGAGGCGGAGGGGCTCGAC
AAGATATTCATCGAGGCGGGCTTCGAGTGGCGCGAGCCGGGTTGCTCCATGTGCCTGGCG
ATGAACGCCGATCGGTTGGAGGAGGGCGAGCGTTGCGCCTCCACCTCGAACCGTAACTTC
GAGGGACGTCAGGGCACGGGCGGGCGCACCCACCTGGTCAGCCCTGAGATGGCGGCGGCG
GCGGCGATCGCTGGCCATTTCATCGATGTGCGGGATCTCTAG
>MCNPNBIB_00104 hypothetical protein
ATGCCAGCCAATTGCCGTATGCTGCCTGCTGAACAAGTTGATGTTAGTGATTTTGACTTG
GCTGTGCTGCATTTTGATGAAAGCGCTTTGCGACCAGATCTCTGCAATGGTCTTGTGCCA
TCGGATTGGGGAGAAACTCTACGCTGGTTTATCCATAATGTTGATCTTCCGAAGGTGGCA
ATTTGTCACGGAACACCGCAATTTGTCGGTCAGTATGATAGTAATTATGTTGCTTCTGAT
TTAGGGCAAATATGGACGATGAACGAATGTCCTTGGTAA
>MCNPNBIB_00105 hypothetical protein
GTGCGCAAGCTCCGTCAGCTGCGTATCACCTTTCTCTTCCTGCTCGCCTACTGGTTCTAC
ATTGATGGCGTCGACACCATCGTGCGCATGGCGGTGGACTACGGTCTCTCGGTCGGTTTC
GATGCCAACAATCTGATGGTCGCGCTGCTGCTGACCCAGTTTGTTGGCTTTCCAGCGGCG
ATCCTGTTTGGCCGGATCGGCCAGCGCCATGGTCCTCGCCAGGGCATTCTGATGGCGATT
TTTTGCTATCTGTTGATCCTACTTTGGGCCTATCGCATGGATGAGGTGTGGGAGTTCTAC
GCTCTGGCGGTGGCGATCGGTTTGGTGCAGGGTGGTATCCAGGCGCTCTCACGCTCGCTG
TTCGCCCGCTTGATCCCGCCCGGCCAGTCCGGTGAGTTCTTCGGCTTCTTCAACATGCTG
GGCAGATTTGCCGCGGTACTAGGGCCACTGCTGATGGGTTGGGTCGGCGTGCTCACGGGT
GACCCCCGTCTCGCCATCCTCTCGGTCTCTCTGCTCTTCATCATCGGCGCGCTGCTGCTC
AGTAGGGTGGATATCAAAGCCGGAGAGACTGCCGCCCGCAATCTATAA
>MCNPNBIB_00106 hypothetical protein
ATGAAATTTAGAAAACTAGCTTGTACAGTACTTGCGGGTGCTGCTGTTCTATCTCTTGCT
GCTTGTGGCAAATCAGACGCTAAAAAAGACGCTGCAAGTGATGCAGGAAAAACTGAAATC
ACTTGGTGGGCTTTCCCAGTCTTCACTCAAGAAAATCTGGTGACGGTGTAG
>MCNPNBIB_00107 Putative N-acetylmannosamine-6-phosphate 2-epimerase
TTGATTGAGCAGATTAAAGATGGAATCATCGTTTCTTGTCAGGCACTTCCTCACGAACCG
CTTTATACAGAAGCGGGAGGTGTAATGCCCTTGCTAGTCAAAGCGGCTGAGCAGGGTGGA
GCAGTCGGTATCCGAGCAAATAGTGTTCGGGATATTAAGGAAATCAAAGAGGTCACAAAT
CTTCCGATTATCGGAATTATCAAACGTGATTATCCACCACAGGAACCATTCATCACTGCT
ACTATGAAAGAAGTTGATGAACTAGCGGCTCTAGATATTGAGGTGATTGCTCTTGATTGT
ACCAAGAGAGAACGCCATGATGGCTTGGGAATTCAAGAATTTATCCGTCAAATCAAAGAA
AAATACCCAAATCAACTCTTGATGGCTGACACAAGTACCTTTGAAGAAGGGCTTACAGCA
GTTGAAGCAGGAATTGACTTTGTTGGAACAACCTTGTCAGGCTACACATCTTATAGCCCG
AAAGTGGATGGTCCAGACTTTGAATTGATTAAGAAACTTTGTGATGCAGGAGTAGACGTC
ATCGCAGAGGGTAAGATTCACACACCAGAACAGGCTAAGCAAATCCTAGGTTACGGAGTG
CGAGGCATCGTAGTTGGTGGCGCTATTACTAGACCAAAAGAGATCACGGAACGATTTGTT
GCGGGTCTCAAGTAA
>MCNPNBIB_00109 Pimeloyl-[acyl-carrier protein] methyl ester esterase
ATGGAGCCTCGCACCCTCGATCAGTTCATCGCCAACCTGCAGCGTGACCACCGCAAGACC
CTGGAGCGTTTTCTCGCCCTGCAGGTGCGCGGCAGTGAAGCGTCACGGGAGCAGCTGCGT
CTGCTGCGCAGCCGGCTGGCTGAGTTGCCCGATCCTCATCCTGAGGCGCTGCAGGCGGGT
CTGGCGCTGCTCAAGTCGGTCGATCTGCGTGCAGAGCTGGCCGCGCTGGAGGTGCCGAAC
GGTTGGCTGTTTGGCGAGCGCGACACCCTGGTGCCCGAGGCTGCGGCGCAGGGGCTGGCT
GAGTTGCAGCCTGGTGCCGCTGTCGGGGTGATTCCAGGCGCGGCCCATGCGCCATTTCTC
TCCCATCCCGATGCGACCCTGGGCCTGTTGCAAGCGCTGTTGAAGGCGGCCCGGTGA
>MCNPNBIB_00110 hypothetical protein
GTGGCCGGTGGCGATGCGGCTGGCACCGAGGGTGCTCAGCGCATAGTCAAGGAACGCCTT
GAACTTGATCTCACGGTTACAGAGCACGTCGGGGTTGGGGGTGCGACCGGCGCGGTATTC
GTCCAGGAAGTAGGCGAACACCCGCTCCCAGTAGTCGGCGGAGAAGTTGACACTGTGGAG
CGGGATGCCCAGTTGATCGGCAACCGAGCTGGCATCGGCAAGGTCAGTCGCAGCTGA
>MCNPNBIB_00111 2-isopropylmalate synthase
TTGGTCACCGATGCAGCGACCAAGGCGAAGAACGAGCGGGTCAAGCTGGTCTCGCTGAAG
GTCTGCTCCGAGACCGGCGAGACCCCCCACGCCGATGTGGTGATCTGCATCGACGGCGAG
GAGCGTGCCGACAGCGCCGCTGGCGGTGGCCCGGTGGATGCCGCCTTCAAGGCGATCGAA
GCGCTGGTCAATAGCGAAACCGAGCTGCTGCTCTACTCGGTCAACAACATCACCAGCGGC
ACCGATGCCCAGGGCGAGGTGACAGTGCGGCTGGAGCGTGGCGGGCATATCGTTAACGGT
CAGGGAGCCGACACCGACATCGTGATCGCCTCCGCCAAGGCCTATATCAACGCGGTGAAC
AAGATTATGGAGCCGGTGGAGAAGGCGCACCCGCAGGGCGGTGATGTCTGA
>MCNPNBIB_00112 Competence protein ComM
ATGCAGCGTCTCGGCTTCTCGATGCGTGCCTACCATCGCATTCTCAAAGTGGCCCGCACC
ATTGCCGACCTCAATCAGGCGGATCAGATCGGCGTCAACCACATCAGTGAGGCGATCACC
CTGCGGCGCCTCGACCGTCGCGATACAGCTGCCGTTTAA
>MCNPNBIB_00113 hypothetical protein
ATGGTTGCCCTGCTCATCCACCTCGCGGTATTTCACTGCCAGCACCGCCTCAGCGTACTT
GGTGGCCATACCGACCAGCGCAGTGCACCACATCCAGAACACTGCCCCCGGGCCGCCCAG
AGCAATCGCGGTTCCCACCCCGGCAATATTGCCGGTACCAATGGTAGCGGAGAGCGAGGT
CATCAGGGCGTTGAAGGGGCTGATCTCACCCTTTCCCGTCCCCCTGCGTCCCTGCCAGAG
CATGCGAAAGCCGTACCCCAACTTGCGCAGCGGCATCAGTTTCAGGCCCAGGGTCAGAAA
GACACCGGTTCCCAGAATAAGCAGCAGCATCAACGGCCCCCAGACAATGCCGTTGACGCT
GCTTACCAGTGCGCTTAG
>MCNPNBIB_00114 Acetyl-coenzyme A carboxylase carboxyl transferase subunit alpha
ATGCTTGACTACATCAGTCGAATCTTCGACGAGTGCCATGAACTCCACGGTGATCGTGCG
TTTGCCGATGACCATGCGATCGTCGGTGGTGTGGCGCGTCTTGAGGGCGAGCCGGTGATG
GTGATCGGTCAGCAGAAGGGGCGTGACACCAAGGACAAGATCTATCGCAACTTCGGTATG
CCGCGTCCCGAGGGCTACCGCAAGGCGCTGCGCCTGATGGAGATGGCAGAGCGTTTTCAG
CTGCCGATCCTGACCTTCATCGACACCCCCGGTGCCTACCCCGGTGTGGGTGCAGAAGAG
CGCGGCCAGAGTGAGGCGATCGCGCGCAACCTCAGGGTGATGTCGGGCTTGCGTACCCCG
ATCATCTGCACTGTGATCGGTGAGGGTGGCTCCGGCGGCGCGCTGGCTATCGGGGTGGGC
GACCGGACGATGATGCTGCAAAAACAGCACCTATTCGGTGATCTCCCCCGAGGGGTGCGC
CTCGATCCTGTGGAACGATGCGGAGAAGGCGCCGCTCGCTGCTGA
>MCNPNBIB_00115 hypothetical protein
ATGGAGGATGCCCGCAACGATCTGCTCAATCGCCTGGATAGCCGTTTCAACGAAAACCTG
AGCGCCGGCCGTCTGCTGCCCGATCCGGTAATGGATGATATGGCAGATGTTCTCGGAATC
CTGCGCCAGATCAGCCCCGAACATCCGCTGCTCACCGACCCACGTCTCGCCAATGCCTAT
AGCCAGCAGGCCAACCGCCTGTTGGCGAAAAATGACGTGGACCGGGCCGCCAGCCTGGCG
GAAACAGGCCTGAAACAGTTCCCTGATGACGTGGCGCTGGAGAATCTGGCGGACCGGGTC
CGCCTGCTGAACAACACAGAAGAGGCCCAGAGCTTGTAG
>MCNPNBIB_00116 hypothetical protein
ATGGGCGCAGAGGCCATACAGGCAGCGCTCCATCAGCAGGTTGAGGCGGCGTGGGTTGCC
GTTGCTGAAGCGCTGAATCGCGCGCAGCGCGCCGGGCTGCATGCTGATGCAGCCGTTGCA
GCCGGCCGTGTTGAGTTTGAAATAGATGTACTGTTCGGTGGTCTCTCGGTCCCAAGGCAA
GACCCGAGCGTGTAG
>MCNPNBIB_00117 hypothetical protein
ATGGTGAAGTGGCTCCATCACTGGAAGGATCAGGGCAAGGCATCTCACGCTTTGCACGCG
ATCCTCTCCTACTTCGAGACGAGCGAGAAGACCTACGATGCAGAGGAAATCCTCAACGAA
GCCTTCCTTGTAAGCCTCGTGGTCCAGGGCAAGGAGGCCGCGTATCCGTGGCTCGTCAAA
TCCCACATTCATCGTCATGGCTGGCAGAGCTACTACGCGTCCGAGACCGAGAACATGGCT
CGGATCAGACTTGCCGCGCAGGCACTATCCGGATCGCTGGCTCCAATACATCAAGGACAC
GTCTGTGCCCGCGCCCTACTACCGTCGCCGTGGCTACAGTTTCGTGCTCGGCTACAAATA
TCTAGTGCGCTTCCTGATGCTCGTGGGGCAGGTAGAGCTTGCTGA
>MCNPNBIB_00118 50S ribosomal protein L3
ATGGCTATTGGAGTTATTGGACGCAAGATCGGTATGACACGCGTCTTCACCGAAGAGGGT
GCGTCAGTGCCGGTTACCGTGATCGAGGTCGCGCCGAATCGTGTCTCTCAGCTGAAAAGC
GAGGACACAGATGGTTATCGTGCGATCCAGGTGACCACTGGTGCCACGCTAGGCTTCTCG
CGTTAA
>MCNPNBIB_00119 hypothetical protein
ATGCCCCAGATAGATTTTATTGAGGTAGAGTGCCAGGATCTCCTCTTTGCTGAGTTCGTT
TTCGATCTTGAGGGAGAGGAAGATCTCATTGAGTTTACGGGTGAAGGTCTTCTTTCGACT
TAG
>MCNPNBIB_00120 hypothetical protein
GTGATTCGTGAGGGGCAGCGGATCGAGAGCATGAGCGCCGAATATGGCGAGAGCAATATC
AGCGTCTCCCTCAGGGGCACCCTGAAAAAGGGATTTCGCGAGGCTCAGGCGGCACAGCAG
GGGCTTCTGCTCGACCTGCGGCAACTAGGCTACCGGATTGTCGAGCGCAACTTCACCACC
GATCTGGACCGCTCACGTTTTGAAATCAAGATGGAGCGGCCACTGCAATGA
>MCNPNBIB_00121 hypothetical protein
TTGGGGAAACATCGAGAGCAGCTCCCAGGCGAGGTTGAGGGTCTCGATGATGCTGCGGTC
CTCCTCCTCACCCTGGCTGACAAAGCGCCGCTCGAAGGCATCGGCCAGCTCCAGATAGCG
GCGATCGTGGGAGGAGAGCTCGTCGGCGCCGATGATCGAGGCCAGATTGCGGGTCTCCAG
CGCCTTGGCGTAGAGGGCATAGAGTTGACTGGCCACATGAGGGTGGTCTTCGCGGGTGAA
CTCCTTGCCGACCCCGTCTTTCATCAGGCGTGA
>MCNPNBIB_00122 hypothetical protein
ATGATCCGACTCATCACGCAGATCCTCCACCATCGGCAGTTTCTTCGCCTGCATCTGCGC
CGCGATCTGCTCCAGCACCCGCGCCCCGGAGACCTGGTGCGGCAGCGTGGTAACAATGAT
CTCGCCCTGCTCGCGCTCATAGCGGGCACGCATGCGGATCGAGCCCTTGCCGCTGACATA
AATCTTTCGAATCTCCTCCGGCGGGGTGATGATCTCCGCCTCGGTGGGATAGTCCGGCCC
TTTGATGTGGTCGAGCAGATCATCGAGGCTCGCCTTGGGCGACTCCAGCAGATGCACGCA
GGCGGCGGCCACCTCGCGTAG
>MCNPNBIB_00123 hypothetical protein
GTGCCGCCTAAGCGCCTCGATGGAAAAACCCGGTACCGGGAAGCGAATATCATCGTATTG
GCTGAAGATGCCGATCGAGAGCACCAGCGACTTGAGGATATCGAGCCCCAGCAGCGAAGC
CGCGTCATGGGGGCTGGAGACATGCCGCCCCAGGCCAAAAAAGGCGGAGTTCACCAGCTG
CAGGGTCTTGGCGGTCATCGCCGGGTCTTGTTCGATCAGATCTCCCACCTGACGCACAGA
GACATTCGGATCAGCTAA
>MCNPNBIB_00124 Oxaloacetate decarboxylase alpha chain
ATGAGTACCGCCACTGCGTTCAAGGCGGCGGAGGCGGGCATCGACATGATCGATACCTCG
ATCTCCTCCATGAGCATGACCTACGGCCACTCGCCCACTGAATCGGTGGTGGCAATCATG
CAGGGTACCGACCGAGATACCGGTCTCGATCTGCATCTGCTGGAGGAGATCGCTGCCTAC
TTCCGGGAAGTGCGGAAGAAATATGCCAAATTTGAAGGGGCCCTAAAGGGAGTCGACTCG
CGGATTCTGGTGGCCCAGGTGCCTGGCGGCATGCTGACTAACATGGAGAGCCAGCTGCGC
GAGCAGGGCGCCCACGATCGCCTCGACGAGGTGCTGGAGGAGATCCCCAAGGTCCGCAAG
GATCTGGGTTATATACCACTGGTCACCCCGACTTCGCAGATCGTTGGCACCCAGGCGGTG
CTCAATGTGCTGATGGGCGAGCGCTACAAAAGCATTGCGAAAGAGACCGGTGGTGTTCTC
AGAGGGGAATACGGTGCAACGCCTGCACCGCGTTAA
>MCNPNBIB_00125 hypothetical protein
ATGCCGGTTCATACCATCCCCGTATCTTCCGGGGAACCCGTGCTGTTCATTGTCTGCGAC
AAGCGAGACGACATCAGCCGCGTGCCTGTGCCAGTTGCATGCCTCGAACAGTGGCAGGCA
TCCGGCGATTCCATTGCCGATCTGCTTGCGGGCTTGCTCGGCCTGCAACGCACAAGCACG
GGTGACTTATTGGATGGCCGCTGGGAGATCGGGGTTTTCCGGGGCGCGAAACACGCCAGC
CACCTTGTGCTACTCGCCGGGGAAAAGCTCACCCTTACCCTGGCTGGGGCACTCAATTGC
GCTGGATGA
>MCNPNBIB_00126 hypothetical protein
ATGCAGCGGGACCCAATCGACAGACTTAATGGGCAGTTCGTTCGGCCTCTTGTCAGTGGT
TACTACAACGCAGAAGGCGAATGGGTCCAGTCGTCAGAGATAAGATCCGATCGTTTTGTA
TTCTCCCCAGAATTAGCAGATCAGGCCCGGCCCGGAGTGGTGGCTGCGCTGGCATCTGAT
AATCGGGTGACTGTGTCATGGCTTGAGGCTAAGCAGGCCACTCATTGA
>MCNPNBIB_00127 hypothetical protein
ATGAGTTGTGCTGAGGCGCAGCAACAAGTGACCGCATCCACGGCAGAGGGACAGGAGCAA
GGGATCATCGGGCTGGAGCGTATCCTGTTCAGTGAGGGCTTTTTTGGTTATCGCGCTGGC
AAGCCATGGCCCCAGGCTGAAGGTTTGCATGCTGTGACGTTAGTACGGCGGGCGACCTTT
GGCGCGCCGATTGGAGTGAACTTTGAGCGCAGACTCCCATCCGAGGCCGGTATTGGTTGG
GCCGTATTGCCAGCATGGCTGGATGGGCTTGGCAGTCATTGGCGGCAGCGAGCAGCTGAG
TCGGCTGGCGTACGTTGGCGTTTTGCTTTGCGGCGCATGGCCTATCTATTCGGAAATGTG
GTGCAGGATAAGGATCAGCCCGCAGCTGTGTTTCTTGATGCCTTTTTGCATTCACCTAGT
CTCCGAGAATTCGACCACTGGCAGAAGGCTGGAAAGCTGACACTATCCCGCCCGGATGCC
AATCGCTTGCGCACGTCTTGTTTGCGGGTGCTGTTGGAAGTTTTCTCCGGGATATAG
>MCNPNBIB_00128 hypothetical protein
ATGCTGGTTGGGCTTCTCAGTCTGAATAGTGCGCATGCTGTCACTAAAGGGCCAACGGAA
GACAGCCTTTGGTACTACGAGATCGGTGGGGCAGAGCCGGTGTCGGTGCCTGCCAATCCT
TCCGTTGTGTTGGTCACCCTGGGTGGCTCGGTGCAACTGGGTCTAGGCTACAGCTGCGGC
AAGTTCGATCCCGTGGCGGCGATTGCCAACACGCTGAATAACATCGGCGCCGGCGTCGAT
AACGCGATGACTGCCATGACCGCAGCGGCCAGTGCCGCCATTGCCTCACTGGCGGCACTG
ATTCTGCAGCGCGCCAATCCCGGTCTCTACGACCTTTTCCAGAATGCGCTGCTGAAAAGC
TGA
>MCNPNBIB_00129 GTPase Obg
GTGGTCAGCCTGGCGCGCGAGCGCAGCTTCGTGGTGGCTGATATCCCCGGTGTGATCGAG
GGCGCGGCGGAAGGGGCCGGGCTCGGCATCCAGTTTCTCAAGCACCTCTCACGCACCCGT
CTGCTGCTGCATCTGGTCGATATGGCACCGCTGGATGAGTCGGATGACCCGGTACAGGCG
GTGCGGCGCATCGAGCAGGAGCTGGCGTGCTACTCGGATGAGCTGGCCGGCCGCGAGCGC
TGGCTGGTGCTCAACAAGCGTGATCTGCTGTCTCCCGAGGCATACAGTGAGCGGCTCACG
GCGATTGTCGATGCGCTTGGCTGGCAGGGGCCGGTGTATGGTATCTCCGCGGTGAGCGGG
GAGGGCGCGCAACAGCTGGTGGCTGATCTGATGGCCCGGCTGGAGGCGGTCTGGCAAGAA
GAGCGCTGCGCTGACGAAGAGGAGCCTGAGGCGGCTTGGGACCCGTTACAGGGCTGA
>MCNPNBIB_00130 Glutamate 5-kinase
ATGGTAATCTCACGCGACAGCCTGCCCCAGACACGCCGCTGGGTGGTCAAGATCGGTAGC
GCTCTGCTGACATCCGGCGGCAAGGGGCTCTCCCGCGCGGTACTCTCCCCTTGGGTGGAG
CAGATGGCGCGGCTCAGGCAGGCGGGCCATGAGATCGTGCTGGTCTCCTCCGGTGCGGTG
GCCGAGGGCATGAGCCGGATGGGCTGGAGTCGCCGCCCGCACGGCCTGAATGAGCTGCAG
GCCGCCGCCGCCATCGGTCAGATGGGGCTGATCCGTGCCTACGAGGCCTGTTTCCAGAAA
CACGGCCTGCACACAGCACAGATCCTGCTGACCCGGGATGACCTCGCCGACCGCATGCGC
TACCTGAACGCCCTCAGCACCTGCGTACCCTGA
>MCNPNBIB_00131 dTDP-4-dehydrorhamnose reductase
GTGGTCGCGCTGAACCGGGCTCAGTGTGACCTGTCACGCATTGAGACAATTCCCGGTATC
GTCCAAGAGATCAAGCCAGACCTGATTGTTAATGCAGCCGCCTATACCGCAGTGGATAAG
GCGGAAGCGGAAGAAGCGCTGGCCACCACCATCAACGGCACCGCTGTTGGTGTACTGGCG
GAGCAGGCAAGAAAGCGCAACGCGCTGATGGTTCACTACTCCACCGACTATGTGTTCGAT
GGCACCAAGCCGACTCCCTATACCGAAGAGGATGAGCCCAATCCCATCAACGCCTATGGA
CGTAGCAAACTGGCCGGTGAGCAGGCAGTGGCTGAGGTGGGAGGCGAATACCTGATCTTC
CGCACAACCTGGGTCTATGCTGCGCGGGGACACAATTTTATCAAGACTATTCTGCGTCTG
GCGGGAGAGCGGGACGAGTTGAAGATCATCGACGACCAGCATGGCGCACCGACTTGGGCG
CGGAATATTGCCGATGCCACGGCGTTGGCATTGGCGAGATGGATGTTACTAAAAGAACAG
GGGCGAGAACTCCCATCAGGTATTTTCAACCTGACCGCTGCCGGCAGCGCCAGTTGGTTT
TGGGCTGGCCAGCGCGATCCTCCAGGAGAGCGCTCGCTGTGGACTACTGCCTGCGACTGG
ACTGCCAAACCTCCACCCCATTCCTACCACGGCCTATCCTTTGCCGGCGCCCCGGCCTAG
>MCNPNBIB_00132 Flagellar basal-body rod protein FlgG
ATGACCGTACCCAATGACGCCACCAGCGTCACCATCGGTAGCGATGGCATCGTCTCGGTG
CTGCAGGCGGGCAACACCGACCCGACCCAGATCGGCCAGATCGAGCTGGCCTACTTCGCC
AATCCCCAGGGGCTGGAACCGATCGGCGATAACCTGTTTCGTGAGAGTGCCGCCAGTGGT
GGGGTGAACACCGCGATCCCCGGCAGTGACAGCACCGGCACCCTGATGCAGGGGGCGCTG
GAGAGCTCCAACGTCAACGTGGTGGAGGAACTGGTCAACATGATCGAGACCCAGCGCGCC
TACGAGATGAACTCCAAGGCGATCTCCACTACCGATGAGATGCTCTCCTACATCAACAAC
CAGCTCTGA
>MCNPNBIB_00133 hypothetical protein
TTGGGCAGCACCTCGATCACGCTGACCGTGATGTTGCCGGTGATGGCGTTGCTCTGGGAG
GCAGAACCTTCACCCTTGAAGTCGTTCGCCGCAGAGGTAGAGAAGGCAAGGGTATTATTG
TCGTTACTGGCCAGCGGGATCAGCCCCGGGGTGTTGAACTGGGGAGTGGAACCGAAGATG
GTCGGGTTGGCGATGGTGTTGCTGTTGGACTTCTTGGTCCCGCTCTTCGCCGACTTGTTG
GCGGAGGTGCTCTCGGAGAGGATCACGGTGAGCAAATCCCCAACCCGGCGTGCGCGCATA
TCCTCAAACCAACTCACTTCGTGCCCGCCCTGA
>MCNPNBIB_00134 hypothetical protein
GTGGTCTACGATAGCGGCACCTTCATCGATGCTGCTCGCCTGATCTGGATTCTGGAGGTG
CATGGACATGCTCGGGTGGCCCTGAAGAATGGAGGCTATGAGTCCTGGCTTGCGAACGGG
AAGGCGATCAGCTTCGAGGCAAGTCAGCCGCAGGCGCGTCGTTTCATCCCTACCGCCGAT
CCACAACGGATTGCCAGTAAACTCTCGACCCGGCTGGCGATCGACAACCCAGAGGTCGTG
CTGATCGATGCGCGCACGCCGGAAGAGTTCGCCGGCGAGGTGAGTGGGGCAAAGCGCTTT
GGCCACATTCCCACAGCGATCAACATCCCCTGGGATGCCAACTATGAGCGGGTGGATGGT
CAGCCGAAACTCAAACCTCTCAGCGAGCTGCGGGCGCTCTACGCCCGGCATTGGCCAGAA
CAAGCGGATCATCACCTACTGCAACAGGGGCAAACAGTCGGCGCTGACCTATTTTGTGCT
GCGCCAGCTGGGTTATGCGGCCGCCGCCTATGGTGGTTCCTGGTTCGAATGGAGTAA
>MCNPNBIB_00135 hypothetical protein
ATGGATAATAGCCATTCTAACCACAGTCATATCATTGCTCACCGACGCAGCAGCGATGGA
AAACTCCAGTTATTAGAGACGCACTTGGAAGAAACTGCTGCCATCGCTGCCAGTATCACC
GCGAAGATCGGGCTGTCCGAAGTAGGAGAGTTATTAGGGCTGCTGCACGATGTCGGCAAG
TACAGCGCCAAGTTTCAGGGGTATATCCAGTCGGCAACCGGAATGATTGATCCTGATGCC
GATTACTTTTCTGACTTTAGAACTCAAAAAGGGAAGATCGACCACTCAACTGCCGGAGCG
CAGTGGGTGTGGCAGCGGCTGGGGCGCTATGGGGATCGGGGCAGATTTTGTGCCCAGATA
TTGGCAACCTGCCTTGCGTCACATCATAGTGGGTTGATCGACTGCACTGAAGCCGGAAGG
GGAGGATGGGTTTAA
>MCNPNBIB_00136 hypothetical protein
TTGTTGGGGTCCTCCATCGCCAGGGTGAGTGTGCCGTTCTCCTGGTCCAGAGTGATCGGC
AGCACCCGGTTGCGCAGCGCGGTCTCGCGGTCGATCAGCGCCAGCGCCTCGGCGTCGGGG
ATGATGCTCGAGAGATCGACACTGCGCTCGTCAAAGATCTCGCCGATCACCTCGGTGAGC
ACCGCCTCGGAGATGAAGCCGAGGGAGATCAGGATCTGTCCGAGAGGCTCGCCGCGGTGT
TTTTGCTCCTTGAGGGCGATCTCCACCTGA
>MCNPNBIB_00137 hypothetical protein
ATGGGCAGGACACTGGTGAGTGCTGAGGTGAAAGAGTGTATCGGTATCACTTATCTGCTC
ACGGCACAGTTGGTAGAGCCGTTTTGCCCACCCCTTGGTATTGACGATCACCAGACAGTT
ACCCTGTTCGGAAAACTGTTCTAG
>MCNPNBIB_00138 hypothetical protein
ATGAAATATTTGGCGAGGTGGATGGTGCTCTGGAGCCTCGTTTCGGGGCCACTGCCAGCC
GCTGAGCTGTGGGTGACTCTGGAGAATGCGCGCAGCAGCGAGGGCAAGCTGCTGGTGGCC
GCTGCACAACAATGCGGAGACATACGCCACAGACAGCGACTTTGCCAGCGACGGGTTTCA
GGCCTATGCCTGGCAGGTGGTCGAGCCGCGGTCGCCCGAAACGCGGCTGCACTTCGCCGA
TATACCGGCCGGGCGCTATGCGGTGTCGGGTTTCCATGA
>MCNPNBIB_00139 hypothetical protein
TTGATCGGTGAACCGCAATTTCTCTCCCACCCTTATCATATCTACATCTGGCGACTGACC
GAGGTGCTGGCCGAGACGCTATCCGGCGTCGGCTTTGGTTACAATAGCTATGGTGCCTAT
GCCTCGGTCAACCACCTGCATTTCCAGATGTTTCTGCAGCAGGCGGCGATGCCCATAGCC
GATCCCCGCTGGGTACATAATGGTGGGCCAGAACCCTATCCGCTGGAGTGTCAGTTGTTC
AGCTGCCCCGAGCAGGCCTGGGAGTGGCTGAATCAGCAGCATCTGGAGGAGACTAGCTAC
AATCTGCTCTACCAGCCTGGATGCATGTATGCGGTGGCGCGTAGAAAACAGGGCAGCTAC
CAGCATTCCCCCTGGACTGCAGGATCTGGCTGGTCCGAGGTCGTCGGTGTTATCACGACC
TTTAATCAGGTCGACTTTGAAACGCTCGAGATGGAGACGGTGCTCAGCGAGATGAAGCGG
TTGCGCCTGGGGTGA
>MCNPNBIB_00140 hypothetical protein
TTGGGTTCAAACCAGGTCGATTTCGGCGGCATCACTTCACCCGCATCGGCCACCGCCATC
AGCGCCTCCATGCTGGTCGGGAAGAGCGAGAAGGCAACCTGCATCTCGCCGCTGTCGACT
CGCGCCTCCAGCCCCTCTAAGCCACGAATGCCGCCGACAAAGTCGATGCGGCTGTCGCGG
CGTGGATCAGAAATACCGAGGATCGGCTCGATCAGGTTGTCGGCCAGCAGACTGACATCG
AGCCGCGCCACCGGATCGTCCGCTGGGATGCGCGCCGGGTCGAGGCTCAGGCGGTACCAC
TGGCCGTCGAGGTACATGCCGAACTCGGCGGTGCCGGCGGGCTTGACCGGGGTGTCGCTC
ATCTCCAGGGTGAAGGCCGCCTCCACCTTCTCCAGGAAGGCCGCCTTGTCGAGGCCATTG
AGATCCTTGACCACCCGGTTGTAG
>MCNPNBIB_00141 hypothetical protein
GTGACACAGGTTGCAGCTTGCCTTGCTTCCCTTCCTAAAGTGGCAAAACTGGTCTCATTC
AGCGTTAAAGATGAGTCGCTCGGACGGCTGGGTCGTATCAATCCTGACGGAGTTTTTTTC
TGGGATCTGCGCCGGTTCAGGGGGGTGGGTGGTGTTGGTGCAAAGTTTCAGCCCCATGTA
TGGATAAGGCCAATTGTGATAAGTTTTCCCGGTTTTCAATCTCAAGGGATCATTACGGAT
GTCTTTGGATCATTCTGA
>MCNPNBIB_00142 hypothetical protein
GTGCCGGCCATTGATTTTGAGTGGAAGGGTGAGTCGCCCTTGGCGGGGGTGATCGGCAAG
GATAACTTCTCGGCCCGCTGGCAGGGGGACTTCACCTTCACCGAGGGCGACTACCGCTTT
ATCGCCCGCACCGATGACGGGATGCGGGTGTGGATCGACGATGCGCCGATCATCGACTCC
TGGAAGCCCCAGGCCGCCACCGAGTATTTCAAGGATCTGCATCTGGCGGCTGGCAGCCAC
CGGATCAAGGTCGAATACAAGGAGCATGGCGGCTGGGCCACGGCCCAGTTCCATTGGGAG
CAGCGCCACCCTTGCGGCGGCGTGCCCAGCGGCGCCTTCTGCGGCAGCTACTTCAACAAC
GAGCAGCTCCAGGGTGAGCCGGTGCGTCAGGAGCAGACGCCGGCCATCGCCTTCGACTGG
GGCCGGCAGCGGCCGATGCATGGGGTCAACCCCGACCGCTTCTCGGTGCGCTGGGAGGGC
AGTTTCAACTTCGACGGTGGCGCCTACCGCTTCACCAGTGATGTGGATGACGGCATTCGG
CTCTGGATCGACGATCGCCAGGTGATCGACGCCTGGAGCATGGATTGGAGCTACCGCGGC
AAATACAGCCGCCTGCTGCGTCTCGCCCCGGGGCTGCACAAGATCCGCAGAGTACCGGAG
GCCTGGAGCGACGCCCGGCCATTCCGCTGGGAGCGGTGCCCGTTGGCACGGTGCCGACGG
CCAGTTTTGCGCCGAGCTGTTCCACAACGAAGAGCTGCAGGGCGACCCGGTGGATGGCTG
GACTGA
>MCNPNBIB_00143 hypothetical protein
GTGAGCAGCGATCAGCCGGAGCAGCGCCACCGCGGCCGCATGCAGCGCAAGAAGGCGGCG
GTGGATGCCGCCATCACCCGCGCGGACCGGGACCAGGGCCTGTTGCTAGTGCTTACCGGT
AACGGCAAGGGCAAGTCCAGTTCGGCCTTCGGCATGCTGGCCCGCGCCCTGGGGCATGGC
ATGAAAGTCGGTGTGGCGCAGTTCATCAAGGGTCGCTCGGACACTGGAGAAGAAGCCTTC
TTCCAGCGCCAACCCGGCGTGTTCTGGCATCTGCTCGGTGAAGGCTTCACCTGGGAGACG
CAGAACCTCACCCGCGACATCAAGACCGCGCAACGCAGCTGGCCCGTGGTACGGGAGATG
TTGCGCGATCCATCTCTGGGCCTGATCGTACTCGATGAGCTCACTTATCCCACTCAAGTA
TGGCTGGCTGGAGATCGATACCGTGCTGGCCGACCTCAAAGCCCGCCCACCGATGCAGCA
CGTGGTCATTACCGGGCCAGCGGCGCGCACTCAGGCGCTGTGTGA
>MCNPNBIB_00144 hypothetical protein
GTGACTCATGTAATCCCATGTCCGGGCGAGGATCTCGCGCAGCGCCGGCCAGAGGCGAAA
CCGCTCATTGACAAACTCCGCCCGTTCGTAATGTTTGAGGATGATGGCGTGGCTGTCGTT
GTAGATCCAGAAGCGCAGCAGATATTCGAGGATGAAAACAGTCACCGCGATGCGCTCGAC
CACATCATCGATCAGCCCCAGGTCGTGGCGCACCTCATAGATCAGCAGCCAGACGCTCAA
CAGCACCAGCAGGATCATGAAGATATCGAAGTAGGGCCGCACCGGCGCCAGAGGGTTCTC
CAGCAAGTCGTAGAAGAAGTGCTTGGCCCAACAACGATAGCGGGCCGAGCCCTCCAAGGC
GTAGCTGAGGCGGATCAGTGTGTGCGATATCCCCATCTGCTCTCTTTTTACGGCTGCCGG
GCGGCAATGATCGGGCCGCGCGGCGCTAAAACGGCAAGACTAGGAGCCTAG
>MCNPNBIB_00145 hypothetical protein
ATGCCCACGTTGATCGACTGCAGCCGATCGCCAAAACGCTGCTGCACCGCATCGCGGAAC
AGAAAACGGGCCACCAGGAAGGCCAGGGTCGCGCCGATAGTGGAGGCGAAGGAGACCAGC
ACGAAGCCCCACACCAGGCCAAAGATCGCACCGATCGCCAGGGTCATCACCGTCGCGCCG
GGCAGCGACAGGGCGGTCACCAGCACATAG
>MCNPNBIB_00146 hypothetical protein
ATGGATGACTTCGGTTTTCCGGTGGGTGCGGCCCATTTTCGTTTCCGAGCGGAATCTCGG
ATCGTTTGGCGGCTACTCCAGGGTGTGAATCCGAATGGCACGGTTCTCGACCTTGGATGT
GGTGTTGGATATTGGGCCGCAGCATTCGCTCGATGCTTCTCCCGCGTAGTCGCCGTCGAG
GGTAGCGGCGCACTCTACCAGGCATTGGAGGCGCGATCCGCCGCCTACCCGAACATTCGT
CCGGTACTCGGCAATGTCCTGTCGTTCGAACCCGATGCTCACTACTGCCTGATTTTTCTC
GGTGGCCTGCTCATGTACCTTGATGAAGAAGACGTGATCGACACTGTTGGGGAGGCTGGT
TGCAAGCCTCGAGCCGGGTGGGATCATTCTGTGTCGCGAGTCCACTGTCCGGGGGGGAAC
CGAGACGTATGCGGGTGA
>MCNPNBIB_00147 hypothetical protein
ATGCCAGCTCACGATTTCCGCGATCAGACAGGTAACGAGCGGTTCAGCTTCGACCTGCTC
GGCCACTGCGCCGACCGCTACGGTGTCTCCCTGACCTCGGCCGTGCTGCGCTGGCTGGAA
TTCACACCCAAGCGTGCCATCGCGGTCTTTTCCGAAGAGGGGGGAATGCACTGGGCCAAA
TCCAGCACCAAAGCGTTCAAGACCGGCAAATACTTCGCCACGCGCCGTGGCTACAACGAG
GTGCCCACCGCCTCGATGGCGGCGCGACAGACCTTCTCTTTTGAGGCGCGGAACGGTGTC
CGCCATGGCCCCGGGGTCTGGTTCGACGATGAGGAAGTAGTCGAGCACACCATCTACTCG
GAAGAATACGAGAAGACCCTGACTGTACTGCTTCTGGATGACATTGGGGGGTACGATCGG
CTGGACGAGGAACCGGAAGAAGACGTAGCCGACTGGTTCTCCCGGGGTCTCTGA
>MCNPNBIB_00148 hypothetical protein
ATGGGCTCGATGGTAGTGCAGGCACGCGGTGTCGCCGAGTATCTGCAAAAGAGCCGCAAA
CTGAAGATCGGCGTAATCGACATCACCCAGTTCCGCCCCTTCCCCGGCGACCTGCTCGGC
AAGGCGCTGCAGGGAAAAAAAGGTGTGGTGGTGCTGGAGCGTACCGACCAGCCGCTAGCG
GAAGACCTGCCACTGATGCGCGAAGTGCGCGCACGCCATCTCCAAGTGCATGGAGAACGG
CCAAGCTGA
>MCNPNBIB_00149 Glutamyl-tRNA(Gln) amidotransferase subunit A
TTGCTGCAGGCGATGGCCGGCTTCGACCCAAAGGATTCCACTAGCGCTGAGTGCGCCGGT
GCCCGACTACTCAGCGAGCCCTCAACGACTCCCTGCGAGGGACTGAAAATCGGTCTGCCG
AAGGAGTATTTCGGTGAAGGTCTCGACAGTGCCGTGGCCGAATCGGTCGAGGCGGCGATT
GCCGAGTACAAAAAGCTCGGCGCCGAGCTGGTGGAGATCAGTCTGCCGAATACCGGTCTG
GCGGTCCCCACTTACTACGTGGTGGCGCCGGCTGAGTGTTCCTCCAACCTCTCCCGCTTC
GACGGCGTGCGTTATGGCTATCGTTGCGATGAGCCAAAGGATCTGGAGGATCTTTACAAG
CGCTCCCGCGGCGAGGGCTTTGGTGCCGAGGTGAAGCGGCGCATCATGATCGGCGCCTAT
GTGCTCTCCGCCGGTTACTACGACGCCTTCTATGCTGAAGGCACAGAAGATCCGTCATCT
GATCTCTGA
>MCNPNBIB_00150 hypothetical protein
ATGGAACTCCGGGTAGTAGTGACCGTCGACATTTTTGGCAATGGCTCTCATCTGTGCTTT
CGTGACTGGCTCGCCCCGGAAAAACTCGGACCCTGTCGGAAAAATACTCTAATCCATCAG
AAAATTCCTAACATCTTTATGCAGAAAGGTGTCGTGATTCTTTACACCCTGATTGGATAT
GCTGAACTTAGGAAGAGCGGCGACCGATGCGGACAGCGAGCGGGACGCGGCCAATTGGGG
AGGCAGGTTATGAGTAGTAAAAACGAGATGACTCGGGCGCAACGGGTTGCCTATCTGAAA
GAGATCATTACATCTCTTCAGCCACCGGTGACTGATGAGGAGGCGCTGGCGATAAAGACC
TGCAGGCGACTGTTACAGATGGAACGGAAGAAGGCGGATAGATAA
>MCNPNBIB_00151 hypothetical protein
ATGTGGCGGTTGGCGAAAACTATACGGAGCCTGGCTGCTGAGGGCGTCGATGCGATGGAT
GGCGCGGGCTTCGACACCGCGCTCGACGCCACTGATCCCAAAGACATTACCAAAACCAAC
GATGTCGACACCAACGTGATGGGCCAGTACACCCGCGTCTATACCGCTACCGATGCGGCT
GTGCAATGTCGCCACCCTGACCCGCACGGTGATCGTCGGCCCAGCGGTGACCATGACGGC
CGACAATAA
>MCNPNBIB_00152 putative ABC transporter phosphonate/phosphite binding protein PhnD2
TTGCGCGGTGAGCCGGTAAAGATCCGCATCCAGGTGGCAAAAAACTATCAGACGGGCATA
GATGACCTGGTCAAGGGACGGGTCGATTTCTCCCGTTTTGGGCCGGTTTCCTACATCTTG
GCGAAGCGGCAGAATCCGAGCCTGAGCATCATCGTGGCGGAATCCAAGCAGGGGAAAAAG
GAATACAACGGTGTTATCTGTGTTCACAAAGATAGCCCGATAAAACGGATCGAAGAGTTG
GCCGGCAAGCGGTTTGCCTTTGGCAATCAACGTTCCACCGTTGGCCGCTATCTGTCGCAA
CTCTATCTGGTGGAGCATGGGGTGCGGGAGAGTGATCTGGCGTCGTATGACTACCTGGGG
CGGCACGACAAGGTGGGAATGGCGGTGGCAGCGGGTACCCATGATGCGGGGGCGCTGAAA
GAGAGCACCTTTTTCAAGTTGGCCAAGAAAGGCAAGCCTCTGCGGCAGCTTGTCACCTTT
CCGCTGGTCACCAAACCCTGGATTGCCAGGCAAGGATTGGCCCCCGAACTGCGGGCCCAA
CTGCGTCAGGCACTGCTGGAATTTCGGGATGACAAGGCATTCAAGGCGCTGAAGAAGGAT
GGCTTCCTGCCGGCGGACGATACGGATTACGATCGAATCCGCCGTGCGATCGAGCAGAAT
GAGCAATTTTTTGCGGATTAG
>MCNPNBIB_00153 hypothetical protein
GTGGAGCGCCTGCGCCTGGGTGAGCGGCTGCAGCTGGAGTGGGATCTGCAGGATCTGCCT
GAAGCGGCGACCCTGCCGGCGCTGACCCTGCAACCGCTGATCGAAAACGCGGTCTACCAC
GGTATCGAGCCTGCGCTGGAGGGGGGGCGTATCGAGATCGTTGGCCGCTACCGGCGCCGA
CGCATCAACCTTAGTATCCGCAACAGTCTACCGCCGGAGAGCGCGGAGAAGGTGCGTGAA
GGCAACCGTCTGGCGCTGGAGAATATCCGCCAACGGTTGGCGGCGCGCTTCGATACCGAG
GCGAGTCTGATTCATTCTAAGGTGGATGGGATGTATCAGGTGCGGTTGGTGATCCCCTAC
CCTTGGAGCGAGACATGA
>MCNPNBIB_00154 hypothetical protein
GTGGCGCGCCGCCTTGCGCCCCTTCACCGTACCCGCCATCTGGATCGCGCCGCCGTAGAG
CAGCAGCTTCTCGGTGAGAGTGGTCTTACCGGCATCCGGATGGGAGATGATAGCGAAGGT
GCGCCGCCGGCTGAGTTGTTCGAGCAGTTCGTCTGA
>MCNPNBIB_00155 hypothetical protein
GTGGCCGGGAGTCTCAAGCAGGTTGACGATCTCGTTGCGGTAGGGGAACTGCCATCCACC
GAGGAGGTCACCGAGATGCCGCGCTCCTTCTCCATCTCCATCCAGTCGGAGGTGGCGTGG
CGCGCCGCCTTGCGCCCCTTCACCGTACCCGCCATCTGGATCGCGCCGCCGTAG
>MCNPNBIB_00156 hypothetical protein
TTGCTCCGTGCTCGAGTATTGGTTGCCAGATTGGGCGGAGATGGTTTGTGTGCGCCGACT
CAGTCAGACGGTAGGAAGTTTATAGACCCTTTTTTCTGTGATAACAGCATCGAGGGGGAT
GTCCCAGTGGTTTGCTGCGAGGATTTGCTCACTCTTTTGGAACTCATGGGCCAGGCCGAT
CAGCTTGGGTCCTCGCCAATGGCTTCGCTGCGTTTTGAATGA
>MCNPNBIB_00157 Cation efflux system protein CusB
TTGATCCAGACCGGGCACCAGCAGCGCGTTATCCTGGCGCTGGAGGATGGCCATTTTCTA
CCGCATCCTGTCAAGACAGGCCAGGAGTTTGGGGATTGGATCGAGGTCACCAACGGGCTC
ACGGTTAACGATGAGGTGGTCGTATCAGGGCAGTTTCTGATCGACTCCGAAGCCAGCCTC
AAGGGCAGCCTCGCCCGCCTGCACAGCCATTAA
>MCNPNBIB_00158 hypothetical protein
ATGATACAAACAAGACAACATCGGGGTTGCCCCTCAAAAAGAAGAAATCATTTATGTGTA
ACTGTGAGGAAAAGACTGCGATCGTCCAGAGAATCTTCACTGAAGAAGAAAGATCCGCCC
CTACATACCCAATATATCAAAATATATGACATTACAGTTGACACTGGCACAGAAGGTAAA
TTACGTCGACACAACCACACAAAGCGCGTGACCCTGACCAGACCCCAATGTAATCAGGAA
GAACTGTGCCAACACGTTACAGCCTGTACTCCGTACCCCATGACATGTCTTAGAGACCCC
TCGACACAGACAGCTTACCCGCAGACTGGCGCAAATGGGTCAGCTGTACTTATGACAGGA
CATGTAAGGTTTACCAGAAACACTAATAAATAA
>MCNPNBIB_00159 hypothetical protein
GTGGATGTTTTCCGCGCTCATTGGATCAGCAGGGGTCAGGGGCAGCGGGGCCACCGGCTG
CATCCGCCAGATGTCGCGATTGTACTCCTGCATGGTGCGGTCGGTGGAGAAACGGCCGCT
GCGCGCGCTGTTGATGATGCTCATGCGAAGCCACTGCTCCTGGTCCTGATAGGCCTCGGC
GGCACGCTGTTGGGCCTCCACATAGCTGCGGAAGTCGGCGGCGGTCATCCACGGATCGTA
GGGGTTGCGGATCGACTCGATGATTGTGTCGAACCGCCCCGGTTCGAACTGGTTGAAGTA
GCCGCACTCCAGCAGTTGCATTACCTGGCGGAAATCGGCGTCATTGTCGATGATCCGATT
CGGATCGTAGTGTATGCGCTGCGTGTCGACCTCTGTCGCGGTCAGGCCGAAGAGGAAGAA
GTTCTTCTTGCCGACCTCTTCCATAATCTCAATATTGGAGCCGTCGAGGGTGCCGATGGT
GACTGCGCCGTTCATCATGAACTTCATGTTGCCGGTGCCGGAGGCCTCTTTGCCGGCGGT
GGAGATCTGCTCCGAGAGGTCGGTGCCGGGGGCGATAACCTCCATTGCTGA
>MCNPNBIB_00160 hypothetical protein
ATGATCCAGCGAGATACGGATGCCGCGCCAGCCGAGAAATGGGTTCGACTCGTTGACCGG
AAAATAGGGCAACGGCTTGTCGCCACCAATATCCAGGGTACGGATGGTAACCGGGCGAGG
TGCGAAGGTCTCCAGCACACTTCGGTAGTTGGCAGTCTGCACCGACTCACCGGGGAAGCT
GTCACGCACCATGAACGGCACCTCGGTGCGGTAGAGGCCGATCCCGGCCGCCTCAGCCAG
CCCCAGACTGCTCATCTCCGACACCAGCCCAGTGTTCATGTGCAGCGGCACCTCAACCCC
GTCGGTGGTCTCGGAGGGGAGCGCCCGGATCGACTCCAGTTCCTGGCTCAGCGCCCGATC
CTCATCGGCGAGGCGCTGATACTCCTTCTGTACCGAGGAGGCGGGGGAGATATAGACCCG
CCCACGATAACCATCCACGATCAGACGGCGCCCATCGATCCGCCCCACCGGCAGATCTCT
GGCACCCATCACCGCTGGCACCCCCATGGCACGGGCCAGGATCGCCACATGGGAGAAGCT
GGCACCTTTTGCCGAAACGATACCCGCTAG
>MCNPNBIB_00161 ATP-dependent DNA helicase RecQ
TTGATCATCGTCGCCACCATCGCCTTCGGCATGGGCATCGACAAGCCCGACGTGCGCTTC
GTCGCCCATCTCGACCTGCCCAAGAGCATCGAGGCCTACTATCAGGAGACAGGTCGCGCC
GGTCGCGATGGTGAGCCCGCCAACGCCTGGATGAGCTACGGCTTGCAGAACGTCATCACC
CTACGGCAGATGATCGAACAGTCCGACGCCCCGGAGGCTCAACAGACAGTGGAGCGGCGC
AAGCTCGATGCAATGCTCGGCCTGTGCGAGACTACCAGCTGCCGCCGTCAGGCACTGATC
GCCTACTTCGACGACCAACTGGATGCCGCCTGCGGCAACTGTGACAACTGCCTACTACCG
CCCGAGACTTGGGACGCCAGCGAGGCGGCGCAGAAGGCCCTCTCCGCTGTCTACCGCACC
GGCCAGCGCTTCGGCGTCAACTACCTGATCGACGTGCTGCATGGCGCCGACAGCGAACGC
ATCCGCAACTTCGGTCACCAGCAGCTCTCAGTCTACGGCATCGGCAAGGAGTTCAGCGGT
CCAGAATGGCGTTCAATCTTCAGACAGCTAGTGGTACGCGGCCTGCTGGCGGTCGACATC
CAAGGTTACGGCGGCCTGCGCCTCACCGAGCAGGCCCGACCAGTGCTGCGCGGCGAGACC
CGGCTCGATCTGCGCCGCGAACGAAAGCCCGAGAAGATCAAAAAGAACAAGGTGCAGCGG
CGCTTCAGTGACCCAGCCGACCTAGAGCTGTGGGAGGATCTACGCACCCTACGCAAGGAG
CTGGCCGAGGAGCAGGGGGTACCGCCCTACGTGATCTTCCACGACGCCACCCTGGCAGAG
ATGGTGATCTGGCGCCCGGAGACCCCCGCCGCGCTGCTCAACATCGACGGCGTCGGCCAA
GCCAAACTGGAACACTATGGGGAGGAGTTCCTCGAGCTGATCCGCCAGGCCGAACCGGCG
GCTCCCGAGACCCATCATTGA
>MCNPNBIB_00162 hypothetical protein
GTGGATGAGCTGGCGCAGACCACTCCGCACTTTTCCGGCGCTGACATCGTCGGTCTGATC
GACCGGGCCATCGAACGGGTGCTGGAAGAGATCATGGAGACAGGTGAAGAGCGGCAGCTG
ACCATGAACGACTTGCAGATTGCTCTGAAGCAGGTCAAACCCTCTACCCGTGAGTGGCTG
GAAACCGCTAAAAGCTACGTTGAATACGCCAATAGCAGCGGCCAGTACGATGAGCTGCAG
GCCTACCTGGAACGGTCCATGCCAAAGCGACGGATGGGCTTCTTGTAA
>MCNPNBIB_00163 Carbamoyl-phosphate synthase large chain
GTGCTGCTCGATCGCTTCCTCGACGATGCCATCGAGGTCGATATCGATGCCATCTGCGAC
GGTAAGGATGTGTTGATCGGTAGCATCATGGAGCATATCGAACAGGCCGGCGTACACTCT
GGCGACTCCGCCTGCTCACTGCCGCCCTACACCCTGTCGCCCTCGGTCCAGGATCGAATG
CGCGAGCAGATCCGCCAGATGGCACTGGAGCTGAAGGTGATTGGTCTGATGAACACCCAG
TTCGCGATCAAGGACGATGAGATCTACCTGCTGGAGGTCAACCCGCGCGCCTCACGTACC
GTGCCCTTTGTCTCCAAGGCGACCGGGGTGCCGCTGGCCAAGGTGGCCCCGGGGGGGGCC
GGNCCCGGCTTGCATGGCCGGCACCAGTCTTGCCGAGCAGGGTTTCACCAAAGAGGTGAT
CCCGGAGAACTACTTCGTCAAGGAGGCGGTCTTCCCCTTCGTCAAGTTCCCCGGCGTCGA
TACCGTGCTGGGGCCGGTAGATGA
>MCNPNBIB_00164 Intermembrane phospholipid transport system lipoprotein MlaA
ATGATGAGTCGCTTTTTTTTGCAGAGTGGCGCTGTGAGTGTGTTGGTGCTGGTCTGCCTG
GGGATGATCTCCGGTTGTGCCAGTGTGCCTGCTGAACAGGCTCATCCGTCCGATCCACTT
GAATCGTTCAATCGTGGCAGCGATCGTCTCAATAGGGACTTTGATGAGGCTATCGGCAAG
CCGGTGGCCAAAGGGTACCGTCGGGTGTTGCCCGATCCGTTTGATCGGGGTTTCACCAAC
TTCTTCGAGAATCTGACCGACGTCAATTCAGCTGCCAATAATCTGCTGCAGGCGAAACCC
AAACAGGCGGCCTCTGATGTGGGGCGGTTCTGCGTCAACACCACCATTGGTCTGCTCGGT
TTCTTCGATGTGGCCAGCGATATGGGGCTGCAGCGCTATCGGGAGGATTTCGGCCAGACG
CTTGGTCATTGGGGTTACGAGGAGTCCGCTTATTTTGTCATTCCGATCCTTGGGCCGAGT
ACGGTGCGGGATGCTGCAGGGCGAGTGGTGGATCTGTTTATCAATCCGCTCTACTTCACG
CAGGAAGGGCTGCGTTGGAGCTTGTTGGTGGTCAAGCTGATCGACATCAGGGCAGACCTG
CTGGAAACGGTCGAAGCAGTGGATGAGGCGGCGCTGGACCGCTATGTCTTTGTGCGAGAG
TCCTATCTACAGAAACGCCGCTACGATATCTTTGATGGCGATCCTCCGTTGGAGGACGAC
CTGTTCGATGAGTTCTTCGATGAAGATCTTAATCAGACTCCATAG
>MCNPNBIB_00165 hypothetical protein
TTGGAACAGAGAGAGCGCACCATCCAGGGCGTTGCCTATCGGTTTGACGTGTTGCGGCAG
AGGTGGCGCAACCTGTTTATATTCGTAGCCATACTGCTGCTTCAGCTGCTGCCAGAGCTC
GGTGAGAAAGGCCTCGCCCCGGGCCGCCTCGCTGGTCGGATAGATCACCAACGCCGAGAG
GGCCAGAGTGTAGGGGCTGTCATTGCCCTCGAAGCGCAGGTTGAGCTGGCCGTCGCTGAC
CAGCACATCGAACTGCAATGGCTGGTAGCGGGCCGGGATGTAGCGCTGCCAGATGTCGTC
ACCGGGCAGATCCTCCGCGTCGTCGTGACGGTAGTATCTGGCCCAGAAATCGGCCACCGT
CGGCTGTTCGTCCAGAACCTTCTCGCCCTCGGCGTAGACCGCCCGGTGTTCGTAGTTGGG
GTAGTACTCCCAGTAGCCCGGGGTCCTCCAGCACCATCCAGACGTGGTATTCACCGTCCG
GTAGGTCGAAGTCGAGGCCGCCGCTGTTGA
>MCNPNBIB_00166 hypothetical protein
GTGCTGGTCGTCACCCACGGCGGCGTGATCCGCGTGCTGCTCTGTCAGGTACAACAACGT
CCGGTTGGCAGACTACTGGAGATCGAGGTCAAACATGGAGCCTTATACTCCCTACGCACC
TCAATTGATGCGCAGGAAACCCCATCCACCAAACAGATCGAACAGCTCTGA
>MCNPNBIB_00167 Chaperone protein HtpG
GTGGCCAAGGGCGCCCTCGATCTGGGTGAGCTGGAAGACAAGGAGGAGAAAGAGGCCCAG
GAGAAGTCGGCGGAGGAGCACCAGGGGCTGCTGGAGCGGGTCAAAAAGGTGCTCGGCGAG
ACGGTCAAAGAGGTGCGCGTCAGCCACCGGCTCACCGACTCCCCCGCCTGCCTGGTGGTG
GAGGAGCACGACATGAGTGCCAATCTGGCGCGGGTGCTGAAGTCGGTTGGCCAGGACGCG
CCCGGCACCTCACCGATCATGGAGCTCAACATGCAACACCCCCTGCTGGAACGTCTCGAT
CAGGAACCCGACGAAGATCGCTTCGCCGACCTGACCCGGGTTTTGTTCGACCAGGCCCAA
CTGGCGGAGGGTGGTCAGCTGGATGACCCGGCGGCCTTTGTGCGGCGGCTCAATACATTG
ATGTTGAATCTTTCGGGAGAGTGA
>MCNPNBIB_00168 hypothetical protein
ATGGCGGCTGGCCAGATGCTCGTCCAAATCCTTAAAATCGGCGCGCAAGTTTTGCAGGTG
CGCCTTATGGTAGAACAGCTCCATCCGATCGAGCACGAACGGAAGGTTGATCGCCACCAT
AGCAATGAGCGGGATGAACCCGTAGAGAAACAGAAACAGCAGCAGTTGGGTACGTAG
>MCNPNBIB_00169 Putative peroxiredoxin bcp
GTGCGCCTGCTGGCCGATCCAGATGGCGAGGCGTGTGAGGCCTATGGAGTTTGCCAGGAG
CGAGAGGCGCACGGAGAAAAGCGCATGGGAATCGTGCGCTCGACCTTCATCATCGACAAG
CATGGAGTGCTCCGGCATGCGCTCTATGATGTCAAGCCCAAGGGGCATGCCGCCGAGGTG
CTGCAGCTGGTGCAGCAGCTCTGA
>MCNPNBIB_00170 hypothetical protein
ATGGCTAACTACTCCGTAAACTCTGTTGATGTCCACAAAGTTGGGGAGTATTGGGCGTTT
TTCAAGGGCGATGACGCCAACCTTGCAAGCGAGCGCACCGCGCGCCAGCAACGCGCCTAC
ATGGAAAGGAAAAACACCGAGGGATGA
>MCNPNBIB_00171 hypothetical protein
GTGCTCGGCGAAGCTGGCGCGCTTGAGGGTGATGATCTCGCGTGTCCAGAGCACATCACC
GACCGGCTCCAACACCCAGGCCACCCACAGATCGGAGCGAGCAGCGATGTCATTCCCGAT
ATAGACGGGGTTGCTCTGATAGCTGTCGGGGGCGCCGGCTTGCGGGTGTTCACAGGCGTT
AATCAGCGTATAACTGAGCCAGGCGCTGGCGGCGTCGAGCCACTTCAGCTCAAACTCCTG
GGCCCAGGTATTCTTCATCATCCGCGCCGTCGCGTAGCTCGTCGATATCGCGCGGTAACC
CATCGTTTACCTGCCTGA
>MCNPNBIB_00172 hypothetical protein
ATGGCCGGCGCTGTCCGATTCCGCCACAAAGCGCGGGGCGCCGGTGGCGCTGGCGACCTT
CTGCAGTTTATGCAGGTCCGCACGCAGGGCAGGATCACCCGCCGGGATGCGGATCTTTCT
ATCTTCAAAGGCCTCTTTGCCCTGAGTGGCCATCACCAGCTTGTTGGGGCCAGTGAATAG
>MCNPNBIB_00173 Inosine-5'-monophosphate dehydrogenase
GTGGAGAATCNNTTCCAGGGGANCNNGCTCCNNTACAANGNNTCCNTANNNTCGCGGNNN
CATGGGCNNTCGCTGGGCGCGATGTCCGGCAAGCAGGGCTCCAGCGATCGCTACTTCCAG
GAGAGCACCGACAAGGAGAAGCTGGTGCCCGAGGGTATCGAAGGGCGCGTCCCCTACAAG
GGCTCGGTGACCAACATAATCTACCAGCTGGTGGGTGGTATCCGCTCCAGCATGGGGTAC
ACCGGCTGTGCGAATCTCGATGAGATGCGCACCAAGCCGCGCTTTGTGCGAGTTACTGGC
GCCGGCATGACCGAGTCCCATGTGCACGATGTGACCATTACCAAAGAAGCGCCCAACTAC
CGTCGGGACTGA
>MCNPNBIB_00174 DNA-directed RNA polymerase subunit beta
TTGGTCTCTTCCCGTCATCAGAATGAGTTCACCCTCTCCGTTGCGGACAAGGTGCAGTAC
ATCGACGTCTCGCCCAAGCAGATCGTCTCGGTGGCGGCCTCGATGATTCCGTTTCTGGAG
CACGATGATGCCAACCGCGCCTTGATGGGGTCCAACATGCAGCGCCAGGCGGTGCCGACC
CTGCGTGCAGAAAAGCCCTTGGTGGGTACCGGTATGGAGCGCACTGTGGCGGTTGATTCC
GGTGTGACCGTGGTGGCCAAGCGTGGCGGTGAGATTGAGACTGTCGATGCAGCGCGCATC
GTGGTGCGGGTCAATGATGACGAGACTGAGGCGGGTGAGTCGGGTGTCGACATTTACAAC
CTTACCAAGTACACCCGCTCCAACCAGAACACCTGCATCAACCAACGGCCATTGGTGAAA
GTGGGCAACACGATCGCCCGCGGTGACGTGTTGGCCGACGGCCCCTCCACCGACATGGGC
GAGCTGGCTCTGGGCCAGAACCTGCGCGTCGCCTTCATGCCCTGGAACGGCTACAACTTC
GAGGACTCGATCTTGATCTCCGAGCGGGTTGTCGAAGAGGATCGCTTTACCTCGATCCAT
ATTGAAGAGCTCACCTGCATGGCCCGCGACACCAAACTGGGCCCGGAGGAGATCACTGGT
GATATCCCCAATGTGGGCGAGGCGGCACTCTCCAAGCTGGATGAGTCGGGCATCGTCTAC
ATCGGCGCCGAGGTGAAAGAGGGTGACATCNCTGGTCGGCAAGGGTCACGCCCAAGGGGC
GAGAGCCANGCTGACCCCCGGAAGAGAAGCTGTTGCGGGCGATCTTTGGCGAGAAGGCCT
CAGACGTGA
>MCNPNBIB_00175 hypothetical protein
ATGGTTCTTGATGATCTTCTTCTTCACCAACCAGAGGTGCAGATACTCCGCCCACTCGGA
GAGCAGGTGGTAGGGGCAGACCCAAGAGCAGAAGGTGCGGCCACCGAGCAACAACCACAA
CACAAACACGGTGGTGGTGCCGATCACCAGATTCAGCACAATATGCTTGTATGCCAAAGC
CACTTGCAGTGCTGA
>MCNPNBIB_00176 Alpha-2-macroglobulin
ATGCTGCAGTCGCAGATCGTGCACAGGGAGTATCGCGATGATCGCTTTGTCGCCGCCCTC
AATCTACGCAAAGGCCGGTCGAGCCACCTCTTCTACCTGGCCCGCGCGGTCACTCCCGGC
CGCTACCAGGTACCGCCAACCCTGGTGGAGGATATGTACCAGCCAGAGCTGCGCGCGATC
GGTGAGTCGGGTGGCCTACTCGAGGTGGTCGACGCACCATGA
>MCNPNBIB_00177 hypothetical protein
GTGCAATCAATTCATGATAGTGCGGGCGCCGTTAACATCTATCGTGAGTGGCTGTCGGTT
GAATGGACTAAGCGTGACTCCCTGAATACTGACCTTAGCGAGCTAAAGGCAAAACGTGAG
CATGCTGAGAATAAGTTAAAAGACATGGAGCGAGACTACAAGCGCCAGAAAAAAGAACTA
GAAGCAGCAAAGGCAAAACAGAATTCTAGCTTGATAAGTCTTAATCGGCAGAACGAGCAA
CTTAGCTCTATTCGTCCCCGCTTCTTGTTATATATGGAGAGTGTAGAAGCAACCACCCCA
TCAATGCCATTCGATCTTTTGATCCAGGAAGTTCAATCACTTCTGGATTCCAATGACAAA
ATGAAAGACCAACTTATTGAAGATGTTCGTTGGATTGATAGCAAGATCGGTCATTTTGAT
GAAACCCAAGTCGGGCAAGCTTGGCTGCGCGCCAAAGACAATCTCAGACAACAGCTTAAT
TATGACGACCCGTTTGACCCGAAATTTCCTGATCAACCTCCCGCAGGCATTAGAGGTGTT
CATTGA
>MCNPNBIB_00178 hypothetical protein
GTGGCTGCCGGAGAGCTCCTCATAGATCCGGGGGTGGGTCTTGCCAAAGTTGATGGCGGT
GTAGCCGCCATCCAGGGTTGCCTGTTTTTGCTTGATGATATCCGCCTCGATGGTGGCGGC
CAGGTGATTGGCCTGACCGGTGAGATCCGCCGCCGAATGGTAGTCGCTACCCTCGTGTTT
GAAGGCTGGATTGCGTAG
>MCNPNBIB_00179 ATP-dependent RNA helicase DbpA
GTGGCCTCCCGCGGCCTAGACATCGACGCTTTGGACGCCGTCATCAACTACCATCTCTCC
CGTGAGTTAGAGGTGCATGTTCACCGTATCGGTCGCACCGGACGCGCAGGCAGCAAAGGC
ATCGCCTGTACTTTGTATAATGACAAAGAGAGATACAAAGTTGAAGCACTGGAAGAGTAC
CTAGATCAGCGCATTGTTGCCTCGCCCTTGCCGCCATTCAGCTTGCTGGAGCAACCCACC
TATAAGCCACCCATGGTGACCCTACAAATTGATGGTGGCAAAAAGCAGAAAGTGAGACCC
GGCGATATTCTCGGCGCACTCACAGGAAAAAACGGCATTGCTGGTAAACAGGTCGGCAAA
ATTCATATTTTCGATAACTGGGCTTATGTGGCCGTCAGTGGAGATGCGGCTCAAACGGCA
TTAATAAAATTAGGCGAGGGAAAACTGAAGGGGCGTACGTTTCGTGTGAGACGGATACGG
GGGTAG
>MCNPNBIB_00180 hypothetical protein
TTGGAACGATGCAACAAACTGGTCCCCGTAGATTCACCCCCGGAGCGCGACAATTTCTGG
ATTAGGGTCAAGCAAATACTTGACTGGAAGTGGAACACAGTAGCACGTAATACCGCATCA
GCTATTGGTATCGAACTTGGTGAAGGATTCCCACAAGGATTGGTTTCCGCCGGTTTCTTC
GCGAATGCTTATCTGCTTGATTTCGACCAATCTATTGGAGGCGCAATCGGTGCCAGTATT
GGCAATAGGCCGGTTTTCACGGTTCATGATTATTGCCGTTACGTTGATGATTTACGATTA
GTAGTCAGTGTGGAAGGTGCGGTTGATCTGAGCGATCTTCAACACGAAATTTTCGCTTGG
GTTTCGTCGAGACCTAAAGGTGAAAGGTGGCCAGTTCTCTTGAGCTTAACAGGAAAAAGA
TTCAGATCACTGCCTTGGAAGATCTTGATAATCGGGGTGTATTTTCCGAACGAGTAG
>MCNPNBIB_00181 hypothetical protein
ATGTTCCAGCAGAACCCTCTCGGTGCGTTCACTGACGCGCGCCGCCATATTTCCGGCTGG
AATCTTGGTTTGATCGATCTTCCAGGCGATCTGCTCACACTGCAGCAGTTTGAGCCTGTT
GTCGTACTCCTTGAACTTTTCCTGCAGGGCCTCCTGCGAATGACCGGAGAACCGGCCAAG
TTCTGGATCTTCCCGCAGTATCTCTCTCGCCAATACATCGAATATGCCCGCCTGGTACGC
ATCCTCGACCTGCTCAATCTCGAATTCACTGCGTTCCACACCATCGGCAAGCCTGCCCAG
GCCCAAGGCTTCAATCTGGTCTCGCACGCGTACGTAGTCGAGCCAGTTCTGCAGCGTCTC
CCCGTTATCCAGTGCCAACCGATTCCTGGGGATCAGCTCGTCTATCCGTTCGCCGGAATA
AATCGTCCATCCTGCCCGGTCCAAGCGAACCATGGCTGCAAAGGCATCATAGGATTCCTG
CTGCAAGGTCATCGTGGCACGCAATTGCTCGGCATGTGA
>MCNPNBIB_00182 hypothetical protein
ATGAAAGCTGAGTTCGATCAGTGGCGTAACCTGGCCGGGCCCGTGAGCTCAGCCGTTGTG
TTGCACGCCGTCATCGGTTTTGTGTTGCTGGTGGGGTTTAGTTTTACCCAGCCCACACCG
GACAGCTTTGAATTGCCACCGACCATGCAGGCCAGCTTGCGCATAGAACCCCAGCCGAAG
GCGGCACCTCAACCTGAGCCAAGGCCAGAACCGGAGCCAGCTCCGCAGCCTGAACCAGAG
CCAGAACCGGAGCCTGCTCCAGAACCTGAGCCAACGCCTGGAGCCGGAACCAGCGCCACA
ACCCGAGCCGGAGCCAACGCCCGAACCGGAACCAGCGCCACAACCCGAGCCGGAGCCAAC
GCCCGAACCGGAACCGGCACCACAACCCGAGCCGGAGCCAGCGCCCGAGCCGGAACCAGC
ACCACAACCCGAGCCGGAGCCACAACCCGACCCGGTGTCGACTGA
>MCNPNBIB_00183 hypothetical protein
GTGCCGCAGCATATCTGCGAATTTACCTGGGATGAGATTCAGAAAGGAACACTCGAGCTC
AACAAGTCGGAAAATGACGATATGACGCTCACCTTTCACGACTCCTGCAACGTGGCCCGC
GCCTCACGCATGGGCGACAAACCTGGCGGCCAGTTTGAGATTCCGCGTAATGTCATCAAG
GCGGTCTGCAACAACTACTACGACATGGAGTGGGACACCATCCATGAGCGTACCTACTGC
TGCGGTGGTGGTGGTGGTCTGCTGACCGATGATCTGATGGAGATTCGCGTCAAGGGTGCG
CTGCCGCGCATGAATGCACTGCGCAACGTCATGGACGAGAAGGGTGTGACCCACATGGCG
GCGATCTGCGCGATCTGCAAGAGCCAGTTTACCAAGGTGCTGCCCTACTACGGTATGGAC
ATGTACCAGATCGTCAGTGTTCACCAACTGGTGAGCAATGCGATCGTCCTCAACCGTAAG
ACTCCGCCGGAAGAGGCTCCCGGTTACGGCGAAGATGACGATTGA
>MCNPNBIB_00184 hypothetical protein
GTGGTCGACCGCCGATTCGCTGCTGTTCTCAAGCAGGATGGCGCAGCGCTTTTGGCGGCC
AAATGGCACCAGAAGACGCACCCCAGGTTGCGCCTGGAAGGGGGCAGGGTCTGGCGGGAG
ATAGTCGAAGCTCTGATCGAGCGGACCGGGCAGGACGACGCGGAGAAAGCGCTGAGGTTG
CATGAGGCGGAGCCTAGCATGGCCTGTTGTTTTTTCGCCAAAAAACCTCGCCACGCTTGA
>MCNPNBIB_00185 hypothetical protein
GTGGCGGGAAAAGCTCCGCAGAAAGGCGGCAACAAACAGATCCGGGAATTGGCCTCGCGC
TACCACGAGACACTAGAACAGGAGGCCGGAGGGCAGATCTGCGAAGAGATCCTCAAGCAG
ATGGGCATACGTAACCTGAACAAACGCCTGTGCAGAAAAGTGACCCGCCGCGGCAGCGAA
CTACTGGCCCAACTGATCGAACAGAGCGAGCTATCAACGCGCCCCAATTCAGGTAAATAA
>MCNPNBIB_00186 Regulatory protein AtoC
ATGCGTGACGGTGCGGTGGACTATCTGGTGAAACCCTTCGAGGCGGAGCTGCTGCTCAAC
AAGGTGGCCAGTACCATCATCGATACTTCAGCCAGCGCCGGCAGTGGGCCGGTGGCGGAG
GATCTACGCAGCATTGAGGTGCTTGCGCTGGCACGTCGCGTGGCGGTCAGCGATGTCACG
GTGATGGTGCAGGGTGAGAGTGGCACCGGCAAAGAGGTCTTCGCCCGCTACAGCCACAAC
AGTTCGCAGCGCCGGGACGGCCCCTTCATCGCCATCAACTGTGCCGCGATTCCTGAAAGC
ATGCTCGAAGCGGTGCTGTTTGGCTATGAAAAGGGCGCCTTCACCGGCGCCTATCAGTCC
ACCGCCGGCAAGTTTGAGCAGGCCCAGGGTGGTACCCTGCTGCTGGATGAGATCTCCGAG
ATGAGTCTGGCGTTGCAGGCGAAACTGCTGCGAGTACTGCAGGAGCGGGAATTGGAGCGC
CTGGGTGGCCGCCGCATTATCGAACTTGATGTGCGGGTGTTGGCCACCACCAACCGCAAT
CTGCGCGAAGAGGTCGCCCGCTGGCCGCTTCCGCGAGGATCTTTTCTACCGTCTTAA
>MCNPNBIB_00187 hypothetical protein
GTGGCGGTGAGCGGACCGCTGCATGATCCGCAGATCAACCCGACCAAGCTGAGTGTTTTG
AAAGCGATCGCCGGCGTGGCACTGGGGATCTCCAACCCCGCGCTGTTGCTGGTGGCGTTT
GGCGATGTTGGGGTTGGGGATGAGAACCCCTGCCTCAGCGCCTATCAGAAGCTGGAGCGG
CGCGTTGGCGTGGATGAAGAGAGCAATGAGCTGCTGGAGGGGGTGCAGGCCGAGCTGGGG
AGTCAGATGGATCGGGTTGGCGGTGCGATCTGGCGGGTATTGAGTCCAGTGGACGAGGCG
CTGAGTGGTGAGCCACCAAGGCAGCAGGGTGAGGCTGGCCTGAGGGCCGGCGAGAGTATT
CTTGATTATGACAACTAG
>MCNPNBIB_00188 hypothetical protein
ATGGCTGATACAGTTGCTGTTCGGGCAGACCAGCACATTGTCGATGCGCTCCGGCAGACT
TGGGCGCGATTTACCCACCACTTCATAGTTGTCGATACGGTTAACCGTGGCTTGCGGCGC
ATACAATGCCAGTTGATCTACTTGATCTTCACTCAAAAAGGTATTTTCGATTTTGATCAG
ATCTTTGCGGCCCATCTCGCCAGAAGGCAGGTTCAGACCAATGGTGATGCGCTGATCCGT
TTCGGTCAGCTTGAACAGACTCAACAGCTTAAAACCGATCTGGGCGGGGATATGGTCAAT
TACCGTGCCGCGTTTAATAGCTTCAACCTGCAATTTATTATCGTGTGTCATCTCTATTTC
CCCTTACAGTACCAGATCGCGATTCAGAACCAGTGCCAGTAA
>MCNPNBIB_00189 Aspartate carbamoyltransferase catalytic subunit
ATGAAAGTGCTGCATCCGCTGCCGCGTGTTGATGAGATTGCGACGGATGTTGATAAAACG
CCACACGCCTGGTACTTCCAGCAGGCAGGCAACGGGATTTTCGCTCGCCAGGCGTTACTG
GCACTGGTTCTGAATCGCGATCTGGTACTGTAA
>MCNPNBIB_00190 hypothetical protein
ATGTGTGGTATCTGCGGCGAATTGCGCTTTGATGGTGAGCCGGCGGAGCTGGCCGTGATC
CAGCGCATGAGCGTCCGACTGGTGCGTCGCGGTCCTGACCACGCCGGTCGCTTCAGTGAC
GGTCCGCTCGCCTTTGGGCATCGGCGCCTCGCCATTATCGACCTCTCCGAGCAGGCCAAC
CAGCCGATGTTCGATCCGCAGCTCGGGCTGGTGCTGGTCTTCGACGGCGCCATCTACCAA
TTATCGGGCGCTGCCCGAGACGCTGATCGCCAAGGGTTACTGCTTCTTCTCTACTGGCGA
TACGGAGGTGATCCTCAAGGCGTGGCACGCCTGGGGCGAGGCCAGTGTTGA
>MCNPNBIB_00191 hypothetical protein
ATGGATTCCCCGTGTCCCTCCTTGGTGCTCCAAGTAGATGGATACCCCGTGTCCCTCCTT
GTGCGCCATATAAATGGATTCCCCGTGTCCCTCCTTGTGCTCCATGTAGATGGATTCCCC
GAATCCCTCCACGTACGCCTTGTAGATGGATTCCCCGTGTCCCTCTTTGTGCTCCGTGTA
GATGGATTCCCCGTGTCCCTCCTTGTGCGCCATGTAGATTGA
>MCNPNBIB_00192 hypothetical protein
ATGCCCATGGGCACACCGAAGCCCGATATGCCCGAGGCCAGCGTTCCACAGCTACGCCAG
CAGGGAGCTGGCGGCGATCAAACCGACTATGTCTGCCCCATGCACCCGCAGATTGTGACC
AAAGATCCTGGCAATTGCCCGATCTGCGGCATGAACCTGGAACCCGTTAAACAAGAGGAT
GGGGCGGAGGGTGGAGCTCACGCCAAGGTCTCCGTCAGCCCGGAGATCGTACAGAGCCTC
GGCATCCGTGTCGCCCAGCTACAACGCATGACCTTCAGCCGCACGGCGGAGACGATGGGG
TACATCGAGTATGACAAGACGCGCCTGCGCCATGTCTACGCCCCGGCAAACGGTAATGTG
GAGGGTCTGACTGTTCGTTCTGAAGGCGAACGGGTAGAGAAAGGGCAGTTTCTGTTCAAA
CTCTTCACCGCTGCCCTCTCCGACTACTACCGACGACACCTTTGCCCAACTCGATGGCAT
CGTCGTCGACCTACCCGTGATTCGAGGGGCAGTATGTCATGCCCACCACTAAGGTGA
>MCNPNBIB_00193 hypothetical protein
ATGCCGTCATCGCATCGGCGAAAACGGAGCGCACACCTCCGGCCTCCAATGCGGCTACGG
CAGCCGCAGTGGTACCACCCGGGCTCGTCACCTTGGATCGCAGGACCGCAGGGTGCTCGC
CTCCTGCCAAACAACTCAGCCGAACCGGCTAACGTCGCTACAGTAAGTTGGCTAGCCTGG
TCGCGCGGTACACCCAGCGCGACGGCAGCATCGATCATGGCCTCTGCTACCAAGAAAACG
TACGCCGGTACCGATCCCGACACGGCTGTGGCAGCATTATGCAGCTCCTCAGGCACAGTG
ACGACGACTCCCACCGATTCGAGTAGGTCACCCACCTTCTTAGCCGCATCCTCGGAGCCG
GGAGCGGAACTCACAATGAACGCCCCTTTGCCCACCCGAACTGGGGTGTTTGGCATTACA
CGGACGATCTTTCCCTGCCATGCCATGAGCAACTTCTCAGTAGTGACACCGGCAGCAATG
GAGACAACCACCGCATCAGCTTTCAGAGCACCCGAGACTTCTTCCAGCACGTCAACGGCC
GCGTAA
>MCNPNBIB_00194 hypothetical protein
TTGCGCTGCTTTCATGCGCTGGAGTCGGTGCGCCTCGACGCCTGTGTGGCGCGGGAGCTG
CCTGGACTCTATCGTGAGATGCGGCGGCTGCAGATCGAGCTGGGCGATACGGTGACGGGT
GATGCTTGGCAGAGGCTCAGTGCGCCGTTGCAGGCGGCGAGTGCAACGGTTACCGACAGT
CTCATCCTGCTGCCCCAGGCGTTGGCGTTGTCGCCGCCGCCATCGAGCTGTTTCTATGGT
GAACTGGCGCCGGGGCAGGTGGCGGAGGTGATGCAGCGGCGCATTGAGCGGGAGAAGGCG
CGCTTCCGGATCGCCCTGAAGAAGATCGACGATGAACTCAACGAGGGGCGCCAAGAGCGT
ACTGAGGCGCCGTCGCCTCGCACCTTCCATCGGCTGTTCGACGAGGAGCGGGAGCCGATG
GTTCCGGAGGGATTCGAGATGGAGTTGGCGGTGGATGGCAACCGAATCCCGCTCACTGAT
GAGCTGAAGCAGACCATGACTTCGATCATCCAGGATCTTGGGTGA
>MCNPNBIB_00195 Translocation and assembly module subunit TamA
TTGGCGGAGGGCCTGACCGACCTGCCCGCCTCCAAGCGCTTCTTCGCCGGTGGTGACAAC
AGCGTACGCGGCTTCGGCCTGGATGAGATTGGCCCGCGGGATGCATCCGGCGAGGTGATC
GGCGGTCGCTTTCTCGCCGTGGGCAGCATCGAGCTGGAACGTCTGCTGACTGGCAAGTGG
AGCGCTGCAATGTTCATCGATGCCGGCAACGCCTTCGACCCCGACTACGATGCCGAGATC
CACTACAGCGCCGGCATCGGTCTGCGCTGGCACTCGCCAGTGGGGCCGGTCCGCATCGAT
CTGGCCAGGACTCTGAGCACGGATGAAGCCGCGCTGCGCTTGCACATCGTGGTCGGCCCC
GAGCTATGA
>MCNPNBIB_00196 hypothetical protein
TTGGCTGACGGTTTCGTTGACGCCGTCTTTGAGCTGGCCGAATGCGCCCTGGTAGTCGCT
GGTGATGGTCTTTGTCAGGTTGCCGGCAGCCAGTTCGGCGACGATCCGAGAGATGTCGTT
GATGGCGTTGTCGGTGACCTCGAGGAGGTGGTTGATCGACTCGCTGAGGAGGGCGTAGAA
GCCCGATTTGCCGCTCATTGA
>MCNPNBIB_00197 hypothetical protein
ATGGATCAACTCCTTGATCTCTTTGGCAGCGGAGGCGCTGCGCTGGGCCAGATTGCGCAC
CTCGGTGGCCACCACCGCAAAGCCGCGCCCCTGCTCGCCGGCCCGGGCAGCCTCTACCGA
GGCGTTGAGCGCGAGCAGATTGGTCTGGAAGGCGATCTTATCGATCACGCCGATGATGGC
GGCTATCTTCTCACTTGA
>MCNPNBIB_00198 hypothetical protein
GTGGAGAAGGATGATGAGGCGGGGGATGACAAGCTGACAATGCAGGATCTGTGCGGGTTC
CGTGTTGCTGGCATTAGCCGGGTGACGGTCGCCAGTGCGCTCTCGACCATGACCGGGGAA
GTCGATGCCCAGCCGCAGGTGCTATTTTCTGTCTCGGTGCAGGCGCCCCGGCATGGCGCT
AACCTGCAGCGCCGGGTGTTTGAGGATGAGCAGCTGCACAATGTGGATCAGTGGCGGAAG
TTTGGCCCGGTGTTTTCAGCCCAGTGCGTTCAATCGGATGGTGAGTATCCTGGAGCGCAG
TGCTGA
>MCNPNBIB_00199 hypothetical protein
ATGTTCTTGCAGGAATTCGGTCAAGATTGTCTCAACATCAGCCGCAGAGAAGAGAAATTC
ACCGTGCATGCCTTCATGGCCACCACCAGCAGCGGGACGGTAGCGAATGACCGAACTGCA
ATGAGGCGGGTTGTTGCGGAGTTGGTCCAGCTCCCGCATGCGGCCGGCAAAATCGATCCC
TATCCCACCAATCTCCTTCTTGAATAG
>MCNPNBIB_00200 hypothetical protein
ATGCAAAGCGGCGTGGTTGACACTTCCGCTCCCGGCAGTTACATCCTCACGTATAATGTT
TCGGATGCCGCCGGTAATGCTGCTACCGCAGTGACTCGGAGCGTGCTGGTAGCCGATACG
ACCCCCCCGGCCATCAGCCTCATTGGCAGTAGCCCGCAGACCGTCATCCTCGGCGCAAGC
TATAGCGATCAGGGTGCGACTGCCAACGATTCTTTCGATGGCGATATCTCGGCCAGCATC
GTTGCCACAGGCAGCGTCAATACCGGTGTCGTCGGCAGCTACACTCTGACCTACAACGTT
GTGGATAGCGCCGGCAACGCCGCTACCGCGATCACCCGCACGGTCAACGTGGTCGCCGTG
ACGCTCCCCGCAGACGTCACCCCCCCGGTCATCACCCTGACCGGCGCCAATCCCCAGACG
GTCGCCCTCGGCTCCAGCTACAGTGAGCCCGGCGCGACTGCCAACGACGACCAGGGATGG
TGA
>MCNPNBIB_00201 hypothetical protein
ATGGACGGGATGTCCTCAATGGCAGTGCAGAAGCGGATGTCCTTGAGGGTGGAGATGGTA
ATGATCGCCTGTTTGGTGGTGACGGAGATGACATCCTTACCGGCGGCAAAGGCAACGATT
GGCTGA
>MCNPNBIB_00202 putative metal-dependent hydrolase YcfH
ATGGAGGAGGAGGGGGCCGGAGAGGCCGGCGGGGTGATGCACTGTTTCACCGAAGATCAG
GCGATGGCAGAGCGCGCCCTGGAGATGGGATTCTATATCTCCTTCTCTGGCATAGTCACT
TTCAAGAATGCCGAAGCGCTACGTCAGGTGGCGCAGGCAGTACCCCTCGACAGGCTCTTG
ATCGAGACCGACTCACCCTATCTGGCTCCGGTGCCTCACCGTGGCAAACCGAACCAGCCG
CTCTATGTCGCAAAGGTGGCTGAATGCATCGCCGATTTGCGGGGGCTTTCAGTGGAGGCG
CTGGCGGAGCAGACTCGGAAGAACTTCTTCCGCTGTTTTTCTGACGCCCGCTCTGACGCC
TGA
>MCNPNBIB_00203 hypothetical protein
ATGCCGTACACCGAGGTTCCCGCCTTCATGGCGGAACTGTCCGGTAATGGCAGCGTCTCA
GCGCTGGCGCTGCGTCTTCTGATCCTCACCGCCACTCACACCAGCGAGGTGCTACGAGCA
CAATGGAATGAAATTGACCTGGAGGCCGCTATCTGGACCATTTCCGCCGGAAGGATGAAG
GCCCGGCGCGAACATCGGGTGCCGCTTTCCGATGCCGCCCTGAGCATCCTGGAGGCCCTG
CCCCGGATTGAGGGCACTCCCTATCTCTTCCCTGGTGCTCGCCATGGCCGCCCCCTTTCA
AATATGGCCTTGCTGCAACTGATGCGCGGCATGGGATACGGCGTGGGTGGCGACCGGGGC
GACTATGTGCCCCACGGCTTTCGCTCCAGCTTCCGCGATTGGTCCGGAGAAGTGTCGAGC
TTTCCACGTGACGTGGCAGAGATGGCCCTGGCACACGCCATAGAGAATAAGGTCGAAGCG
GCCTATCGACGTGGCGATCTATTCATCAAACGCAGCAAGATGATGCAGGCGTGGGCAGAC
TATCTCAGCAGACCGGCGACCAGGGTAGAACCCGTGCCATTTGATACCGCTACCCCGCCT
CTTGGCCATACCTCTCAGAATCTCTGA
>MCNPNBIB_00204 hypothetical protein
ATGCGGCAAACCGGCGCCATCCGGGAGGGCGGCAGCAAGCTGCATCCCGGCGAACTCAAG
AAACTTCATGAAATCGGATGCCTGTTCAGCATCAACCACCAGTTCGCTGACCCCTTCCAT
CCCGGGCCCCTCCAGGGTGGCAGTTTCGCTGTGAATCTCGGCAGTGGCTGA
>MCNPNBIB_00205 hypothetical protein
ATGGCCCACCTCATGGGCAGCGGTGGCGATCGCCGTGAGAGTGCGCCCATCCAGCTTATC
CCCGGTCAGCCTGACCACCCGCTGCACGGGGTCGTAGTGATCCCCCTGGTCGGTCACCTC
CACCTTCACGCCGTGCACTTCGAAGCGCTTGAGCAGATGCTGCGCCAACTCCCCGCCATT
ACCGGGGAAGGGCTCCGATTCCCGATTGTAGTGATTCAAGATACTTTGAACCCACCACTG
AGGAAGGTAAACAAGGGCGATCAGCAGCAGAGTCAACAGGAGCAGATGCATTGGTGCCAG
CCGAATCCAATCTCAATCAACAAAGCAGGTTCAACCCTAACACCCTTTCGAGGAGGCGAT
CACACTCTTCGGGAACCAAAACCGCAAATTGCACTCTTACTGTTTAGCTAA
>MCNPNBIB_00206 hypothetical protein
ATGAATTTTGAGCCAGGTGAAGATGATATATATTTTGAACTAACTGCTCCTAAGGAACAA
TTGCTTTCCTTAGTTTCAGCCCTTCGAGCTGATCCCAATTCCACCGTTGAAGTAGGCGCA
TATCTGCTATCTTTTACATACGAAGTAGATGACGCTCTGAGAGAACCTTATCATCCTCAA
GACATAATTATTATGGAATCAACTCCGTGCTTCCTTTCTTGGGCAGGTGTCACAACAAAA
ATAGGACAGCATTATCAAGCAGCAGAGCCGGAATATGATGAGGTAGATGAAGTAGAAGAA
TCATACCTAGAAGAACAAACCCCGGAACAAAAGGCGCATCAAGAGTTATTGCGGGTATTA
TTAGCATATTTGAAACCGCTAAATGGTTTGGTGACTGCAATATGGGTTTTAATAATTGTC
ATCGCGCTGAGTGCTGTTTTGGGCTGA
>MCNPNBIB_00207 hypothetical protein
GTGTTGCACCGCATTGTCGGCGAGATTCCCCAGCACCCCGAGCAACGCATCACTTCGACC
AAGAATCTGGGCAGCTTCAGCATCACTATAATCCAGATGCAGGCTGACCGAAGTCTGTTG
CAGCTCGCTGGCGAGGTTGGTGGTGAACCCTTTCAGTAG
>MCNPNBIB_00208 DNA polymerase III subunit tau
ATGTCCTACCAGGTACTTGCCCGAAAATGGCGCCCGCGCCTGTTCAATCAGCTCGTTGGC
CAGGAGCATGTGGTCAACGCGTTGAGCAACGCGTTGGACAACGATCGCCTACACCACGCC
TATCTCTTTACCGGCACCCGCGGCGTCGGCAAGACCACCCTGGCACGTATTCTGGCCAAG
TTCGCTCAACTGTGA
>MCNPNBIB_00209 Bacteria_small_SRP
CATCGGTCCCCTCGCAACGAGAAGCTGTGAACCCCGTCAGGCCCGGAAGGGAGCAGCGGC
AGCAGTGGCATCGTGTGCCGGGGTGTGGCTGGTGTCC
>MCNPNBIB_00210 hypothetical protein
ATGGTCTATTTTTTGATTGTGGGGTTGATGGCTGGCTGGTTGGCCGGTCTGATCCTGAAG
GGGCGTGGATTCGGGCTGATCGGCAATCTGTTGTTGGGCGTTGTTGGTGCCTTTCTCGGT
GGTCTTATGTTCCAGTTTCTGGGGCTGTCGAGTGACGGTTTCATCGGCTCGTTGATTACC
GCCATGGTGGGGGCGATTGTGATATTGGTAGTCGCTGGCAGGTTGAAACGGGGGTGA
>MCNPNBIB_00211 dTDP-glucose 4,6-dehydratase 2
GTGGTCAATCTCGATAAGCTCACCTACGCGGGCAATCTGGAGTCGCTGGCTACGGTGGAT
GGTAGTGAACGCTACGCCTTCGAACGGGTCGATATCTGCGACCAGGCGGAGGTCGACCGG
GTGTTCCGTGAGCATCATCCGGACCTGGTGATGCACCTCGCCGCCGAATCCCATGTCGAT
CGCTCGATCAGCGGTCCGGCGGAGTTCATTCAGACCAACATCACTGGCAGCTATGTGATG
CTGGAGGCGGCGCGCCGATACTGGTCTGGCCTGGAGGGCTCCGCCAAAGCGCGGTTTCGC
TTCCACCATATCTCCACCGATGAGGTCTACGGTGACCTGGAGGGGACTAACGATCTCTTT
ACAGAAGAGACCCCCTACGCGCCGAGTTCTCCCTATTCCGCCTCCAAGGCGAGTTCCGAT
CACCTGGTGCGCGCCTGGAACCGCACCTACAGGTTGCCGGTGGTGATCAAGGGCTGA
>MCNPNBIB_00212 3-hydroxyadipyl-CoA dehydrogenase
ATGGGTGGGGATATTGCCGCCTGGTGTGCTCTCAAGGGGCTCAGGGTCTCACTGCAGGAT
CGGGAGGCGAAGTATCTCAGCCGGGCATTGGCCAGCGCCCACCAACTCTTCAGCAAGAGG
CTCAAATCCCGGCGCGAGGTGCAGGCAGCGATGGATCGGCTGATGCCAGACCCCAAAGGC
AATGGCATCGCCCACGCCGATGTAATCATTGAGGCGGTGTTCGAGGATGCTCGGGTGAAA
CAGTCGCTGTTCCGTAAACTAGAGGCCAGGGCGCGCCCCAATGCACTGCTCGCCAGCAAC
ACTTCCAGCATCCCGCTGGAGATTATCGGCGTGGCGATGCGCCGTCCTGAACGGTTGATC
GGACTGCACTTTTTCAATCCTGGTTGCGCGAATGCAACTGGTAGAGGTGGTGCATGGTGA
>MCNPNBIB_00213 hypothetical protein
ATGCTGTCGAGTAAGGATGGGTTGTTTGACCGGGCGCGAGGACGCATCGTCGGTTCTGAG
CAGTATTTGACAAAGCCGTTTACCAAAGATGAGTTGCTGGGTGCCATTAGGCGCTATGCA
AATAAAGCGGCTTGA
>MCNPNBIB_00214 hypothetical protein
GTGCCACTGTTGACCGGGTTGCCACTGGCGTCGATGGCAACCGCCGACTGCAGACGACCA
GCGGCGGCGAAGCCACGCACATCGTCGATCAGCAGCTGCATGCTGTCCGCCGCGCCGCGG
CTGGGACGAATCAGGAAGGAGTCACCCTGCGCCACCCCACTGGAGTCGATGGTCAGGCTG
AAGCCATCGATCTCGGCGGTGGTAAACGGAGAGGCTCCGCCGGTATCGATGCTGGTAGTG
GTGTTATCGGAGAGCCGCCGCAAAGTGTAG
>MCNPNBIB_00215 hypothetical protein
GTGGGACTGAAACTGGGAGATCCGCACATAGCCGAAGGCATCTTCCAGCAGCCGGCTCTT
GACACTGGTGACCTTGATGATATCGCGCACCACCTCAATCTTGAGCGGCTGCTCCTGGCC
TTCACGTACAATGGTCAGGATGATCTTGGTACCGGGCTTACCACGCATCAGCTTGACTGC
GTCGTTCAGGCTCATGCCCTTTACCGGGGTCTCGTCGAGACGCACGATCAGATCGCCGGC
GCGCACCCCGGCACGCTGTGCTGGGGTGTCATCGATCGGTGA
>MCNPNBIB_00216 hypothetical protein
ATGGATGGCAGAAAATTTGGGAAGCGACGTATCAATAAGTGGTGGTCTGTTGCTATCTCG
CGTATTGTCACGCTATTTCTTGTGATGTTTGCTTGGATATTTTTTCGCGCAGAATCGTTT
GATGGCGCAATGCAAATCCTAAAAGGGTTCACCAATCTTCCTCACACGCCAAGTGAGAAT
CTTGGATTTATTGGAGACCTCCTGGTTTTTATGGGGTTTCAATTTAATGGGCCATCGATT
TCAGCGAGCGATATCAAGGTAATATTGATGTTCTTTGCCCTTACGGCAATTGTCTGGTGT
ATACCCTACACGCAGCAATTATTCGCAAAATATCGGCCAGCATACGGATATTCCTGGCGC
ACAGACAAGCCTGTTTTATTGCAATCATTGAATCGAAAATTTTATTGGAGGCCAAATGTG
GCATGGTCTGTATGGATTGCCATTTTGGGCGCTTCTTCTCTACTAAGTCTTTCTCAGGTT
TCCGAGTTCCTATATTTTCAGTTTTGA
>MCNPNBIB_00217 hypothetical protein
ATGAGTAGCGCTGCCTTCTACAAATGGCGTTCGAAGTACGGTGGTATGGATGCCTCTATG
ATGTCCCGATTGAAAGCACTGGAAGAGAAGAACCGGCGTTTGAAGAAGATGTATACCGAG
GAACGGCTCAAGGCGGAGATTGTCCAGGAAGTACTGGCAAAAAAGTGGTGA
>MCNPNBIB_00218 hypothetical protein
TTGCACCTCCGCCTGCAGATAAAAGATGCGCAAAGGCCTAGGTGGCATGAGTTCCAGGAA
AGGCTCGCCTGCCGCCATGTGGGTGAGCATCGTGAGCAGAAAATCACTCTTGCCCACCTT
GGGCGCGCCGCCAAAGACGATCATGCCGCCCGGTGTCAGCAACCGTGGTGCAATCAGATC
GTCCGGCATGGGGGATGTGTCCGCCAGCAGTTGCCCCAGACTGAACACAGGGATGCCTGG
CACCCCCTGCTTTTCACGTCTCGGGGCAGATTTAAGGAATGCGGCAACATCCATATTCTC
GGCGGCCGCATCGGCCGCATCCCATTTTTCAGGTTTGTCCGCGGGCGGCTCAATGATGGC
AACTGA
>MCNPNBIB_00219 hypothetical protein
GTGGCCCGACTCCGCCTCCAGCCGCTCTGCCATCTCCGTCAGCATATCTTTGAACGACTC
CACCGTGATCTCGTAGTCGTGGCTGTTGAGGATCTCCACGAAGCGCGACATGTGGGTGCC
CTTAAAATTGTGGGGCAGGTCAACATACATGTTGAAGTTGGCGATGGTGTGCTGCTCGCC
CTCGCTGCGGTCCTTGATACGTACCGGATGGCGGATGTCCTTGATGCCCACCTTGTTGAT
GGCGATCTGGCGGGTGTCGGCGCTGCTCTGAACGTCGGCGATTTGAGACGAAGCGGTGCT
AATATTTTCAGCCATGTAAGAGATCCTGCCAGGCGACGGGCGTGGGGGTTGTAA
>MCNPNBIB_00220 hypothetical protein
ATGACAATCGCCACCGCCGCTGTACTCGAACCCATAGGTGAGGCTCGCATCGCCCTTGAA
TCTGTCGATGTTCAGGCAAATTTGCGCGGCTTGTTTGCAGATGTTGTTGTGACCCATGTC
TATAGGAATCTGGAGAACGTCAATATCGAGGCGGTCTACACTTTTCCTCTTCCGTTGGAT
GCTGTGTTATTGGATCTCTCCCTGGAACTCAACGGAAAAAAGCTGCGAGGCGTGGTGCAA
CCCAAGGGAGAGGCAGAGGAACGCTACGAGGATGCTATCGACAAGGGCGATTCAGTTGTA
GTAGTCGCGACCTGA
>MCNPNBIB_00221 hypothetical protein
TTGGATGACGACATCTCAAGCAAGGTGCTGAAATTTGCAGATGATACAAAATTGTTCAGG
AAAATTAAGCAAGATGGAGTTTATGAGCATTTACAGGACGATCTAGACAAGTTAATCAAA
TGGTCTGAAAAATGGCAGATGTTATTTAATTTTGGTAAATGTAAATGTCTTCACACAGGC
CATGGGAATGAAGATGTACATTATACAATGGGTGGTAGAGTTCTTAGTACTACCTCAACA
GAAAAGCATTTAGGAGTAATTATTAGTGCGGATATGAAGGTTTCAGAGCAATGCCCAATT
GCAGCTACAAAGGGAAATCAAATGCTTGGCTTAATTAGGAAAACTATAACGTATAAAGAA
AAAGAACTAATAATCCCATTGTATAAAACAATAGTGAGGCCTCATTTAGAAAGCTGTGTA
CAAGCGTGTATGCCTTATCACAAAAAGGACATAGATATACTAGAAAGAGTGCAAAGTAGA
GCAACTAAAATGATTATAGGACTGAGAGACCACAGTTACGAAGACCGCTTAAAAGAATGC
AGATTGACAACACTGGAGACCAGGAGATTACGAGGGGATCAGATAGAAGTATTCAAGATA
CTAAATGGTTAA
>MCNPNBIB_00222 hypothetical protein
GTGGCCGCCCTTCTTGCCGATAACAAGGCCGGGCCGTGCCGTATGCACAGTGATATGTGC
ATTTTTTGCAGGGCGGTCGATCTGAATCCGGCTTACGGATGCCTGATAGAGGCGCTTCTT
CAGAAAATCCCGGACACTGAGATCATTGTTCAGCAGATCAGCATAGTGCTTGGAATCTGC
GTACCATTTCGACGTCCAGTCTTTTACGATACCCAGTCGGATACCGGTTGGATGTACTTT
CTGACCCATATCGGCCTCTCTTGCCTGTTACTTGTCTGCGACAGTCACATTGATGTGACT
GGTCCGCTTGAGGATACGGGCTGCGCGCCCCTTTGA
>MCNPNBIB_00223 hypothetical protein
GTGAACCGTAAGAACAGGGAAGAAATTAATGTTAAACGTAAAACAGACGAAACTGAAAGT
ATTGTAATTTTCGAACCTGATGGTTCGTTGTCTGACTGGGTTGAGAGAATTCAAATAGGC
GGAAACACGATCGAGGCGGATGCAAACCATCTCCCGCTGCTGACCTGCCCAGTACATTTG
TACGGGGCAGGTTCCCACTGA
>MCNPNBIB_00224 hypothetical protein
GTGCTTAAATACTTGGATAAGGCCGATCAGGTCGCTAAAAAGCCGATACAGAAAGAAATT
AACGATTTAAATACAAAAATAAATCTATTAAAGGAGCAGGTAAAACAAAGTCATGAGGCG
TGGAAAGATAATGATGAAATTTTATATCTCAACCAGGCGAAAAAGAGCCTAGCAAAGGCC
AAAGACAAGGCGTCGCCGCAAACTAAATTGCGAATTGAGTTAATTGAAGCCGATATTCAA
ACATTACGGGCAGATATTGAAAGAAGAAACATTAAGAATAACTATGAATCTTGCATGGCA
ACGTTGAGGGGTATTATAAACGAATTATAA
>MCNPNBIB_00225 hypothetical protein
ATGGGTGGTGCGGCGCTCCACCTGTTTGGTATCTGTGCGGGCGCTGAAGCTGTCACCTTC
AATTTCGATAATCAGGCTGTTGATGCGGTCGTGATCGAGGATCAGCGAGCGGAATGCGTT
GCTGCTGTCGCGGCCGATTCGCAGGGTCTCTCCCGGCTTGATGTGGGTGAGTTGCTTGGC
GGTTTTTGA
>MCNPNBIB_00226 hypothetical protein
TTGCCGCAGGCGTCGGCCTTCTACTCTGGCAAGTTAGCGGGGGCCAGCCAGCGCCAGCGC
CAGCGCCAGCGCCAGCGCCCAGCGCACCACAGCCCGACAGCAATATCCAGAAGAAACCCA
GCAGGCAGATCACTCTGCCGCTTAAGCTGCCCGACCTGGGGGATGAAAGCAGCTCGACCA
CCCTGCCAGCACCACCTCCCACCGCCAAGCCCAGGCGGAGCGAGCAACCCGCCGCACAGC
CCAGCACAACCACCCGTACCAAGAGCATCGTCACTCAAGCACCTGCACTGGATCGGGAGA
GTCTCAGCTGGAGCAACCACACCATCCGTTCCGGCGATACCCTCTCAAGCATCTTTTCCG
AACAGGCGCTCAGTCCGACCCTGCTGCACCGTATCGTCAACTCATCAAAAACCGCCAAGC
AACTCACCCACATCAAGCCGGGAGAGACCCTGCGAATCGGCCGCGACAGCAGCAACGCAT
TCCGCTCGCTGA
>MCNPNBIB_00227 hypothetical protein
ATGAGCCAATATTTTTACTACTACTTCTTCAGTCGTGACAAGGTAATGTCCTATCCGCTG
ACATCCAGGCAAGCGGGGCAACAGGAAAGTCTGCTTAACCTGTTGGCTGACAATAAAAAT
AACAGTATGGGTGGGCGATTAATAAGGTTAAATCAATCCTTCATGACAGCGGGTAAGGCT
TTCAAGGCCATTGATGCCCCGACAGAAGCGATCATTGTCCCCTATGGTGAAGGGGAACTG
CTTATCGCTGCTTTGTGCGGTGTCTCAATCGAATACGACCCCAGAGAGTATTATCGACTG
TTGAAAGCGGCACAGAAATATAGTGTCAACCTCTTTCCCAATGTTTTACAGAAACTGAGG
GAGCAGGAGGCCATTCATGAGATACAGCCAGGTGAAGGGATCTTCTATCTGGACGAGCGG
TATTACAGCGAAGCATTTGGGGTGGCAACCGAAGAGGTTGCAGTACTCGGATTTTTGAAT
GTTTAA
>MCNPNBIB_00228 hypothetical protein
ATGATCCAGGCTGAGCTTGCCGAGCTTCGCCGACTTGGCGTATTCACTGGCCTGCCTGCC
GACGCGGCGACCAAAGACGTTGTAGTCGAGCACCGAATTGCCCATCAGACGGTTGCGGCC
GTGGACGCCGCCTGA
>MCNPNBIB_00229 hypothetical protein
ATGAGAGCGAGGCGGTGGGGTTCGAGGGAGATAACTTTCACAACCTGGTGGTGGGGATCG
CTACCCGCCCTGTCGCTGCAAGAGCTGGTGCTGAAGCTGCGCTGGATCGAAGAAAAAAAT
GGCAGACAGCGTGAGTCTGACAAGTTTGCCCCGCGCACCCTCGATGTCGACTTGTTGACC
TACGGCGATGTGGTGGTGGATGAGCCCGGCCTGCAACTGCCGCGTGATGAGATTACTCGC
TACGCCTTTGTGCTGTTGCCGTTGTCTGAAGTGGCTGGTGATGAGATCCATCCCGTAACA
GGGCAGAGCTATCGGGAGCTTTGGCGGGCGTTCAACGCCCCTGAACAGCGTCTGTGGCGG
GCTGACTGA
>MCNPNBIB_00230 hypothetical protein
ATGGATGTTGCAGATCGGTTCTCTGGGTCTGTTGGGTTGCCGGTTGAGTTGCTGGAACAG
GTAGAGGCTGAAGCCCGGGTCGTACTGCCACCACAAGCAAGCAAAGGTGCTGTGGCTTGC
GTTTGGCTTATTCAGCAGATCGCGGACCCGTGTCAGGGTGCGTTGCAGTGCGGGCAGAGG
TTTGTTGGCGAGTCGGGTGAGCCAACTGTTGAGCGCATCGGACATGGATGA
>MCNPNBIB_00231 hypothetical protein
GTGGTAGGGCACCCCGGCCATCGGGATCGGTTTGCCGGCGGACTGGCCGCGTCTGGTGAG
GGTGATGTCGAGCAGTTGCGCGGCGCGCTCCGCATCGTCGAAGAAGAGTTCGTAGAAGTC
CCCCATGCGGTAGAACAGCAACATGCCGGGGAATTCACCCTCTCATGCGTAAGTATTGCT
GCATCATGGGTGTGTGTTTTGCCTTTTTTGGCCTGGTTTGTGGTGCGGAGCTGCTCTGTA
TTTTATCCATCGATTCCGGTGTTTGTGGGCAGTCTGGAATGTGTATGGTGGATCATACCC
TCTCTCGCCTTGACGAGAGGATGTTTGAGAGAAATCTATGCGGGAGGTGGGTGA
>MCNPNBIB_00232 hypothetical protein
GTGAAACGCCACATCGGCAAGATCTTCAAGCTCGAGGGCGAAAAGCTCGACCGCCTGTTT
ACCGGCAAGCCGATTCCCGTCAAGCGGGGGGTCGACATGGATACCGCGGTCAAATACCGG
GTCGCATTTCGTGAAGCCGGCGCGCTGGTCGATATCCAGCCGGCGCAGAAACCGGCCGGC
GATGCGCCGCCAGCCACACCGCACCGCACTCCGGCGCCCACTGCAACCGCCACAAAGCAA
CAGGCTGCAGAGAGCGCATCCGGCATGACCCTGGCGCCAGCCAACAGCGGCAGCCTGGAG
GCGTTCGCGTTGCAGGGCGAAGCGGCGCCGCTCCCCGACACCAGTCACCTACAACTCGGT
GCGGTGGGCAGCATCATCGATGAGACCGAAGCCGCACCGCCAGTCGAGATCGACACCCAT
GAGCTGAGCCTTGCGCCAGCCCAGCAGGGCAACCTGGATGAGTTCAATGAGATCGTGGTG
CCGCCAGTGCTGCCCGATATCAGCCACCTGCAGATCGAAGAGCCGGAGAAGAAAGAGCAG
GAGGAGTGA
>MCNPNBIB_00233 hypothetical protein
ATGGCGCCGGCGACCACAAAAGCGCGAGCGTGCATCCCCTCCCAGATGTCGGTCCAGCTG
GCGGTAGGCAGGCGGAGCTTATCTTTGAAGAAAGAGACGGCCTCTTTGAACGGCAGGGAG
CCATATTCAACGGCCATTTTCTACCTCATAACGCCCCGCCAGATCGGCGGCGGAAAACCC
CAGCTGCATCACCTGGGCCAGCGCATCCGGGTCGAGGTGGCCATAGGCGTCCAGCAAGCT
GACCTGGAACGCCTCCAGGGCTTTCTCCGCCTGCCCCAATAG
>MCNPNBIB_00234 hypothetical protein
ATGTGTGTTGATGGCAAGCGCTTTCTACAGCGTCCAGCGTACCTGCGGTACGCGTCTGTG
GAGCGACAAGATGGCGTGGTTCACCTTCTGGGGTTGGAACCTGATTATTGTCGCTGCGGT
TATCACTCTGCCGCTGGGTATCAACCAGTCCAAAGAGTACGCAGAGCTGGAGTGGCCGAT
CGATATCGCTATCGCGGTCGTGTGGCTCTCCTACCTCTTCAACTTCATCATGACTATTGC
CAACCGGAAGAGTTCACACATCTATGTGTCTAA
>MCNPNBIB_00235 hypothetical protein
GTGGCTGCGGCTGATGGAGACACAGCCCATGTGCAGACTCTCGCGGCGCTCGGTGCGGAA
ACCCTCGCCGACGATCAGCTCGGTGCTGCCGCCGCCGATGTCGATCACCAGCTGCTTGGC
CTCACCGCTGGAGGCGAGTCCGTGGGAGACACCGAGATAGATCAGTCGCGCCTCCTCACG
GCCGGCGATGATCTCGATCGGATGGCCGAGCGCTTGCTGTGGCGGCGGTGA
>MCNPNBIB_00236 Guanosine-5'-triphosphate,3'-diphosphate pyrophosphatase
ATGCAGCAACAAAAAGCAGAAACAGCGGGACAGGAACAAACCGTCGCCGCCATCGACCTC
GGCTCCAACAGCTTCCACATGATCGTCGCCCGGGTCCACGATGGCAGTCTGCAGATCATC
GACAAGATGCGCGAGATGGTGCGTCTCGGCGAGGGTCTGACCGACGACAAACACCTCACC
CCCGAAGTGGCCGCCCGCGCCATCGCCTGCCTGGAACGCTTTGGTCAGCGCCTTGGCAGC
CTGCCATCAGAACACGTCATGGCGGTCGGCACCAACACCCTGCGACAAGTTAGCAGCGCC
GATGCGTTTCTCACCGCCGCCACAGCAAGCGCTCGGCCATCCGATCGAGATCATCGCCGG
CCGTGA
>MCNPNBIB_00237 hypothetical protein
ATGGTGCAGCACGTTTTCATCTCCTCCACCATGCAGATGCTGGGCGACAGCGAGATCAGC
TTCGCCATCGGTGAGTTCAAGGAGATCTACGACACCCGCGGCAAGGACTACGGCCTGAGC
TTCAGCGACATCGCCGCCAACCGGGCTGGCGTGCGACTGGCGGAGCAGCTGCTCAACCCC
GCCAGTGCGGCACGGGCGCAGGCGGTGCTGGCCCGGGCCGAGCAGGAGGCGGCATTCTTC
CTCAAGGTCTCTGATCTGCCGGACGAGATGCCGCAACGGGAGTTCGAACGCCGCTTCGGC
AGCGTCGATGACCCGCGTTACCACGCCATGCTGAAGAAGATCGACGAGCGGCTGGATCGA
CTACCGGCGTTTCAGTAG
>MCNPNBIB_00238 hypothetical protein
ATGCCTTACGATCAACCGGATGGTTATGAAGCGATGGCGGCACGGATGGTCTGTGAGGCG
GAGGAAATTATTGGACTATCCTCTCTGCGGGCGGTGGTTGGTGCCGATGGAACGAATCCG
GGAGGTGGTAGGTTTCGCTGCAATCCGGCGCGCACTAGCGCTCCCACCAGGGCCTCCACA
GCAGATGTCGCAATTGTTGCCAGTTGA
>MCNPNBIB_00239 hypothetical protein
ATGGCGCTCAAGTTTAGAAAAAAGGTGTTATTGGCTAAGGTGGAATCTACCTATGGGGTG
GATGCGACACCGACTGGCGCAGCCAATGCGATCCTGGTGCATGACCTTTCCATTTCGCCG
ATGGAAGGCGATACCGTCAGCCGTGACCTGGTGCGCCCGACTCTGGGCAACGATGTGCAG
ATTCATGTTGGCACCCATGTGTCGGTGGAGTTCGATGTGGAAGCCGGCGGGCAGCGGCAG
CGCTGGCACCGCCCCGGCCTATGGGCCACTGCTGCGCGCCTGCGGCCTGGCCGAGAGTCT
GCTGACTGGGCGGGTGGAGTATGA
>MCNPNBIB_00240 hypothetical protein
ATGCCTCATAAAAACCGGCTGAACAACAGTTCACGGTATGCGAATTTCTGGCGTAACTAT
CAGAGAAATCTTACAAAGGCGGGTGTATCACCTAAGGCGCGCCCTTGGTATCAGAGGCAT
GTCGAAAATTATATTCGATATCACCATAATGTGCGCCTTAAGACACATAATCCGTCTCAC
GTGGCAGCCTATCTCGAAAATGTAGGCCGTAAACCAGGCTTTGAGGCCTTTCGATTTCGG
CAGATAGTCGATGCTTTGAAAATCCTTTTTTGCCGTCAAGTCAATAACGGCTTATGTGCC
AGGGGTTGA
>MCNPNBIB_00241 hypothetical protein
TTGCATACCGACGAGCCCGCTGGGGTCGGCGAAACTGGGTCTGGTGTCTGTCTCGTAGTA
TCGTCCGGAACACGACTCGTAGGCGGGACCGATTCTGTGGAAGGTGCCAAGGTGCTCTCT
GTTGTCCGTGGATGGCTCGAGGGACGCTCTGCCGCACGTACGCATTAA
>MCNPNBIB_00242 Tryptophan synthase alpha chain
ATGGGCTATCTCAATCCGATCGAGATCATGGGCTATGCCGCGTTCGCAGAGGCCGCCGCC
AATGCCGGTGTGGACGGGGCACTGGTGGTCGATATCCCGCCGGAGGAGGGCGAGGAGCTG
CTGCAGGCGCTGCGCCAACAACAGCTTGACCAGATCTATCTGCTCGCCCCCACCAGCACT
GCCGAGCGGATCAGTAAGGTCACTGCTGCCGCGAGTGGCTTTGTCTACTATGTCGCGATC
AATGGTGTCACCGGCGCCAGTCACCTCGATCTTGATTCGGTGGCCGAGAAGATCGGAGAG
ATTCGCGCCGCCACCGATCTGCCGGTCGGTGTCGGTTTTGGCATCAAGGATGCCGAGACC
GCTGCCGCCATGTCGCGGATTGCCGATGCGGTGGTGGTTGGCAGTGCGCTAGTATCACGG
GTCGAGGCGCTGGCCGACACCCCCTAA
>MCNPNBIB_00243 hypothetical protein
ATGATTGATGGAGAGGGTGATCCCAATACATCAGAATCATTCCAAGATGCCATTGAGGTT
TTATATCCTCTTTCATATACGCTGAAATTCACGGTTAAAAAAGGAAAGATAGGGATTGAC
TATGGGGTGATGCCCTTGGAAGGGTTGTGGTGGGCAGATGATATGTCTTCTTTCAGTGTA
GGCAATAAAGATGAATGGAAATGGACACTTATGATAATGCAGCCTGACCTTATTACAAAA
GAAATGGTTCAGGAGGCAATAGAACAAGTGAAAACAAAGAAAGACCCTGTATCTTTGCCC
CTAGTAAGGTTTGAGTTCTTTGATGAAGGTAAGGCAGCACAAATAATGCATATAGGTCCA
TTCTCTGAGGAAGGGCCGACTATAGAAAAAGTACACTCATTTATTGAAGAAAATGGAAGC
CAGAGAAGAGGCAGGCATCACGAGATATATTTGAGTGATATTAGGCGTGCGGCCCCTGAA
AAATGGAAAACAATTATCAGGCAGCCAATGTCATGA
>MCNPNBIB_00244 hypothetical protein
ATGGGCGAAGGGGCAGGCGCTCTTTTTCTTTTCCGGCAGGCTGGCAGCGGGCTGTTTGTC
GCCCTGCATCTGGGCTTCCATCGCCTTGCGCGCCTCGGCCAGTCCCGCTTCAGCGGTTTG
CAGGCTGACCTCACTCAGCCCCTGGGCGCGGGCATAGTCCTCGATGCGCTGTTTGGCGGC
GTCGCGCATGAAGCCTTCTGGCACCCGCATCAGACGCGCCAGTGCCGCGGCCTGCCAGTG
GAGATTAGAGGGAGCTGCCTCATCTGCTTGGGTGGCCGAGGGAGGGTGACCATAGGCAGA
AGAGGCAGCTCCGGAACTGTGTTGGCTGGGATCATCCAGAAAGGCCTGCAGATGGTGGAT
GGCCACTTGGCGCTTGCCTTCGCTACGGGCCTTCTTTTCGGCTCGCATGCTGAGGTTACC
GCGCAGAGAGAGGTCATCGATGGTCAGCAGCAGTGCCTTGGCATCGTCGTTCCAGCGTAT
TGCCTCTTCTGCGTTGGGTTTACGTTTCAGCTCGCCCTTGTCGTAGGCCTCTACGATTCT
CGGCCATTGCATCCTCAGCGTGTCCGGGCATCAGCTGAGCGGTGGCCTCTTCGACAATGC
TCTCGGTGA
>MCNPNBIB_00245 hypothetical protein
ATGCTGTACCTCTGGCTAAAAGCCTTTCATATTATTGCCGTCATCACCTGGTTCGCTGCC
TTGTTCTATCTGCCGCGCCTGTTCGTGTACCACGCCATGGCGGAGGATTCGATCAGCCGC
GAACGGTTCAAAGTCATGGAGCGAAAGCTGTACCGGGGCATTATGACGCCAAGCAGTGTG
GTCGCGGTGGTGCTCGGCATTGCCATGCTGGCGGTGAACCCCGCCTGGCTATCGATGGGC
TGGATGCACGCCAAGTTGCTTTTGGTGGTTCTGCTGCTCGGTTATCACCACGCCTGCGGG
CGCTTGCTGAAGCGGTTTGCCGCGGACGACAACCGTCACAGCCATAAATGGTATCGCTGG
TTTAATGAAGCGCCGGTGCTGGTGCTGGTGGGTATTGTGCTGCTGGTGGTCCTCAAACCC
TTCTGA
>MCNPNBIB_00246 hypothetical protein
ATGCCCTGGCAATATATCGCCAGCCTGCGCATCCAGCATCAGGCCGCACAGATCAAACGG
GGCCAGAGCCCCAACAACTATCTGCCGCCGGATACCCTCTCCGAACTACAGCGACGCCAT
CTGAAAGATGCCTTCGGGGTGATTCAGACAATGCAGGAGACTATGGAGAGCCGCTACCAG
AGCGGGCGCTTCCGGTGA
>MCNPNBIB_00247 hypothetical protein
ATGCTGTCCTGTTTCGGCTTCAAGCCGGTTGGTCTCCAGATCAAGGGAGACAATCTCCAG
CTCCGTCCAGGGGGTCTTACTGGAGGGGAAGGGGGCTGTAAGGTAATCCCTCATCACCCC
GGCGGGAGCCTTGGCCAGGGCCCGCTTGCGCTGATGCTGTTTGCTGAAGAGACGTTCGAA
CATGATTCACCGGAAGCGCCCGCTCTGGTAGCGGCTCTCCATAGTCTCCTGCATTGTCTG
AATCACCCCGAAGGCATCTTTCAGATGGCGTCGCTGTAG
>MCNPNBIB_00248 3-methyl-2-oxobutanoate hydroxymethyltransferase
GTGATTGGTATTGGTGCAGGTAATGTGACTGATGGTCAAATCCTTGTAATGCACGATATG
TTTGGTATTTCAGCTAACTACATGCCTAAATTCTCAAAAAACTTTTTGGCAGAAACTGGT
GATATGCGTAAAGCGGTCACTAAATACATTCAAGATGTTGAGCAAGGTGTATTCCCTGCT
GCTGAACATACATTTAACTAA
>MCNPNBIB_00249 Pantothenate synthetase
ATGGACATTTTTTCTGAAATTTTACCATTACGCGAGCAGATCAAAGCTTGGAAACGCGAA
GGTAAACGTATTGCTTTCGTTCCAACAATGGGAAATCTACACGAAGGTCATTTAACTCTA
ATTCGAACAGCTCGCGAGCATGCAGATATTGTAGTTGCTAGTATTTTTGTTAATCCAATG
CAATTTAACAATGCTGATGACCTAACAAACTACCCAAGAACATTAGATGAAGATGTAGAA
AAACTCACTGCTGAAAACGTTGATCTTGTATTCCCACCAACTCCTGAGATCATGTATCCA
GACGGGTTAGAGAAACAAACAACCGGTTGA
>MCNPNBIB_00250 LexA repressor
ATGCTGACCAAACAACAGCAATCTGCCCTCGATTTCATCCGCGCCCAGATCATCCGCAAC
GGCCATGCACCCACCCTGGAGGAGATCGGCAATCATCTCGGTGTGCGATCCCGAGGCTAT
GTGCACCGCATCGTTCAGGCACTGATCGACCAAGGGTCAGCTGGTTCGAGGCGAGTCTGG
TTGGCGCAATATCCAGCTGTTGGAAGGGGAGGCCCAACCAACCCTGCCGCTGCTCGGCCG
TATCGCCGCAGGAAAACCGATCGAAGCGATCGAGGACCAGGAGAGCCTTAA
>MCNPNBIB_00251 Prophage integrase IntA
ATGGTGAGAAAGTCAGAGCTGTCCAATGCGACGTGGTCGGAGATCGATTTCAGTGAAGCG
CTATGGACTATTCCTAAAGAGCGGATGAAGCGACGGAATCCGCATCTGGTATTCCTGTCA
CGCCAGGCGCTCGACATCTTCATCGCACTGAAGACTTTTGCGGGTGGATCTGAATTTGTG
CTCCCGTCACGATATGACTCGGACTTGCCTGTGAGCGCTGCAACATTGAATCGGGTTCTT
ATGCTGACATACCAGGCTGCCCAGAAGGACGGCGAGTCGCTCGCCAAATTTGGCCCGCAT
GATCTTCGCCGCACGGCCAGCACGCTACTGCATGAGGTTGGGTACAACACGGACTGGATC
AAGAAATGTCTTGCTCATGAGCAGAAGGGAGTGAGGGCTATCTATAACAAGGCTGAATAC
CGGGAACAGCGCGCGGAGATGCTGCAAGACTGGGCCGATATGATCGACGAGTGGACGATC
AAGCAACAGCGGTAA
>MCNPNBIB_00252 hypothetical protein
ATGACGACTTCCAACTCCAACGACAGTAGCCTGTACTGGCAACAGCATGTGGCCGCCTGG
CAAGACTCAGGCCTGACGCAGAGGGCCTACTGCGCCCAACGGTGGCTCAGTTACCCGAGC
TTCGGCTACTGGGCGCGCAAGTTGCGCCGCACAGATAAGCCGATGGTGCAACCCAGGGCG
AAGGGCTTCGTACCGGTCACCCTCGCAGCACCGGTGGTCTCTGGCCTGAGCCTGGTGCTA
CCCGACGGCCTGGAGATCCGCAGCATCGGGCCAGACAATGTCTCGATGGTCCGGCAATTG
CTGGGGTGCCTGGCATGA
>MCNPNBIB_00253 hypothetical protein
ATGACGCGGAGCAGATCGGGGACGGTGAGGGACACTGTGGGGAGAGTGGTTGGATCGGTT
GCCCGCGCCTTTTTCATGGGGCCATATTCTACCTTCGACACACCCACCCCGTCTTCAGAA
AGTCGCCTCGTAATGCAGCTTTCGATGGCCTTTCATGGCGGCAAGATCATAACCGTCGAG
CAGCCAGTTGATCTGCTGGCCATCCAGGGGCACCACCTCGTCTCCCGAGGCAGGCCAATG
GAACCGCTCCTCGGCCAGGCTCTTGCAGTAGAGCACGAAGCCATTGTCTTCCCAGTACAG
CAGCTTGATCTTGTCCCACTGCCGGTTGCTGAAGGCATACAGCGCACCCTTCGAAGGGGT
TGTGCTCCAGTTCCTGCTCGACGATCGCGGCCAGCCCGCGGAAGCTCTTGCGGAAGTCCA
CAGGCTCCCGGTGCAGATAGATCCGCGGCATCTGTGGGTGCGGACGCAGCCGGTAGCTCA
TGCCAGGCACCCCAGCAATTGCCGGACCATCGAGACATTGTCTGGCCCGATGCTGCGGAT
CTCCAGGCCGTCGGGTAG
>MCNPNBIB_00254 hypothetical protein
ATGGCGCCGGATGGCGCGGTGATGGGTGACATCCGCGAGATTCAGCGACGCATCGTTGAG
CGGCTGCCGATCATCCCCGGCGCGGTCCTGCTCACCAGCAGCAGCCTGCCAGACGGCAAC
GTGCTGGAGAACTACAGTGCCAGCCTGAGCGCCTACGGTGGCGCCAAGCCCTACAGCTGG
CATCTGGTGGATGGTGCGCTGCCGCCCGGCCTGTTGCTGGCCGATGGTGTCATCAGCGGC
CTGCCCATCGACGATGGCCTCTACCCCTTTACCATCGAGGTGATGGATGCCAATGGTAAC
AGTGCCAGACGCGAACTCTCGATCAAGCTCAGTGACCCGGGAATCGACCCTGTTGGAGGC
GCGCTTCGATAG
>MCNPNBIB_00255 hypothetical protein
GTGCCACTGATCGGTCTGCGCATTGTCACCCGCCTGCTGTTGGGCGAGAAAATCATCACT
GCCCAGACCGACCAGTTCGCCGTCGAGGTTCAGCATCAGCTGAACCAGCTCATTCCCCGC
ATAGAAGGTGCTCTGACTCAGCTTGTAGCGGAATGA
>MCNPNBIB_00256 hypothetical protein
ATGTTGTATCGGGTACTGAGAAAAGTAGCGAACTCCTCAGAAAAGCTCACTGAAACCGAT
AAACATGGTTTTCAAATATTCCGAAAAATCGCTAAAGAGCTTGGGTTGGTTGTTCCTCGT
ACCGGCAAGGGACAACGATTTGTTTTACCTCCGCAGCTTTTGCGTTTCCTGGTTGCAGCT
TTGGTCGAGCCTGGTGAGCGAGTACGCCTGACGGAATTCTACGCGCGGGTTTTCGCCCAT
TACGGTATCGCTTTGGGTGACAAGCAATTGGTGGTTGCTTTGGGTTGGAATGGCAGCGAA
TCTGTCACGAGGGACTATGCAGTAGCGGCGGATACGGCTTGGGTGGAGGAGGCTCTACAA
CAGGGCGGATTCCTCGTGGAGCTATCCGACGCGGTTTCCATTGTCCACAATCCAGGCAGC
AAGGAGCCGCTGGCATGA
>MCNPNBIB_00257 Transcriptional activator protein Anr
ATGCCCAGCCTGCAACACCAGATGTATTGTCTGCTGAGCCGGGAGATCGGCCAGGAAACA
GAGATGCTCACCCTGCTTGGCAAAAAAAGTGCCGAAGAGCGCCTTGCCACCTTCCTTCTG
AGCTTTTCCGAGCGCTTCAAAAAGCGTGGCTTTTCCGCTACCGATTTCTTCCTCAGCATG
TCCCGCCACGAGATCGGCAACTATCTAGGACTGGCGGTGGAGACAGTCAGCCGGCTCTTC
ACCCGCTTTCAGGAGGAGGGCTTACTCAAGGTCGAGCGAAAACATGTACAGTTACTCGAT
CTGCCCCGACTCAACGATATCATTCACGGAATCGATAGCGTTCGCACATCGAATCAATCA
AGGGCTTAA
>MCNPNBIB_00258 hypothetical protein
ATGCAGCTATTTGCTTGGGTACTTGAATTTTCTGTTCTTTTATGGGGCTGTAACCCATCC
TACTTAAAAGTGTCATTACTTATGGGCTCCATTTTTAACATAACGTTTGGGCTTAGTGGC
GGCAAAAAGTGGAGCGAGGAACGAGCGGAGCTTTTTGACGTCCACTGGAGCCCCATTGTT
GGGCATAATTCTGTGCTGGCCTGTATCCATAACTCTAAATACTCCACTTCCCTGAGAATT
CGACTTTTCTGA
>MCNPNBIB_00259 hypothetical protein
GTGGAGAAAGGGCATTTCTCGCGTCGTGATTTCGACAAGCTCGAAGCCACATTCAAGAGT
GCATCGGCTGCGCTGGAGCAGGCACAACAGAACCTGCGCTACACCGACCTGCGTGCTCCG
TTCGACGGGGTGGTGGCGAAACGCAAAGTCGAGCAGTTTGAAGAGGTGCAGGCAAAACAG
CCGGTGCTTTCGCTGCAGGACAGCAGCAGTCTCGAAGTCAAGATCGATGTACCAAGAAAA
TATTATTCTGCGGATTACTCAGGAGCGGGTTGA
>MCNPNBIB_00260 Multidrug resistance protein MdtA
ATGGCTATCTTAATAAGGGCATTTAATTCTCAGTGCAGTGTGTTAGGCTTCGGCGGTCTT
CGACTTCACTCTCAGCATCTGGAAGCCAAAATGGATACGAAGAATCTGTCATTAGGTCGA
CTCCCTTTTTTTCTTGCCTTTGCTATGGCAGCTTTAATTGGAGGCTGTAGTGAAGCGCCG
CCAACTGCCGAGACGGATCTGGCTAGACCAGTCAAATCGATGATTGTGTCAGCGCCTGAA
CAAGGGGGTATCCGCAACTTTCCTGGGCGCATCGATGCAGTTAACCGGGCGGAACTCTCT
TTTCGGGTGCCGGGCAAGGTGGTGGCAATCAAGTTCAACGAGGGTGATCGGGTGAAAAAA
GGCCAGATTCTGGCCCAGCTGGATGCCACCGACTACCGCATTACTCTGAAGGATCGCTAG
>MCNPNBIB_00261 hypothetical protein
ATGGATTGGGACTCTGAATACAGAAGGCTAAATCGACAAATCATCGGCGCAAAAAATGAA
GTCGATGCATGCGAGGATAAAATCCAACGGCTTGATCAGCAATATGACACCTATGAAGAG
CAGGACATGGATCAGAAGTTGTCTGATTTGGATAATCTTGGTCAATTTATGGAGGATGCT
GAACAGGCGAAAGCCCGTTACAAAAAGCTAAATGAAGAAGTTCAGGAAGAAGAAAGCGCA
CTCCATCGTAGCTTGAATGCGGAGCATGAGCGATACGACCGAATTAGGGCAGCAACCCAA
TCAAAGTTGGATACTGCAAAAGAAGACAAGCAGAACAAGTCTAAGGATTACTCCGCCAAT
CGCGAAACTGTTTCTGCTCGCGAAAGATCTGAAATCGATGCTACCCGCGAAGATGCATCA
CCTGCTAGAGAGGCGCTCACTGAGGCTAAAGCAATTGCTCAGGCCAACGCCGACACTGGT
GGAGCTACAGAAGAAGAAAGGTTGGGTCTTGCGGATATATTGCACCGCGTCGAAAACTTA
GAGCGCGAAGTTGAAACAGAGCGTGCTGTTTTCGACGAGAAGAAGTCCGCGCTAGAGAGC
GCACGAAACCGGCAGAACATCGCCAATAAAGCGCTTGTTCGTGCCCAGAACAGCCTTTAT
ACGGAACAAGATAAGCTTGATGCTCTCCATAAGCTTGCGTTTGCTGAAGATGGAACCTGG
TTAAGGCGATTGCGAGAGAAAGATCCTAATTGGGCGGATCGTCTAGGAAAGGTTATCAAC
CCGGAACTTTTGCAGCGTTAA
>MCNPNBIB_00262 hypothetical protein
ATGGGCTGGAAGACCATCAGTCTCCAATCGGGTCAGCTTGGCAAAAAAATCAGGTGCCGC
GGCAAGGGTCGCATCGAGGCCCTCCGCCTCAGCGGGCCACTCAAGGACAAACTCATCGAA
GCGTTTCTCAATAAATCGCTCGCATTCACCCAGTTGACCGGTTGA
>MCNPNBIB_00263 hypothetical protein
ATGCTCATTGCCGCCCAACTGGTAGCGCAGCGCGGCGGCCAGGCAAGTCGTGGCCAGCTT
CTGCCGTTGGCCACCCGACTTACCCGAACCACTGCGATAGACCTCCACCTCGACACCACT
CTCATCGGTCTCTCTGCCGATGAACTCCATGTGCTGCCGGACATCCAACACCGCCTGGCG
CCAGCGCTTGTTCTCCAGCTCCTGACTGGAAAGGCGTTCCACCAGGCGACGCAACGCCAG
AAAGCGCGACTCCGCCAGCTCGCGGTCCTCGCTCCAGGCGTGGCTCAACGCCTGCTGAAT
CTCCTGCTTGAACTCGCGCACATCCGGTAA
>MCNPNBIB_00264 Cytochrome c-type protein NapC
ATGCTGGGTACCATTGATACAGTGGAGAAGTTTGAAGAGAAGCGTCTAGAATTGGCTAAG
AATGTCTGGCGCACCATGAAGGAGACCGACTCCCGTGAGTGTCGCAACTGCCACAATTTC
GACTCCATGGACTTTGATCGCCAGGAGGAGCGTAGTGCTAGTCGGCACGACGAAGCGATT
GAGGCAGGGTACACTTGTATTGACTGCCACAAGGGTATTGCCCATTCTCTGCCGGAAGGT
TACGACCCAGCCGAGGATCTGCCGGGTGGGGAAGAATAG
>MCNPNBIB_00265 hypothetical protein
ATGCTCAAGCGAACAGCGGTATTTCTGATGTTGTTGGTCCTGGTGCTGGTGCCACTGGGG
GCGGCGGCAGAGCAGGATGCCTTTGACGAGGCGGAGGCGGCGTTGTTGGCTGGGGATTAT
GATCAGGCGTTCAGGAAGTATCTGCGGTTGGCGCGGGACGGCAGCCCCAAGGCCCAGTAT
GAGCTGGGGCTGCTCTATCTGCATGGCAAGGGCGTCCGCAAGAAGGTCGACCGCGGGGTG
GAATGGCTCAAGGAGGCGGCCAACAATGGCTCCTACCTAGCGGCCAATGAGCTGGGCAAT
ATGTATATCTCTGGAAAGGATGTGCTGCGGGACGAAAAGCAGGCGATCCACTGGCTGCAG
CAGGCCGAGAAGATCAATGAATCGACCAATGAGGCCGATGTCGAGTGCGAGTAA
>MCNPNBIB_00266 hypothetical protein
ATGCTGCTCCAGCAGGCTGCGTACCAGCATTGTCTTGCCGGTACCCACCTCGCCGGTGAG
CTGAACGAAACCGCCATTGGGCCCGACCCCATAGATCAAGTGGGCAAGGCTCTCCTCATG
ACCGCGACTGAGAAACAGGTAGCGGGGATCGGGAGTGATGGAAAAGGGGTTCTCCTTGAA
ACCGAAGTCGCTGAATTTCATATCAGCAAATTACTCGCACTCGACATCGGCCTCATTGGT
CGATTCATTGATCTTCTCGGCCTGCTGCAGCCAGTGGATCGCCTGCTTTTCGTCCCGCAG
CACATCCTTTCCAGAGATATACATATTGCCCAGCTCATTGGCCGCTAG
>MCNPNBIB_00267 Carbonic anhydrase 2
TTGCGGTTGAAAACACTAAATCATCTGTTTGACAACAATTTGGCATGGGCAACATCAATC
AAAGAGAAAGATCCAGAGTTTTTCACGCGCTTATCAAAGCAGCAGGCCCCCGAGTACCTG
TGGATTGGCTGTTCAGATAGTCGAGTCCCAGCCAATCAAATAACAGGTTTACAACCTGGC
GAGGTATTTGTTCATCGTAATATTGCAAATGTTGTCGTTCATACAGATTTAAATTGTCTG
TCCGTAATACAGTTTGCTGTTGAGGTGCTAAAGGTCAAGCATATTATTATTTGCGGCCAC
TATGGGTGTGGTGGTGTAAAGGCGGCGCTGGAAAATCACGAGCATGGACTTATCGATAAT
TGGTTGCGTCATATTAAGGATGTCATACGCTTCAATTCTGGACAATTTGATGGGCTTGAG
CATAACGAGAAGTTAGATTTGCTCTGTGAGCTCAATGTAAGAGAGCAAGTTACAAACATT
TGTAATACAACTATTGTCCAGAATGCATGGAAACAAGGAAAAGAGCTTTCTATTCATGGT
TGGATTTACAGTATTGAAAATGGGATTCTTAAAGATTTAAGTGCCTGCGTTACATCAAAA
GACGTATAA
>MCNPNBIB_00268 hypothetical protein
TTGCACCAATCAGCTCCCTTCACCACCCTGCTCTGGCTGCTGCTGACAGTCTGTACCTAC
GCCTTTGGCGCAGCGCCCGAGCGGGTGGTTTCAATCAATCTCTGCAGCGACCAGCTGCTG
GTGCTGCTGGCCGAGCCGGAGCAGATCGCCTCGGTGAGCCACCTGGCCAGTCGCCCGGAA
AACTCCTTTGTCGCCGAGGCAGCCAAGCAACTGCCGCAAAACCATGCACGCATCGAAGAA
CTGCTCACGCTACGCCCCGATCTACTCCTCGCCAGCCCCTACAGCGATCCGCGCCTGCTA
CAGGCGCTGCGCCGCTTCGGTCTGCGGGTGGAGGTGATCCCGACAGCCAATTGA
>MCNPNBIB_00269 hypothetical protein
ATGCGTTTGGCCTGTGCCAGCAGCAGGCGCTCCAGATCGATGGGCTTGAAAGCCTTCAAT
GTCCGCTTCCGCTGCCAGGTTGCGCCAGCCCGCCAGCAGCAGGGCGCTGTGCTGCAGAGT
GCCGAGTCCGGCGGTGTATCCGCGGGGTTGATAGAAGATGGCGCCGGGTGGTTCGCCATC
GTGACTGATATCGAGGTTCGCCAGCCGTTGCTGCATCTCGTCGATCATCTGCTGCGCGCG
TGCCTGCTGGCCGAGCAGTTTGCCCCATCTTCTGAATGTTCTGTTGGATCGCCGCTAGGT
CAATTGGCTGTCGGGATCACCTCCACCCGCAGACCGAAGCGGCGCAGCGCCTGTAGCAGG
CGCGGATCGCTGTAG
>MCNPNBIB_00270 hypothetical protein
ATGGACCTGGCCGCGACCTATGAAGACGGCACGGTGACCGCCGAACGGCTGCTCAGTACT
ACTCCCGCTGGCTCTAAACTCGAAGGCTCCGGTCGATACACTACCGACGACGCCTTGGGC
GTATTCGATGCCGAGCTCGCCTGGAGCGCTCTGCGCTGGCCCCTGACTGGGGAGAGAGTC
CAGGTACGTAGCAACCAGGGCCGGTTGGAAATCAAGGGCCAACCGGCAGACTACCGCTAC
CAACTGATCCTGGACGCAATCCTGCCGGATCAGCCTGCGCTCACGCTGGAGGCATCCGGC
AGCGGCAATACCGATGGCGTGGACTTCGAGGCGCTGCGCATTCGCCTGCCAGAGGGGCAT
ATCGACGGCTCCGGCCGCGCCGACTGGGCGCCGCAGCCGGCCTGGCAGCTGAACGTGACC
GGCACCAGCATCAACCCACGGTCTGTTCCACCCCGATTTTCCCGGCAAACTAGCGCTGCA
GCTAGCCACCCGGGGCCGGGTGTCGGAAGGCACACCGCAAGCCGAGGTAGAGCTGACCCA
GCTTGA
>MCNPNBIB_00271 hypothetical protein
TTGCGCCCAGAGTTTGCAAAATTACTTAAATCTGATGGTGATTTCGCACTTGCTGGTGTA
ATCGAAGAGCAAGTTGCTGATGTTTCAGGTGTTTATTCTGAATTTTTTGATATATTAGAT
GTCGAAAAGCGCGAAGAAAACTGGTGCCGCATTTCAGGAAAACGTAAAACAACAAATTGA
>MCNPNBIB_00272 hypothetical protein
GTGACTGGTGATGAAACCGAAGCCACCCAAATCTTCTTTCTTCTCGATCTCGGCTATAGT
TTTGAAGATGCTCTGGACTGCTACGAAGAAGTCAGCCTCTTTAACGGCACAGCCAAAGAT
TATGCCTACGACCTTATCGAAGAAACAACCGAAATTCCTGAAAATTTCCGCTACTACATC
GACTACGATGCAATCGCCACGACATGGAGATCAACGGCGAGATCACCGAAATCAACTACG
ACCTGA
>MCNPNBIB_00273 hypothetical protein
GTGACGCGGTGGCAGGACTGGTTTCTGAACTGCCTGCTCCGTGCCATCGAGGGGGCGCAG
GAGACATTAAGCGCCGTACTACAAAAGGCACGATTCTGGGAACGCTTTGCCAAAGAGCCT
TTGAATGAACGGCAAATCAAAATTCTGAACAGGTTGCTGGATGGCTTTGAAGGCAAGCTC
ACCACATCGAAATGGGCAAAGATCGCCAAGTGCTCACAAGACACAGCCTACCGCGACATA
CTCGACCTGATGGATCGGGGCGCATTACGAAAAGACCCCGGCGGCGGGCGCAGCACTAGC
TATTCATTGAGCACTGAATGA
>MCNPNBIB_00274 hypothetical protein
ATGACGGCGGATGACGGGAGCTCGAACGCCCAGGCCCAAGTCCATAACGATGTGCGCGTG
GATATTTTGGAGGCCGACGCCAAGGCCCTCGCGAACACCCTCAATCGGGATCTGCTGCGC
CCCTATATCGATCTCAACTTTGGCCCCCAGGCGGACTACCCCCGCATCGAGTTGGAGGTG
CCAAAACCCCGAGGATCTGGCCCTGCTCGCCGACGGTCTGGCCAAGTTGGTCCCACTGGG
GCTGCAGGTTGA
>MCNPNBIB_00275 hypothetical protein
ATGGTGTTGTCACCGGTTGACCTTGATGAGTTTGAAGAACGTTTTAAAGAAGAGCATTAC
CCCTTAGAAAAATCTATCCTTATTTTATGTCGTAGTTGCCATCATAAATATGATTTGAAA
ACTCCTAAAACCAGTCATTCACAGGAAGTTCTCACTGAGCCAAACTATCAAGAAACTTAC
TCAGTCAATAGTGAAGGATACTTGCCTATAACACTATATCCGGCTGACCCAGATATATTT
AAGCAAGAATTATTGGTTTCAAAGCAGGCGGAAATAGAAACAACATATACTGACGGGAGA
ATTGAGGTGAGGCTATGGAATGCCGCAAGATTCAACCTCTCTTCTAACGTATTAGGTAAT
TTGCGTTCACGAACTGAGTTTAGGCGTGGTAATTGGCAGACGAGGGGTATCAAAAAAGTA
CATGTGAAAGTGCTAAATAATTCTTAG
>MCNPNBIB_00276 hypothetical protein
TTGAAGCTGTTCCAGTTTGAATTTGGCGCCTCCGACTCAGGCCGTGACATCGGCTACGAC
ATCTCCCAGCGGATGTGGCCGAGCCTCGCCATCGCCCTGCCGGTGCTGCTGGTGGGGCTG
GCGCTCAACATCACCTTCGCGCTGCTTATTGCCTTTTTTCGCGCCACCTATATCGACCTT
TGGGGGGTGGTGATCTGTGTCGTGATGATGTCGATCTCGTCGCTCTTCTACATCATCGGC
GGCCAGTATCTGGTGGGCAAGCTGCTACATCTGGTGCCGATCTCCGGCTATGATCCCGGT
ATGGGGGGGCTGAAGTTTCTGATCCTGCCGGTCATCATCGGCGTGATCGGCGGCATCGGT
GCTGGCACCCGCTGGTATCGCACCCTGTTCCTCGAGGAGATCAACCGCGACTATGTGCGC
AGCGCCCGCGCACAAGGGGTTGAGTGA
>MCNPNBIB_00277 hypothetical protein
ATGCCCAAGTTTCAGGGTTCCGGCTTCGCCATTGAATTTCCTGAGCAGTGTATCGATGCC
TCGGTCTATACTTTCGCCTTTCCAGCGATGGGTAATGACTCACCCTACATGACGATTCGG
GTAGAGAAGCGATCCGAGGCACCGGATCTCAAGGCACTGGTGAATCAGGAGATGGAAGCC
CTGAGTGATAAGGTCGAGGCGTTCCAACTCATCAGCCAGGCTGTCGGTAAGCGTTCGGGA
GCCGATGGCATCATGAGCATCTGCGAATGGGGAGAGGGGCCGGCGCGGGTACGGCAGAAA
CAGTTGCTCATGCTGCAGTGCGGTGAAAGCGTCCACCTCTACAAACTGTCCGCGATCTCC
TTGGCTGCTAACCAAGTTGCCACCGATCCCCTGTTCGATCAGCTATTTCGCAGTTTTACG
CCGAACGCGATACAACTTCCTTGA
>MCNPNBIB_00278 hypothetical protein
GTGGACTATCTGGTGTGTGCACGGGTGAAACCAGGGATTTGGTTGGGGGCTTATGAAGGC
AAAGGGCGTGAACAATTTGAAACGCTAAAGGATGGAAGCAGAAAGCATTGGCCGGAAAAT
CCCGATATGGAGCAACTTTATATTCCAGGGCTCGAATCGTTGCCTAATATTCATGCTTGG
TTGGTTCTGGATCACGTTCAGATGATAAGAACCTGA
>MCNPNBIB_00279 hypothetical protein
GTGCTCACCCACCACATCACCGGCGCGGATGGTCTCGAAGCCGATGGTCTTGGCATCCCG
TGCACCAGTGTGGCCTTCCCGGCCGTAGACCGCACACTCCTTGAGATCGCGCCCAAGCGC
CTCAGCCACCACTTCGCCCATACGCAGAGCAGTGCCGGAGGGGGCATCCACCTTGTGGCG
GTGGTGAGCCTCGATGATCTCGATATCGGCATCCTCTCCCATCACCCGGGCGGCGACCTT
CAGCAGGTTGAGACAGAGGTTCACGCCAACGCTCATGTTGGGGGCGAAGACGATGCCGAT
CTCCTCTGCCGCCTTCTGCAGCCACTGTTTTTCCGTATCGCTCAGCCCGGTGGTACCGAT
CACCATCGCCTTGCGATTGACCTGACAAAGCTCCAGATGGGCCATCGTGGCGGCGGGTGA
>MCNPNBIB_00280 hypothetical protein
TTGCAGCAGCCTGCCGGCAGCGGCCTGGCTCATCTCGACTGGGGCTACGCCCTGCTGCTG
ATCGCCCTGCTGCTGGCCCTGTTGAGCAGCCTGTTGCTGATCCTGTTGCCGCTGGCCCTG
TTGCGCCGGCGTCTGCCGGCAGAGCCGGGTTGGGGGCGGGTCGTGCTATTTTTCAGCGCC
ATCGGCATCGCCTTTTTGTTTATCGAGATCGCCTTCATCCAGCGCCTGCAGCTGTTTCTC
GGTCATCCTGTCTATGCGGTGACGGCGGTGCTGGCGGGTTTTCTTGCCAGCGCTGGCTTG
GGGAGTTTTGCCTCCCACTGGCTGGCACAGCGATTTGGCGCCCGTGTTGTGCTGGCAGCG
GTGGTGGTGACGATTGCGCTCTGGGTGGCGCAGTTTCTCTGGCTGGGGCCCGCGCTGCTG
GAGAGGCTGGGGGGGCTCCCGCTGCTGGCCCGGTTTGTCTTCAGCTTTCTGCTGATCCTG
CCACTGGGGCTGGCGATGGGCATGCCGTTTGCCTTGGGTCTACAGGCGCTCGGCGAACGT
CAGCCAGCCCTGATGCCCTTGGGCCTGGGGCATCAATGGTTGCGCCTCGGTGGTGAGTGC
GCTGCTGGCCGCGCTGCTGGCGGTGGATCTGGGGTTTAG
>MCNPNBIB_00281 hypothetical protein
GTGCGTGATGGAAAGACAGCGCTAGAACAAGGCGCCGGCTACCGGATCGAGTACGCAGAG
GTCAATCATCGCCAGTTGGGGCGTCAGCGACTGCCTCAGCAACTGGTCTTCGATCGCCTG
GAAGATCTGTTGGGTTCTCTGCGCAAAACCTGTGAGTTCGAGCGTTTCACGGCGGGGCCT
ATTTCCCCCATGTGA
>MCNPNBIB_00282 hypothetical protein
ATGCAAGAAATTCCTCCTAGACGCATAGATGAAAAAATATCAAAAGATCACCAAGATCTT
GCAGCGTCTCTCCAGGATTGTTTTGAGGAAATCTGCTTTCATATTAGTAGATTATTATCG
TCATAG
>MCNPNBIB_00283 hypothetical protein
GTGACCGGCAACAATATCGCCAACTCGAGCACCACCGGCTTCAAGGAGTCGCGTGCCGAG
TTTGCCGACATCTTTGCCTCCTCTATCTCCGACGCCAGCAATGCCACGTCGGGACAGGGA
GTACGCACCACCAAGGTGGCGCAGCAGTTCCGCCAGGACAGTATCGAGTTCACCGCCAAC
AATCTTGATCTGGGCATCAATGGTGAGGGCTTTTTTACCATGGAACAGCCCAACGGTGAT
CGCAGCTATACCCGTGCGGGTGCCTTCAATGTGGATCGCAACGGCTATGTGGTGGACCAT
ACTGGCTCACGCTTGCAGATATTCCCGCCGGTGGATGCCGACGGCACCAGCTTCAACACC
GGCACAACAGTGGACCTCAATCTGCCGGTGGTCTCCGGCGCGCCGGGCGCCACCTCACAG
GTGACTGCATCGCTCAACCTGGGGGCCGCGGAGGACGTGCCGACGGTAGCCTTCAATGCC
GCCAGTTATCCACCAAACCCACTCAGCTAA
>MCNPNBIB_00284 hypothetical protein
TTGACTGAATTGTCGCTGCTGTGGAAGGGGGAGCGGTTCGAGTCACTGCTGCCTTCACGA
ATCCCGTCAGTTCCCATCGGGGCCTACCGGCTTGCTGCGAAGCTGCAGATTGCGCAGGAT
CAGTGGCGGTTGCAGCAGATCGAGGGACGGATCGGGAAAACCCGCTTCGGCGGTGATCTG
CGGCTGGAGACACGCCAGGGGAGGCGAACACTGACAGGTGAGCTGGACTTCAAGCGACTC
AACCTGCGCCCGCTGCTGAGCGACGCCAGCAGGCAATCAGACGATGCAGAAGAGATGCTG
CACCTGCCGCTTGCGCTCGACTTGGTTGTGCGTGCCGAATCTTTGCAGCTGCCTGCAGCC
GAGTTGCATGCGGTGCAGGCGCGTCTCACTCTCTCCGACGAACAGGTTGCCCTTGAGGAT
GTCGCCTTCCGATGGCGCAAGCAGAGGTTTACCGGCCAGGGTCGACAGCAGCTGAGTGGC
GGTGAATGGGATCTGCAGCTGGCAGGTTCGCAGCTGTCTCTCGCAACCCTGTTGCCCAAA
TCCGGGCTTAAGGGGAAGCTCGCCGGCATGTCACTTGAGCTGTCGGCTAAAGGTGTAAGC
CGAGAGGCAGTGGCGAAAAGCGGGCGAGTGCAACTGCGCCTGCAAGGTGGGGTGGTCGAA
GTCGCCGGCTTTGGTAAACAACAGCCCTTACGCTGGGAGCTGAAACAGACACAGCTGAAA
GGGGCGCCGGGAAAGCACACTGCAGTTTGCCGCCTCGGGGCAGCTCGATGGGGAAAGCCT
GAAATTGAAGGCTGTGGGTCCGCAGCTCGCTCAGCTGGTCAGAATCGGCTGGGCTGCTGC
GGTTTGCATTTGATGCGAGCTATCCCAAAGGGGGAGCGAGCCTGA
>MCNPNBIB_00285 Phosphoenolpyruvate synthase
ATGATCCAGCACCTCTCGAAAGCTGGCATCAAGGTTCCCGGCGGCTTCGCCACCACCGCC
CAGGCCTATCGCGACTTTCTCGCCCAGGATGGGCTGGACCGGCGCATCCAGCAACAACTG
GAGCGGCTCGACATCGACGATATCGACCAGCTCAGCCAGACCGGCGCGCAGATCCGCCAG
TGGATGATGCAGCAGCCCTTCCAGCCGGCACTGGAACGGGCTATCGATACCGCCTGGGCC
GATCTGGAGGCGGAGTATGGCAGCGAGGTCAGTTGGGCTGTGCGCTCCTCGGCCACCGCC
GAGGACCTGCCCAACGCCTCCTTTGCCGGTCAGCAGGAGACCTTCCTCAACGTCAGCGGC
CGCGATAACATCAAACAGCAGATCAAGGCGGTGTTCGCCTCACTGTTCAACGACCGCGCC
ATCGCCTATCGGGTGCATCAGGGCTTTGAACACCGCCAGGTGGCCCTCTCCGCCGCCATT
CAGCGCATGGTACGCAGCGATCTGGCCGCCAGCGGCGTGATGTTCACCCTGGATACCGAA
TCGGGCTTCCGCGACGTGGTCTTTATCACCTCCAGCTATGGCCTCGGCGAGATGGTGGTA
CAGGGGGCGGTCAACCCGGATGAGTTCTATGTGCACAAACCAACCCTGGCGGCGGGATGC
CCCGCGATCCTGCGCCGCACCTTGGGCGAAAAGGCGATCGAGATGCGCTACGCCAACGAC
GCTGAGGCACTGGTGCAGAGCGTCGAAGTGGAACTTGCGCGCCGCCAGCGCTTCTCCATC
AACGACCAGCAGATCGAGCAACTAGCGCGCCACGCAGTCGCCATCGAGGCCCACTATGGC
CAGCCGATGGATATCGAGTGGGCCCTCGACGGCAACGATGGCGAGCTCTATATCGTGCAG
GCACGGCCCGAGACTGTGCAGAGCCGCAGCACNCGGGGTGGTGGAACGCTACAGCCTGCC
CGAGCGTCGGCGAGCTGCTGTGCGAGGGGCGCAGCATTGGCGCACGCATCGGCAGCGGCA
CCGCACGTCTGA
>MCNPNBIB_00286 4-hydroxythreonine-4-phosphate dehydrogenase
GTGCGGGATCTGAGCGGCAGCTGCGGTATCGCCCGACCACGCATCCTGGTCTGCGGCCTC
AACCCCCACGCTGGCGAGGATGGCCATCTAGGGCGCGAGGAGATCGAGGTCATCGAACCG
GTGCTTGAATCACTTCGAGCCGAGGGCATCAGGCTCACCGGCCCGCTGCCTGCAGACACT
CTGTTCACCCAGAAGTATCTACGACGCGCCGATGTGGTGCTGGCGATGTATCACGACCAG
GGTCTGCCGGTGCTCAAGCACATGGGGTTTGGTCAGGCGGTCAACATCACCCTGGGGCTA
CCGGTGGTGCGGGTCTCGGTCGATCACGGCACCGCCCTCGATCTGGCCGGTAGTGGCGAT
GCCAACCCCGGCAGTCTGCAGCAGGCGGTGGCGATGGCGATCCGCATGGCGGAGAACCGC
ATCCTCAGCATCAACTAA
>MCNPNBIB_00287 hypothetical protein
ATGCGGAAGCTGCGCGCCTTTATCGATAGTGTGCGTGACGGTACGCCGCCACTGGTCGAC
GGGCGTGTTGGGCAGAAGGCGCTGGAAGTGGCGATGCAGGTGAAGGAGAAGATACTCAAC
AGTTAA
>MCNPNBIB_00288 hypothetical protein
ATGCGGCGCATCCGGGTGTTTGCGGAGAACCGTTACGAATCCCTCGACTTTGTCGGTCAG
ACCATCGATACCGCCTACCCGCAGCCAAAGTTGGGTGAGGCCTGGCCGGAGATCGTCAAA
CAGCGTATCCAGGTGGAGCCGGTGAAGCCGCTGGATGCGGAAGCTGCGCGCCTTTATCGA
TAG
>MCNPNBIB_00289 hypothetical protein
GTGCGCCAATTTGCGCGCCTGGCCAAGGAGCAGCTCGACCCCACCCTGCAGGTCTACCTG
GAGTACTCCAACGAGGTGTGGAACGGCCAGTTCGAGCAGTCCGGCTGGGTGCGCTCCCAA
GGTGAGGCACTCTGGCCCGACGCGGTAGCCGACGGTCACACCAAGCTGCTCAACTGGTTC
GGCAAGCGCACCGCCGAGATCTGCCATCTCTGGAAGCAGGTGTGGGGCAACGACGCCTAT
CGCGTCACCTGCGTCATGGGGGCCCAGGCGGCCTGGAGCCGGGTCGCCGAGCAGGCTCTG
GAGTGCCCCCTCTGGGACGAAGGCCCCTGCATCGACCACGGCATCGACGCCCTCGCCATC
GCCCCCTACATCGACAACCTGGGGCTGGCCCGCTACGAGGCCGAGGTAGAGGCCTGGACC
CAGGAGGCCGACGGCGGCCTGACCAGGCTCTTCAACCAACTGGAGCAGGGCGGCGAGCTG
AGCGATGGCCCCCCCGGTGGGCAACTGGCGGCCACCTTCTCGGCCATCGACACCCATATC
GCCCTAGCGGCCCAGTACGGCCTGCCCCTCTACAGCTATGAGGGGGGGCAGCACCTGGTG
GGGGTGTTGGGGCTGGAGAACAACCAGTGCCCTCACCGATCTCTTCATCGCCGCTAA
>MCNPNBIB_00290 hypothetical protein
ATGGGCACTCTCTACGACCGCTACCTGGCGGGATGGGAGGCCCGTGGTGGGGCGCTGTTC
ATGAACTTCAGCGACATTGGCCGCCCCAGCAAGTGGGGCAGTTGGGGGGCACTGGAGTAT
CTGGAGCAGGAGAGCTCGCCCAAGTACGCGGCGCTGATGCGTTATCTGGGCATCGCCAAC
GACGGCGATGGCGTCCCCAACGAGAGTAGCGGCACGGACGCTGCTGGCAACGACATCCTC
TCCGATACCTGGTAG
>MCNPNBIB_00291 Methionine--tRNA ligase
TTGAAGCAGCAGGCGACGCAGCAGAGCAAGCCGAAGAAGACTGCCACCGAAGGCCACCTG
AGCAATGATCCCATTGCCGACACCATCGAGTTCGGTGACTTCGCCAAGCTCGACCTGCGC
ATTGCACGAATCGTTGAGGCCAACCATGTGGAGGGGGCAGACAAGCTGCTGCAGCTGACC
CTCGATCTGGGCGGCGAGCAGCGCAACGTCTTCGCCGGCATCAAATCCGCCTATCAGCCC
GAAAACTTAGTGGGCAGACTCACCGTGATGGTGGCCAACCTGGCACCGCGCAAGATGCGC
TTTGGCGTCTCTGAGGGGATGGTGCTGGCCGCCGGCCCCGGTGGCAAGGATCTGTTCATC
CTCAATCCCGATGAAGGCGCCGAGCCGGGGATGCGGGTCAAGTAG
>MCNPNBIB_00292 Glutamate 5-kinase
GTGATCAACGAAAACGACACCGTCGCCACCGAAGAGCTGCGATTTGGCGATAATGATACC
CTGGCGGCGTTGGCGGCGAACCTGGTCGAGGCCGACCTGCTGGTGTTGCTGACCGATCAG
GAAGGGTTGTTCGATGCCGATCCACGTGGCAATCCACAGGCGCAGCTGATTCGTGAAGCG
CGGGTCGATGATCCGCTACTGGATCAGGTGGCCGGCGGCAGTGCTGGCGGGCTGGGGCGC
GGCGGCATGGTGACCAAGGTGAGGGCAGCGCGTCTGGCGGCGCGCTCCGGCACCGCCACC
ATCATCGCCTCAGGCGCTCACCCCGGTGTGCTTGATGGTCTTGCCTCCGGGGAGATGAGC
GGTACTTTGCTGATCCCTGCTCAGGAGCCACAGGCGGCGCGCAAGCGCTGGCTCGCAGGA
CAGTTGCAGGTGCGTGGCCGGCTGACGCTCGATGACGGAGCGGTAAGGGTGTTACGTGAA
CAGGGCTGCAGCCTGCTGGCGGTGGGGGTCACTCTGGTGGATGGTGAGTTCCAGCGTGGC
GAGGCGGTGGTCTGCGTAGATCGTCATGGCGGAGAGGTAGCGCGCGGGAAGTAA
>MCNPNBIB_00293 hypothetical protein
ATGCCCGCGCTGCCGACACCAATCCATCACACCGTCACCTATCTGTGTGAACACCACCAG
AACGGTGCCATGGGGATCGTGGTCAATCGCCCACTGGAACTGCAGCTGGGCGACATCTTC
CCACAGCTCGAACTGAGCTGCAGCGACCCGCAGACCAACCTACAACCCGTCTACGTCGGC
GGTCCGGTACAGAGCGACCGGGGCTTCGTGCTGCATGAGTCGGGACGCAGCTGGAAGTCC
ACATTGAAGGTTACCGATGCCATCAGCGTCACCACTTCGATGGACATCCTCGAGGCAATC
GCCGCCGGTGACGGGCCAGACAAGATCCTCATCGCTCTGGGTTACGCCGGCTGGGGTGAT
GGCCAACTGGAGGATGAACTGGCGAACAACGCTTGGCTGAGCGGCCCGGCGGATGAAGAA
ATCATCTTCCGCCTCCCCAGCGAGAGCCGCTGGCAGGCCGCCGCCGACCTGCTCGGCATC
GACCTCAACCTGCTCAGCAGCGACGCCGGCCACGCATGA
>MCNPNBIB_00294 Copper-exporting P-type ATPase
GTGCAAAAGATCTGTCCTGACGCTGAACTGGAGGAGCAGTTCGACGACCCGCAGGTGGAA
CAGGAGCGACGGGCGCGCCGGGAACTGCGGCGTTCGATCTGGCGGGCAGCTCTGGCGGGG
AGCGCAGGTATCGGTCTGATGGTCGCCAGTCACGCCGGCTGGCTGCCGCCCCTGGAGGGC
AATCGCGGGCTGTGGTTGGGGATTGCGCTGCTGTTTCTCGGCGTGATCGGCTTTACCGGT
GGTCACTACTACCGTGGTGCCTTGGAAGCAGGCTCGCCACGCCTCTGCCAATATGGATAC
CTTGGTGGCGTTTGGGGACCGGCGCGGCCTGGATCGCTTCATTGTTGGCGATCGTTGCGC
CTGAATGGGTCGTTACCGATGCGCTCTACCTGGATGCCTCAGGTGATAATCCTTGCCTTT
CTGCAGTTTGGTCATTTGTTGGAGGTGCGGGCCAAACGTACCACTAGCCAGGCGATCGGC
AGCTTGCTGGAGTCGGTGCCTAAGCGGGCATCGCTGCTCAGAGGCAGCGAGGAGGTGGTG
ATCCCGCACTCGCTGGTACAGATCGGGGATCGCGTGCAGGGTGCGCCCGGGGGAGAAGAT
CCCGGTGGATGGACAGGTGCTGCAGGGGCATTCCTCGGTGGATGA
>MCNPNBIB_00295 hypothetical protein
TTGACTGTTCTGACGGTCGATGCCAGCGCAATGGGTATTCGCTCATTCGTTGCGCTGCCG
ATAGAGGCGGGTGGCACGGTTGTGCGTGTTGTGGATGAACACAATGGTGATATCGATGCA
AACAGCCTGACCAGTAACTTGGCATACGGCATCAGTGCGAAACAGACTCTGTTTCTGGGG
CTGCCCTATCGTCTCTCCTCCGGTGAAGTGTGA
>MCNPNBIB_00296 hypothetical protein
ATGCGCCCGTCGGCCGGGTTGATGGAAAACTGGACGTTGGAGCCACCGGTCTCGACGCCG
ATCTCGCGCAACACCGCCAGCGAGGCGTTGCGCATGATCTGGTACTCCTTGTCGGTCAGG
GTCTGGGCCGGCGCCACAGTGATCGAGTCGCCGGTATGCACCCCCATCGGGTCGAGGTTT
TCGATGGAACAGATGATGATGCAGTTGTCGTTGCGGTCACGCACCACCTCCATCTCATAC
TCTTTCCAACCGAGGATCGACTCCTCGATCAGCAGTTCGCTAGTGGGTGAGAGATCGAGA
CCGCGCTCGCAGATCTCGATAAATTCCTCCGGGTTGTAG
>MCNPNBIB_00297 hypothetical protein
ATGGAGTTTTTTGCCAAGACGGTCTGTCGGGCCAATCCACAGCTGATCCAACATCGGGTG
CGCATCGAGAACCTGATGAGCTGGTGTGCCGCGATTGAGGCCGCGTCGGGTCGGGGCGAG
CGCGGTGAACTGCTGCTGCCCTGGGGGCGATTTCGTGTCCGCTGGGAGGTGATCCAGAGC
GGGGTGCGCTTCTCTTTGCCCGGTTGCCCCAACGCCACCCAGTGGACGATTACCGTCGAT
CAGCATCTCTCCGGAGTGCGTCTGCACTGCACCCTCAACCGAACCAAAATCACCCCAGAT
CTGCGCAGTCAGCTGGAGGCGTTTGTGGCAGAGTGGCTAGCGGGTCTGGAGTCGGGGCTG
CAGGGCAGCCCGATTGTGCGCGTTGGCTGTGAAGATGCAGTCTGCCTCAGCTCCTTCAGC
GGTATGGGCTAG
>MCNPNBIB_00298 hypothetical protein
GTGCCTGCGCGGACCGTTCAGGCGGGGGATTGGGTTGTATACATCCTGTGCTGTGCCGAT
GACACCCTCTATACAGGGATCACCACCGATCTAGCGAGGCGCCTGACGGAGCACAATCAG
GACAATCGCCTGGGCGCCAGATATACTCGGGTGCGGCGCCCGGTGGCGCTAGTCTATCAG
CAGGCCTGTGCGGATCGTGCCGCGGCGCTGCGGGAGGAGTATCGCATCAAGCAGCTGAGC
CGGGCGCAGAAGCAACGCCTGATCGCGGCTGCTATTTCAGACTAA
>MCNPNBIB_00299 hypothetical protein
ATGCTCAACGCCGGTGCCGCGATCTACTGTGCCGGGCTTGCCGAGAGTCTGACGGATGGG
GTGCAGAAGGCCGATCAGGCGATCGCCAGCGGCGAGGCGCGCAATCGGCTCGACCGCCTG
GTGGTGCTCAGCCAGAGCTTCGATTGA
>MCNPNBIB_00300 NADH-quinone oxidoreductase subunit B
ATGACGTTTGGCCTCGCCTGCTGTGCGGTAGAGATGATGCATGCGGCTGCAGCCCGTTAC
GATATGGATCGCTTTGGCATCGTATTTCGCCCCAGTCCCCGTCAGTCTGACGTGATGATC
GTTGCCGGTACTCTAGTCAACAAGATGGCTGCCTGGCGCTGCGCAAGGTCTACGACCAGA
TGGCCTGAGCCGCGTTGGGTGATCTCCATGGGTTCCTGTGCCAACGGTGGTGGCTACTAT
CATTACTCCTACGCGGTGGTGCGTGGCTGCGACCGCGTGGTGCCGGTGGATATTTACGTG
CCTGGCTGTCCGCCCACCGCGGAGGCGCTGCTGTACGGGATAATCCAGTTGCAGGATAAG
ATTCGGCGTACCTGTACGATCGCCCGCTAG
>MCNPNBIB_00301 hypothetical protein
TTGGGTCTGGCGCTGGAGCGGGTCGGCTGCCTGCAACCTGGCGGTGGCTTCTGCCTTGAA
TATTTCGACGGTGCTCAGTGGCTCCCTCTAGAGCAGGCGCAGCTCCAGATCAGCGACAAC
GGCCTGCATTTTAGCCTCGGCGATCTGCCCGTGGGAGTGTCGGTGGATGGCCTGCTGCTG
CGCTGGAGCGGCTCCTTCGTGTTCGCCCAGGGCGACTACCAGTTTATGCTCAGCCATGGC
GCCCGTGAGCTGAAGCTGTCGCTGGATGGTCAGCCCCTCTACCAGGGCAGCAGTGATGGC
GGGGCAGTGGATGCCATGCGCACCGCTCATCTTAGCCAGGGGGACCATCTGCTGGCGCTG
GAGTACCGTCTCGGTAGCAACGCCTTTCTCTCCCTCGACTGGCAGCCCTTGGGCGCTGCG
CTGCCTCAATTGTGCTTCAGTGCCGGCGGGTGA
>MCNPNBIB_00302 hypothetical protein
GTGGAGCCAGAGCGGCACAGGTTGCGGCGGGCGCCGGCTCTGCGGCAGCTGTTCGACGCT
GCCGGGTTCGCGCAGCGCCTGACGGATAGCTGCCTCCTGGGCTGCCTCGGCTTTGAGCTG
GCTGTCGGGCTGGATGCGTTGTGCGAGGTGGGCCTCGACCAACCGTTGGTAACGTGGACG
CAGGCCAGGATAGTCGTTTAG
>MCNPNBIB_00303 Trk system potassium uptake protein TrkA
ATGGGTGATCCTGGTTCTTCCAAGGTGGTGGGGCGGGCGATCGAGGAGATTAAGTTGCCC
AAGGGGGCGACCATCGGCGCGGTGGTGCGCGGTGAGGAGGTGCTGATCGCCCACCACGAT
ACGGTGATCCAGAGCGGCGATCATCTGATCCTGTTTCTGGTCGACAAGCGTCAGATTCGT
GCTGTGGAGAAGCTGTTTCAGGTGGGGATCACCTTCCTCTAG
>MCNPNBIB_00304 hypothetical protein
ATGGTTCATTACCTCCAGACAGGCGCGACCAACCCGCTCTGCTGCGTCAGGTTGTGCCAA
GGCACGTGCGGCCCCGGCCATCTTCATCAGTTCGCCACGATCAGCGCTCAGGCGACTCAA
TCGATCTGCCAGATCCGCCGCATCCAGCTCGCTCTGCGGCAGCAATTGCGCCGCCCCGGC
ATTCACCAGGAAGGCAGCATTCCGGGTCTGGTGGTCATCCACCGCATGGGGATAGGGCAC
TAA
>MCNPNBIB_00305 hypothetical protein
TTGCAGGAGGTGTTCATGGCGTGCTGCAGAAGTCTGCCCGACCACCGCCTGGCGGTGGGC
GATGCCCAGATAGCCGAGTTCGGTACGGAAGTGGGCGAAGGGGTCTTCTTCGGTGTCGCG
GCCGGGATTGGCGTGGGCCAGCACCCGTACCATGATCTGCACCGGCCGGCCGGAGTTGAG
CAGCCGTGA
>MCNPNBIB_00306 Sporulation initiation inhibitor protein Soj
ATGCTGCATACCCTGCGGATGGTACTGAAAGCACGCGCCACGCCGCTTCCCTACACTATT
GTTCCCACCATGTATGACGTACGCACGCGGGCTTCTGTGGAGAGCCTGAAGGTGTTGCGT
GAGACATATAAGGAGCATCTCTGGCAGAGCCTGATTCCGGTCGACACCCGTTTGCGGGAG
GCGAGCCGGGCGGGTATGCCGCCATCGATGTTTGATCCTAATTGCCGCAGTGTTGCCGCC
TACACGGAGTTGCTGCAGGAACTTCAGCGTGAAGGGGAGCCGCTCTCCCGGGCCGGTACC
AGATGA
>MCNPNBIB_00307 hypothetical protein
GTGAACCAGGCAGACGACCTCAAACCCGATCTATCAACCTTTCAGGGGCTGATCTTCGCC
CTGCAAGCCTATTGGGCCAAGCAAGGTTGTGTGATCCTGCAGCCCTACGACATGGAAATG
GGCGCCGGCACCTTCCACACCGCCACCTTTCTGCGCTCAATCTGGGCCCCTGGNTTTGGC
CGATATCTTGGGCTCGATGACCGCTCCATCGAGTTGCTGGAGCACCTGGGCACCCTGCAC
GATATCGGCAAGCTGGCGATCCCGGATCATATTCTGCTCAAGCAGGAACAGCTCAATGCC
CAGGAAGAGCGAGTGATGCGTCTGCACCCGGTGGTAGGGGCCAGACTCTGCAGCGGTATC
AAGGCGCTGGAGCCATTGGTTCCGCTGATCCGACACCATCATGAACATTGGGATGGGAGT
GGCTATCCAGATGGTCTGCGGGGAGAGGAGGTTCCCTACCTTGCGCGGGTCTTCCAACTG
CTCGATATCTACGACGCCCTGGCCGCAGAGAGGCCCTACAAGGGTGTTCTGCCCCACGGA
GAGATCATCAGGTAA
>MCNPNBIB_00308 hypothetical protein
ATGCAGAATGTGCATGGCGTGCCGCTCTGCGCCACCGGTGATGAGTACGACAAGAGCGCG
ACCCAGGAGAGCTGCCAGTCGTGCCACATGGCCTCGGTCAAGGGGGTGGCGGATCACAGC
ATGGGGGGTGGTCACAGCGTCGGTGTGTTGAAGCGCGCGGTAAAGTTGGACCTGCAGGTA
GAGCCAGAGGCGGGTCAGCTTGCAGTGAAGGTCCAGCTGCATAACAAGAGCGCCCACAAC
GTGCCTACTGGTGCACCGTTTCGCAATATGTACCTGAAGCTGAGTGCATTTGATGTCAAC
GGCAAGCTACTGTGGCAGAACTTTCAGAAACATCCGATGAAGGAGGACCCGCAGGCCTTT
TTCGTTTACGCACTGGCGGATAAGGAGGGCAAACCGGCAATGCCACCGATGGCCACTCAG
GTGGTGAAGAACACCCGCCTGCAGCCCTATGAACGGCGGGCCCTGGAGTATCGGATTACG
GCTGATAACGTAAAAAGCGTGCGCGCCGAGCTCTACTTCAACCTGCTCTCACCGGGCATG
GTGAAGAAGATGAAGGCGCTGCCGGATGCGCTGAAGGCGCCGAAGCGCATTGGTTGGAGT
GAAGTCCAGCTCTAA
>MCNPNBIB_00309 hypothetical protein
ATGGCCATGGACCCCGCCATGGAGCACGACCATACCGGCCACCAGCATGACCAGCCGGAG
ATGCCGATGGCCATGGGCGCACCGAAGCCCGATGTGGCCGAGACCACGGCCCCGCCACTG
CGCGAAACAGCCACGGACAACGATCAGCCCCTCTACGCCTGCCCGATGCACCCGGAAGAG
ACCAGCCACGAGCCTGGCAACTGTCGCATCTGCGGCATGTTCCTGGTCAAATCCACGGCA
GAAGGGAACGCCAAGAAGATGGCCATGGACCCCGCCATGGAGCACGATCACACCGGCCAC
CAGCACGATCCAGCAGAGATGCCGATGGCCATGGGCGCACCGAAGCCCGATGTGGCCGAG
ACCACGGCCCCGCCACTGAGCAAAACAGACACGGACAGCGATCAGCCCCTCTACGCCTGC
CCCATGCACCCGGAGGAGACCAGCCACGAACCCGGCAACTGTCGCATCTGCGGCATGTTC
CTGGTCAAATCCACGGCCGAAGGGAGCGCCCAGAAGATGGCCATGGACCCCGCCATGGGA
CAGGACCACAGCGGCCATCAGCATAATCCGGCAGAGATGCCGATGGCCATGGGCGCACCG
AAGCCCGATGTGGCCGAGACCACGGACCCACCAATGAGCAAAACAGACACGGACAGCGAT
CAGCCCCTCTAA
>MCNPNBIB_00310 hypothetical protein
ATGAAGGTTAAATATAAAGATAAAAGGCCCTTCCTTGACCCAACACAGCCTAAACAGGAT
GCCAGTCTTTTTTACACAAAAAGTACTGATTGGAAATATGAAGAAGAGTATCGGAAATCT
ATAGGGTTTGTAACACCTATTGAACTGGAAAACGGTAATACGCTATTGCCATTTCCAGAG
GAGCCGCCAGACGTTGGTGACGAGTCACTTCATGCTATAAGGTTATTCGATTTTCCAAAA
GATTGCGTGTCATCCATTATTGTCGGATGGAAGTCCAGTCCCAAGCTGCTTTCTGAAATT
GAAAAAAATCTTAAAAGGCATCAATTAGAAAGTGTTGCTATATATAGTGCGACGCCTCAC
AAGTTCCGGTACGAAATGGAAATGCATGAAATATAA
>MCNPNBIB_00311 hypothetical protein
ATGGACGGTGAGTTGGCCGACATGGTCTTCACCGATCCCCCTTACAACGTGGACTATGGC
AACTCCGCCAAGGACAAAATGCGCGACAAGGACCGGCGCATCCTGAACGACAATCTTGGC
GAAGGCTTCCTATGGTTTTTTTGCTGGCGGCGCTTGATATATCTGCTCGAAGTGACCAAA
GGCGCGTGCTACATCGCCAGGTCAGTCCAGCGAGCTGGACACGCTCCAGCAGGCGTTTCG
TGA
>MCNPNBIB_00312 hypothetical protein
ATGAGCCTGGCACAGCAGGCCCCAACCTTCGGCCAATATCTGCTCCAGCGTTACGGTGAG
CGGGTCCACAAGGTCGCCATCGACGCCGCCTTCACCTGTCCCAACCGAGACGGCAGCAAG
GGTATCGGCGGCTGCACCTTCTGCAACAATGTCTCCTTCAGTCCGAACGGTCGCCAGCCC
AAGTCGATCGCAGAACAGATCGCAGCGGGGCGGCGGGTGGTCCGCAAACGCACCGGGGCG
AAAAAATACCTCGCCTACTTCCAGGCCTACACCAACACTTATGGCGATCTGCAGCAGCTA
AAGTCCCTCTACGACAGTGCCCTGGCCGAGCCCGACGTGATCGGTCTGTCGGTGGGTACC
CGCCCCGACTGCGTGCCACCGGCGGTACTCGATCTGCTGGCCGGCTACCAGGCGCAAGGC
TATGAGATCTGGCTGGAGCTGGGGCTACAGTCCGCCTTCGATACCACGCTGCAGCGAGTC
AACCGAGGCCACGGTTTTGCTGAATACCAGGAGAGCGCCAGCGCGGCCAGGGCACGGGGA
CTAAAGCTCTGCACCCATCTGATCGCCGGTCTGCCTGGAGAGCAGGCGAGCCACTGCCAC
GAGTCCCTGCGGCAGGTGCTGGAGGTCGGCACCGATGGCCTCAAGCTGCACCCGCTGCAT
GTGGTCAAGGGCACCCAGCTGGCCAACCAGTGGCGACGCGGCGAGTACACGCCGCTCACC
CTGGAGAATTACATCCAGATCGCTGCCGACCTGGTGGAGATGGCGCCAGCCGGGGTAGTC
TGGCACCGCCTCACCGGCACCGCCTCCCGGGATATCCTGCTGGCACCGGAAGTGGTGCGC
TGA
>MCNPNBIB_00313 hypothetical protein
ATGGATACATTTCTTGAATTACTAAAGTTAGGAATAGTTGGCCTTATTGCCGGTTTATTT
TCGGCCTATATTGCAACTCGTGAACACCGCAATAAAAAATGGTGGGAACTGAGAGTTGTA
GCATATCAATCTGTAATTGAAGCACTGTTAGATTTAACGCACTACTATAATCGGAAATAT
AAGGCAGAAATGGAGAATCGAGAGCTAAGTAAAGAATACGAAGCTGAGTTAGATAAATTC
TGGGATGAAAGTTATCATAAAATACAGGAAGGCTTCAGACAGCGGTGTATTTCTATTTTC
TAA
>MCNPNBIB_00314 hypothetical protein
TTGCGTGAAAAAATCAGAAATGCCAATATTGTATTGGGTATTGCAGGAATTTATGCTTCT
CACAGCGATTGGATTGAATGGGAATTAGATACGGCAATAAAAAACGATATTCCAATTGTG
GGTGTCATACCAAGAGGGCAAGAAAGAATATCTCAAGTAGTTTATTCTAGGTCGAAAGAA
GATGTAAGATGGAATACAGAAAGTATTGTTGGCTGCTATAAGAAAATGGGCTAA
>MCNPNBIB_00315 hypothetical protein
ATGCAGGGTCTTGGTGCGGAAGGCACCACCCGTGTGGTCTTCGATGTGGCGGATGCGCTC
CAGGTCCTCATTGGTCAGCACCGGCTGGGAGACCTCCAGGCGCTTTTGTCGACCCGCATC
GGAGAGGTTCAGCAGGTTTGGCCGCGGCCCGATCAGGCTCACCAGCGACATCACGATCTC
TTCGCGAATCGGGTCGATCGGCGGATTAGTCACCTGGGCGAAGTTCTGCTTGAAATAGGT
GGAGAGATGCTTGGCACGCAGCGACAGCACCGAGGGCGGGTTGTCTGCACCCATCGAGCC
GGTGCCCTCCTGGCCCCAGTCAGCACCATCGGCGTNGGAGCCAGGGAATTTGATGTCCCT
TCCTGGCTGTAG
>MCNPNBIB_00316 hypothetical protein
ATGTTGTGGCGCCCTCATGCTGGTGAGGCGCTGATTGGCCCGGGTAGCGATGGGCCACTG
GTGACTTGGTTGCGGCGGCGTCTGGCGCTGTCAAACGGGATTAAATTGAGTGCCGATGGA
GTGTCGCAGCAGTTTGATGAAGAACTTGGGGTGCAGCTGCGGGAGTACCAGCTGAGAACA
GGCCTGAAGCCCGACGGGGTGGCTGGACAGAAGACCCAGATTCAACTCAACAATCTGCAG
CTGATGGTGGGAACGCCGACGCTGACAGGCGTGAGCTTGGTGGAAGGGGAGTAG
>MCNPNBIB_00317 hypothetical protein
ATGGAACTGGGCAGCCCGGAATCGGTGAAAGGTGCGGTCGAGGCCGGTATGGGGGTCTCG
GTGGTGTCGCGTGCCTCGATTCAAAAGGAGCTGAAGCTGGATACGCTGCGTGCGATCCCG
CTTGATCCGCCGCTGGAGCGCCCCTTCTCTTTTGTGCACCAGAAACAGAAGTTTCGTCTG
CGGGTGATGGAAGAGTTGCTCGATTTTGCCCGCGCTTACTGTGAACAGCACCAGAGCGAA
CTTGCATGA
>MCNPNBIB_00318 hypothetical protein
ATGGGTGCAGGCCTTCACACAATCGCCACAAAAGGTGCAGCCGCCCTGACTGAAATCGAC
TTCTGGAAAACCGCCCTGGCCGCGCTTGAGAATGGTTTCGGAACAGGCTGCGATGGCACG
CATCGCAGCGTTCGCATGCATCAACAAAGCGAAACTCATCCGGCGCCCAGGGTGCGCCGA
ACAATTTGA
>MCNPNBIB_00319 hypothetical protein
GTGAACCATCACGAAGACGCTGAAGAAGTACATGAAGGCGGGAAACAGCGCCACCAGCAT
GATCTGCGAATAGGGCAGACCCGTCATCTCCGCCATGATGAAGCCGCCGGCGCCCATCAC
CGGCGGCATGAACATACCGCCGATGGAGGCCGCTGGCTCTATGCCCCCTGCCACATGGGG
TTTAAAACCCGCCTTCTTCATCATCGGAATCGTAAACGCCCCGGTGGAGACGGTGTTGGC
GATGGCGCTGCCGGAGATCGAGCCAAACAGGCCGCTGGCGATCACCGAGACTTTGGCCGG
GCCACCCAGCTTGTGGCCCACAGCGGCCAGGGGAAAATCGATAAAGAATCGTTGCGCACC
GCTCGTCTCCAGAAACGCACCGAACACCACAAACAACAGGATGTAGGTGGCCAGCACGTT
GGCCATGATGCCGAACACGCCGTCGCTCTTGTAGAAGATCGAGGTACAGAGGTCGGGAAA
GGTGTCACCGGCGTGGGAGATCAACTCTGGCATGTAATCGCCATAGATCCCGTAGAGCAG
CATGATGGCACCAATCACGACAAAGAATGTTGCCCACCACTCGACGCGCCAGGTCCACCC
CCAGAAAACGCCCACCATGGGCGATGA
>MCNPNBIB_00320 hypothetical protein
ATGGACTCCGCTGAGCTGGTGGCCGCCACCGCTGGCCTCGACACCGACGATCTGGCTGAC
CTGGTCAAGGAACTGCCGCGCCACATCACCTGGGAGGTGCTCGACTCCCTCGATCAGCAA
CACCGGGAACGTCTCGAGACGGTACTCGCCTACCCCGAAGAGAGCGCTGGCGGCCTGATG
AACGTCGATACCGTGACGGTACGCGCCGAGGTCACCCTCGACGTGGTGCAGCGCTACCTG
CGCCACATCGGCGAGCATGTACCACGGGACACCGACAAAGTATTCGTGGTCAATCGCGAC
CATCGTTACCTCGGCGTTTTGCACCTCTCCACTATCCTCACCCACGATCTGGACGACAGC
GTGGCCGAGGTGATGTCCCTCGACATGCAGCCGATCCCGGCCCACTGGAGCAAACGCGAG
GTGGCCAACCGCTTTGAACAGCACGACCTGATCTCGGCGCCGGTAGTGGACGAGAACGGC
CGACTGCTCGGCCGTATCGCTATCGACGACGTGGTCGACGTGATCCGTGAGGAGGGGGAG
CACCAGTTCATGGGCCAGGCCGGCCTCTCTGAAGACGAGGATATGTTTGCACCGGTGATG
GTCAGCGCCAAGCGCCGCGCGCTGTGGCTCGGCGTCAACCTGGCTTACCGCCTTCCTCGC
TTCTTGGGTGATCCGTCAGTTCGAGGCGACCCTCGACCAGATCGTGGCGTTGGCGGTGCT
AATGCCGATCGTCGCCAGCATGGGCGGCATTGCCGGCACCCAGACCCTGACCCTGGCGAT
CCGTGGCCTGGCGCTAGGGCAGCTCTCCCACAAAAATGCCCGCTGGCTGCTGGCCAAGGA
ACTGGCGGTGGGCACCATCAACAGCGCCATCTGGGCGGTGGTGGTGGGGGTGTCCGCCGG
CCTCTGGTTTAA
>MCNPNBIB_00321 hypothetical protein
ATGCACATAGATCTCATGTTGGTGCAACTCCACCAGATTGCGGTTGAGTTTGTGGACTCT
TCCATCCACCCGCACCTCGCCCCGCGCATAGTCCAAATCAAACTGGTGGCGCTCATCAAT
AAACCAGCCAGAGGCATGTCCTTCGGCTGCGGTAACCTGGATAGGAAACTCTACCGCGTA
GAAGAAGTCGGAGAGGGGCAGCAGCACACCTGA
>MCNPNBIB_00322 putative FAD-linked oxidoreductase
TTGATCACTCTTGGCAGTGGTGCGCTTGACACTCCCGGATACGATCTGTTGGCGCTGCTG
AACGGTTCCGAGGGGATGCTTGGCATCGTCGTGGAGGTGGTGGTGAAGTTGCTGCCGGCC
CCCGAGCGGGCCCAGGTGCTGCTAGCCGCCTTCGACGATCTGGCCCTGGCCGCCGATGCG
GTGGGGGAGATCATCGCCGCCGGCATCATCCCGGCCGGCTTGGAGATGATGGATGGCCTG
GCGATTCGTGCCGCCGAGGCGTTTGCCCATGCCGGTTATCCAAAAGATGCAGCGGCGATC
CTGCTCTGCGAGCTGGATGGGATCAACGAAGAGGTCTCGGTGCACCTCAAACTGGTCCAC
GATCTGTTGCTGCAGGTCGGGGCAACCGAGGTGCGTACTGCCCGTGATGAGGCGGAACGG
CAGCTCTTCTGGAAGGGGCGCAAGTCGGCCTTCCCGGCGGTGGGACGACTCTCTCCCGAC
TACTACTGCATGGACGGCACTGTGCCGCGCAAACGGCCTGGCGGAGGTGCTGACTGGCAT
CAGCCGCCTCTCCGAATACTACGGCTTAGTGGTGGCCAACGTCTTCCACGCCGGCGACGG
TAA
>MCNPNBIB_00323 hypothetical protein
ATGCTCCGGGTGCAACCCCTCCAGCGCCGCAGCGGTGGCACCAACATTGGTCCCCTTGGA
GTCGTTATACCAACGCAGCCCACGCTTTTCGGCGATAAACTCGGTGCGGTGCGGCAAGCC
GCAGAAACCGCGCAGTGCCTCCAGCATCGGCGCCATCGCCAACCCGGCAGCGCTGCCCAA
GGCCAAAGCCGCCAATCCGTTAGCCAGGTTGTGCTCACCAGGAATGCGCAGATCCGCAGC
CGGCATCAGCAACTCGTTAGCACGACAAAGCCAGCGCTTCCCTGCCACGCGCCTGACACC
AAAATCCTCACCTTCTGGTTCACCAAGGGTAAAGCCGAGCGTGTTATCGAGATCGGCCAC
CATCGCCACCACCCGGGGATCATCCCGGTTAACCACCCGCTGCTCGGCATTGCGGTAGAC
CACCGCCTTGGCTGCGATGTAGTCATCCAGACTGACGTAGCGATCCATGTGATCGGCAGC
GATATTCAGCACCACTGCCACCTTCGCCCGCAGGCTCTGGGTGGTCTCCAGCTGAAAACT
GGAGAGCTCGACCACATAGAGCTGCACATCCTCATCCAGCAGATCAAGGGCCGGTTCGCC
CAGATTGCCACCCACCGCCACGTTGAGCCCAGCCACCTTCGCCATCTCACCCAGCAGGGT
GGTGACGGTGCTCTTGCCGTTGGAGCCGGTGATTGCGATGATCGGCGCGTTGGCCGCCTG
GGCAAACAGCTCGATATCCCCCACCACCGGGACGCCACGCTCGATGGCGGCGCCGATCAC
CGGGGTCTGTAG
>MCNPNBIB_00324 Pyruvate-flavodoxin oxidoreductase
ATGATGGCCATGGCCTACGGCAACGTCTACGTGGGCCAGGTCGCCTTCGGCGCCAAGGAT
GTGCAGACCCTAAAGGCCTTCCTCGAAGCGGAGTCCTACGACGGGCCCTCACTGCTCATC
TGCTACTCCGCCTGCATCGCCCACGGCGTAGACCTCTCCCACAACATCCGCCAGCAGGAT
CTGGCAGTGGCCTCCGGCCACTGGCCACTATTTCGCTACGATCCACGCAAGGCGGAGCAG
GGCGAGAACCCGCTGCACATGGACTCCAAGGCGCCGTCGATCCCCTACCGGGATTTCACC
GCCACCGAGGCCCGTTTCAGCGTGCTCACGCGCACCCACCCGGAGGCAGCCGAGCGCTTC
CTGCGCAGCGCCCAGAAGCAGGTCAAGACGCGCTTCTTCCTCTACGAACAGCTGGCCCAG
CTCGCAATGGCTAATATGGAAGAGAGACCGGAACAATCCTCTGAATGA
>MCNPNBIB_00325 hypothetical protein
ATGAAACTCCACCACATCAGCGATCCCGCTCAGCCCCAACTGGCGGGAGTGGAGACGCAA
CGAACGGGCAATATGCAGATCACCCCGGCTCTCCGCCTCACCGCTGTTGGCACGCTGGTG
CAGGATCTGCCCCTCAGCGGTGAAGCGGTTCTCCTGCCAGCTCTGCTCCAGGTGGATCAG
GGCACACTGGCGCGGGCAGTAGGCCAGGTGTTGTAG
>MCNPNBIB_00326 Cation efflux system protein CusA
ATGCCATCCCCGAATCTGTCGGATGTGCAGGTGATCGTCTTCACCGAGTTCCCGGGCCAG
GCTCCCAAGGTGGTGGAGGAGCAGGTCACCTATCCGCTGACCAGCGCCATGCTCTCGGTA
CCTTATGCCAAGACGGTGCGGGGCTACTCCTTCTTCGGGCTCTCCTTCGTCTACATCATC
TTCGAGGACGGGACCGACCTCTACTGGGCCCGCTCCCGGGTGCTGGAGCAGCTCAACTAT
GTCACCAGCCGGCTCCCCGACGGGGTCAATCCCACCCTGGGACCGGATGCCACCGGGGTT
TGGCTGGGTCTACGAATACGCCCTGTTGGACCGTAG
>MCNPNBIB_00327 hypothetical protein
TTGGTCTGCTGCGTAGTCGAGACCGTTGTCCTGCTTGAATTTGTGGATGATCGCCTGTTT
CAGTCCGGGGGTGCCGTCCACCGCTGTGTATTTGGTGAAGCCGTCGTTGATCGCCTGAAT
CGCGGCGGCCTTGATGTGTTCCGGAGTGTCGAAGTCGGGCTCACCAGCGCCCAGCCCGAT
TACATCTTTACCCGCAGCGCGCATCTCGCTGGCACGGGCGGTGATCGCCAGGGTGGGCGA
GGGTTTGATCGCCTGTACGCGAGTGGAGAATACGCTGTTCATCTACAAATTCCGTAA
>MCNPNBIB_00328 hypothetical protein
ATGAGCGCCGAGAAAGAGGCGGAGCAGGCTCTGCTGCAGGCGCGGGAGAACCTGGAGGCG
CGGGTCAGCGAGCGCACCCGTGAGTTGGAGACGTCCCGCGACCAGCTGATTCACGCTGAG
AAGATGGCCGCGCTGGGTAGCCTGGTGGCAGGGGTGGCCCATGAGATCAACACCCCGGTG
GGGATCGGCGTGACCGCCGCCAGCCATCTGCAGGAGGCGCTCCGCGGGCTGCAGCAACTG
CTACGCCGAGCAACAGATGACGCGCCGTGA
>MCNPNBIB_00329 Aerotaxis receptor
GTGAATCAGCGTTTCTGCGACGTCTCTCACTACTCCTCCGATGAGCTGATCGGCGCCAAG
CACAATATCGTCAAGTCGGATGTACATCCTCCGGAGCTGTTCCGTGAGATGTGGCGCACC
ATCGCCGCCGGTCGGGTTTGGCACGGGGTGCTAAAGAACCGCAACAAACTGGGTGGCTAC
TACTGGGTTGACACCACCATCGTCCCTTTCCTGAATGACAGGGGATAA
>MCNPNBIB_00330 hypothetical protein
ATGGAGCATCCGGCCTTCTACGACGTGATCGTGAAGAACTTCGCTGCCCCCTGGACCAAC
GAAGAGCAGAGCCTGTTCGTGCCGCTCAACGACTACAGTGCCACGGTGATCGGCATGGTG
CGGGACGAGGTGCCGTTCAATCAGCTGCTCTCGGCCGATCTGCTCTATCAGGGCGACCCG
GCACTGGGCCTGCCGCCCTACTCACCCGCCAACAACGATCACTATGAGGCCCTGGAGACG
AGCGGTGTTCCGCTCAAGGATGCGCTGTTCACCGCCCCCCAGTCGGATCTCAACGGTTTG
CCCGCTACCGCCACCGCTGGTGTCATCACCAGTCGGCAAGCGGCCCGGGCGTTTTTTATC
GCTGGCACCAACCGGGCGATGTTCCGCTTTACTCTGCTCAACCATCTCTGTCTCGATCTG
GAGCAGGTCAAGGACACCAGCCGCGCCGCGGACCGTGTCCGCCAGGATATCCCCCGCAGC
CCCGGCAGGTGA
>MCNPNBIB_00331 Transcriptional regulatory protein PmpR
GTGCTGGAGGGGAAGGACGCGGAGAAGATGCTGCGCATGATCGACATGCTGGAGGATCTG
GACGACGTGCAGAACGTCTACACTAACGCCGAGATTTCTGATGAGATCATGGAGGCGTTG
GCTTGA
>MCNPNBIB_00332 hypothetical protein
ATGAACCGCATGTTCGGTTCATCAAATCAGCGCGATGATTACGGCCGTAACGATCGCTAC
TACGCACCACCCGCACAATACGATCGTGGGAATAATTACGGCACCACCCCGACTTATCAG
GCACCGTTTTTAGGCTACGGATATGGCGATACCCCTGGATACAGCAACCCGCAAGACTAT
GGGAGTGCATCGAGCTACGGTTACACCTCGCCTTCCCAGTACACCCAGCCAACCTATCCA
TCTCCCCAAGGCTACAGCCAGCCAACCTATCCATCTCCCCAAGGCTACAGCCAGCAGGGT
CAGGCACTATCTCAACAACCCGGCAGTAACCAATACGACACCAGCGCCAACATCAACACA
CCACCAGCGCCCGTTCACCAGACTCAAACGAGTCCCACTTGGCGCCCACTCACTCAGGCA
CAACCTGCCTCTACCAGCGCATCGATTGGCCGCTACTCTCAAGACCCGCAGATACCTGGA
CAATTCGGCATGGAATCGATTCCAATGGTCAACGGTCAACCTGCCAAATTCCGGCCCCTC
GAAACGCCGCCGAGAGCCGACGATGGGACAGTCTCCGCACAGTAG
>MCNPNBIB_00333 Elongation factor 4
ATGTCACCGCTAAATGTTACGGCGGTGACATCACCCGGCAAGCGCAAGTTGCTGGAGAAA
CAGAAGGCGGGCAAGAAACGTATGAAACAGGTGGGCAGGGTGGAGATCCCGGAGGAAGCC
TTTCTCGCCGTGTTGAAGGTCGGCAAGGATTGA
>MCNPNBIB_00334 Sensor histidine kinase ResE
ATGCTGCGTTGTGACGGAGACCAGCTCGATTGCTGCGTCAAGGATCGCGGGCCGGGGATT
CCCCAGGAGCGTCTCGAGGAGCTGTTCCTGCCGTTCAGGAGCGACCTGGGCCATGAGCCA
GTGGGGCGGGGGGGCATCGGCCTCGGTCTTAACTTCGTCAAGCTGGTAGCCGAGCGCCAC
GGCGGTTCGATCGAGGCGCGCAACCGGCTCGAGGGAGGCGCGAGCTTCTGTCTGCATCTG
CCGGTCGAAGTGTGA
>MCNPNBIB_00335 hypothetical protein
ATGCGCGCCGCTTTTTTGCGCTCTACCAGTTCGATGTACTCTTTGGGAGTGAGGGTGATC
CCTTTTTGCCGGTGGCTGTTCGGCGTTTTGCAGCGCCCAGATCACGGCCCCGATCAGCAC
GATCAGGACGATGAAGAAGACGTTGCGGTTGGTCTGCTGCTGTTTAACGTGACGGTCGAA
CATCCCCATGCTTTTGCCTTGCCTCGTGTGTGGTGCTTGTCCCTCTGA
>MCNPNBIB_00336 hypothetical protein
ATGCTTGAGTATATCTTTTTCGACGAGCGCCCCTGGCGGCGTTTTATTGAGTTTCTTGAT
GAACAGAAGTTGGCGCCGATTATCTCTCACGGCCCTGAGGAGTGGGTGGTGGGGCTGCCG
GAGGACCTGGACGACGAGCTGGATGCGCGTATCGAGGCCTTCTACGATGAGATGCTTGCC
TACAATGAGGCGCTGGTGACGGAGGAGGAGGGGGCGCAGCAGGTGCATACCACCGGCATT
AATGTGACCCTGAAAGATGGCCGTCAGGTGCAGGCGGCGATCGATCCGCTGCTGATGAAC
CGGCTGCTGGAGGCGGTGACGCCGGAGGAACTGGGGGTGTTTGTCAATGCCATTGTGGAT
GCGGTGGAGCATCCGGACGAACGCTCGCTCTGTCAGCGCTGA
>MCNPNBIB_00337 Phosphoribosylformylglycinamidine synthase
ATGCCGCTGCTGTTTGGCAAGGCGCCGCGGATGCTGCGTGACGTGCACCACCGGCCCTTC
GCTAAGCCGGAACTTGATACCAGCGAGATCGACCTGAAGGAGGCGGCGCTGCGGGTGCTG
CGCTTGCCGACGGTGGCGAACAAGACCTTCCTGATCTCCATCGGTGACCGTTCGATCACC
GGCATGGTGGCCCGCGACCAGATGGTCGGCCCGTGGCAGGTGCCCGGTGGCTGA
>MCNPNBIB_00338 hypothetical protein
ATGAAACTCCGCCGACCACTACCAGTGACAACGCCCGTGACCTGCTCGGCGAGGGCGATC
ACGCCAACCGCTTTATCAGCCTGTTCAACCAGCGCTCCGGTGAGTATGCCGAGTTCAGTT
TCAGCGATACAGGCCCCTCCTATCCCTTCTTCCGTCACCTCGGGTTTCGAGATCCAGCAG
CTCATGGGTGAGGAGCAGAAGAACCGCTGGGTGATCGATCAGGTGATGGACAAGGATGGC
CCGGAAGTCTACAAGCAGCTCTCCCGGTGCGACCCGCAACCTGGTCGACTGAGTTCCCAG
CCATCACAACTTCTCCCGCAACGCTTCCCCTTTGAAGGACCCTCTATGCGCCCAGCCCAG
CTGTCAACTATCCTCAAGCAGGAGTTCAAAAGCACCCGCCACGGGCACCACACCCCTGGT
GATGTTGTGGGGCCCGCCCGGGGTAGGCAAATCCGATATGGTGCGCCAAGTGGCGCAAGA
GCACAGCGCGCCGGTGATCGACATCCGTCTGTCGCAGATGGAGCCCAGCGACCTGCGCGG
CATCCCGTTCCGCATCGACGGTCATGTCAACTGGGCGATCCCATCGATCCTGCCCGATGC
TGA
>MCNPNBIB_00339 Cytochrome c-type protein NapC
ATGGCAGCCAAAGATGTCTACCATGAGATAATGGGTACTATCGACACTAAGGAGAAATAC
GAGGCACATCGCTGGGATATGGCGAATCGCGTCTGGGAAAAGATGCGTAACTCGGATTCC
CGTGAATGCCGCACCTGCCACGACTTCACCCAGATGGACTTCAGTGAACAAGATCGCAGT
GCGCGGAAACGCCACTCCAGAGCCATGGACCAGGGTAAAACCTGCATCGACTGTCACAAA
GGCATTGCTCATGAGGAACCTGATGAGCCCGACGAGACAGAGGCGAGAGAAGACTCCTGA
>MCNPNBIB_00340 hypothetical protein
ATGCGTCAATCTGCTTACAAGATCATATCAATTTTCCCGGTGTTTGGCAGTGGCGCAGGC
ACCTATCCTCAGCTACAAGAGAGATATAAAAACCCTAAATTGGGAACAACCACCATGTGG
AAGCACGTCCATGCTGACTATGTAGAACTCTATTCTGATCTAGGAATTATTGGCGCCACG
ATATTAGGACTTGGCTTAATTGTGTTATTTTTTCGGATTTTATCTGGCATTCAGAAAAGA
CATGATCCATTAATGCGTGGACTTCTATTTGGTTCATTAATCGGAACAGGCTCTATATTC
ATACATGCATTGGTGGAGTTCAATTTCCATATTCCCGCTAACGCAATATACTTCTGGATA
TTGGTCGCTATCGGCTTGCTATCCACGTCCATTCCCTCAAGGAGAACAGAGCATGAATAA
>MCNPNBIB_00341 hypothetical protein
ATGCTGCGTGAGGGGCGTAAGTTCGGCTTGTCCCTGATACTAGCCACCCAGACCACGAGC
CAGTTCAATCAAGAACAACGGGACCGTTTGTTTCAGGCTGGGCATAAGCTGTTTTTCAAG
CCGGCGACGACCGAGATCGACCGCTTCGCACAATTACTCTCCCAATCGACGACAGGAATA
TCAAAAGCGGATTGGGGACAGCGTCTAGCTAGCTTGGAAAAGGGCCAATGCTGGTCACTC
GGGCCAGTGCTGAAATCAGGTGGAACCTTCAAAGAGGAAGCTGTGCTTGTAAATGTTACG
TCTCTGGAACTGCGCTGCTTTGAAGGCTAA
>MCNPNBIB_00342 Insertion element IS6110 uncharacterized 12.0 kDa protein
ATGAAGAAGAGTACGAGATATTCCCCGGAAATCCGGGAACGGGCGGCTCGCATGATGTTC
GAGCATCAGGGCGACCATGATTCTCAATGGGCTGCCATCGGGTCTATTGCAGCCAAAATT
GGCTGTACGGCCGAAACGTTACGGAAATGGGTGAGACAGACAGAGCGGGACCAGGGGTTG
CACGATGGCCTAGCGACCTCGGACCGAGAGCATCTCAAGACGCTGGTGCACGAGAACCGT
GAGCTGAAGCGGGCCAACGAGATCCTACGCAAGGCGTCGGCTTTTGTTCGCCTCCAGCAG
AGCTCGTACCACCGACAGTGGTGA
>MCNPNBIB_00343 hypothetical protein
GTGGTTGTCATCATCGCTAGGACGCCAGAACTTGGGCGGCTGCTTGCCGAGATACCAACG
GTGCAGCTCCGACTCCAGGGTGACATTGAGCAGCTTTTCCACCTCATCGGCCCCCTTGGT
ATTGCCTTCGGTGCGAGCCTCGCGGATGCGATCCTTGATCTGGGGAACCATCTCGATGTA
GAAGCGGTGGGCCATCTCGAACATGCCTTCCCAGTGGGCATAGTCGGGGGCGAACATGGC
GGCGCCGTGACGGGCGCGGCGGCCCTCGTGGTGCCACAGGTAGAACCAGGTCCACTCCAC
CTCTTCGTTGAACTTGGTCTTGTCGAGCAGGCCATGCTTCAGCATTGCAGTCACCAGTGC
CTTGCCGGGCTTGGCGAATTTCTCATTGTAGAGTTCGACAAAACTGTCCAGCTGCTCGAA
GTGGTTCTCCACGGTGCTGCTGCCGTGGCAGTTGAGGCAGACGTTCTTCATATCCTTGCG
GCGCTGCAGCCAGGGTTTTGA
>MCNPNBIB_00344 hypothetical protein
ATGATAGAACACGTATCGCTGCCCAGTTGCCATGATGTAGCAATGGAGCATCATAAATCA
ATTGTTCTTCTTGTNTCACACTCATTATATGGTTCGGCTTTTGCCCTAGTTCGGCTAATT
TATGAGGCTTATATTAGAGGCGTGTGGCTTCATAGATGCGCGTCTAAAAAAGAAATTGAA
AAATATAAAAAAGGTAAAATAGATAAAGCCTTTGGTGATTTAATCGCTGAAATTGAGAGT
GTTGGAGGATATGAGATCGGTACACTTTCAAAAGTCAAAGAAACCTCATGGAATAATATG
AATAGCTATACTCATAGCGGTTTTAATCAAATTGTGAGGCGGATTACAGAAACCAGCATT
GAGCCAAATTATGACGAAAAAGAAATTTATCAGTGTATTTATTTTGCCACTGTAATTGGG
CTAATGTCAGCGCTTGAAATTGTATTAATGGCAAAGAATGAAGAGCTTAGCATGGAGTTC
TTAGAGGCAGTAAAGGGCTTTTCAAATGAAATGCCCTAA
>MCNPNBIB_00345 hypothetical protein
ATGTATTCAAGAAATTGCTCGGTACCAAGCGTAAAAGAAAAAATATTTGCAATAAGAATA
GCAATTCCGACACTTTCGGTTAGCTTTGCAATTAGACCCAAGAAGAATCCGTGGGCCGGA
TGTGCTGATTCCAGAAATGACAATAGTATCCCAAATAGAATTAGTATTATTGAAATATAG
>MCNPNBIB_00346 NADH-quinone oxidoreductase subunit C/D
GTGCGCATCGCCCGCGATCCCGGCGTCTACCTTTCGGTCTACGACATCTACCAGCCCGCC
GCCTTCTTTGAGCGTGACATCCACGAGATGTACGGTCTTTGGTTTGAGGGTAGCCCCAAC
ATGGAAAGGTTCATCCTCACCGAGTGGGAGGGGCCACCTCCCATGCGCAAAGAGTTCGAT
AGCGAGGCCTATGTCAACCTACACCTCAACTGGCAGAACTATCAGCCCGACTGGCTGCTG
GATCTGGTGGAGCAGGGTGGGGGGATTGAGGTGCCGCCGGAGGAGCAGCGCTTCAGCCAG
AAAGGCAAGGTGGGGAACTAA
>MCNPNBIB_00347 hypothetical protein
ATGGCTTTTACTGCAATGGAAGCTTTTGTAAATGAGGTTATTCCAGATGATTTTAAATAT
CACACACATAGGAAAAGTGAAATTATTATTGAGGAAATGGATAAAACCCAGATAGAAAGG
TGGCTTTCTATAGAAGAAAAATTTTCTACTGTTTTACCTGAAATATTACAAACGCCATCT
CCCAAAAAATTGCGGTGCTGGCAGGGATTTAAAAAATTAAAGAAAATTCGAGATAGAATA
ATTCATATGAAGGCGGCGGATAGAAAATCATCCGGGCCGGAAACACCCACGCTTTGGCAT
GAGTTATTTAATGTTGAGCCGCTATTTTCTCAAGCAAAAGATATAATTGATTATTTTGTT
AAGTCTATGGAGTCAAAGCCAAGATGGCATGGGGAGTATAAATGA
>MCNPNBIB_00348 hypothetical protein
GTGGGAAGCAATGCAAAACAACATAAACTTTTTGGTCTTTTTACCTGCCCTACAAATACA
GCATATATTCCTACAAGCCTCCTAAGGCCAACAGATTTTTCACCAGCAATACGTAGTCTT
CTTATCAGTAAAGCCCATAATCTATATGGCGATTTTTGTAATATACTCCCACCATGGTTA
AATTTAAAAGAAGAAGTAAAGGAATTGTGGGAACACAAGGATTTTCAATGGGCTGAACCT
GTTGGGGACAAGAAAAATATTGAACTATTTCTCAAATATAGACTTGAAATTATGAACTCA
ATATTAAAATAA
>MCNPNBIB_00349 DNA polymerase I
ATGAGCGTGCTGGCCCGCTACGGCATCGAGCTGCGCGGCATCGCTTTCGACACCATGCTC
GAGTCCTATGTGCTCGACTCTACCGCCAGTCGCCACGACATGGACTCGCTGGCGAAGAAG
TATCTACATTACGACACCATCCACTTCGAGGATGTCGCGGGCAAGGGCAAGAAGCAGCTC
ACCTTCGATCAGATCCCGCTGGAGAGCGCCGCCCCCTACGCGGCGGAGGATGCGGATATC
ACCCTGCGTCTGCACCAGACCCTCTGGCCGAGGCTGCAGGCCGAGCCGACTCTGGCGAGC
CTCACCACCGATCTGGAGGTGCCGCTGGTGCCGGTACTGTCACGCATCGAGCGCAACCGG
GGTGCGCATCGACAGTGTGATGCTGAAGGCGCAGAGCCAGGAGTTGGCGCAGGGCATGCA
CCAGCTGGAGCAGCAGGCCCATGA
>MCNPNBIB_00350 Acetyl-coenzyme A carboxylase carboxyl transferase subunit beta
ATGGGCGGCTCGATGGGCTCGGTGGTGGGGGAGAAGTTCGCCCGTGCCGTGAGTGTGGCG
CTGGAGCGCAACATCCCCCTGGTCTGCTTCTCCGCTAGCGGCGGTGCGCGCATGCAGGAG
TCGCTCTTTTCCCTGATGCAGATGGCCAAGACCAGTGCCGCCCTGGAGCGGTTGCAGAAG
CGTGGCCTGCCCTTCATCTCGGTAATGACTGATCCCACCATGGGTGGTGTCTCTGCCAGT
CTGGCGATGCTGGGTGATGTCAATGTCGCCGAGCCCAACGCTCTGATCGGCTTTGCCGGT
CCCCGGGTGATCGAGCAGACGGTGCGCGAGACCCTCCCTGAAGGGTTCCAGCGCAGTGAG
TTCCTGCTGGATAAGGGCGCCATCGACATGATCGTCGACCGGCGTGACATGCGTGACCGC
ATCGCCGATCTGCTGAGTATCTTTACCCACGCCACCCGCCCCTGA
>MCNPNBIB_00351 hypothetical protein
TTGCTGCGCGCCGACTTCTACAACCCGGTGTCACAGTTTCTGGTCAAAATCACCGCTCCA
CCGTTGCGCATCCTGCGTCGTTTCATCCCCGGCCTGGGCGGCATCGACCTCTCCTCACTG
CTGCTGGCGTGGGCCCTGAAATATGCCGAATTGATGCTGGTGGTGGCCTTCAGCGGGCTC
AGCACCAACCCCATCGGCCCGCTGCTGTGGGCGATCCCGGAATTGATCGAACTCTTCATC
AATATCTTCCTGTTCGCGATACTGATCCAGGTGATCCTCAGCTGGGTCAGTCCGGGCAGC
TACAACCCGGCCTCCGCCCTGCTCTACAGTCTCACCGAACCGGTGATGCGCCCGGCACGC
AAGCTGCTGCCACCGATCTTCCGGCCTCTGACCTCTCGCCGATGCTGGTGA
>MCNPNBIB_00352 hypothetical protein
GTGAACACCGGAATCTCCCACAGTGGCTGCTTGATAATTAACAGCAGGATCGCCACCATC
TGCACTGCGGTCTTGAACTTACCGATCATCGACACCGCCACCTGGGCGCGTGCGCCGATC
TCGGCCATCCACTCGCGCAGCGCTGAGATGGTGATCTCGCGGCCAACAATGATCGCTGCC
GGCAGCGCCAGCGCCGGGCTCGGCTCCGCCTCCACCAACAGCAACAGCGCTGCCGCCACC
ATCAGCTTATCTGCAACCGGGTCGAGGAAAGCACCAAACGGCGAAACCTGCTGCCAGCGT
CGCGCCAGATAG
>MCNPNBIB_00353 hypothetical protein
TTGCCCGACTCTGTCATCGATCGTCCCAAGGGCTATTTCCCGCTGCCGGCGCTGAAGTAT
GTGCGGGGAGAGTTTCTGACGTTTGTGCGCGATATCCTTGATTCATCGGTGGCGTGTGAG
CGCGGTCTGTTCCAGCGAAAATATGTTGAGATGCTGCTGGCGGCGCCGCAGATGCACCAC
ACTCGCCTCTGGGGCAGCAAAATCTGGCAGCTGGCGGTGTTTGAGCTGTGGCTGCAGCGG
CAGGGCGTGTAG
>MCNPNBIB_00354 Arginine--tRNA ligase
ATGAAGCACCAGATCCAGCAGTTGGTCTCCACCGCCTTGGCACAACTCGCCAACCATGGC
GTGATCCCCGCCGACGCAGTGCCCTCCCCCACCATCGAGCGCGCGCGCGATCCCCGCCAT
GGCGACTTCGCCACCAACGTCGCGCTGGTGCTGGCCAAGCCCGCCCGCAGTAAGCCCCGG
GATCTGGCGGAGAAGCTGATGGCTGCCCTGCCCGCCTCGGCAATGATCGAAAAGACCGAG
ATCGCCGGGCCCGGCTTTATTAACTTTTACCTCAGCGCCGACGCCTATCACGCCCTGGTG
CCGGCAATCCTGGAGCAGGGACCGGACTACGGTCGCAGCGACTTGGGCCAGGGCAAGAGG
GTGCAGGTGGAATTCGTCTCCGCCAACCCAACCGGCCCACTGCACGTCGGCCACGGCCGC
GGCGCCGCCTACGGCTCGGTGGTAGCGGATCTGCTCGCTGCAGTCGGTTACGACGTGCAT
CGCGAATACTATGTCAACGATGCCGGCCGGCAGATGGATATCCTCGGCAACCTCGGTCTG
GCTGCGCTACCTGGAACTCTGCGATGA
>MCNPNBIB_00355 hypothetical protein
TTGCGGCTGCGCAAGCAGTTCGTCGCTGAAGGTGGCGTAGGTGCTGCCATTGCCGGCGAT
CAGCTCGCCGACCTGGTCGGCACGCATATCACAGAGCTCAGGCCATTGCGGGGCGACAGT
GCCGTCTCTCTCCAGTCTCAGTGCCTGATAGGGGTAGTGGCTGTAGTGGCCGGCGGCTAG
>MCNPNBIB_00356 hypothetical protein
ATGGCTTCAAGTAATTTTATTGAAGCAAAGAAATTTTGGTTAAAAGCACTTAACAAAGTT
GAAAACGAACCTTATTTTATTCAGCAATATGCTCTTTCAACCTATAAGAGTAAAGAGCCT
TCCGAACGAACAGCATTGCAGGACGCTCTCAATATTATTTTCAAACTTGAACCCGATAGC
ACAAACGATCCTGAAACATTGGGGTTAACTGGAGCAATTTATAAAAGGTTGTGGTTATTA
GATAAAGACGTGGAATATTTAAACCGTGCTATTGATTATCATCGCAAAGGGTTTCAAATA
AATCATGATTATTACACAGGTGAGAATTATGCACTATGTTTAGATTTTAAGGCGTTATCA
GAAAGCAATGATGATGAAAAAATATATTACAAAGTTGAAGCATAA
>MCNPNBIB_00357 hypothetical protein
GTGGAAAAGTCGAACACCAAGGCGATCAATACCGAACTGGTGCGCATCACCAACCTGTGG
AAAGTTGTCAGAGGCTTCTTCCTCGACATCAAGAAGGGGGGACTTCCTGTCACCGTCTTT
GCAACCACCGACAAGATCCTGCAACGTTCAAATAGGGTGACGAAGATGTACGTGCAGATC
TTTTCTACCCGCAGCCCCAGCCAGTGA
>MCNPNBIB_00358 hypothetical protein
ATGGCAAAGTCGGAAGAGAAGAGTCAGTTTCCCGCCAGGATTCGTGGCCGGGCGGCCCGC
ATCGGCGCGGCCCGCCGCGGCGAGGGGGAGTTCCATGAAGTCTGGTCGCCGGCGGGAAAG
GCCTGGCGGGTGGAGCTGAGCTGGTCGCGCAAGTTGGGGGTGGCGCTGGCCTATCTGGTC
AACGAACTGGACCGTCAGCAGAAGGCTAACCACGAGATCGATCTCTGA
>MCNPNBIB_00359 tRNA (cytidine/uridine-2'-O-)-methyltransferase TrmJ
ATGCTGGAGGGCTTTCACACCCATCTCGCCCAGGCATTGGAGGATATCGGCTTCGCTGAC
CCGCGCCAGTCCGACAAACTGCTGCGCCGCCTGCGCGCGTTGTTCCATCGCGCCCGCCCT
GACCGGGATGAGATCAATATTCTGCGTGGCATCCTCAGCGCCGCCCAGGGGCGCAAATCA
ATGCGCCGCTGA
>MCNPNBIB_00360 5,10-methylenetetrahydrofolate reductase
GTGGATGCCGGCGCCGATAGCGCCATCACCCAGTATTTCTACAACCCGGACGCCTACTTC
CGCTTCGTGGACGAGTGCAGCCGACTAGGTGTTGAGATCCCGATCATCCCCGGCATCATG
CCGATCACCAACTACAGCAGTCTGGTGCGTTTCTCCGATGCCTGCGGCACCGAGATCCCG
CGCTGGATTCGCAAACGGCTAGAGGGTTTTAGCGATGACCTGGAGAGCATCCGCGCCTTC
GGTCTCGAGGTGGTCACGGAACTCTGCCGCCGTCTGCTGGAGGGCGGCGCACCAGGGCTC
CACTTCTATACTATGAACCAGTCGGAACCGACCCTGAGGCTCTGCGACAGGCTCGGACTC
TAA
>MCNPNBIB_00361 hypothetical protein
ATGATCCGGCGCTTTGTCTTGCCATTAAAGAGATTTTTCCCGGGGGGTAGGGTGCGCGAG
CTGAAACAGATCGAGCTTGGTGAGCAGTCGCCCGCTCTTTTTGTTGTGCCTGAGGGGTTC
AAGCAGGTGGAGCTCCCCCGCTAG
>MCNPNBIB_00362 hypothetical protein
TTGATTGCTGATAGCGAATCGGGGAGCAATCTGCTGCTAAATCTTGAGCAGCGCACCTAT
CTGCTCCAGCAGGGGCGCCCAAACGTCGATGTAAAGTCTGGACGCGGTGAACGAAATCCC
TGTGAAGAGGTAGAGGGCGCACTCTGTGAAAGTCTGGGTGAAGAGCAGCTCAATGGACGG
CCAGCGAGCAAATGGCAGATCACCCTCGGCAGTGGGGAGGGTGCTCAGAAGGTGACCCAG
TGGCTCGATAAACAGCGAGGCTTTCCGCTACGTACTCTCTCAGAAGGCGGGCAGCAGGCT
GAGATGCGCCTGCTGGGCAGAGAGACCGTCGCAGGCCGGAGTGTGGAAAAGTGGCAGGTG
AGTGTGAACCGCCCCGAGCAAGAGGTTGTTCGGACCACCCAATGGTATGATCCGGCGCTT
TGTCTTGCCATTAAAGAGATTTTTCCCGGGGGGTAG
>MCNPNBIB_00363 hypothetical protein
ATGAGGGCTACGACATGTTCACCAATCACTAATCCCGAGGGTGGCGAATGGCGTGTGCGT
GCCGAGGTCGATCCCGACAACCGGGTGATGGTTGGTGACCGACCTAAAAATGCAAACGAA
CGAGCTGCCGAATCGACTGGTGCAGGGGGTGACCCTGCCGCTGGAGGTCAGCTTCACCGA
CCATGGTCGTCTAATCAAGAAACAGTCTTTCCTGAAGGTAGTCAACATCAGCGCCATGCA
GCGCGATGA
>MCNPNBIB_00364 Ubiquinone/menaquinone biosynthesis C-methyltransferase UbiE
ATGTCGTTTGGCGTCCACCGACTCTGGATACGCCACACCATCGAGATCTCCGGGGTACAC
CGCGGCCAGCGAGTGCTCGACTTAGCAGCCGGCACCGGCGACCTCTCGGCCCGCTTCAGC
GGCCTCGTCGGCGCCGAAGGCGAGGTCATCTTCTCCGACATCAACGCGGCGATGCTCGAG
CAGGGCCGCGAGCGCATGCTCAACGAGGGGCGCGCCGGCAACCTCCACTATGTGCAGGCC
GATGCCCAGTACCTGCCCTTCCCGGAGAACCACTTCGACTGTGTCACCATCGGCTTCGGC
CTGCGCAACGTCACCGACAAGCAGCTCGCCATCGACGCCATCTACAAGGTGCTGCGCCCC
GGCGGGCGACTGCTGGTGCTGGAGTTCTCCAAACCCACCAACAAGCCGCTGGAGAAGCTC
TACGACCTCTACTCCTTCAGCTTGTTGCCAAAGATCGGAAAGGTTATTACCGGAGACGAG
GAGAGTTACCGCTATCTGGCCGAGTCGATCCGCATGCATCCGGACCAGGAGACCCTCAAG
GGGATGATGGAGCACGCCGGATTTGAACGCTGCGACTACTTCAACCTGACCGGCGGCGTT
GTCGCCATCCATCGCGGCTACAAACTCTAA
>MCNPNBIB_00365 hypothetical protein
ATGAAGGGAGTGACCGTCGCCGTTACCGGCATGAACGCCAAGCCAGACAATCCGGGCCCC
GGCCTGGCGGTGGCCCGCTGCCTGCGCGAGTCGGAGGGGTTTGAGGGGCGCATCGTCGGC
CTTGGCTATGATGTGCTCGATCCGGGCCTCTATCTGCGCGAGCAGTGTGACGCCGGCTAT
CTGCTGCCCTATCCATCGGCCGGGGAGGCGGCGTTGCTGGAACGCCTGCGGGCGATCCAG
GCGCGGGAGTCGATCGACATCCTGATCCCCTGTCTCGATGCGGAACTGCTCGGCTTCGCC
CGTCTGATGCCGGAACTGGAGCAGATGGGCATCCGCTGCCTGCTGCCCGATGTGGAGCAG
TTGCAGCAGCGTAACAAGGACCGGCTCGGTGACCTGGCGGCCAGCGCCGGGACTCGACTA
TCCGCAGACGAAACCCGTGACCCATGCTGGCTTCTTCTATCAGTGCCAGCAAGAGGGGTG
GCACTACCCACTGGTGGTCAAGGGCCAGTTCTACGATGCGCCGGTGGCCCACAATCCGGA
TCAGGCGGCTCACGCCTTCCGCCGTATCGCCAACGAGTGGGGGCTGCCGGTGCTGGTGCA
GCAGTTCGTCCAGGGTGA
>MCNPNBIB_00366 hypothetical protein
ATGAAACCATCCGAAACACTGCCGAACCCGGTGCTGTTGCAGCGGCTGGCGATCAATGAG
AGCGGCTTTATCTTCGATCCGGTCAGCGGCCGCAGTTTTACCGTCAATGAGTCGGGACTC
GCCCTGTTGCATCTGATGATGCAGGAAATGAGCGTCACCGGGATCATTGAAGAGCTGGCC
GATGAGTGGGATCTGGAACCGAGGCAGGCGGAGCGGGATCTGTTGGATTTTTCTGCCGAA
CTGCGTAAGGCGTTTCACGGATGA
>MCNPNBIB_00367 hypothetical protein
ATGCCGCATAACGCCATGCCCACTGGACCTTGTATGGTTTTCAATCCGCGCCTCCACAGG
GGGCGACTAGTGGAGAATTGTAATCGATATTCTCGATGCGTGTTTCAATCCGCGCCCCCG
CAGGGGGGGCGACCGCGACGGATATGCGCGACAGTGATGTGGTGCATGTTTCAATCCGCG
CCCCCGCCAGGGGGGGCGACTTCTCGGCGTCATAGCTCATGGAGGCACCGAACCGGTTTC
AATCCGCGCCCCCCGCAGGGGGGGGCGACCTGCGGCTCGGCACTATCACTGTGTCGGGTG
CGGTTTCAATCCGCGCCCCCGCAGGGGGGGCGACTGCTCCACAGTAACTATTGGAGCAGT
AAGGTTTTTACCATACATTTCCGCGAAGCTGTTACTTTCTGGTGCACTCTCACTCTCTTG
CTCAGGCACGCATCCGCTCATCATCAATAA
>MCNPNBIB_00368 hypothetical protein
ATGAAAATTAAGCCTTTCGAAAAATTCGTCGGGGATGATCCCGTAATTAGTTACGTGGGC
ATTCGAGCGGATGAAAATCGTGAGGGCTATATTAGTCAAAAAGAGACGATTAAAGCCGTA
TTTCCATTTGCAGAAGATGGTCTTGTGAGAGATGAAATTTTCCAGATTCTTGAGGGCAGT
ATCGGCATACCTGAATACTATGAATGGCGCAGCCGTTCAGGGGTGTTACTTCTGTTTTTT
TCAGCGCCAGGATGA
>MCNPNBIB_00369 hypothetical protein
ATGAATGGCGCAGCCGTTCAGGGGTGTTACTTCTGTTTTTTTCAGCGCCAGGATGAGTGG
TTAGGACTTAAGCGTAGGCATACAGATCTTTTTGAAAAGGCAAAAAAGATAGAACAGGAT
GTTGCAAAAGCGAAAATTTGA
>MCNPNBIB_00370 hypothetical protein
ATGCCGCTGGCTCCGCCACCGACCGTCGATGGTGAGCCGCAGTCGGTGATCGGCCTGCGC
ACCTTCGATGAGATCAACGCCAGCATGGCGGAGCTGACCGGCGTCAGACCGAGTCAGTCG
GAGGTGCGTGCCACCTTTGACAGCGTCAAGCAGCAGTTGCCGGCGGTGGAGAAGATCGGC
GGTTTCCTCTCCGCCCATCAGGTGGCGGTGTCGCAGCTGGCGATCGAATATTGCAACGCA
CTGGTGGAGGACCAAGCCCTGTGCAGCAGCTACTTCCCTGGTTTCCCCTTCGACAGCGAG
CCCCAGAGCGCCTTCGCCGGTGACCTGGGCGTTGATGCTTGA
>MCNPNBIB_00371 DNA polymerase III subunit delta
ATGCGTCTGCGCAACGATCAGCTGCCGGCCCAACTGAACAAGTCGCTGGCTCCGGTCTAT
CTGCTGAGCGGTGATGAGCCACTGCAATTGGGCGAGGCGGCGGATCAGGTGCGTCAGACG
GCTAGGTCTCAGGGCTTCAGTGAGCGTGAGTTGTTGGAGGTTGGCCCGGGTTTCGACTGG
AATCAGCTGCTTGAGGCGGGGCAGAGCCTCTCTCTGTTTGGCGATAAGCGGCTCCTCGAT
CTACGCCTGTCGAGTTCAAAGATCGGCACCCCACGGCTCCAAAGCGATCAGCGCCTATCT
GGCTGA
>MCNPNBIB_00372 LPS-assembly lipoprotein LptE
GTGCGCAAGCTGGCTGCCAGCGAAGCAGCGGCGAGACACCATCTGCAGGTGCTGAAGGAT
CAGATCGAGTACCGAGCCCTTTCGGTGGATGCCAACGGCAAAGCGCTGGAGTATGAGCTC
AAACTGACAGTGGAGTACCAGGTGACTGCAGCAACAGGCGAGCAGCGGATCGAACCCCAG
AGTCTGCAGGTGCTGCGCCAGCTGATCTACAGCGGCACCGAAGAGCTGGGGCGACGCAAT
GAGGCGGCGTTGGTGCAGCAGGAGATGCGGCGCAACCTGGCTGGACAGATCCTGCGCCAT
CTGCAGGCCCGGCTCTAG
>MCNPNBIB_00373 hypothetical protein
ATGGCTGCCAGGCTGGTGGCGGCCAGCATCCCCCTGGATGTAGAGTCCATCCAGATTCGG
CGTTGCCTGCTGGTAGCCCTTGAGATGGAAGCCGCAGCCGCTCAGCAGCAAGACAAGCAC
TACCCACAGGACAATCCGGTAATGACGTTTCATTGA
>MCNPNBIB_00374 Leucine--tRNA ligase
TTGGGTTACGGTGACGATATCCTCGCTGCCGGCTGGCCGCGGGTTGACGAGGCGGCGCTG
AAGCAGGAGAGCATTCAGTATGTGGTGCAGGTCAATGGCAAGGTGCGGGCGAAGATCCAG
GTGCCCGCCGATGCCGATAAGGCAGCTGTCGAGGTGGCTGCGATGGCCAATGACAACGTG
CAGAAGTTCATCGGCGAGGCGACGGTGCGCAAGGTGATCGTGGTGCCCAACAAGCTGGTG
AACATAGTTGCCAAGTGA
>MCNPNBIB_00375 hypothetical protein
GTGTTGGAGCCTTTGGATTTCGAGACGATCCTTGATTCGCTCAAAGCAGAGCTGCAGGCA
CGTGCACCGCAATTTTCCGCGGCCGTGGAAAGCGACCCCGTATACAAACTGCTGGAGGTC
GCGGCATATCGGGAACTGTTGTTGCGCGCCCGCATTAACGATGCCAGCCGTTCCGTGATG
CTGGCCTATGCCAGGGGTTCTGATCTGGACAACCTGGCTGCGTTCTATGGCGTCACGCGC
CAGATTATTTCAGCCGGTGATCCACAAGCGCAGCCTCCGGTACCGCCGGTTTACGAAGAC
GACGAGCGCTTGCGCTATCGCGCCCAGCTGTCACTGGAAAGTTACAAAGCACTGCCGGGC
CGGTGGGCAGCTATGTGTTCCATGCGCTGA
>MCNPNBIB_00376 Acyl carrier protein
ATGTCAATCGAGTCCGTTGTTATCGAAGCCATCGCAAAACAGAAACAGCTGAGTCTGGAT
GCGATTTCGCTGGATTCAAAACTGCAGGATCTTGGTGTCTCCTCTCTGGACGCGATTACA
ATCGTCTACGAAGTTGAAGAGGCCTTCGATGTCGAGGTGCCTAATGATGCGCTCGAGCGT
CTGGATCGCGTTAAGGATATTGTAGAAGGTGTTAGTCGGTTGCTGTCCAAAGATACGGTA
GGTTGA
>MCNPNBIB_00377 hypothetical protein
TTGGGGCTGGCGCCCCAATACCCCGGTAGCGTTTTCCCCGAGGTGNCGGCGAAGCAGGAG
GCGGAGCTGCAGGCCTCGATCGCGCTGCTGCACCGCTACGGCATGACCGGCGTCGATGGC
GGCATCGGTGGCCCGCTGTTCAAGGGTTACAGCGATGGCCAGCCGGTGATCGACTTCAGC
CAGGCCGACAAGACCATGGCGGCCCTGCAGGGCCTCTACAGCGGCGAGATCAACAGCTAC
GGCGGCATCGGCATCCAAGGGCTCTCGACCTACTCGACCCAGGATACCAGCGCCTATGGC
AAACCCTATGTGGAGGTGCTGGCCGACCTGCTGGCGGCGATCGAGTCCCACGGCGCGGCC
AACAACTGGCTGTCGCTGATCCACACGGTTGGTGACGAGCCTGCGGGTGAGGCGATCCAA
GACTCATTGGCAGCCGCCCAGGCTTTCCACCAAGCCGACCCCCAGCAGCCGCACCAGCGT
CTTCTCCAGCCTCACCGATCCGGCCAGCGATCCCCGCGCCGCCTTCGCCGGGGTGGTCGA
TCGCATCTATGTCACCCACCACAGCGCCGCCGGGTTGCAGCACATCGTCGATCAGGGCAG
CGAGTGTGCCAGCTACAACCTGCGCAGCCGCTACCACCGGGGCGTCTATCAGTACAAGCT
GGCGCGGGAGTTCGGCTGCCGGGGCCACATGCAGTTTATGTGGAGCTCGGTGCATGCCGA
CCCCTGGTATGA
>MCNPNBIB_00378 hypothetical protein
ATGCAACCGAACCACCGTCTTACCCATCATCTGCTATTAATCCTGCTCGGCCTGATGCTG
CTGGCCAGCTTGATCCATTGGGGGTTGCGGGCGCAGGTGCAGGAGAGGGTCGAGCAAAAA
CTGTACGACCAGTCGGTGACGCTGCTGCGACAGCTGAACCAACAGTTGCAGACCGATCTT
AAGGAGGTCCGCTCCGACCTGCTCTACCTGACCGACCAGGCCCGCCAGAACGGGCTGACC
CAGCCGCAACCGAGCGATCAGGCGATCGCCCGAACCAAGGGCGATTCGCGCCGCTAA
>MCNPNBIB_00379 hypothetical protein
ATGTGGCACCACACTCGGGCCAACGGCGAGCCCTTCCCCGAAGGTGAATGCCCGATCGCC
CGTGTGTTGCGCAATGGCGTGACACACCGCAGCAGCGATGCGCTGTTCTGGCGCAAGGAT
GGCGGCAGCTTCCACGCCGAGTACACCTGCACCCCGATCATCGAGGAGAAGAAAATAACG
GGGTGCGGTGGTGGTTTTTCGTGA
>MCNPNBIB_00380 hypothetical protein
TTGGTATGGCGTATCGCCCGTCTCAACCGCACCCTCAAAGCCAACCAGCGAAACCTGATG
CAAAATGAAGAGCAGTTACGTGTGACCTTTGAGCAGGCCGCGGTGGGCATCGCACACCTC
ACACTCAACGGCGCCTTCCTGAAACAGAATCAAAAGTTCTGCGAGATGACTGGCTACAGT
GCCAGAGAGCTACACTCTCTCAATCTGAAGGAGCTGCTGCTTGCCGATGATCTTTCGACG
GGACTGAGATATCTCAACGAGATTCGTCGCGGCGACACCAGACAGGGCGCGGTTGAGCTG
CGTCTTAAACGGGCCGACCAAACTGCATTTTGGGCCCGGCTAAACATCTCCTGTGTGCGC
GATATCAGCGGGCAGATCAAATATCTGGTGGTAGCCATCGACAACATTGACCCGATAAAA
CAACTGCAGGAGGAAAACCGGCTCAGCCAGAAGCAGCAGGAACTGATCCTGGAATTGGCC
GGTGACGGCATTCTCGGCCTCGATCTGCAGGCCAACCACAGTTTCGTCAACCCGATGGCG
GCCCGACTGCTGGGCTATGAGGTGGATGAGATGCTCGGGCGTAACAGCCACGCCCATGTG
GCACCACACTCGGGCCAACGGCGAGCCCTTCCCCGAAGGTGA
>MCNPNBIB_00381 Beta-barrel assembly-enhancing protease
ATGGAGCAGGCTCTACAGACTTTGCAGACAGCCTACCTGCTGCTACCGAACGACTACCCG
CTGGCAATTCACTATGCGGAGACTCTGCTCAAGGCGGGAAAACAGAGCGAGGTCGATAAG
GTTATCGATCAACTGCGCGCGCTTCGTCCCCGGGAACCGCGCCTGTTGCGACTTGCCGCC
CGCGCCGCACAGGCCCGGGGCAAACAGACTGAATCTCACCGGCAGCTTGCCGAGGCCTAT
GTCTTCGAAGGGGATCTGGCTGCCGCCATCAACCAGCTCGAGATTGCCCTGAAGCAACCC
GACAAGGGGGATTTTTATCTTCAGTCACAGCTTGAGGCCCGCCTGCAGGAACTGCAGCAA
CGACACTCGGAAGCACAGGCCAAATCTCAATGA
>MCNPNBIB_00383 hypothetical protein
GTGGGACGACAGTTGCCGCATCCACTGATCGAGATCAAGCTCGTTGAGCCGGCCTCGCAC
CTGCAGCCCCGGCTGTGCTGGCAGGCGTGGCGCTGCACCACCCACGACGATCTCGCCGCG
CTCGATCCGCCCCTCCGCCCCCCCCGCCAGATGCGCCTTCAGTCTGGGGCCATACTCCGC
CTGCAGTTCAAACCGTTCATCGGCCTGAAACTCAAACAACAACCTTGA
>MCNPNBIB_00384 hypothetical protein
ATGCGTCTCTCTTCGAGTGATCTGCACCTTCAGCTTGGTATTGCCGCGCCCCAGTTTTTG
GGCCTGCGCGGCGATGTGGCTGGGGGTGCAGATGTTGCCGGGGAGGTTCGCCAGATCTTT
GGCAAGGGTCATGCCGTTGGCGATGGCTTGGCCGTGGGCCAGGGCCCGCTGGGCTTTTTT
GGTGTAGCGCCGGTCGTTGAGGAACGCACGCGGTGA
>MCNPNBIB_00385 hypothetical protein
TTGCAGGGTGGTCTCCTCCAGCTCCAGGCGGGCGCGCACTCGCTCGCTATTGTCCTGGTA
CTGCTCCACGGTGGAGATGGTGTTGCGCAGGCCAAGAATATAGGCAGCCGCGGCCGGGTC
GTCCTGGGGGGAGAGCACACGCCGTCCGGTGGCGATCTGTTGCTGCGTCTTGACCAGTTT
GCTCTGGGTCTCAAGCATGCGGTTGAGACCATTCTCGAAAATCAGGTTGGTTGA
>MCNPNBIB_00386 hypothetical protein
ATGGTCGAACCCTTCGCTCAGTTGTTCACGGAACTCGTGTTCGACAAGCCCACGGCGCTT
GCGGATGATGGCCATCGCCTCGAAAAAGCGGTTTTGCACTTCGTTGGTTTCGGCCTTTTG
CGCGAAACTCATCAGCGCCTTGTCTGA
>MCNPNBIB_00387 hypothetical protein
ATGAAGTGCTCTAACTCCTTCAATCTCAGCTCGACTCAATTGTCCGACACTGCTGTTGTG
GGTAGATTGTTTTCGTTATTGCTTGAGCGGCTCTCAAGCGTAAGAGGACATGTGGCTGAT
GTTCCTTTTACTCCAGTCGGAGTGTCAGCTTTAGTTGCGAAACTGCTTGCCTTGCGCAGT
GGTGAAACCCTGTGCGACCCGTTCTGTGGCTCAGGCTCATTGCTTCTGAGTTGCGTAAAC
GATGCCTTGGAGCGTGATAAAGCTGCGCATAATGCGATGTTTGGGCAAGAACGCAGTCAA
TCCGCTTGGAGCCTGTCGAAACTCAACCTCTATCTAAATGGCCATGTAAACCATCGAATC
GCTTTAGGTGATAGCATTCGTGCACCTCAATTGATCGATATTGAGAATCGGCTTAAGCGC
TTCGATGTGGTCGTTTCTCAACCCCCAATTGGCGATACCAATAAGGCGACTTTGCGGCCA
TTCAGCACATGCTTGCCTCACTCAATCAAGATCATGGCCGAATGGCTGTGA
>MCNPNBIB_00388 hypothetical protein
ATGACTTCTGAGATTAAGCTAAAAGACCAAACAGTCCGTTTCAAGCAACAACTGTTCTTT
GATGGCCGAGTCAAAGGCGGTTTCAAGGCAATTGAGAAATGCCATAAGACTGCTGGCTTC
CACGATGCAAAATCCATGTTCATGGTGGGACAATCTGGAGTTTGGTAA
>MCNPNBIB_00389 hypothetical protein
ATGCAGGATGTTGAGCAGCTGACGTTTGTATTCGTGGATGCGTTTGACCTGCACGTCGAA
CAGCGATTCGGGGTTGAACTCCACGTCGCAGTCGGCCTTGACCATCGCTGCCAGGCGCTG
CTTGTTGGTTTGTTTTATGTCGCGCCACTTGCGGCGGAACACGCGGCTGTCGGCGAGCTT
TTCGATCTGGCTGATCTCGGGGCAGGTTGGCGATCCAGTCGTCGCCGATGCTCTTGGTGA
>MCNPNBIB_00390 hypothetical protein
ATGGAAGACAATGATATTCTGGTCACATATGTTGATGGTCTTGCAAAAGGCACAACAATG
AGAGTTACTATTACAGGCCCAAACACTGCCGTTTACAGGTATGGGAAAGTTAACTAG
>MCNPNBIB_00391 hypothetical protein
TTGCACGCCTCACGCCAGGCGGTGGAGGCATTCGAGGCACGCTTCATCCGGCAGATTGAG
CTACGCCGCCAAGTAAAGCGTAATCTGATCGGCCTGACCCGCAAAGACAATGTGGATTTC
AGCGGCCTTGCGCGGGTCGCCCACGCCACCGACGCCACCGACTGGCGCGTCGAGATCCCC
TTCGTGGTCATCACCCCCGACACCGAGGCGGAGGTAGCAGCAGTGGTGCGCGCACTGCAT
CGCACTCCGGTCTGA
>MCNPNBIB_00392 hypothetical protein
GTGTTGTGTCCATTATCAACTGTCCGAGCTGGAAAGCAGCAGAGCCTCGGCCATGCGGCG
GCCTCATCCAATAAATCTCGGGGCCGGTTGCGCATTGTCTGGATCAAGAGCAGGCCAAAT
TTCACGGCACAGGCTCCGGATCAGCTAGCTGATTTCATGCTAGCTCGGACAGTTGAAAAA
CTGTTAAAGTTCGCCGTCTGGGGGCCAGTCCCCTGCTCGGAAAAGGCTCGCCACGGAATG
GGCGCGTTTGCGTCCCGGGGCGCTACGGCCGCAATCATGCGGATTTCCGGCGCTTTCCCG
ACGTGGCGCAGCACTGAAGTTGCAGGGGAGGGTGGCCGAGTCAGACGGCACCTCAATTCT
TTTCGGTCGATCCCACGACGGAAACGGCTGAGGGCGGTACGGGTCTCTGAACAGTGCAAG
CAGAGGCTGAGGTACCGGCTCGTTAAGGCCTTCCGGCGTGGCTTTGACATCGTTCCCTCA
CCCCAAAATTGCGGAGGCTGGGGGGATGAAATTTCTTGCCGTGCTGACGCCGGAGAGTGC
CTCGCATTCACCAGCGTCAAAAAAATCACCTGGAAATATAACAATCTTCGGCGAGGGCAT
CAATCACCGTGGAACAAAAGCAGAAGCTAA
>MCNPNBIB_00393 tRNA (cytidine(34)-2'-O)-methyltransferase
GTGCAGCCGCCGCGTCTCTTTGCCTGCACCACCCGCGCCCGGCGCAACTATGCTGAGGCG
GCGTTCGAGGCGGGAGATGCGCTGCTGTTCGGCCCGGAGACCCGCGGTCTGCCCCAGGCG
CTGCTCGATTCGCTGCCGGAACAGCAGCAGTTGCGCATCCCGATGCGGCCGGAGGTGCGC
AGCCTGAACCTCTCCAATGCGGTGGCCCTGATCCTCTACGAAGCGTGGCGTCAGCAGGGG
TTTACCGGGGGCGGATAG
>MCNPNBIB_00394 N-acetyl-alpha-D-glucosaminyl L-malate synthase
GTGGATCAGCTCGGAGTGCGCGAATACTGCCACTTTGTCGGCAACCGCGACGATGTGGAG
ATGCTCTACAACGTCTGCGACATCACAGTGCTGCCCTCCCTCTACGAAGGCACCCCCAAC
GTGGCGCTGGAGTCGATGGCCTGCGGCGTGCCGGTGGTCGCCACCGATGTCTCCGACAAC
AGCTATGTGATCCCCGACGACCAGGCGGGCTATGTGGTGCCGCTAGGGGATGAGGCGCTG
CTGGCGGAGCGGGTAACCCGCTGCATCGACGATCCTAATCTGCTGCAACGGCTGAAGCAG
GGTGCCCGCGACTGGGTGCTCTCAGAGTTCTCCACCCGTCGCCTGGCAGAAAAGACCGAG
GCGATCTATCGTGAGGCGCTGGCCACCAAACGCGGCTGGCCCGCCGGAGCGGACCCTATC
CGCCCCCGGTAA
>MCNPNBIB_00395 hypothetical protein
GTGCACGGCTACCTGTTCGACGCGGAGATCGCGGTGCGCCTGGCCGGCAGACTCGCCGAC
ACCCCGCTGATCGTCGGCTCCGAGCGCAACACCAACTACAGCCTGAAAAAAGTCCAGCGG
GCCGCCTACACACTGACCCATTATATGCTCGACCTCTGCATCGCCAACTCCCACGCCGGT
GCCAAATTCAACCGCAAGACCCTCAACCAGCCAGAAGAGAAGTACCGGGTGGTGCATAAT
GGTGTCGACGCCGAGCGCTTCGCACCGCTAGATGCCTCGGCGCTCCGCGAGGAGTTAGGG
TTTAAACCCCGACACCTTCTACGTTGGCATGTTCGGCAGCTACAAACGGCAAGAAGAACC
ACCCGCTCTTCTGCTAAGGCGGTGGCACGCATCACTCGAGAGCCACCCGGATACCCAGCT
TCATCCTGA
>MCNPNBIB_00396 hypothetical protein
ATGAAAAAAATCATCGCTATCGCTGCTCTGATCGCTTCCACCCAGGCCAACGCTTTCTGG
GGTTTCAACGACAACAACGGCATGTTCGACGGCATGTTCGACGGCATGGGTGACGGAGAC
ATGGCCTTCAACATGAGCTTCTCCGGTAACGCTCGCGGCAACGCCAACAACAGCTACCGT
GGTTACGGCTACAACGCTCCCTACGGTTACGGCTACGCCCCCTACTATGCACCTGTCGCT
CCGATGGCTCCGACTGCACAGCCTGAAGCTGCAAAATAA
>MCNPNBIB_00397 hypothetical protein
ATGGCCTGGCGGATGCTGACCCGCCTGAGTGGCGAGGGCTGGCCCCAGGAGCTGCTCGAT
ATGCTCTATCTGGATGAGGAGACCCTGGCCTGGGCGCAGGCGACGGGCGAAGGTGAGAGC
GACGAGTTTGGCGTCAGACATCTCGATAGCAACGGTGCGCTGCTGGAGGCGGGTGACACG
GTAACCCTGACCAAGGATCTGAACGTAAAAGGGGCGAACTTTACCGCCAAACGCGGCACG
GCTGTGCGTGGTATCTCTCTGGTGGCGGATAATCCGGAGCAGATTGAGGGGCGTGTGAAT
GGACAGCAGATCGTCATTCTGACCAAGTTCGTTAAAAGATCGAACTGA
>MCNPNBIB_00398 Chemotaxis protein CheY
ATGAAGATTCTCATTGTGGACGACTTCTCCACCATGAGGCGCATCATCAAGAACCTGTTA
CGGGATCTGGGTTTTACCGATACCCATGAGGCCGATGACGGGACCACTGCGTTACCGATG
CTGCAGATACGGGAACTTCGATTTCCTGGTTAG
>MCNPNBIB_00399 RNA polymerase sigma factor FliA
GTGATCTCCATGTATTACGACGACGAACTCAATCTGAGAGAGATAGGTCAGGTGCTTGGT
GTGAGTGAATCCCGGGTCTGCCAGATCCACAGTCAGGCTACGCTACGTTTGCGTTCGCGT
CTGAGCGAGTGGCTGACTTTGGTGGAAGAGGAGTGA
>MCNPNBIB_00400 hypothetical protein
ATGGCAAAAGCAAAGTCAGGAATCCGCGTCACCATACAGCTCGATCCACGTGTGGCGCTG
GAGTCCGTCCTACTGAACCGGCACAGGCAACTCCCGGTTAGCCGCCGGCAGGAATGGTTG
CGTGGATTGCTGGTTCAGGGGTTTCGATCCGAGACCGAGGCGTTGCGCAGTACATCTGAC
GATACGAAACGCGACTCGACCATGGCGTTCACGAATTGGATGCCCCGGTCGCCGCGCCAG
CCTGTCGGACTTCCCGAGTCTGCGCCTGCTGTTGTGAAGGCGGAGCCAGTACCAGCCAAG
GTGGGTACTAAACCCTTCGCGGCGCTGGGCAAGGTGATGGGTTAG
>MCNPNBIB_00401 hypothetical protein
ATGCCAGTTTCTATGGCTTGCACAACAATTGTTATTCTTTCAGATTCTGAAGATTCATCA
TCGTCAGCTGCATCACCAGCACCGCAAAGAGGCAGCAACCACAAAGTGCAGCATTCAAAG
GACCGCAATGAAAAAGCTAATGTCACTCGTCGGGAAGAACAGCGTCATCGAAGACATGAA
GAACAGATGGAGAGAAATACTGAAAGGATGGGCAAAGAGAGGAGACATAAACACAGAAGT
GATGAATGCATGGAGAGAGGAATGGGAGCTGGAGGCAGGAGGGAGGAACGCATGAACACG
GAGAAGGTGGGCAAACATAGACGGGAGAAACACACAGACAAAGAAAGGGTTGTGGAGGAT
AGAAGGGATCAGTGGATAGACAGAAGAGAGGAGCAGATGGATGATGATTCTGATGAACGG
CAACGGAAGCGCGCTCCCAGATCATTGCGTGACATGTCAAAAGAACACCGCAACAGACGC
GATGGAGAGGGAAAGGAACGACGCAGACCACCCGGGAACATGACCAGGCGATGA
>MCNPNBIB_00402 hypothetical protein
TTGTGGCAGGCTCCTAAGCTCGGCCCAGGAGTAGACTGGGCCCTTTACGCAGACGTAGTC
TTTGCCCACGTTGCAACGGCCGCACTTGCCGACGCCACACTTCATCTTGTTTTCAATCGT
GGTGTAGATCTGCTCGTCCGCGAAGCCCAGCGCTTGCAGATTTTGGATCACGAACTTTAT
CATTATCGGCGGGCCACAGGTAATGGCGACGGCGCTATCGGGCGACGGTGCCTTGTCCAT
CAGGTTGGCCGGTACAAACCCCGTATAGCCCTGCCAGCCCTCCTCGGGGGCGTCCACCTG
AGAGTTGCACCTCGGCGGACTCCTTAA
>MCNPNBIB_00403 hypothetical protein
GTGGTGAGTGATGGTGATGGTCGGCGCTCGGAACTCCGTACTGTCGGTGATGGAGAAGTA
GATCTCGTACTTGGCCGGCACCGCTCCCTCGAATGTAACGCCTTCGGCCTTGCTCAGGGT
ATTGTTGTGGAAGTGCTCGGCGAAATAGAGCCGCGCCTTCTCTTGCATGGCGTGGCTCAG
GTCCTTGGCCCGGCCCAGCAGACCGGCCTTACCCTTCTTGCCAACGCCGCCCTTGAAGAT
GGGCTTGACGAAAACTTCGCCGCAACGATCTATCAGGTCTTTGATCTCTTGATCGCTCGC
TTCCGGCCCCAATATCTCGGACCGGGGGAAGCCGACAATATCCAGGAGTTTCGCGCCGTA
ACGCATCCCAGTGATGTTCATTACATCTGTCCCCTTAACACTCTATATAGTTTCGTAACC
ATTCCGCCCACCGCTGAGGCACGGAGATCACAGAGAAAACCGGGGAAATCTCTGAACTCT
CTCTGTTCCTCTAGGGAATAG
>MCNPNBIB_00404 hypothetical protein
TTGCGCTACTACAAGCTGACCCATGGCGGCGAGGTGGTGCACGAAATCGACATCCCCAAC
ATGGTCCGTGTCATCGGCGGCGTGGACCAGCTGTCGGAAATCCGTAACGCCTTGGCGCAT
TTGAACAACGAGGTCATCATCATGGACACCCAAACTTACTACGTCATCAAACCGACCACC
CACAACCGGGCAAAGGTCAGCTATGGTGATAGCCTGGAACTGACCGCGGAACAGGCCCGG
CCACTGATCAACGGCGGGTTCATCGGCACCGACCTGGCCAGCGCCATTCGCATTGGCGAA
CTGGCAACAGCGCTTGCCAGTGCCGAGGAGGAACTCAAGGCGCTGCGGGATGAGATTGCC
AAGAACACGGCTGATGCGGCTGCGAAGACTGATGCTTCCAAAGCGGAGGTCAAGAAGGCA
TGA
>MCNPNBIB_00405 hypothetical protein
ATGAGCACCTCTATCGAACTCAAATATCCGATCAGCGTGGATGGCATGAACGTCAAGTCG
CTGAAACTGCGCCGCCCCAAGGTGCGGGACATGTTGGGGGTGGATGCCACCAAGGTTTCC
GATGCCGAGAAGGAGATCAATCTGTTCGCCAACCTCTCGTGA
>MCNPNBIB_00406 hypothetical protein
ATGCTGTTCAACGCCCGCGTCGTTGATGCCAAGAGCTTCGGCAAACCCTCCACCGGACAA
CTCATCGGCCGCTATTTGGGCTACTACCTCTCTATACTCGGGCTTGGGCTGGGTTTTTTC
TGGATCATGTGGGACAAACGCAAACAGGGATGGCACGACAAGCTCGCCGGCACCCTAGTG
ATCAGGGAATATGAGTAA
>MCNPNBIB_00407 hypothetical protein
ATGACCGCTGGTTCCTCGACCGCATCGCCACCCACATCCTCGCCTTTGAAGATGAGGGTC
AGACGGTCTGGTTTGAGGGCAACTTCCAGGACTACGAGGAGGATAAGAAGCGCCGCCTCG
GAGAAGCAGCAATCGAGCCACACCGAATCAAATACAAACGGCTCTCAGGATGAGATCGGA
CCGCAGCGTCTCGCACCTGGGCTGGGGCCAGAAGCCCCGCCCGGTGCGGAGGATACCCCC
TTGTCGACACAGCATCATCTGAGGCAGCAGCCGAGTTTTCAATTCGTCATCCTCACCCTA
CTGATGCTCGCCTCAATGCTCAGTTACTACGTCTGGCACGAGCACCAAGAGCACCATGCC
CACCGCCAAAAGCTCGCGCAACAGGCGGTCCGCAGTGGCGCCCGTGAGATCACCCTACAG
CTGCGTAACTTCCACGCCAACCTAGCCCGTGGTCGTCCAACAGGAGCGGGCCTTGTTGGC
CGAAGTTGCCGTCACAAACGTCAATGA
>MCNPNBIB_00408 hypothetical protein
GTGCGGGCCGAGATCAAGCTCTTGATGAACAAAGAGATGGAGAGCAGCATCGGCGAGGTC
TCTGGCAGCTTCGTCGAATGGCTGCAGAGTGGCATCCAGCGACTCGGCAGCGGTGCCATC
GACCAGATGGTCGACCTGGACGTGTGGCGAATGCAATTCAGCTCCAGCTCCCACAATCAC
GGACCCCCGTCAGGGCGGTCTACTGAATCAGCTGGACTACGCCTTTTTTGA
>MCNPNBIB_00409 putative phosphatase
TTGATCATCACCGCGACTAACCGTTTCGTCACCGGTCCCATCGCCGAACACCTGAACATT
GAGCACCTGATCGCCTGCGAGGCCGAAATGGCCGATGGCTGCTACACCGGTTTGCCAACG
GGCATCCCCAGCTACCAGGAAGGCAAAGTAGCGCGCCTGAAAATCTGGCTCGAAGAGCAC
CGGGAATCGCTCGACGGCGCCTGGTTTTACAGCGATTCACTGAACGATCTGCCATTGTTG
CGCCTGGTCGATCACCCGATAGCCGTCGACCCGGATGCCACCCTGGCGGCCGAGGCAAAG
CAACAAAACTGGCCCATCATCAGCCTGAGGGAGTAA
>MCNPNBIB_00410 hypothetical protein
ATGTCCGCCTGGCTGCTTGGGGCTGACTCTTCCGTCTCGCTGGTCGGCTCATTCGGGGAG
GAGCAGCCGAATAGGGCCAGTGTGAACAGGCCGATCAGTGCATGGGATCGGGTCGCATGG
CGCATGAATTACTCCCTCAGGCTGATGATGGGCCAGTTTTGTTGCTTTGCCTCGGCCGCC
AGGGTGGCATCCGGGTCGACGGCTATCGGGTGA
>MCNPNBIB_00411 hypothetical protein
ATGGACGAAGCTGCCGGGCTGAGCGCGCGCGGCGCACTTTGGGGCCTGCAGGCGCAGGAT
AAACTGGTCGCCCTCGAAGGCCTCATGGGAGAGGATCTCGGCCTGCTCAAGAAACAGGCT
GTCGCGGTGTGGTCTATTCATGGTCTGGCTCATGGTTCGAAATGGGCGGCGGCTTAG
>MCNPNBIB_00412 Acetyl-coenzyme A synthetase
ATGTCCGACAAGGTTTACGAAGTCCCCGCCGATTTCGCCGCCCAGGCGAACATCACCGAT
GCCCAGTACCAAGAGATGTACCAACGCTCTATCGATGACCCGGAGGGCTTCTGGGGCGAG
CAGGCAACGGAGTACCTGAGCTGGTTCAAGACGTGGGACAAGACCCTGGACTGGAGCTTT
GGCGAGGATGACCTGCACATCGAGTGGTTCAAGGGCGGCAAGCTCAACGTCTCCTACAAC
TGTCTCGACCGCCACCTGGAGAGCCGTGGCGATCAGACCGCGATCCTCTGGGAAGCGGAT
GATCCTGGGCATGACAAAAAGATCAGCTACCGGGAGCTGCATGCCGACGTCAACAAGTTC
GCCAACGTACTCAAATCCCGTGGCGTAAAGAAGGGTGATCGAGTCTCCATCTACATGCCG
ATGATCCCCGAAGCGGTGGTAGCGATGCTCGCTTGCACCCGCATCGGCCGCGGTCCACTC
CATCGTCTTCAGCGCCTTCTCCCCCGACGTCCCTGA
>MCNPNBIB_00413 Ferredoxin-dependent glutamate synthase 1
ATGGCCCAGGGTGCCAAGCCCGGTGAGGGTGGTCAGCTGCCGGGCCACAAGGTCAACCAG
CAGATCGCACGGGTACGCCACTCCACCCCGGGTGTGGGGCTGATCTCGCCGCCGCCGCAC
CACGACATCTATTCGATCGAGGATCTGCCCCAGCTGATCCACGATCTGAAGAACGTACAG
CCCAAGGCGCGGATCAGCGTCAAGCTGGTCTCGGAGGTGGGTGTGGGCACGGTTGCTGCT
GGCGTTTCCAAGGCCCACGCCGACCATGTCACCATCTCTGGCTACGATGGCGGCACTGGC
GCCTCGCCGCTGACCTCGATCAAGCACGCCGGTTCGCCCTGGGAGATCGGCCTCGCCGAG
ACCCACCAGACTCTGGTGCTGAACCGCCTGCGCTCACGCATCGCGGTACAGGCTGACGGC
GGCATGCGCACCGGTCGTGACGTGGTGATCGCCGCCCTGCTGGGCGCCGATGAGATCGGC
TTCGCCACCGCACCGCTGATCGCTGAAGGCTGCTTGATGATGCGCAAGTGCCACCTCAAC
ACTTGCCCGGTGGGCATCGCCACTCAGGAGCACTGA
>MCNPNBIB_00414 hypothetical protein
GTGGATGAGCTGCCCGAGGAGGCGGAGGAGCCGGAGCTGTCGCGGCTGGAGACCCGTTTC
CCGGTGATTTCGGTGAGCCTGTATGGCGAAATCGCCCGTGGCCGGCTCTACCAGATCGCT
GAGCAGATCAAGGATGAGCTGATCGAGATCCCCGGTGTCGCCTCGGTGGGGGTGGCGGGG
GACCGGGAATGGGAGCTGTGGGTGGTGGCCGATCCGCAGCGGCTGGCGGCGCGAGGGGTG
GCGCTGGCCGACTTGGGCCGGGCGCTGCGACAGAATCTGGCGCGATCTGCCCGGCGGCAC
GCTCAAATCCGAGACCGGCGACATCCGCCTGCGCGGTATCGGCGTGGCGCCCGATCCGCA
GCAGATGGCGGCACTGGTGCTGCGCAGCAATGA
>MCNPNBIB_00415 hypothetical protein
TTGCAACTCCTCGGCGTTCTTGCCGATGCCGGCAGTGCGTACGATCAGACCCATGCCGTC
AGGGATCTCGAGCGTGCTCATCGCCTCGCGGAGCTCGGCCCGGTCCTGGCCTTCGATGCG
GCGGGAGACGCCGCCGGCGCGGGGGTTGTTAGGCATCAATACCAGATAACGGCCGGCCAG
TGA
>MCNPNBIB_00416 Phosphoribosylformylglycinamidine synthase
ATGCTCATTCTCCGTGGTGCGCCCGCGCTCTCTGATTTTCGCCTGAAGAAACTCGCCCGG
CGGCTTGAAACGCTGCTCGGCAGGCCGATCAGTGTCTATGCTGAGTTCATGCATTTTGCC
GAGCTGAGCCAGCCCCTGGATGCTGCAGAGGGTGAGGTGTTGCAACAGCTGCTGCGTTAT
GGTCCGCAGTTTGTCAGAGCACGATCCTGA
>MCNPNBIB_00417 hypothetical protein
ATGGTTTCGAGCGCTTTTGCATCCGATTCCGGGTTGGGTAGTTCGCCGGTTTTGCGCAGG
GATAATTGTGCCCGCTTTCCAGCGCTGTGTTATCGCCAGTGCCGCCGCTTCGCCAGACTC
GGCGTCCGTGATGTCGTCGATAAGACCCTCTGCCAAAGCGGTGTCGGCATCGACCGCGGT
GCCGTCGGTAATCCAATTAGCAGCGGTCGCTACACCGGTCAGACGGGGTAG
>MCNPNBIB_00418 hypothetical protein
ATGCTGGGGCGCAGCTATCTCTCGATGAAGCGCTACCCCGACGCTATCGCCGCCCTCGAT
CGGGCGGTGGCACTGGCTCCCGATAATGTCTCCGTACTGCTCGCCAGCGCCGAAGCGGTC
GGTGCATCGACCGGCAATAACTTCACTGGTGCTGCCGCAGCACGCATCGAAAAGGCCGTC
AGCCTAAGCCCAGGAGACCCCAGCGCACGCTGGATGATGGGCATAGTCGCCTATCAACGT
GGCCAGTACCAAGAGGCGATTAGCCAGTGGCAGGCGGCAAAGCAGGCCCTGGGCGCCGAG
AGTGATGATCTCGCCAGCATCGATAGCGCGATCGCCGATGCCCGTGAACAGCTCGGTGGC
CGGGCTAAACTACCCTCGATCAAACAGTCCACCGACACTCCGGCCAACGCCCCTGAAATG
GCAGCGGCTGGCACGGGCATTATCGTTGAAGTCTCCATCGACCCGGAACTGCTCAAACAG
GCACGTTCGGAAGATACCGTCTTCATCTATGCCAAGGCGCTGCAAGGGCCACCAATGCCA
CTGGCCGCCGCGCGCAAACAGGTGAAAGATCTGCCGCTGAAGCTAACCCTCGATGACAGC
ATGGCGATGATGCCGCAGCTGAAGCTGTCAAACTTTACCCAGGTAAAGGTGGGAGCGCGG
ATTGCACGCTCCGGCGGCCCCACTGCCAAGTCCGGCGACTTTGAGGGCGAGATCAGCCCG
GTGACTACCACTGTCGGAACCACCGTGCAGATCATCATCGATAGGGGTCCACCACCTGAA
CAGCAGCACCGCAAGCGCACCGGGGCTAACACCGGGCGCTTTCCCCTACCCTCTACTTTC
TCCGCAACAATTCACCCCAGAGCTGTCCCCGCTCAATGTCTGCTATCTCAGCTGTTGCTA
TAA
>MCNPNBIB_00419 hypothetical protein
GTGCAGCGATCCTTTGCCAAATTGCTGCGGTTGTGGGCTGTGCTGGCGCGCCAGGCTGTA
GGAGAGGAAGGCGGCCGGAGCGGCGCCGATGCCGGGGATGATTCCCAGCACCACCCCGAC
CAAACCACCCTGGGTGATGTTGCCAAGGGCAGCGCGGTACTCCTGCCGGGTCAGCCCCTC
CGGCCGCTGCCTGGGGGCGCTCGCTGGGGTGCTTGCCGGGCGTCCGGCGATGATCCGCTG
AAACGCCTCTGGCAGCACAAATAG
>MCNPNBIB_00420 Persistence and stress-resistance toxin PasT
ATGCCGGTGGTATCCAAGAGCGCGCTGGTGCACCATTCGGCAGCGGAGATGTACCAGTTG
GTATGCGATTTCGAGGCCTATCCCGAGTTTCTGCCCTGGTGCAGCGACAGCCGCCTGATC
TCGCGCACGGATGACCAGATCTGTGGCGAGCTGGAGGTGTCGCGGATCGGCATCCGACAG
CGTTTCTCTACCTGCAACCAGTTGGTGGAGAATGAGCGCATGGATATTCTGTTGCGTGAT
GGTCCGTTCCGTAAATTAGAGGGGGGATGGCGTTTTACGCCGCTGCAGGAGAACGCCAGC
AAGGTCGAGCTGGTGCTCGATTTTGAGTTCTCCAGCAGGCTGATCGATAAGGCCTTCGGG
CGGGTGTTCAGCCAGATCGCCAATACCCTGGTCGATTCTTTCTGTAAACGAGCGGATGAG
GTCTATCGTGGCTGA
>MCNPNBIB_00421 hypothetical protein
GTGGCTGAAGAGACGATGCGGGTGGAAGTGGCCTATGCGGAACTGCGTGAACAATTGATT
CTGGAGCTGGAGTGTCCTGTGGATACCACAGCTGCGCAGGCGGTTGAGCTGTCGGGGATA
CGGGAGCGTTTCCCCGGCATCGACCTGAAAAAAAACAAGCTGGGGGTGTTTGGCAAGATG
GTGAAGGCCGATGCCAAGCTGAATCCAGGAGACCGGGTGGAGATCTACCGGCCGCTGATC
GCCGATCCAAAAGAGGCGCGCAAGAAGCGCGCGGCGGAGGGCAAGGCGATGAAGAACCGC
ACCCGCTGA
>MCNPNBIB_00422 hypothetical protein
ATGGGTGCGGAGTCAGAGCTCCTGCGGCAGGAGACGGATGATAGTCAGTCTGAGGCCCCG
TTGCTGGCGGATCAGCGTCTGCAGATTGCCTTTTTCGTGCAGGATGGTGAACGGGATGTC
TGCTGGAAGATCCGCGTGCGTGAGCCGTTTAGTTACATGGCCGATCTGATCGAGCCGATC
TGGGCGACGCATAACCCGAAGGGGGTCTGTGAGGTGGACGAATCGGCCATCGAGCGCGCT
GATGTGATCGTGGTGCAGCGCCACTTTCCCCGCCCGGAACACAGTGGGGTGCTGGATCGG
ATGTTGCGGTCGGGCAAGCCGGTCTACTATGAGACCGATGATCTCTGTCACCAAGGTGCC
CGGAGGGACACGATGCCCTTCGGCATCGGCCTGGAGACTCGCGCCCATGTGCTCGATTTC
ATCGGCAAGGCGAGCGGGCTGATTGTCTCCACCGAGGCGCTGAAGGAGGCCTATCTCCCC
TACAACAAGAACATTAGTGTGCTGCCGACGGTGCATCCGGCGGCGCTGATTCCGACGCAG
GCACCGCCGCTGCGTGACCAAGAGCCGGTGACTATCGGTTATGTTGGCACTGTGACCCAT
CTGGCCGATCTGCGGATGATCGAGCCGGCGCTGCTGCGTATCCACAAAAAGTACGGCAAG
CGGGTGCGCTTTGTATTCGTCGGCTGTGTCACCCCCAAGCTGGAGCGGCTGGCCGATCGA
GTGGAGCGCTTTTCTAGCCTGGAAGAGTATCTGGCGAAACTGCCGGAGTTGGGGCTGGAT
ATCGGCCTGGCGCCGCTGCAGGAGAACGACTTCAATCGGGGTTAA
>MCNPNBIB_00423 hypothetical protein
ATGAGCGAATTGGAAAAAGAAATTTTAAATGGTAGAAACAGTCTTTCTTCTGACAGGCTC
GATATGTCGTTTGGTGAATTAATGAATATGTATTCAAACGATGAGTTGGTTATAGACCCG
GAATTTCAGCGTCTATTTCGTTGGGATAATCATCAGATGACGCGATTTATTGAATCGTTG
TTGCTCGGCATTCCAATACCATCAATATTTGTTGCTGAAGACCCAGATGGTAAATGGGAG
ATAGTAGATGGGCTTCAGCGTCTTTCAACAATCCTGTCGTTCTTTGGAATGTTAAAACAT
ACGCCCCAAAAAAATGGCTGGGAGCTGGAATCCGGAGATGTCGTTGAGGCACTTCAAGGC
CTAAAAGTATCTGATTTACCTATAAAATACCAACTAAATATAAAGCGATCTGTTTGCCGC
GCTTGA
>MCNPNBIB_00424 hypothetical protein
GTGGTGGTTGCAGAATTACTGCTACTGCTACTGCTACTGCTACTGCTACTGCTACTGCTA
CTGCTACTGCTACTGCTACTGCTACTGCTACTGCTACTGCTACTGCTGTTGCTGCCAGAA
GAACTGCTTACTGCCGAGGAGCTGTTGCTCCCTTCAAGTACTGCACTGATGTAG
>MCNPNBIB_00425 hypothetical protein
GTGTGGCCTCCTGCCCATGGCAGCGACCCAGCCAATGGACGTCGCAACATCTCTCGCGGC
ACCTCCGCTTCTGCGACCACCCGTGAACACAGCTTTGTCGATGAGATTGATGCTCAGGCT
ATCGCGACCTACATCAGCACAGTGCTTGAAGCCAACAACAGCTCCTCTGGTAGTAGCGAA
ACCACGGCAACAACCTCCAGCGGTGGCTCAAGTGGCAACAGTTCAGCGCAGGGTGAAGCA
CTTTATGCCGAGCAGTGTGCCTCCTGCCATGGCAGCGACCCGGCCAATGGACGTCGCAAA
ATCTCTCGCGGCACCTCTGCTTCTGTAACCACCCGCAAACACAGCTTTGTCGATAAGAGT
GATGCTCAGGCCATTGCCATCTATCTTAACGAGGTGCTTTAG
>MCNPNBIB_00426 hypothetical protein
ATGGGTCTCGGCCAGCTCGATCGCATCTTCCGCGGGCAGCTCACCGATCTGGACCATTAC
CTCGAGGGTGCGACCGCCGCGCTGCACGGTCACAGCCACAGGGCGATCAATCGGGCTAGC
GCCCACCAGCGGCGGCAGATCTGA
>MCNPNBIB_00427 hypothetical protein
GTGGTCTGGGTCGGCCGGGATGACAACGGCCGCACCGGGCTGACCGGCGCCAGCGGCGCG
ATGCGGGTTCTGGGGCGATCTGATGAAACCGCCATCGGCACCACCCCGCTGGATGATCGC
CTGCCGAGCGGGGTGCGGTGGGTGGCAATCGACCCGGCCAGCAGCCTGCTGAGCGGTAGC
GGCTGTGGTGCATCCCGTCAATGGCCGTTCATCGCCGGCAGTGAGCCGACTCGCTCAGCG
CCCTGCGCTGGCGGCGCCGAGGCGGCGGGTACCGAAGACCCCTTTGCCTGGTTCCAGCAA
TTGTTTGATTGA
>MCNPNBIB_00428 hypothetical protein
GTGGCATTCATTGTGCGTAACTCGATCCTGCTGGTGGATTTCATCAATCAGCAGGTGCGG
GAAGGGATGGTACTGGAGTGCGTGCGGTGGTGCGCTCGTGCGGCGGTGCGCGCCAAGCCG
ATCGCACTCACCGCGCTGGCAGCAATGGCCGGTGGCCTCTTCATCCTTGACGACCCGATC
TTTTCGGGGCTGGCGGTATCGCTGATCTTCGGCCTCTTCGTCTCCACCCTGTTGACCCTG
GTGGTAATCCCGGTGGTCTACTATGCGGCGATGCGTAACCGGGTCGAGATGCTGCGTGCC
GAGGCCTGA
>MCNPNBIB_00429 hypothetical protein
ATGACGCTCGGGGGAGCTGGCCTGAAAGACATAGAGACCAACGTTGATACCATCTACCGT
GTCAGAACCGACCACCCCCCCGAGTGGGACGGCGATATCCTCGATCTGATCCTCTTTGCC
GTAGTAGATGGCCCCTTCGTAGAGTCTGGGGTCTTTGTTGGCAGTGGGCGCCTTGCTCTC
TTCCGCTCGTACTCCCGCCAGACAACCGAATAA
>MCNPNBIB_00430 Bifunctional riboflavin kinase/FMN adenylyltransferase
ATGTATGAGGCCGGCATCGAGCGGGTGGTGATTCTCGAGTTCAACCGCAAATTCTCCGTC
ATGCCGGCGCGGGAGTTTGTCATCGAGCTGCTGATCCAGGGGCTTGGTGTGCGTTTTCTC
TCAGTGGGCGATGACTTCCGCTTCGGCCTTGGTCGCGCGGGGGATTTCCACCTGCTGCAG
GCGATGGGCAGCGAGCACGGTTTCGAGGTAGAGAATATGAACACCTTTAAGCTGGATGCC
GACCGGGTCAGCAGTACCCGTATCCGCGAGCTGCTCAGCCGCGGTGATCTGGATCGCGCC
GCTGCCTGCCTGGGTCGACCCTACCGCATCTGCGGCCGGGTGGCGCACGGTGACAAGCGC
GGCCGCACCATCGGTTTTCCCACCATGAATGTCGACCTGCACCGCCACGTTAGCCCGTTG
CGTGGGGTGTTCGCAGTGCGGGTGCATGGCCTGGCTGAGGGTGTGCTGCCCGGTGTCGCC
AATATCGGTACTCGTCCGACGGTGTGTGGCGACCCCCGCTATCTGTTGGAAGTCCATCTG
TTCGATTTCAACCGTGTCGTCTACGGTGAGCATCTGCAGGTGGAGTTTGTGCACAAGCTG
CGCGACGAGAAGAAGTTCGGCTCCTTTGAGGAGCTGCGGGCGCAGATTCTGGAGGATGCG
CGGCTAGGCAGAGAGTGGCTCAATGTCCCCCAGTCGCAGCCGGCCTGA
>MCNPNBIB_00431 hypothetical protein
ATGAGACGACTGATTCAGATCTTTACCCTGATGTTGCTGGGCCTGCAGAGCATTCCGGTC
AACGCGGATTTACTGGTGTTGGTGCACGGCTATCTGGGCAGTGCCGCCTCATGGCAGCGC
AGCGGCGTGAGCGCGGTGCTGGCGCAGCATGGCTGGCAACCGGGTGGAGTTGTCAGGCCT
GAAGGGATCTATGGTGCTGTTGGTCCGGCAAAGGGTGATCTGCAAATATGCAGTGGATCT
GCCCTCCCTGGCGCCGCTGGCGCTGCAGGCAGAGCTGTTGGCGCGGGAGCTGGCGCTGCT
GGCGGCGAGATACCCTGGTGA
>MCNPNBIB_00432 hypothetical protein
ATGGAGCGTTATCCACCTTGGCGCGCCTACCTATTTGGCCTGGTCTCTGAGCGGCTTGGG
GATGTCATCAGCATCATCGAAGCCATCGCCTTCCAGCGGGTCGACCGACGCATCGCCTCG
CTGCTGCTAAAGCGCGCCACCTCCGGCAACAGCCGACAGATCCACCTGACACACCAGGAG
ATCGCCTCTGATCTCGGCACCTCCCGCGAAGTGGTCAGCCGCATCCTCAAAGAGTTCGAG
AGTCGCGGCATGATCCACGCCAGCCGTGGTCACATCGATCTCAGCGATTTGAAAGCACTG
GAAGAAAAGGCACAAGAACAGTGA
>MCNPNBIB_00433 hypothetical protein
ATGAAGTGGGCATTGACCCGCTGCAGCGCACCCTCGATCTGTGCACACAACCTGCTCAGT
GCGCACCAGCGGCGTGCCCTGGGGCAGCAGGATGCGGGCCTCCACCAAGTCGCCATCCAT
ATCGGGGAAGCCGACAAACTTGAGCCCGCCGCCGACCGGCACCGCCACCGAGAAGAGCAG
CAGCATCAGCACGATACCGAGGGTCAGATAGCGATTGTGGATGGCCCGGTCGAGGGTCGG
TCCAAACCAGCGTTCGCGCAGCCGATCGAAGCCCCGTTCAAAGGCTTGGCGGAAGCGGTT
TGGTGTGCCGCTCTTCATATGCGCCAGCGAGTGATTCACGGTGGTTGGGCAGGATCAGGA
AGGCCTCGATTAGACTCACCGTGA
>MCNPNBIB_00434 hypothetical protein
TTGTGGGAGAAGCTGGAGAGCTGGCGCTGGCACCGACCCGACAATGCCGTCGGCCGCGCC
TTCGCCTGCTACGATTTCGAGCAGGAACTGGAGTCCTCACTGGATGCAATGGTGGAATGC
GAGATCGAGATGCTCCTTTTGCATGAGCAGGGGGAGTGCCGGGTCGCCGAGGCGCTGGGC
GAGTCATGGGGTGAGATGCTGATGGCACTCAGTTTCACCCCGGCGGAACTGATGCTGCGT
TCGGTGCGGGACCACTGGTCCGACTGCAGCAGCAGCCTGCCGGGTCTGATCGCGCAGGGG
CAGGCGGCCTCGATCCACTTCTGGTTCGGCAACCTCGGCGGGATGCGTCGGGAGCTTTTT
CCTGGTGCGCTCAAGGCCTATGAGGAGTGGCGCAGTGCGGGGGGCACGGAGCCGCTGCCG
GTGGTCGCCCGCATGGGGCAGGCACACTGGGAGCGGATCGCGATGGAGTCACTGCAGCTT
TACCAGCAACCAGGGAAGCGAGGCGGCCAGTGCGATCCAACAGCTGATCGGGTCAAATCA
CCTCTGATAGAGCATCTCGATAGCGCCTGCGCTCATCAGCAGCCCCATCGCTAG
>MCNPNBIB_00435 Na(+)-translocating ferredoxin:NAD(+) oxidoreductase complex subunit E
ATGCTGGCGGTGACCAACTCGGCAATCAACGCCATGACGATGGGGCTGGCGACACTGTTT
GTGCTGGTCGGCTCCAGCGCACTGGTTTCGCTGTTTCGCAACCTGATCCCGAAACAGGTG
CGGATCTCCCTCTATATCATCATCATCGCCACCTTTGTCACGGTGATCGACTACACCCTG
CTGGCGCTGGTGCCGGCGATCCACAAAGAGCTGGGGGCCTTTATCCCGCTGATCGTTGCC
AACTGCATGATCCTTGGTCGCCAGGAGGCGTTCGCTGGCAAGCACAGCGTGCGATTTGCG
GTAATGGATGCGATCGGCATGGCCGGTGGCTTCCTGTTCGCGATGCTGGTGCCTGGGCAG
CATCCGTGA
>MCNPNBIB_00436 hypothetical protein
ATGATCGCGGAAAATAAACATGCCGACATCACACGCCGGATCAGAGACCTGACCGCCATG
CAGGGGGAACTGGCCAAACTGATCGACGCCTGCCGCGAGAACATCAATGGTCAGGATCGC
TGCGCAATCATCGAGACCTTAGCCCAATCCAGACGCCGATAG
>MCNPNBIB_00437 hypothetical protein
GTGACCGAACAACTGACCATCGGCAGATTGGCCAGGGCCGCAGGCGTCAATATCGAGACC
ATCCGCTACTACCAGCGCATCGGCCTGATCGACGAGCCAGTCAAGCCAATCCAGGGTTAC
CGGCACTATCCGGCAACCACGATCGAAGCGGATTCGCTTCATCAAACGCGCCCAGGACCT
GGGATTCAACCTCAGTGA
>MCNPNBIB_00438 Mercuric reductase
GTGGAAAAAAAGAGTGGCCGACTGATCGGCGCCCAGATCCTCGCCCCCGAGGCGGGGGAG
ATGATCCAGACCGCAGTGCTGGCGATCCGCAACCGGATGACGGTGCAGGCGCTGGCGGAT
CAACTGTTCCCCTACCTGACTCTGGTCGAAGGGCTCAAGCTCTGCGCCCAGACCTTCAGC
AAGGATGTTAAACAGCTATCTTGTTGTGCAGGGTAG
>MCNPNBIB_00439 hypothetical protein
ATGAAGAAACGATTATTGGGTGTGCTGTTGCTGTCCAGCCTGATTGGGCTCGCCGGTTGC
AGTGACCAGCAAAACGCGACGGCCAGCGTCGATAAACAAGTCGCATCGCCACCGGTGTCT
CCGTCCGTCCAGCGTTGGTACAACCAAGAGCAGGTTGCAAGAGGCAATGTACTGTTCCAG
ACAAATTGTGCCAGCTGTCATAAGTCGGATGCCTCAGGTACACCGAACTGGAAAGAACCC
GATGCTGAGGGCAAGTATCCTCCGCCGCCATTAAACGGTACCGCACACACCTGGCACCAC
CCGTTATCCGTTTTGCATCGAACCGTGCAACGGGGAGGTATTCCTCTTGGCGGGACCATG
CCGGGCTTTGCCGACAAACTGAACAATCAGCAGATCGACGACATTCTGGCCTGGGTGCAG
ACCCACTGGTCCGATGAGATCTACCGTGTGTGGTATGAGCGGAATGCTCAGGCCAGTAAA
TCCATGCGGCCAATCAATGGGGGCTAA
>MCNPNBIB_00440 Chaperone protein ClpB
GTGGTGGTCGACAAGCTGGCCCGGGATGGTTTCGATATGGTCTATGGGGCGCGCCCGCTG
CGGCGTGAGGTGGAACGGCAGTTGGAGAACCCGTTGGCGATGAAGATCGTGAAGGGGGAG
TGTATCGCCGGAAACCGGGTGCAGGTGCTGTTACAGGATCAGACCGTGGTGTTTCAGATC
GAATAA
>MCNPNBIB_00441 hypothetical protein
ATGGTGCACCAGGAGACCCTGCAGTTCGACAGCCGCGGCCGCGGCAGCTTTAACATCACC
CACGAGGTGGAGCAGATCATCCGCCAGGCGGGGATCAGAACCGGTATCTGCCAGCTCTTC
CTGCACCACACCAGCGCCTCACTGATCCTCTGCGAGAATGCCGACCCGACGGTACGCAGC
GACCTGGAGCATTTCATGGCACGGCTGGTGCCAGACGGCGACCCGCTCTTCGATCACACC
CAGGAGGGTCCAGATGACATGGCCGCCCATGTGCGCTCGATCCTCACCAAGATGGACATG
AGCTTTCCGATCATCGACGGCCGCCACTGGGCTCGGTACCTGGCAGGGGATCTATCTGTG
GGAGCACCGCACCCATCCCCATCGGCGGCGGGTGACTGTGACGCTCTATGGGGAGACGTA
AGGGTTTGGCCCCCATCTCCGCCTTGCTCCTGTCCGCCCTGTTATTCGATCTGA
>MCNPNBIB_00442 hypothetical protein
ATGCAGACCACCCGGCTGCAGCGCAACCTGCTTGCCCGCCGGCAGATCAATCTTCTCCAC
CGGCCGCATCCGCATCATGCCGCCCTCCATGGTGTGAGTATGCAGCTCAACCACCTTGGC
CACCGGACTCCTCGCCCCAACCAAAGCGCTGTCTACACTGCCATGGTTTGTGAGACGCAA
AAAGCTGGCAGAGTTGGGCTGGCCTGGTGGCACCCCCCGTACATAGGGGTCCTCGACCTC
GACCTGATCCGCTACGGAACCGGCCCATGCAGCGGCACAGACCATCAGAAAAACAAGGCT
CACGACTGTTCTGAAAATATTCACGATGACTCCTGA
>MCNPNBIB_00443 Cytochrome c4
GTGTCGCTGCCCTTGTCCCTGGGCGTGGTTGGCAATGCGGCCGCTGATGGTGCAGCCCTG
TTCAAGGCTAAGACCTGTTTCTCCTGCCACGGTCAGGATGCCAAGACCCCGATCATGCCG
GTCTATCCCAAGCTGGCTGGTCAGAACGCCGACTACGCCTTCAACCAGATGATGGATATC
AAGTCTGGCAAGCGTAATAACGGTCAGACTGCTGCGATGAAGGGCATCATGGCCACGGTC
AGCGAGGCTGAGGCGCGCGAGATCGCCAACTGGCTCTCCAGCCTGTAA
>MCNPNBIB_00444 hypothetical protein
ATGATGATCCTGGTGGTGCGCTATTTTGAGTTTGCCCTGAGCATGAGTTTTAACACGCCA
ATGGATCTGCTGCAGTTTGCTGGGGGGATCGCGCTGCTTGGGTTGGCCCTCTACCTCTCA
CACATGGCGGATAAAGGGGGGCATTGA
>MCNPNBIB_00445 hypothetical protein
GTGATTGATGTCAGCCTGGCAGCAGATTTGCAGAACAGAATCGCCCAGGTCACAGGTGAA
GCCTTCGATCCGCTGCCGCCGAATGGTATCGGCGGAGGCTGTATCAACACTACGCAACGG
CTGCGCGACGGCGAGCGCAGCTTTTTTCTCAAACTCAATAGCGCCTCCCTGATCGCCATG
TTCGAGGCGGAGGCTGACGGTCTGCAAGGCGCTGGCAGCCAGCGATACGCTTCGGGTGCC
GCGCCCGATCTGTCACGGCGTCGCCTCTGGGCAGGCTTATCTGGTATTGGAATATATCGA
GATGGGCCAATTTGNCTTTGGCGGGCCAAGTTTTAG
>MCNPNBIB_00446 hypothetical protein
ATGATCTCTAGCGCTTCTCAACTCAGTGTCATCATCCCAGCTATCGATGAGGAAGATGCC
CTGCCGCTGTTACTGAAGCAGTTGTGGCGACAGCAGGATATTGAACTGGAACTGATCCTA
GCCGATGGCGGTTCGCCGGGATTCGACCCTGTCGATCGCCAGCGCCCACGGGGTTAG
>MCNPNBIB_00447 hypothetical protein
ATGGAACGCATGGAGGAGGTGGTTGTAGAAGCCGATGCCCAACGTTTCCAGCAATCCCCG
TGGGATCATCGTGCCATCTTGAATCAAGTTGCTATGGTCGCGCTTTTTTATGATCTCTAG
>MCNPNBIB_00448 hypothetical protein
GTGCTGGGAATCCTCGAACAGTGCCAGGGTTTTCTGTACCACCGCCAGCGGTTCCACCCC
CTGGACCACCATCAACGCCTCCTTAGCCACTCGCTGGCTCAACATGCGCTGGCGGCCGGC
GATGTTGATGGCAGCGGCGTCACTGTCGAGGCTCCAGTAAATGGATGCAATCGAAAACAG
ACCAAAGGCGATCAGCAGGACATTGAGCGTTAG
>MCNPNBIB_00449 Adenosylhomocysteinase
ATGGCCGCCATGAAAGATCAGGCCATCGTCTGCAACATCGGCCACTTCGACAATGAGATC
GACATCGCCGGCGTACAGAAGTATGAGTGGGAGAACATTAAGCCGCAGGTCGACCACATC
ATCTTCCCTGACGGTAAACGCATTATCATGCTGGCCGAGGGCCGTCTGGTGAACCTGGGC
TGCGCCACCGGCCACCCCAGCTTTGTCATGTCCAACTCCTTCACCAACCAAGTGCTGGCG
CAGATCGAGCTGTTCACCAAGCCCGAAGAGTACCCGATCGGCGTCTACATCCTGCCGAAG
AAGCTGGACGAAGAGGTGGCCCGTCTGCATCTGGATAAGATCGGCGCCAAGCTGACCGTG
CTGACCCAGGAGCAGGCCGACTACATCGGCGTTCCCGTGGAAGGTCCCTACAAGGCCGAT
CACTACCGCTACTGA
>MCNPNBIB_00450 hypothetical protein
GTGCTGCACCGCGTCGATACCGTTGACCGGCGGCATGTGCCAATCCATCAGCACCAGCTG
AAACGGCTTCGGCTTGGCCAGACCGACCGCCCCGGCCCCCATCAGGAGTTCGTAGGCCTC
CGCCGCGTTGGCGCCGACCTCCACCTCAAAGGAGAAGGAACGCAACATATCTGCCAACAC
CGTTCGCACCATCGGGTTGTCATCCACCAGCAGTACCCGCATCCCCTGCAGGTCCGGGTC
GGGTTCGAACTGACGCGGTTGCTGCTCCGGCTGCAGACCGAACGCCAATTCGAAGCGAAA
ACAGCTCCCCTCTCCCAGCCGGCTCTCCACTGA
>MCNPNBIB_00451 hypothetical protein
ATGGCGGTCGAGTGGTTGCGGGAACGTTTTCCTGAGTATGCCGAGACGATTGCCTGCGGC
GATTTTACTCGTGAGATCCCCTGGCCGGGGCCCTTCGCCCTGATCGTCGATCGTGCCTCA
CTGATCCATAACACCACCGTCGCCATTCAATAG
>MCNPNBIB_00452 hypothetical protein
ATGCTCAACTCGAATGTGCTGGAGCTGGGTACCGGAGCGGGTGCCAATATCAGTTTGTTC
CTGCAGCAGGGGCTGAGCTACTACGGTATCGAGGGGGAGTGCGATGGCGGTCGAGTGGTT
GCGGGAACGTTTTCCTGA
>MCNPNBIB_00453 hypothetical protein
ATGAACCTGGCTGAGTTCGGCAATCTGTTTATCCGCTTCATCCAGTTCAAGAAGAATCCC
TTCCACCCGCTGGTCTGGATCAATGGTGAGCCGGAACTGGGCAAGAATGTCTCAGTGGGG
GGGATGTCGGAGATCAACGCCACCGGGGCGCGGCTGGTGATCGGTGACGATTGCGACATC
GCTTCCTTCGTGGCGATCAATTGTGTCGACTCTCACAAGCACTGCATCGGTATCTCAGAT
GAGGTGGAGCGGCGGGATATCATCATCGAAAACAATGTGTTCATCGGTTCTCACGCTGTG
GTCAAGGGCGGGGCGATGATTGGCCACCACTCGGTTGTTGCCGCAGGCAGCGTAGTGGAT
GGGGTGACCATCCCCCCCTACTCTCTGGTCTATGGTAATCCGATGCAGGTGAAGGCCGGT
TACTATCGGGAGCGGTGTCAGGGATGCCTAAAATGA
>MCNPNBIB_00454 hypothetical protein
ATGTATGAGGATGCGCTGGCCGGGGTCGACGGCTATCCGCGCTTCGAGCCGCCCGCCAGC
ATGGAGGGGTGGGGCAGGCTGAAACTGATGCAGTCGCCGATTTACTGGATCGCCGGGCTC
AACTTCCGCATGGACAACACTCGCAAGAACTTCCCTGGTGACGACTGGCGGCTGATCGAA
CCCTACGTCGAGCTGGCCCGCGACAAGTGGCAGCGGCGCGATGTGGCTGAGTTTCCCTGT
GATGAGGTGGAGCGGCTGATCGAGGCGCAGGTGCAGAAACGGCGCGCCGGGGATGCTTTG
ATGTTGGCCGAGGCCGGGGTCTGA
>MCNPNBIB_00455 hypothetical protein
GTGGTGGAGCGCAACTGGCACCAGGTCCCCAAGGCGGATTACCGCCCCTACCAGTTCACC
GGCAAGGATGTCGCACCCATGGTCAAGGCGGGTGACGGTTACCGGTTCCACATCACCGGT
CTCACCCATGACGAGCGTGGCTATCCAAACCTGACCGTGGAGCAAAACGAAAAGGTTGTC
ACCCACCTGATCGAGAAGATCGATTCAAACGCCGACAAGATCATCCGGCTCGAGGAGAAT
GAGGTGGATGGCGCGGAGGTCGTCGTCGTCTCCTACGGCATCACCTCACGGATCGTCTCC
CGGGCGGTGCAGTTGGCGCGTGAGGCCGGTATCAAGACGGGATCGCTGCGGCTCATCACC
ATCTGGCCCTTCGCGGAGAAACGAATCCAGGAGCTGGCCGGCAAGGTGAAGGCGATCGTG
GTTCCGGAGATCAATTATGGTCAGATGGTAAGAGAAGTCGAACGCAGTGCGGCCGGCCAG
TGCCGCGTCGTCAGTGTCCCCCATTGCGGAGGCGCGGTGCATGATCCCGACGTCATCCTT
GACGCTATCATGGAGGCCAGCAAATGA
>MCNPNBIB_00456 1-(5-phosphoribosyl)-5-[(5-phosphoribosylamino)methylideneamino] imidazole-4-carboxamide isomerase
GTGGCGATTAACGGCTGGGCCGAGGTGACCGATCTTGAGGTGGTGGAGCTCTCCAAGCGC
TTTCAGGACGACGGCGTCTCTGCCATTGTCTACACTGATATCGGCCGCGACGGTATGATG
ACCGGCCCCAACATCGAGGCCACTACCGCACTCGCCAACGCCATATCGATCCCGGTGGTC
GCCTCCGGCGGCATCACCAATATCGGCGACATCGAGGCGCTGTGTAAGGCCGAGACCAAC
AACATCACCGCCGCCATCACCGGCCGCGCGATCTACGAGGGCACCCTCGACTTCGCCGAG
GGTCAGAAGCTGGCGGATAGTTTAAGCTAA
>MCNPNBIB_00457 Imidazole glycerol phosphate synthase subunit HisF
ATGCTAGCCAAACGCATTATTCCCTGTCTCGACGTGGACGCCGGCCGGGTGGTCAAGGGC
GTCAAGTTTGTCGAGATACGAGATGCCGGCGACCCGGTGGAGGTGGCGCGCCGCTACAAT
GAAGAGGGCGCCGACGAGATTACCTTTCTCGATATCACCGCTAGCTCTGACGACCGCGAC
ACCATTGTGCACGTGGTGGAGCAGGTCGCCTCTGAGGTCTTTATCCCGCTTACTGTGGGC
GGCGGCATCCGTACCGGTCGACGATGTGCGGCGCATGCTCAACGCGGGTGCTGA
>MCNPNBIB_00458 Succinate-semialdehyde dehydrogenase [NADP(+)] GabD
TTGCGGCCCGCGCTGGCGGCCGGCTGCGGTGTCATTATCAAGCCTGCCGCTGAAACACCG
CTGACTATGCTGGCACTGATGCCGCTGCTAGAAGAGGCAGGCGTACCCGCGGGTCTTGTG
AACGTTTTGCCCACCAGCAAACCCGCTGAGGTTGTCGATCACATGATGCACGACCCTCGT
GTGCGTGTTGTATCCTTCACTGGCTCAACGGCGGTCGGTCGCAAGCTGCTCAAGTCAGCC
GCGGATCAGGTGCTGACACCCGCAATGGAGCTTGGCGGCAACGCCCCGGTTATTGTGTTT
GAAGACGCAGACATGGATACCGCCATTGAAGGCGTGATGCTCGCCAAGATGCGCAACCTG
GGTGAAGCCCTGCACCGCCGCCAATCGGGTTTATGTGCACAAGGATGTCGCTGA
>MCNPNBIB_00459 hypothetical protein
TTGATTCCAGCCACTGCCGGCAGACGCCACTGGTGGTTCTTGGCCGGTGCGGCAGCGGCC
CTCACTGCAGGTGCAGTCATCAGTCTCCTGCTCTACAACAGCGGAATGCGGCCAAGCAGC
GTAGCGTCTTCTACAGTGGCAACGCCGCCCCCTCTCGCAACGGCTGCCCCTTCCGCCACG
CCAACACTCAGCGACGAAGCGATTCAGACATTCCTCGCTGCCTATCAGCTCGAGGAGCAG
ACCCGCCTTCTTGGCGCCCTTACTGAGGCAGAACAAGTTCGGCAGGATTCAGGCCCTGCT
GGCGAATCTCAACACTCTGCAGCCGGTCACTCTGGCACAGGCAGGAGCGACGCCAGCGAC
GAGGCTCCACTACTGCAACTACCCTCTGGCAAATGGCTGCTGCTCTGGCAAGCGCCCTAC
CGGCTAGAGGCCTACCACTACGGCGTGAATGGAGAAGCGGTTGAGCCTGCTGCAGCAGGA
TCTGGCCAGCCTCGGCTACTACGATGGCACTCTCGACGGCGTAGTCGGCGGTAA
>MCNPNBIB_00460 hypothetical protein
ATGTTTTTTGATGCGATCGTTATCGTAGGCCTGCACCGAGGCGACCGCCGCCAACCCGGT
CTGCACATGCTCGCCCATGGTGAGGCGATAGACATAGAAGCAGGGTTTGGCGTCACGAAC
CAGCACCCCTTCTTGCTCCATCTTCGCCAGATTCTCCGCCGCCTTAGCGTAGACCTCCGG
CGAGTAGGGATCGGTACCGACCGGCAGATCCACCTCGGCGCGAGAGATGTGCAGAAAGCT
CCAGGGGCGGCCTTCGACCATCTCGCGGGCCTCCGCCTCATTCATCACGTCGTAGGGAGG
GGCGGCAACATCTTCGGCGCGGCCATTCGCGGGCCGCAGCCCCGGAAACGCTTTGATTAG
>MCNPNBIB_00461 3-octaprenyl-4-hydroxybenzoate carboxy-lyase
ATGGACCCGGCCCGCGACACCACGCTGATCGAGAACACGCCGATCGATTATCTCGACTTC
GCCTCGCCGGTCTCCGGCCTGGGCTCGAAGATTGGCTTCGACGCCACCAACAAATGGCCC
GGCGAGACCACCCGCGAGTGGGGTACGCCGATCCAGATGGAGGAGGCGGTGAAACAGCGG
GTCGATGCGATCTGGGATGAGTTGGGAATAGATTGA
>MCNPNBIB_00462 hypothetical protein
TTGGTTGACTACTTCAAATTCGTTTTTGCACCAGTCCCGGAGGTTGACCAGCATGTATTG
CAGCGGCGTGCCGTCCTCCCGCTGGAAGGGTGGGTTGCGCTCGCGCAGGGTCTTGGCGGC
GTGAAAGACATCGGCGTTAATGATCTCATCGCGCAGGCGGGCGAACTCGGCATCGGTGAG
TGTGACGCGGTTTAG
>MCNPNBIB_00463 hypothetical protein
ATGCAGCAACAGATCGACACCCTGATCCAGGCCGAGTGGATCATCCCGGTGGTTCCCGAA
GGCGAAGTGTTGGAAAACCACGCGCTTGCCATCGATGGCGGGCGGATCATCGGGCTCCTG
CCGGTGGATCAGGCCGCATCCCGATATCAGGCAGAGAACCGTCTGGAGCTACCCGGGGCA
GGCACTGATCCCCGGTCTGGTCAACGCTCACACCCATCTCGCTATGTCGCTGCTGCGCGG
ACTGGCCGATGA
>MCNPNBIB_00464 hypothetical protein
GTGGCAATCATGGATCAGCTCTTCCCCAGCGCATGGCATGGGCCGTTCCTCTACATCGGC
GCCGTTCTGCTGCTGACCATCCTGCTGCGGCTGATCGCCCTGCTGTTGGGAGTCTGGCAG
ACTCGCCAGTTTACCTGTATCGCCAAGGATGTGGTGTTCCATATCCGCCGCGATCTGCTC
TGCCGGCTGGAGCGCATCTCCATGTCTGCCTACGAAACCCTGGGCAGCGGCACCGTCGCC
TCGCATCTGGTGACCGATCTGGATGCGGTAGACAACTTTGTCAGCATCACCACCAGCAAA
TTTCTGGTGGCGGTGCTAAGCATCCTCGGGCACCGCGGTGGTGCTGCTCTGGATGAACTG
GCAGCTGGCGCTGTTTATCCTGTTACTCAACCCCCTGGTGATCTGGTTCACCACCCTGTT
CGCGCACAAAGTGAAGCGGCTGAAGAAGCAGGAGAACTCCGCCTACCAGCTGTTCCAGGA
ATCACTCCAGGAGACCCTCGATGCAATTCAGGAGATCCGCGCCAGCAACCGCGAGCACCA
TTACATCCAGCGCATCATCGATAA
>MCNPNBIB_00465 hypothetical protein
ATGCAGCACCTGTGGGCCATCACCGTAGGCAAAGCCGATTTGTTGAAGTTCCACCGAGAC
GGTTTGCTTGCCTGTGAACGGATCTTGCTGGTGGGGGAAGCGGGGTTCAAGTTCGACCTG
TAA
>MCNPNBIB_00466 V-type ATP synthase alpha chain
GTGAAGAACGAAGTGATCTACATCCTGCCCCAGCGACTTGCCGATGGGCGTCAGGAGCGC
CTCAAGGCGGAGGTGCTGCGGGTCAAGGGGCGACAGGCGGTGGCGCAGGTGTTCGAGAGT
ACCCGCGCCATTGGCATCGGTGATCCGGTGGAGCAGAGCGGGCAGATGCTCTCGGTGACC
CTGGGGCCGGGCCTGCTGGGGCAGGTCTACGATGGTCTGCAGAACCCGCTGGAGGGGCTG
GCGATCGGCTTTGGCAACTTCCTGCCCCGCGGGGTCGATCTGCCGGCCCTCGATCCCACT
GCCCAAGTGGTCCTTCGTGCCGCAGGTGGAGACTGGCGCGCGGCTGCGTCCCGGCGATAC
CCTGGGCACGGTGCAGGAGGGGCGTTTCACCCATAA
>MCNPNBIB_00467 Cyclic di-GMP phosphodiesterase
ATGCTGGCCAAGGCACTGTTCAGCAAGTCTGATGCCCACGACCTTCATGAACTGGGTGCG
GGGTTTTTTCTGCATGATCTCGGCAAGGTCAAGGTCGATACTGCCATCATCAACAAGCCC
GGTCGCCTGACGGATCGGGAGATGCAGCGGATGCGCACCCACCCCTACCAGGGCTACAAG
ATGTTGGCTGAAGCAGGAGCACTCTCCGAGGAGTGCCGATATATCGTGATGCAACATCAC
GAGTTTACTGATGGCAGTGGCTACCCGAAGCGCCTCAAAGGTGATGAGATACATATCTAC
GGACATATCTGCGGTATTGCGGATGTATTCGATGCCCTGACCGCGGAGCGCTCCTACAAG
AAGGCCATGACGCCCTTTGATGCGCTGAAGCTAATGCAGCAGCAGATGTCCCACCACTTT
GACAGAGAGCTGTTTAGCCGATTCGTGCTGCTGTTTCAGTAG
>MCNPNBIB_00468 hypothetical protein
ATGTCGAGCATCATCGAGATCCAGAGCTGGACCCAGCGCATCCGCAGCTCCGGGCTGATC
TCACGCGGCGGCAACAGTGCCGGCGTGCAGATCATGGCCATCGACCCCGAACAGGAGACC
TGGGTCACCCACATGCACGAATCTGTGGTGCAGGGGCGCTGGCTCAATCCAGGTATGGCC
CACGATCTACTGCTTGGCGCAACCGTGGCACAGAATATCGGCGCAAAACTGGGCGATCGG
GTGGTGCTGATGTCACAGACTGCCAGCGGCAAGATGGTCTCAGAGATCTTCTTCCTGCGT
GGCGTCATCGAGTCGGGCGCACCGCAAATCGACCGCACCCTGGCACTGATCCCGCTCGAT
TCGACGCAACTCTGGCTCGGCATGCCGGGAGTGGTCACCGACATCGTTATCCGCGCCCAG
CAACACCAGGATACCGACCGCATCCGGCGCATCCTACGCCAGCTTCTCTCGGAGCAGGAC
TACGAAATCCTCACCTGGAAGGGCTCTCGATCCAATGGTCCGCCAGTGGCTCGACTTTAG
>MCNPNBIB_00469 hypothetical protein
GTGGCACTGCTGGTGCTGGTGGAGATCCTCAACACCATGCTGATCGCCTTGCATGAACGG
CAGAAGGAGCTGGCGATCATGCTTGCAGTGGGCACCCGTCGCCGGCAGATCTTTGCCATG
CTGCTGTTGGAGGCGGTAATGCTGATCCTGTTCGGTAGTCTGCTCGGTTATCTGGTCGGT
GGCGCGGTGGTGTTTGCACTGGCCGATCAGGGAGTCGACCTCTCCGCCTATGCCAATGCC
TTCCAGTTTTTCTATATGGACCCGGTCATCGTGCCGAACCTGAGCGCCGAGAGCACCCGG
CGTATCCTCGGCACCACCCTGATTGCTTCGCTGGTGGCCGGTATCTATCCCGCCTGGCAG
GCCACTCGCATCCAGCTCAGCCAATCTCTAAGAATCCAGTAA
>MCNPNBIB_00470 hypothetical protein
ATGGCCTCTCCATTCTCCGCTGATTTCGAGTTCCCCCTAATTAAAAAAGCATCAGAAGAT
GAGGCGCTGATTCTTCCAGTAATAATAAAGCCAACTGCAAAATCAGCGCTTGGAAGCCTC
AGTGAATATCAAGCGGTCAATGCTCAAGCACTAAGCTCACTCTCGCCAAAGGAACAAGAA
AAACTAATAATTGAGCTTGCTAACAAAATAAATACGGCAATTCTTGAGCACAAGAAGAAA
ATCGAGTCCAACTCAGGTCAAGTGCTCGCTTCGGCAATCGGCGGAGCCATTATCGGTAAT
TTGATAATTCCTGGAATAGGCGGCGCGTTACTTGGAGGACTGTTGGGCGGTGCCCTTGGT
GGAGCCAATAAAGGTGGCAAGGATGATGATTAA
>MCNPNBIB_00471 hypothetical protein
TTGCATCACCCGTTCCTTCTCGTCGAACTCGCGCACCCCGTAGGGGCAAGCCCAGGAGCA
ATATTTGCAGCCGATGCACTTGTCGTAGTCGACCAGCACCACGCCGTTGTCCTCACGTTT
GTAGGAGGCGCCAGTGGGGCAGACCGGCACACAGGGCGGATCTTCACAATGCAGGCAGGA
CTTGGGGAAATGGTAGGTCTCCGTATTCGGAAACTCACCCGCCTCATAGGTCTGCACCCG
ATTGAAGAAGGTGCCGGTGGGATCGGCATCGTAGGGACGCTGATCGGTCATCGGACCGGC
CCAACCGGAGCTGTTCCACTCCTTGCAGCTGGTCACGCAGGCGTGGCAGCCGACGCAAAC
GTTGAGGTCGATGACGAGCGCGAGTTGTGTCATGGTTAA
>MCNPNBIB_00472 hypothetical protein
GTGCCAGTAGGGAAAGTCGGCCTGACTGGCAAGGTATTCAGTCTGATCGATAAAGCCGCT
ACGAAGGCTGCCCGAATCGACCTCCTGCAGGCCGACCAGGTCGAAATCCTTGATGATCCC
GGCGATGCAATCCAGATTATTCTGCCGTTCCTGATGGGGCAGGATGTGTTTCCAACTCTT
GGTCACATACTCGCGGTAGCTGCTGGTATCTACCCCAGCCTGAATATTGTAGCTGAGGAG
CCGGAGACGATCTTTACCGCCCTGCTCCTTGCCAAACTGATCTGCCTGATATCGCATTAG
>MCNPNBIB_00473 hypothetical protein
ATGGCGGAGCACATGGGCACGGTTGAGGATGATGCTGCCCGGCAGGCTGCCAATACCGCG
CTGGCCGGTCGTGAATCGATCAGTGAGGTAACCGGCCAACTACGCAGTTTGGTGGAGATG
ATCGGCGAGATCCAGAGCTCTTCTTCCACCCTCAACGACACAGTATCGAAGTCATTCAGG
CACTCTCTCTGA
>MCNPNBIB_00474 hypothetical protein
ATGAGCACTTCGTTCTTGAGATTTAGGGCAGCAACCCTTAGCCGACTCATGCTGGGGGTG
CTGGTGGTTTTGGTCATCATCGGCCTGATCCGTCACGGCCTGCAGGCGGAACTCATCGCT
GGCTTGATACTAGCCCTGGTGCTGGGAGTTCTGAGCTGGCGCACGGAGCGCGAAGACCAG
GAATTAATCGCCAAGATCAAGGCCATGGGCCAGGCGATCATCAAAGGCGACCTGCAGTAC
CGGATCACCCAGATCCCCGAGAAACATAATCTGGCGGAGACCGCCTGGAACCTGAATGAG
GGACGCGATCAGGAGGAGGCTTTTTTCAAAGAGACCAGCACCACCTTTGAGCTGGGCCTC
AAGGAGCAGTTCCATCGCAAGTGTTTCCCGGCAGGGCTGCACGGCTCCTACCAGAAAGCC
ATGGAGCGCATCAACGCCTCAGTCGATGCCATGGCGGAGAATAGGCGCCACCGGGAGGTT
GATGTCTTCTTCGGCAAACTCAGCGCATCCAAGACCGATTCACTGCTCAGCAATCTGCAG
CTGACCCCAGGCAGACCTCGGCGAAATGGCGGAGCACATGGGCACGGTTGA
>MCNPNBIB_00475 Threonine--tRNA ligase
ATGCCTGTCATCACCCTCCCGGACGGTTCCACCCGTAGATTCGACAACCCCGTCAGCGTC
TACGAGGTGGCGGCCGACATCGGACCAGGCCTGGCAAAGGCGACCCTGGCTGGTCGGGTC
AATGGAGAGCTGGTGGACGCCAGCTTCCTGATGGAAGCGGACAGTGAGCTGGCGATCATT
ACCAGTCGTGATGAGGCGGCGCTGGAGCTGATGCGCCACGACGCCGCGCATGTGATGGCC
CAGGCGGTGCAGGAACTCTATCCGGGCACCCAGGTCACCATCGGTCCGGCCATCGAAAAC
GGCTTCTACTACGACTTCGCCCGCGAAGAGCCTTTCACGCCGGACGATCTGAAGAAGATC
GAGCAGCGCATGCACGAGATCGTCAAGCGCGATCTGCCACTGCAGCGTGAGGTGTGGGAT
CGAGCCGAGGCGATCAAAAATTTCCGAGCTGGGTGA
>MCNPNBIB_00476 hypothetical protein
GTGGGGCTGCGACAACCCATACACGCAGAAGATGTGGCTCAGGCCTGCCAGGCTGCGCTC
GATCTGCCCGAAATAAAAAACCGGGCCTACAATATCTCTGGCAGCGAACAGCTTAGCTAT
AGAGAGATGGTGCTGAGGATCTTTCGCTGTATGGATAAACAGGAGCGGCTCGTCTCCATC
CCCCGCTGGGCCTTCAAGATGGTTCTGCTGCTGTTGCGCAGGTTCAGGCGTTTCCAGGAT
TGGTCGGTCGCGATGGTTGATAGGATGAACCAGGATATGGTCTTCGACCATGCCGAGGCA
GAGCAGGACATCGGCTTCAAACCCCGCCCGTTTCGCCTGGAAGTGGGCGATCTTCCATAG
>MCNPNBIB_00477 hypothetical protein
ATGCAACGCCTTCAGCAGCAGATAACGTTTCTCTCCCGCCACATTGAGGTACAAAAGCGC
TGGACGATTCAGCCGCTCCAGATCCTCCCATCCCGCCACATCGGTAAAGCAGCGCAGCCC
CAGCTCCTTTGCATACTCACAAGGCTGCAGGGCGAGGCCATCAGTCAGAGAGAAGCCCCA
GAGCGCAAACAGGCGCGCATGCGCCGCCCACTCACCATCATCGGTTTGACTGATGTGTTC
ACTCAGCGACGCTTCCGAACCATCCCCCTCTGCCCTGGAATCCAGCGGCCCGGCCTCATG
CTGTGGTTGCTCCCCGCTCTCCATCGTTTCTGCTGA
>MCNPNBIB_00478 hypothetical protein
GTGGCATTCGTCGAGACCCTGCAGATCCCGGTGGCACAGACCTTCATGGCCAAGGGGGTG
ATCCCCTTCTCCCACCCGCTCAGCCTCGGCACCGTCGGTCTGCAAGCCAACGACTATGTG
GCCTGCGGCTTTGCCCGCGCCGATCTGGTGATCTGCATCGGCTTTGACATGGTGGAGAGT
ACCACCCTCACCTGTGGCACCCCAACGCGGACAAGCAGCTGA
>MCNPNBIB_00479 hypothetical protein
ATGCCTCGACTCACCATTGCAACGGAAAAAACCAAAACGTCAGGAGTCACTATGCCGAGC
GCCGCACAACTACTGGTTGAATGCCTGGAGAATGAGGGGGTCGAGATGATCTTCGGCATC
CCTGGCGAAGAGAATCTGGATCTGATGGATGCGCTGTTGGAGTGA
>MCNPNBIB_00480 hypothetical protein
ATGCGCGATCTGCAGCAGCTCGGTCAGGTCAGCGCTACGCAGCGGAAAGCCGCCACAACC
GTAGATTACCGACTCAAGACGTGGTGCAGCGCCACTGGACTTGCCGCGCTCCTGGCCTCT
GCCAAGAATCTGCCGCAGCTCCCGCAACAGCGGCGGATCGCCTGCCAGCGGGGTCTCGGC
CCGCTCCATCACGATCAGGCGCTTTTTCCCCTGCAGCAGCTTGAGCAGGTGCGTCTCCGG
CAGCGGGCGCAGACTTTTTAG
>MCNPNBIB_00481 Nitrate/nitrite sensor protein NarQ
TTGGAGACGGTCGCCAGCCATATCGCGATGGCGATCAATTTGTCGCAGCGGGTCTCGCAA
AACCGTATGCTGTCGCTGCTGGAGGAGCGCAGTGTGATCGCCCGCGAATTGCATGACTCT
CTGGCTCAATCGCTCTCCTATCTAAAGATCCAGGTGAGTCGGCTGGAGAAGGCGGTCTCG
GAAGAGCAGGCGAAGGATGATCTGCTGTTGATCTCCGGTGTGTTGCGCTCCGCACTGAAT
GGCGCCTATCGCCAGCTGCGGGAGCTGCTGACCACCTTCCGTCTGCGGATGAGCGAGGCG
GGGCTTGGGGCGGCTTTGGATGAGACAGTGCGCGAGTATCGTGAGAGGGGCGGCCTGGAG
ATTGAACTGATTGATCGCATCGCCAACTGCCGCTTCAGTCCGAATGCCGAGATCCATGTC
ATCCAGATCATCCGCGAGGCGTTGTCGAATGTGATCCGCCATGCCAATGCCACCCGTGCG
CTGGTCAAGATCGAATGTGATATGGACGGCATTGTCACCATCCTGGTGGAGGATGACGGC
GTCGGCATCGGCATTGATGAAGAGGGCGACATGATGCAGCACTATGGCCTGCCGATTATG
CAGGAGCGTGCCAACTGGCTGGGGGCCGAGCTGATGATTAACGAGCCGGAGAGCGGCGGT
ACCCGCGTCCTGCTGAGCTTCTCCATCGCCGACAGTGACCATACGCTCTCCCACGAAAAC
CTAATCCAGAAAATAAGCTATGAATGA
>MCNPNBIB_00482 GMP synthase [glutamine-hydrolyzing]
GTGACTGCCGACGAGGCGCCGCGCGCGCCGCAGCAAGTGTTTGAGCTGGGGGTGCCGGTG
CTGGGCATCTGCTACGGCATGCAGACCATGGCGGCACAGCTGGGGGGTAAGGTGGCAGCC
TCCGACAAGCACGAATACGGCTATGCTCAGGTGCGCGCCCACGGCCACTCCAAGCTGTTG
AAGGATATCGAGGACCATACCAATGAACAGGGCTATGGCCTGCTCGATGTCTGGATGAGC
CACGGCGATCGGGTCGAGGCGCTGCCGCCCGGCTTCCATGTGATCTGCGAGACCGACAAT
GCGCCGCTGGCGGGGATGGCCAGATGA
>MCNPNBIB_00483 Sensor histidine kinase RcsC
GTGGTCTGGAAACTTGGCACTCTGGGCGAGAGCATCGACGGCTTGATCTTTGTGATGCTG
TTGCTGTATGCCATCTTCATCAATGGTGTGGCATTGCGGGAGAATCGCACCTCACTTCAG
AATCTCCGTTTGCAGTACCAGAACGATCGCCTGATCGATGGCCTGAAGCAGGCGAAAGCG
GTGGCGGAGGCTGCCAGTCAGGCAAAGTCGGCCTTCCTTGCCTCGATGAGCCATGAAATA
CGGACTCCGATGAACGGCATCATCGGTATGACCGATCTGCTGTTGAGCACCGATCAGGGG
GAGCGGCAGCGATACTACACCCAGACGATCAAAGCGATCTGCCGACTCCCTGCTCGGCAT
CATCAACGACATCCTCAACTTTTCCAAGATCGAGGCGGGCAAGCTGGAGTTGACCCCAGC
GCGACTTCAATCTGCTGGAGCTGTTTGAGGAGACCGGTGAACTGCTCGCTGGACAGGCCC
AATGCAAAGGGCTGGAATTGGTGGTGCTGGCCGATCCGGCGCTGGCGGTGA
>MCNPNBIB_00484 hypothetical protein
ATGCGCCGGAACAGGGGGCCGTCCCAGCGGGAAGCATACGATGCCCAGGAACTGAAGGCA
CATCTGCTGGACCGGCTGCCTGAGGCGCTGGCCTACCTGTTTCCCAATGGAAAGACCCGT
GGCAAGCAGTTTGTTATCGGCGACCTGCAGGGCAATCCAGGCAAGAGCCTGGTGGTGGAT
CTACAGGGACGCAAAGCAGGCATGTGGATCGACTTTGCTACCGGCGAAGGCGGTGATGTG
CTGGAGCTCTGGGCTCGAGTAACAGGCATGGACAGCCAGCGGGACTTTCCACAGGTGATG
GAATCACTTGCGCGTTGGTTGGGTGAAACGCCGGGCCGCTCCTGTCCATCCATGGACCCG
CGGCATTCGGACATCCATGTTCATCAGCCTGTTACCCGACCTTACCATTAA
>MCNPNBIB_00485 hypothetical protein
GTGACGCGCTCCAAGCCGGTCTATGCGTCGCAGATCGCACTCTACCAGGCCTACATGGAA
CCTCAGGTCCCGGGCATCAGTAAGAATCCTGCGCTCTTCACCGCCATCAACAAGGATACC
GCCGAGATCTATTTCGAACAGGTTCCGTTCAATGGCGAGCTGGCGCAACGCGCCTCGGAT
CGCGGCGTGCGGATTTTGCAGGCCTCCGACGCCCATGAGTTGTTGCCGCGTCTGGCCAAT
GACCCAACCCATTACGAGTGCAAGTTCTGTGCGTGGCAGGACCGGTGTCGGGGAGGACGG
GCATGA
>MCNPNBIB_00486 30S ribosomal protein S13
ATGGCTCGAATCGCAGGAGTCAATATACCTGATCGCAAGCACGCGATAATCGCGCTGACT
TCAATTTATGGCGTTGGCCGTACTCGCGCAGCTGGTATTTGTGAAGCAACGGGTATTGCG
CCCAGCACAAAGATCCTCGAGTTGAGCGAGGCTCAGTTGGAGGCGATTCGTTCTGAAGTC
GCAAAATTCACAGTCGAGGGTGATCTTCGTCGTGAAGTCTCAATGAACATCAAGCGTCTG
ATGGACTTAGGCTGTAATCGCGGCATCCGTCACCGCCGTGGTCTGCCGTTGCGTGGTCAG
CGTACCAAGACAAATGCACGCACCCGTAAGGGGCCGCGTCGTCCGATCAAACGATAA
>MCNPNBIB_00487 30S ribosomal protein S11
ATGGCAAAAGCAAGCGGCCGTTCCCGAAAGAAAGTCAAGAAGACAGTGAGCGATGGCGTA
GCGCACGTTCACGCTTCGTTCAATAATACAATCATCACGATTACCGATCGTCAGGGCAAT
GCACTGGCATGGGCAACTGCTGGTGGATCAGGCTTTCGCGGGTCCCGAAAGAGCACCCCT
TTTGCTGCTCAGGTGGCGGCTGATCGGGTTGGTCAGATGGTCAAAGAGTATGGTGTTAAA
AACCTTGATGTAAACGTGAAAGGCCCCGGTCCGGGACGCGAGTCTGCGGTACGTGCGCTT
AATAATGCAGGGTTCAAGATCACCAGGCATCTCTGA
>MCNPNBIB_00488 hypothetical protein
ATGAGTCTTCAAGTGATGCAGTGTCATCCCGACCCCATAGCGTTGGCAGCGTGGGCCACC
CGCCAGGGGCTGCTCTCGCCTGATGGTGACTACGGCTACGCCTTGCATGCACTACTCAGA
GCAGCTTTTGGCAAACAAGCCCCAAAACCATTTCGTTATCTGGGCGGGCGACAGGGGCTA
CTAGCCTATACCGACAGCACGGCCGAAACTCTTCAGGAAAGTACCAGCTTGGCTACACCG
GATGTAGCGAGGGCATTGGGACTGGAGAGTCTGGACACTCGCAAGTTTCCTTCCGCATGG
CGGGAGGGACACCGGCTAGGCTTTGAAGTCCGTATCCGTCCGGTGGTCCGGACCAGGGAT
GGCCGTGAACGGGATGCCTATCTGCATGCTGTGGAGCCAACCGAGCCGGACAGCGGCCCA
AGACGGGAAGCGGTCTACGCCGATTGGCTGACGAAACAGCTTGGAGCAGATGGTGCCGCC
CAGTCTACTCAATGGGCGTATGGATGCCTTTCGTCTGTGCCGCGTCATACGCCGCGCCCA
TGA
>MCNPNBIB_00489 Triosephosphate isomerase
ATGAAGCCCGGTAATGCCAAAGAGTTGATTGGCAAGCCGGATATTGATGGTGGTCTGATC
GGTGGTGCATCCTTGGTTGCCGAGGATTTTCTGGGTATTTGCACCGCTGCCAATTAA
>MCNPNBIB_00490 hypothetical protein
ATGCAGACGATACTGGTAGTTTTTCATTTGTTTCTTGCCATCGGCCTGATAGGGCTGGTG
CTGATGCAGCATGGCAAGGGCGCGGATGCGGGTGCCGCCTTTGGTAGTGGAGCCTCTGCC
ACTGTGTTTGGCGCACAGGGTTCGGCATCCTTCCTCTCCAGGGCGACAGCGCTGCTGGCG
CGCGCTGTTTTTTATTACCAGTATCGCGCCTGGCCGTTTTTGCCAGCCAGAAACGCGAGC
CTGAGGGTTTGA
>MCNPNBIB_00491 hypothetical protein
ATGGATGCGGTTGGTGATGCGCCGGCAGCGGTTATCGAGCAGCAGGAGAGTGCCTCGGAT
CTGCCAGTGGTGGCTGCGCCTGCAGCGCCTGAAGCAGATGTTCCTGTGCCCGCGGCGCTT
GAAGCAGATGTTCCTAAGCCTGCAGGGGGCGAGTAA
>MCNPNBIB_00492 tRNA-Leu(gag)
GCCGATGTGGTGGAATTGGTAGACACGCTATCTTGAGGGGGTAGTGGCGTAAGCCGTGCC
GGTTCAAATCCGGCCATCGNGC
>MCNPNBIB_00493 hypothetical protein
ATGCTCGCCAGCCGCCTGGCTGGCATCCTGCCGCCACTCTCCGAGGCCGAGGCACTGGAA
ACCGCCGCGCTGCACTCCATCAGTGGCAACGAACCTGATCCACGCAACTGGCGCCAGCGT
CCATTTCGCAGCCCCCATCACACCGCCTCCGCGGTGGCACTGGTAGGCGGCGGCAGCAAC
CCCAAACCAGGCGAGATCTCACTGGCCCACAACGGGGGCGTGGCTGGTTCCCTCGGACGG
AGCCTGCCGGAAATTCGGAGCGCCGGGTATTGGAGGTGCTTCGCGAACCCATTGAGAGTG
GCCAGATCACCATCTCCCGCGCCGCCCGCCAAGCCAGCTTCCCCTCCCGCTTCCAGCTGG
TTGCCGCCATGA
>MCNPNBIB_00494 hypothetical protein
ATGGATCATCGAGTAATCGCTGCCTTTCGCGCGGAATCCTACATACAGCGCGATCCCCAG
AACAGCATCGTAGAAGAAGGAAATGTGACGTCCGCGTTCTCACCGAGCGAAANTACCGCT
TTCGCGGATAGAGGTTCGCCGGGCACACGGAGGGATATGCACCTCCAGCTTCGCGTCACG
ATCACGCCAGAGGAACCAGCACGCAGCAAAGGCCGAGAGAGGCTCCTTGCCGAGAGGGAC
GAGCTCCCTGACATCCGCGCCTGCGAAACTCGCCGCGCGTATGAGCGCGTCGTGGATTAA
>MCNPNBIB_00495 hypothetical protein
TTGCGCAGCGGCAGCCGCCTCTCCGACCCGGACCGGGCCGAGGTGATCCTCAACCACGCT
TTCGCCGCGGCTCACGGACTCAAGCCGGGGGACCGCATCCGCGCTCTGCTGCTGGAGAGC
CAGCAGGATCTGCTGGTGGTGGGTACGGCCCAGTCGCCGGAGTTTGTCTATCTGATCTCG
CCCTCCGGTGGCCTCGCACCGGACCCGAAAAACTTTGGTGTGATCTATCTGGGCGAATCT
TTCCTGCGCCAGCGCAGCGACCTGCAGGGCGCTTACAACCAGGTGCTCGGCNCGGCTCGC
CGACCCACGCCCCGGCGGCGGTGA
>MCNPNBIB_00496 hypothetical protein
ATGTCGGCAGAACAAGCACCTTTAGGTATCTTTATTACATCAGGATCATATACAAAAGAG
GCCATAGAATTTAGCAAAGGAAAGAATTTAAAACTAATTTCTGGAAGCTCGTTGTTAGAA
CTTATACATGCACTTTCTGAAGAGCAACAACAAGCTCTATTGAGGAAAATTACAGCAGGG
GATTATTTAACGCCTTCTTGTCCTTCATGCGGAATTAAAATGACCCAAAGAATAACTAAG
AAAGGGAAAAACATTGGAAAAAAATTTTGGGGGTGCATTAATTTCCCAAAGTGCAGGAAT
ACTTTGCAAATAAAAAATAAAGCATAA
>MCNPNBIB_00497 hypothetical protein
ATGACTGCTAATGTAATGCAGGGGGACCGAGATAAGTGCATCGCCGTAGGCATGGACGAT
CATTGCCAAGTCGGTGGACTCAACGAAATTACGACGGGCACTGGAGTCAGTGGCTGCCTG
ATCGTTGTCACCAGGCTGACAAATGGGGCGGCGACAAATTTAATGAGCATCGAGGCGTAG
>MCNPNBIB_00498 hypothetical protein
ATGCCGATAGATATTTACATTGATGTGCCGGTGAACTCCTCGTGGCCGTGGGGAGAGACG
ATGCCAATAAAAACAAAAGGTGGTTTGCAGCGTTGTCTCTTGTTCGTTTTGTCGCGTGTT
GTGCTGGTATCCATCGGCAGTATTGCCGCTCAGGGCGCAGCATCCTGGTTTAGCCTCGAT
CTGGCTAATGCCGAGGCGCGGTCTCCTCCGCGCCAGATTGCCGACCTGTACTACGAAAAG
ATAGTGGTGGTGGAGGCAATTATCACCACCTGGTTGGTGGCACAGGGCATGCTGGTGAAG
TTTGGCATTAACATGGATCTGACTGCCAACGGGGAATAG
>MCNPNBIB_00499 hypothetical protein
GTGCTTGCCCGGCTCATCATCGGCCGATGGTTCCGGCACCTCATAGCCGGTAGCAAAGCC
GAGATGTTTGGCCCATTCATCCGCAGTCGGATCCTTGCGCAGCCGGACAATCTGCTGCGA
CTCCTCATCAAGCTCCAGGTAACCCGCCGCGATCAGTTCTTCTTCGGTCGGCTCCAGGGA
TCGCCAGGAAACGCATCTCGGTATCGGCCATGA
>MCNPNBIB_00500 Tyrosine--tRNA ligase
GTGCTGGAGAATGCTCAGACCTACGAGCACCAGATCTTCGAGATCCTTGATCCGGAGCGG
ACGACGATTGTCTTTAACTCCTCCTGGATGGGGGAGATGCGGGCCGCTGACCTGATCCAG
CTGGCCGGCAAGTATAATGTCGCGCGGATGCTGGAGCGGGATGATTTCAGTAAGCGTTAC
AGTTCCGGGCAATCGATCGCGATCCACGAGTTTCTCTATCCATTAGTACAGGGTTATGAC
TCTGTGGCGCTGAAGGCCGATGTAGAGCTCGGTGGTACTGACCAGAAGTTCAATCTGCTG
GTGGGGCGGGAGTTGCAGCGGCAATACGGTCAGGAGCAGCAGGTGATTCTGACCATGCCA
ATCCTCGAGGGGCTGGACGGGGTGCAGAAGATGTCCAAGTCGCTTGGCAACTACATCGGC
ATCACCGATGCGCCGGAGGATATGTTCGGCAAGATCATGTCGATCTCTGATGATCTGATG
TGGCGCTATCTGGAATTGCTGAGCTTCAGGCCGATGCCAGAGATAGAATCATGGCGGCTA
GAGATTGAACAGGGCCTCAATCCCAGGGATGTAAAGATTCTATTGGCAAAAGAGCTGGTC
GGTCGCTTTCATGATGAGGCGGCGGCGGAGGCGGCGCACCAAACGTTTGTTTCGCGTTTC
CAAAAGGGGCAGATTCCGGATGAAATGCCGGAGTTTGAGCTGTCGGCTGGTGAGGGCCTG
CCGATCGCCAATCTGCTCAGAGATGTCGGCCTGGTGAAGAGTACCTCGGAGGCGATGCGC
ATGATCAAGCAGGGCGCAGTAAAGATCGACGGAGAGAAGATTGGCGATACCAAGTTGCGC
CTTGAGTCGGGCGAAGGGTTTGTCTGCCAGGTAGGCAAGCGTCGGTTTGCGCGTGTAACG
CTGGTTTGA
>MCNPNBIB_00501 Virulence sensor histidine kinase PhoQ
ATGTTAGAACTACTCGGCAACCTGCTCGACAACGCCTGCAAGTGGGCCAGACAACAAGTC
CGCTGCGAGCTCAGCGCCAATACGGAGATCTTCCAGATCACCATTGAGGACGACGGCCCT
GTTGTCTCCGCTGCCGACCTGTACAGGCTCACCCAGCGCGGTGTGCGCATCGACGAAAAC
ATGGAGGGCCACGGACTCGGGCTCGCCATCGTGCGCGATATCGTCAAGCTCTACGGCGGC
GAGATCCGCTTCCTCCGCTCCTCCCTGCTAGGCGGCCTGCAGATCCTGGTGCGCCTCGCC
CTGCATCACTGA
>MCNPNBIB_00502 hypothetical protein
GTGGCCTTCCTCATCGTAGAAGATCAGCGAGGGAGTGAAAGTGGTGTTCTCGCGCTGGGC
CAGTTCCCGCTCCGTGAGCAGCTCGCCAGCCAGGTCGGTGACCTCGTCGATGCCCCAGAT
GTTGATTGCGACCACCTCGAAGTGGCGGCGGGTGTAGGCGGTGATGTCAGAGAGACCGAA
GTTCACCTGCAGAAGCATCTTGCAGTAGGCGCAGCGCTGCTGGCCGAAGTAGAGGATCAG
CCCTTGCTTGCCGCTCTGTTGGACATCGGCCAGATCCTCCTGCAGGTCGAGGAAGCTGTG
TTTGAACCAGTCGGGGTGTCTTGA
>MCNPNBIB_00503 hypothetical protein
ATGGTGTTTCATGCGGACAGCTCTTGGTGGTTATGTTCATCCAATGCGCCCGGAACAATC
AGTCTGCCTGCCGCCGGTAGTAGTAGTTGGTGTAGCGGCTGGTTCTGTTCCGACCACTCT
GGCCGGAACGTTTGGTCCAAGTATATGCAGAGTGGACTCGGATTACTCCTTTTCGCGTTC
GAGGTATTGCGACCAGTCGACGCTGCTGTCGCCGAACACGAAGAAGAAGGGGTTGAGCAG
CGAATCTTTGGTGTTGTAGCGCAGCGGCTGCATATCGAGCATGGTGATTTTGCCGCCGGC
AGCCTCCACTACCGCCTGCGCAGCGGCGGTGTCCCACTCGGAGGTGAGGCCAAGGCGTGG
GTAGAGATCGGCGCTGCCCTCGGCCACCAGGCAGAACTTCAGCGAGCTGCCCATGGATGT
CAGCTGGTGAGGGCCGATGTTTTCGAGGAATTTGATCAGCGAATTGCCGGCGTGGGAGCG
GCTGCCGGCGACGATCGCTGGACTGCGCAGCTTGGCTTGCACCTGAATCGCCTCGGCCTC
TGCCGGGCCCTGTTTTTTCCACGCCCCCTCGCCAAGTACGCCGTAGTAGAAGCGCTCCAG
CACCGGCGCATAGATCACGCCGAGCGTCGCCTGCTGATTTTCCACCAGGGCGATGTTGAC
GGTGAACTCGCCATTGCGTTTGACGAACTCGCGGGTGCCGTCGAGCGGGTCGATCAGCCA
GTAGCGGTTCCAGCTCTGGCGGGGTCTTAA
>MCNPNBIB_00504 UDP-3-O-acyl-N-acetylglucosamine deacetylase
ATGATTCGGCAACGTACGCTCAAAAACGTCATCCGCGCTACAGGTGTTGGCCTGCATACC
GGTAACAAGATCTATCTGACCTTGCGGCCGGCGGCCCCTAATACGGGCATAGTGTTTCGT
CGGGTTGACCTCGATCCGGCGGTGGAGATTCGCGCCTGCCCGGAGAATGTTGGCGATACC
CGCCTCTCCACCACACTGGTGCAGAATGATGTGCGAATCTCGACTGTGGAACATCTGCTT
TCAGCCTTTGCAGGTCTTGGTATTGACAATGCCTATGTGGATGTCAGCGCTCCTGAGGTC
CCGATTATGGACGGCAGCGCAGGCCCTTTTTGTGTTCCTGCTGCAGTCAGCTGGTGTGGA
AGACCAGAACACAGCCAAACGGTTTATCCGGATCAAGCGCAAGGTGGTGGTGGAAGAGGG
CGATAA
>MCNPNBIB_00505 hypothetical protein
ATGCTCGGTCTGAAGCGTTTCTACCCAAAGATACCAAATGTGCTGGTGGCAGTGGTGACC
ACCACACTGCTTGCCTGGTACACCGGTTTTAGCGAGAGCGGTGGCAAGGTTGTGGGTGCG
ATCCCTGAAGGATTGCCGGGCATTAGCATGCCGGGTTTTGATCTGGAGATTCTCGCCCAG
CTCGCCACTTACGCGAATTATTATCGCACTGGTGGGCTTCGATGGAGGCGATCGCCATTG
CCAAGGCGATGGCAGCCAAAACCCGTCAGCGACTCGATGCCAACCAGGAGTTGA
>MCNPNBIB_00506 hypothetical protein
ATGCGGTGCAATATAGAGGGTCAGGGCAAACGTAATGACCGCCACGACGGCATCCTGGGG
CTCAGCCTTCCAGGCATGAATAATCGGGCCCGGACCTTCACCAGATTGGCCACTGCCAAG
ATGGATTACCGCAGCAAGGGTCGCCAGCGGCAAATGGTAGAGCAGTGGGGTCAGAAACAG
CAGGGCCAGACCCACCATCAGGCCGGTGACCACAGAGGAGAAACCGGTCACTGCACCAGC
ATTGATGTTGACTGCAGAACGAGAAAAGGAGCCGGAGACCGGATAGCCAGAGAACAGGCC
GGCCGTGATGTTCGACAGTCCCTGACCGATCAACTCCTGGTTGGCATCGAGTCGCTGACG
GGTTTTGGCTGCCATCGCCTTGGCAATGGCGATCGCCTCCATCGAAGCCCACCAGTGCGA
TAA
>MCNPNBIB_00507 hypothetical protein
ATGGCTCAGCACCCGGTTCGAGAGACGCCGCATCGCCCGGTAGCGCACCCGCGCGAAGAT
CGCGTCGCGCAGCTCATTGAACAGCGAACTGGAGAGGCGCAACGCGCCGTAGGCGAGCAG
CAAGCTGAGCGGCAGCACCAGCATCGCTTTATCACTCTGCTCCAGGATATCGACAATCTC
TTTCAGCAGCAGCGGGATACCCACGTTGGCCATCTTCGCCAGCACCAGACAGGCCAGGGC
GAACAGTGCCCGGCCTCGATACTCCCAGAGAAACGGCAGCATATTCCTAAGGTTGTGGAG
GTCCCGCCGGTCGCTGTGGACCCGGGAGTCGGCCATGATGTGTGA
>MCNPNBIB_00508 hypothetical protein
ATGCTTGAACGCTACAGCGAAGCCACTACCCGTGATGAACAGATGGCGATGCTGGATGAA
CTGCTGCTCAAATGGAGTGAAACCAGCACCATGGCCACGATGTTTGAGCGGGCTCGCAGT
GAGGGTTTTGCGGTTATCTACAAGCTCGGAAATTTGGATGAGGTTCCTGATCTAATTGGA
CTTGCCAGCGCCTCTAATTCCCAGCTTCCAAAAACCCCAAAAGGTTTGAGTGACTTTCTC
GCCGAAGCCTACTCGTCAGAGACTCGTGCCGAATACCAACGCTGGTTTCGCATGATTGGC
GTCATGGAGCGTTTTAATGGTGAGGAGTTCCATTGGTTTTTCTCGGCCACCCAGAAGCAA
TCAAACGCCGCTCAGTCTAACGGCATCTGGAGGGAAGATAGACCGTTTTGGACAGGCGGG
AAGTACAGGTCGGCTGAACTACAACACCATAATCACTGA
>MCNPNBIB_00509 Ammonia channel
GTGCTGCTGCTGGGCGCACGTAAGGGTAAGTACACGGCCGATGGGCGGGTCAACGCCATT
CCGGGTGCCAACATGCCGATGGCGACCCTGGGTACCTTCATCCTGTGGCTAGGCTGGTTC
GGCTTTAATGGTGGCTCTGAGCTGAAGCTCTCCAACATCGAAGAGGCGAATGCGGTGGCT
ATGGTCTTCGTCAACACCAACGCTGCCGCTGCCGGTGGTGTGATTGCCGCGCTGCTGACT
GCACGTGCACTGTTCGGCAAGGCCGATTTGACCATGACGCTCAACGGCGCGCTGGCCGGT
CTGGTGGCAGATCACCGCTGA
>MCNPNBIB_00510 Phospho-N-acetylmuramoyl-pentapeptide-transferase
ATGGGAGATGTGGGTGCGCTGGCCCTCGGCGCTGCGCTGGGTGCGGTAGCGGTGCCGGTG
CGCCAGGAGATGGTGCTGTTCATCATGGGCGGGGTGTTCGTGATGGAGACGTTCTCGGTG
GTGCTACAGGTCAGCTCCTTCAAGCTGACCGGGCGACGTATCTTCCGCATGGCGCCGCTC
CACCACCACTTTGAGTTGAAGGGGTGGCCTGAACCGCGGGTCATTGTACGTTTCTGGATC
ATCACCGTGGTTCTGGTGTTGATCGGACTGGTGAGTTTGAAGATCCGCTGA
>MCNPNBIB_00511 hypothetical protein
ATGTACTTCAAAGCTGGATTAGAAGCATATAGGGTGCTCAAAAAGAAAGGTACTCTCATT
GTTAAGTGCCAAGATGAAGTTAGTGCCGGAAAACAATGGCTAACCCATGTTGAAATAATA
AATGAGTATGAATCTCTTGGATTTTACTCAAAAGATTTATTTGTTGTAGTTAGAACAAAC
AAACCATCTGTTAGTAGATTAAAAAAACAAGTACACGCAAGAAAGAACCACTCTTATTTT
TTGGTATTTGTTAAAAAATAG
>MCNPNBIB_00512 30S ribosomal protein S14
ATGGCAAAGAAGAGCATGATCGCACGCGAAAATAAGCGTGCACGTACGGTAGCAAAGTAT
GCCGCCAAGCGAGCTGCGCTGAAGAAGATCATCGATGATCCCAGTAGCAGCTATGAGCAG
GTGGAAGAGGCAGTGGTCAAGCTGCAGAGGCTGCCACGTGACGCAAGCCCGAGTCGTCAG
CACAACCGCTGCCGGGTAACTGGCCGTCCGCACGGCTACTATCGCAAGTTCGGTCTGGCT
CGCAACAAACTTCGTGAAGCGGCTATGCGTGGCGATGTGCCTGGGCTTGTAAAAGCAAGC
TGGTAA
>MCNPNBIB_00513 hypothetical protein
GTGCATGGTCATCTCGCCTGTACCGATTGCCACGCGGATGTGGAAAAGCTGCCACATCGC
AAGGATGGCCTGCAGACGGTGGATTGTGTCAGCTGCCACCAGACCATCAAAGGCGACTGG
GTTCCCAGCAAGCGGGCTGCCTGGCTCGCTCCCGAACCACCCCGCGTGGTTACCCATACC
CGCGAATACACCCTCTCGGCCCACGCCGACACAAGCATTGCCAACAATGCCACCTGCGCC
ACCTGCCATACCGCGCACTACGTCTTTCCCTCCGACGACAGTCGCGCCAGCACCTATCGA
CTCAACTCGCCAGAGATGTGCGGCGCCTGTCATGAAAAGCAGTTGAAAGAGTACCGTCAA
TCGATGCATGGGGCAGCGCTGAAGACCCCCTGGAAAGGCGACTCCGCCACCTGCGCTGAC
TGCCACTCCTCCCACCAGGTATCGGACATGGAAAAGACCCCGGCCCACCGGGTGGTAACC
GAAAACTGCGGCGAATGCCACGCGGCGGAGCTGGACGGCTACATGACCAGCCCTCACGGT
CAGCTGGCCTGGCACGGCAATCAGGATGCGCCTAAGTGCGTCGACTGCCATGAGGGCCAT
ACGATCACCCACGTCAGCGAGACAAGATCACCGGTCAACCCCGCTAATCGCGTGAAGACC
TGTCAAGGAAGTGCCAACGAAAAGGCCCAATGA
>MCNPNBIB_00514 hypothetical protein
ATGCGCAGCCCCTTCTCGAAGCCGCCGCCATTGACCGGGGCGCTGCGGAAGCTGGCCGGG
GCGTCGGCCAGGTCCGCCTCGCGGAACACCTTGGAGCGGATCGCCGCATGCGGGCAGACC
AGCGGACACTTGCCGCAGTGGGTGCAGAGGTCGATCTCCAGCTTTGGCCACTGCAGGCCG
ATGTTGCGCTTTTCGTGGGCGGCGGTGCCCAGGGGCCAGGTGCCGTCCGCCGGGATCGCA
CTGACCGGGATGGTGTCGCCCTGGCCGGCGATGATCTTTGCCGTGACCGACTGTACAAAG
GCTGGGGCATACGCCGGTACCGGTGCTCGGCGTTCGAGGTGA
>MCNPNBIB_00515 Signal recognition particle receptor FtsY
ATGTTTGGATTCGGAAAGAAAAAAGCTGAGGCGCAAAGCACCGAAGCAGTCGTGGAACAG
CGCGAAAAGGGTCTCTTCTCCCGCCTCAAGGAGCGCCTCTCCCGCACCCGCAGCAACCTG
AGCGATGGCCTCGCCAACCTGCTGTTGGGGCGCAAAGAGATCGACGACGAGCTGCTAGAG
GAGCTGGAGACCCTACTGCTTACCGCCGACGTCGGCGTCGACGCCACCAGCCGCATCATC
GATGACCTCACCGGGCGGGTAAAGCGCAAAGAGCTGAGCGACCCCGAAGCACTCAGCCGC
ATCCTCAAGCAGCAGCTGCTGGCGATCCTTGAATCCTGCGCGACCCCACCACCGCCCCCC
CCCCCGGGCCGGCCGCTGGTGGTGCTGATGGTCGGCATCAACGGCGCCGGTAAGACCACC
ACCATCGGCAAGCTGACGCGGCGTCTGAAACACGAAGGCCAGGAGGTGATGCTGGCAGCG
GGCGACACCTTCCGCGCCGCCGCAGTGGAACAGCTGCAGAGCTGGGGCGAGCGCAATCAA
GTACCCGGTGGTGGCGCAACACACCGGTGCCGACTCTGCCTCGGTGATCTTCGACGCCCT
GCAGGCCGCCACCGCTCGCAACATCGATGTACTGATCGCCGACACCGCTGGGCGACTGCA
CACCAAAACCAACCTGATGGATGA
>MCNPNBIB_00516 Glutamate synthase [NADPH] large chain
ATGAACCAAGGTGCTTTACCTCCGCGCCAGGGGTTGTACGATCCCGCTAACGAACATGAT
GCCTGTGGTGTCGGCTTTGTTGCCAACATCAAGGGCGAGAAGAGCCACCAGATCGTCCAG
CAGGGGCTGGAGATTCTTGATCGACTGACCCACCGTGGTGCAGTCGGTGCCGACCCCAAG
GCGGGTGACGGTGCTGGCATCCTGATGCAGTTGCCTGATGTCTTCTTCCGCGCAGTCGTC
GATTTTGATTTGCCGGCGGTGGGTGAGTACGCGATTGGCATGTTGTTTCTGCCGCGTAAC
GAGGCGAGCCGCACTGTCTGCGAAGAGGTCGTCGAGCGCCTTATCAAGGAAGAAGGCCAG
CAGCTGATCGGCTGGCGTGATGTGCCGGTAGACAACAGCGGTCTCGGCTACAGTGTGACC
CCGACCGAGCCGGTGGTGCGTCAGGTGATCGTAGCGCGTGGCAGACAACTGTGCTAG
>MCNPNBIB_00517 hypothetical protein
GTGGGACTGGGTGCCGTTGAGCCAGCCCTTGCCGGCGATACCTCCGGAACCGATGGCGAT
CTTCGCCTGGATGGTATGGTAGCCTGCCCCCAGGGGATCGTTTTCCGGGTTGAGAAAGGT
CATCACCCGCTGACGCTGATAAGGGCGCATGAGGAACCAGATGAGCGGCCCCATGGCGGC
CATCAGGGCGCTGAAGCCAGCCACCAGCCGCCAGCTGATGCCGGCCAGAAACAGCACAAA
GACTCCGGCGCTGGCGACCAGCAGGGCGGTGCCAAGATCGGGCTGTTTAGCGATCAGCAG
CACTGGTAG
>MCNPNBIB_00518 hypothetical protein
GTGAACGATGACGTTCTCATCACGCTGACTTCCCACCGTACCGTAGTAGTTGAAGGAGTA
AGAGAGCTGGGCGTAACCACCGATCATGTTGGTGGGTTTCATCACCACTTTGGTCACGCT
GTTGAGGATGCCGCCACGCTTACCGGTGGTATTGGAACCCGGCACGTTAACGTTCTTCTC
CTGAGCGTGATACATGATGGCCCATGCCTTCGGGCACTCGCTGACTAA
>MCNPNBIB_00519 putative protein
ATGACATGGGGTAACCTGATGCAGCGTGGCGAGCGCGCCCTGGCGCTGCGCGGCAAGGTC
ACCTACTCTTTTCTGCCCCACACTCCCTACGCGCGTCAGCAGGCGGATCAGGCGTATCGC
CTGGAGCGGGAGGTGATGCTGCACCTGCCGATGGAGTCGCTTGAGGCGCTGCCCCTTGGT
GAGGGCGCCCTGCTCACTGGGATGACAAGCCAGGAGCAGGCGGAGGTGCTGGCTGCAGCA
GTCTCCTCGGTGCCCCATCTGGCGGGCATCAACAACCACATGGGCAGCATGATGACCGCA
GATGGCGTGGCGATGCAGCAATTCATGGCGTTGATCCGCGACACCGGGCTGTTCTTTCTC
GACAGCCGCACCACCGACAAAACCCTCGCCGAACAGTCGGCTCAAGAGAATCTGGTTGCC
ACCGGCCGGCGGGATGTGTTTCTCGACAACCTGCGGCAGCCAGAGGCCATCCGTGCCCAG
TTCAAGCGGCTGCTAGCGCTTGCCCGCAGCCAGGGCCACGCGATCGGCATCGCTCACCCC
CATCCGGAGACCCTTGAGGTGCTGGAAGCGCTACTGCCTGAGCTGGAGCAGCAGGGCATC
CGACTGGTGCCAGTGTCACAACTTATCAACCAAGGGAGAAGCCAATGGCACGCGTCCTCG
TCCCCCTCGCCCAAGGCTGTGAAGAGCTCGAAGCCGTCACCATCACAGATCTACTGA
>MCNPNBIB_00520 hypothetical protein
ATGGAGTCGGTCCAGGATACGTCGAACCTCAGCTGGATTCGTGAGCAGCTGCGCCTCAGA
CAGCTGGTGGGTACTGGCATCTTTATCGAGTTCGACCTGGCCGATCTGGCCGCCAATCTG
AAACAGGCAAAAAGCTACATCCGCAGCCTGCAGGAGATGGGCATCAATGTGATCCTGTCA
CGCTTTATCGGCAACGATACCGCCTTCAAGGTACTGGGCTTTCTCAAACCCAACTGCGTG
CGCCTCTCGAAACGACTGGTCAAAGCGAAGCAGGACAAGATTGACGCGATCACCGGTCAG
CTTCAGAAACGTCAGATCAAGATTATCCTACCCCGCATCGACAACCCCTCACGCATCCCG
AAAACCTGGGAGCAACATGCTGATCTGGTGCAGTCCGATTTCTTCTCTGCCTAA
>MCNPNBIB_00521 hypothetical protein
ATGTCGCGCGGCGACTGGCCGGAGCAGCCCTACCTGTTGCAGTGGCTGCGGCGTCACGGC
AGGGTGCTGGATATTGAACCGCAAGCGCTGCTGCGGGGGGCAATCGGGGATACTCTGGAG
CGGCTCTGGCAACTACCGAAGGCGGCGCCAGTAGCCGCTACGGGCATTGATGAGTTGCTT
CCCTGGTTCGAGTCCCGGCTGGGCTGA
>MCNPNBIB_00522 Globin-coupled histidine kinase
GTGGAGGTGAAGCCGAATCCGCTACGGCTACGCCAGCTGCTGCACAATCTGCTGAAGAAT
GCCCGGGAGGCGGTGGCGGAACGCCTGGATGGCTGCGTGCGGCTGGAGACGCGGGTGGTG
GAGCAGAGTGACCATCGGCTGTTCGAGATGCGGGTGCAGGACAATGGCCCCGGTTTCGAC
CAGCAGATCCTGAAGAACCTGTTTGAGCCCTATATCACCACCAAGCAGAAAGGCACTGGG
CTGGGGCTGGCGATTGTGAAGAAGATCGTCGAAGAGCACAGTGGTATCGTGTGGGCCGAA
AATTGCAAGGATGGGGCCTGTATGATCGTGCAGCTGCCGTTGCTTGAGAAACTGGAGGGA
GAGGAACTATGA
>MCNPNBIB_00523 hypothetical protein
ATGCACGGTGTACTCCTGCTTCTGGTTGGTGGGATCGATCGGGTTGGCGTCCTTACCAAC
GCGAGTGAAGTGCCAGCCATGGGCGTGCCAGGGCACCTCGGTGTAACCGATGTTGATGAG
ACGCATCAGCACGTTGTCGTTGTAGTTGGCGTCGACCAGGGCGGCGTAGCTGGTGGCGTT
GTTGCTGCCGGTCAGGAAGCCGGAGAGCGGGCCGGAGGCCGGCGGGTTACACCCTTCGAA
GTCACCCGTGTCGCTGACCACCAGCGAACGCCCGGTGCCGTTGTTACAGGCGGCGGTTGT
TGCGGCAGGGGTGACAGGCAGCAGGGTGTCGGGGAAGGCGCGGCCATTGACCATCCACCA
GTTGGCCTTGAAGTCGGTAAAGTTATACTGCTCTTCAGGCTCAAGGGTGCCATTGCTGTT
CTTGTCAAAGCGGCGCAGCAGCTCGGCCTCTGCCGGGCTACCGGCGGGCGCGGCGGCCAG
CTGGATGAAGTCGCGGCTACGGGTGTCCACATCGGTGAGGACCATCAGATACTCTTTGTC
GAAGCGGTCGAGATAGTTGCCGCCGTAGACCGAGTTGAAGGTGGCGCGGCGTGGACGAAT
GACCATCGCCCCATACATGCCTAG
>MCNPNBIB_00524 hypothetical protein
TTGGTGACCCGACAGGTTGCGGAGATGAATAAGCCTGCATTAGTCCTGCCACTCGATGGC
ATGGCTGGTTTTCATCTAGGAAACGCGCTAAGTCGGGCTGTGTTCGAACAGTTACGTCGG
CATGATGTCGATGCCGGTGCCATTCGTGATTTGTCCCCACGCTTTCAGACTGCTAGAGCA
GCTTTGTCGAACTGCAATTTTTCCGTCCGTGAAGACAGTTTCAGCGAGTGCCTGGCCGGT
ATTGAATGCTGA
>MCNPNBIB_00525 hypothetical protein
ATGCTCTTCCTGCTGGTGGCGATGACCTATATCAACGCCATGGATGAACGCAACGTCTTC
GAGGCGCTGCGCTCCTGGCTGATCAAAAAAGGCTTCGGCTTCCGCCAGCTGTTCTGGATC
ACCGGCACACTCGCATTTTTTATCTCCCCCATCGCCGACAATCTAACCACCGCTCTGCTG
ATGTGCGCGGTAGTGCTGGCAGTTGGCGGCGCAAATACCAAATTCATCCTGGCTCGCCTG
TATCAACATCGTGGGTGGCAGCCAATGCCGGCGGGCGCCTTCAGCCCCTTCGGGCGACAT
CACCACACTGATGGTCTGGCAGAAGAACATCGACACCCCTCAAGGGCACTGTGGACTTCT
TCCAGTTCTTCTACCTGGTTTCTCCACTGGCGATCATCAACTGGGTGGTGCCGGCAATCA
TCATGA
>MCNPNBIB_00526 hypothetical protein
ATGCCGATCACCGGAGGCAGGTGGATGAAGTTGTGGAAGCTGACAGCGGTAATGATGGTC
AGCAGGAACAGGGTGATGATGCGTCTGGCGCCACGTTTCATGCTCACACTGTTACCGCCG
CCCTGGGGTTTCTCATTGGGCACGGCGAAGCTCATGATGATTGCCGGCACCACCCAGTTG
ATGATCGCCAGTGGAGAAACCAGGTAG
>MCNPNBIB_00527 hypothetical protein
ATGTATGCGCGTTCAAAAGGAAATACCCGTACCCCCATTGAGGAGGCGCTCGATTCTCCG
TTATCGCTGCTGGGCCTGATTACACAAGCACCGGGCGGGCGCACATACTATTCGCGCGCC
TTTGAGCGAGAGGCTCTGCCTATAGGTATCTTTGGGTTTGCCATTGCTCAGTTATTTGAG
GCAATGGGTGTTACTGAACTCCCGATTGAAGAACTGATGTACGCCAAAGGCGGCTATCCT
GCACCGGGCGCAGTATTTCGCTTAACTGAAAATGCAATGATTACTAAATTAGAAAAATTG
ATCCATCAAAAGCCGGGCATTTTTGAGATGCGCGAAACTGCCGGCATCCATCAGCTCTAT
CTTATGGAAAATGTCAAATCTATGGAGTTTCTGCAATTCCACTATCAAGGCCAGCTGCAG
GAGAACGCAGCATGA
>MCNPNBIB_00528 hypothetical protein
ATGTCCTGGGCGGACCGTCCCAGTGATAGGCTGTTGCCCCTTGCCTGGCCGTGGTGGGCG
CTTCGGGGATTGCTGCGGCCCTTGGGCGGCGGGCTCGACAGCCGTTACCATCGCAGCAGA
GAGAAAGGCCTTTGGCGGCAGCAGGGGCAGCACCGGCTGCCGCTGCTGCCTGGGATCAAG
CAGGAAGGGGCGAGCGTGGCGATTATTGATCCGGAGCGGGGGTGTACCCGGCTCTCCCTG
CAGACCGCTGACTGTTTGCTGGAGGCCGAGCTGGAAGAGATCTCAACCATTGAAGATCAG
GGCATTCCGCAGGCCCGAATTAGTTTGAAAGAGACTTATTAA
>MCNPNBIB_00529 hypothetical protein
ATGGATGACGAGATTGGATTTCACGAATTGGCCCATGAGATTGAGCGCTTCCCCACTATC
ACCGCTCGACTGATCTCCCTCGCCAACTCCGCCTGGGCATCCCCCCGCAGCCCGGTCACC
AACCTAAATCAGGCCTGTGTGCAGCTTGGACTACAGGTAGTACGGAGCCTGAGCATCGCG
CTCGCTATCTCATCACCCTTCAACCCGTCACGCTGTCCGGCATTCCACGCCGAACGATTC
TGGTGCACCTGCATGCTGGTTGGCGAAGGGGCCGGCAGACTCAGCGAACAGGCCGGAGCG
CGACTCGAATGCGATCCACAGACAGCGCGTACCGCCGGACTGCTGCACAGCCTGGGCCTA
TTGTGGCTCGCCGACAATATACCGGAAGAAACCGCACAGGCGCTCAGCCTCGACGAAGCA
GATCCAACATCCTGCGTTCGCCAAGCCCTCAGACAAACAGTTGGCGATGACTACTGTAGC
GTCGGCGGATGCTTGGGCCAGGCCTGGGCTCTACCCGATGTTCTGACAAATGCCATGAGA
TACCACTGCGACAAGAGTTACCACGGCACATCATGGCAGACCGCAGCACTGGTTGGCAGC
GCCGCCAATATGGTTTCCCGACTCTATCGAGGTGAGGATTTTCAAGCAGAAGACCCCAGG
ATTGAAAAAACTTGA
>MCNPNBIB_00530 hypothetical protein
ATGCTGCTCCCGCGCCTGCAAGGTCAGCGTGTAGCCAGGCTTGCCATCCAGATCGACGGT
GCGGCCGATGATGCGCCCCGGCATCTGCCGCACCAGCTTCTGACTGCAGCAGAGGAAGCC
AAAATAGGGGCCGCCGGAAGCGAGCGGGACGCCCAATGGCTGACCCTCGCCACAGCAGAT
ATCGGCCCCCGACTCACCCCATTCACCGGGCGGCTGCAGCACCGAGATCGCCAGCGGGTT
GACCACCGCGATGGCGAGCATGCCGTTGGCATGAGCCCAGTCGACCAACGCATCTACCGG
CTCGAGCACGCCGAAAAAGTTGGGCTGGGGGATCACCAGCGCGGCGAAGTCCTCGCCGGC
ATGGGCCTCTAG
>MCNPNBIB_00531 glycine dehydrogenase (decarboxylating) subunit 1
ATGCCGTTTATTCCCCATAGCGAAGCCGAGACTCGCGAGATGCTCGCCGCCATCGGCGTC
AGTGATCTCGATGCCCTGTTCGATGAGATCCCTGCAAGCCTGCGTTGCGGCGAGCTGGAG
CAGATCCCGGAGGGGCTGTCGGAAATGCAGGTGGGTCAGCTGATGGGCAGTCGCGCCCGC
CAGGATGGTCAGCCGCTCTGCTTCATTGGCGCCGGTGCCTACGATCACCACATTCCGGCG
GCGGTCTGGCAGCTGGTCTCTCGCGGCGAATTTTACAGCGCTTATACCCCTTACCAGGCG
GAGGCGAGCCAGGTCACCCTGCAGCTGCTCTACGAGTATCAGTCGATGATGAGCGCGCTG
ACCCGGCATTGGATGTCTCCAATGCCTCACTCTACGATGGCGCCTCCGGTCTGGCTGAGG
CGGTGTCGATGGCGGTGCGGGGGAATCGCAAGTCCAAGTCGAAGCGCATTCTGA
>MCNPNBIB_00532 Glycine cleavage system H protein
GTGCGCAACGAGGGTGACGGTAGCGTTACGATCGGCATCACCGAGCATGCCCAGGAGCTG
CTGGGCGACATGGTGTTTGTCGAGCTGCCTGAGGTGGGCGATAGCCTCGATATTGAGGAT
GAAGTGGCGGTGGTCGAGTCGGTCAAGGCGGCGTCTGATGTTTACAGTCCGGTGGCCGGT
GAGGTGATTGCGGTCAATGAGGCGCTCAACGATACGCCGGAGGCCATCAATGAAGATCCC
TACGGCGATGGCTGGATCTACAAGGTGAAGCTGGCGGATGCGGCCCAGCTGGATGCGCTG
ATGGATGCCGAGGCCTACCAGGCGCAGGTCGCCGAAGAAGAGTAA
>MCNPNBIB_00533 tRNA N6-adenosine threonylcarbamoyltransferase
ATGCGAGTACTTGGGATCGAAACCTCCTGCGATGAGACGGGCATCGCCCTTTATGACAGC
CAACAGGGCTTAGTTGGCCACGCGCTGCACAGCCAGATCGCAGTGCATGCCGAATATGGC
GGCGTAGTGCCGGAGCTGGCCTCGCGGGACCATGTGCGCAAGGTGTTGCCGCTAATCCGG
CAGGTTCTGCGGGGGACGGGGTTCGGTGCGGAACAGATAGACGGCGTTGCCTACACTACT
GGTCCCGGGCTGGTGGGGGCACTGCTGGTGGGCAGCGCCATCGGCCGTAGTTTGGCCTGG
GCCTGGGGAGTGCCGGCGATTGGCGTACATCATATGGAGGGCCACCTGCTGGCGCCGATG
CTGGAGGCCGAGCCGCCGCCTTTCCCGTTTGTTGCGATGCTGGTCTCCGGTGGTCACACC
CCAGTTGGTGCTGGTGGAAGGGATCGGTCGCTACCAAGTGCTGGGTGA
>MCNPNBIB_00534 hypothetical protein
ATGACGGGCGCTGCCCTGCACCATGCCGAGTTGCTTGGTCTGTTCTTCGGACAGGGGGCC
GGCCAGGCCTTGCAGGATGATACCCGTGAAGCCGATGATCGAGTTAAGCGGCGTACGCAG
TTCATGGGACATGGAGGCGATGAACATGGATTTTAG
>MCNPNBIB_00535 hypothetical protein
TTGGGTGAGAAAGATCGCCAAACTGGCCGCACTGATGTCGGTCAGCAGGGCCAGGTAACG
GCGGCGACGCGACACCGGATGATAGTAGACACTGACCAGCAGCAGCAAAAAGACAAACAG
AAAACTGCCGAACAGCACCCCATATTGCAGCAGATCCACCTCATAATAACCGGTGGTAGC
GCCAAGTCCGATATAGCCGGCGCTGAATACCCAGATAATCAGGCGCACCCAGGCGGATTG
ATACTCCGAGTGCTTGAATAA
>MCNPNBIB_00536 hypothetical protein
ATGAACCGGTTGATCGTACTGCTGATTGGCCTGTTGCTCATCGTTCCACTGAGTTGGGCC
GACGAACCGCAGGTGGTTGAGATTGAAGTGACAGGGATGACCTGTCCGTTCTGTGTCTAT
GGCACGGAGAAACAGCTGAACAAGCTCCTGGGTGTTGAATCCGCCGATGTGAGTCTGAAG
AACAAACGGGCGCGTATCGTCATGAAGCCGGGAGAATCTGCTGATCTCGAGGCGATACGC
AAGGCCATCGTTGATGCTGGCTTTACCCCGGGTGAAGCCATCCTTCAGCCAGACAGGTCT
GCAAAATGA
>MCNPNBIB_00537 hypothetical protein
TTGACCACCCACGTCGAACACCAGCAGCATCTCCCGTTTGTGCATGGACTCGGCCAGCTC
GCGCAGGTCGTCGAGGTTGCCGACGCGGCTGTCGAGCTGGCGGAAATCACTCACCGCATA
GCCGCCATCGCTGGCGCTCTCGGGGCACTTCAGCACCGGCATCAGGTGCACCATGTTGAT
CCCCAGCTCCTGCAGATAGGGGAGCCGTGA
>MCNPNBIB_00538 hypothetical protein
TTGGCAGCAGTCCTTCATCAACTGCAGGATCAGGTGGGCCTCGCGCTCATTCTGGCAGCT
GGTGCCAATCTTCTTCCAGAGGAAGGCCACTGCATCGAGGCGTACGATGTCGGCCCCCTG
GTTGGCCCAGAATAG
>MCNPNBIB_00539 hypothetical protein
GTGGGCGAGGGGTTCGTAACCGGCAAGGCGGATGTCCCGGTCATCGAAGCCGAGGCCGAT
GTCGTCGTGGCAGCGGATATAGTTGAGCCAGGTGGCGCGGTCGAGTTTGTCTGGCAGGTT
GCGGATGCCCTGGTTGAGCAGCTTGGCATTGCGGGTGGCGACCGCATCCCAGAGTAG
>MCNPNBIB_00540 hypothetical protein
ATGAATCTACACGAATACCAAGCAAAAAAGCTGTTTGCCGATTACGGCATCCCGGTCCCG
GAGGGTAAGACGGTCTCCAGCCCGAGCGATGCCCGTGCGGCGGCCCAGGAGCTGGGTGGT
GAGGTCTGGTTGGTCAAGACCCAGGCCCACACCGGCGGTCGCGGCAAGGCCGGCGGGGTG
ACGCTGGCAAAGAGTCTCGATGAGGTCGAGGCGGCGGCTGAGGCGATCCTTGGCATGACT
CTGGTGACCAAGCAGACCGGCCCTGAAGGGCTGCCGGTCAACCTGGTGCTGGTGGAGCAG
GGCAGCGACATCGCCCGCGAGCTCTACCTGGGGGCACTGCTGGATCGTGCCTGCTTCCCG
CGTCTACCTTCATGGCCATCGGCTGTCCGGTGGCATGAACATCGAGGAGGTGGCCGCCGA
GACCCCGGAGAAAATCCTCACCACAGTGGTCGATCCGGCCGCCGGCCTGCAACCCTACCA
GTGCCGCAAGCTCGCCTTCGGTCTGGGGCTGGAGGGTGA
>MCNPNBIB_00541 hypothetical protein
ATGAGCGCGCTGAACGCCAGCGAGGCCAATGGTTCCAGCCACTACCTACGCTCCAAAGGT
GAGGGCGAAAGCTGGGCGCACACCCGCGGCGGCGGCTTCGCCGCAGTCACCAGCTTCCGA
CCCTCGGTGATCTTCGGCCCCGGCGACAGCTTCTTCAACCGTTTCGCCGGCCTGCTGGAA
CGCGCCCCGCTGCTGTTTCCGCTGGCCTGCGCCGAGAGCCGCTTCGCCCCAGTCTATGTG
GGTGATGTGGTAGAGGCATTCAGCCAAGCGCTGGACGACAGCCGCACCTTCGGCCACCAC
TATGACCTGTGCGGCCCGCGCAGTTTCAGCCTGGGGGAACTGGTGAGCTACACCGCCCAG
ACCATCGGCAAACAGCGCATCCTGATGGAGCTAGGCGACAGCGCAGCCCGTCTACAGGCC
AGGGTGATGGAAAAGCTGCCCGGCAAGCCCTTTACCATGGACAACTACCTGTCGCTACAG
AGCGACAGTGTCTGCGACGAAAACGGTCTCGAACAGCTTGGCATCGAGCCCACCGATATC
GAAGCTGTGGTGCCACTCTACCTCGCCCATCAACCGCCAAAGGGACCGCCTCTACCAATT
TCGCCAGCCCCCGGGGATGAGCGCCGCTGA
>MCNPNBIB_00542 hypothetical protein
ATGGCCAAACAGCTCACTCTCGAGCAGGTCAGCAGGGATTGCGCCGCAGTTGACTGGCAC
AAAGGGTTTGCCGCGCCGCTTGGAGTGGAAGTGGAGCTTGCGCGCCACCACCTCCTTGCC
AGTGCCCGATTCGCCCAGGATCAGCACGGTGGCCTCGGAGTCCGCCACCTGATCGATCAT
CTTGTTGATCTGGTGCGTCGCCCGGCTGCTACCGGAGAGACAACGGAACAGTTCCACCGA
ACGGGCGGTGACATGGTCGCCATTTCTTCGACTCTCCTGAAACACCTGGGCCTTGTGGAT
CAGCGCCATCAACTCGCCATAGTGGGTGGGAATCTGTAG
>MCNPNBIB_00543 hypothetical protein
TTGGTGTTGTTTCGGACGATCAGCTGGTCACCCACCGTCGGGGTGCCGGAGATCCTAAAA
CTGAGCCCGCCAAAACTGTCGAACTGGCTCGGATTGGCGCTGGAGGGAAAGGATTTGCCG
GCGCTCTCGGTGGCCGGGTCATAG
>MCNPNBIB_00544 hypothetical protein
ATGGAGAACATCTTCACCTGGGGGGATTTCCTCAACCTCGACCGCGGCTCCGAGGAGAAC
GACGATCTGGAGAGCGCCGCCGATGCCGCAAAAGATATCGACGTGCTGAGCGTCAGCCGG
GATGCCAAGGCCTCCGCCAGCAAGCTGCGCTTCGATCTGGATCTGCCTGCCGCCTCAGAG
GATGACCTGGTGCTCAGCGAGGGGGTTCTGCTGCCGGAGTGGGACTTCAAAAAGCAGCGG
CTGCTGCCCGACCTCTGCCGGATAGTGCCGATGCTGGCGTGCCAATGCCGAGCCGGTCCC
GCTACCGGATCATCTGCGCCGCACTGCGCGAAGGCTGCGTGCCCAGTTCCAGCAGCTGGC
CCCAGCGCGAGTCTGGCACCGCAACCAGCAAGAGGGCAGTGA
>MCNPNBIB_00545 3-methyl-2-oxobutanoate hydroxymethyltransferase
ATGCAAGAGGGCGGCGCACAGATGGTCAAGCTGGAGGGCGGCGGGCCGGTGCTGGAGAGC
GTGCGGCGCATGACGGAACAGGGTATTCCGGTTTGTGCTCACCTGGGATTGCTGCCCCAG
TCGGTGCACAAGCTCGGTGGCTACCGAGTGCAGGGGCGTGATGATGCGGCCGCGGCGCGG
ATCTTGAAGGAGGCCTACGAGCTGCAGGAGGCAGGGGCCGATCTGCTGGTGCTGGAGTGT
GTGCCAGCCAGCTTGGGGGCCGAGGTCAGCGCCACGGTCGAGATACCGGTGATCGGCATT
GGCGCCGGCAGCAGCTGTGATGGTCAGGTACTGGTGGTCTATGACATGCTGGGCATGAAT
CCCAATCCGGCCAGTTTTGTGCGCGACTTCCTTGGCGGCGCTGACAGTATCGAAGGTGCC
TTTCAGGCCTATGTGGCGGCGGTACGCGATGGCAGTTTCCCCACGCTTGAGCAGGCCTTC
TGA
>MCNPNBIB_00546 hypothetical protein
ATGCGCCCGGCCACCCTCGTTGTGGAGACACTCCATGACAGCCGACTGCTTCTTGGTCAG
CTTATAGGATTCGCCGTTCCAATGAACAATCCGGTAATCGGTGGAAAAACGCAGACCGAT
GCCACCCGTCGACTCCTCAACATCGGGCACCCCTTTAAGCAGGGCAAGCAACACATCGTC
ATCTATGCAGAAGTCAGCCTGGTCCCGGGCCATCACTTGATGGAGTGA
>MCNPNBIB_00547 Sporulation initiation inhibitor protein Soj
ATGGGTTGTGGGATAGATAAACATCAGCTGAAGAAATCGAGCTGTGATGTGTTGCTGGGG
GACGCCAAGCTAAATGAAGCGGTGCTGGCGGCTCCCGATTCGGGCTTTGATGTGTTACCC
GCGAATGGGGATTTGACTGCAGCAGAGGTTGGCCTGATGAGCGCCACGCTCAGAGAAAAA
CGGCTACGGTTGGCGTTATCCAGTACCCAGGAGAATTACGATTTCATCATCATCGACTGC
CCGCCCTCGCTGAATATGCTCACGGTGAATGCGTTGGTGGCAGCCGACGGGGTACTGATC
CCGATCCAGACTGAATACTACGCATTGGAAGGTTTGTCGGCGCTGATGGGCACGGTGAAC
CAGATTCAGGAGCATCTCAACCACGATCTACGTATCGAAGGGATAGTGCGCACCATGCAC
GATCCGCGCAACAATCTTGCGGTGGATGTATCGAACCAGCTTACAGGTCATTTCAGCTCA
AGCGTTTTCGAGACCATCATCCCGCGCAACGTGCGGGTGGCCGAAGCGCCGAGTCATGGT
AAGCCGGTTTTGCGTTATGATAGCGCCTCCCGCGGCGCGAGGGCCTATCTAGCGCTGGCT
GCCGAGCTGCTGGGGCGCCACCATGTGGCGGTAAGTGCATAA
>MCNPNBIB_00548 hypothetical protein
GTGGTTGAATGTCCGCCGTCCGCTGAAAAAGGCAACGAAAAGGGAAATGTGGCAGGTTCA
AATGATCAAAAGCCAGAAACTTACTGGAGCGATTACGAGACTTCGAGCAAGATGTCCTGT
GCTTCATGGATGCGGAGAAAGTTCTCTTTACCGATAATCAAGGTAAAAACGATCTGGTAT
GGCAAAGGTGCAGCGGAAGCTCTCCAATTGTTTGAGATTCATGGAAGGGACAAAAATCTT
TTGTCGAGTTCGAAGTTACCTGTCAACTTACTGAAAGTAGGGCATGACGGCCACACAAAC
ACTGATGCTGCATTTTCAGGAGAAGAACCCACAGCTCAGGAAGTTGAATGA
>MCNPNBIB_00549 hypothetical protein
ATGGATAGAAAAATCCTCTTCGGAATCCTTGCCGCCACTCTCGTCGCCGTCAGCCTGGCC
GTCATGCTGCCCGGAGGAAAGGCCCCTGACGCAGAGCCAAAACTCCCCTGGAGGATCAGC
CTGGATGCGCTGGGCAACTCCCGCGTGTTCGGCCTCACCCTGGGCAAGAGCACCCTGGCG
GATGCCCGTCATCTGCTCAGGGATGAAGGCAAGGTCTCACTCTTCATCTCCAAGGGCGAA
GCCCCGGTGCTAGAGGCCTATTTCGAACGCATGGCACTGAGTGGCCTGAAGGCCGATTTC
GTGTTCGTATTGGAGGCCGACGAGAGTCAGCTGCAGGGCTTCTATGAACGGGGGGCGCGC
AATCGCCCGCACACACAGAGATGA
>MCNPNBIB_00550 Sensor protein FixL
TTGATCAATGCCCGCGACGCCATTGACGAGAGTGACAAACGCGAGATTCTGGTCGAATCC
AGCGTCGAGGAGAGGCAGGTCTGCCTGGCAATCAGCGACAGCGGGCCAGGCATCGCAACG
GAGGTGGCAGAGCGGCTGTTCGATCCCTTTGTCACCACCAAGCCGGCGGGCAAGGGCACC
GGCCTGGGTCTGTCGGTCTCACGCAGCATCATCGAAGGCTTTGGTGGAACCCTGCAGGCT
GAAAACAACACCACCGGGGGCGCCTGTTTCCACATCTGCCTACCAAAGTGGAACCATTGA
>MCNPNBIB_00551 hypothetical protein
ATGCTTTCGTTTCCCGTGGGTGGGGTGTCCCCTGCCTCCTGGTTGCCAGGATTGATCCAG
ATCAAGCCATTGTTCCTGACCGCAGAATACCATAGCAAATCACTCGGGTATTCACTTGTT
ACAGTAACAAAACCCCATATGTCTCTCTCCCTGCAACACAAACGCCATCTCTTTCAGGCC
GGTTTCTTCCTCCTGTTTGTCCTGGCGCCGCCCCTCGATCTGTTTCGCTTCGATCTGACC
CTTAACCATTTCATCCTCTTCGGCCGGCCCTGGACTTTGGGGATAGACCAACTGGTTGCT
GGGGAGATCAGCAGTACCGAGGCGGCTGCCAACATCTTTCTTCGTGGTTTCCTTCCACTC
GCGCTGGCGGCGGCGGGGCTGATTTGGATTGCCTGGCGCTTTGGTCGCCTCTACTGCGGT
TGGCTCTGTCCTCACTTCTCGGTGGTGGAGACGATCAACCGGCTGATGTTCCGTGCCAGT
GGCAAGCAGAGCATTTGGGAGAAATCACCACAGCCGGAATTGCAGCCGAATGGTCTCTAC
ATGAAGCCGGACAGAAGATTCTGGCCGTTGACCTGGCTGGCTGCATTGTTTTTTGCCTTC
CTCTGGGCGGTCAGCTTTCTCACCTATCTGCTGCCGCCGTTTGAGATCTACCATAATTTG
TTCCACTTCAGCCTGACCGGCAATCAGGCACGTTTCATTGGTGCGGGGACTGGGTTGCTG
TTCATCGAGTTTATGTTTGCCCGCCACCTCTTTTGCCGATTTGGTTGCGCAGTGGGGGTG
TTTCAGAGCCTCGCTTGGATGGCCAACAACCGAGGCATGGTGGTGGGTTTTGATCGCAGC
CGCGCCAAACTCTGTGGCGAATGCAACAACGCCTGCGACAATGTCTGCCCGATGCGCCTC
AAGCCACGCAGCATCAAGCGGCGCATGTTCACCTGTACCGAGTGCGCGCAGTGCATAACC
GCTTGTGAAACGGTACAGAAGCCTTTCGCGCGCCAGACCTTGTTGCAGTGGGTGGAGGAT
GAGGCGGCAATCGCAGTGGCTACGGGACGACCTGTCACCAGTCAAAAACCGAAAAGCCAG
CCAGTTCCATGA
>MCNPNBIB_00552 Cell division protein FtsA
ATGTCTGGGGTGCGCCTGGAAGCGCGCGTGCACATGGTTACCGGCGCGGTGAGCGCGGCG
CAGAACATCATCAAGTGTGTGCGACGCTGCGGTCTGGAGGTGGATGACCTGATCCTGGAG
CAGCTCGCCTCCAGCTATGCGGTGTTGAGTGAGGATGAGAAGGAACTCGGCGTCTGCCTA
GTCGATATCGGTGGCGGCACGACCGATATTGCGGTCTTTACCGCGTGGTTCGATTCGCCA
CACTGCGGTGATCCCGATTGCTGGTGA
>MCNPNBIB_00553 ATP-dependent RNA helicase RhlE
GTGCGCTCCCTCATATTAACGCCTACCCGTGAGTTGGCAGTCCAGGTTGGGGAGAGTGTC
GCCACCTATGGCAAACATCTGCCGCTGCGTTCTACGGTGGTATATGGCGGGGTGAAGATA
AACCCTCAGATGATGAAACTGCGCCGGGGTGTCGATGTTCTGGTCGCAACGCCGGGGCGT
TTGCTGGATCTGTACAACCGTAACGCGGTGAAGTTCAAACAGCTGGAAGTGCTGGTGTTG
GACGAGCCCGACCGATATGCTGGATATGGGTTTTATCCCACGACATTCGCAAGATCCTCA
GCGTATTGCCCAAGCAGCGCCAGAACCTGA
>MCNPNBIB_00554 hypothetical protein
ATGTCCGTGGATGACTGGGACAGCGAATGGCCCGATTCGGTCAAGCGGTCCCTGATTGCC
GAGAGCCTGCGCATTCACCGCATCAAGGGAACAGTGGCGGCGATCCGGCGGGTGCTCAGG
GTGCTTGGCGGTTGA
>MCNPNBIB_00555 Bifunctional protein Aas
TTGCCGACACTGGTCCGAGTCGATGATCTGGCTGCCCAGGGGCTGGGGCTGGTGATCGTT
CCGATCTACACCAACGACCGGCCCGAGAACATCGGTTACATCCTGCAGGATGCTGGGGTG
AAACTGTTACTGCTGGAGAATCATGAGCAGTGGCAGAGCCTGCAGGAGATCCAGCATCAA
TTGGCCGGCCTGGCACGGATCGTCACCCTGCAGACGGTTGAGTCAGAGATCCCCCAGCCA
CGACTGCTGCATCTCGACGCTTGGTTGCCCGCCACTGCCGGCAAGTATCAGGCTGTTGAT
CTCGACACTAACGCCCTTGCCACCATCGTCTATACCTCCGGCACCACCGGTCGCCCCAAA
GGGGTAATGCTGAGCCACCGCAACATCCTCTGGGACATCGAGGCCGGGCTCAAGCTGATC
GATGTCTTCAGCAACGACCTGTTCCTCTCCTTCCTGCCGCTCTCCCATGCCTTGGAACGC
ACCGTCGGCTACTATCTGCCGATCGTCGCCGGCTCTCGGGTCGCCTATGCCCGTTCCATC
CCCGGAACTGGCGGAGGATCTCCAGCAACTGCGGCCCACAGTGCTGATCGCGGTACCACG
CATCTTTGA
>MCNPNBIB_00556 hypothetical protein
ATGTTGGGTGAAGTTATCGATCGCCAGCAACTGCAGACCCGGTGCTTGCGGATGACTCGG
ATGCTGCCGCACAAAGGCGAGATAGGCGCCAGCCGCATCGAGGATGCGCTGCTGCTTCAG
ATAGAGATCACCCAGGCTGCGATAGACTCGGTGCAGCCAGCCCCTGCCTCCGTTTTGCCG
GAAGTAGCGATCAATGCCGGCAGCACCGCCCAACTGGATGAAGCTGAGGCTCACCACCCG
CAGGGTATCCTGCAGCAGCTCCCGCTCTCCGCGCGCCAGCGCATCACTGTCGAGCCGTTC
CAGGGCATCGGCCCGCCGATCAAGCAATCGAGTGAAGGCATCCAGCGCCGCTTCGAAATG
CTGCTGTTTGAACAGCGCCCAGCCAAGTTTGAACAGCGAACGCTGATGGAAGGGCGAGGC
CTCGCCAGCTGCCACCGCAGCAGCATAAGCGTGCTCGGCTCCAGCATAGTCGGCCTGCGC
GAACAGCCACTCACCACGGCGGAACTGCGCCTCCTGTAG
>MCNPNBIB_00557 hypothetical protein
ATGCTCCCGCACCAGCTGATCGAGGGCCTGCTGCGAGCGCGCCGGACGACCAGCCAGCGC
CTCCGCCCGGGCCAACTGGTAGAGCAGCCGGTCACGTCCGGCAAAGGCCCCATCCTGCTC
CAACAGCCTACGATAGAGCGCGATGGCGCTGGCGAAATCCTGCGCTGA
>MCNPNBIB_00558 hypothetical protein
GTGGCAGGCGACGAAGCTCGCCTCGTTGTCGCCGATCAGGTAGGTGGAGGCGATGGGCCG
GGGCCCGAAGCGCAGGTGGGAGACGGTGACCGCGCCGGACTTCTTGGAGTCGTACTGGAA
GTAGCCTTGGGCGAAATTATCGGTCTGCTCGCCGATGATCTTGATCGAGTTCTTGTTGGC
GGAGACGGTGCCGTCGGCCCCCAGGCCGTAGAAGACGCAGGCGGTGACCCCTTCTGCGGC
ATCGGGGCGGAAGGCCGGCTCCCAGCCGAGGCTGGTGTGGGTCACATCGTCGATGATGCC
CACGGTGAAGGGGTGTTTGGGCTGATCCTGCGCCAGCTCGTCGAAGATCCCCTTGACCAT
TGCCGGGGTGAACTCCTTGGAGGAGAGGCCGTAGCGGCCGCCACTGATGCGGGGCATGGT
GTCGAGGGCGCCGCGGCTGAAGGCCTGGGCGAAGGCGCTGGCCACATCCTTGTAGAGGGG
CTCGCCGTCGGCGCCCGGCTCTTTGCAGCGGTCGAGCACGGCGATCTTCTGCACGCTGGT
GGGGATCGCCTCGAGCATCTTGTCGGCAGCGAAGGGGCGGAACAGCCGCACCTTCAGCAG
GCCGACCTTTTCTCCCCGCTTGGTTAG
>MCNPNBIB_00559 hypothetical protein
ATGCTCGGGACGGTGACGCAGCGCGATCCATGCGTTGACGCGGCGAGCCATTTCATCGAG
GCACGTCGGCAAGGTCTGCGAGGACATTTCATCCGGGGCGAGGCGGGCGAGCTCTGTCAC
TTCGCTGTCGGTCAAGTCGTGGATGTCGTCGAGAAGGTTCAGTGTCTGCTGGCGGTTGTC
GGAGACCGCGAGCGCGGTCGCGCGGTAAGCGGCAAAATCCCTCGATTGAAACTTGCGCGC
GTTTGA
>MCNPNBIB_00560 hypothetical protein
GTGCTGGAATTTGCCCGCAGCATCGACAACGAAGCGGCCCTGAAGTCGATCAGCATGGGT
GCGCCACAGATCATGGGCTGCCATCACGAGCAGATCGGCTACCCCTCGGCAGAGGCCATG
TTCGACGCCTTCAGCAACGACATCGAAGCCCAGATCCGCGGCTTTTTCGACTTCTTCTCC
CGCACCATGGTTCAGAGGTTACAGCGCCAGGACTTCAGCAGCTTTGCCGGGCTCTACAAC
GGCAGCGGCCAGAAACAGAAATACGGCAGCTGGATAAAACAGCACTACGACGCCTTAAAG
CAGATAGCGCCCAGATAA
>MCNPNBIB_00561 hypothetical protein
ATGAGTGTACCCTCTTTTATCAGCACTATTTTCGAACCGGCCACCAAACTGATCGATGAA
CTGCACACCAGCGAAGAAGAAAAGATGGAGATGTAG
>MCNPNBIB_00562 hypothetical protein
TTGCAATCTTTGGCCTTGCCGCTCGCCAGCGACCCACAGCTTGCCGAGATGAATGAGGCG
ACAGACCGGGCCGCCGCCGCCCAGCAGCGACGTTTGCCGTCGCCGGCGGTGCTGCGCCGT
CTCTACGACAACCTGGCCCATCCAGACTGGGATCAGGTCGGGGAGCGCTGCCTCTCCTGC
GGCAACTGTACCGCGGTCTGTCCCACCTGTTTTTGCTACTCCACCGAATACCGCACGGCG
CTGGACGGGACAAGCGCCGTGCGCATCCGCCAGTGGGACTCCTGCTTCAACCCGGCCCAT
AGCAGCATGGGCCGTTTCAATGTGCGCACCACCATCCCGCAGCGCTACCGGCAGTGGCTG
ACCCACCAAGCTGGCCGGCTGGCAGGATCAGTTCGGGCGCATCGGCTGCACCGGCTGCGG
CCGCTGTATTAG
>MCNPNBIB_00563 Carbamoyl-phosphate synthase small chain
TTGCTCTCTCTGGCCAGCGGCGCCAACACCGTGAAGATGAAGTTTGGCCACCACGGTGCC
AACCATCCGGTGCAGGATCTGGCCGAAAAGACAGTGATGATCTCCAGTCAGAACCACGGC
TTTGCAGTGGATGAACAGAGCCTGCCGGCCAAGCTAGCGGCGACCCACCGCTCCCTGTTT
GACGGTTCCCTGCAGGGTATTNCANNTTCNGCCAACNCGGACCAAAGCCGGGCCTTCGGC
TTCCAGGGGCACCCCGAGGCCAGCCCCGGTCCCCACGATGTAGCGCCCGTGTTTCGGATT
CATTTCATCGAGTTGATGAAGACCAGAGTGAATTAG
>MCNPNBIB_00564 hypothetical protein
TTGCAGCAGGAAATCAGCCAAACGCTGGCGGGCTGGCCGGCTCAGGCCGAAGAAGGGGTT
GTGGGCGAAGAGCGCCTTGGGGCACAGCATCAGCGCCCGGGCGATGCTCAGATGACGCTG
CTGCAGCGGTGTCATATAGGCTGGCAGCAGGCTGTGGTCCATCTGTCCCTGCATGGCACC
GAGCAGGGCCTGCTCACGCAGGGCGATGGTTTGCTCGTCGTCCTGCTGGTGGTAGTGGGC
TGCCAGCTTCAGGTTGTCCAGGCCGCTGAGCACCGAGAGCAGCGGGATGGCGTGATCTAC
ATAGCCTAG
>MCNPNBIB_00565 RecBCD enzyme subunit RecB
ATGCAACCACTCAATCCCCTCTCCTGCCCCCTCACAGGGCGTCTGCTGATCGAAGCCAGT
GCCGGTACCGGCAAGACCTATACCATCGCCATCCTGTTCCTGCGGCTGCTGCTGCAGGCG
CGCCTCGAAGTGGAGCAGATCCTGGTGGTGACCTTTACCGAGGTGGCCACCGCAGAGCTG
CGCATGCGCATCCGGGCGCGGCTTCGCGAGGCGCTGCAGCAGCTGCGCGGTCTGGCGCAG
CAGCCCCCCGATCCCCTGCTGCGGGAGCTGCTCGATGGCATCGATGGGCGTCAGGAGGCG
CAGCAACGGCTCGAGGATGCCCTGGTGCGCATGGACGAGGCGTCAGGTCTTCACCATCCA
CGGCTTCTGTGGTCGGGTGCTGCAGGAGTACGCCTTCGAGAGCGGTATGCCGTTTGA
>MCNPNBIB_00566 RecBCD enzyme subunit RecC
GTGACGCCTGCCGGTCTGCTCAGCTACCGGCCCGGCAAACTCAAGGCAAAGGACCGCTTG
CGTCTCTGGGTCAACCATTTGGCCCTTTGTGCGCTGCGTCAGCAGACGGCAGCAGAGGCG
CCGCTCAGCTTGCATGTGGCGGAGGATCAGACGCTGATCCTGCACTCGGTCGAGGCGCCG
GGCCAGTTGCTCGCCGATCTGCTGCAGGCGTGGTGGCAGGGGCAGTGCGCGCCTCTGCCC
TTCTTTGCCGCCGCCTCTCTCAGCTTCGCGGAGAGTGGGGATCTACAGAGAGCGATCAAG
GTCTGGGAGAAAGATCACGACAGTGGCGCCCCCAATTGGGCCGTTTCCACCGCCTTTCGT
GGTATGCAGCCGCTGGCAGAGGAGGCGTTCAGTGGTTTGGCGACGCGTCTGGGTGGGCCG
CTGCTGGCGGCCAGCGAGAGTATCAAGGCAGCCAGGGATCGATAA
>MCNPNBIB_00567 Chaperone protein DnaJ
ATGCAGCAAGGCTTCTTCTCAGTGCAGCAGACCTGTCCGCGTTGCCACGGCAAGGTCAGC
ATCATCAGCGACCCCTGTGGCAGCTGCCATGGCCAAGGGCGGGTGCAGCAGCACAAGACC
CTCTCGGTGAAGGTGCCGGCCGGTGTCGATACCGGCGATCGCATTCGTCTCTCCGGCGAG
GGTGAGGCGGGGGAAAACGGCGGTCCGTCCGGCGATCTTTATGTGCAGGTGACGGTGAAG
CCGCACAATATCTTCAGTCGTGAGGACAACACCCTGTTCTGTGAGGTGCCGATCAGCTTT
GTCACCGCCGCGCTGGGTGGTGAGCTGGAGGTGCCGACTCTGGACGGTAAGGTGTTGCTG
AAGATCCCGGCGGGCACCCAGACGGGTAAGATGTTCCGCATGCGTGGCAAGGGCGTGAAG
CCGGTGCGCGGCGGTCCGGTGGGCGATCTTCTCTGTCGGGTGCTGGTGGAGACGCCGGTT
CATCTCACCGATGAGCAGAAGGAGTTGCTGCGTAAAACTCGAGACCTCGATGAAGAAGGG
CGGCAGCCGCCATAG
>MCNPNBIB_00568 Multidrug resistance protein MdtC
ATGCCCGGGGGACCCCGGTGCGCCTGCGGGATATCGCCCAGGGTACAGCTGGGGCCGGAG
CTGCGGCGTGGCGTGGGCGAGCTGAACGGTGAGGGTGAGACCGTCGGTGGCGTGGTGGTG
ATGCGCTTTGGCGAAAACGCCCTGACCACCATTCAGAAGGTACGGGAGAAGCTGGAGGCG
TTGCAGGCGGGGCTGCCAGACGGGGTGGAGATCGTGCCGGTCTATGACCGCTCCGACCTG
ATCCAGCGGGCGGTGGACAATCTGCAGCACAAGCTGCTGGAGGAGTCGATTGTGGTCTCC
CTGGTCTGCATCATCTTCTTGTTGCACGCTCGTTCCGCCCTGGTGGCAATCCTCACCCTG
CCGGTGGGTATCGTGATGGCCTTCATGGTGATGCATGCACCAGGGCATCAACGCCAACAT
CATGTCCCTTGGGGGTATCGCCATCGCTATCGGCGCGATGGTGGACGGCGCCATCGTGAT
GATCGAGAACGCCCACAAACACTTGGAACAGATGGCCCGCCGACTGGGACGGAAGCTGAG
TGA
>MCNPNBIB_00569 hypothetical protein
ATGGCGCGGGCAGTTGGCATCGAGGCCGTTGCCGTGCGCAAGTTGCGCCTTTCCTCACGT
TTCAGCAAGGGCGAGCGGATCACCCTGGAGGCGGACACCACGGAGGACCCGGAGGCGATC
CACGATCTGCTGGACAAGATCGGCAAGGCCACGCCGTTGCACCTGTATAACATCACTCAG
GTGGAGATTGCCGCTTCCGTGGTGGTCGATGCCGACAAGCCGGCCAGGATTGTTCCCATC
CGCATCACCTATCCCAATTCCTGCTCGCTCAAGTATGACGAACTGGGCATGAAACTGCGC
GACATGCTGGAAGCCCTCGGGCATTGA
>MCNPNBIB_00571 hypothetical protein
ATGGGGCAGCGCATCTATCCTTTTCTACCGGTGCGTTTGCTCAGTCGTTTCCAGTACAAC
ACTAAAGAATATGTCAAAGCAATACACTGTCCTGTGCTGATGGCGCATAGTCGTGATGAT
GACATTATTCCCTACGAAGAAGGCCGGGATATTTTTAATTCCGCCCACGAACCCAGATAT
TTTCTGAAAATGCGTGGCGGCCATAATGACGGATTTATCATTAGTGGCTCAAGTTATGTC
GATGCACTGGAATCATTTATTAACACTAGCGTCAATCAACAAAACATGAATACACAATAG
>MCNPNBIB_00572 N,N'-diacetyllegionaminic acid synthase
ATGCTGGAGATGTTTCGCCGCCACCAGTTCGAGCCGGAGCAGTGGCGGCAGATCTGCGAC
TGTTGCGACGAAGAGGGAATCATCTTCCTCTCCACGCCGCAGAACCGCAGCGATCTGGAT
CTGCTGCTGGAGCTGGAGATCCCGGCGATCAAAGTCGGTTCCGATGATTTTACCAATCTG
CCACAGCTGCGCGACTATGCCTCCACTGGCCTGCCGATGATCGTTTCCGCTGGCATGGCC
GACCTGGACGAGGTGGAGCAGGCGCTGCGGGCCATCGGCACGTTCAAGGGCCACCCGACA
GTATTGCTGCACTGCGTTTCCCAATACCCNGGCGCCGCCAGAAGATGCCAACCTGCGCAA
GCTGACTAG
>MCNPNBIB_00573 hypothetical protein
GTGCTTCTTATTGCTTTGTCCACGCTACTGCTGGCACCCTCGCTTTTTGCCCGTGAAATA
ACCGGCGTGCCGCTTGCTGAGACAACCACAGTTGCTGGTAAGTCACTGCTGCTGAATGGC
GCCGGCATCCGAACAAAGTTCTTCTTCAAGATCTATGTGGGCGCCCTCTATTTGCCCCAA
AAATCGACTGATCCTGAGACCATCTACCCGATGTCTGGACCCAAAAGGGTCAGCATGCAT
TTTCTCTACGATCACCTGGATAGAGAAAAGCTGGTCGATGGCTGGAACAAGGGGTTCAGA
AAGAACCTCGACAGCACCGAACTGACCACCCTGCAGCCGCGCATCGATGCCTTTAATGCC
GCCTTCAGTGGCGTCGATGAGGGGGATGAGATCCATCTCGACTACATCCCAGGGCGTGGC
ACCGAGATATGGATTCCCGGTCAGCTCAAGGCCACCATCAAGGGCGCAGATGTTCATATC
GCCTGGCTGACAATCTGGTTGGGAAATGAGCCCGCGGACAAAGGGCTGAAGGAGGGTATA
GTTGGCGCGATGAGCGGCGGATCGGGTGCGGGAACACTCCGTCACTGA
>MCNPNBIB_00574 hypothetical protein
GTGGGGGTTGGGGTACTACCTGATGAGCTGCCGGAGCTGCCGGAGCTGCCGGAGCTGCCG
GAGCTGCCGGAGCTGCCGGAGCTGCCGGAGCTGCCGCCTGCGTCGGTAGTGGCACTGCTG
GTGTTGTTGCCCGCTTTGGTTGCATTGCTGATGTAG
>MCNPNBIB_00575 hypothetical protein
ATGGACCCGAAGCTGCTTGACCTGCTATATCGCCTGCAGAGCAGCGTCGGGCGGGTAGGG
GAGTTTCAGGTGATCTCCGGCTATCGCTCACCTAAGAGCAATGCCATGCTGCGTGGCAAA
AGCAATGGTGTCGCCAAGCGCAGTCTGCACATGCAGGGCAAGGCGATCGACGTCCGTCTG
CCGGGAACTGAACTGAAAGAGCTGCGCAAGGCGGCCCTGGCGCTAAAGGCGGGTGGCGTC
GGCTTCTACCCAAAATCCAACTTCATTCACGTCGACACCGGCCGCGTGCGTTTCTGGTAG
>MCNPNBIB_00576 hypothetical protein
ATGGAGTCGATGCCGGTCAGCCGAATCCGGGTCTGGAGCCGCTGGCTGCGTCTCAGCCAC
TGGACCATGGCGTTGGCGGTGTTCGGCCTACTCGCCTCTGGCTGGCTGATCGGTCATGCC
CCGACGTTGCGCAGCGAGGCGGGTGAGTTCCATTCGATCTTCGCTGCACTATTGATCCCG
GCACTGCTGGTACGGATCTATCTGCTCATCCTTGGCCAATGCAGCGATCACATCTCCGAC
TGCGAACCTAACCGGCACCGCCTGCAGCAGGCCGGGCAGCTGCTGCTCTTCTATTTCAGC
CTGGGGCGCTTGCCGCTGCCCAAGTGGTACGCGCACAACCCACTGTGGGGGCCGATCTAT
CTGGCACTCTTCTTCTTTTAG
>MCNPNBIB_00577 hypothetical protein
ATGCAGCCGTTTCATGCCGAGCCAGAGCTGACCGTGGTCGGGGTAGATGGGGGCGACTCG
AGGGAAGGTCGCCTTGAACCAGTCGCTGCCGGGCGTCTCCGTCCACTCGGGCGTGTGGAG
GGTGAGGGTGGGCTGGCCGCGTCGGTCGTCACCGTCGATGCGGTTACCCTGGGGGTCGCG
GCTGTGGCGGTGGAGGCGGCCTGCCCGCTGGATCAGCAGGTCAATGGGGGCCAGGTCGCT
GATGAGTCGGTCGAAGTCAAGGTCGAGGGACTGCTCCACGACCTGAGTGGCGATGAGGAG
GCGACCCCGGCGCGCCTCTTCGTCACTGTTAGGGCCGAAGCGGGCCACCACCTGCTGTTC
GATGTTGAGCCGGTCGTCTAG
>MCNPNBIB_00578 hypothetical protein
GTGGAACAGAAGAGACAGGGTGAGCCGATCCGCATCTGGGTTCCGGCCTGCTCCAGCGGT
GAAGAGGCCTACTCCGTCGCCATCACCTGGCTCGATTTTCTCGAACAGGCGCAGATCGAC
CGCCCCTTGCAACTGTTTGCCACCGACATCGACGCCGCTGCCATCAAACAGGCCAGGCGC
GGCATCTTTGCCCCAGATCAGGTGGTCCCCCACCTCTCCCAGCGGCGGCTGGAATACTAC
TTCAACCGGACGCCCCAGGGTTGCCAGATCAACCCGGAGGTGCGCGACCTCTGCATCTTC
TCGGTACAGGATCTATTACGTGACCCACCCTTCTCTCGTATCGACCTGATCTGCTGCCGC
AACCTGCTGATCTACCTCAAACGCAAGCCCCAGCAACAGCTGCTGCAGACCCTCCACCGC
TCCCTCAACCCCACCGGCTTCCTCATGCTCGGCGGTTCCGAATCCATCGGCGCCTCCTCC
GACCTGTTTCAGGTGGCAAACAAGCGCACCCGCCTCTACCACAAGAAGACACTGCCAGGC
GAGCTTTCGCAGCAGTTCCTGCGAACCAAGGGTCGCCTGCCGTTGGAACCGGTAAAACCG
GTCTCCGAACCCCCCACTCCGAACAGCGCAGAGATGGCGATCAACACCCTGCGCGAACGC
CGCTGCCCTCCTGGTGTGACGCTTGACCGGACACACAATATCCTGGCCTTTCACGGCGAT
GTCTCGCCCTATCTCGCTCACCCCCCTGGGCAGGCCTGA
>MCNPNBIB_00579 hypothetical protein
GTGCAGCTCCTCGTTGGCAGCCAGCAGCTCATGGTTGAGGGTACTCAGCTCCTCATTACT
CGATTGCAACTCCTCCTTGGCGGTCTCCAGCTCTTCATTGGTGGACTGGAGCTCCTCATT
GGCGGAGAGATTCTCCTCGCTGACCGTGTGCAGCTCCTCATTGGTAGCCCGTAG
>MCNPNBIB_00580 Valine--tRNA ligase
ATGGATGACGGGCTCTCCGAAGCAGTCAAAGAAGTCTTCGTGCGCCTCTATGAAGAGGGG
CTGATCTATCGCGGCAAACGCTTGGTCAACTGGGACACCAAGCTGCACACCGCAGTCTCC
GACCTGGAGGTGCTCAATGAGGAGGAGAGCGGCCACATGTGGCATATGCGCTACCCCCTC
TCCAACGGCCAGGGCCACCTGATCGTCGCCACCACCCGCCCCGAGACCATGCTGGGCGAC
TGCGCGGTGGCAGTGAACACACAACGATGA
>MCNPNBIB_00581 hypothetical protein
TTGGGCATCCTCTACGATCTCTATCTGAATCAGCCGCAGGAGGCGCTGGCGCACTACCGG
CGCTATGCAGCGCTCTCTGTCGATGAGCAGGCGGAGAGCAGAGTGTGGATCGCCGAGCTG
CAGCGGCGCATTGCGGCGGAGGACCGATAA
>MCNPNBIB_00582 hypothetical protein
ATGTTGAAAGGCATCAAAGAGATATTGAAGACGATGGGCGAGGCGTTGACCTATGCGGAT
GCTGGGGAGATGCTCCTTGCGGAACAGAAGGCCGAGGTGCTGGCCCGTTCCACGCGATTC
ATTCCGGGCATAGCCGATACAGTGCAGCCCAGTGTGGTCTTGGCCGGCGATGAGGTATTT
GGCCCCGTGGCGGTGGAGCGTGCGATTGCCTTGTGTCGTGAGAAAAATGCGATGCTGGAT
CTTCTTTACGTCTCGCCACAAGGTGGTACGGCAACCATCGGTCTGGCGGAGGTGTTGACT
CGCCTGGAAGGGGAGATCGATCTGGATTTCCAGGTGACGCGTCGGCATTGGTGA
>MCNPNBIB_00583 50S ribosomal protein L6
ATGCGGGCGTTGCTTAACAATATGGTGGTTGGGGTGAGTCAGGGCTTCGAGCGTAAGCTA
GAGCTGGTTGGTGTGGGTTATCGTGCCCAGGCCAAAGGCAAAAGCCTGAATCTCAGTCTC
GGTTTCTCACACCCCATCGACTATTCCTTGCCTGATGGGGTGGATGCTGCAACTCCTTCT
CCAACTGAAATCATCCTTACTGGATTTGATAAGCAGCGAGTTGGGCAGGTAGCTGCGGAG
ATTCGTGCTTTTCGTCCGCCAGAGCCCTACAAGGGTAAGGGCGTTCGTTATTCGGATGAG
CTCGTGGTTCGTAAAGAAGCCAAGAAGAAATAG
>MCNPNBIB_00584 Phosphate regulon transcriptional regulatory protein PhoB
ATGGAGGCGGAAGACGCCGGGCAGGCACGCACCTGTCTGGCCCGGCAGATACCGGACCTG
ATCCTGATGGACTGGATGCTGCCCGGCACCAGCGGGGTAGAACTCACCCAGGAGCTGAAG
CGGGATTCCCTGACCGCTGAGATTCCGGTGATCGTACTCACCGCCCGCGGTGAAGAGGAC
GATAAGGTACGGGGTCTGGAATCGGGGGCGGAAGACTATGTGACCAAGCCCTTTTCGCCC
CGCGAACTGATTGCCCGGATCAAGGTGATCCTGCGCCGGGTGGCACCCCACGCCACTGAA
GAGGCGGTGGAGGTGGCGGGGCTGCGGCTCGATCCGACCTCCTATCGGGTCAGCGCCGAT
TCGAAGGAGATCGAACTCGGTCCCACCGAGTTCCGCCTGCTGCACTTCTTCATGACTCAC
CAGAACAAGGTGTTCAGCCGTTCACGGTTGCTCGACAACGTCTGGGGCACCAACGTGTTC
ATTGATGGAGCGCACTGTGGATGTACACATCCGACTGCCTGCGCAAGATTCTAG
>MCNPNBIB_00585 Sensor histidine kinase RcsC
ATGGCCCCAAAACTTCCGGAGAAAGTGTTACTCGTCGATGATGATCGCAACCTGCTGGAC
TCATTCCGCCGCCAGTTTCGCAAAAGATTGAACTTGGTCACCGCTGTCAGCGGCGGTGAT
GCACTGCAGGCGATCCAGGACGACGGCCCCTTTGCAGTGGTGGTCTCGGACATGCAGATG
CCCAATATGGATGGCGTAGAACTGCTCACCAGGGTCCGGGTAGCCGCCCCCAACACCGTT
CGCATCATGCTCACTGGCAACGCCAACCTGGAGGTGGCCCTGGGCGCCATCAACCAGGGC
CACATCTCCCGTTTTCTCAACAAACCGGTGGAGGTCCCCGAACTCTACGAGGCGATAATC
GACGGCATCCAGCACTACCGGCTGGTGATGATGGAAAAAACGCTGCTGAATAAGACCCTG
AAGGGGGCAGTGAACCTGCTCACCGACATCCTCAGCCTGGTCGATCCCGACTCCTTCAGG
TCAGGCCTCCCGCATCAAACGCCACGTCGACACCATGCTCAAGAGCCTGGGACTGCAAGA
CACCTGGCATTTTGA
>MCNPNBIB_00586 Queuine tRNA-ribosyltransferase
ATGCGCAAGATCACCGAGCAGGGGGTCGCGTTTCGCTCGCCGGTGGATGGCAGCAAGGTC
TTTATGGGGCCGGAGGAGTCGATGCAGGTGCAGCGGGAGCTGGGTTCCGACATCGTGATG
ATCTTCGATGAGTGCACCCCCTATCCGGCCACACAAGAAGAGGCGCGGGCCTCGATGGAG
CTCTCGCTGCGCTGGGCAGAGCGCTCGAAAGTCGCCCACGGCGACAATCCGGCAGCGCTG
TTCGGCATCGTCCAGGGTGGAGTCTATGAATCTCTGCGCCAGGCCTCTCTGGAGGGGTTG
ATGGCGATCGGCTTCGACGGCTATTCGGTGGTTGGCCTGTCGGTGGGTGACCCGCCAGAG
GATCGCTGGCGCATCCTCGACTTCCTCGCCGACAAGCTGCCCGCGGATAAACCCCACTAT
CTGATGGGGGTCGGTACCCCGGAGGATATCGTTCGGGCCGTTCCAGCGTGGTATCGACAT
GTTTGA
>MCNPNBIB_00587 hypothetical protein
TTGACGCTGGAGCGGCGCCCGGTCGAACTAGTGAAGCATAAACCGCCGGAGATTGAGATC
CCCGAGGCCAAACCCAAGCCGGTGGTGAAACCTAAGCCAAGGCCCAAACCGAAACCTAAA
CTGGTGGCAAAAAAGCGGCCGAAGGCGCCACCGGCCAGGGTGGCGAAACGGCGGGTGCAG
AGCGATCCGGCCGCCGCGCGACGCAAGGCGCAGCAGTCGGGCCTGCTTGCCTTCGCCGAT
GAGCTGGCGGATCTGCGTAGCGCGCCGGTGGTGAGTAGCACCACAGCGACTCGCAGTCTC
TCCAAGGCGGGCAAATCAGGCGAAAAAGGTGGCGCGTTCTCTGGTGACCGCGGACGCCGC
TAG
>MCNPNBIB_00588 hypothetical protein
GTGTTTGGATTATTCAATAAAAAGAAAATGAATTTTAACTGCCCAATGTGTGGCATCACT
TACTGGGTTAAACTTAATCCTGCTGAGTTTGCAACTTATGATTACAAGTACAGAAATGAA
GCATCACTTATAAGTATCGAGAAATGTGGATTTTGTAAGCTGGATATGTCTGTTGTCATT
TTTAAGTCTGGTTCTGTGAAGGCATATGATGATCAATGGGAAGCATATGAAGCAGATTAC
TCGGAGAAAATTGATAAGGTGCATGACCGAATTTCAGAGATAGAAGATGAGCTGGAGGAA
AACCCAGATAACACCGCGTTAAAGAAGGAGCTTAAGAGATTAGAGGCGAGAGAAGAAAAA
ATAGAAGACTCTTATTTAAATAAGGAAGAAAAATATACTGAAAGGCAGTGGAAGTGGAGC
GATAAGCGAGAAGAAAAATATGGGTAG
>MCNPNBIB_00589 hypothetical protein
ATGAGATCATTAAACGTAAAGTATCTTCTCCATCAGCTCGCTCATTTCGCAAGAGATACT
CAAGTATTACTGGCAAAAGCATCAAGCGAAATTAGATTAAAGGACGTGACATCGGATTAC
GCAGGAAAGATAAAAGAATACTTTGAAGAATTATTACCCAATACTGACATACAAGTAGCA
ATCAGACTCATAGAAACAACGGATGGTAACACATGTTACAACACAATTATACGCACTTCA
GGACTTAACACTGGTCGTGAGAACTAA
>MCNPNBIB_00590 hypothetical protein
ATGGCGGTCGATCATCTGCGGGTAGTCTGCCTCCGCCTGCATCCCTTGGTACTCTTCGAC
ACACTCCCCTTTGAGAAAGAGTTTCAGCGAAGGCAGGGTGCGCACGCCGAAGCGGGCGGC
CAGCGCCTTCTGCTCATCGGTGTTGACCGACACCAGCAGGAAGCGTCCGCGGTAACTGTT
GGCCAGTCCTATCAATAG
>MCNPNBIB_00591 hypothetical protein
GTGGAGCTCCAGGGCCGCCAGCTGATAGTGGGTTTCAGGATTATCTGGGTCGTGCTGCAG
GCTTGCCTCAAGCCGCTCTTTTGGCGCTGCCTTAGCTGCGGTCAACATGAAATCGAGGTG
GGCCAGCGGTTGGCTGATCTCCGTCTCTTTCTGCGCGGCCTCCGGCAGTGCGCTAAGCAG
TTGATGCGCCTCTTCGAGGCGCTGCTGGCGCATCAGGATCTTCGCCATCAGCGCTGGGTA
GTCGAGTTTATCCGGCACATCCACTGCCGCTTGAGCCAGCAGCTGCAGCGCCTGCTCCGG
CTTGCCAGCCTGCCACAGGGCAATCGCCTGGCTGGCAGTCTGGTCAAGCTGTCTGCCTAG
>MCNPNBIB_00592 hypothetical protein
GTGCGGGCTGATTGGCACTTCCTCCTGCTGCAGTGGTTCGCCAAGGGCCAGCGAATAGGC
GCGCACCTTCCAGCGATAGTGGGCGATATAGGCCTTTACGATATCGTCCTGATCTATGTT
GCCCAGAACGCTGCAGCTGCGGCTGATGCGGTTGATATCCTGTTGCGCAGCTTGGCGTAG
>MCNPNBIB_00593 hypothetical protein
ATGCTGGCGCAACGGCTGATCCTGAAGATGGTGGAGCAGCGTGCGGCGGGTGCGCAGATG
GAGGTGCCGGCAGGCTTCATAGACGCCTTTCGCCAGACCCTTGTCAGCGCTGATGAGGAT
CAGGCGCTGTTGGCCCAGGTGCTCTCCCTGCCCGCTGAGGGCTATCTGGGCGATCAGATG
GAGGAGGTGGATGTGGAGGGGGTCCACGCCGACTCGTGA
>MCNPNBIB_00594 hypothetical protein
TTGCGCCGTTTTGACTTCCCTGTGGGCTGGTTTGTTCTACCCCTAATATCAGAAATGGGG
ATGCGCGGCCAGCGGCGGTCGTGCAAGGGTGATCGGCCACACAATGTGGAATGGGCAGGC
AGGGTACCTGCAAAGCTGGGCGGATTTAAAGGGAAGTCGATAGAGGTCGATAGTTGA
>MCNPNBIB_00595 Phosphatidylglycerol--prolipoprotein diacylglyceryl transferase
ATGTTGACCTACCCCGAAATCGATCCTGTTGTGTTCGCCTTGGGCCCGCTCAAAGTGCAC
TGGTATGGGGTCATGTATCTCATTGCCTTTTGGTTTGGATGGTGGCTGGGGCGGCTGCGT
GCCGCGCGAAAAAATAGTGGCTGGACCCTGGAGCAGGTCGATGATCTGGTTTTTTATATC
GTCCTGGGTGTGGTGTTAGGGGGGCGGCTTGGTTACATGCTCTTTTATGGTTGGCCCCGC
CTGATCGAAGATCCGCTGATGCTGCTGCGGGTCTGGGAGGGAGGGATGGCCTTCCACGGC
GGCCTGCTGGGGGTGATTACAGCGATGTGGCTGTTTGCCAGGAAGCACAACAAGCCTTTC
TTTGAGGCGACCGATTTCCTGGCGCCGCTGGTGCCGACTGGGTTGGCAGCGGGACGGATT
GGTAATTTTATTAATGCGGAGCTGTGGGGAGCGCCCACAAGTCAGCCTTGGGGGATGCAG
GTCTCCTGCCAGGTGGCGCCCGACCTTTGTAGCCGGGTGGGGAGCTTGGCGGAGGGGCTC
TATTCAGTTCCGGTGCATCCGAACCAGCTCTATGAATTCCTGCTGGAGGGGGTGTTGCTG
TTTCTGGTTCTCTGGCTCTTCTCTCTGCGGCCCCGGCCGCGCATGGCAGCCTCTGGCTTG
TTCCTGCTCAGTTATGGCATCTTCCGCTCTCTGATCGAGCTGGTGCGGATGCCGGATGCG
CATATCGGATATCTGGCGTTTGACTGGCTAACCATGGGGCAGTTGCTGTCATTGCCGATG
ATTATTGCAGGGGCCATCCTTATTCTGTTGGCCTATCGCAATCGTGGAAATCTGGAAGGC
TGA
>MCNPNBIB_00596 Thymidylate synthase
ATGAAACAATATCTTGATCTGATGCGGCATGTGCGTGACCAAGGCGTCACCAAGGGCGAT
CGCACCGGCACCGGCACCCGCAGCGTGTTCGGTTATCAGATGCGTTTTGATCTCGCTGAA
GGCTTTCCGGCACTGACCACCAAGAAGCTCCACCTGCGCTCGATTATCCACGAACTGCTC
TGGTTCCTGCAGGGCGACACCAATATCCGTTACCTGAAGGAAAACGGAGTCAGAATCTGG
GACGAGTGGGCGGACGAAAACGGCGATCTGGGGCCGGTTTAA
>MCNPNBIB_00597 hypothetical protein
ATGCCCGATAACAAGAATGCCATGGTCACCGAGGCGGAGGTGGCCGAAGTTGAAAATATA
AGCGGCCTGAACCGGGCAGCGATCCTGCTGCTCGCCTTGGGCGAAAATGATGCTGCTGAA
CTGCTCAAGCACATGGGCCCGAAAGAGGTGCAGGATGTCGGCATGGGCGATGGCCGGACT
AACCAACGTCACCACCGATCAGATGGAGATGGTGATGCGCCACTTCGTCGCCAACCTGGA
GAAGCAGACCGCACTTGGGCTTGGCTCCGACGAGTATATCCGCAACATGCTGACCAACGC
GCTGGGGGCCGACAAGGCGGGGGGCGTGATCGACCGCATCCTGCTGGGGCGCAACAGCAA
GGGTTTGGAGCAGCTTAA
>MCNPNBIB_00598 tRNA-2-methylthio-N(6)-dimethylallyladenosine synthase
GTGGCGAGCCAGGAGGGCGATGCAATTCGCCAGCGCGCACCCTACGTGGACCTGGTATTC
GGCCCGCAAACCCTGCACCGCTTGCCGGAGATGATCCGCGAGGTGCGTGCCCAGCACCAT
CCGGTGGTGGATGTCTCCTTCCCCGAGATCGAGAAGTTTGACCGTCTGCCCGAGCCCCGT
GCCGAGGGCCCCACCGCCTTCGTCTCAATCATGGAGGGCTGCTCCAAATACTGCACCTAC
TGTGTGGTGCCCTTCACCCGCGGCGAAGAGATCAGCCGCCCCTTTGACGATGTGATTGCC
GAAGTGGTGGGCTTGGCTGCCCAGGGGGTGCGAGAGGTCAACCTGCTGGGGCAGAACGTC
AACGCCTATCGCGGTGAGATGTACGACGGCGAGACTGCCGATCTGGCGCTGCTGATCGAA
TATGTGGCGGCTATCGACGGTATCGAGCGCATTCGCTTCACCACCTCTCATCCGCTGGAG
TTCTCCGACAGCCTGATCGAGGCCTATGGTCGGGTACCGGAGCTGGTCAGCTTTGTCCAT
CTGCCGGTGCAGTCGGGCTCCGACCGGGTGCTGGCGATGATGAAGCGCGGCCACATGGCG
ATCGAATACAAGGCGAAGATCCGCAAGCTGCGCGAGGTGCGCCCCGACATCACCATCTCC
TCCGACTTTATCGTCGGCTTTCCCGGCGATGACCGAGCAGGATTTCAATGA
>MCNPNBIB_00599 hypothetical protein
ATGATCAGGCGCCCCTCGACCGACTCCAGCGCCAGATCCCACTGTTCCACACCCAGCCTG
GCGTTTTCCAGATCGACCACGCCGTTGAAACGAAACGGTTTGCTCTCCAGCAACGGCACG
TTGAAATTGAGGCTCAAGACGACACTCTCCACCCAGCTTCAGCTGCTTGAGAAATCGCTC
GAAATGAGCCTTCAAGGGAGTTTCGCCCAACACCCGGGCGGCATCATTGAAGGGCCCCTC
CAGGCTCACGCGAATCTGCACCTCGTCGGCCCGATCCAGCTCATCAATCACCACCCGGCC
GGTGGTAAGCTGGCTGTCGAGCAGGCGCCCCTCGTAGAGTCGAATCTTCAGGCTATCGTT
GAGGAAGTGTACCTCGGCAGTGGCCTCTTCGATGCGCGGCCACTCCGGCATATAGTCCAG
CACCGCCTGTTCAACACCGAACAGCACCTCGAAGCGCCCCTCCTGGCCGGTAAAAGGGAA
GCGATCGAGCGGGCCATAGAGCAGAAACGAGCCAGCAGTCACCTGACCGCCGACGATGGC
TCGGTCGAGCCAATCGGTCAGTTCCGGGCGGCATGA
>MCNPNBIB_00600 hypothetical protein
ATGGCGCAGCGGATTGTAGGCGGAGGGCCCCTTCACCAACGCCACCAGCAGGGCATTCTG
CGCCAGCGTCAGCTCATTCAGCGGGCGGTTGAAGTAGAACTGGCTGGCCAGGCCAAAACC
ATGGATCGCCCGGCCACCCTCCTGACCGAGGTAGATCTCATTGGCATAGGCTTCGAGGAT
CTCATCCTTGCTGTAGTGATACTCCAGCAGCAGCGCCATCAGCGCCTCGTTGAGCTTGCG
GGTGAGGCTGCGCTCCTTGCTTGA
>MCNPNBIB_00601 hypothetical protein
TTGGCGGGACCATCGCTGCAGCAGTTCGCCCACTCCGCCAGCGAGCCCCTGCTGGCAGAG
GACCAGCTCGCCCTGGAGGGCCTGGTCAATCGCCAGCTAAAAAACCGGAATCTGGTGGGA
GCGGTGGTCTCAGGGATCAAACAACTACACATCGCTGCTGGTACGAATCCAGAGAAGCTC
CCCGATCCAAGCAAGCCCTACTACTGGACTGACCGCAGCAAACCCAATATCAAACGTCCT
CTGGTCACCTTCAGCAACCCAATCCTGTTCAACAAGATCAAGGCGGGCGAAGCCTACGTC
ACCCTAGACAGAGCCTTTCTCGACAGCTACCGGCAAACCATTATCAACGTCATCGCCGGC
GCCACCCTACTGCTGATCGTGATTGCCTCGTTTCTCACCTATGGATTGAGCCGGCAGCTG
GCGCGACCAATCAGCCGCTTGGCGGAAGCGGGCCAGTCTGAATCCTCTGAGGAGCCGGCC
TACTCTACCTACACTGACCGCCGCGATGAGATCGGCCAGGTCTACTCCCATTTTCAGCGC
ATGAGCACCGGCCTATTACAGAAGCAGCAGGTTGAAGAGGCACTGGCCCGCTATGTCTCC
CCCAAGGTGGCGGAGATGATCCTCGCCAACCTCTCCGACACACGCCTCGCCAACAGTCAA
ATCAAGGGTAGTGTGCTGTTCTGCGACATCGTCGGCTTTACCAGGATGTCAGAGCATCCC
CCGCCGGACCAGGTCGCTGAACTGCTCAATCTCTACCTAGGCAACATCGCCGAGGCGGCC
CAGCACAGCCACGGCATGGTGGACAAGTTCATCGGTGATGCTGCGATGATCACTGTTCGG
CGCACACACCGACCCGGACCCACACCACGCACGCCCATGCGGTGCGCTGCGCACATGCCT
GATCGGTGGCGCTGA
>MCNPNBIB_00602 putative signaling protein
ATGCAGATCGCCATCGACGACTTCGGCACCGGCTACTCCTCCCTCAGCTACCTAAAACGT
TTTCCGGTCGACAATCTCAAGATCGACCGGGCGTTCGTGCGCGACGCCCCCCACGACAGC
GATGACCGGTCGATCATGGAAGCGATCGTTGCAGTCGGCCACCGGCTCGGTATGAAAGTG
GTGGTGGAAGGTGTCGAAAATCAGGCCCAGCACGCCCTCTCCATTGAGATCGGCTGTGAT
CTTGCACAGGGCTACTATTTCCACCGCCCGATGCCTGCTGAGCAGCTGGAGGCGCTACTG
GACGTTTCCGGTCCCAGCACACAATAG
>MCNPNBIB_00603 hypothetical protein
GTGTTATCGATTCTCGCGAGCGGCTTCTGGCTGCTGTTTGTGCCCTTTAATGGTGAGGCG
AAGACCTCAGTTTGGGCGATGACGCTGCTCGGTACCCTGATGGCGGTGATCTTCATCTTT
ATCTATGCGCGCCCCTACCAGTTGATGGGGCAGGCGCTTTCGGCGGGAGAGTTACCCAAA
GCGGGGGCGGCGATGGCGCTGATCCGCCGTCTGATCGGTATCAATCTGATATTGGGCCTG
CTGGTCACCGTGTTGGCGGTGATGGGTAAATACAGCGGTTTTTAA
>MCNPNBIB_00604 ATP-dependent RNA helicase DeaD
ATGCCGTCGATCATCCGCAAGGTGGCGCAGCGCCATCTGAACGACCCGACGGAGATCAAG
ATCGCCGCCAAGACCTCCACCGCCACGACCATCCGCCAGCGCTACTGGCAGGTCAGCGGG
CTACACAAGCTCGACGCTCTGACCCGCATCCTGGAGTGCGAGAGCTTCGACGCGATGCTG
GTCTTCGTGCGCACCAAGATCGCCACCGTGGAGCTGGCAGAGAAGCTGGAGGCGCGCGGC
TACGCCAGCGAGGCGCTCAACGGCGACATCCCGCAGAAACAGCGCGAACGCACGGTGGAG
CGTTTCAAGGCAGGCCGCCTCGACATCCTGGTCGCCACCGACGTGGCCGCCCGCGGCCTC
GACGTGGAGCGCATCAGCCACGTCATCAACTACGACATCCCCTACGACACCGAATCCTAC
GTGCACCGCATCGGCCGCACCGGCCGCGCCGGCCGCACTGGCGATGCAATCCTGTTTGTC
TCACCCAAGGAGCGGCGCCTGCTGCGCACTATCGAGCGGGCCACCCGCCAGCCCATCGAA
CGGATGCAGATGCCCTCCGCCGGCGACATCAACGAGAAGCGCATGCAGCGCTTCAAGGAT
CGCATCAGCGACGCCCTGGCCGGCGACGACCTGGACCTCTACTACCAGATCGTCAGCGCG
GTGCAGCAGGAGTCCGACGCCGACCCGCTGGATGTGGCCGCCGCCGTAGCGCGACTGCTG
CAGGGCGACGAACCGCTGCTGCTGGTGGATAAACCCCACAAGCGCGAGCGCCCAGAGCGT
TCGGAGCGACAGCGCGATACGAGGGAACGGGACTTCGACAAACCACGCCAGCGCGAGCCC
CGCTTCGAAAAACCCATTTCCGCCGAGCCCAAGCCGCTGAAGGAGTTCCCCGAGATCGAG
ATGGTGCGCTACCGGATCGAGGTCGGCTATCAGCACGAGGTCAAACCCGGCAACATCGTC
GGCGCCATCGCCAACGAAGCCGACATCGGAGAGCAGCTACATCGGCCATATCGAGATCCA
CGACGACTTCTCCACCATCGACCTACCGGAGGGGATGCCGAAAGAGATCCTGCAGTTGCT
GCGCAAGGTGCGGGTGTGTGGACAGAAGCTGGAGATTGCGCCATTCAGAATCGGCGGCGG
TGCTGA
>MCNPNBIB_00605 hypothetical protein
ATGCATGGCGGTTGGTCGAACATGTACTATGAGATTGCCACACCCAAGCCTACTGGTGAT
CTGACCCTATATTACAGCAAGTATCGCCAATATGGACCTTCGCGCTGGAGAGATACGATT
TGCCGCAGCGACCAGTATCTCACCAACTCCGGCGAATCAGGCGACAGCGGTTGCCATTCA
ATGGGAGTCATAGCGAGCAGCAGCGGCCCCAGCATTCGTCAGCAGTGCATGGCCAGTGAA
GTTATGGCGGGCGATGCGGTGAAGTGGACGGTAACAACAGGCTGCAATTCAATCGGCGGA
GGCATTGTGGCTGCAGCCGCTATAAGAGCCAGCCTACCAATATTTGCTGCTGTCACTATC
GAGACAGAGAACCCGATTGCGGGCGGAGTCGCCGGCCTTACCACACTCGCGGGTATCACG
TTGGCAGGTGGTTATATTGTCGGCAACGCTTGCAATGTCGCAGGTGCACTTGCCGATGAT
CTGACGGGCAAGTTGACTGGGTGTGTAACAACTGGGCTTCCTGGGACTGCGGAAGAAATT
GCTGACATCTACGATCAACTAGAGCTGCTTAAAAACGCAGCGAATGAATGGTTCACCGAA
CCCGGCACATGCATGGTCTGCAACGCAACTTCAGTTGAAACAGTCGGCGGTGGGTGGAAC
GAACAAGAAGGCACCATGGAAGTGATTGGTGAAGTGGTTTGCTCAGACTGGAGTTGGTCA
CATGGTAATGACTCGAACGGTGATTTGTTTTGTGACTAG
>MCNPNBIB_00606 hypothetical protein
ATGATGGCGATCCCTCACCACCGCCCGGGCGGTGCTGAAAGACAGCCGCCACCCGTGAGC
AGGTGCATATCATCCAGGAGCATCTGCAGCGAGCTGTCGAAAGACTTCGGCCGTTTCCAG
AGCCGCATGGACAAACTGGCGACCCACATCTCCCAGGCCCACACTGACGTCAACAACGTC
AACATCTCCGCGCGCAAGATCACCGGTCGTTTTGAGAAGATCGAGCGGGTGGAGCTGCAG
GATGAGGCCACACCGGAGTTGCCGATCTTCAAAGAGTAG
>MCNPNBIB_00607 hypothetical protein
ATGCCAAGTTTCCGCTGGAGAGCTACCAGCGCATGGTGGACGACACGCAACNCCGAGTCG
GAGCGGCTGCAGGCGCAGCGTCAGTTCCGCCAGGACATCAAGAAACACATCGATGACATC
GCCAGTAAATACATCATCGAGGGCGAGACCTCCGACGGCGCGGTGATGTTTATCCCCGCC
GAGGCGGTGTTCGCCGAGATCCACGCCCACTTCCCTGACCTGGTGGAGGAGGCGTTCACG
GCGCCGTGTCTGGCTGGTCTCGCCCACCACCATGATGGCGATCCCTCACCACCGCCCGGG
CGGTGCTGA
>MCNPNBIB_00608 hypothetical protein
ATGGTCGGTGATGCGCAGGGTGGCGGTGCGTTGCGCATCGGCGTCAAAGCCGGGAGAGTC
GATGACGATTTTGCCGCGCAGCTTGTCGCTGGGGCAGGTCTTGAGCTGCAGGTAGGCGTC
GATGCGGGCGCCCTCGCCGGTGGCCACCTTCTCGATCTCATCGGACATCTGATAGAAGGG
GAAGCGCGGGTCGGAGTCGAGCGCGACACCGGGCAGGGCGTGGCCGGTCTCCTCCCGGCT
GTAGCAGATCACGGTGAATTTGTCGTCCACCGCCTGGTTGCCGGAGCGCTGGATCTTGTG
GCCGATGTAGTGGTTGATGAAGGTCGATTTGCCCGCCGAAAAGGTGCCGAGAATCGAGAT
CAGCGGCCACCAGGGGATCTGCATGGAATAGGAGTTGTCGCCTTCGAGTAG
>MCNPNBIB_00609 Dihydroxy-acid dehydratase
GTGAAGGAGGGCGACACCATCGAGATCGACATTCCGCAGCGGATCATCCGCGTTGCGCTC
TCCGACAAGAAGCTGGCGTCGCGGCGTGAGGCGATGGAGGCCAAGGGCGATAAGGCGTGG
CAGCCGAAGAAGCGCAAACGGCAGGTCTCCCAAGCATTGCAGGCCTATGCGGCGTTGACC
ACCAGTGCGGCCAGAGGCGCGGTGCGGGATCTCTCCCAATTGAAGCGTTGA
>MCNPNBIB_00610 hypothetical protein
GTGGTGCAGTATCGCCTCGCGAAAGGCATCATAATTACTGTGCGCCCGCGACCAGTCGTT
ATCTGCAGCAGCCGATTCGGCATCCGCGAACTACTCATCACAACGCCGGTGGTCCTCAGT
CATGGATTGGGAGATCACACTCATTACCCTGTCTGCTCCTGTCTGGATTCTGTCTGGATT
CTGTCTAAGCCGACAGTATTAGACAGTCCAGGCATGGCTGCTTTGACAACCATCACAAAT
ATCGTTCCGGCAGACATCGCCGGAGCAGGAACGAACGGAGATCAACGCTTCAATTGGGAG
AGATCCCGCACCGCGCCTCTGGCCGCACTGGTGGTCAACGCCGCATAG
>MCNPNBIB_00611 hypothetical protein
TTGGATATCGCACACAACCCCAGTAACGGCGCCGGTGGCTTCATTCGTGAGCTGGCCGTT
GAAAACGGCAAACTGCGTGGCCGGATCGAGTGGACAGACTTCGGCGTGGAATCGGTAACC
AAGAAAGGCTACCGCTACTTCTCCGCCGAGTACCACGAAAACTACAAAGATCCTGAGTCG
AGCAAGAAGCATGGCGCCTTGCTGCAAGGCGCTGCCCTCACCACCCGGCCCCGGGTGAAA
TTTCTCGATCCCATCGACCCGAAACGGCTGCAGCTCTCCCTGGATGGGGAGGAAGACGGA
AGGCCTATCAGCGTATCTCCCCGAATCATCCAGAAACTGAGCGACGAGGTAACCACCATG
TGGAAAGAACTCATCAAGCCAGCTGCAGGCGCCCAGTTGGCGAAATTCAAACTGGCCGAG
CCCGTTGTGGCCACCATCTCCGGCCAGTTCGAGGGCGCCCTTAAATGGCATCACTGA
>MCNPNBIB_00612 hypothetical protein
GTGGCGCGCCACCACACGACACTGGTGATCGCCCACCGCCTCTCCACCGTGGTCGACGCC
GACCGCATCCTGGTGATGGACCAGGGCAGGGTGATCGAACAGGGCACCCACCGTGAGCTG
CTGGAGCAGGCAGGGGCAGCTATCAACAGATGTGGTTGCTGCATGCAACAGGAGCGGGAG
TCGTGA
>MCNPNBIB_00613 ATM1-type heavy metal exporter
TTGGTGATCTGGTGCTGGTCAACGCCTTGGCTGCTGCAGCTCTTCATCCCGCTGAATTTT
TTGGGCATGGTCTACCGCCAGATCAAATACTCGCTGGCCGACATGGATCTGATCTTCAAG
CTGCTGGAGCGTGAACCCGAGATCACCGACGCTCCGGATGCCCAGCCGCTAGTGCCGAAG
GGCGGCGAGGTGCGCTTCGAACAGGTCGATTTCCACTACCAGCCGGAGCGGCCGATCCTG
CACCAGATCGACTTCACCATCCGCTCAGGCGAGAAACTGGCGGTGGTGGGCCACAGTGGC
GCCGGCAAGTCGACCTTGTCGCGGCTGCTGTTCCGCTTCTACGATGTCACCAGCGGACGG
GTGTTGGTGGATGGCCAGGATCTGCGTTCGCTGACCCAGGAGTCGCTACACCAGGCGATT
GGCGTGGTGCCTCAGGACAGCGTGCTGTTCAATGAGTCGATCCTCTACAACCTCGCCTAT
GGCCGCCCCGATGCCAGCCGTGAGGAGATCGAAGAGGCAGCGCGACTGGCCCATATTGCC
GAGTTCATCGAGTCGCTGCCCGACGGCTACGACACACGAGTGGGAGAGCGGGGGTTGAAG
CTCTCCAGGTGGTGA
>MCNPNBIB_00614 hypothetical protein
GTGGACAAGAATCTGAGCCTGGTGTTCTGGCTAATTGCGGTGATCGGCCTGGTGGGCTTC
GCCTTCTCCCTCAGCGCCAGCCTGTGGGCCAATGTGGATCGCAAGCGCAAGGAGTTGAGC
GTGCTGCGGCTGGTCGGGTTTCGTACCGGCGACATCGTCTGGTTTCCGAATGCTCCAGTC
GATCTTCACCGCGCTGCTCGGCCGGCTCAGCGCGAGTGCTGA
>MCNPNBIB_00615 hypothetical protein
ATGATCCCCACCGAGCGCGGCGACCCACTGCTACAGAGTCTGGACACCCCCGACACGCTG
CGCCAACTGGTGCTCTCGGAGTCGGCGGCGCGCAAGCTCAAGGTCAAAAAGGGCGACACT
ATCAGCGGCAGCCTGGCACGGCGCTTCCGTGGCAAGAGCGAGCGAGTGCACGTAGACCTG
ACGGTGGTGGATATCGCCCGTGCCGGGGCATTTGGCCGCGACGGCGCATTTGCCCCAGTC
TATCTGCTGGAGTCAATGGAGGATTTCCGCGACGGCCATGCGGTCCCGGCGCTCGGCTGG
TCCGGTAACCAAAGCAACCCCGATCAGCGCACCTATCCCGGCTTCCGCCTCTATGCCCGC
TCGATCTACGATGTGGAGCCACTCAGCAACAGTTTCCAGAGCCAGGGCATCGAGGGTTCG
CACCCCGACGCCAGCATGATATCGGCAGAATCCCGTGCGCGATAG
>MCNPNBIB_00616 hypothetical protein
ATGCATGGCAAGGTGATCCGTTTTGAGCTGCTCGGCCTCGGCGTTTCGCTGTGGCTGATC
CCCGAGCCTCAGGGGATTCAGCTACTGAGTGAATTCGAGGGCAAACCCGACTGCGTATTG
CGCGGCACCCCGCTTCGACCTGGCGCAGATGCGTGGCAGCCGGCAGAGCGCTGA
>MCNPNBIB_00617 Ubiquinone biosynthesis accessory factor UbiJ
GTGGCAGCCGGCAGAGCGCTGAACAGCTATTCCAGGGCGCGGTGCAGATCGAGGGCGACC
AGTGCCCTGGCCCACCGTTTCGGTGACTTCATCGCCGAGCTCGATATCGACTGGGAGGAG
CAGCTCTCCCATCTGACCGGCGACCTGATCGCCCACGAGGTCGGCAACCTTACCCGCGGC
CTGTTCAGCTGGGCCCGGCAGAGCGGCAAGACCGCGCAGCTCAACACCCAGGAGTATCTG
CAGGAGGAGCTGCGCCTGCTGCCGAGTCGCTACGAAGTCGATGCGCTGCTGGCCGACATC
GACACCCTGCGCGACGATACCGAGCGCGCCAGCGCCCGTATCGAACGGCTGCGCAGCCAG
CTCGCAGGAAGCAATCAATGA
>MCNPNBIB_00618 hypothetical protein
ATGCCGCCCGACCCGATGCACCACCCGCACCCCCATCAACTCCCAGCGCGCATTGGCCTC
ATCGACGATCGCGGCCAACGCCTTCTCGGTCATGCCCGGGTAGTGCTCCAGGGTCATCGC
CAGCACCGCATCGCCGTCGTTGAAATCGCGCATCTGACCGATAAAACTGACCACACCACC
GATCGAGGGGCTATGATTACGCAGCAGGTCGACCTCGACATTGGGATCGAACGGCTCGCT
CTGCACCCGGATCTCGTTCATCGCCACGCCTCAGCCGCCGGTCACCGGTGGAAAGAAGGC
CACCTCGTCGCCATCTGGCGACCTGCACTCTCAGCCGAGGCCATCTCTTGA
>MCNPNBIB_00619 hypothetical protein
ATGATCCAGATACGTTTTTTTGCCCGGCTGCGCGAAATGCTGGAGGTGGAGTCGGAGCAG
ATGGAGTTGGCGGGCATGGCGACCATCGCAGATGTGGTGGAGCAGCTACAGCAGCGCGGA
GGTGTCTGGCAGCAGGCCTTCGGTGGTGGCAAATACGGTGATGATGGCAGTTAA
>MCNPNBIB_00620 hypothetical protein
TTGGTTTTACGTTCAGCCATCAAAGTCATACAAGACATCCTGGTTGAAGGCGCTGATGGC
AAAACACCCATTGCCAATCAACCTATTGGCTGGTTGGCCACGACCGTAACCCTCTTCGAT
GCACTTAAGAAAGATATTGAGAAAGGTTATCTGTCTTTGTACCAGTCTGTTGGCAAAGTC
AAAATTCGCTTCCCCGATTCTGACCTGCATCAATACATAGCTAAAACAGTATGCGTGCTG
CAGATCCTCGGCAATCTGCCCATTTCAGTACAAAAACGTGACCAGCCTGATGCATGCGGG
CAATTAGCAAACCCAATCCGCCCGCAGATGGAGGTAAAACAGGCCGTCGAAGATCTGATT
AGCGATGCAATCGTACCTTTCGGTGAGCAAGACGGTAATCTACGTTTCTTCAGTGAAAAA
CTCAACGACATCGAACAGGAACGCGCCACCATTCCCACTGCGCGCTGTTGA
>MCNPNBIB_00621 hypothetical protein
ATGATCTATGGCGTATTCTGGGGTACGGCCCGCGAAGTGGGCCTCCAGCGCCGCCTCAGC
CAATGGCAAGTCATCGGGATGGACGCGATCGGCCCAGCTACGGTAGTTCGGCGGCAGCTC
GCCGTGCTCGAAACCAAGCATGGTCTCCCAACGCGGGCTGAAATAGGTCTCACCGGTCGC
AACATGCCAGTCCCAGATACCGTCAGTGGCGTTCTCCAACGCCAGCGACAGCCGGGATTC
GCTCTCACGCAGCGCCTCCTCGGAGTGCCGCTGGGCAGTGACATCAAACAGAGCGCAGTA
TGTATTGGCACAAATATCCCCAGCCTCTCCATGCCAGAACTCCCGATGCACACGGATCTC
CACTTTCAGAATCAGCTCCCGACCATCACGATGGCACAGGAGCAGCTCTGTGCCCCCGAT
ATCTTCGCCACGCAAAAAGCGGGCATAGGTCGCATCAAAGGCCGGTAG
>MCNPNBIB_00622 V-type ATP synthase alpha chain
ATGGACCGTACCATCATCATCTGCAACACCTCGTCGATGCCGGTGGCGGCGCGTGAGGCG
TCGATCTACACCGGCATCACCCTTGGCGAGTACTACCGCCAGATGGGTTTTGATGTGCTG
CTGATCGCTGACTCCAACTCCCGCTGGGCGCAGGCGATGCGCGAGACCTCGGGGACGTAT
GGAGGAGATCCCCGGCGAGGAGGCCTTTCCCGCCTACCTCGACTCAGCGGTGCGCGGCAT
CTATGA
>MCNPNBIB_00623 hypothetical protein
TTGATCATCGGCGCCGGTCTCGACAAGACCGGCATCATGAGCAAGGTGGCAGCCTTCATC
CTAAATGTCGGCGGCACCACCGAGACGCGCATCATCCCGATCATCTCCGCCACCGTCGGC
ATCATCTCCTCGTTCATGCAGAATGTCGGCGCCGCAGCGCTGTTCCTGCCGGTGGTAGCG
CGCATCTCGGCCCGCTCCGGCCTGCCAATGTCACGCCTGCTGATGCCAATGGGCTTCTGC
GCAATCCTCGGCGGCACCGTGACCATGGTCGGTTCCAGCCCGCTGATCCTGCTCAACGAC
CTGATTCTCACCTCTAACCAGGCTCTGCCCGCGGAGCAGCAGATGGAGACTTGGGGCCTG
TTCTCGGTGACCCCTGGTCGGCCTGGTGCTGGTGGCCACCGGCATTCTTTACTTTGTCCT
GGCCGGCCGATTCGTTCTGCCTACAACCAAGAGCGATAA
>MCNPNBIB_00624 hypothetical protein
ATGTCTTCGCCCTCGCGCATCGTCTCGCCGTTGCGGTGCAGAGCAAATCATGGCCAGGCC
GTAGGTTTTGCGCAGCCAGACGTCGCGGGCGCTTTTGCCGACCAGGTTGGAGCCCGGCGG
GATGACTACCTCAGCGATACCGGCCTTGGTGGCGGCCAGCGACTCGGCGAAGGTGCGCAG
CTCGCTGCGCTGCTTCAGGCCATACTTCTCGGCAAAGTGGGCCAGGGCCTGTGGGTCGGC
CACTACGCCCAGCACCATGCCCGGCGACAAATTCGGTGTCACGGGCCAGGGTGCCGGCGC
CGATGCGGCTCTCCTCGCCGGACCGGTTTGCTTGGCGATGACGCGCACCCGATAGGCGGT
CTCTACATCATCCAGTTTGTGCCCGATCAGACTGCTGTTATTGGTCACCACCACTTCGGA
GAGGGCGAAGTCCACGCCATATATCTCCTGGAAATACTGCATTGGATCGGAGCCGCTGGT
GCTGCTCTCGTTATCGCTCTTGGTTGTAGGCAGAACGAATCGGCCGGCCAGGACAAAGTA
AAGAATGCCGGTGGCCACCAGCACCAGGCCGACCAGGGGTCACCGAGAACAGGCCCCAAG
TCTCCATCTGCTGCTCCGCGGGCAGAGCCTGGTTAG
>MCNPNBIB_00625 hypothetical protein
TTGGGGATCAGCAGCGTAGGGCTGGCCGACTATCTTGACCGACCCCAGATCCTGGTTCGC
AACGGCCCGCATCGGCTGGAGCTGAATGAGTTCGATCGCTGGGCAGGCCCGCTGCAGGAG
AATCTGCGCAGCGTATTGAGCCGCTCACTGGAACAGCACTTCGGTGCAGAGCAGGTGATA
GTCGCCCCCTGGCATGATGCACTGCGCCCCGCCTATGAGCTGTCGCTGCAGATCGATCAG
CTCGATGCTACCCAGGCAGGCGATCTCACATTGAGGGGGCGCTGGACCCTCTATGCACCG
GCCGGGAGACAGCTGGTGGCGCTGGGCAGGATCAGCCTGCGTGAGGCGATCGCAGGCGCA
GGCGCAGATGCGGAGGCGATTGTGGCGGCTACTGCAGTGGTGGTGGCGCGTCTTGGAGAT
CGTCTAGCCAAGCAGATTTCACCCCATCTCAAGCCATAG
>MCNPNBIB_00626 hypothetical protein
GTGACGGCAAACAGTGAGAAGGTCTCCATCTGCTGGCCAGCCTGCAGCGATTGGTTGGAG
GTATGGATCAGGTCGTTGAGCAGGATCAGCGGGCTGGAGCTGACCATGGTGATGGTGCCG
CCGAGGATCGCGCAGAAGCCCATCGGCATCAGCAGGCGTGACAAGGGCAGACCGATGCGG
GCGGAGATGCGGCTTACCACCGGCAGAAACAGAGCGGCGGCGCCGACGTTCTGCATGAAC
GAGGAGATGAAGCCGACGGTGCTGGAGAGCTAG
>MCNPNBIB_00627 hypothetical protein
GTGCTGGAAGCGTTGCTGGCTCTCCTGCAGGGCCTGCAGTATCGCGTGCTGCTTGGTGAT
GTCGGTGAAGATGCAGTAGCTCTGCAGCTGCCCCTGTGGGTTGCTGGCGATGCGTCCCTC
GAAGGCGACCAGTCGTTCACTACCGTCCTTGTGGCGTATGCGGAGCTCTGTCTGGTGGGT
CTGACCGTTCTGCTTGAATTTGGCGAAGTGGGTTCTGAACAGTGTGCTGTCGTCAGCGTG
CAGAAAATCACCGAACCAGCGCCCGACCACCTCATCTCGCTGATAACCCAGTGTGTTGAG
CCAGGCCTGGTTGACTGCCAGGACGTTTCCTTTGCCATCCAGTGA
>MCNPNBIB_00628 hypothetical protein
ATGCTCCTCGGCGTATCTCATCAGCTTCTCGCGGGAGAGCAGATCCCACTCACGCCAGGG
GGCGATGATCTTGACGTCTGGCATCAGCGCGTAGGCGCCCAGCTCAAAGCGGACCTGGTC
GTTGCCCTTGCCGGTGGCGCCGTGGGAGATAGCATCGGCACCGGTCTCTCTGGCGATCTC
TACCAACCGCTTGGCGATCAGCGGGCGGGCGATGGAGGTGCCGAGCAGGTACTCGCCCTC
ATAGATGGCGTTGGCACGGAACATCGGAAAGACAAAGTCGCGCACGAACTCCTCGCGCAG
ATCCTCGATGTAGATCTCCTTGATACCGGCGGCCTCCGCCTTAGCGCGGGCCGGCTCGAC
CTCCTCGCCCTGGCCGATATCGGCAGTGAAGGTTACCACCTCGCACTGATACTCATCCTG
CAGCCATTTAACGATGATGGAGGTATCCAGACCGCCCGAGTAGGCCAGTACAACTTTCTT
CACGCCGTCTTTGGACATCGCGTTGCATCTCCCAATGGTGAAAACTACGGGGATCTCCCG
AAAAACGGCGCAGTATAA
>MCNPNBIB_00629 hypothetical protein
ATGTTCCAGCGCTCCACATCGATACCGTCACGCCTCAGCTCTGTGAAGCTGGTGACGCTC
CAGACATCGGCGGAGATGCTGAAGTCTTTCTCCAGCAGCTCGGCGGCGGCAGATCACCTC
CCGCAGGATCGCACCACTACCCAACAGCTGCACCCGTTTGCGCCGCTTGCCACCCAGCTG
GAAGCGGTAGATGCCACGGCGGATGCCCGCTTCGACACCTTCTGGCATCGCCGGCTGCAG
GTAGTTTCTCGTTCTATCACCGTCAGATAG
>MCNPNBIB_00630 Pyruvate dehydrogenase E1 component
GTGCTCGGCACTGACGGTTTTGGCCGCAGCGACATGCGTTCACAGCTGCGCAAGTTCTTT
GAGGTGAATCGCTACTATGTGGCGCTGGCTGCCCTCAAGGCGTTGGCCGACGATGGCAAG
ATTGATGCATCCGAAGTTAGCAAGGCGATCAAAAAGTACAAGATCGACCCGGAAAAGCCG
AATCCGAGCACGCTCTAG
>MCNPNBIB_00631 3'-5' exonuclease DinG
ATGAGTGACCTCTCCGAGATCTTCGGCCCCGATGGCTGGCTCGCCCGCTGTATCGACGGC
TTCTCTCAACGCCCGCAGCAGCAAGAGATGGCGGAGGCAGTGGCAGCGGTGCTGGAGCGT
GGTGGCACTCTGATCTGCGAGGCGGGCACCGGTACCGGCAAGACCTTCGCCTATCTGGTG
CCGGCGCTGATGTCGGGGCGCAAGGTGATCGTCTCCACCGGCACCAAGAACCTGCAGGAT
CAACTGTTCCACCGCGATCTGCCACTGGTGCGCAAAAGTCTCGCCGTGCCGTTCGCGGTG
GCGCTGCTCAAAGGTCGCGCCAACTATCTCTGCCTGCACCGTATGGAGAGCGNCCCCTGT
TCGAGGACCACCACCTCACCCGGGAGCAGCGAGAGCAACTGCCGCGCATCCGCGAATGGT
CGAGCGCAACTGACAGCGGCGATATCGCCGAGATGCCAGAGGTTGGTGAGGATGCCTCGA
TCTGGCCACTGGTCACCTCCACCACCGAGAATTGCCTCGGCACCGAGTGCCCCTCACACA
GCAAGTGTCACCTGCTGGAGGCACGCCGGCGGGCCCAGGAGGCGGACCTGGTGGTGA
>MCNPNBIB_00632 hypothetical protein
ATGAAGATTGTCCCACTCATCGTGCTGCCCCTGTTGAATGACCTGCGTGCCGTGCGTGAT
GCCCCCCTGCTCTCTGAAGCGGCACTCTTCAATCCTGATCTGGAAAATGTTGCGGTACCT
GATCGCATTACAGGAGAGCCGAACGACGAGCTCCCTGACTTGGTGCGTCGTGTACGCCAA
AAGTACCATCTTGGGTTGCTCAACTGGTATCGCAAACTCAACCTGGAAAAGGGTTGGAGT
TACCTGCTTGATGTAGCCAAAGAGCTCGAGCGGGGGGCTGGTACCGAACAAGTGCATCGC
CTGATGTGGGTGGCTGGAGCCGTCATCCAGGGTTTGATCGAGGGCAGCATCCAGGGTGGT
GTAGCAGTCAAGCAACTGCTAGGAAAGCTGGATCGCGAATTGAGGCTGATCAGGGCGATT
CGTTAA
>MCNPNBIB_00633 hypothetical protein
ATGACCAATGTCCGTGACTTCGGCGCGCTGAACTGGGTAAAAGACGAGATCGATGCAACG
ATCGGTCAGGCCCGTCGGGCGTTGGAGGAGCAGGTTGATGATGCTGGCAGTGGTGCATCG
CTTCAGCTGTGTGCCGAGAGCCTCCATCAAATTGCCGGCGTCTTGCAGATGGTGGAGGCC
TATGGCCCTGCAATGCTGGCAGAAGAGATGGAGCAGGTTGCCCGTGCCATGTTCAAGAGG
AAGGTGCGTCAGCATGAGGATGCTGCTGAAGCGCTGATGCTGGCACTGATCCAGCTGCCG
GACTATCTGGAAAAGCTGCAGGCAGGTGATGAAGATTGTCCCACTCATCGTGCTGCCCCT
GTTGAATGA
>MCNPNBIB_00634 Nitric oxide reductase subunit C
ATGGGCAAGGCGCTCTGGGAGAAGAACGACTGCATTGGCTGTCACACGCTGCTGGGGGAG
GGCGCCTACTTTGCGCCTGAGCTGGGTAACGTCTATCAACGCTTTGGTAATTCGACCGAT
GCGATCAAAGGCTTTATCGCCAGTCGTCCCAAGGACGGTATTCCCGGTCGCCGCAGCATG
CCGCAGTTCAACTTCAGTGATGAAGAGCTGTCTGCCCTGGCTGAATTCCTGAAGTATGCG
TCTGGAATCAATACTGCCGGCTGGCCGCCGAATATCCAGGGTTAA
>MCNPNBIB_00635 Isoleucine--tRNA ligase
ATGGCCGATCTGCCCGATGATGCTGCCTCCAGCGAGTTGGAGGGGCTGGCGGTTCGTGTC
ACTGCCTCGGCTTACGGCAAGTGCCCCCGCTGCTGGCACCACCGCGAGGATGTTGGCGCC
AACAACGAACACCCGGAGCTCTGTGGCCGCTGCGTGGAGAATGTCGTGGGCGAAGGCGAA
GCTCGCCGCTTTGCCTGA
>MCNPNBIB_00636 Lipoprotein signal peptidase
ATGCAGCGCTGGCTCTGGCTCGCATTGGTTGTAATCATTTTCGATCAGTTGAGCAAACAG
CTGGCTGAGGCCTTTCTCAACTTGCATCAGCCGGTCTATCTGCTGCCGTTTTTCGATCTC
ACCCTGATGTACAACAAGGGCGCGGCGTTCAGTTTTCTCAGCGATCAGGGGGGCTGGCAG
CGTTGGTTTTTTATCGGCCTGGCGCTGGCGGTGACCAGCTATCTGGTATTCTGGGTGCGG
CGCCTGGGCAGAGGTGAACGCTGGGTTGCGGTGGCCCTGTCGCTGGTGATCGGCGGTGCG
ATCGGTAATGTGGTCGACCGAATCTTCTACGGTCAGGTGATCGACTTTATCCATCTCCAC
TACCAGCAGTGGTACTGGCCCGCCTTCAATATTGCCGACTCCGCGATCACTGTCGGGGTG
GTGGTGCTGATCTTCGACTCGCTGTTTCTGGCGTCGAAACGCTCAAACTGA
>MCNPNBIB_00637 hypothetical protein
ATGGGCGGGCTCGGCCACAAAACAGAGGCTGGTTACTGCGGCACTGTGGTCGAAAGCGCC
GTCGACGAAGGGAAGTCCCTCGGTGTGGCCCTGGATATGGCCGATACGCTGGTCCAGTTT
ACGGGCGAAGCTCAGTGCGGCCGGGTCCGGGTCGAGACCAGTTACTGTAAGCCCTGCGTC
GGTGAAACGGGCTGCTAA
>MCNPNBIB_00638 hypothetical protein
ATGCTGGCGACGTTGATTGCTCCCACCAGGATCATCGCCATCGGCCCGATCTCGTTCTCG
AACAGACAGACCACCCGTTCGTTGCGGGCGAACAGCCGTGGCACCATGCGCGCGGTGGTG
GCGTTGACGCTGAACAGCCGACCGGGGACGTGGATCATTCGCTGCAAGGTGCCGCTGAAT
GGCATGTGCACCCGGTGGTAG
>MCNPNBIB_00639 hypothetical protein
ATGCTCATCTATCTTCACGGCCTTAACAGTTCCGGTGGATCGGCCAAGGCCAGGGTGTTG
CGCGATGCTCTGCCGCAAATCAGCCAGGATGCGCCGACTTATCCGGCGCATCGTCCGGTT
CAGGCGGTTGCAGCACTACAGGGCTATTTTGAACAGCTGCTGGCATCGCTTTCCAGCGGC
GAGCCGCTGCTGCTGATCGGTAGCTCGATGGGGGGATTCTACGGGCGCTATCTGGCGCAG
CAATTGCCCTTTGACCATCTGCTGATGATCAAGCGATTCCGCCGCTAA
>MCNPNBIB_00640 hypothetical protein
ATGTGTTACGCCATCTATACGATTCTTATCGGACTTTTTCTCATCTACAGTGATGCCGTG
CTGGAGCCACTCGCGCTCTCGGAGCTGGTGGGTGAGGGGGAGTGGATGGTGGTGGCCCTG
GGGTGGGAGATGGTGTTTTCGATCTGGCCGCTACTGCTGATGGCGATGGTAGTAGCCAGC
GCTCTGACATTTTTTGGTATGCGTTGGCTGAAGTGGAGTTAG
>MCNPNBIB_00641 hypothetical protein
ATGGCCGGAATCGAAGTGTGGAACCACCTGAGTTACGATGACGCCATCACCCTTGTCGCC
CAAAGCCTTGGCCAGGGCGGTGCTTCCGACAAAGGAAACATTAAGAAACTTGGTGTCAGG
GAGATCTTCCTTGGCCATCTTGATGAACTTGGCGCAGGGAGCGTAGGCTCCCACCATGAT
GATCGCCTTGGGTGCGATTTCAACATCGAGGAAGGTTCCCAAGCCATCTTCCACATTCAG
AGTGTTGCGCGTGTAGCGACCGTGGGCCAGTTTTTCAGGATTCGCTACGCCTTTTGCCTT
AAGTGCCTTCATCGCCCCTTTGTAGCCAGCATCACCATACCCGTCATTCTGGGTGAAGAA
GGCGATCTCTTCAGGCTTGATGCCAGAGGAGAGAAGACCATCGATCATCGCAGATGTTTC
TTCCGCATAGCTTGCGCGATAGTTGATGATATAGCGGTCAGGTGGCGTCTTGCGCAATAC
GCCGGCGCCAGTAAAGGCACCGAATAG
>MCNPNBIB_00642 hypothetical protein
ATGACCCGCAGAGTGCCTGATCTCCTGTTGGCTGTTCGCCGACGTGACACCATCGCCGTG
TTGAGCACGCTGCCGAAGGCGATCATCCCGGCGAACAGCACCATCACGAAGATCATGCTG
CCCATGGTCTCACCAAAGGTGGCGTCGAGTTGTGCCAGCACCTGA
>MCNPNBIB_00643 30S ribosomal protein S5
GTGGTAAAGGGTGGGCGTCAGTTCGGTTTCTCCGCGCTGACTGTTGTCGGCGATGGTCAG
GGTCGCGTCGGTTTTGGTACCGGCAAGGCTCGCGAGGTTCCGATTGCGATTCAGAAGGCG
ATGGAATCGGCACGCAAAAACATGGTCAAGGTCAGGCTTAGTGGCGATACGCTTCAGTAT
CCGCTGGTTGGGCGTCATGGCGCTGCCAATGTCTTCATGAAGCCCGCTTCTGAAGGTACT
GGCATCATCGCCGGTGGCGCGATGCGTGCGGTTTTTGAAGGGTGGCTTGGGGGTGGTTTC
ACAATGTGCTGGCCAAGTGTATTGGCACCAACAATCCGATCAACGTAG
>MCNPNBIB_00644 50S ribosomal protein L30
ATGTCAGATAAGAAGATGATGCGCGTTACCTTGGTGCGGAGCATGAATGGGCGTCTTGCT
AGCCACCAGGCCTGTGTGCGTGGTTTAGGCCTGCGTCGCATGCACCATACGGTAGAGGTC
GAGGATACTCCCTGTACGCGTGGTATGGCGGGCAAGGTGTCTTACATGGTAAAGGTTGAG
GAGTCCTGA
>MCNPNBIB_00645 hypothetical protein
GTGCTGGATCTGCCGCAAACTGTCTGGCTGCGTGAGCAATGGAAAACCCCCGAGGCCTTG
CTCAGTGCGCTGCAGGGGACACTGCCCCACACCGGCCTGAGCCTGATCCCGGCGCTGGGG
CTGGCGGATGCCAAGCTGGCCTGGCGTGAGGCTGAGGTCCGCTACCAGGAGCTGTGCACG
GTATGGGCCGCGCAGGGGGCAGAAATAAGCGAACTGCTCACCACCAGCAAGGCGCTCAAT
CGGCGCTCTTACAACAAATCGGTGGTGACGAAGGCCTTGGCGGCGATGGGAGAGCTGATC
GAGGCGGGGAGTTGTCCGTCCTGCTTGGCGGAGAAGCAGCTGGAGCGATTCACCCCAAGC
ATGCTCGAAGAGAAGACTAAAGCGGGCGAAGACGCCACCCGCGCATCCGCTCTTTGA
>MCNPNBIB_00646 hypothetical protein
ATGAACCGGCAGATCGAGATCATCTCCCGCGCCAACCACCGGGAGAATATCACCAAGTTG
ATGCGGGCCGGTGCCACTCATACCGTGGCGCCCTACGAGGTGGCTGGTCTGATTGCGGCG
GAGTATGTGGGCCAGCCGGTGGCGTTCGAGGCAATCTACGGCATGCTGTCTGGCGAGCGC
GAGGTGGGGGTCGATGCGGTGCGCATCCATCCGGGGGCGAAGCTGGTAGGGTGTCGACTG
GGTGAGGTCGACTTCCAACAGAGCAAGCTGATCGCGTTTGGTGTGGTGCGGGATGGTAGC
GCGCCGCCGGAGGGGCAGACACATCTGTTTGAGCTGGGTGGGCGGGTGTTTCACTTCAAC
CCAAAACACGACTTTGAACTGGCGGCGGGGGATCTGCTGTTGTTGTTTGGACACGAATAC
AGCATCGCCCATTTTCGCGATGCCCTTGAACGAGGTGGGCTGTGA
>MCNPNBIB_00647 hypothetical protein
ATGAACCTGATCGACGACCCCTGGATACCCATCCGCCGCGCCAGCGGCAGGGAAGAACTG
ATCGCCCCCTGGCAGATCACCGACTCGGCCGACCCGATCATCGCCCTCGCCGCCCCCCGC
CCCGACTTCAACGGTGCCCTGCTGCAATTCCTGATCGGGATGCTGCAGACTGCCTACCCA
CCAGAAAGCGACGACAAGTGGGAGCAATGGCTGGAAAACCCGCCCTCACCGGCCAGCCTC
AAACAACACTTCGAACCATTCGCCGATTCTTTCAATTTGATGGGGGATAGCCCTCTCTTC
ATGCAGGCTTTCGAGCCGTTGAATGGCGATGAGAAACCCATTGCCAACCTGCTGATCGAC
GCCCCGGGCGCACAGACTCTGAGACAAAACGCCGACCACTTCATCAAGCGCGGTGGCATT
GAAAAAATCTGCCCCTGCTGTGCCGCCACCGCCCTCTTTACGCTACAGACCAATGCTCCC
GCCGGCGGCGCAGGACACCGCACCTCCCTGCGCGGCGGCGGCCCGCTGAGCACACTGATT
GCCCTTGACCCTGCCGGCAGCCAGCTCGACAACACCCTCTGGCGGGCCTGCTGGCTCAAC
GTACTAGAAAAAAGTGGTGATCGGTGGGCTTGGAGACGGTCCCCCAAAGAAACCGGAGGC
CACCTTCCCCTGGCTCGCCGCCACCCGCACCAGCGAGGCAAAGACAGGCCAGAACACCAC
CCCGCTGGATGGGCACCCGCTGCAGATGTACTGGGGCATGCCGCGCCGGATACATCTCAA
ATGGCACACCACCGAGGATGGTCGTTGCGATCTCTGTGA
>MCNPNBIB_00648 hypothetical protein
ATGGTCCCGCAACGCATCCGCCATGGCGCGGAAGGTCTCATAGATATCGGTATTGTTGGC
CTTGCCGCCGATGATGAAGAGCACGTTGGACTGCTTCAGCCAATATTTGTAAACGATACG
GCTGATGTCGTGCATCTTGGCGTAGGGCGGGTTACCGCCGAAGTCGGAGGAGATGGTGGC
CGCGTCTCCCAGCAGTTCGGTCACCAGGGCGTTGGGCCCACGCCGCCGAAGGTCATGGCG
GTTATGCTGCCCGCTTCATTGACGACGAACACGTCGGACTGGCCCCTGGTAGGTGCGCAG
CGAGTTCACCTCCTGCTCGAAACTGGAGTAGCTGGAGGTATCCAGATCATCTGGCAGCCC
CAGACGATCGACGTTGGGATCATCGTCGTCGAAGGAACCCTTGAAGTCGCAGGCCACCGG
GACCAGGCGTCCTTTCCCGTTGGGCATCATGCGGATCGGATTCAGCTTCCAGGGTAG
>MCNPNBIB_00649 Dihydroorotate dehydrogenase
ATGAAACACCTCAATCTCCTCCACAAGCAGACGACACAAAACACCATGACGACGCAAACC
CCTTCTCCCCTCAACATCGAGTTCTGCGGCATGCCGTTCAACACGCCGATCGTGCTGCTC
TCCGGTTGCGTCGGATTCGGCGAAGAGTACACACGGGTGGAGGGCTTTAGCAACCGGGAC
ACCGGCGCGGTCTGCCTCAAGGGCACCACACTGGAACCGCGCCTCGGCAACCCGCCGCAC
CGCATCTATGAGACCCCCGGCGGCATGCTCAACGCCATCGGCACTGCAGAACCCCGGGGT
CAACAAGGTGGTGGGTGA
>MCNPNBIB_00650 hypothetical protein
ATGGGTGACAGAATAAAAACGTTGGTTATTACTCTTAGCATGGCCTTGGCTGCGGCATCG
GCAAGCACGCAGGCTCAGGAGTATGACGCCAGCAGCGGTGATCGCTTCGTGGTGCAGCAG
GCGCAGGGCGTAACCCAGGTTTCTTTGGGCGGCACGGTGGTGCCCTATAAGGAGGTGACT
CTGTCGGCGCAACTGCCTGGTCGGCTCAAATACCTGGCCGGTATCGAGGGCGATGCCTTC
AAGTCGGATGATCTGCTGGTCGAACTGGATGACAGTGAGCTCTCGGCGAAGCGCCAGGCG
GCACTGGCGCAATTGGCCAACGCCGATGCTCAGCTGCGTAATGCCCGGGGTGCAATACTC
CCGAGAACTTTGGTCGCCGAAGTCAAAAAATTCTCCTGGTGGCATGGGGGTGCCGAATCT
GTTTGA
>MCNPNBIB_00651 hypothetical protein
GTGCAGGGATGCACAGACTTATTTGTCGACGAATTACGCAGCAGGTCAAAAGCATTGATT
ACCCTTTCGGTTCGTGGTCTCCCTAGATCGACCACAGAAGAGAGTCTGACAGCACTCTTT
TCGGAATACGGCGTGGTCCGTTCTCTCAAACTGGTAAAAGATCTCTTCTCCGGTGATTGC
AAGGGCTTTGCCGTTATCGATATGGAAGGACACGAAGCCCGCGCCGCTATTGCAGCGCTC
GACGGCAGTGAATTCAACGGTAGCATGATCCGTGTCGGGCCCGACCGGCCAAGAAGAGGA
CGTGGCGGCAGACGCCGCTGA
>MCNPNBIB_00652 hypothetical protein
ATGCTGCTGTTTCTGCTGCTTGCGCAGGGGCTGGTCTATCTCATCATCCGTCGGCTCAAC
TGGCTCGAGAGCCTCAAGGTCAAGGAATAA
>MCNPNBIB_00653 hypothetical protein
ATGCCTTTCTTCGTGCAAATTGGCCGAGCGCAAAGTAAACGAGTAGGTCATTTCGCCGTG
CTTCTTGCGCTTGTTGGAAGGACTCTTCACCAAAATAATCTTTCAGCGCATCAAAGGCTT
TTTTGTGTGATCCTGCTATGGTGCGAATTCGTTCGGAGAATTCAAATTCTGAGTTTGCAG
GAATTCGACCTAGATCCATGCTGGTTTCCCAAAAGTCAGAAAACAACTCTTTGTGCTTAT
CAATGA
>MCNPNBIB_00654 hypothetical protein
GTGAATGAAGATNTTTATGAGCGTGGTCAGGATTACGAAGAGAACATGATGAAGCGGCGT
GCCAATGATCCGGGCTGGCAGATGAAAATCCAGCTGCCGCGCAAGATCGATGTTGACCAG
CTAATTGCTGCCCGTTTCACGGTCAAAGACAAGTCGGATCAGCCGGTGACGGTAGATCAG
GTGATGTTCCACGCCTATCGTCCCTCGGATGCAGCAGAGGACTTCTCGGTACCGATGCTG
CAGGTGGCGCCTGGAGTCTATGAAGCGGAACTGCGCTTTCCGTTGCTCGGCGCCTGGGAC
ATCCTGGTCAGCGTGAAACGGGGTGAGGATGAGTTCAATACGCCCAAGCGGATCGGGGTC
GGTATCGAGTGGATGCCCCTGAGAGTAGATGTTAGAGGGCCGGGTTTTGTTCTTAGCGAA
ACGGCGCTGATGGGGANGCGAATACCGGGAGTCGGGGGGTTGTTTCCCAGCTGCGGCCCT
GCCGGATACCGCGCAGATGACGATGTGGTCGCCCGTATCGAGGACGAGCAGCAGCACTTC
TGTTGTACTCGCTGCAAAGCTCGGTCTGTGAGGCGATCTACGAGGCTGGCCTCGAGGGCT
TCTATCGACGCACACCCGGAGGACGCACAGTCTGGCGCCGCCGCCTGA
>MCNPNBIB_00655 DNA polymerase I
TTGGGGATTGAGCGGAGCGAGGCGCAGGAGTATGTGGACCTCTACTTTGCTCGCTACCCT
GGGGTAGCGGCCTACATGGAACGCACCCGTGAGCAGGCCCGTGAGCAGGGTTACGTGGAG
ACCCTGTTTGGCCGGCGCCTCTATCTGCCCGATATCAAGGCCCGCGGGCCACGCCGCAGC
GCAGCGGAGCGCACCGCGATCAATGCACCGATGCAGGGTACCGCGGCGGACATCATCAAG
CGTGCGATGTTGGCGGTGGATGGCTGGATCGAGGCAGATCGGCCGCCGCTGCGGCTGCTG
ATGCAGGTCCACGACGAGCTGGTGCTGGAGGTGCAGGAGAGCTTTCTCGAAACGGCCTGC
CAGCACCTGCGTGATTGTATGGAGTCAGCGGCTGAGCTGGCGGTGCCGCTGCTGGTGGAG
GTAGGGATCGGTGATAACTGGGATGAGGCCCACTAA
>MCNPNBIB_00656 Type IV pilus biogenesis factor PilY1
ATGGTGTTCATCGGTACTGGTCAGTATGTCGCGGAGGGTGACCCCAGCAGCACCGGTGTG
CAGAGCTTCTACGGTGTCTGGGATGCGGGTGCGAGCGTCGGCACTCTGGGTTTGGACGGG
GTCCTGACCAATTCAAGAGACCAACTGATCGAGCAGACCCTTGAAGAGTCCCTGCAAACC
TTCGGTGAGGGGGCGGATGCCGTTGAGTTGACGGTGCGCCTGCTGAGCAGCAATCCGGTC
GATTATGATACAAAGAAGGGCTGGTATGTCGATTTCAACACAGCCTCCTCCAACAGTAGA
GAGCGGGTCATTGTCAATCCAGGCATCTTCGGTGATCTGGTTTTCTATACCACCCTTGTG
CCCGGCGGAGAATCTATGCGGCACCGGTGCTGGCTACAGCTGGTTGATGGTGCATGA
>MCNPNBIB_00657 3-oxoacyl-[acyl-carrier-protein] reductase FabG
ATGAATCTGGAAAATGAGATTGCTCTGGTAACCGGTGCAAGCCGTGGTATCGGTGCAGCG
ATTGCCGACACCTTGGGAGCCGCAGGGGCGACAGTGATTGGCACTGCGACTTCTCAGGGC
GGCGCGGATACGATCAGTGAGCGTTTCGCAGGGGCTAACATCAAAGGCCGGGGGATGGTC
CTTAATGTTACCGATCAGGCCTCCATCGATGCCGTAGTGAAGCAGATCGGCCCCGATTTT
GGTGTGCCGACGGTGCTGGTGAATAATGCCGGCATCACCCGGGATAACCTGATGATGCGG
ATGAAGGATGAGGAGTGGAATGACATCATCGACACCAATCTCAGCTCTGTTTTCAAGGTC
AGCAAGGCGCTGCTACGCGGCATGATGAAGGCGCGTCATGGTCGTATCATCAATATCTCC
TCAGTGGTTGGTGCGATGGGCAATGCTGGCCAGACCAACTATGCAGCAGCCAAGGCTGGG
TTGTTTGGCTTTACCAAGTCGTTGGCGCGGGAGATCGGCTCCCGGGGTATTACCGTCAAC
TCGGTGGCGCCGGGTTTTATCGAGACTGATATGACTAGGGAGTTGCCCGAGGCACAGCGC
AAGGCGCTGGTGGACAGCATCCCGCTGCAGAAGCTGGGCCAGCCCGAGGATGTTGCCAAC
GCGGTGCTGTTTCTCGCTTCGGCATCGGGCGCCTACATCACGGGCGAAACACTGCATGTC
AATGGTGGCATGCATATGGCCTAA
>MCNPNBIB_00658 Malonyl CoA-acyl carrier protein transacylase
ATGCGCCCAGCGGCTGAGCGCCTCAGCGAGCGCCTGGCGGATATTGCCATCAGCAAGCCA
ACGATTCCGGTGATCCACAACGTAGATGTGGCCGAATCGGTGGATGCGGATGAGATCCGC
CGCTGCCTGGCGGAGCAACTCTACAGTCCGGTGCGTTGGGTCGAGACGATTCAGTCGATG
GCGGCGCAGGGTGCCTCGAACATCATCGAGGCGGGTCCAGGTAAGGTGCTCACCGGCCTG
AACAAGCGCATCGACCGCAAGCTGACCCGGTTATGCTGTGTTCGACAAGCGAAGGATTGA
>MCNPNBIB_00659 hypothetical protein
GTGAAGCTCGACTTCGGCGCCTTCGGCAAATGCTACGGCATCGATCTGGCGATCGACCAC
CTGCGCCAACTGGGCATCCGCAATGCCATCGTCAACGCCGGCGGCGATCTGCGTGCAATC
GGCAATCACGGCGACCGACCCTGGCGCAATCGCCATCCGCGACCCCTCGGGTGA
>MCNPNBIB_00660 Sensor histidine kinase RcsC
ATGAGCCATGAGATAAGGACACCTCTCAACGGCATCATCGGTACCGGCGAGCTACTGCGC
ACCTGCGATCTGGATAGAGCCGCCAAAGAGTATGTTGAAACCATTCAGACATCCGGCGAG
ACCCTACTCCATCTGATCGAGGACATCCTCGACATATCCAAGATCGAGGCCGGCAAACTG
ACCATCGAGCGTACGCCCTTCGATCTCTATGCCCTGATCCACGGCACCCTACGCATGCTC
AAGTCCCATGCCACGCAGAAATCCCTACGGCTGCAACAGCCAGATCGGTCTGGATACTCC
CTACAAACTGATCGGCGATCCACACCACTTGCGACAGATACTAATCGACCTGCTTGGCAA
TGCCATCAAATTCACTCCCAAAGGAAGTATCGAATTACACTGCAATCTGCTGCGCAGCCA
GCAGGGACGGGCACTGATTCGTTTTGA
>MCNPNBIB_00661 Osmolarity sensor protein EnvZ
GTGCTGGCGCGTAACTTCAACCGCATGACCGGGCAGGTCCAGCAGCTGCTGACCAACCGG
ACCACCCTGTTGGGGGGGATATCCCACGACCTTCGCTCCCCGATCGCGCGCCTCCAGCTG
GCGCTGGCGTTACTCGATGAGAAGAGTGAACCTGAATTGATAAACGGCATGCGCGAGGAC
TTGCAGGAGATGGATCTGCTGATCAGGCGCACCCTTGAATTGGCCAGAGGTTTGGAGGGT
GCTCCACAGGACGAACAGCTGCTGGATCTGGCTGCATTCCTGGCAGAGGTCGTGGCGGAC
TACCGGCAGCAGCCGGTTGCGATCGAGTGGGCCGATCCGCCGCCATGCCCGATGCGCTTC
AGCCCGCTGGCGTTACGCCGGGTCCTCTCCAATCTGCTCGGAAATGGCCTGCAGTATGGT
GACGGGAAACCGCTTGAGGTGCGGCTGCAGTGTGATGGAGCGATGGCAGAGATCCAGATC
CTGGATCGGGGGGCGGGTATCCCTGAAGCGCAGTTGGAGGCGGTGTTCCAGCCCTTTTTT
CGACTCGAAGGGTCGCGCAATCCTGCAACAGGAGGCAGCGGACTGGGGTTGGCAATTGTT
CGCCAGCTTTGTGACTTATATGGTTGGCAGATCCAGCTTGTGCCACGCCAGGGCGGCGGG
ACAAAGGCGTGCCTGAGCCTACCCAACTCGCGCCAGTGA
>MCNPNBIB_00662 hypothetical protein
ATGATCGACGGTATGGCTGCCAAACAGCAGATCGGGAGCCTGGCTGGCCTGAGCAATCTC
TTCCCAACTCATCAAGGCCGCCCAGCGGTCGTTATCGATCACCCGGTCAATACTATCGTC
CGCCTCGGCTTCCAGCTTGCTGGCAAGAGCATAGAGCTCATGCTGCATCGCCTCATCACT
CTCGCTGTGTTGCTTGAAACCCATGATGATTCGGCGATAGGAGTTGAGCAGTGCCCCGCG
GCTGCTGGCATCGATCTTGACGGACTGCCCGCCAATCTGGATCTCCCGCCCCTCTACATC
GGCCTTCTGCAGGATATAGTCGAGCCGGTCGATCCAGTAGACCTTCTGCTGATCGATGTG
GGCGGTGGCTGGGTAGAAGAGGCCGGGAATGCCATGCTTGCGCAGCAGCGGCAGAGCATC
GGTCAGGTTGTTGCGGTAGCCGTCATCGAAGGTCAGGACACAGCTGTTGGGCTTGAGGGG
TTTTTCCCCCTTCAGCATGGCGATCGCATCATCCATTGA
>MCNPNBIB_00663 hypothetical protein
ATGATTGAGATTAAGCAACCACCTCTTGAAGTAAATCCTGACAATCCTTTTGAAGGTGAC
GTTTTAAATAGAGCTGAAGAGGTTGAAAATCTAAGTAACTTAATCACAAACATTGGCACA
CCGTTTGTACTTTCAATTACACCGCCCTGGGGTACAGGAAAGACAACATTCTCTTTAATG
CTTAAGTCCCATTTAAAACAGCAAGAAATTTTAAGTTTATATTTTATATGCTTGGGAAAC
AGGCCTTTCAGAAGATCCATTAATTGCGTTCTTACGGCGAAATAA
>MCNPNBIB_00664 hypothetical protein
GTGGAGCTGTCGTTGGCGGCATTCAAACGGGTAGCCAAGAAACGCTTGGTACAGTCCGGC
GTATATCTCCATTCGGACCGGGGAGCTGAGTATGTGGCGACCAAGTATCGTAACTGGATG
AAAGATAATGGCGTCATTCAAAGTATGAACCGAAAGGGTGTGATGAATGACAATGCGGAG
ATGGAATCATTTTTTCATCACTTCAAGGCAGAACGCATACATAGGAATGAGTATATGACG
GAGAAGGAGTTAAGGGCAGTCATCATTGAGTATGTGGGCTTCTATAACCGAAAAAGGCTA
CACTCTTCATTGAACTATATGACGCCAGATGAGTATGAGGTAAGCATGGCTTAA
>MCNPNBIB_00665 hypothetical protein
GTGCAGAAGGATATTGAACTTACGGAAAGTATAGAAAGTATATTTGGCGAGGTTGATGGG
ATCTATGGGAATCCAAAAGTCCACGAGGCGCTGAAAAAAGAAGGTATCGTTGTAGGTAAA
AACCGCGTAGCTCGATTGATGCATGAGAATGCCTTAAAAGCGCGATGTGCTCGAATATAT
AGGAGTCATGCGAAGATGGATTGA
>MCNPNBIB_00666 Heat-inducible transcription repressor HrcA
TTGGCGGCTAAGCGGGCGATTGCAGAGAACGGCGTGAGTGAGCGGGCGCAGCACTTTCTC
AAGGTGCTGATCGAACACTACATCCGTGAGGGTCAGCCGGTGGGCTCGCGTACCCTGGCG
AAAGAGGTGGGGATGGACCTGAGCCCCGCCACCATCCGAAATGTGATGGCCGACCTGGAG
GATTTGGGGCTGATCACCTCGCCCCACACCTCGGCGGGACGGGTGCCGACCACCACTGGC
TTTCGCATGTTTCTCGACTCTCTGCTTACCGTAAAGCGCCTGAAGACGCGCGAGGTGGAG
AACCTGCGCGAGCAGCTGCAGCTGACGCAGGCGACAGATATGAGCGGGCTGCTGGCCTCC
GCCTCGCAGATGCTCTCCGGGGTCACCCATATGGCAGGCGTGGTGACAGTGCCGCGCCGC
AAACACACGGAGTTTCGCCAGATCGAATTTCTGCCCCTGTCGGAACGACGGGTGCTGGCG
ATCCTGGTGACTGCGGATGGTGAGGTCAACAATCGTATCCTTAACACCCACCGGGATTTC
ACCCGGGCCGAGCTGGACCAGGCCGCCAATTTTTTGAACCACTCCTTCTCCGGGCAGGAG
ATGGCCGCGGTGCGCAGCAAGCGTGCTGCAGCAGTTGAACAGTGCCCGCGAGCATCTGGA
TCACTCCATGGCGCAGGCGCTGGACATGGCGGGTGA
>MCNPNBIB_00667 hypothetical protein
ATGCGGGCGGTACAGGCGTTGGATGAGACCGATGATCCGTTTCCACTGAGCTGGATGAAG
TCGTTCATGGTCTGGCGATATCTACGACCTGGTAGCGAGACTCCCGGGTGCGTGCTGATC
GATCTGGCCCCGGCGCGGCCAGGCAGTCTGCTGTACTGGTTGAACGTCCAGCCACATCCC
GAGATGGCTTACATCTCGATCATCCGTCCGGGGGCCGGTCGGTTTGGGGCGACGAGCNGT
GGTGCCCGCTTTCAGTCAGGAATATGA
>MCNPNBIB_00668 Protein translocase subunit SecA
ATGAGGAGACATTGCACCAGCGCATCCTGCGAGACCCTTGAACAGGCCTACCAGGAGAAA
GAGCAACTGGTGGGTGAGGCCAACATGCGTAACTTCGAAAAGGGCATCATGCTGCAGACC
CTTGACTCTTTTTGGAAAGAGCACTTGGCGTCGATGGACTACCTGCGCCAAGGCATTCAT
CTGCGCGGCTATGCGCAGTAA
>MCNPNBIB_00669 Protein translocase subunit SecA
GTGGCCAACGACCAGCGCAAGGTGGTCTACAAGTGGCGCGCCGAACTGATGGAGACTGAC
GATGTCTCGGATAACATCAATGCCCTGCGTGCCAGCGTGGTTGACGATATCTTCCACGCT
TATGTGCCTCCCGAGAGCATTGAGGAGCAGTGGGATGTGCCGGGTCTGAGCGAGGCGTTG
GCGGAAGAGTTTGGTGGCGAATGGCCGATCCAAGCCTGGTTCGATGAGGATCATGACCTG
CATGAGGAGACATTGCACCAGCGCATCCTGCGAGACCCTTGA
>MCNPNBIB_00670 hypothetical protein
ATGACAGATTTCCTCCGCATGGAGCGGATGCCACACATCTGGTGTCCAGGCTGCGGTATC
GGCACCGTGGTCAACTCCTTCGCCGAGGCCGTCAAGAAGAGCGGTATTGACATGGACAAG
CTGGCGGTGATCTCCGGCATCGGCTGCACCGGTCGGGTCGCCGGCTATGTGAACTTCGAC
TCCATCCACACTACCCATGGGCGCGCCATCCCCGTCGCCACTGGCCTCAAGCTGGCCAAC
CCCGATCTCAAGGTAGTGGTGGTCAGCGGTGACGGCGATCTCACGGGTATTGGCGGTAAC
CACTTCATCCATGCCGCCCGCCGCAACATGGACATCATGGTCATCTGCGTCAACAACTTC
ACCTACGGCATGACCGGCGGCCAAGTAACCCCGACCACACCGCAGACGGCCAATGCCTCC
ACCACCCCCTACGGTAACTACGAATATCCCTTCAGCCTGCCGTTTCTGGCGGACGCCTGC
GGCGCCACCTACGTGGCGCGCTGGACCTCACTGCATGCGCGCAACATTACCAAATCGATC
CGCGAGGCCTTGAACCACAAGGGCTTCTCCTTCATCGAGGTGATTGCCCCCTGCACCACG
CTCTATCAGCGCCGCAATCGCCTGGGCGACGGCCTCGATGCCCTCGAGTACTACAAGGAG
GAAGCTGGGGTTGAGAAAGAGGTTGACACCCGCGATGTGGGCATCGACTTCCAGAGCGAT
ATCACCATGGGCCGATTCGTTCAGCAGGAGAAGCCAACCTACTACGAGGCGGTCAATGAA
CGTTACGCCAACGTCCTGGGTGACGACTACCAGCTCTACGGTATGAGCAAGCCCGAACGT
GAGGAGAAGGCCAAGCGCGAGGCGGAGGAGAGAGCCAAGATACAGGCCCTGTTGGACGAG
GAAGAGGCCCAGATGATGGCCGAAGATATGGGCGTGGACGAGGAGGGACTCTGA
>MCNPNBIB_00671 hypothetical protein
GTGGCCTGGTTTCAGTGGGGTTGGTCGGCCGATTTTGCCTGGCTCACCACTGCCTACTTC
ATCATTCAGGCGCTCGACGGCAACGTGCTGGTGCCGCTGCTCTTCTCTGAGGTGGTCAAC
CTCCATCCGGTGGCGATTATCGTGGCGATCCTGGTGTTCGGCGGCTTTTGGGGCTTCTGG
GGGGTGTTTTTCGCGATACCGCTGGCGACCCTGGTGCAGGCGGTGCTGGTGGCCTGGCCG
CGTCAGCCGGCGGGTTAG
>MCNPNBIB_00672 hypothetical protein
ATGCCAATTTCGCAGTTGAAAGATGTGCTACCGCTTTTCGCTGCTAACTGGTCAGACCTG
CTCGGCCCGGTACTGCTAAATGACCTCAGTCCGAAAAGGCTCGATCCCGGAACAGAGGTG
CTCTCCGCTTTGGTCGTGGGCAAAGGGAAAGCCATGAGTACGCTCTATAATGCTTTTCGT
CGGCGAGCCTGGGATCGTCTTGAGAACTTGACCCAGGATGAAGCGCGAAAAGTTTTGTGT
ATTTCGCGTGGTGAATTCAGGTCACTGGCAGAAAACGACATTCTCGCGCCAATGCCCTGG
CATACAAAAAGTGATCGTTACAGAGTCAAAGATGTTGTCCACGCGGTTCTTCGCTATGTG
TTTGTTGGACGCTGGTGTGCCATCAACGGCATTCCGAAGGAGAAAGCGTTCGAAGTACTG
ACGAACAAAGGCTTCGAGCCTGTTTGCCACTCAACATTTTCCAAGTCCCCAGAGCTGGTC
AAGGCACTGAACCGCCTGAAACGCGAAACTCGACCGTCGGGAAAAAAGTCGCTCTGA
>MCNPNBIB_00673 Sensor histidine kinase RcsC
TTGCGCGAAAAGTTTGCCCTGTCCGCGCTCACCATTCTTGTGATCTACCCCCCCAATGCA
CCACTCAATCCACTCGGCGACAAGGACAACCAGATCTACACCCTGGGCTCGCCCCTCGAC
AAGGCGCTCCTGTTTAACGCCCTGCACGCCTCACAAACCGAGCAGTATGGCAGTGAAGAT
GTCATTCATCTGGCCAATCAGGTCTCAAACGAAAACGCGCTCAATCCGCGTGTCCGCATA
CTGGTCGGAGAGGACAAAGCGACCAATCGCATGGTGATAGGGCGCATGCTGGAGAACGCC
GGACACGATTGCGAGCTGGTCACCAATGGCGCGAAAGTGCTCGAGGCCCTCGAAAAAGAG
TCATTTGATGTTGTTATCCTCGATATGAACATGCCCGTCCTGAGTGGGCTTGAAGCCTTC
AAGCTCTACCGTTTTGCCCATGCTTCTGCAAACGAACCCCCATTCATCATGCTTACCGCC
GATGCAACTCCCGAGGCCCGAGAGAAGTGCAGTGAGGCTGGGATCAGATTCTTCCTCACC
AAACCCATCTCATCAGCCAAACTCCTCAATACCATACGCAGCGCCACCACTATACAAAGC
AATGAGCAGCGCAGCACCGACATGTTGACACGAGTTGATAAAAAAACCATAGGCAGCCAT
ACACCGCTGGTCGATCAGCAGATCCTGCAGGAGCTCATCGCGCTGAATACCGATGGCAGC
TTTCTGCAACGACTGCTCGACAACTTCAAACGCGACGGTGTCGGAGATCATTCAGCTCAT
GCACGGAGCCCTGACCAACAACGATATCGAGCTCTACCGTGA
>MCNPNBIB_00674 hypothetical protein
GTGGTCGGGGGCATCGCTGTGGCGCTCGATGAAAGCATGCGGGAAACTGGNCTTCAGAAT
ACTGGCTCCAGGCGCTCTACCACCCGTCGCAGAAACTCTGGCTCCACTGCAAGGCTCATC
GCCTGGGCGCTGAGCAGAAAGTCCTGCTACATAGGCGGTGAGCCAGTGCTCNCTCCGGGC
TGTGATTTGTCCCACAGGGCCCGAAGCCCACCCGCTTTGCCGCGGCTGCTGCGCCTGCAG
CCGTTCGAACGCCTGCTCCAAATTCTGCTGGCGTTTATTGAGCTGCTCAGGATCGAGGCC
GAAGCGGCGCAGGTTCTGCTCGTTGGCGTGTAG
>MCNPNBIB_00675 hypothetical protein
ATGAACTCTCTGGAGTCGCGCCCTGCAACTCCGGGCTATTTCTCTCCGCTGTTGCTGCTG
GCCGGCATCCTGATCTGGGGGGGCGGCTACGCCTTGCAGCAAGTGGCAGAATCCTATGTT
AGCACCCGCCTCGAACATGATGCCGAATCGGTGCTGCGCGCATTAAACCACCCCTCGCGC
CACAAAAAGATACGCATGGGCCGCCTCACCCCGGTCTATCTGCAGCCCTTCTCCGGCCAT
TATTTTCAGGTGCAGATCGAGGGCGAAGAGATGATCCGATCCCGCTCTCTGTGGGACCAG
ACCCTAGAGATCCCGGACCTTGCCCAGGGTGAAGTACAGATACTCTATCTCAACGGGCCA
GAGCAACAGCCGCTATTGGTTCGGGGTGGCCGGTTATCAGAAACGCAGTCAGCAGCTGAC
CCTGGCAGTGGCCGAAGACCTGAGCGAGATCAACCAACAGATCGGCCGCTACCAGGCGCA
ACTTCCTGTTTGCCGCGCTTACCGCCATCGCCCTTGCTGCTGCTGGTGCAGCGCCTGGTG
GTTCGCCACACGCTGCAGCGCATCGACCAGGTGCCGCAGGACATGAAGCGGCTGGAGCGC
GGCGAGATCAGCCAGCTCAGTGAGTCGGTGCCCGACGAGGGTGCAGCCCCTGGTGCAGGA
GTTCAAATCGCATCCTGGCACTGCTCGGCCAGCGCCTGGAACGTTCCCGCAATGCCTTGG
GCAATCTCGCCCACGCCATCAAGACCCCTCTCAGCCTGCTGCAGCGGGAGATCGAATCAA
ACCGATTCTCCAGCCTCGAAGCGCAGCGCCAGCAGCTGCAGACACCAGGCCGAGCGCATC
CAGCGCATCACCGAACGGGAGCTGCGTCGCGCCCGCCTAGCCGGCGCAGGCACCCCCGGG
GCAGCGCTTCGATGCGGCGGCTGA
>MCNPNBIB_00676 K(+)-insensitive pyrophosphate-energized proton pump
ATGGCAGCCGACCTGTTCGAGACCTACGCGGTAACCGTGGTCGCCACCATGCTGCTGGGC
AGTCTGCTGGTCGCCGGCAACAGCGCCGCTGCCATCACCTATCCGCTGGTACTGGGTGGC
GTCTCCATCATCGCCTCCGTGATCGGCACCTACTTCGTCAAGGCAAATGAGGGCGACACC
AAGATCATGATCGCGCTCTACAAGGGGCTGGCGGTCGCCGGCGTCATCGCCGCGGTGGCC
TTCTACTTCGTCACCGACTACATGATGAAAGACGTGATTATCGAAGGCGTGACCAACCCG
ACCATGGCACTCTTCGGTTCCGCCATGATAGGACTCGTGTTGACCGCCGCGATGGTGGTG
ATCACCGAGTACTACACCGCCACCGAGTTTAGCCCGGTGCGGCACATCGCTGAAGCCTCC
ACCACCGGTGACGGCACCAACGTGATCGCTGGTCTGGGCGTCTCCATGAAGTCCACCGCC
GCTCCGGTACTCGCCGTGTGCGCTTCGATCTGGGGTGCCTACGACCTGGCTGGCCTCTAC
GGCATCGCCGTGGCCGCCACCTCGATGCTCTCCATGACCGGCATCATTGTCGCCCTCGAC
GCCTACGGCCCGATCACCGACAACGCCGGTGGTATTGCCGAGATGGCTGAGCTAGACGAG
AAGATCCGCAACATCACCGATCCGCTGGATGCCGTGGGTAACACCACCAAGGCGGTGACC
AAGGGCTACGCCATCGGTTCCGCCGGTCTGGCCGCGCTGGTGCTCTTTGCCGACTTCACC
CACAGCCTGGACTCTGCCGGCAAGCTGGTCAGCTTTGACCTCTCCAACCACATGGTCATC
ATCGGTCTCTTTATCGGTGGTCTGGTGCCTTACCTGTTCGGTGCGATGGCGATGGAAGCC
GTGGGCCGCGCTGCTGGCGGTATCGTCAACGAGGTTCGTCGCCAGTTCCGCGAGATGCCA
GGCATCATGGACCACAGCCAGAAACCAGACTACTCCAAGGCCGTGGACATGCTGACCAAG
CCGCCATCAAGGAGATGA
>MCNPNBIB_00677 Soluble pyridine nucleotide transhydrogenase
ATGTGCAAGACATGCGCGACACCTTTGTCGACCGGGTGCTCTCCAACAGCACCGACAACA
TGGGCGAGCGGTTCATCGAGGCCTATGCCCGATTCGTCGATCCCCACACCCTGGGAACTG
GACAATGGCGACCGGGTGGTAGCCGACAAGATCGTCATCGCCACCGGTTCGCGCCCGGTG
GTACCCGAGGCCTGGCAGGCCTTCGGCGATAAGGTGATCACCACTGACAGCTTCTTCGAG
CAGGAGGACCTGCCGGAATCGCTAGCGGTGGTCGGACTCGGCGTGATCGGCCTGGAGCTG
GGCCAGTCGCTGGCGCGTCTGGATGTGAAAGGTGACCGGCTTCGACGCGGCTTGAGAGCA
TCGGCGGCGCCACCGATCCCGAGGTGGTGA
>MCNPNBIB_00678 hypothetical protein
ATGTTGGGGTCACAGAAGTTGATCGCCAGCGGCAGCTTGCGCTTGAAGCCCTGCACCGAA
TCGCTGGCGGCGTTAAAGCCGGCAATCTTGCCCTCGTCTCCTGCCTCGTGGAGGATTGGC
CGCTCACCGTTGAGGTCGCCAGCGATGAAGATGTGGGAGTCGCCGCACTGCATGGTGTTG
CGGTTGAACAGCGGGATGCCGCGCTCGTCCAATTCCAGGCCGCTGTTCTCCAGCGCCAGC
CCCTGCAGGTTGGGGGTACGGCCGATGGCGCAGAGCACTGTGTCGACGACGACAGCATTG
TCGCCGGCGCTGACCCGCAGCTTGTCCCCCTCCTCGCTGATCTCCACAGGTTGGCCCAGG
TGGATGTCGAAGCTGCGCTGCATGATCTCCAGGGCCGTCTTCACCACCTCGGGATCGGTG
GCGCCGCCGATGCTCTCAAGCCGCGTCGAAGCCGGTCACCTTTCACATCCAGACGCGCCA
GCGACTGGCCCAGCTCCAGGCCGATCACGCCGAGTCCGACCACCGCTAGCGATTCCGGCA
GGTCCTCCTGCTCGAAGAAGCTGTCAGTGGTGA
>MCNPNBIB_00679 hypothetical protein
ATGCCGCTGCCGCGTCGAGTAGTGAAACAGGTGGATACAGACCCGCTGACCCAGGATCGC
CTGGCGCGGTCCGCGCAGAAAACGCTCGATCCACGACTGAGCTTCATCCCCCATCGGCAC
CAGCCGCTCCTTGTCGCCCTTACCGATGACCCGTACCACGCCCTGGCTCAGACTGATCTG
CTCTGGGCGCAGATCGATCAGCTCCGAGACCCGCAGGCCGGTAGCATACAGCAGCTCCAG
CATGGTCCTATCACGAACCCCCTGGAGGATCGCCCACGTCGGGGGCCGCCAATAGCTGCT
CAACCTCGCGCTCAGTGA
>MCNPNBIB_00680 hypothetical protein
GTGTTTGCCCAGGGCAACGATGCAGGCGCCGGTGAGGGTGGCGATGTCGATAATCACCGC
CGGCTTGAAGCGTTCACAGTAAGTGAGGGCGTCGCACAGGATCAGTCTCCCCTCAGCATC
GGTATTGAGCACCTCGATGGTCTGGCCCGACATGCTGGTGACGATGTCGCCGGGTTTGTT
GGCGTCGCCATCGGGCAGGTTCTCGGAGGCGGGCACCACGCCGACCACGTTCAGCGGTAG
>MCNPNBIB_00681 hypothetical protein
GTGGGCCCACTTGAGTTTTTTGGTAAAGCGCGAGAGAAAGCAGGCGGCGGTGATGGTGCC
CGCCTCTTTTCCGCCGATATTGGCCATGTCGGCAAAGTTGCTGTCGAGCTGTGGCTGGTA
GTCGTCCCACAGTGGCAGCCGCCAAGCGCGGTCACCGCTATGGGTGCCGGCGGCCAGCAC
CTCGTCGGCCAGGGCATCGTTGTTGGCCAGCAGTCCTGA
>MCNPNBIB_00682 Tail-specific protease
ATGCGGGGGGTGGTGCCAGACATACTCTATCCCACCGCGCAATACTCCTCGGAGCATGGT
GAGCGTTCCCTCGACAACGCTCTGCCCTGGGCCAGCATCAAGGCTGCGCAATACGCCTCC
AAAGGGGTTAACGCCGTCTCCCACCTGTTGAATCGCCACCAGCAGCGAGTGGGTGCAGAC
CCGGGCTTCGTGATGCTGGTAGAGCAGGAGAAGCGCTTCAAGAAGGCCGATCAGCGCACC
GAGGTGACGCTGCTGGAGGTGCAGCGCCGCAGAGAGTGGGATCAGCGTGAGAAGGCGCGC
ATGGATTACAAGAACCGCTTCCGTCTCTCGCTTGGTCTGAAGCACATCGAGACCGACCTG
CAAGGCCGATGA
>MCNPNBIB_00683 Tail-specific protease
TTGGAGGATCAGGCCGCCAAGAGTTCCATCATCGAGAAGCTCGATGGCATGAAGGATCTG
CGTATCGGCGTTATCGAGATCCCCACCTTCTACCGTGACTTTGCCGCCGAGAGCCGCGGT
GAAAAAGATTTCAGAAGCACCACCCGGGATGTGCGCCGGCTGCTGGCCGAGCTGAAGCAG
CAGCAGGTCGATGGGGTGGTGATTGATCTGCGGCAGAACGGTGGTGGTTCCCTGAGCGAA
GCCACCGAGCTGACTGGCGTCTTTATCGACACCGGCCCGGTGGTGCAGATCAGAGATGCC
TTCGGCAAGGTGGAGGTGGAGCGCGACCCCGACAGCGACATCGCCTACCGGGGGCCGCTG
GCGGTGCTGGTGGATCGCAACAGCGCCTCCGCCTCGGAGATATTCGCCGGTGCCATCCAG
GATTATCAACGCGGCATCGTGGTCGGTGAACCGACCTTTGGCAAAGGCACGGTGCAGACG
CTGGTGGAACTGACCCGGTTTGTGCCCGGTGATGACACCGATCTGGGCCGGTTGCGGCTC
ACCATGGCGCAGTTCTTCCGCATCAACGGCAGCAGCACCCAACATGCGGGGGGTGGTGCC
AGACATACTCTATCCCACCGCGCAATACTCCTCGGAGCATGGTGA
>MCNPNBIB_00684 Copper resistance protein A
ATGGGGCGTTACATGTGGTCGATCAACGGCGTCAAACACAGCGATGCCGAACCCCTGCGC
TGGAAGCTGGGTGAACGCCTGCGTATCACCTTCGTCAACGACACCATGATGAATCACCCG
ATGCATCTGCACGGAATGTGGAGTGATCTGGAGACCGGCGACAACAACTTCATCCCGCGC
AAGCACACCGTGATTGTGCAGCCTGGCTCCCGGATTAGCTACCGGGTCACCGTGGACGCG
GAGGGTGGCTGGGCCTACCACTGCCATCTGCTCTACCACATGCTCGGCATGTTCCGCACC
GTCATCGTCAGTTGA
>MCNPNBIB_00685 hypothetical protein
ATGGCCGATATCGTAGTTGGCACTACCGATGACGCTGTCGAGGTTGGCCTGGTTCTCCGA
CAACATGGTCGCAACATCAGTATTCGTATAGGGGTCGGTAGCACCATCGATATAGATGAG
GCTGTCATTATTGGCCACCAGCTCGAACTGGATCGCCAGATCCCGCCTCATAGATCTGAT
TAA
>MCNPNBIB_00686 hypothetical protein
ATGACAAAATACCAGAATAGCATAAAAAACAAGGCCAACGATTTTGCAAAACCCTTCGAA
CAAGCTGAGGACGCTCGCTTCTTCGACGAACTAAACGCAGAGATTGAGTCTGACGATCCA
GATAAAGTCCGCCTGGGCTGGCACCTTTCCATGGCCGAGCGCGCCGAAACCGTTCTAAGA
ATCGCTTTCGATGCCGGCCCTCGCAGCGGGGAGCAGTGCTACCGCGCCCGCGCTGCGGCC
TTATCTCGATTCCACGGAGGACTGCGCAGTGGAAATGTATTGCCCAGCCTCGCCCAGCAC
TACCGCAAACAACAAGCCAGCAAGGAGAACAATCATGACCACGCATGA
>MCNPNBIB_00687 hypothetical protein
ATGCGCTACCATACCCGGCTGTTGCAGAAGGCCCTGATGTTTTTCTATCTGGCCCACTCG
CGGGAGAAACGGCTCTCTGAACAGGCGCATCTGCGCGCCATCTACGAGACCGGTGCACGT
CTGACCCACGACATAAAGAATATTCTGCAGGCGATGAATACTGTTGCTGCCTTGGCCGAA
GAGGCGCGCCATGACTGTGATGGTGAGGCGTTGGCAGTGGTCTCGCGTCAGCTGAAAGCA
CTTGGAAAAAGACTACATACGACACTGGATAAGCTGCGGGCACCTTTGGTTCAACAAGAA
GATTGGGTAGAAATCCAGAGTTGGTGGGAGCGTTTACAGCTGCTCTATACTGGCCGTGAT
GCCGAATTTTCTGCACATCTGGAAGTGAGGCGCAAGGTGCCCCGCCACGGTATTGACCTC
GATCAGCGAGAATCTGCTGGAGAACGCCCGGCTCAAGCGGCTCAGTGA
>MCNPNBIB_00688 hypothetical protein
ATGATCCGCATGGAGCTGCACAATACCCGTGACGAGGGGTTTCTGCTCAGAGTCTGTGAC
AGCGGTGCCGCAGTGCCCGAGGCGGTGGTTGCAAGCCTGTTTAACGGGCCGGTCGCCTCG
GACAATGGTTTGGGGGTGGGGCTCTACCAGTCCGCCCGGATCGCCCAGGTCCACGGTTTT
AAGCTGGAGTTGGCGGAGAATCGCAACGGACGGGTCTGTTTTACCTTGAAGGGAGCGGCT
GAGAAGGGGGAGGCCGGCGGAGATTGGCCTGACAAAAAATAG
>MCNPNBIB_00689 hypothetical protein
ATGCCCTTGGGGCACGACGCAGCAGCGGGGAATTTAGACCGCAAGACTGCCGTCCATGAT
TCGTTTAGAGGCTCCCTAAAGACTATGGTTAACTGGCAGTTGGATACACCGGGAGAGCTT
GTCCAGTTATTGCAGGTGATTGAACAACGTAGCCATGGGAATACGTTGGCCCTGCCACAA
CAAGACAAGGTGCAGTCTGCTTGGGAAGGCGTGTTGTTTTCCCTCGGGGAAACTGAGCAT
GGTTGCTCCGCTTTCTGA
>MCNPNBIB_00690 Hydrogen peroxide-inducible genes activator
ATGCTGCTGCTGTCGGATGTGCATTGCCTGTCGGGGCAGATTATGTCTGTCTGCCCCCAC
CAACGAAGTTCACAGGAGTATCTGCGAGCATTTGGTATGGAGACGCTGATCCGGCTGGTG
GCGGCAGGATATGGCTGCACACTGGTGCCCGCGTTGACAGTACATGGCAGCGGGCTGATC
GGTTCCGGGGTGATTGCACGCAAGCTCGAGATCCCCACTGCCTTCCGGCGCATCCGCCTG
GTCTACCGATCGAGTTTCCCCCGCAAGACGATGCTGCAAGGTTTGGCGCAACTGATCGAC
GAACAGCTGCCGAACACGGTCAGGCGCTTGGATGCTGATATGGAATAG
>MCNPNBIB_00691 Phospho-N-acetylmuramoyl-pentapeptide-transferase
ATGCTGCTTTATCTGACAGACTGGCTCGCGCAGTACCACAGCGCGTTCAATGTCTTTCAA
TACTTGACCATGCGCACCATCCTTGGCGTGCTGACTGCACTGCTGATCTCGCTGCTGGTG
GGGCCGGTTATGATTCGCCGGCTGAGCCACCATCAGATCGGCCAGACGGTGCGCGATGAC
GGCCCGGAGAGCCACTTCTCCAAGGCCGGTACACCGACCATGGGCGAAGCGCTGATTCTG
CTCGGCGATCACCATCGCCACCCTGTTGTGGGCCGACCTGGGCAACCGTTATGTCTGGAT
CGTGCTGATCGTCACCCTGTTGTTCGGCATCATCGGTCTGGTCGACGACTACAAAAAGCT
GGTGAAGCGTGA
>MCNPNBIB_00692 hypothetical protein
ATGTCGCGGCGGCTGGGGGTGCCGCTTTTGCGCAGGATCGCACGTGCCCGCTTTGATGCG
GTTTCGCACGGTAGAGATGAGTTGTTTGGGCCCGATCGGCTTGGCAAGAAAATCTTCGCC
GCCAAAGCTCAGCGCCATCAGTTGTTTATCCAGATCCTGCTCACCGGAGAGGAACACGAT
AGGGGTGTCGACATACTCCGGTTGTTCACGGATCACAGTGGTCAACTCGGTGCCGCTGGC
GCCGGGCATGTAGAGATCCATCAAGATCAGGTCCGGCTTGAAGGTCTGCAGTGCCTCCAT
GACCCGCAGTGGATCGGTGACGGCGTGGGTTTCAAAGCCCGCTTTTCTGAGGATGGCAAC
AGCGAAGTCGGCCTGTGCCGGATCGTCATCGACAATCATCACGCGGTCGGCGTTGATCCG
TTTGGGAGCGGCCAATTGCTGCATGCGGTTGGCCACCGCAAGGGGTTCTACCCGGGGTCG
ACCAGAACGCGCTGGCTTCAGTGCGCATCGCCCTTGAGCGCGGGTCTGCGAGGTCACTCG
ATTCTGCAATAA
>MCNPNBIB_00693 hypothetical protein
ATGTCCATGAAAAGCGCCATGCCCCCCGGCAAGGTCGACATGCAACTCGCCCTTGCCGCC
GCGGCAAAAAAACAGATGCCGAGTGAGATATGCCTCTTCCCCAAGGAGAAGCAAGCGGCG
CCCCCGGTGAGCAAGGGGGGGATGGAGATGGATTCTGGCATGGCCCACGCTGCTGCCGGC
CACCAGCCGGAGATGCCGATGGCCATGGATGCACCGCAGCCCGATATGGCCGAGGCTCCG
GTCCCCGCCACCGCAGGAGACAGCCGCAACCAGTGA
>MCNPNBIB_00694 hypothetical protein
ATGGGCGCTATTCGAGCGGGGCGATCGGTTTCCTCGCTACCGATCTGCAGGCGGCTGTTG
CCGTCGCCCGATGATAAAGAGGGCCAGCCGATCAACTGCGGTGTGGTCCATTTCGATATC
GTAAAGGGCCAGGCGGATGCCCGGGCCATCGTCTTCGATACCGGTGCCTTGTCGCTGATC
GGCACCGGTAAGATCGATCTGGGCAGAGAGCAGCTGGATCTGCGTCTGGACCCGCGGGCG
AAGAATATCAGTGTGATGAAGCTGACCCTGGTGCCGCTCAGTGTTGGGGGCACGCTGGCG
CATCCGACGATTACCCCCAAGGTGGCGGGAACACTGAAGACCACCGCCACCACCCTGACC
GCGCTAGCCACCGGCGGAACCTCCCTGCTGGTGGAGGCGCTGGCGGAGAAGGTGGTGGAT
CAGATCGATGAGACCGACTACTGCACTATGGCGTTGAACCGGCAAGCGGGTTGA
>MCNPNBIB_00695 o-succinylbenzoate synthase
ATGCAAATCAAGCATGCGCGTCTGATCCCCTACCGGTTGCCGCTGCAACGGCCCTGGCGC
ACCAGCCGGGGCACACTGAAGGAGAGGCAGGGCTGGCTGGTCGCCTTGGAGACAGAGGCA
GGGCTGCGTGGCTGTGGCGACTGCGCCCCCCTGCCGGTTGCAGGCACAGAAAACAGGGAA
CAGGCCAAGCATTGGCTCTCTCAACAGATGCCGGCCCTGACGGGAGACTCACCAAGAGAG
CGGCTTGCCGCACTACCAATAGGGGGCGGCTGCCCTGCCGCCCGATGTGCACTGGAGAGC
GCGCTGCTCGATCTCATCAGTCAGGCTGAAGGCGTAAGCCTTCGCCACTGGCTCAATCCC
CAGGCGGCGAAATCGGTGCCGGTGAATGCCAACATCGGCGCGCTAGATGGGCAAGTCGGC
GAGCGTAGCGAACGGGCCCTAGCGCAGGGGTTCGATATCCTCAAACTCAAGCTAGGACTG
GATCGCGTTGGGCAGGAGCTGGCCCGGCTGGAGCAGTTGGCGGCAAGCCTGCCACCATCC
ACCCCGGCTGCGGCTGGATGCTAA
>MCNPNBIB_00696 Signal recognition particle protein
ATGGTGGTGAGTTGCGACGTCTACCGTCCCGCCGCCATCAAGCAGTTGCAGACCCTGGCC
AAAGATGTCGGCGCCGAGTTCATCCCCAGCTCCGCCGATCAGAAGCCGGTGAAGATCGCC
AAGATGGCGCTGGCTGAGGCGAAGAAGGCCTATGCTGACGTGCTGCTGGTGGATACCGCC
GGACGTCTGCATGTGGATGACGACAATGATGGCGGAGATCAAGCAGCTGCACGCCAGCGT
TGA
>MCNPNBIB_00697 Signal recognition particle protein
GTGATCCTCACCAAAACCGACGGTGATGCGCGTGGCGGTGCCGCGCTCTCGATCCGCCAT
ATCACCGGCAAGCCGATCAAGTTCCTCGGTGTGGGCGAGAAGGTCGACGCGCTGGAACCG
TTTCATCCCGACCGGGTTGCCTCGCGCATTCTCGGTATGGGCGATGTGCTTAGCCTGGTG
GAGGAGGTCAGCCGCCAAGTCGATCAGGAGAAGTCGGCCAAGCTGGCGCATAAGCTGCAG
AAGGGAAAGGGTTTTGACCTGGATGACTTCCGCGAACAGATGCTACAGATGAGCAAGATG
GGTGGAATGAGCAGTCTGATCGATAAGCTGCCGGGCATGGGCAACCTGCCGGACAAGGTC
AAGAACCAGGTCAACGATAAAGAGGTCGGGCGGCTGATTGCCATCGTCAACTCCATGACC
CCGAAAGAGCGCCGCTTCCCTGCGATTATCAAGGGTTCGCGCAAGCGCCGTATCGCCAAT
GGTTCCGGCACCCAGGTGCAGGATGTGAACCGGCTGCTCAAGCAGTTTACGCAGATGCAG
AAGATGATGAAAAAGATGAAGGGCGGTGGCATGGAGAAGATGTTGCGAAGGATGGGGGGA
CGTCTGCCGGGTGGGCTCCCGGGTGGGCCGGGCGGAGGTGGTTTTCCATTCTGA
>MCNPNBIB_00698 Endoribonuclease YbeY
GTGGGCGCTGGCGGCGCTGAGCGAACAGAGCGGGCCTGTGTCGAACTGGTGATCCGTATC
GTCGATGAGGCGGAGAGTCAGGGCACTGAANTTCGCGACTATCGCGGCAAGGACCGCCCC
ACCAATGTGCTCTCCTTTCCCTTCGAGACTCCCCCCGAGCTGCCAGCCGAAGCGGCTGGC
AATCTGTTGGGGGATCTGGTGATCTGCGCCCCGGTGGTGGCCCGTGAAGCGGCAGCGCAG
GGTAAATCACCGATTTCCCACTGGATTCACATGGTGGTGCATGGGGTCTTGCATCTGCAG
GGCCTCGACCATCAGAATGATGCCGAGGCTGGGATAATGCGAGGCTCTTGA
>MCNPNBIB_00699 hypothetical protein
ATGCTCGTCCTCGATCTCGCCAACGATCTGCTCCAGCACATCCTCGATGGTCACCAGCCC
CGCGGCGGCGCCGTACTCGTCGATGACAATCGCCATGTGGTTGCGACTGGCACGGAACTC
CTGCAGCAGCACATTGAGACGCTTGCTCTCCGGCACGAATACCGCCGAGCGCAACAGGTC
TCGGATCTGGAAGCGGCGTTGGTCCGCACTCTGACACCAAGCAAGCAGATCCTTGGCGAG
CAGGATACCCACCACCTCGCCCTTATCGTCGCCGATCACCGGAAAACGGGAGTGGGCCGA
CTCCACCGCCACCGGCAGGATCTCCTCCAGGGTGTCATCGCGGCGCAACACCACCATCTC
GGCCCGCGGCACCATGATGTCGCGAACCCGCATCTCAGAGACCTGCATTGCCCCCTCGAT
CATCGAGAGGGTGTCGTGATCCAACAGCCGGCGCTTGTTCGACTCCTGTAG
>MCNPNBIB_00700 hypothetical protein
GTGAAGACCGCCCCATTTATTCGATCTCTGCTGGCGTGGCTCTGCCTCGCCACCAACCTG
GCCTGGGCCGAAGAGCTGCTGCAAAGCGAAGCGCCGCCCTGGTACCAGTTTGAGATCATC
ATCTTCGAGCGCACCGCTGCAGGCGCAGGTTCAACAGAGTACTGGCCCAACGATGGCGAG
CGACCGTCCGTGTTGAACGCCCTGCCGATCGATCTTGGCCCCCAGCCTGAGCCGTCTGTG
GAAGATGAAGCCAGCCCAAAGCAGGTCAAGCCACCTGTCGCCTATCAGCCACTGCCTGCC
AGTGAGCTGCAACTCTCTGCTGAGGTGGCACGGCTACAACGCTCCCGTAACTACCGGCCA
CTGCTGCATGGCGCCTGGCGCCAGCAGGTGGTCAAACCTGCTGAGGCACAGACTCTGCTT
ATCCACTTTGATAATAGAGATGGCAGCGTTCAGGAGGCACAGAACGCTGCGCCAACCTGG
CTGGAGGGCACTCTCAGGGTGGGGGTCAAACGCTACCTCCATCTGGGAGCTGATCTGCTG
CTGCGCAAATGGCCTTTAAATGGGAGCCACCGACACTGCAGGCGGCGACTTTCGCAGCTA
CCGGATGCGGGCAAACCGCCGCATGCGCAGCGGCGAGCTGCACTATCTTGA
>MCNPNBIB_00701 hypothetical protein
GTGCTTGTGGGCAATACCCTTGTGGCAGTCGATACAAGTCTGACCGGTCTTAAAGGCATT
CAGATGCTGTTTTCTCGCCCGGGGTTTCTGAAACTCCGGGTTCATGGATTCAAAATTGTG
ACAGTTGCGGCACTCGCGGGAGTCGGTGCTCTTCATCGCATTCCAGACCCGCTTCGCCAT
AGTCAGGCGGTGCTCGTCGAACTTTTCGGGGGTGTCCACCGTCCCCAGGAGTTTGTGGTA
GACCTCGTTACTCGCCTGGATCTTGCGCACCATCTTATGCACCCAGGGATCTGGCACATG
ACAGTCGGGGCAGGTGGCGCGTACGCCGGTGCGGTTGGAGAAGTGGATAGTGGGTTTGTA
CTCTTGGTAGACGTTCTCCTCCATCTCGTGGCAGCCGATGCAGAAATCTAG
>MCNPNBIB_00702 Multidrug resistance protein MdtC
GTGGTGGTGACCCTGGCGATCACCCTGTTCGCCTCCTGGGCTTGGGGGTTCACCCTCAAC
CGGGTCTCGCTGTTCGCGCTGATCTTCTCCATCGGTATTCTGGTGGATGACGCCATCGTG
GTGGTGGAGAACATTCACCGGCACCTGCAGAATGGGCTCCAAGCAGCTGCTGGAGGCGAT
TCCGGCGGCGGTGGATGA
>MCNPNBIB_00703 hypothetical protein
ATGGTTGCGCAGCCGGCGTTTGTTGACGAAGGGGGGCGTGACTTCCACCTCAAGGCAGGC
AGTCCGATGATCGATGCCGGTACTTTTCTCACCCAGACCGCCAGCGCTGGCAGCGGCACC
ACCCTGCCGGTAAAAGATGCCGCCTACTTCTACGACGGATTCGGCATTCCCGGCGAACAG
GGCGACGAGATCCAGCTGGAGGGGAACAGCGCCACCGCCATCGTGGTCGCAGTGGACTAC
GCAAACAACACCCTGACCCTCGACCGCTCTCTGAGCTGGAGCAGCGGTCAGGGGGTGAGC
CTAAAGTACAACGGCAATGCACCGGATATCGGCGCCTTCGAGTCCGAAGGCTAG
>MCNPNBIB_00704 hypothetical protein
GTGCGCCTCAACTACCACCTCACTGAGGACTTCTTCCTCGAGGCGGGCCTCGCCAGCTCA
CGGGCTAGCAAAACCAGCTACGAACTGCTCAGCGGCGGCGCCCAACTGCTCACCGACAGT
GAGCGCAACTTCACCTACTACAACCTTTCAGTGGGCTACAACCTGCTGCCTGGGGAGGTC
TTCATCGGTCGTGACCGGGCCTTCAACAGCCAGCTCTATCTGATCGGCGGGGCCGGCAGC
ACCACCTTCGCCGGCGACGACCACTTCAGCATCAACCTCGGCCTCGGCTACCGGCTGCTG
CTCAGCGACAGCTTCGCACTACATCTTGACCTGCGTGACCAGCTGTTCAGCAGCGATCTG
TTGGGGGAGGAGAAGACCACCCACAACATCGAGCTGAGCGGCGGGCTGAGCATCTTCTTT
TAG
>MCNPNBIB_00705 hypothetical protein
TTGCAGAATGCGCGGATTTTTGCCCATTACCTCCTCCCGGCTGTAACCGGTCACACGCAA
AAAGGCCTCGTTGACGTATTCGATCTCGGCATCAAGATTGGTGATGACGATGTTCTCCGG
GCTCTGCTCCACCGCCAGGGCCAGCTTGCACAGCCGTTCCTCTATCTGCTTGCGCTCGGT
GATGTCCAACAAGGTGGCGATGACGAACTTCACTTCGCCGTGGTCGCGGTAGCAGGCCAT
CGTGAGATGTGTGTAAATGCTGTTGCCGGCCTTGTTATAGAGGCGCTTGTCCAGCTCGTA
GTCGTCGATCTCGCCAGCCAGCATGCGATTGAACTGGGCCTTGTCGGCAGCCAGGTCGTC
CGGGTGTGTCATCTCAGCCCATGTCATCCCCTTCAGTTCGTCCTCGCTGTAGCCCAGCAG
ATCGTACAGGTAGGGGTTGACCCGCAGCCATCCTTTCTCGGGCGAAGTGATGGCAATACC
TAA
>MCNPNBIB_00706 hypothetical protein
GTGTTAGTTGGCAGTGCTGATGATGTGTTCCGCATTGGCGCCGCAGATGTCCGGTTGCGC
GTCTGGAACAACGCTATTACCACAAACGGGTCGAGTGCCTCTGACGAGGTATTCAATCTA
GCTAACAGCGCCTCGTTCATGTGGGCCTATTGCAACTCCATTTGGGGTGCCCAGAATCCA
TCAGTATTCGAGGCTACTGGCAGCGGTTACGATTACGCCAACAATGCCTTCTGGCGGGTC
ACTCAAGACGTTACTGGCGTTCAATCCGGCCTGACAACTAATTGCATCGCCAGTGATGAT
GGTACCGCTGTAGGTACTGGTAATATCACATTAACAGTCAATCCGTTTGTTGCTCCTGCA
TTAAACACAGCTGGCGATATGACAATGACTGTGGCGGCACAGTCGGTGCTCAACGTTGGT
GCGGCTTCTGCAAACACAAATTTCTCGGTCACTGACGACATCAATGGAGTCGCGCGTGGC
GCCGGTGATTATTTTATCGGCTGCGAGACCGTGCCCAGCGCCGGCGGCACCACAAAGTCG
GTTTCAGATTCTGGCACCGCCCTCGACAGCGTCGCCCTACCTGCCGTTTCCCTGGCGCTG
ATAGATGCCGGGGCAGGGTTGGATGCGTTCGCAGGCCCATCGACTACCTATGCCATCGCA
GATGTCGGTGCGGGCGCTGACAGCACGCAGCCATCGGCATTGATGCAGCTGGCCGAAGTT
AGCAAGTTCGCTGGAGTCAGCCGGGTTGTCTGGTCTGCTGACAGCTCCAGGATGCCGCAG
GCAGGTGCAGAGGCCACCGGCCTGGCTGTTACCCTCGCGGTCGGAGAGGTTGGTCTCAGC
TCTGAACTGCTCTCCGTACTGACTGCAGCGATGAAGTTGGTGGCCGACACCGGCAGCGGT
AGTGATGCAGTCACACTGGCGACCAATCTCATAGTGCTGGATTCCGGTGCCGCAGCAGAT
CAGCCACTACTGACAGCTGCCCTGAATGTCACAGATGCCGGTTCTGCCATCGATACCCTG
CTGGCCCTGACAGACATCCTGAAAACCGTCGCTGATATCGGCACTGGCGCTGAGGCTGTC
AGCACATCAGGCACTGCTGCAGTCGACGGAGGCCGGCACCCGCAACCGACACGCCGACTG
TTGCGCTCGCACTCTCTCTCCAGGAGTTGGCTAGCGCCACAGAGGTGA
>MCNPNBIB_00707 hypothetical protein
ATGATGGGCGGGGCATCAGCGAGGCCCGATTTGACTCGGCTCTACGAGCCCTTCTTCACC
ACCGCCCGCGGCCGAGGCAACACCGGCCTGGGGATGCACATTGTCCACAATCTGGTGATC
GGCCCGCTGGGGGGGAGCATCGAGTGCCAGAGCAGTCTGGGCAAGGGGGTACGCTTCCAC
CTGGAGATTCCGCTCGAGGCCCCGGGCCGCCTGAAACGGATCATGCAAGCCCTCAGCCCT
CAGCCCTCAGCCCTCAGCCCTCAGCCCTCAGCCCTCAGCCCTCAGCCCTCAGCACTCATC
CTCACGTCGTGCAGTGACTGCTATCCCCTCCCCCATCAGTGTGATTTCCAGCGTGATCGG
CCGGCAGCAAACGGAGCAGTCTTCGACATAATTTTGCTGAAGGATGCTGGGGTCGATCAG
GATGGTGATGAATTCCCCGCAATAGGGCACGAACGATGGTCTGAGCGTCGAGTAGGGAGA
TGGTGA
>MCNPNBIB_00708 Copper-transporting P-type ATPase
TTGATCAGTGGCGAGTCGCTGCCTCAGGAGCGGGGGAGTGGTGATAGGGTGATCGGCGGT
ACGGTCAACGGCAGTGGTGCACTGCTGCTGGAGGTCAGCCGGATCGCCGACCAGACCACC
CTGGCCCAGATCATCCGCATGGTGAAACAGGCGCAGATGAGCAAGCCGCCGATCGCCCGG
TTGGTTGACCGGGTGGCGGCGGTGTTCGTGCCGGTGGTGGTGACAATTAGTCTGCTGTCC
TTCATTTCCTGGATGGTGCTGGCGCCAACTCCGGCGTTGCCGCTGGCCCTGACCGCTGCC
ATTGCAGGTGTTGGTGATCGCCTGCCCCTGCGCATTGGGGCTGGCCACCCCGATCGCGAT
CATGGTGGGCACCGCACGGGGCGGCCCAGTTCAACATCCTGA
>MCNPNBIB_00709 hypothetical protein
ATGAGCCAGCGGGTGTTCCGACTCCTGCTCCAGCGCCGCAGCCAGTTGCAGGCAGAGATC
CTCGGTCGCCGTATCCTGGGGGTAGATCTTGTGCAGCAGCGGCCGACCCTGGGTCAGGGT
GCCGGTCTTGTCCACCACCAGGTGGCTCAGGCGGCTCGCCCCGTCCAGCGCCTCGCTGTT
ACGGATCAGGATGTTGAACTGGGCCGCCCCGTGCGGTGCCCACCATGA
>MCNPNBIB_00710 hypothetical protein
GTGTCGACCGTACCGCTGATGGTCACACTGCCCGAAACATCGCCATCGAAGTTGTCGTTG
GCGCTGGCGCCTGGGTCGGTGAAGCTGGCGCCCACGGCTATCGTCATTGGGTTGTCGCCG
CTCAGGGTGATTACCGGTGCGGTGGCGTGCGAGATGTTGACCGTGCGGGTCGAGGTGGCC
GTGTTGCCGGCTGCATCGTTGACTGTGTAG
>MCNPNBIB_00711 hypothetical protein
ATGCGACATCCAAGGCGTCGCTCGAAGCGGCGTGTCAGCTGCGGCGTGAGGCCGATCTCT
GGCACCAGCACCAAGCACCTGGCCATCCCCGGTGAGCAGCTGTTCGATCAGTTTGAGATA
GACCTCTGTCTGGCCGCTGCCGGTGACCCCATCGAGCAGAAAGGCCTGAAACCCCCCGAA
GGCGCTGCTGACCCTCTCCACCGCCTGCTGTTGATAGGAGGTGAGCGTTGGGCCGCTGAC
TGGAGTGTCTGGCGGCTGCGTGGGGTGCAGGGTGCAGGGTTCGATCCAGGCCTTCTGCTG
CAGGCTGCGTAA
>MCNPNBIB_00712 hypothetical protein
GTGGCCGCGGTCTTCTGCGCCAAGCCCAGCGTGGCCCGGATCTCGGTCCACGGATACACG
GTCCGCATCGAGGGTGACGCCATCCTTAAGATCGACGATCACGTAGTCATACCAGGCGGC
CAACGCCTCCGGTATGACTTCATGGAATGCGATGCCCACAGGCAACGCATCCGAAAGCGG
CCGAACCGCCTGCTTGAGGCTGTCGCGCTTTCTGGCAATGGTTTCCTACCGGTGCTCGCC
ACTCTTGCGGTAGAACGTACTGACAGGCAAACCGGAGACGGCATGAACGCTCTGCCCGGC
CAGCCCGGCCTATTGCAGGGCGTGTTGAACAACCACCCGGTTCAACCCAGACCACGGGTA
GCCTTCAAAATGTGTGGGCACACCGTCAACGGCACCAACTGA
>MCNPNBIB_00713 hypothetical protein
ATGCTTTGTCGACGAAATGCTCTAGAAGATCCGGCCGTCGGACTTGCCGATGCTTGGTTT
GCATTGTTTGCTGAAGGCACACTGCGCTTAGGGAATCGTTTCGACCAGAAATCTTATCTG
GACTACTTGATAGAGCGCCATGGCAAGAAGGGATACTTGAAGGGACTGTCTGGACTAGTG
TTGTGCAGTCTACTTGGGAAATCGACATGCTTTGGACCGATTACCGTCCTATCCGAAGAG
GTGTCAGGCGGACAGACATTGTATCTTCGGCACGCTGCGCCTGCTGAGCGCAGGTCACTT
TCCCGCTTACTCAGCTTATCTGTTTCTTGTTTGGGACACCCTATACGATGGACACAACCA
ACTAGCCATTGA
>MCNPNBIB_00714 hypothetical protein
GTGAGCATTGGGCAGGTTATCCACTTTCATAACGAGCGATTCTTCGAAGGCGCTGTTCAG
CTAAGCTGGGTACACCGGCGCGTCGATCAGGCTCGCCAGGCAGCTGAGGCCTTTGTTTTT
CACGGTCCGCGCTATCACGGCGCAGGAGAAGCTGAACGCGAGGGGATCGAGGGAACGTAT
AAGCTCAAGGATACTGCTAGCTTTGTACGTGATCTCCTCGGTTCCATGCGTGCCTGGAGT
TTGAACGGCCGAGTAGGTTAA
>MCNPNBIB_00715 hypothetical protein
TTGGGTCATCTCATACCAGATACGGCCCAGGGTGTTATCGGTGAGAAATTCCACCACATA
GCGCGGGGTGAAAAATTGGTTGCGCACGGCCAGCTCGCGGCTATTGCGCGGCGCCTGGGA
TTCGGCGCGCATCTTTTTGCGCTCTTCCTGGGAGTTGAAGTATTGGTAGATCCAGCCAAT
GGTTTCGTCTTCGGCCCAGAGGTATTCGATTTCATGGTGGTTGATTTGCTCAAGCAGTTC
GAGCAGGGCCGATTCTCTGGGGAATAG
>MCNPNBIB_00716 hypothetical protein
GTGGATAGCAAAGATTTCAGTGTTTTTAGGGCAGGTGGCGCGGCGTTGCGGCGCTTCCTG
CAGTTGGGTTCACTGCTGGCAGCGATCGGCTTTGCCGCACTGCTGGGTGGCTGTGGTGGT
GGCTCGGTCGAAGGGGAGAGCGGTGATGTCTGGGTTGGTCTGACCGATGCGGCGGGCGAC
TTTGCCACCTACACGGTTGATGTCACCGCCATCACCCTGACCAAGGCGAATGGCGAGGTG
GTGGAGACCCTGCCGCTACAGACCACTGTTGGACTTTGCCCAGTATGTCGATATGACCGA
GTTTCTCACCGGCGGCACCGTGCCCTCGGGGCTCTATGTGGCGGGCACCCTGTCGCTCGA
CTATAG
>MCNPNBIB_00717 Acetolactate synthase isozyme 3 small subunit
GTGGATATCTTTCGCGGCAAGATTATCGACGTCACCGAGAGCAGCTACATCGTCGAGATG
ACTGGCCAGGCGGATAAGCTCGATGCCTTTATCAATGCGGTGGATGAAGATCTGGTGGTC
GAGGTGGTGCGTACCGGCCCCTCCGGTATCGCACGCGGAGACAAGGGGCTGGGTCTCTGA
>MCNPNBIB_00718 hypothetical protein
ATGGGCGTGGCCCTGGGAGCCGTAACCGATGATCGCGACCGTCTTGCCCTTGATGATGGA
GAGATCGCAATCTTTATCGTAATAAACGTTGATAGCCATGTTGTTTTCCTTCGGAAAAAT
TTTGAATTCTTAATCTTGAATCAGGGGTGA
>MCNPNBIB_00719 hypothetical protein
GTGGAGGCACTCGAAGTAGGCCATCTCCGGGGCGTAACCCGCCTCGGTAAGGGTCTCGAA
GCCGGCCTTGACCAGCTCCACCGCACCGCCACAGAGCACAGCCTGCTCGCCGAACAGGTC
GGTCTCGGTCTCGTCCTTGAAGGTGGTCTCGATGATGCCGGTGCGGCCACCGCCGATGGC
GGAGGCGTAGGAGAGGGCGGTCGCCTTGGCGCTGCCGGTGGCGTCCTGGAAGACGGCGAT
CAGATCGGGGATGCCGCCGCCCTTTTCGTACTCGCTACGCACGGTGTGGCCGGGGGCCTT
GGGGGCGATCATGACCACGTCAAGATCCTCGCGCGGCACGATCTGATTGTAGTGGATGGC
AAAGCCGTGGGCGAAGGCAAGGGCCGCGCCCTGCTTGAGGTTAGGGGCGATCTCGTCGCG
GTAGAGGGCAGACTGGAACTCATCCGGGGTGAGGATCATTACCAGATCGGCCGCCGCCAC
CGCTTCGGCCACCGGCTTGACGGTCAGGCCGGAGTTCTCCGCCTTGATCACCGAGGGGGA
ACCCTCGCGTAG
>MCNPNBIB_00720 putative adenylyl-sulfate kinase
ATGAATCGTCACAAGGCGAAATTGCTCTGGTTTACCGGCCTGTCGGGATCGGGTAAGTCG
ACCCTGGCGCATGCGCTGGAGGAGGAGTTGCATCAGCGTGGTTGTCACACCTACGTGTTT
GATGGCGACAATGTGCGCCACGGGCTCTGCCGAGATCTGGGTTTCAGTATTGAAGACCGC
ACCGAGAACATTCGCCGCATCGGTGAGATGGCGAAGCTGTTTGTCGATGCTGGGGTGATC
GCGCTGACAGCCTTCATCTCGCCGATCCGCGAAGATCGTGAGCGCGCCCGTGGCCTGTTT
CCCCATGGCGACTTCATCGAGGTCTATGTCAAGTGCTCGCTGGAGAAGTGCGAGAGCCGT
GACGTAAAGGGGCTCTATCAGAAGGCTCGTGCCGGTGAGATCCCGGAATTTACCGGTATC
TCCTCTCCCTACGAGGCGCCGGTGAAACCCGAGATCAACGTCGATACCGAGATCGACACC
CTAGAGGATTGTATTGCACAGATTCTCAGCGTGCTGGAAGAGCGTGGTGTCATCCCCAAC
TACGTGGTGGGCGACTGA
>MCNPNBIB_00721 Ribonuclease R
ATGCGCACTCTGTTCCACGGCGATCGTGCGGTGGTGCGGGTGATCGGTGTCGATCGCCGC
GGCCGCACCGAGGGTGCGGTGGTGGAGGTGCTGGAACGTAGCACCCATTCGGTGGTGGGC
CGGCTCCACTGTGAGGCCGGCGTCGGTATCGTCGCCCCCGACAACAAGCGCCTGAGCAAG
GATATCGTGATCCCGCGCAGCGAGATCGGCGAGGCCAAACAGGGGCAGATGGTGGTGGTG
GAGATCCTCGATCAGCCGACCCGCCGCACCCCACCGATCGGTCGTATCACCGAGGTGGTG
GGCGACCACATGGGGCCGGGCATGGAGACCGATATCGCGATTCGTAGCCATGAGATCCCG
GTGGCCTGGCCGGAATCGGTGGAGCAGCAGATCGCCGGTCTCAGCGAGCAGGTGGCGGAA
GCCGACAAGGCGGACCGGGTCGATCTGCGTCAATTGCCGCTGGTCACCATCGACGGTGCC
GACGCGCGGGATTTCGACGATGCGGTCTACTGCGAGGCCAAGCCCAAGGGGTGGAGGCTG
CTAGTCTGCATCGCCGATGTTTCCCACTATGTAGCGATCGATACCCCACTCGACGTGGAG
GGGCGCAAGCGCGGTAATTCGGTCTACTTCCCCGACCGAGTGGTGCCGATGTTGCCGGAG
ATCCTCTCCAACGGCCTCTGCTCGCTTAACCCCCGGGTCGACCGGCTCTGCATGGCCTGC
GAGCTCTATATCGATCGCAGCGGCAAGATTATTCGCTCGCGCCTTGTTCCCCGCGGTGAT
GCACTCCCATGCCCGCCTCACCTACGACAAGGTGGCGGCGATGCTCGACGGCGACGGCGC
GCTCTGTGA
>MCNPNBIB_00722 hypothetical protein
GTGGCCGCCGAGAACCGCGAGCGCAACCAGCTCTATCAGGAGATTGCCAAGGCCAACGGC
CATCCGGAGTGGGAGACCGATGTGCGTAACATCTTTGCCCGCACCTGGATTAAAGAGGCC
GCTGCCGGCTGGTGGTATCAGGATGCCGGCGGCAATTGGAAACAGAAGTAG
>MCNPNBIB_00723 hypothetical protein
ATGAAGATGGAGTCGATGATGAAGAGCTTAAGATTGGCAGCGTTTGCGTTCGGTGTACTG
TTCCTGGCAGCCTGTGTCACCATCAATATCTACTTTCCGGCCGCTGAGGCACAGCAGGCA
GCGGAGGAGATCGTCAAGGATATCCTCGGCAAGGAGAAGGTAGATAAACCTGGCAAAGAC
GACCAGTCGATGCGGCTCCCCGGCCGCCATCAGTTTATTGTGATCAACCCGCTGGAGTGG
CTGATTCCCAGCGCTCAGGCGGCGGGCGACGCCCGATTTCAATATCAACACCCCCACAGT
TCGTAA
>MCNPNBIB_00724 hypothetical protein
ATGGAGGCGTGGAGGCCAGTCAGCTTCGACGCCTTCTTCCACACACCCGAAGATGACGAC
TCGCGCCGCCGGATCAGCCAGCAGGCAGTGGATAACATCTCCAACCTTGGCGGTAGCGGC
ATCTCCGGTTCTCTGGCACGCTCCTTCCTGCGTTTTTTCGAGGAGTTTGGCTACAGTCGT
CTGGGTATCGGCTGTCGACTGCAGGCGGGCGTCTGTCAGATGAGTGGTGTCGGTGAGACG
GATCGGGGCTACTATCTGGTGGAGGGCGGTGGCATCCCCCGCATCGATGTGATCGGCTAC
AATCGCACTGCCAATTGGGATAGCCTGCTCGGAGCCAGTTGA
>MCNPNBIB_00725 Biotin synthase
ATGGGCGAGTCGCGTCGTGACCGGGCGCGCATGCTGCAGGAGCTGGCGAACCTGCCACGC
CATCCCGAATCGGTGCCGATCAACATGCTGGTGCCGGTGGAGGGCACTCCGCTCTACGAC
GCCGAGGGCATCGATCATCTGGAGTTCATCCGCACCATCGCGGTGGCGCGCCTGCTAATG
CCCGAATCCTACGTGCGCCTCTCCGCCGGACGCGCTGAGATGAGCGATGAGGCCCAGGCG
CTCTGTTTCCTGGCTGGCGCCAATTCGATCTTCTATGGTGAGCGCCTGCTGACCACCGAT
AATCCTGAGACGGATGCCGACCGGCAGCTGTTCAACCGCCTCGGCCTCACGATGGAGGCG
AGCGTAGAGAGCATGGTGAAGGCGGCCAAGGGGCCGTGCCGCAAGTCGGCATAG
>MCNPNBIB_00726 hypothetical protein
ATGAAAAACCAATCTGGTTTCACACTTATCGAACTGATGATCGTAGTTGCGATCATCGCC
ATCCTGGCCGCTATCGCCATCCCGGCCTATAACGGCTACATTACTGAAGCGAACGTCACA
CGAGTGAATACCGCCTATGAAGAGGGCATCAACTTTGTTCGCTCCGAGATGTCCCGACGC
CAATCTGTGGTCGCCCGTGGCGGTACTTTTCCTACCGACACAACAGCTGAGTGGATCACC
GCACTCAACAACAGCGGCGGCACCGCTCCCAGTGGCGACGCAGCGTTTGCCCAGGCAGCC
AATGGGGCAGGCGATGTCATCGTCGTCGGCGGCAATGGCACGGACGCAAGTGACCTAACG
TTGACTCGCCCCGCCTACGACCCGGCAGGTGACGGCACCGGCGTAGCGCCAAGAGATTGC
AACCATCACCGTCAACGGCGCCATTAG
>MCNPNBIB_00727 hypothetical protein
TTGTTGGTACAGCAGCGTTGGAAGGAAGCGGCGCGCTATGCCAAGCAGGTGCTGCAGCGC
TCCCCCTGGAACTTCACAGCGCATCTGCGCCTGCTGGTCAGTGAAGAGGGGAGACGCAAG
TGGAGTGTGATGAAAAAGCACGCCTCCGAACTCGCCGCCCGCTATCCGTCATCCGCCACA
CCATGGGTCTATCTGGCTAGGGCTGAGGCCTGGCTGGGGGATCATGAGGCGGCAAAGCGC
GCCTATGTGCGGGTGCTCAGGCGCATACCGGCGCATCTGGAGGCCAACGCCTATCTGAAC
AAGGGGAAGGAGAAAGAGTAG
>MCNPNBIB_00728 hypothetical protein
ATGGCCAAGATCGACATGCTGCTGGTCTACCCCAAGGCCACCAAAGATTCACCCGTCAAT
CTGACGCCGCTCTCCATCCTCTATCCTGGCGCGCTGTTTGAGTCCCAGGGCAAGCGGGTC
GCCGTATTTTGA
>MCNPNBIB_00729 hypothetical protein
GTGTTTGGTGCGTTCGTTGTAGGGAAAGAGGTGTTCGCCGTAGACCCGCTCCCGCCAGAC
CTTGTCGACAAACGGCTCGCTCAGGCACTGCTCCGGCAGGATGCGGGCATGGTGGCCGCC
GACCCCGGTGATGATGCCAGGCTTGAGGCGCTTGGCGTGTTTCAGGATGCGTGCCGCCTG
GCCGGCCTGGTAGCCAGTGAAGCAGCTGACGCCAATCTCGTCCGCCTCGCCGATCAGGCT
CGTCGAGCAGCTCCGGTGGATCGTAGCGTGCGTCAAAATACGGCGACCCGCTTGCCCTGG
GACTCAAACAGCGCGCCAGGATAG
>MCNPNBIB_00730 hypothetical protein
GTGTATCCACGACGCCTGAGCGACAACCAGCGTGACATTGCAAATCGCTATCTTGGCGTG
CTTGAGCCAGAGCAGCGTCAGCAGATCCTCGATGAACTGGAGGGGCGGTTCCAGGCCGAG
CAGAAGGGCATGAAGCCGGTCTACGACGAGATCAGCTTCCTGATTCGGCTCTGTGAGCTG
ATGAAATCCGGTGAATTTGTGCCCAATCTCGGCATCAAGGTGCAGGATGTCCGGCGTGCC
CGGGAAGCGGACCGTCAGCGGGCATCGCACAGTGATGTTTCCACGGCGCCGAAAGAAACC
GAGGAGCAACGACAGAAACGTATGGCGTTGGCAAAGGAGCGCCTGGATGAGATGCGCAAT
GCGTTGGGAATGCAGAAAAACAAGGATTCGTTATCTGAAGCTAACGACACATAA
>MCNPNBIB_00731 hypothetical protein
GTGCGCCAGCAGCCTGACAGCAACAGCGCCATACTCGGCACCCTGACGGCGGGCAACCGG
GTCGAGCTGCTCGCCCAGCTGGAGGGCTGGCTGGAGGTCGAGTTCAATCAGGGCAACGCC
TATGTCGCCCGCGAATATGTCGATTTGCACCCGCGCGAGGCGCCCCAGCAGGGCGTGGTC
GATGCGAATCTGCTGCACGTCCGCAGTCAGGCCTCACGTCAGGCCTCACGTCAGGCCAGC
AGCCTCGGCCAGTTGGCCGCAGGCAGCCGGATGGTGATCGAGAGCCGCCTTGGCGACTGG
TTCGAGATCCCCTTCGGCAGTACCCGTGGCTATGTCGCCGCAACGTACATCCGGACCCTG
CAGGAGCCGGAGCTGCTGAGCGGTCCAATCGCCGAGAATGAGGAGGAAGAGGAGGACTCC
TCACTGGCACCAGCACAACCAGCTGACGAGGCCTCCCGACTCCCGCCCTTGCAACGTCTA
CCCATCAGCGGCAGCTCACAGGCGCGCAAGGTAGCAACCACCTGGAACCGCTACGGCGGC
CTGTTATCCCGACTGAGTGACGAAAAACAGCTCGACGTGGCCTGCGCGGTGGCGATGCTC
ATGCGTGGAGAGTTCCGGCAAAGGCTTTGA
>MCNPNBIB_00732 Signal transduction histidine-protein kinase AtoS
ATGATCGAACTCGGTCCACGTGGTACCGGCCTGCGCATCGATATCTGTGACAACGGCTGC
GGTATCGACCCGAAGATTGCAGCTAAGCTGTTCGATCCCTTCTATACCTCCCGCGCCCAG
GGGACCGGTCTTGGCCTGGCGATCGTCAAACGCATTATCGAACAACATAAAGGCAGCATC
ATGCTGGCACAATAA
>MCNPNBIB_00733 hypothetical protein
GTGGCTGCCTGCCGCGGTGACGATGATGGCGTCGAATGGTGCAGCCTGCGGCAGCCCATG
ATAGCCATCCCCGGAGATGCACCCGAATCCGGTCGAAACCCAGTTGCTGCAGGCGCTGTT
TGGCCTGATCCGCCAGCTCTTCGACGATCTCCATGGAGTAGACATCCACGCCGAGCCTAT
CGAGCACCGCCGCCTGATAGCCGGACCCGGTGCCCAGCTCAAACACCCGATCCCCTGCCG
AGACCTGGAGTAGTTCGGTCATCAACGCCACGATCAGGGGTTGTGAGATGGTCTGGCCAT
AGCCGATGGACAACGGACGATTCTGATAGGCGTTGGCGCGCTGTTGTGGCGGCACAAACT
CGTGCCGGGGCACATCAGCCATCGCCACGCGGAGCCGGGGTGAGAGCCCCTCCAGCCCAA
ATGGCACAGCCAATACCCGCAGCTCCCGCTCGACCTCATCCAGCATCACCTCGCGCTGCT
GTCGATAGACATCCTCTGCGGCAACTGGGAACAACACCCCGCACCATAACAACACCACCA
GCAACTGCTGGAAACCCCGCCCGCATTGCATACCAGCCCTCCTCTGCTGCTTTAAGTATG
GCCGATATTTGGCCTCCGGGAGACTTGGCTGGAACAAGCACAAGAGGAAGTTAG
>MCNPNBIB_00734 hypothetical protein
ATGGTGCCTGGCAGTCTCGGCCTGACCCTCGACGGTCCCCACGGCATGCATCCGGTGAAC
GATCCCAACTGGACCCATCGCCACGAGAGCGTCGCCGAGCAGAACCCCAACAGCTGCCGC
GCCTGCCACGGCAGCAACGGTGAGGGCAGTGTGCTGGCGCGCACCGCCGACCTGCGTATC
CTGGAGAGCCATGACAAACAACCCGACGGGAGCAAGCAGATCACCCTCAGCCGAGGTACC
GAGGTGAGTTGCACCTTGTGTCACGAAAATAAGCTTCTAAGGCCACCCCATCCCCCGCCG
TAG
>MCNPNBIB_00735 Plipastatin synthase subunit E
GTGGCAGCTGAACTTTCTCAATGGCCCGGCGACTGGTTGCTCCACGCCGCAGGTCGCTAT
CCCTCACGACCAGCCATCTGGCTGGCGGATCGACAGGTCAGCTATGCGGAACTTGAACAG
CAAGTGGTGCGCTTCAGCCGCCGCCTGCCGCTGGAGCCGGCCGATCGGGTGGTCGGTCTG
CTTAGTGCCGACCCCCAGTTGCTCCTATTGCTTTTGTATGCCGGCGCGCGACTGGGGGTC
GCGCTGCTGCCGCTCGATCCGCAACTGGCGCCAGAGCGGCGTCAGCGCCTGTTGCAGCAG
AGCGGCTGTCGTCTGCTGATTACCGATCAGCCCTCTGCCGATCACCCTGCGGGAGTCAGG
CTGATTCCTGCAGCCTACCTGTTGGGCGATAGTGGGGCAGGGCCAGTTCCAATCTGCAAA
GTGGTGCCGAGTGACTCCCCCGACCGAGTCCTGCTGATTATCGCCACCAGTGGCAGCACA
GGCGACCCCAAAGGGGTGATGCTCTCGGCATCCAGCCTGGCTGCCAGCACCCGCTGCGGT
CAACGCCGCGCTGGGGCTGGGCAGCGCCGACCGTTGGCTCAATTGCCTACCGTTCTACCA
CATCGCCGGGCTGGCGATCCTCTATCGTTGTTTGCGCGCAGGGGCGGGGGTGGTGTTGCA
GCAGGGATTTGA
>MCNPNBIB_00736 hypothetical protein
GTGGGGCTGGCTCGGATGCTGCGGCTCTATTTCCTCCAGCATTGGTTCTCGCTCCCGGAC
GAAGCGGTGGAGGATGCGATGTACGATATGCCGCTATTCCGGCGAAAAAATCGCCCGATG
CTGGGGGGCGGCTGGGATCGATTAATTTATCAGCGCTCCCTTAGGATGGTCGGTAGGTTT
GACTTCAGTCGAACACAGAATGATGAGACAGAGTTAGGTGGCAGCTGA
>MCNPNBIB_00737 Ion-translocating oxidoreductase complex subunit E
ATGTTCGGCAGCGGAGCGGAAGCGCTAACCCTCACCTTGGGAGAGGGGTATCACGGGATG
TTGCTGGCGATCCTTCCACCCGGCGCATTCATCGGCTTGGGGCTGCTGATTGCCATCAAG
AGCGTGATCGACAAGCGATTGCAGCAGCGTGTCCTTGCAAAATCAAGCCACTTGGCGAAC
TCGGAAACGGCCACCTGA
>MCNPNBIB_00738 hypothetical protein
ATGAAGAGCATCAAGGTACTGGGTTCTGGCTGCAGGAACTGCGAGACCACCACCAAGCTG
ATCAGGATCGCCGCTGAACAGGCTGGCGTTGAGGTCGAGCTGGAAAAGGTTACCGATCTG
GTGCAGATCATGAGCTATGGCGTGATCTCCACCCCGGGTGTCGTGGTGGATGGCAAGCTG
GTGCATGTTGGTGGCTTGCCCAGCCCCAACCAAGTCCGTCAGTGGGTGAGTGAGTAG
>MCNPNBIB_00739 Glyceraldehyde-3-phosphate dehydrogenase 3
ATGACGATACGTATCGGTATCAATGGTTTCGGTCGCATGGGGCGGCTTGGTTTGCGTGCA
GGCTGGCAGATGCCGGAGTTCGAGATAGTACGCATAAACGAGATCGCTGCCGATGCGAAT
GGCTCGGCTCACCTGCTCAAGTTTGATTCCGTGCATGGAACCTGGGGTCACGAAGACGAG
TGCAGAAGAGGACAACTTGGTAATTGA
>MCNPNBIB_00740 Glyceraldehyde-3-phosphate dehydrogenase 3
ATGACAAGCCCCTGGGCCTACTCATCCAATAGCGCCATTGGTGAAACTGATTGGTCGGAG
TGCGACATCGTCATCGAGGCGACAGGCAAACACCACAAGCAGCCGGATACGCTGAACGCC
TATTTCGACCAGGGTGTGAAGAAGGTGATTGTCGCTGCACCCACCGAGGGCGCGCTCAAT
ATCGTCTACGGCATCAATCACGATCGATACAACGCCGCCAAGCACAAACTGCTCAGCGCC
GCCTCCTGCACCACCAATTGCTTGGCGCCGGTGGTCAAGGTGATGCACGAGCGGATCGGC
ATACTGCATGGCTGCATGACCACCATCCATGACATTACCAATACCCAGACCATCGTCGAT
AAGGGCCACAAGGATCTGCGCCGGGCGCGAGCCTGCGGTCAGTCGCTGATCCCCACCAGC
ACAGGTTCAGTCAAGGCGATCACTAAGATATTCCCTGAACTGACCGGCAAACTGAACGGC
CATGCGGTGCGCGTGCCCCTACTCAACGCCTCATTGACCGACTTCGTCTTTGAAGCGGCG
CGTCCGGTGACTGCCGAGGAGGTGAACGGCTATTTTTGGGAAGCGGCCGAGGGTGAGCTG
AAAGGCATCCTGGGATACGAAGAGCGCCCACTGGTCTCGGTAGACTACGTCAATGACCCG
CGCTCCTCCATCGTCGATGCTCTCTCCACTCTGGTGGTCGATGGCACCCAGGTAAAGGTC
TATGCCTGGTACGACAACGAGTGGGGCTATGTGAACCGTATGATGGATATCGCCCGGATG
GCCGCGTCTATTCCGAAAGGAGAGTAA
>MCNPNBIB_00741 hypothetical protein
TTGTCGGAGGCCGTGCTGTTGCTCCTGCTGTGGAGCCCGATGCGGCGCCTGCGTCTGTTG
TCGCGAGCCCTTCCGCTGCTGGCGCAGAATGCCTTTGCCGAGGTGCAGCACAAGCTGGCA
AGGCCGATAAAGTGGATTGCCGCCGACGAGATTGATGTGGCGGGAGGCGCTGTACTCGAT
CTTGCCGCACGGCTTGAGGCACTGAATCTTGAGGTCAGGAAGCGCGCCATCAGCCTGATC
GAACGCAGCGAAGAGCTGGCGCGTGAGCGCGATTTTGTCACCAGCCTGTTGCATAACGCC
CAGGTGGTGATTCTCACCCAAGGCAGTCAAGGCCAGCTGTTGTCGATCAACCCCGAAGGT
GAGCGGGTGTTCGGCTGTCGGGAGGAGCAGGCGGGCAAACTGAGTTTCCTCGAACTGATC
GAAGTAGCACGGCGAGATGGATGGCCCGGAGCCCTATCTGCAGCGGCTCAAACGGGGAGA
GATCGATGTCTATCAGCATGA
>MCNPNBIB_00742 hypothetical protein
ATGTCGGTTGGAGGTACCGATGCAGTCGGAGCCGGTATCACCACCGCCGATCACCACCAC
ATGCTTGCCTTCGGCAGAGATAAACTCATCCTCGGGGATCTGATCAAGTAG
>MCNPNBIB_00743 Arabinose 5-phosphate isomerase KdsD
ATGCACCGCGACCAGGCGATCCCGAAGGTGGCCGCCAACGCCAGCCTGCAGCAGGCGCTG
ATCGAGATGTCAGAGAAGGGGCTTGGCATGACCGCCGTAGTGGATGCCGAGCAACGGCTG
ATTGGCATCTTCACCGACGGCGATCTGCGACGCACCCTGAACAGACCGCTGAACATCCGC
GATACACTGGTGTCGGAGGTGATGACCCCGCACGGTGCCACCGTGCCGGCCGAGATGCTG
GCAGCAGAGGCACTGCAGATCATGGATGAGAAGAAAATCAACGGTTTTTTTGTGGTCGAC
GCTGCCGCGCGACTGATCGGCGCATTCAACATGCACGACCTGCTACGAGCCGGCGTCGTT
TAG
>MCNPNBIB_00744 hypothetical protein
ATGCCCCTGGGCATCCATCAGCAGTTCGCAGACATCCCGTGCCGCGCCGCGACCGCCGGC
ATGCGGGGTCAGCCAGTGGGCGTGTTGAGTGACAAACGGGTGGGCGTCGTTGACCGCGAT
TGCCAGCCCTACCAGGCGCATGATCGGCAGATCCACCACATCATCCCCGACATAGGCGAT
CTCGGCATCGCTGAGGCCGAGTTTATCACGCAGCTCCTGGTAGGCGGGGCGCTTGTCGAG
CTGGCCCTGGTAGACATGTTTGATGCCCAGGCTTTGCATTCGCAGGCGCACCACCTCGGA
GCTGCGTCCGGTGATGATGCCTATCTCGATGCCGCTCTGCTGCAGCATCTTGATGCCGTG
GCCGTCGCGGGAGTTGAAGGCTTTATACTCCTGGCCGTCGTCACCGAGGAACAGGCTGCC
ATCGGTGAGCACTCCGTCTACATCGAAGATGACCAGTCTGATCCTGCGCGCCTTTTCCTG
AATGTCTTGCACCTGTTTTCTCCTTCAGGGAGCCGCTGA
>MCNPNBIB_00745 hypothetical protein
GTGTTGGATGTCGTCATCCACCACGATGACAAACTTGGTGTACATGAACTGGCGCAGGAA
AGACCAGACGCCGAGCATCACCCGCTTGGCGTGCCCAGGGTACTGCTTCTTCATGCTTAC
CACGGCCATGCGGTAGGAGCAGCCCTCTGGTGGCAAGTAGAAGTCGGTGATTTCGGGGAA
CTGCTTCTGCAGGATCGGCACAAAGACCTCGTTCAGCGCCACGCCGAGGATTGCCGGTTC
GTCCGGCGGCCTGCCAGTGTAGGTGCTGTGGTAGATCGGTTCTTCTCGATGGGTGATGCG
ATCGATGGTGAAGACCGGGAAGCTCTCCACTTCGTTGTAGTAGCCGGTGTGGTCACCGAA
GGGGCCCTCCGGGGCCATGTCGTCGGGGTGGATATGACCCTCCAGCACAAACTCCGCCGA
CGCTGGCACCTGCAGGTTGTTGCCGATAGACTTCACCACCTCGGTGCGTGA
>MCNPNBIB_00746 hypothetical protein
GTGGTGTTCGAGCCACTCCAGTCCGGATTGCAGCAGCCGAATGTCGCCACGAAAGCGGTT
GATGACAAAGCCCTTGACCCGCGCCTGTTCGCTTTCATTCAACAGGGCGAGGGTGCCGAC
CAGATGGGCGAACACGCCGCCGCGGTCGATATCGGCGACCAGAATCACTGGGCAGTCCAC
CGCCTCGGGCAAAACCCATGTTGGCGATGTCGTTTGCCCGCAGATTGA
>MCNPNBIB_00747 hypothetical protein
ATGCAGGAGCTTAACGGGCAGTTTCAGCAAGTCCAGCAGGATCTCGACCATGTAATCAAT
CTGGTCAGCGATGCTATCACCCGCCTCTCCAATAACTTCACCACCATCCATGATGAAAGC
AGCCGCAGCGAGCAGACCCTGGGCTGGCTTGATTGA
>MCNPNBIB_00748 hypothetical protein
GTGGACGACATCAGGGCCCAAAACAATCTGCTGGCCCTCAACGCAGCGATTGAGGCCGCA
CGCGCCGGAGACGCCGGACGTGGCTTTGCTGTGGTCGCCGATGAGGTCCGCCTGCTGTCA
CAGCGCACCACCGACTTCAACACCCAGATCCGGGAACTGCTCACGGAGATGCAAAATGCC
ATTCACAGTATCCGATCCATCGTCGAGCAGTCGGCGGCAACCGACATCAGCGTGATCGAG
CAGTCCCGGGAGAAGCTGAGCCAGATGTGGTCCGAGATGGAGCAAATCAACAGCAGTGTG
CAGGCCCATCAGGATCAACTGACGAAGATCACCCAACAGAACCGACAGCAGGTGGCGGAT
GGCATCACCTCACTGCAGGTAGATGATATGGAAGCCGTCAGATCCTAG
>MCNPNBIB_00749 hypothetical protein
ATGAGCGCAAACGCGCCTCACGGGAGGGGTGACAGGGCGCACTTCCAGTCAGAACAGATC
GACGTTGCCACTGCCCATGTTGTCGGCCTGCACGGATTTGCGCCCCAGCGATTGAAATCC
ATTGCGGATGAGATTCAGCAAGTTGGAGAGCTCCTCCAAGGGAGGGTCCCCCTGCTGATG
ATTGAGCAGGATGGTGCTGATCTGTTGGGAGACATCATTGATCTGCCCCAGCCGTTGATG
GGCATGTTCTAG
>MCNPNBIB_00750 hypothetical protein
ATGGTCGCCAGCCTGCTCGACACCCAGCCCTTCTGGTTCTACATGACCCTAGAGAGCGGC
GAGCGGATCGTGCAGATCCCGCTGCCGGAGAAGTTCGACAAGGCGGGACTGGAGCGCGCC
ATGCAGGCGGGCATCAAGCGCTTCGCCAAGGGCTTCCAGAAGACCATCGCTCTGCACACC
CCCAAGGCTGCCCCGGCCCTCGGCCAGTTTGGCATGGGCGGCGGCAAGCGTTTCGACTGG
CTGCGCCAGACCCTAGCGGAGGAGCACAATCTGGCCGACGCAGATCTAAAAAACGGTCAG
ATCCCCGATCAGGCCGACCTGTTGCTGCTCGCCGCCCCCGACCAGCTGGATGAGAAGCAG
CTGTTTGCCGTGGACCAGTTTCTGATGCGCGGCGGCACCCTGGTGGTGGCAACCTCACCC
TTCGATATCGACACCAAAGGGGCACTCTCCGCCAAGTCCCACAAATCGGGTCTTGGACAA
GTGGCTGGGCCACAACGGCATCCGAACTGGAGCAGAAGATGGTGCTCGATCCGCAAAACA
CGGGCTTTCCGATCCCGGTCAACCGGCGCATCGGTGGCTTCGTGGTGCGGGAGACCCAGC
TGGTGGACTACCCCTACTTTGTCGATGTGCGGGGTGATGGCATCGACAGCAAGAGCGGCA
TCGCCAGCGGCGTCAACCAGGTGA
>MCNPNBIB_00751 hypothetical protein
ATGTTGACCCAGAAGTTCACCAAGGAGCTGTTCGACGATCTGGGGCGGAGTCGAAGCGAG
CAGTCAGTTAGATCTACCGATAAGACAAAAAAGCTGTTTGAGGTCTCCTTGGCTGCGCTA
AGGGATGGGGGCGAGACTTTCTCCGACCTGGGAATGAAAAAACCGCTGTCCTTACCCCCC
AACCAGAATGAGGAGATCGAGGCAAAACTTGCCGTGGTTGCCAATCAATGGAGTGCGCTC
CAAGTGGCCGCTGAAAAACTGCGTGTGCTTGAGCCGGCTTCACCCGAGTTTGAAAAAGCG
TTGGCACGGGTACGGGATCTCAATATCAAGACCCTGAAGAATATGAATGCGGCTGTTGGT
ATGTTGGCTGCCGCTTCCGCCGGAAAAGTCAGTGCCATGATGACTGCCGAGTGGCTGATA
TTGATCGTTGTGCTGGCCATCGGTATCTGGTTCAGCCTGCTGGTTTCCAGGGCAATCACC
CAGCCGCTTGCCCGGGTGGTGGAGGCGACCGGGAAAATCGCCAATGGTGATCTCAATATT
GAGATACGGCAGTTGAAGATCGATTCCAGAGATGAAGTGGGAGCACTGGCGAACTCCTTT
ACCACGATGGTGAAGGTGCTGCGTGGTCTACAGCAGGAGTTGACCGGCATGACCGATGCG
GCACACGCGGGGCAGTTGGACAAGCGTTGCGATACTAGGCAGTTCAAGGGGGCCTGGGCG
GGGTTGCTGGATGGGGTCAACAACATCACCGAGCAGTTCAGTGGGCCGCTGATCGAGGCC
TCCGGCTATCTCGACCGCATCAGCCACGGGGATATTCCAGAACCAATCGAGACGGAATAC
CGCGGCGACTTCAATCAGATCAAAGATAGCGTCAATCGCTGTGTCGCGGCGGGTAAACGG
TCTCTTAGATGA
>MCNPNBIB_00752 Alpha-2-macroglobulin
ATGCCCCGCAGCGAGGTAAAGATCATCTCACTGTTCAACGGCCCTGTTTCATTGAATGCC
CAGGGCGATGCACAGATCGAGCTGCAGCTGCCCGACTTCAACGGCACGCTGCGGCTGATG
GCGGTGGCCTTCGGTGAGGATCGCTTCGGCAGCGGCGAGCGGGAGATCCAGGTCGCCGCA
CCGGTCGTCACCCAGCTGGCGCTGCCGCGTTTTCTCGCCAGCGGCGACCAGAGCAACCTG
GCGCTGGACCTGCACAACACCACCGACACCGAACAACCATTGAGCCTGCAGCTACAGGCC
CACAGCCCCGCTCATCCTCAACGCTGA
>MCNPNBIB_00753 hypothetical protein
GTGGAGCCCGATAATGTGGATGGCTACACCAACAGTAGTGGCTTTGAACTGACAGGAGAG
GATCAGCTTGCCTACAATCGCTGGCTGGCCGCCCAAGCGCACCAGCGCGGGCTCTCCATC
GGGCTAAAGAATGATCTGAACCAGATCGAAGCCCTGCTGGACGATTTTGACTGGGCTCTT
AACGAGCAGTGTTTCGAGTATGAGGAGTGTGACCTTCTTATGCCATTCATTGAGGCGGGT
AAAGCGGTGTTTGGAGTGACCTACGGAGATGCTGCTGATGCAATCTGTCCTGTAGCCAAT
GAGATGGGGTTCTCCTGGCTGATGAAGAACTGGGATCTGGATGCCTGGCGGATCGACTGT
CTGGAGTATGGTGGTGGTGAGTAA
>MCNPNBIB_00754 hypothetical protein
ATGCAGAACGCTAATTATTACGAGAGCAAGGCGCCGCAGCCAAACAGGTGGTCTGGCGGG
GTTGTTGAAGAATCGCGGCTCTATTTATCAGAGGAAGGTGAGATGGACGACTGTCTGCGC
TATGGTCACTGTCTTCAGGAACAACTTACCCAGAATGACTTCCCCTTTAATTGGTGGGAG
TTTTATTGA
>MCNPNBIB_00755 putative oxidoreductase YciK
ATGCAAGCAGACTACTCCCCAGCCCCTGATCTTCTGAAAGAGAGAGTTATTGCAGTCACT
GGCGCGGGGAGTGGCTTTGGACAAGCTGCCGCCAAAGCCTATGCCGCCCATGGTGCCACT
GTCATCCTACTGGGCCGAACTTTAAGCAAACTGGAAGAGACCTATGATGCCATCGAGGCC
GCTGGCGGAGCGCAACCGGCAATCTTCCCCATCAACCTGGAGAGCCTGACCGAACAGGAG
TATTACGCTCTCAGCGAGACCATCTATAAGGAGTTCAATCGTCTCGACGGCCTGCTGCAC
TGCGCCGCACAACTGGCATTGCTTAGCCGCATCGATGATTATGATCTGGAGACATGGAAC
AAGGTAATGCAGGTCAATCTGACGGCCCCATTCATGCTGACCCAGGTCTGTCTGCCACTA
CTGAAACGGGCGGATGACGCCTCGATTATCTTCACATCCGATCAAGTCGGGCGCAAAGGC
AAAGCCTACTGGGGCGCCTACGGGGTTTCGAAGTTTGGAGTCGAAGGATTGATGCAGATA
CTCGCCGAAGAAACCGAGGACAGCCCGCTACGAGTCAACTCGATTGCGCCAGGAGCAGCC
CGGACCGCTCTCCGCGCTTGGGCCTATCCCGGCGAAGATCCACAGGAGCGGCCGCTCCCC
GAGGCCTTCATGCGCCCCTTTCTCTACCTAATGGGGCCAGACAGCGCTGGTGTCACGGGG
CAAGCATTTGATGCCCAAGCTGAAAAGCTATAA
>MCNPNBIB_00756 hypothetical protein
GTGCAAGTGACGCGCAGCCGCCGCTACGGCAATCCGCTGACCCTGGGGATAGTGGAGATC
AAAATCCCCAAAAACCCCAAAGAGGCCGTACCCGAAGCGCTCATCCTCACCTTTGCGCAC
TACCTGCGTGACCGACTGCGCTGGGCCGACACCATCGGCCGCTACCAGAGCAATCTATTT
ATGCTGGTGCTACCAGAGACCAGCCTGGCCGATGCCGGGGTGCTGCTCGAAAAGATCGTG
CAGGAGTGTCACGAGGGTGCGCTCAGCCTGCCCGATAAGACACCACTGCCACTGATCCGC
TACGGGCTTGCCCATTGGGAGAAGGGCTTCGATCCGCAACGCCTGATCGATTCCGCTCAG
CAACAGCTTGAGGAGACCACCAGCTAA
>MCNPNBIB_00757 Lipoyl synthase
ATGTCTTCAACCACAATCTGGAAACAGTGCCGCGAACTCTACCAGCAGGGCACGCCCCGG
TTGCCGACTACGCCTTGGTCTCTGCAACTACTGCAGGCGTTCAAACAGGCCTGTCCACAG
GTGCCCAGCAAATCGGGTCTGATGCTCGGTCTCGGCGAGGAGTTGACGGAGGTCGAACAG
GTGATGCAAGATTTGCACGCTCACGGCTGCGACATGCTGACCCTTGGGCAATACCTGCAA
CCGAGCCGTGACCACCTGCCGGTGCAACGCTATGTCACCCCCAGAGAGTTCGATACACTA
CGCCAAAGCGGCGAGGCGATGGGCTTCAGCAACGTTGCCAGTGGCCCGCTGGTGCGCTCT
TCCTAA
>MCNPNBIB_00758 hypothetical protein
GTGAAAAAACAGGAGATCATCGACGCCCTCGGTCTGGAGCCTCATCTGGAGGGTGGTTAC
TTCCGCCGCAGCTACCAGTCAGCCGGTGAGATCCAGACCCCCAACGGGGCACCGCGCCAC
CGTCTCACTTCAATCTACTACCTGCTCACCGACGACGCCCCTGTCGGGCATCTGCACCGC
AATCGCTCCAACATCCTCCACTACTTCCACGCCGGTGCACCTCTGCGCTACACCCTCATC
CAGCCGGATGGCCGGCTTGAGCAGCGAATCATGGGTACAGAGGTCAGCGCTGGTCAAACA
CCGCACGCTCATCGTCGAACGGTGGTTGCTGGAAAGCATCGGAGTTGA
>MCNPNBIB_00759 hypothetical protein
ATGAACGACCAGAACCAGGATATTCCCCTGCTGAGCGATGTGGTGGAGCCGGAGACACTC
CCCACCGAGCCGCCCCGGCTGGAGCAGAAAGCTACCACCGCCGAAGAGGCGGGGCCGCTG
GGGCTGCCCGGCAACCCCACCCTGGTCGCTATCATTCGCGAGGGAGTCACATCACAGCTG
ATCCGGGAGTTGCGCCCGATTGTGCAGAATGCCATCGACGAGTCGATCGACATGGCGCTG
GAAGAGGCGCGACGCATCCTCCACGAAGAGCTCGACACAAATCTGGAACAGCGCCTGCGC
GAGCTAATCGAAGAGAAGATGGAGGAGCAGTTCAGTCGTCCAGAAGAGGACGAGAAAATC
TGA
>MCNPNBIB_00760 hypothetical protein
ATGGTCAGCAGCATGACTGCCTTTGCCCGGCAAGAGTATCGCGGTGAGCTGGGGGTGATG
AGTTGGGAGATCCGCTCGGTCAACCACCGCTATCTTGAGATGCATCTGCGCCTGCCGGAA
GAGCTGCGCGTCCTTGAGAGCGGAGTGCGCGAGCGGATCGCCGCCAAACTGGGGCGTGGC
AAGCTCGACTGCAGCCTGAAGTTTGTGCCGGGCCAGACTGCAGCGGCGGATCTGCAGGTC
AACTCTCGGCTGGTCTCCCAGCTGCTGGCGGCTGGTGATGAGATCGCCTCGGTGATGGGG
GGGGCCGCGACGATCCAGGTGATGGATCTGTTACGTTGGCCTGGGGTGCTGGAGGAACAG
GAGCGTGACTTTGCACCGATCGCTCAGCAGGCGATGGAGTTGTTGGAGCAGACCCTTGAT
TCACTGCAGCAGGCCCGCCAGCGTGAAGGCGCGCGTCTGCCGGAGATCGTGATGCAGCGT
CGCCATGCGATGCAGGATCAGGTGGCTCAGGTGCGCGAACTGATGCCGAAGGTGCTGCAG
AGCGTGCGACAGAAGATTCGTCAGCGTCTCGAAGAAGTGATGGCGGAACGTGGACCGAGG
CCCGCCGNTGGAGGCAGGAGATGGCGCTGCTCGCCCAGCGCCTCGATGTGGATGAGGAGA
TGGACCGACTCGATACCCATCTGCAGGAGCTGGAGCGGATCATCAGTGAGGTGTCTGAGC
CGGTGGGGCGGCGTCTCGATTTTCTGA
>MCNPNBIB_00761 hypothetical protein
ATGCGGCGTGGAACGACCGCATCCGCGCTGATCGAACAGGATGACCCGATAGCGGTTCGG
ATCGAAAAAGCGCCGATGGTAAGACTCGCAGCCAGCGCCTGGCCCCCCATGCAGAAACAG
AGCTGGAATCCCCTGTGGGTTACCCACCTCTTCTATGTAAAGGGTATGCAGATCATCAAC
CGGCAGCTGATGGCTGATATAGGGGGCGATTTCAGGAAACAGGTCCGTCATGCATCTCTT
CCAGATCAGATAGCAAAGGAGGGGATTCTATCGGAATTTTCCTACAAGCAAAGAAGATCC
CACCCACATCCGAACAGATAG
>MCNPNBIB_00762 hypothetical protein
ATGAGTTCACTGGCATGGAAGATCAACCGGATCAAGGCAATGAGCCCGGCGGAGCTGCTG
TTCCGGGTTGGCCGGGTGGTGCAGGGCAAGGTCGAGAAGCAGCGTCTCAGCGCTGGTTGG
AGGCCGAAGCCGAAGGGGTCGGTGGGTAGTCGTGGCGGCCTGTTTCCAGGGGGAGTCTGA
>MCNPNBIB_00763 hypothetical protein
ATGAGTGGTTCCAGGGGCCGATGCGTGACTACCTCTGCGACCATATCCTCAGCAGCGATT
CTAATACCGCCGCCTATTTCAACCGGCCGGGTGCTGGAGCGCTATGTCAACGAGCATGTG
AACGGCACTCAGAACCACGAGAAGTTGCTCTGGGGCCTGCTCAACCTGGAGATCTGGCAC
CGGGAATATGGGATGAGCGCATGA
>MCNPNBIB_00764 hypothetical protein
ATGCNCAGTATGGGAGGTACTGAAATCGGGGCAGCTCTGAATGCGGCCTACCGGTGCGGA
AAGGTAAATGGTCTGTCGTCGGATCTTCTATTGATAACCGATGGCGAAGTCTGGAATCAC
GAACAAATTGTTGAGGACGCGCGGAAATCTGGCCATAGGATATTTACCGTTGGTGTAGGC
AGTGCTGTATCTGAAGCCTTTGTTCGCGAGGATTGCAGAAACAAACATTAG
>MCNPNBIB_00765 hypothetical protein
ATGGATCGGGATTTCGTGCTGGTATTGAAAGAACCTGCCGAATCCATAGTCGAGGGGCTC
TGCGCACCTGATGATGAAGAGCATGTCGTGCTCGCATCCTTTCATCCAGTCTTCCCGGAG
GATGTGCCAGAATCACCTCGTTGCGTGAAGTTAGTGGTGGATTGTTCCGGTTCAATGGGT
GGAGATTCTATCGCTCAGGCGAAAGCGGCGCTTCGTGAAATCGTTTCTTTGCTTAAACCG
AGCGATTTTTTCAATCTGATAACGTTTGGATCGACGTTTAATCTGCTGTTCGCCAAACCC
GTTATTGCCAGTGAGGACAACATTAGGACGGCTGCACGATTTGTGGAGCAGATTGATGCN
CAGTATGGGAGGTACTGA
>MCNPNBIB_00766 hypothetical protein
ATGAGAGCATGGCGCCCTAGATTGACAATCCTGCTGCTCCTGCTTGCCGCACCGGCAGCC
AGCTGGGCCGAGGAACGCCAAAACGGCTTCGGCCGGCTGTTCACCTCAGCGGAGCAACGC
TATCAACTCGACAACCTGCTGCGACAGCCCAACGCGGGGCCATTCACAGAAGCTGCTGTT
GAACCCCCTCCGGCGATTCATCTGAAAGGGACCGTATTCCGTCCGCATCAGCGCAATATC
AGTTGGGTAAACGACCATTCGACGCTCAAAACCAGTCGGCTCTCAAATGGCATTGATGTG
CAGGATCGCCACGCCGACCGGGATAAGGGCGCTATCCCGTTACAGTACGGCACAGCGATT
AAGCGATTGAAACCTGGGCAGGTGTGGCTGTTACAGCAGCAGCGGGTGGTGGAAGCGATT
GATCTGCCGACAGCGCAACCACTGCCAGCGCAGGCAGACGCGAAACAGACAACGGCCGCC
ACAATGGAACACAGCAAGACACAAGCCGTCCCCACCATTGATGCCACCGAAACTACAGGT
AGCCAACTATGA
>MCNPNBIB_00767 hypothetical protein
TTGATCACCCAGATAGCCGACCAGACCAATCTGCTGGCGCTGAATGCCGCCATCGAGGCG
GCCCGCGCCGGCGAACATGGCCGAGGATTTGCAGTGGTGGCCGATGAGGTCAAGAAGTTG
GCGGAGAGCACCAAACAAGCGGCAGGCAGCATCGAGCAGATTATTCACGGCTTCTCCACG
GCCACCCAGACCATGTCTGACAATGCAGCCACCATTGCAGAGATGGCCGACCACTCCCAG
GAGATGGTTGCCGACTTTGAGACTGGCTTCAATCAGGTGGCTGACGGCGCCCAGGCCAGC
TATGAGACCATCGCCTATGCTCAGGGGGTCAGCAACGCCTCACTGATTAAGGCTCGGACC
AACATGATTCTTATCTTTGCAGAATGCCTATCGCGCCTATGA
>MCNPNBIB_00768 hypothetical protein
ATGGTGGCCGAAGAGGCAAAGGATGAGCCAGCTGCTGCACCCGATATGGGCGGCATGGGT
GGTATGGGCGGAATGGGTGGCATTTGGGCGNGGCCTGGACTGTCAATCATCCTCCCCCAT
CCAGCCTTAGCCTGGAGAAGCCCCGCAGCGAAAGTTGCGGCGCTTTTTTTGTGCCTGTAG
>MCNPNBIB_00769 hypothetical protein
ATGCCTCATAAAAACCGGCTGAACAACAGTTCACGGTATGCGAATTTCTGGCGTAACTAT
CAGAGAAATCTTACAAAGGCAGGTGTATCACCCAAGGCGCGCCCTTGGTATCAGAGGCAT
GTCGAAAATTATATTCGATATCACCATGATGTGCGCCTTAAGACACATAATCCGTCTCAC
GTGGCAGCCTATCTCGAAAATGTAGGCCGTAAACCAGGCTTTGAGGCCTTTCGATTTCGC
CAGATAATCGATGCTTTGAAAATCCTTTTTTGCCGTCAAGTCAATAACGGCTTATGTGCC
AGGGGTTGA
>MCNPNBIB_00770 Lipopolysaccharide export system ATP-binding protein LptB
GTGCTCATCACCGACCACAATGTGCGCGAAACCCTCGACATCTGCAACCGCGCCTACATC
ATCAACAACGGCAAGGTGCTCGAAGAGGGCACCCCGGAGGCGATCCTTGAGCACCCCGAG
GTGCGCGCCGTCTATCTCGGCGAAAACTTCACCATGTAG
>MCNPNBIB_00771 RNA polymerase sigma-54 factor
ATGAAGCAGACACTTCAGCTTCGACTCGGCCAACACCTCACCATGACGCCTCAGCTGCAG
CAGGCGATCCGTCTGCTACAGCTCTCCGCGCTCGATCTCAATCAGGAGATACAGGAGGCC
CTCGACACCAACCCGATGCTGGAAGCCGAAGAGGAGTTTGAGCAAACCGCCACAGAGCGC
AAGGAGAATCCCAGCAGCGAAAGCGCGCAGCAAACTCCGGCGGATGGCAACGACATCAAC
AACGAACGGGAGGTCAAGACCGACAGCCCCGAGATGCCCGAGGATCTCCCGGTCGACACC
GAGTGGAGCGATGTCTACGACAGCTACTCGCCACCAGCTCCCGCCGGCGGCGAGGGCAGC
GATACCGACTTCCTCAGCCAGCGCAGCAAATCTGATTCACTGCAGGACCACCTGCTGTGG
CAACTCAACCTGACCCGCCTCTGCCCCTCGGACCAGGCGATCGCGCTGACCATCATCGAC
AGCATCAGCCCCGACGGCTATCTGCAGGCCAGCATCGAGGAGATCCACTCCACGGTCGAT
CTGGAGGAGGTGACCCTAGAGGATGTGGAGGCAGTGCTGCACCGCGTTCAGGCCTTCGAC
CCCCCCGGTATCGCCGCCCGCGGCCCGCAGGAGTGCTTGCTGATCCAGCTCGATCAGCTG
CCCCCGGAGACTGCCTATCTGGAGCAGGCGATCCAGCTGTGTAGCACACATTTTAAGCTG
CTGGCGGACCAGGACCAGGCGCAGATCAAGCGCAAGATGAAGATCGATGACCATGAATTG
TCGGCGATCAACCAGCTGATCCGCTCACTCCACCCGCGCCCCGGCACCCTGATTGCCGAT
ACCGAGCCGGAGTATGTCATCCCAGAGGTGTAA
>MCNPNBIB_00772 hypothetical protein
TTGCCGACTGCCGACCCGCAGATCTATCGGGCGTTGGCGGAATATCTGGAGGCGCAGGGA
CTTAATCCACCCGATCTCTCTCAGGCCGGCTCGCTGGATGCGATCCTCTCTGCCTGTGGC
GCTCGTTACCTGACCGAAGGGCTGAAGAGTCTGCATGAGATTGAGGCCGACAGCATTGAC
CTGATCTTCTCCCAGGCGGTGCTGGAGCATGTGCGGTTGGCCGAGTTCGACCCGATCCTG
GGCCGAGTTCCGGCGCATCTTGCGCCCCGGTGGACTCTGCTCGCATCAGGTTGA
>MCNPNBIB_00773 Phenylalanine--tRNA ligase alpha subunit
ATGGAGAGTGGCACGCCACCGATGAAGATCATCGCGCCGGGGCGGGTCTACCGTTGCGAC
TCCGATCTAACTCATACCCCGATGTTTCACCAGGTGGAGGGCTTTCTGATCGATCGGGAT
GTCTCTTTTGCCGATCTCAAAGGGGTGATCTACGACTTTCTCAGCAGCTTCTTCGAGAAG
GATCTGAAGGTGCGCTTTCGCCCCTCCTACTTCCCCTTCACCGAGCCCTCGGCGGAGGTC
GATATGGAGTGTGTGATGTGTGGTGGTGAGGGCTGTCGGGTCTGCAGTCACACCGGCTGG
CTGGAGGTGCTGGGCTGCGGCATGATCCATCCCGAGGTGTTTCGCCACGTTGGCATCGAC
AGCGAAGAGTACACCGGCTACGCCTTCGGCATGGGGGTGGAACGGCTCACCATGCTGCGC
TACGGGGTCAACGACCTGCGGCTCTTCTTCGAAAATGACCTGCGGTTCTTGAAACAGTTT
GCATAA
>MCNPNBIB_00774 hypothetical protein
GTGTTTGGTGCCGATGGTAAAGTGGCGCATCACCCGGGTGCGCAGGCCTATCACACCGCT
AGGTCCAGCGGCCCGCACACCGTTACGCACGATATTCAAACAGGCCTGGATCAGCTGATC
GCTATCCCCCAGCAGGGAGGGAATACTTGGATCGTAATCCTTTTTGATAGTCAGGGCGTT
GCCCGTTTCCACCTGCACCAGGCTGACCACTCGTTCCAGCACCTGGTGGATGTTGACCGG
CTTGCGATCCGGCAGACGGTTCGGTCCGAGCATCCGGTCAACCAGGGTCTGCAAGCGGTC
GGACTCGCCTATGATGATCTGGGTATACTCCTTGAGTTCAGGGTCATCCAGTTCCCGCTC
CAGCAGTTGCGCCGCACCGCGCACTCCGCCCAGGGGATTTTTTATCTCATGCGCGAGCCC
CCGCACCAGCGCACGCGAGGCCTGGTTGCGTGA
>MCNPNBIB_00775 hypothetical protein
ATGTCACTGAAGAGCGCTGTCCTCGACAAGGATCAGGCGGTACGCATCGCCGCACTCGGC
GCACTCAGCCATCTTGAACAGTTTCCGCTTCAGGAAGATGAGGCAACCGATCAGCAGCCA
CAGCGTCCACTCGATATTGTGCTGGGCTGCGATCAATGGCGAACTGATCAAACCGGAAGA
GAGTGA
>MCNPNBIB_00776 hypothetical protein
TTGTCCAGTCGCTCTTCGATAGACGAGCTGAAGCAACTGGCCGAACAGCTCGGCCGCAAG
TTCGAAGAGCAGATCATCGAGGTCGACAACAAATCGCTCGGGGTCACCCTGAGCACTGGC
ATCTGTCCCATCAACAATTTTAAAATGGACCCAGAAACCATCATCTCCAGGGCGTTGGGG
GCCAGCCGGAAGGCGCTCAAAAAGGGGGGCAATCAGGTCCATCTCTACACCCCCTCCAAA
TCTGAACTGGACGCCCAGGACAAGAACGACTCAATCGCCGTTCTCATCCAGGAGGCGATG
AAGAATCGCTATTTCCAGGTCTACTATCAACCCATGGTGGCACTGCAGGGCAGCGCCGCG
CCCCACTACCAGACGTTGATCCGTCTGCAGGCACCCCGATGGTGA
>MCNPNBIB_00777 hypothetical protein
ATGTTCGCCAGCTACAACGCCTCCCCCAACTCCAGGCCCTACGCTGTGACGGATGAGGAC
TTCAGTAATACTGAGATCAAATTCCAGTTGAGCTTCAAGGTCCCGGTGGTGGATGACCTA
TTTGGCGACAATGGTGATCTCTATGTCGCCTACACTCACCTTGCGTTCTGGCAGGCCTAT
AACCAGAAGTTTTCATCACCCTTTCGCGAGACCAACTATGAGCCGGAGGTGTTTCTTCTT
GTTCGACAACGATTGGGAACTGTTTGGCTGGAAAAACCCGAAGATCAGGTTGGGGATGGT
GCACCAGTCGAATGGGCGGTCAGAGCCACTCTCACGCAGTTGGAACCGGCTCTTTGCCCA
GTTTATCTTCGAGAAGGACAATCTCTTTCTTGGGGTAAAGCCCTGGTATCGGATTCCCGA
GGCTGA
>MCNPNBIB_00778 hypothetical protein
ATGGTCGGCCTGACCGGTCAGGCCTTCTTCGACAAAACAGTCAGTGCGCTCTGCCGTTGG
TTCAATGCCGATGGCGCCAGCATCGGGGTAATCGAAGATGATGAGTGGGTACAGGCGATT
GCACTGACCCAACTCGATGGCGAGCTGATCTCCGACTACGGCTATCCACTGGCCGGCTCA
CCCTGCAGGGAGGTGACTACCACTGCCACCTGCCTCTATCCTCAGGATGTCGCACAGCAG
TTTCCTGAAGACCCGGAGCTGGAAAAACTCGGCGTCCAAGGCTATGCCGGCACACCAATT
CGTGACCAGCATCACCAAGGTTATTGGCATCGTCTGGGTTATATCGCGTCAGCCGCTCAA
CGTGCCCACCCACTGGGAGGATGCCCTGAACATTATCGCCGCCAAGGCCGGCGCCGAGAT
CCTGCGCAGGCGCACCGAGCGCTCCCTCAAAGAAAATATGGAGCGCTACCGGGCATTGGT
CGAATCGACCCAGGACTTTGTCTGGGAGACCGACAGTCAAGGCCGCTACACTTACTGCAG
CCCTCAGACAAAAACGATTCTCGGCTACAAGCCCGAGGAGCTGATCGGCAAAACCCCCTT
CGACTTCATGCCCCCTGA
>MCNPNBIB_00779 Protein translocase subunit SecY
ATGGGGCGACTGACCGAATTGCGTCAGCGGCTGCTTTTCGTTGCCGGTGCGTTGCTGGTA
TTTAGGATCGGCACCTTTATTCCGGTGCCTGGTGTGAATCCGGTTGCACTTGCTGCCCTG
TTTGAGCAGGCGCAGGGTTCGATCCCTCGACATGTTTAA
>MCNPNBIB_00780 Porphobilinogen deaminase
GTGCGAAGATTCGGTGGCAAGGGGCTGTTCGTTAAGGAGCTGGAACAGGCCATGCTGGAA
GGGCGCGCCGATATCGCGGTGCACTCGATGAAAGATGTGCCGGCTGAGCTGCCGGAGGGG
CTGCACCTGCCGGTGATCAAGGGCGAATTCGTTTAA
>MCNPNBIB_00781 hypothetical protein
GTGGATTGGGTTGCAGCGCGCTTCGGTCAGCGGCTGCACTCGCGCTACTGTGGAGAGTGT
CACGATGCGCAGGACAAGGGCGCGCCACGCCTGCAGGGTCAGCACTCGGCCTATCTGCGC
TGGACCCTGCATGACTATGTGCTGGGCGCCAATCGTACCGGCAACGGCATGCAGCGCCAG
CTGACCCGGCTGATCCGGGCCGAGGGGAAGGCAGGACTGGAGGCGCTGCTCGCCTACTAT
TCGGCGGATCTCTCCATACCGGAGGCTTCGCTTAGCCGATAG
>MCNPNBIB_00782 hypothetical protein
ATGGAGGCACCGCTTGGTAGGTTCTATAAAACCTATCTACTGGCCGGACTGCTGTTGCTG
GGGGTGTTTTTCCTGGGTGGCGTGCTCAGCAGCCGGTTATTCGAAAGCGTGATGACGATG
TCGGCACAGCCAGCCGGTGAGCCGCCGGTCGCGATGCGTGGCAGCCTGCTGGGCCTGCTG
CCAATCCTGGTTGGCTCTCTGTTGGTATATGGTTTCATCAAGGCGCGCATCGCCAACCTA
ATCTGGAACCATACCGACCTTAACGGCCATCGTTTTGAGAGCTATATGCAGGCACGCAAG
TTGATTGTGTTGTTGCTGACCAATGCGCTGGCCATCATCCTCTCGCTGGGTCTGCTGATC
CCTTGGGCAAAGATCCGCATGGCCCGCTACCGGGCGGAGACGCTGCAGTTTATTCCGCAG
GAAGACCTGGATGGTTTTCTCGCCGATCAGGCAGAGCCAGGTGGCCGCCACGGGTGA
>MCNPNBIB_00783 hypothetical protein
GTGTTTCACGGCTTCGATGGTGGCGCGGGCATTCTCTTGCCAGCGCATCACCACGATGCC
ACCAACCACCTCGCCCTGACCGTCCAGTTCGGCGATGCCGCGTCGCATCTGTGGGCCGAG
ACGGATCTTTGCCACATCTTTCAGCAAGATCGGGGTGCCTTTGGAGCTGAGTCCCAGTGG
CACTTGGGCCAGATCCTTCACCCCCTGCAGATAGCCGGTGGCGTAGACTATGTGTTCAGC
CTCTGCCTGTTCAATGACTGA
>MCNPNBIB_00784 RNA pyrophosphohydrolase
ATGTACCGCGAGCTGGAGGAGGAGATCGGCCTTACGGAGGACCAGGTCGAGTTGCTCGGT
GCCACCCGCGGCTGGTTGCGCTACCGACTGCCGAAGCGTTACATTCGCAAGAACTGCCAG
CCGCGCTGCATCGGGCAGAAGCAGGTCTGGTTTCTACTCAAGATCGACTGTGGTGAAGAA
GCCTTCTGCTTCGACACGACCGGAACCCCTGAGTTTGACAACTGGCGCTGGGTAAAATAC
TGGCAGCCAATTCGGGAAGTGATCTACTTCAAACGCAATGTCTATACCCGGGCCCTTGAG
GAGTTGGCGCCGCTGCTCTATCCCGATGGGGTGCCGGTGCGCAGCCACTCCAACTATCTG
CGCCAGAACCGGCGCTGA
>MCNPNBIB_00785 hypothetical protein
ATGGATGATGCCTGGTGGTTGCAGTTGCAGTCGGACAAGATGGATGGCGGCCTGCGCATC
CCCACGGTGTTGGAGAGCGAGCCATTGTATGGGCAGATTCAAGCTGTGGAGCCTCGAGAC
CTCGCACTGGTTTGCTGA
>MCNPNBIB_00786 hypothetical protein
GTGTTTTTTGTGCAGCTCAAGCTCGGGGGCCTCATCCAGCTCGAACAGTTCGCCGTCGAT
GCGGGCGCGGATAAACCCCTGGGCATGCATCTCGGTGAGCAGTTTATGGTGCTCGCCCTT
GCGCTCCGAGATCACCGGCGCCAGCAGCATTAG
>MCNPNBIB_00787 hypothetical protein
ATGGCCCAGGACCGATCTCAACGCGCCGCGGACTCCCGACGACAGACGCCTGCCCCGCTC
AAAGGCCTGCTCTATGGCCCGGACGGCAAGGCGATGACGCCCACCCATACCCGGCGCGGC
GACAAGATCTACCGTTACTACGTCACCCATACCGCCAACAAGCGCGGCTATGAGGAGTGC
CCCGTGCGCATGGTACGGGCTGCAGATATCGAGGGCATCGTCTTTGACCAGATCAAGGCC
ATCTTCAAGAACCCCGCCATGATCGTCAGCACGTGGAAAGTGGCAGCCACCAAGGACGAC
CGAATCAGCGAGGAGGAGGTGCGCGAAGGTCTCCAGTCCATCGAGGCGGTCTGGGACCAC
CTCTACCACAAGGAGCAGGCACGGCTGCTGCAACTATTCGTCGAAAGGATCCGGGTGGAA
CCGGAGGGCGTCCACATCGACATCCGGAGCAACGGCATCAACAGCCTGGTGCTGGACCTC
AAGGCCGCTGCCCAGGAAACGAAGGAGGCAACCGCATGA
>MCNPNBIB_00788 hypothetical protein
ATGATCAATCCGGCGTTGCAGCCCTGGGACTTGTTGCCAGAGCATGAGGGTTGGCAGGAG
ACTGCGTTGGGAGAGCATTACTATCTGTCGGCGCAGACCTTCGCTGAGACTCGTGATTAC
GCCGTCGAGGCTGGCGACGGCCCAGTGCCAGTGACCCTGCTGCTGGATGAGGCGGATGAG
GTGATCGACTACCGCATCGCCGCGCGGATCTTTCGTGGCAGTGCCGATCTGCATATCTAC
CCGGGCGGCGATCACGCCTTCCAACACATGGATGAGGCGGTGGCGATCATCGCCAGGCTG
CACGCCGGGATTGCTGAGCGCAAGCGTGTTCCCGGATAG
>MCNPNBIB_00789 hypothetical protein
ATGGACGAGCCTCCGCCACTCGGCGAACGCAACGGCCCCAACGCCTCGCGCATGCTGGCG
GCAGCCGCCGCCAACTGCCTCAGCGCCAGCCTGATGTTCTGCCTGGCGAAGGAGGAGGTG
CCCGACCGCAACGTGCAGACCGAGGTCACCTGCACCATGGTGCGCAACGAGAAGCGACGC
CTGCGGGTCGGTCGCATGGATGTGCGCATCACCGCCGGCGACGAACTGCTGCAAACAAAG
AAGCTCGAGCGCTGCATGGACCTGTTCGAGGACTTCTGCGTGGTTACTTGCCCAAGCATC
CGCGAAGGTATCCCGGTGGAGGGTGGACGGTAG
>MCNPNBIB_00790 High frequency lysogenization protein HflD
ATGTGCCGTCGGTGTTTCACAACCTGTGGCGGGGTGGCACTGGGGCTGCGCCAACTGCAC
CGCCAGCTGCAGGGTGGCGGGAAGCGTGACGCTGAGATTACCGGCTACATTATCGGTATC
ATTCAGCTAGAGCGCCGTCTGGCCAAGCAGCCTGAGCGACTTCAGCAGATCGCCTCCAGC
ATTGCTGAGATCGAGGGGCGTCTCGAGCACTTCCCGCTGATCCACTCCAACATTATCGCC
GCAATAGCAGAGATCTATGCGCAGAATGTCAGCACCCAAAAGCCGCGTATCATGGTAAGT
GGAGAGCCGGTCTTACCTGCAGAATCCAGATAA
>MCNPNBIB_00791 hypothetical protein
TTGGATCTGCACAAAGGATTGTTTTTGTCGGCTCAAATGCCAGCGGTTGCTGCTGGCTGC
AGTTCCATGGTGCTGTCGATCCTGGAACGGCTAAGGGGCAATCGAGTCGAGCAGCTGATG
GGCGGCATCGACATAGTTGCGGCGTCTCCAGATCAGATGGAGGCGTCGGCCACCCAGTTG
CCGCCAGAGCATGGCAGCCCGGATGCCCGCCAGCAGCAGCGCTCGGATTCGGTTGGCATT
ATCTGGATTCTGCAGGTAAGACCGGCTCTCCACTTACCATGA
>MCNPNBIB_00792 hypothetical protein
GTGGCTGAATACATTGGGGTCGGGGCTCAGCACCACGTCCACATAGTGGTATTCACAGTT
GAGCGGGATTGGTGTGGGGGCCGCGGAGAGGTAATAGGTGGTGGGCTGGCCCTTCTTCTC
GGAACCGTATTTCGGGTTCGCCTTGATCTCATAGCCGAGCAGGTCGTAGAGGGTCATCAC
CAGGTTCTTGCCGGTGGTGATGGCGCCCCAGCCACCCACTGA
>MCNPNBIB_00793 hypothetical protein
ATGTCGAAGGATTGGTCTTATTTCCGACTATTTGATAAGCACGATTGGCGGGAAAGCCAG
TGGAAAAAGCTTGTCAATGGTGTCAACGAACAACAACTTAAAAGTGGTTTGGCGCTCTTG
GTTAATAGATTGCTGACCCGTATGAACTCTTGTTTAGACGAGCCAGGGATAGAGCACCTT
CAAGAGTATGTGATGAACAATGCCGCCGGGTGGCAGTTCCCAATGTTGCAAGGAGAGCCT
GAGCAGCAAAGAGCACAAGCAGAGGTCGATTGGGAGCGAAATTTAGCTCTACTTGATACG
GCTGTTCGTGTTCTGCCAGATAAATTTCGTGCGAGAACGAAGTGCATCCTCGAAAACCAT
CCGCACTTCGTCATTCCGCGCAAGAAGCCTTGA
>MCNPNBIB_00794 hypothetical protein
ATGATTGGTTTTGGAGAAAGGGAAGTCAGATACGAAGTGCAAGTGCGACGGTTGCTTAAG
AGAGAAGATGCGGATCAACGTCGCATTGTATGTTTGTCTGCGATATTGCCCGATGGCGAT
CAGTTTGACGATTTCGTCGACTGGTTAAGACGCGATAAAGAGGGTGGAGCAGTCACCTGC
GACTGGAAGCCCACCCGAGTTCGTTACGGCCAGATTATGTGGCGCAATAATCGTGCACGT
CTGGAACTTGCTGTGGGGGATGAATCTCCCTATGTGCCAACCTTTTTCAATGCGAGGGCG
GCTACTAAAGGGACAAGAAAGAAGTTGTTCCCTAACGGCCAACAGGAATTGGTTCTGGCT
ACGACTTGGCGGTTACTTGAAGATGGCCACTCGGTGTTGATCTATTGCCCCGAAAGACGA
TCTGTTAATGCTTACCCAGAATTGATCGTTAGATTAAACAAGCAGGGGTTGCTCAATTCC
GCTTTAGAACATGATCCAAGTGAGATCGCATCAGCATTGGCGATTGGTCGTGAGTGGTTC
GGTAACAATCACCCCATTTTAATGTGCCTGGAACTAGGAGTTGCCATACACCATGGCGCT
TTGCCAAAAGCCGTATCGGAAAGAAGTTGA
>MCNPNBIB_00795 hypothetical protein
TTGCTGTCCGGAATCACGCTGGTTACGGGAGGCGTATTACTCACTCAACAACCGGCTAAA
GCGGCCGATGTAGTTGTCTATAAAAGCCCGACCTGCGGCTGTTGCAAGGGTTGGGTCAGT
CATCTGAAAGAGAACGGTTATACGGTGGAAGTACACAACCAGCGCAACATGAATCCGGTG
AAAGCAGAGCTGGGCGTGCCGCGTCATCTGCAGTCCTGCCATACCGCCAAAGTGGGTGAG
TATGTCATTGAGGGGCACGTGCCTGCCGATGTGATTGCCCGCCTATTGAAAGAAAAACCA
CCGATCAAAGGCCTGGCTGTGCCCGGCATGCCCATGGGTTCGCCAGGGATGGAAGGGCCG
AGGGAAGATCCTTATGACGTTGTGACCTTCCAGGCAAACGGAAAAACCACCGTGTATGCC
AGGCGCAATCAGTAG
>MCNPNBIB_00796 hypothetical protein
ATGCAATCAATCGCCCAGCTCAACCGGTCCGATGTGAATACCCGCAAGTTTCAGATTGAA
AAGGCCGCCAAAGAGGCGGAGCAGGCCCGCGCCAAGGCCGAACTCGATGCGATGCAAGGC
TCGGGCGAGTTCGACCAGGCGACCCTGGAAGAGGCGGTGAAGCGCCTCTATGGGGTTTGA
>MCNPNBIB_00797 hypothetical protein
ATGGTGGTGGTCCTCATCGTGGGAGTCGTGCAGTACCGCGTCGAAATGGAGATCGTCGAT
GCGTGCGATGGCGCAGATGTCACCTGGCACCGCCTGTTCCACCTCGGTCTGCTGGTTGCC
CTGCAGGCGATAGAGGTGGGTCGCCTTGATCGGCTTGCGGGCGTCGCCGATGAACAGCTG
ACTGTTGGGCTTGAGTTTGCCCTGGTGGACCCGGAAGATGCCGAGTTTGCCCCGGTAGGG
GTCGTTGAAGATCTTGAAGACATGGCAGAGTGTGTGGAGATCGGGGTCGGGCCTGACCTG
GATTGGTTGCATCTCTGCCCCTTCACCCTTCATGAAGGGGGGCGGATTGCCCTCGGTGGG
ATCTGGCATCAGACGACTGAAGAGGTGTAA
>MCNPNBIB_00798 hypothetical protein
TTGACCGGCTGGATCGGCATCCGCATGTCGCCTCCCACCACCGCAGTGCCGGTGGTCATC
ATGACCCTGGCAATCGCCGACTGCGTGCATATCCTGGTCAATTTCTTGCACGGCATGCGC
GAGGGGATGGAGAAACGCGCCGCGCTACTGGAGAGCCTGCGCATCAACCTCGGACCGATA
TTTCTCACCTCGCTGACCACCGCCATCGGCTTCATGAGCCTCAATTTCAGCGATGCGCCG
CCGTTCCGCGACCTCGGCAACATGGCGGCAATGGGCGTGACACTCGCCTTTCTGCTCTCG
ATTACACTGCTGCCGGCGATGGTGATGATCCTGCCAACCCGGGCAGTTCGTCAGGAGACC
CGCGGTGGGGTTGCGATGCTGAAATTGGCGGAGTTCGTCATCCGCCACAAGCAGATGCTG
CTGTGGCTGATGGGTGGCCTGGTCCTGCTGCTGATCTCGCAGATCCCCAACAACCGGCTC
GATGACCGCTTTGTACGCTACTTCGACGAATCGATCGAGTTCCGCGCCGCCACCGACTAC
ACTGTTGAAAACCTCACCGGCATCTACCTGATCGAGTACTCCCTCGACTCGGGGGAGAAC
GGCGGCGTCAGCGACCCAACTTTTCTGCGCCGGGTGGAGGCCTTCGCCGACTGGTATCGC
GCCCAGCCCGAGGTGCTGCACGTCAACACCATCACCGACATCATGAAGCGCCTCAACCGC
AACATGCACGGGGATGACGACAGCTGGTACCGGTTGCCCGAGCAGCGCGATCTCTCCGCC
CAGTATCTACTGCTGTACGAGTTCTCACTGCCGTTCGGCCTCGACCTGAACAACCAAATC
AACGTCAAAAAATCGGCCACCCGCTTCAGCGTCACCCTGCAGAGCATCTCCACCCAGGAG
TTGCTGGATCTAGAGGCACGGGCCCAGCAGTGGTTGACAGAAAACGCCCCCGAGATGCAG
AGCGACGGCGCCAGTCCCACCATGATGTTTGCCCACATCGGCAACCGCAACATCAAGGCG
ATGTAA
>MCNPNBIB_00799 hypothetical protein
ATGCAGCGACTGATAACCGTTCGCTTTGGGGATGGCGATATAGTCCTTGAAGCGCCCCGG
CATCGGCTTGTAGAGATTGTGCACCGCGCCGAGCACCCGGTAGCAGGTATCCACCTTGTC
GACGATGATGCGGAAGGCAAACACATCTACCACCTCGTGGAAGCTCAGCTTCTTCTGCGC
CATCTTGCGGTAGATACTGTAGAGATGCTTCTCCCGGCCGCTGACCCGCCCCCCCAGTTC
ATCCTGCTCCAGCCGGCTACGCAACGCCACCTCCACATTCGATACCAGCTCCTTGTGGTG
GCCACGGGCCTCCGCCACCGCCTGCGTCAAGGCCCGGTAGCGCATCGGCCAGTGGGCGTG
AAAACCCAGCTCTTGCAGCTCCAGACGGACACTATTGATGCCGAGCCGGTTGGCAATCGG
CGCATAGATATCGAGGGTCTCGCGGGCGATACGGCGGGCCTTGCCGGGACGCATCACCCC
CAGGGTGCGCATATTGTGCAGCCGGTCCGCCAGCTTGATCATGATCACCCGGATATCCTG
GGTCATCGCCAGCAGCATCTTGCGCAGGCTCGCCGCCTGCGCCTCCACCTGGGACTGGAA
GTCGATCTTCGAGAGCTTCGAGACGCCATCGACCAGCGATGCTGA
>MCNPNBIB_00800 hypothetical protein
ATGCTCAGAGAGCTGATAGGTCACACCGGCCTGCTTCACCACGCACCCCCGCGAGTTGCG
GATTGTGCGGTAGTGGTTAACGACCCAGATCACACTACCATCAGAACGCAGCAGCCGATA
TTCAAGACTACTCACCGCGTTTTTCGACATCGCCCGGGTCAACCGATCCACTACTCGATC
TCGGTCATCAGGATGAATTTTGGAGAGGACTTCGTGGGGGGTGCCGCCGAAGGTACCCGG
CAGCTCCCCTGCAAGCCGGCACATACCCTTGTCCCAGCGATAGCGATTGCGTTTCAGGTC
CCACTCCCAGAAGCCGAAAGGCAGCGCTTCAGAGAGCAGGTTCAACCGCCCCTGGATCGA
CCGAATCTTCCGTTTTGCGCGCCGAATCAGGGTCTTCAGCTGCTCACGCTCATGCTTCAT
CTCCTTTTCGATCTTGCGTCGACGCAACAGCGAGTTCTTCATCGATTTGGTGCGCCGCGA
AACCTTGCGCTTGACCCAACCAGCGGAACGCCAGATACCACCCGACAAACCAGCCGAGTA
GCAGAACAATAA
>MCNPNBIB_00801 hypothetical protein
ATGGGCCTTTCGGTCTCTCTCACGCTGCCCGATACCGGGAGCGGCTCTGACGCAGTTGAT
GCCTCCACCTTTCACCAGGCGCAGGACACCGGCTCAGTTTCCGAACTGCTCACCACCCTG
CAGTCCGTTCTGAAGAGCGTCAGTGATATCGGCAGCGCGGTGGATGGCCTCTTTCTGTCG
ATCGCCCTGTCGGTGCCCGACAGCGCCACCGGGGGCTGA
>MCNPNBIB_00802 hypothetical protein
GTGGCTGATGCGGGCGCTGGCACCGACGACACCACCCTGCAGGCGATGCTGGCGCTGCTC
GAGTCCGTCGGTGCCACCGATCTGGTGGTGAGCCATATTCCCGGCCAGACCCGCATCGCC
ACCGTCCGTTTCACCCTGAAGGCTCGATCGATGACCTTCACCCTGCACTAA
>MCNPNBIB_00803 hypothetical protein
ATGCATCTGGGCGTCTACGAGGCTGGTGGCGAGCCCTATGAGACCGTCGAGATTCAAGGC
AACCTGCTGCTCAACGAAGGCATTCAGCTGCTGGAGGATCTGATGATTGGCGCCGGCGGC
ACCTCCTGGGACAACGCCAATGCCCGCCTTGGTGTCGGTGACAGCAACGCCGCTGAGGCG
GCCACCCAGACCGATTTGCAAGGCACTAACAAGACCTACAAGGCGATGGAGGCGACCTAT
CCTCAGCGCAGCGGTCAGACGCTGACCTGGCGCTCTGTGTTCGCGGAATGCCGAAGGCAA
TCACGCCTGGGCCGAGGTCAGCCTCTCCAACGCGGCCGACGGCACCGGCGTGAATCTGAA
CCGCAAGGTGCAGGATCTGGGGACCAAGGCCACCGGCACCTGGACCCTGGAACTGCAGAT
CACCTTTAG
>MCNPNBIB_00804 Ribosome maturation factor RimM
GTGAGGTCAAGTTGCTGGAGGGCAAGCGCCAAGGCCAAAGGGGTAATTGCCAAGATCCAG
GGTTGTGATGACCGCGATCAGGCGGCCGCGCTGCAGGACAGCAAGATCGCGATTCGCCGG
GCGCAGCTGCCAGCACTGGAAGCAGGTGAATACTATTGGACCGACCTGGAGGGATTACGG
GTCGAGACCCTCGATGGAGTCGAGCTGGGGCGGGTCAGCTACCTGTTTGAGACCGGCGCC
AACGATGTGGTCGTGGTCAAGGGAGAGCGGGAGCGGATGATTCCCTACACACTGGGGTGA
>MCNPNBIB_00805 hypothetical protein
ATGTCTATCTTACCCCTATCCCTGCTTGACGATACTGCTCCTCCCAACCGTCCCCAGCGC
ACTGGCAGGACGACAACCGGCCCAGACATCAACAGCTTGAGCCGCCAAGTCAGCGAACTA
CTCGCAGCAGGTCAGCGTCTACGCGAGCAGAACCTGGCAGCCAGGCAGCGCCTACAAACA
CTCTCACAAGATCTCCAGGAGGGGTGGCGCCGTAATCAGATACTGGATCAACAGATCCAA
GAGCAGAGTCGCCTCTACAACGAAACCGCCCTCTCCAGCCCCGAAATCCAGGCAGTTCAG
ACAGATAGATAA
>MCNPNBIB_00806 hypothetical protein
GTGGGTGAGAACGGCAACATCCAGCTGATCGTCTCCCAGGTTGAGGAGAACAAGATCCCC
GGACTGAATGCGGATGGAGATGCCGAGCATCCGTTCCTGATGAAGGGCGTCGATTCGATC
ACTGGCAAGGTCAATGGCTTCCTCAACGTTACCCCGCGTCTAGCAGCGACGGCGCAGAGC
TTCAACAATGCAGCCCAGGCCGGCATGTTGACCGGCGGTGTGCCGATGGCGAGCGGCCTG
GTGGGTTTCGCCGGCCTGAGTGTGGACGGTTTTGCCAGCAACCCGGACCCGATCGGCAGT
GGCACGTCAGTGCAGTGTGATGCTCAACCAGATCGCCCAGTTTGGTCTGACCGATCCGAC
CGTGGCGGTTGA
>MCNPNBIB_00807 hypothetical protein
ATGCTCAACCAGATCGCCCAGTTTGGTCTGACCGATCCGACCGTGGCGGTTGATCCCAAC
GGCAACTTCTGGGTCACCAATCTGACCAGTGTCACCGGGCAGTTGCCAACTGATGTGACC
TGGGATGTCAGTCAGGCTTCATCAGCGTTCGAGTATATGGCCAACGCTACTTTCTCCACC
TTTAACTCCTTTTCCGGGGCGGGTGCGACCGGTAACAGCGCCGGTGCAGTCTATGAGCGT
GACTATCCGAACGATCTGGATGCCAACTTTGGCGCACGTTATCGCGGCAGCACCGATGGT
GGCTTTAACTACTCCTTCAACTACTTCTATCACTACGACTCCAACCCCTATGTGGAGATT
GAGTTGGCGTGA
>MCNPNBIB_00808 NAD(P)H-quinone oxidoreductase subunit 3, chloroplastic
GTGATAGGGCCTGTGGTTATCGGTATGGGTTTCCTGTTGGGAACGCGCAAGCCCGATAGC
GAGAAGCTGTCACCCTATGAGTGCGGTTTCGAGGCCTTTGAAGATGGGCGCATGAAGTTT
GATGTGCGTTTTTATCTGGTGGCGATCCTCTTCATAATCTTCGATCTGGAGATTGCCTTC
CTATTTCCCCTGGGCTGTGGTGCTGGAGAAGATCGGCATGGTCGGCTACCTGGCGATGAT
GCTGTTTCTCGGTATCCTGGTTCCAATCGGCTTCATCTATGA
>MCNPNBIB_00809 tRNA-Leu(gag)
GCCGATGTGGTGGAATTGGTAGACACGCTATCTTGAGGGGGTAGTGGCGTAAGCCGTGCC
GGTTCAAATCCGGCCATCGGCACCA
>MCNPNBIB_00810 Protein-export membrane protein SecG
ATGCGTGGTGCCGCCTTTGGTAGTGGAGCCTCTGCCACTGTGTTTGGCGCACAGGGTTCG
GCATCCTTCCTCTCCAGGGCGACAGCGCTGCTGGCGGCGCTGTTTTTTATTACCAGTATC
GCGCTGGCCGTTTTTGCCAGCCAGAAACGCGAGCCTGAGGGTTTGATGGATGCGGTTGGT
GATGCGCCGGCAGCGGTTATCGAGCAGCAGGAGAGTGCCTCGGATCTGCCAGTGGTGGCT
GCGCCTGCAGCGCCTGAAGCAGATGTTCCTAAGCCTGCAGGGGGCGAGTAA
>MCNPNBIB_00811 hypothetical protein
ATGCACGCGCAGCTTCAGGGCGGTGATCTCGAACAGGTTCTTGGCCGCCTCCGGCAGCAG
GCCAAAGCGGTCGATCATCTCCACCTGCAGCTCGCGCAGCTCATCCTGGTTGGCAGCGCT
GGCGATGCGTTTGTAGAGCACCAGACGGCTGTGCACGTCGGGCAGGTAGTCGTCGGGCAG
CAGCGCCGGGATCTGCAGTTCGATCTCGGTGCCGTGGTCGAGGGGGCGGTCGAGCTCCGG
TGGCACTGCCGGCCTTGA
>MCNPNBIB_00812 hypothetical protein
ATGGCGGACCCCGTGGCGATACACCAGATGCCCGATCTCATGGGCAAACACCCCCATCAC
TTCTGCATCCGCCTGTGCCAGCTCAATCAGCTCATCGGTCACCACCACGATGCCCGAGGG
CAGCGCGAAGGCGTTGGCGCCGACCGTGCCGCCAGCTCGGAACTGCAGCTGCAGCGGCGT
CGCGGCATCGGCCTCCCGAACCATCCGCTGAAACAGTTGCCGATAGTGCTGCTGTTCTGT
CTCTGGCAGCTTAGAGGGTTCCAGCCAACGCTTGTCGAGCAGCGCCAGCACCTCCTCTCC
CAGGATCAGGTCAAGCTGGAGCGGCGTGGCAAATGCGAGGTAACGTGA
>MCNPNBIB_00813 hypothetical protein
ATGGTAAAGATAATTCGCATTATAGATATTTCTGGATTGCCAAACGAGGTGGCAGGCCCA
TTAACTGCAATAGTTGCTCGGCTATTGTTTCAATACAAATTATGGCAAACAACAGAAGAG
CGTCAGAAAGACCCTGTCCTTTTTATCTGCGAAGAAGCGCATCGTTATGTACCCAATCAC
GGTGAAGCACAGTATAGAGAGGCTCAAGAAGCTATTCGTAGGATAGCAAAAGAAGGCCGA
AAATATGGCTTAGGTTTAGGGTTGGTTTCACAGCGACCATCTGATGTAGACAAGCACCGT
ATTGTCACAATGTAA
>MCNPNBIB_00814 hypothetical protein
ATGCACGGCAATTTAGAGTCAGGCTTACTTAAAGATTTGGGTGATAACCCTACGGGGGGA
GCACTTGCAGAAAAAGTTGATGGAAAAACTGATGATGACCTTGTAAATTTTGATAGAGAT
AAACCTGGGACCTGTTTAAGCTAG
>MCNPNBIB_00815 hypothetical protein
ATGAAGAGTTGGAGTCAGTTATACAAGGCTGCGGAAACGAATGCCGAAGAAAGCTCTGTC
AACCCAATGGTTCCAATAGGAAATTATGTTGGGGGTAACAATGCTATTTGCAGAGCCAAT
ATTGACAAATTATTTGGTCATCATTTTGCCATTCTTGGTTCAACTGGCTCAGGGAAATCG
GGTACTGTCTCATCGATCTTGCACTCAATTTTAGAGCATTCGTCAAATGACAAAACTTTA
AACCCAAGAATTATTATGATTGATCCACATGGTGAGTACGCGAGTGCTTTTGGTGAAAGG
GCAACGGTTTTACGAGCGTACAACGATGCAGCAGCAAATGAAATTGATGGTAATTTACTA
AAACTACCATACTGGTTAATGTCCAGTGATGAATTGCGCTCATTAATTATAGGTAAAACA
GAATTTGAGGCAACTTCCCAGAATAATATTGTTTACGAAGCGATAACTTATGCACGGCAA
TTTAGAGTCAGGCTTACTTAA
>MCNPNBIB_00816 Octanoyltransferase
ATGCTCGACCTGCGCCGCGCCAAACTTGGCGTGCGCGCCTTGGTAACCCTACTGGAGCAG
TCGGTGATCGAGCTGCTCGCCAAGCGGGGCATCACCTCAGAAGCCCGTGCCGACGCCCCC
GGAGTCTATGTAGAGGGACGCAAGATCGCCGCCCTGGGTCTGCGCGTACGACGTGGCTGC
AGCTACCACGGCCTCAGCCTCAATGTGGCGATGGAAACCGAGCCCTTCAGCCGCATCAAT
CCTTGCGGCTATCCGGGGCTGGCGGTGACCCAGTTGTCAGAACTAGGATGCCACACGCCC
ATCCCCATCCTAGCCGTGGAATTGGCGCAACAACTGGCCGATCGACTGGAGTACACTCTG
CGTTTTGACAGCGACACATCCCAAATCCAGCCCCGATGA
>MCNPNBIB_00817 UvrABC system protein B
ATGCGGATGAGATCACCGGATCGATGCGCCGCGCCATCGACGAGACCGAGCCGCCGCCGC
AGCAAACAGATCGCCCATAATGAGGCTCACGGCATCACTCCGGAGACCATCCGCAAATCA
GTTGCCGACATTCTGGAGGGAGCCTATCCCGGTGCCCCGGGGTCAGCCAAACGCTATGCT
AAAGTGGTGGAGGAGCAGGCGGAGTATGCGGCCCTGTCACCACGGCAGATGGCCAAACGC
ATCAAGGCGCTGGAGGATGAGATGTACCAGCACGCGCGGGATCTGGAGTTCGAGGAGGCG
GCTCAGGGTGCGCTGATAAAATCCGTGAGTTGGAAGTACAGGGTGTGCTGGCATAGTCAC
GGATGA
>MCNPNBIB_00818 hypothetical protein
ATGCTGGTGGCGATGGATATCCTGACATGGCCGCCGAGGCCGAATGCGGTAGCCGGGCAC
CAGGGCCACGCCGGCCTGTTCGATCAGATATTCCGCCAACTCCAGGTCGTTGCTGACACC
GCCGATCGATTCCAGCGCCCCTTCGATATTAGGGAAGAGATAGAAGGTGCCGTCGGCCGG
CAGACAGGAGATGCCGGGCATCGTGTTGAGCCGTTCCAGTACATAGTCGTGACGCTCTTT
GAACGAGGTGAGCATCTCCTTGATGCACTCTTGGGGCCCCTCCAGCGCCGTTTGTGCCGC
TACTTGGGAGATGGAGGTGGGATTGGAGGTGCTCTGGGATTGGATCTTCTTCATCGCCTT
GATGATATTGGCGGGGCCGCCGGCGTAGCCGATGCGCCAGCCGGTCATCGAATAGGCTTT
GGAGACGCCGTTCAGTACCAAAGTGCGGTTGGCGAGGTCGGGGCAGGCCATCAGGATGTT
GCAGAAGGGCTCGTCCGACCAGAGGATGTGTTCGTACATGTCGTCGGTGGCGATCAGCAG
CTTAGGGTGCTCCCGCAACACCTCGCCCAACGCCTCCAGCTCCTGACGGCTATAGGCGAT
GCCGGTGGGGTTGGAGGGGCTGTTGATCACCACCAGCTTGGTCAAGCTGGTGATCGCCGC
CTGCAGTTGGGCCGGAGTGATCTTGAAGTGCTGCGAGGCATCGGCGTGCACGTAGACCGG
CACACCGCCCGCTAG
>MCNPNBIB_00819 tRNA-Asn(gtt)
TTCCCCGGTAGCTCAGTCGGTAGAGCGGGTGACTGTTAATCACTAGGTCGGCAGTTCGAG
CCTGTCCCGGCGGAGCCA
>MCNPNBIB_00820 hypothetical protein
ATGGCTCGCATCAGCGCCATCCAGCAAACCGATTACGCGATTCTCTGCCCCAGCCGCGAT
GGTATCAACTGCCTGAAAAGCACCGAGTGGCACCAGGGTATCCTGCTTTTTCTCGATCGC
AACAGGAACAAAAAGGCAGACCAGGGAGATCTACGGCTGCGCGTCTGGCAAAACGCCCGC
TCAAACACCCCAGTACGGATAACCACCACCTCCGGCAGGCCCCTGATCCGCTTCGATCCC
AACGGCTGGGCCTCAGGTTACAACGCCACCATCACCTTCTGCAGCAGCTCAGCAGAGATC
CCCCCCAAAGCCCTCATCTTCGGCAACCCCGGCCGAATACGCATCTCGGACAAAGGGGCG
GGCGGAAAAAAACTGACCTGCAACTAA
>MCNPNBIB_00821 hypothetical protein
ATGCACCTTGTGGATGAAGTACTGCAGCATTTTTTCGGTGACCGTGAAGTCGGCGATCAC
GCCCTCTTTCATGGGGCGGATGGCGGTGATGTTGGCCGGGGTGCGGCCGAGCATCTTTTT
TGCCTCTTCACCTACCGCGACCACGGACTTTGCACCGCCTGGGCCGCGGTCCTGGCGGAT
TGCCACCACCGAAGGCTCATTCAGCACGATGCCCTGGCCACGGGCGTAGATCAGCGTGTT
GGCGGTGCCAAGGTCGATGGAGAGATCGTTGGAGAAGAGGCCGCGGATGCGTCGGAACAG
CATAAAATTTCTTCGTAA
>MCNPNBIB_00822 hypothetical protein
ATGGATAAAACAGCTTATGTGTTAATCGGTGTGGCTCTTGGTGTTTTGCTCAATGCCGTA
AAGGAATGGTGGTTTCAAAAGCACACGAGAAAAAAAGAGCTTGAGTATTTGGCTATTCGT
ATTTCATGTCTTCTCGATATGTTCGTGAACGGTTGCGCTGATGTTGTTTCAGACGATGGT
CTTTGTTATGGCCAGTCAGACAAAGACGGATGCAGGTCCATACAAACAGAAACACCATTT
TTTGACCCACTTACCGTCGAAGTTGAATGGAAATCACTCCCGGCAGAAATCATGTATGAG
GTGCTTAGCTTCCCTAACCAAATAGAAGCAGCAAATCATAAAATATCTGGAGCATTTGAA
TATGCAGCCTCACCCCCGGATTATGAAGAAGGGTTTGAAGAGCGCCAGTTGCAATACGCA
ACACTCGGATTAAAGGCACATGGCTTAGCTTCCAAAAGCTAA
>MCNPNBIB_00823 hypothetical protein
ATGCGGCGCTGTTTTTGGTCGGTGCTGCCTATTACCCTGAAGCACAAAGGGCATGTGCGG
GTGGATGTTTTCTTCGGTCGCTTCTCGGCGCGAGCCAAGGCCTGGGTCGATCTGCTCGGC
AGCCTGCTGTTGCTGCTGCCGGTCTGTCTCTTTATCTTCTCTGTCAGCTGGGACTATGTG
GCGCAATCCTGGTCGCTGTATGAGGGCTCCCGGGAGGCGGGTGGTTTGGATGGGGTCTAT
CTGCTGAAGAGCCTGATCCTGGTAATGGCAGCACTGCTGGTGCTGCAGGGGTTGTCGATC
ATGATCCGCTGCGGCCAGGTGCTGAGGAAGCTGCGGGCATGA
>MCNPNBIB_00824 Sensory/regulatory protein RpfC
ATGGAGCGCATCCTGAAACGCGCCGGTCATAAAGTTTATACAGTGGAGAATGGGGAACAG
GCGCTCGATGCTCTCGAGAGCCACCACTTTGACCTGGCCATAGTCAATATGGCAATGCCC
GTAATGAGCGGCATCCAGGTCATCAAACTCCACCACTTCACCCGCTCTGTCACCCGCTGG
ATGCCGTTCATCGTCATCAGTGAACAGAACACTCCAGATACTGTAAGAGAGTGTGAACAG
GTCAGAGCTGACGCCTGTATGTTCAAGCCCATCGAGTCCCATGAATTTCTCAAAGTGCTC
ACTGAGACCATCCTTGCCGGAGAACCGGAGTCAGACAACTCAGCACTCATCGAGGAGCGG
CCAGGTCAGGCCACAACCCGTTTTCACAATCCGGAGATCCTGGACACTCTGGTCCTCGAC
AACTTGGAAAATCTTGGCAATGCGCCCGATTTTATTGCCGATCTGGTAAACCGCTTTACC
CTCGAGAGCAACCAGATTCTGGAGCAGATGGAGACGACCCTCAATACAGGCGACGCCCCC
GCATTTCGCTACCATGCCCATCTGCTAGTTGATAGCGCAGGCCATTTAGGAGCCTTTGCG
CTCTATGAGATGAGCCTCAGTGCCACACGAATCGACGACAAGAGTTTTGATGAAAAGGCC
CCCGGACTACTGGAGCAGATGAAATCTGTTTATGCGCTCACCAGTACACGCTTTACAGAG
TACCTCTCGGAGAGAGAGAATTAA
>MCNPNBIB_00825 hypothetical protein
ATGATCGTCGACCTACGCCATCTTGATGTGGACCCGATCCAGATCTCTACAGCGATCGAC
CAGGAACCCAGGCTTTTTGGACTAATTCTGATCTATATCGGCCCCCGTCAACCTGAAAGC
TACCGGGAACGTCTCTCCGCCTCCGGCTACACCCATATCCTGGAGACACCACTGAACAAA
TCATTGCTGTTTGCAGCAATACGCTCGCAACACGGTATCAGCGACGAACGCACACAGATC
ACCAGCCTGCTGGGGCGACTGCACAAACAACAACAGCCCGTGCTGCCACCACAAGACATT
CTCCTGGCTGAAAGGCAACGCCAGTGA
>MCNPNBIB_00826 hypothetical protein
GTGGGCTACGGCGTCGACAATACCTTTGTCACCCTGATGGCCTACGAATCGGCCTTCAGC
ACCTACAACGAGCAACAGCTGCACTCCAATCCGGCCCTCTCGACCTGTGTGGATCTGCCC
TGCGGCGTACCCCACGACCAAGCAGGCTCATCAGACGCATCCTTCTCACTCAGAGCCGGC
GGCCCCCAGGCGGGTACCTGGCGTCCCACCGTCGTTGATGGCGGCGGTAGCAAACCCGGG
ACCGGAACCGAATTGGGCACTAACGGCAACTTCGACAGCCTGGATGGCTGGAGCGTCTTC
CCCAGCGACAGTTGGGGAACCCTGAGCCAGACTGAGGATCTGGTTGACAGCGTGGCCGCA
GCCGCGGTCAGCGGTCGCCGCTCCAGCGTCGCTGGTCCATTCCAGACCTTAGATGTAGCT
AACATCGAGGCCGGCACCACCTACAACTTCACCGCCTGGGCTAAGCTGGGTGAAGGCACC
TACTCGCGCCAGCGGGCTTACGCCTACCTCTACACCAAGGATGCAAACAACCGCGGCCGC
TGGCACCGTCTGGCCAGGACCTCCATCGTCCAGAACGAATGGACCAAACTGCAGGGGCAG
CTTCACTGCCGGCGATATCGCGCTCAGCAGCGCCAAACTGCTAATCTGGGGCCCCAGCCG
CCGCAACGACTTCCTGGTGGATGA
>MCNPNBIB_00827 hypothetical protein
ATGGCCGACCATGAATACCACCTGGGCGGACTGGATATCGCCGCTGACGTTGATGGTCTT
CTCGCCGCTCAGCTCGCTCCAGTTGGTACCGACATCCTGGCGCTTGACGAAGTACCAGCG
ATAACGGTTGTTGGCGCGAATCAGCAGATAGATGCGACCACGCTGGTTATCCTCAGCTGT
CTTGACCTTGGCGGAGATGCTGTAGGTCTTGCCGTTCTCCAGGCTTCCGGTCAGGTCGTA
GCTGGCACCACTGTACCAGCGTCGGCGGTTGGTCATGGAAAGGGACTTCATGCTGTCGCC
GTAGCCATCCGCCACGGTTGCCAGCTGTGCGCCGTACTTGCCGTTCCAGCCGTCGGCATT
GCTCTCGAAGTCGGCATTGGCGACCAGGTTGGTGGGGGTGGTGGGAGTACTGGCAGCGCT
GCTGAAGGAGACCTCATCCACCAGGAAGTCGTTGCGGCGGCTGGGGCCCCAGATTAG
>MCNPNBIB_00828 hypothetical protein
GTGAGTACTTCCAAAAAAAGGCCCCAGGTGTCGGTGATGAGTCATGATCCGGTTGGTAAT
TTCGATGAACTGGATGCCAAAAATGTACCAGTTGATGTTGCTGGGGGGGCAGTAGCTGAT
TTTGGTACCCAGAGATGGGGGGCCGGACAGAACAACAGGTGGCGTCGGTGGATTCTGATG
CGCAGGAGGTCGATTGTGATGAAAACGAGGCCTCCCTCAATGAGGCACATGGGACAACAG
ATGATGATCTGA
>MCNPNBIB_00829 hypothetical protein
ATGCGTTTGCCGACTGCGAACCAGGCTCGGTGCCTCCCTCCGGCCAGCCCTATGGGCATC
GAAACCCTGCTGGATCGTTCACTTGCCGATCAGCCGGAGATCTATTTTGAAGCCGGTGAC
CATAGCCTGGTGATCCGGGTTTCCCGCCAGCAATTTTTAAGCCTGCTGGGTGATGCGGAG
CCGGTCAACGTGAGCGAGCACATCTAA
>MCNPNBIB_00830 tRNA-Ser(gga)
GGAGAGGTGTCCGAGCGGCTGAAGGAGCACGCCTGGAAAGTGTGTGTACGTTAATAGCGT
ACCCCGAGGGTTCGAATCCCTCCCTCTCCGCCA
>MCNPNBIB_00831 hypothetical protein
ATGCGGCACAAGCGCAGCGAATGGAATGGTGTCATCGCGGTAAGGCTGATGCAGGGGAAG
AATGAGCGTGGAGACGGCCCCGGCTGGAGTTTGGTGGTTGAGGACCAAGGCTCGGGATTA
TCAAAGGAGGCGCTGGGTAAGCTCTTTGTTCCGTTTTTTACCACCCGATCGGAGGGCATT
GGTCTCGGGCTATCGGTAGTGCAACATATCATGGTTCAGCATGCCGGTCAGATAATTGCT
GAAAACCGGCCCGAAGGCGGGGCTCGTTTCACCATCTGGCTGCCCGACACGGAGCCAAAT
GCGCAGTGA
>MCNPNBIB_00832 Transcriptional regulatory protein ZraR
GTGACGCCTAAAATCCTCATTGTCGATGACGATTCCTATACGCGGACCTTACTGGAGGGC
CTGTTCCGCAACAGCCAGACGAAAGTGGATTTCGCACTCAATGGTGCGGAAGCAAAGAGC
AAGTTCCGCGCACGAGATTACCACCTCATCCTGATGGACCAGCGCCTTCCCGATGCGAAT
GGACTGGATCTGCTGCGGGAGATGCGGCATCAGCGCCCCCAACAGGTCGCCATCCTCATC
ACCGGTTACGCCGACGTCCGGGACGCGGTCCGGGCTGTCAGGGAGGGGGTGTTCGATTAC
CTGACCAAACCCTTCGAGAATCTGGAGGAGCTGGAAGCGGTTATAGAGAAGGGGCTGGAG
TTGGATCGTGCCTATCGAGAGATCAGGGATTTGCGCGAATCACTAGGAGCTCGGCAGCGA
GGGCCTATTCTGATTGGCAGTTCCCCGGCTATCGAAAGATTGTTGCAACAGATGGAACAG
GTAGCTCCGCTGGATACCACTGTCCTTCTCGAAGGCGAGAGCGGAACAGGCAAGGAGTTG
GTTGCCCAACTGATTCATAACGCAAGTTCGCGCACTGAAGGGCGCTTCATGGCAATCAAC
TGTGGTGCTCAGTCAGAGCAGCTTCTTGAAAGCACCCTCTTTGGTTTTGAAAAAGGGGCA
TTTACCGGAGCAGTCCGAACCACAGTAGGCTACCTAGAGGAGGCAGATGGTGGCACGCTG
TATCTGGATGAGATTGCGGACATGAGCCAGAAACTGCAAACCAGTATGTTGCGGGTTCTG
CAGGAGCGAACCTTTACCCGTCTGGGGAGCACCCAGGTGCGCTCCAGCGACTTCCGCCTG
ATCTGTGCCACCAACAAACGGCTTGAGGACGAGGTAAAAGAGGGCCGGTTCCGGGAGGAT
CTTTTCTACCGCATCAACGTGGTGGCGCTCCCCTTGCCGCCCCTGCGCGAGCGACGGGAG
GATGTCCTGGCGCTCAGCACCCACTTTCTGGCCCATTTCAATGCCAAATTCGACAAGACA
GCAGGGCCTCTGACGCCAGTGGCCATTCGTGCCCTAGAAACCTGTCCCTGGCCAGGCAAC
GTACGCCAACTCCAGCATGCCATGGAACGGGCTGTGGCCCTCAAGAGCGACGGACCCGTT
ACCGCGGATGACTTGGATCTCATCGCGCAAACTTCGGAGCCAATGGTGCAGGAAATCGGC
ACGCTCCTTCCCTACCAAGAGGCTCGTGGAAATTTCGAACGTGATTACCTTACCCGCCTA
TTGGAGGCAACAGGTGATAACGTCTCCGAAGCCGCTCGGCAAAGTGGGCTTTCCCGCCAG
AATCTCTACGTGCGAATGAAACGCTGGGGGTTTGTCGGGAAATCGTGA
>MCNPNBIB_00833 hypothetical protein
ATGAGATCGCCGATCTTGGCGTCGTGGAAGGCGGTGGTGACCCGCCCCATCTTCATGATG
CTGAACTGTTTATACTCCTTGACCAGCGGCGAGGAGGCGATCGAGATCATCGACTCGCCC
CTGCCGAAGATCGACAGCATGGCGCACTGGCCGCAGGCGTGCTCGAAACCGTCGTCGTTC
GGGAACTCGACTTTGAAGGTCTTGATCGCCCTGGCGCCGCGGGTCTCTTCCCTCAATACC
GGTGATGCGTCCAATCTGTGGAAGATAGATGTTGTCCGTCATGCTTGGTCCACCCTCTCC
AAGACCGCGACAATGTCGATCCCAACCGGACATTCTCGAGTATGCACCGGCACGCAGCCC
GTACACTGTTGGGTCTCGTGGTTCTCGACGAAATAA
>MCNPNBIB_00834 hypothetical protein
ATGACCGACCTGGGCGACCGGTTCCACGTCAAGGGAATCACGGCGAAGGGAGTGGAGATC
ATGGAGCGCGGTCGCAACACCTTCGATGAGGTTCATGACGGCGATTTGGCCGAGGTCGAG
AAGGTTCACGACGCATCACGCAGTCATCCCCAGCGCCCCATCGGCGACCTGGACGCCATT
CCCGAGTGCGATCCTGCAGCCACTTCGATTCCCCGCTGTGGGACGAGATGGCACAGCATT
GTATCGGCTGCGGCATCTGCACTTTCCTCTGTCCGACTTGCCACTGCTTCGATATCAACG
ACGAAGTGGCCGGCCCGAACGCCGACAAGGGTGAGCGAGTAA
>MCNPNBIB_00835 hypothetical protein
ATGACGATCAAACACCCCCTCAATTGGCCCGGCTCCGCTGAACTGCTCTTCATCGTCATC
CTGTTTTTGAGCCTCAATGCCTTTGCCGAGCCTCTGATCCAGACTGGCTTTGACAGCGGT
GCGGATGGCTTCAGCTATCAGGACGATAGCTTCCGCAGCACCAGCGCACCCGCCTATGCG
GATGGTAGCTGGAACCCCACCGAGTCGCCCCTGCAGATTGATCTGGGTGGTATCGACAAA
AGCGACATCTTCGGCATGTCTGGCGGCTGCCAGCGTGACTTCGAGCTCGGCGGCCTGAGC
GAGGTGGTGCTGAGTTTTCGCTACAATCTGACCCAGAGCGCCTGGTACGAAAGCAACGAG
CAGAGCCAGATACTGGTGAGCATCGACGGGGTGCTGATCGGCGTCTCGCCCAACGACTAC
ATCGATCAGGTGACCGGCAACGGCAACGGGTGGCCCGGACGAGACCACCGGCTGGCAGAG
TGTTGA
>MCNPNBIB_00836 hypothetical protein
GTGGCGCAGTTAGGGGGCATCGACGTTCGAGTTGAATCACCTGGAGTGTTGCCGGAAAGT
CATGGCAACGTGGTTCCCTTGCTGCATGAAATTCTCCATGCCCTCAACGAATTGCAGCGA
CAGGGCAGATCCACCACTATCGATCTGAGATCGATCCCCTTCGCTCCCGGTGACCAGCAG
CGGCTGCTGGGTACCCTTGGAAAAGGGGAGGTTGAGGCCAGTCTCGACAGCTTGGGTAGC
AGCACCATCTACGAGAGCAGCTTTGCCGGGGTCTGGGTCGTCGAGCACAAAAACGCCTCG
GGTGAAGTTATCGCCCTGCAGGTCGAGATCACCACCATCCCCGAGATCCTCAAGTCCCAG
GCGATGGATATTTCCGATTCCCTAATCCGATTAAGCGAACAGCTCGTCTGCTCCGTGCCG
AGGGGGTGGGGCAGAAGGCGTGACAGAGGGGCGAGTGTGATGGCTGAAATAAAAACACTG
GGCGAAAGCCTGCGGCTCAGAGGGGTGTCGCGGCGGGGTTTTCTGAAGTTTTGCACTGCT
ACAGCCTCGATGATGGCGTTGCCGCCCTCGATGGTGCCGGCGGTTGCTGCGGCCCTGGAG
AAGGCCAGACGCCCATCGGTAATCTGGCTCTCCTTCCAGGAGTGCACCGGCTGTACCGAG
TCCCTTACCCGCAGCCACGCACCCACCCTGGAAAACCTCATCTTTGACCATATCTCCCTC
GACTACCATCACACACTACAGGCCGCGGCAGGTGATGCCGCGGAGTGCGGCCCGCGAAGC
GGCGATGCACGAGAATGCCGGTAA
>MCNPNBIB_00837 Hydrogenase maturation factor HypD
ATGGGACCGGAGGAGTGGCAATTTGTGGTGGATAAACACCACATCTCCACCGCCGTAGCG
GGCTTCACCCCGGAGAGCCTGCTGGCAGCGACCTATTCCGTGCTGCGCCAGTTGATCGAT
GGCAAACAGTTTCTCGACAACTGCTATCCGGAACTGGTTCGGCCCGGCGGTAATCCCAGC
GCCAAACAGCATCTCAATGCATCGATGCAGGTGGTGGACGCCAACTGGCGCGGTATAGGA
ACCATCCCTGCCTCAGGCTTCAAACTGCGCGAGGCTTTTGCCGAAGCGGATGCCCGGTTG
CGTTTCCCCGAGTATGAAGAACCTGCGCGCCGACGTGCCGGTGAGATGCCGCCGGGTTGC
GACTGCGCCCAGGTGGTGCTTGGGGAGAAAATACCCCAATGCAGTGCACGCCTCTACGGC
AACGCCTGCACCCCGCAGCAACCCGGTCGGCCCCTGCATGGTCTCCGATGA
>MCNPNBIB_00838 Bifunctional glutamine synthetase adenylyltransferase/adenylyl-removing enzyme
GTGGAGAACCGTATCCAGGCTTGGGCGGACCGCCAGACCCACCTGCTGCCAACGGATGAA
GGATTGCGGCTGCGTCTGGCCCGGGCCATGGGCTTCGGCAGCTGGGAGCCGTTTGCCGCG
GCGCTGGCGCGCCATCGGCAGCGGGTGCAGGGGCATTTTGACAAGGTATTTGCCGCGCCA
CAGGCCGAGGTAGAGAGTGACAGCCAGCCGCTGAGTGGCGTCTGGGATGAGAGTATGGAG
CCGGAGGAAGGCCCAGGCGGCGCTGGCCGAAGGCTGGCTTTAATGCGGTGGCCGAGACCC
ACCGGCGGCTGCAGCAGTTTCACGGCTGCGCCGCCTGCCGTGGCCTGGGCGCGCGCGGTC
GCGCCCGACTCGGTGAGCTGA
>MCNPNBIB_00839 Peptidoglycan D,D-transpeptidase FtsI
GTGGTGACCGATGTCTTCGAACCGGGCTCGACGCTCAAGCCGTTCACTGTTGCTGCCGAC
CTGGAACAGGGCCGTTTCACCGCTGACACACCGATTGACGTCAATCCAGGACAGCTGCGG
GTGGGGCGCCATTGGGTGCGCGATCATCGCAACTATGGCCGTATCGATGTTAAGACGGTG
CTGCAGAAGTCGAGCAACGTGGGGATTAGCAAGATCGCCTTGGCGCTCAAGCCGGAGACC
CTCTGGAACTTCTACACCCGACTCGGCTTCGGCAGCAGCAGCGAGAGTCTTTTTCCCGGC
GAGTCGAGTGGCAGCCTGCCCCACTTTTCTGACTGGAGCGCGTTTGAACAGGCCACCCTC
TCCTTCGGCTATGGGCTGGCACTGACCCCCCTGCAACTGGCCCGCGCCTATGCGGTGATC
GCCAATGACGGGGTGCAGCTGCCGGTCTCGATGTTGAAGCTGGAGCAGCCGTCGAAAGGG
AAACGGGTGATGCGCCGCAGCAATGCCCGTGCCCTGGTGAAGATGCTGGAGGCGGTGGTC
GCCGAGGGTGGTACCGCACCGCAGGCGGCGGTGCCTGGCTACCGGGTGGCGGGCAAGACC
GGTACCGCCAAAAAGTCGGTCAAGGGAGGGTATGCAGGATGA
>MCNPNBIB_00840 hypothetical protein
ATGGCTAACGCTGGTCTTGCCGTTGGTTCCGGTAACACCGATCACCGTCATCGAACGGCT
GGGATAGGCGAAAAAGCGGGCGGCGATCAGGCTCGCCAGACGTGTCAGCCCCTCCACTCG
AATCAATGGAATCGGGAGTTGCGTCGCCAACCGCTCCGCCTGTCGATTAACCTCAGGGCC
ATTTGGCTCCCAGGCGATCGCCACTGCCCCCTGCGCCAGCGCCTGTTCGGTAAAGTCGAG
ACCGTGCCGGTCGCCCCCCTGACAGGCGAGAAACAGCCCGCCGGGGCAGAGGTTGCGGCT
GTCGATGGCAAGGCAGGAGATGGGGCGCTCCTGGGCGGCATCGATCTCTGCCAAGCCTGC
CAGCAGATCCTGCAGCGACACGGTCTGAGACCTGTTCATCGCACTCTTCATCGCCCCGCT
TCCATCTGTACCAGTCGCGACCCCGACGGCAACGCCAGGTTGTCGGGGGGGATATTGAGA
ATCCGCAGCGCGCCACTCATCACCCGGGAGAAGACCGGGGCCGCAACCTTGCCACCATAG
>MCNPNBIB_00841 hypothetical protein
ATGTTCTCCACTGCTGAATCTGGCTTTGATCCGGGAAACAGTGGCGACTATGGCTCAGCG
GCACAGGACTATCTGCACTATCTGCATGGTGTGAACCCGCACAACATCGCCTATCTCTCC
AATATGGATGAGTTTGGTGCGGATAACTCGGTGCCTGAGTTTTACCATCTTTGGTTCAAC
GATGGCTCTGAGCTGTGGGATGGCGTGGAGAACTCGCTCTATGGACCTGCGCCGGGATAT
CTGGTGGGCGGTCCCAACGAGCACTACTGGAGGGATGGTGTCTACATCGATGACATCGAG
GACGCTGCCCATCGCCTCAACAACCAGCCGTCGATGAAGCGTTACTGGTCCTGGAATGGC
TCGGAGAACTCCTACGAGATCACCGAGAACTCTATCACCTATCAGGCGCCCTACATCCGG
CTGTTGTCGAAATATCTGCCCGGATCATCGAACGAGATCTGGCGGCCGGCGCCGGGCACC
AGCTGGCAGTGGCAGATCAACAGCGGTGAGGTGGATACCTCCTTCAATGTCGATATGTAC
GATGTGGATCTGTTCGAGGCCTCAGGGGAGCTGATCGCATCGCTCAAGGCCCAGGGCAGG
GTGGTGATCTGCTACTTCAGTGCAGGCAGCTTTGAGGATTGGCGCTCCGATGCGGAGGAT
TTCCCGGCATCAGTGATTCGGTAA
>MCNPNBIB_00842 Malate dehydrogenase
GTGATCCTCACCACCAACCCGCTCGACTCCATCGTCTACGCCTTCCACAAGCTCTCCGGT
CTGCCCGCGGAGCGCATCATCGGCATGGCCGGTGCACTCGACACCGCCCGCTTCCGCACC
TACATCGCGATGGAGACCGGCCTCTCGGTGAAGGATGTCTCCTGCCTAGTGATGGGGGGC
CATGGCCCCACCATGATCCCGGTCACCCGCACTGCCAGCGTCGGTGGCATCCCGCTCACC
GAATTGCTGGATCAGGAGACGATCCAGCGCATCGTCGAGCGCACCCGCAACGCCGGCACC
GAGATCGTCGGCCTACTTGGCAACGGCAGCGCCCTTCTACAGCTCCGCCGCCGCCGCCAT
CGAGATGGCCGAGTCCTACCTGAAGGATAA
>MCNPNBIB_00843 Malate dehydrogenase
ATGGCCGAGTCCTACCTGAAGGATAAAAAGCGAGTGATCGCCTCCGCCGTGCTATGTCGC
GGCGAATATGGCGTCGACGGTTACTTCATGGGCGTGCCCTGCGTGATCGGCAGCGGCGGC
GTCGAAAAGGTGGTGGAGTTCAAGCTCACCGCCGAGGAGCAGCAGATGTTCGAGACCACC
CTGGAGGCGGTCAAGGCGAGCGTCGAGCGCACCGGACTGTAA
>MCNPNBIB_00844 hypothetical protein
ATGAACCAATCGAGCGACAAGCTGGTCAGCCTCAGCATCAATGGCAAGGAGATCTCCGCT
CCAGAGGACCACTCGGTGATCCAGGCCCTCTGGTATGCCGGCTACCCACGCGTCAAAAGC
GTTGGCTGCCTGGAGGGGGTGTGCGGCTCCTGCCGGGTGATGGTGCGCCGCGCCGACAGC
CCCGAGGTGAAGATGGAGCTAGGCTGCCAGCTGTTGGTGGAGGAGGGCATGCAGGTCAAC
TTCCTGGTCTTCCCGACCCCGACCCACCACGCCTACCAACTCGACGACATCAAGAACTCC
TGGGAGGTGCAGGCCAGGTTCCACCAGATCTTCCCTGAGGCCGAAGCCTGTCGTCACTGC
AGTGGCTGCAACCAGTCCTGCCCCAAGGGCATCGAGGTGGAACGGGGCGTCGAACTGGCC
TCCAAGGGGCGCTTCCGCGAGGCCGGTGAGCTGTTCGTCGAGTGCGTGATGTGTAACCTC
TGCCTGACCGCCTGCCCAGAACACATCTCCCCCAACCATGTCGGGCTATTCTCCGCAGCC
GCGTCACCGCCTACTTCCACATCCGCCCCTCGAACCTGA
>MCNPNBIB_00845 hypothetical protein
TTGTGTTTAGCTCAGCGTTGGCGGCGATGTTGCTGTTCGTGCTCTGCCACCCAGGGTTGG
CTGCTGGCGCGTAACCGCTGGTGGGAGAGTCTGCTGCTGTTGCTGATCGCCTTCTCCCTG
TTTCGTCCCGATTACTGGCGGGATTGGCTCTATCCACCGGACCAGTTGCAGCCTGCCTCG
CAGATTGCGGAGCAATTGCGTTCCACTACCCCGGGTGATTCACTGCGGCTGCAGGTGGAA
GTGGAGCAGGAGAGCGGCCGGCTGGTAATGCGTGAACTGACCCTGATGGTGCCGGATCTG
CCGGTGGCGGAGCGTCTGCAGGGTATGGGTTTCGTCACCGAGGCTGAGGGCGACAGTCTG
CGAGTAATCGATATCGGCTTCATGAGCCCGGCGGAAAACCTCGGCCTGGAGCCGGGCTAT
ACTCGTCGCATTGTCGGTTACCATGAAAGCCTGCAGCAGCCGTCGCACTGGTGGTTTGTG
CTACCGCCGCTGCTGCTGTTGGGCGCTCTCCTGTTGGGGCAGCGGCGACGTATGAACAAT
AATCGGGAAGGAGAAGGAAGATGA
>MCNPNBIB_00846 hypothetical protein
ATGCTGCTGCTCACCGCGCTGGTTTGCATGGTGCTCGGTATGGGCTTGCCCACCACCGCC
AACTACATCGTCGTCTCGACTCTGATGGCGCCGGTGATCGTGCAGCTCTCCGCCGCCCAC
GGGCTGGAGATCCCACTGCTGGCGGTGCATATGTTTGTCTTCTACTTCGGCATACTTGCC
GATGACACGCCGCCGGTGGGGCTGGCGGCCTACGCCGCGGCGGGGATCTCCCGGGCCGAC
CCGATCCGCACCGGGCTGCAGTCGTTCTACTACGATATTCGCACTGCGGTGTTGCCGTTC
ATGTTCATCTTTAACACCGAGCTGCTGCTGATCGGGGTTGATTCCATCAGGCCACCTGCT
GGTTGTGTTTAG
>MCNPNBIB_00847 hypothetical protein
ATGTCCGTCTGCCGCCACCATAAAAACCGGTCCAGTGCGATCGGGACGCAACTCCACTCC
GTCGACCACATTCTTGGGGATCATCATGGCATCTTCCTGCATCAGGGCGCGTACATAGTC
CGGATTGGCATCACGCATCAGCAGGTAGGCGATTTCGTGATCCATCAGGGCGTTCTCTCC
ACCACTCATGGCTGGGCGAACGCAGTGCAGCAGCAGGGCGTGATCCTGCAGGTCCAGACG
ATTGTAATAGCCATCGGTGTGCCAATGGATGGCACGGTTAGTATAGGGAATGTAGGGTGA
>MCNPNBIB_00848 hypothetical protein
ATGATCGTAGTCCCAGTTATCGTACATGCCGCCCCACAGGCTCTCCTGACCGACCCATTT
AGGCCCCTCACAGACCGACGTGTGCGTACCGATGGTATGGGAACCGAAGGCGTCCATGAA
GTCGTGCATGATCGAAGACTGGCTGCCCTTGTGGCGACCGTACTGGTACATGAACAACTC
GGGTGTTCCAGCGTCACGAAGCGGTTTGATCTTGGATGCCAAAAGATCCAGGGCCTCATC
CCAGGAGATCCTTTTCCACTTGTGCTCGCCGCGCTTACCGACACGTTTCATCGGATACAG
GATTCGATCCGGGAAATAGACTTGATTAACACCGGCCTGCCCTTTTGCGCAGAGTTTACC
GAGGGTACGGATAGAATCCGGATGCCCCTCCAGTTTTACCAAACGGCCATCCTCGACATA
GCCCATCATGGCGTCACGGGTCACACACTGCCAACAAGCGGTGGGAATAGCCTGCCGCTC
CTTCTTCGTGGTTGGAGAAAAATCGCGACCACCCGGTTGCAGTTTGATTGA
>MCNPNBIB_00849 CRISPR-associated endonuclease Cas1
ATGATTCTGCTTGGCCCCGGTAGTACCGTGACGCACGACGCCCTGCGCCTGTTGGCGCGC
CACGGCACATTGATGGCCGCAGTAGGGAAGGATGGAGTGCGTTCCTATACCGCAATGCCG
CTATTGCCAGACCGCTCCGATATCGCCCGGCGACAGGCCGAATTGTGGGGCAGTCCGCGG
CGCCCGCATCAGCGTCGCACGTCACATGTATGCCCTGCGTCTCGGCGAGGGTACTGGCAG
ACCGTGACCTTGGATAACCTGCGCGGCATCGAGGGCGCTCGTGTCAAAGCTACCTACCGA
TTGATGGCGGAGAGATACGGTATCGAATGGAAAGGCCCGGCGATATGA
>MCNPNBIB_00850 Fatty acid oxidation complex subunit alpha
GTGCCGGTCAAGAGCTATCCCGGTTTTCTGGTCAACCGGGTCCTGATGCCCTACCTGCTG
GAGGCGATGGAACTGCTTGAGGAGGGCGTCCCTGGGCCGGTGATCGACAAGGCGGCGGTA
GACTTCGGCATGCCGGCGGGACCGATCGAACTGGCCGATCGGGTTGGACTCGACATCTGC
CTGGCAGTGGCGAAGGAGCTCTCCGCCCACTACCCGTTCAAACTACCGGGACAACTGGAA
TTTATGGTTAGAGAGAGCAAGCTGGGATTGAAGAGTGGTGAGGGATTCTATCGCTGGGAG
AAAAAACGTCCGCTCAAGCAGCGTTTTGATGCCTTCTATCATGCCCCCAATGACCTGGCC
GAACGGCTGATCTTCCGCCTGCTAAACGAGGCAGTAGCTTGCTTTCGCGAAGGAGTGGTG
GAGGATGCCGATCTGCTCGATGCGGGGATCATCTTCGGCACCGGTTTTGCTCCCTTCCGC
GGTGGCCCCATGCACTACATCAAAAATGGCGGACTGCAGCAGATGCGCCAGCGCATTCAA
GAGCTGGAACGCCGCCACGGCGAGCAATTCCACCCGCGATTTCAGGGCTGGACTAACCTG
GGGAGGGTTTAG
>MCNPNBIB_00851 hypothetical protein
TTGGCTCCTCAGAACCTGGAATACGATACCAAAGCCAAGATCTATACCCGATCTGATTCC
TTTACACCATTGTTCGATTACTCTTCCCAGCAAGCGCTTACTGCTCTAGCACATGGGTTT
GGTGACGATTTTGTGGTTTCACACAAAGCACACATTGCCTGCGAGACCCCAGCACAACTC
AACAAACCACAGTTGGACACCCTCTCGGTTCTGACCCGTGCCATCCATCAACAGAAAGTC
GTTGAAATTACCTATCGCTCGCTGAGCAGCGGGCTAACGACACGCGAAATCGTTCCTTTT
GTTCTGGTAGACAATGGCCTGCGCTGGCATGTCAGGGCTTTTGACCGCCACCGTGCCCGT
TTCACCGATTTTGTCATCAACCGGATTTCTGACCCCAGACTAATCCAAGATGGCAAAATC
GAAGAGCATGAACAGAAAGACAACGACATCCAGTGGAACCGGATCGTTGAACTAGAGATC
GTTCCGCACCCACGGCTGCAATTTCCCGAAACCATTGAACATGAGTACGACATGACCGAT
GGCACTCTGCACGTCAATGTAAGAGCAGCTGTAGCCGGTTATGTTCTCAGGCGATGGAAA
CGTGGACTGCTCTGA
>MCNPNBIB_00852 Coenzyme A biosynthesis bifunctional protein CoaBC
ATGGGTTTTGCCCTGGCGNCGGCGTTGCGTCGGCTTGGCGCCGAGGTGGTGCTGGTGGCT
GGACCGGTCGCACTGGCAACCCCTGCGGGGGTGCAGCGCATCGATGTGGAGACAGCCCAG
GAGATGCAGCTGGCGGTGTCGGAGCAGTTGCCGGGGTGCGATATTTTTGTCGGAGTGGCT
GCGGTGGCGGACTATCGCCCCCGCGAGATGGCGCAGCAGAAGATCAAAAAGCAGCAGACG
GTCATGACGCTGGAGCTGGAGCGCAATCCCGATATCCTGGCAGATGTCGCGGCTGCTGAA
GATCCGCCCTTTACTGTTGGCTTTGCCGCCGAGACCCAGAACGTGAAGGCCTATGCGGAG
GAGAAGCGCAGGGCTAAGAGAATCGATCTGATTGCCGCCAATCGTGTCGCTGCCGCAGAG
GGTGGCTTTGAACGGGATGAGAATGCCCTGACCCTGCTGTGGGAAGGGGGGGGCGAATCG
CTGCCGATGATGCTAAAGAGTGAATTGGCAGCACGGCTCGCCGCTCGCATCGCGGAGCGA
TATCATGCGCGGACCCAGCAGGAAAACAGTTGA
>MCNPNBIB_00853 Succinate dehydrogenase iron-sulfur subunit
GTGCGCCCCTTCCCGGGCATGCCGGTGATCCGTGACCTAGTGGTGGATATGGCGGCCTTC
TACAAGCAGTACCGCATGGTCAAGCCCTACCTGATCCGCAACGAGCCGATACCGGAAGTG
GAGGTGCTGCAGTCGCCTGCAGAGCGCGAGCGGCTCGACGGGCTCTACGAATGCATCCTC
TGCGGTTGCTGCTCCACCGCCTGCCCCTCGTTCTGGTGGAATCCCGATAAATTCCTCGGC
CCGGCAGCACTGCTACAGTCCTGGCGCTTTCTTGCCGACAGCCGCGACCAAGCGGAGGTC
GATCGGCTCGATGGGCTCGAAGGCCCCTACAAGTTGTTTCGCTGCCACACCATCATGAAT
TGTGTCGATGTCTGTCCCAAAAGACTCAATCCGACCCGCGCGATTGGCCTGATCCGGGAA
CTGATGCTGAAGCGATCGGTTTAG
>MCNPNBIB_00854 hypothetical protein
ATGAGTTGTTGCTGGAGGAGCAGTGCCTTCCCCTTCGAGGAGCGGGCGATCGAGGCTCAC
CAGGTGAATGCCAGGCGGGCCGCCCAGGTGAGCTATGACGCGTGGGTCAGGCAGAGTTTC
GAGCGCTTGGCGGCGCTGAGCCCGGCGCGTTATGCCAAGCAGGAGCAGGGGGAGCGGGTG
TTCGATGCATTGCGTTAG
>MCNPNBIB_00855 hypothetical protein
ATGCAGACAGGTGATGAGGCGCAGGCCGTGCTGCTGTTGCAGGGCTTGGTGGAGGCGTAT
CCCGATCTGCTCTCGCCCTGGCTCAATCTGGGTATCCTGCGGCTCAGGACGGGGCAGCTG
GAGAGTGCCGATGCGGCACTGCAGCAGGCGCTGCGGCTTGATCTCGGAGAACCCGGTGGC
ACGGCATCAACGGGCTATCGTGCTGCGTCACCAAGGGCGCTTTAA
>MCNPNBIB_00856 hypothetical protein
GTGCTGAAGCAGGCCGCCGACAAGGAGATCTCTGTCGAGCCCAGCGCCGGCACCGAGAAC
CTGGAGCGGCTCAGCGAGGCTCACGAGCAGGCCCTGCTCAGCAGCCTCTCCCGCTACCCG
GAGGTGGTGGAGACGGCGGTCTCTTCAACGAGGTAG
>MCNPNBIB_00857 Arginine--tRNA ligase
TTGGGCGACAACCGCTACCGTTTCGTCTTCGAACTGGGGCTCAACACCATCCTTGACGAC
ATCCGTGACGACCTCTCGCTGTTCGGCGTCAACTACGACGAGTGGTACTCCGAACGCAGC
CTTACCGAGTCCGGCGCAGTGAATAAGGCGATCGAGCGCCTGCGTGGTTCCGGTCACGTC
TATGAAAAGAACGGCGCACTCTGGTTCAAGTCCACCGACTACGGCGACGAAAAGGACCGG
GTGGTGGTGCGGGACAACGGCCAGACCACCTACTTCGCCTCCGACATCGCCTACCACATG
GACAAGCTGGAGCGCGGCTTCGAGCGGGTAATCGATATCTGGGGCGCCGACCACCACGGC
TATGTGCCGCGAGTGAAGGCTGCGATGCAGGCAGTGGGGGATGACCCCAGCAAGCTCGAC
GTACTGCTGGTCCAGTTCGCGATCCTCTACCGGGGCGGTGAGAAGGCCCAGATGTCGACC
CGCTCCGGCGAGTTCGTCACCCTGCGCGAGCTGCGCAAAGAGGTGGGGACCGACGCTGCG
CGCTTCTTCTACGTGATGCGTAAGTGCGAGCAGCACCTCGACTTCGACCTGGATCTGGCC
AAGTCCCAGTCTAGCGACAACCCGGTCTACTAA
>MCNPNBIB_00858 hypothetical protein
ATGGTTGCCCGACGTCTGTGTTGCCTGCCACAACTCCCATCCGGACACCCCGAAAAACGA
CTGGCGCAAGGGCGATGTCCCGCGAGCGTGCTCGAGATCGAGATGCCCATCGACGAGCAA
CTCGCCAACGGTGCCCGCATTAGCAACTACCTGACGCTCACACTGCTCCTGCTGGCCACG
GTTATGCTCGGTACCCTCTACTTGGTGTATACGCGCCACCATCGGCAAACAAGCTCGAAG
CCGTGA
>MCNPNBIB_00859 hypothetical protein
ATGTTTTTCTGCATCAGATCCTGCCCGGCTCGGGTCGCGTTTAAGCGTGTCGTCCGTTGC
ATCGCCGGCGCTGGTAGCACTGCGGGCAATTTCCTGGGTGGCCATGGACATCTGCTCAAC
TGCATTGGCCACCTGGACCGTCTCCTGTTCCTGTTGTGCCAAGGTGGCGCTGCTGGTCCG
GCTGACATCTGCCAACTGCTGCGCACTGCCGGTAAGCTGGTCGCCGAGAGAGGTGATGTT
GCCGACGGTGTGCTGCAGCTTTTCCACAAAGAGATTGAATGCCTGCCCGATGCGAGCTGT
TTCGTGTTCACCTTCGGTGTCGAGTCGTCGGCTCAGGATCGCCAGTCACCGGCGGCGATC
TCCTGCAATGCGTCGATCACGGCTTCGAGCTTGTTTGCCGATGGTGGCGCGTATACACCA
AGTAGAGGGTACCGAGCATAA
>MCNPNBIB_00860 hypothetical protein
ATGAGTGGAGAGATCCGGGATCTGGTTCGCGATGTAGTGGCCTCGCCACTGGGCGACATC
ATCGCCTCAGTGGGTGAGGGCGTAGCTGAGGCGCAACAGGTGCTGGATGACGGCGCACTG
GCCAAGACCCTGGAGATCTACTCCGAGGGCGGCGAGGCGGCACTCGCGCTACTACGCGAT
ATCGGCTACCGCCCCACCTTCTATGCGCTGCCTGAGACCACCGGCGAGGTGCGGGTCTCA
CTGCACCTGGGTCGATCGATACAGGGCGGCGCAACGCCGACATCCGCAACCGCGCCTCAA
CCTGCGGTCGCGACACAACTCTCGCGGATCGGCCGCAATCTCGGTATCAGGCCGCGCCTC
TACGCGACACCGGTGGATGCCGGATACGCCAACCGCTACGGCTACCAGGCCAACATCAGT
GCAAAACTGACCTTTAAAATCATCCCGGTTCCGGCGCCTGAGGGGGCCGACGAGCTGCGC
AAGATGCCGAACCTGGTCGGCCACAGCCTCATCGAAAGCCGCACCATCGCCGACTCGCTC
GGCCTGGAGATCCGCCTGCAAGACAGCCCAGGGCGACCCACTCGATACAGCAGATGA
>MCNPNBIB_00861 hypothetical protein
GTGTCGCAAAACGGCACGATTGGAGCGGAGCTGAGCGGCAGCCTGGAGGCCGAGGCTGAT
ACCGACACCTGGGAGCAGGATAGTCGCTTCACCGGGCTGTCTGTCGGTGCGGCGGCGGCG
CCAAATGGGGACTGGTCAAAAGACGCAGTGACGGGCGAGGCAGATGGGCGCGCCGCGCTG
GAGTCGGCCCTAGAGACCCTGGCAGGCGCGTGCGCGGGCGAGCATCGCCGCCAGCCACCG
GCATAA
>MCNPNBIB_00862 hypothetical protein
GTGAAATGGTACAACCCCGAGGTCTTCGATAACGGCCTCAATCAGATCGTCAACGATGTC
GACGAGATCCACCTGATCAATGCCTTCACCATTGGCGACAGCTACGCCACGGTGATCGGC
AACAGTGTCGGCTCGGCAGCACTCGCCGCTCCCGACAAGGTGCTGGGGGATCAGCCCAGT
GGCCGCCAGGTGGCCACCCCGCAGAAGAACACCACCGTCAGCGCCGACAGCGCCACCACG
GATGATCTGCACTTTGCCCTGGTCGATACGGTCAACAGCAAGGTCGTGGCGGTGACCGAC
GAGACCACCGATCAGGAGGTTACCACGGGCAACCCGCTGATCATCCCGCCGCTGAACTGG
AAGATGAACCAGCCGGCCTGA
>MCNPNBIB_00863 hypothetical protein
ATGAACGAGCTGGGCATCGTCTACAACGGACGCCACAACACCATCGACCGGCTGCTGCTG
GCCGACCTGCCGGATACCGGTCGGGGGGCCATCGACGCCGATCAGTTTGTACGCTTCCTG
CTGGTGCTGGGCGAGACGCTGCTCGATTCCAACCAGCTGGGCCTGGGCGAGGGGCAGGCC
TTCGACAGCTCTCAGTCGGTGACCTGGAACGGCCACGCGGTGAAGATGCTGCGGCTGCGC
CTGGGTTTCCTCCGGTCTGGGCGCCCGGGCAGCTACCGGGCGCGGCTGATCGTGTTCGAT
TCCGCCAACCCCAACGGGCTGGTGTGGGACGAACGCGCTGCCCATCAAGGTGGTGGAGTG
AGATGA
>MCNPNBIB_00864 hypothetical protein
ATGACCTACTGCACCCAACAACACCTCATCGACCGCTACGGCGAGGCGGAGTTGATCGAG
CTGACCGACCGGGCCGACCTTGGTGTGATCGACACTGTCGTGATCGATGCGGCCATTACC
CGTGCCAGCGCCAAGATCGACGGCTACTGCCGAGCCCGCTATCAGCTGCCGCTCTCCGTT
GTGGATGACCTGGTCATCGGCATCGCCTGCGATATCGCCCGCGCCTATCTCTACGATGAC
CAGATCCCCGAGGTGGTGGCGGGTCGCCACGCCGATGCTCTGGTTGCGTTGCGTGAGATT
GCCACCGGGAAGATCCGTCTGGCGGCGGCGCTGGTGACCAGCGGCAGCGATGGGATGCCA
CAGTTCCAGCCCGGTACGCGGGTCTTCTCACGTGACAATCTGAAGGGGTTCTGA
>MCNPNBIB_00865 Protein-L-isoaspartate O-methyltransferase
ATGCTCTTCCCGCGCATCGAAGGCAAGGCGCTGCAGTCGCTCGATATCCAGCCCTCTGAT
CTGGTCTATGAGGTCGGCACCGGCAGCGGTTTTCTCACCGCCTGTCTGGCGAAGCTCGCG
CGGCAGGTGGTCAGCATCGACATCCATCCCGACTTCACCGAGCAGGCAGCCGCCCGCCTC
GACGAGATGGGCATCCACAACGTCTCGCTGAGCACCGGCAATGCGCTGCAGACCCCGTCG
ATCAAAGGTCCGTTTGACGCCATCCTGGTCTCCGGCTCGGTCCCCACCAGTGAGCAGGCA
GAGATCTTCCGCTCCCAGCTGAAGCCCGGCGGACGTTTGTTTATCGCGGTCGGTGAGGCA
CCGGTAATGGAGCTGCTGCTAATTACCCGAGAATCGGAGCGCGCGTTCCGTGAAGAGGCT
ATCCTCGAGACTGAACTGAAGGCGTTGCAGGGAGCCGCGCCAGCGAAGTCATTTGAGTTC
TGA
>MCNPNBIB_00866 hypothetical protein
ATGCTAATCAACATCAACCGCCTGAGCCAGGCGGCCCGGATACTGGAGATCCCAGTGGTG
CTCTCGGAGCACTACGCCAAGGGCCTTGGACGCACCCTGCCTGAGATCACCCAGCACCTT
GCCCCCGAGGTGGATGCCAAAGACAGGCTCGCCTTCTCCTGCTGCACCGCCCCCGGGCTT
CGAGGAAGAGCTTGGAGCGCGCCGGAAGAGCGTAAGCAGATCATCATCGTTGGCCTGGAA
TCCCACATCTGTGTGCTGCAGACGGCATCCGGGCTGCAGCAGTGGGGGTATCAGGTATTT
GTGGTGGAAGACGCTATCGCCTCCCGGCTCATCCAATAA
>MCNPNBIB_00867 hypothetical protein
ATGCTCCAACGCCTTGGGGAGAGTCATGGGGGGGAGGAGAGTGGAGCGCTGAGCTATCTC
TCCACTCACCCGATGACCCAGGAGCGGATCGAGATGATCGCTCATTGGGGGCAGGGAAAG
GCTAGTGATGTGACGCATAAGGTCGCTATATCCGCCCATTGA
>MCNPNBIB_00868 hypothetical protein
ATGCCACCATCAGCTGGGCCCAGATGCTTGCAGTCGGATGCGCGTATCGACGAGGCCGAT
CTGGCCGGTGCCAACATCTGCGAGACCGATGTACTGGTGATCGGCGGTGGCGGCGCTGGC
TGTGCCGCTGCACTTGAGGCCTCACGCAGCGGCGCCAAAGTGACACTGGGCGACCAAGCT
GCGGCCTCGGGCGACAGCAACACGGTGATGGCGGAAGGCGGCATCCAGGCCTCGGTGGAG
AAGGGCGATACCCCGCAAATGCACTTCGATGACACCCTCAAGGGTGGCCACCACTATGTC
GACCGCGAGCTGGCGGCGCAGATGGTGCTGGACGGCCCGGAAGTGATCCGCTGGCTGATC
CAACAGGGCATGCAGTTCGACCTGGACAAGTACGGCGAGCTGCTGACCCGCCGCGCCGGC
GGCACCTCGGCGCCACGGGTGGTCTACTATCGCGACTACACCGGCCTGGAGATGATGCGG
GTACTACGCGAGGCGGTCAGCAACAGCCCAGTCGAGGTAAGAGACTACAACCCGGCGGTG
GAGCTGCTCTCCAACGAACATGGCGAGTGTGCTGGCGCGGTGCTCTCCTCCCCTGAAGAA
CTGCCGCTACACCGTGGTGAAACCAAAGCCGGTGATCCTCGCCAGCGGCGGTATCGGCCG
TATGCACCTTAA
>MCNPNBIB_00869 Multidrug resistance protein MdtC
GTGGAGACCGTCAGCCGGGCGCTCACCGAGGCCTTCATGCTCATCGTGGTGGTACTGGTG
CTATTTCTTCTGAATATCCGCGCCACCCTGCTGGTGCTGATCTCGGTGCCACTATCGGTC
GGGCTGGCCCTGACCGCCATGAGCTACTGGGGCCTCTCGGCCAACCTGATGTCCTTGGGC
GGCCTGGCCATCGCCATCGGCATGATGGTGGACGGCTCGGTGGTGATGATGGAGAACATC
TTCAAGCACCTCACTCACCCGGACCAGGAGCACCTGGAAAAGATCGAGAAAGAGGTAGCA
CCGGGTGATCTTGATCCCTACGACGCTGCCCAGGACCACCACGGCATCCCCCTGCGCATC
CAGCAGGCAGCTCGCTGA
>MCNPNBIB_00870 hypothetical protein
ATGTCTTCATTCGATATTGTCTCTGAGGTGGATCTGCAGGAGGTCCGTAACGCCGTGGAT
CAGGCCAATCGGGAGGTCAGCACCCGATTCGACTTCAAAAAGGTGGATGCCAGTTTCGAA
CAGAATGACTCCGAGATCACACTACGCGCCGAGCAGGAGTTTCAGCTGCAGCAGATGCGG
GATATCCTGCGGCAAAAACTGGTCAAACGGAACGTTGATGTGGGCTGCATGGAGATCCGG
GAGCCGGAGACTAGCCTCAACGCCGCTCGCCAGCTGGTGATCAAGGGCGAATTCGTTTAA
>MCNPNBIB_00871 hypothetical protein
ATGGTGTTTGGCATGGAGAGCTTTCAACCGCTGCCGCGCCACATGAGTATAGATCTGGGT
GGTGGAGAGATCGCTGTGGCCAAGCAGCAGCTGCACCACGCGCAGATCTGCACCGTGATT
CAACAGATGGGTGGCAAAGGCGTGGCGCAGGGTATGGGGTGA
>MCNPNBIB_00872 hypothetical protein
ATGTATCTGCTACTTCGGGAAGGAAAAATCGAGGAGTTCAACCGACGCCGGGAAGAGGGA
CAAAGCTGCGATCTGCGCCATGCAGACCTGCGCGGACTCGACCTGCGCGACCTGAAGGCC
GCTGGACTCGACCTCGGCAACAGCTATCTGCGCCAGACCGATCTGCGCGGGCTCAACCTC
CAAGAGACCAATCTGGAAGGTGCCAGCATCAACGGCGCCAAGATCAGCGGCACTTTCTTC
CCCAAGGCACTCTCTGCCGAGGAGATCACCCTGTCACTGGTGCATGGTATACGCCTGCGA
TACCGCTGA
>MCNPNBIB_00873 hypothetical protein
ATGGGCAGTGAGATCGACCCGGCCAACGACTACACCGATCCGGATCGTTTTGTGCCGCTC
ACCGACGATGAGATGGAAGCGGAGCTGGATGCGATCGAGGGTGCGGAGGCGCAGGTTGAG
GAAAAGTTGCGCAAGGTGCAGGAGCTGAGGGATCAGGGTGAGGTAGAGGCTGCGCGCGAT
CTGCTCTACGAGATTCTCGAAGAGGGTGATGCCGATCAGCGCCGGGTTGCCCGCAACATC
CTTGCTCAGCTGGATACCCCCTAA
>MCNPNBIB_00874 hypothetical protein
ATGGCGACGGGCATTGACGACAGCCACGACAAGTGCCGCAATACGCCTGAGGGCGCGGTG
GTGGACACCGACGGCTGCCGCCTCGACAACGATGGCGATCTGATCCCGGACGCACTCGAC
CGCTGCCCGGCCACCCCCCAGGGCGCGCAAGTGAAGCCGAACGGTTGTGAGGTGGACAGC
GACAATGACGGCGTGGTCAACAGCCAGGACGACTGCCCAGCCACCCCGAGCGAGCTCAGC
GTCGATCTCAGAGGTTGCGAGACCGATCGGGATCAGGATCAGGTGGTGGATCATCTCGAT
CAGTGCCCCAACACCCCTGCCAGCGCCCGGGTCGACAGCCACGGCTGCGAAACAGACCAG
GATGCGGGACAGCGTGATCGACCGCCTCGATCAATGCCCGAACACGGCCGCCGGCAGAGA
GGTCACCCCCGACGGCTGTGA
>MCNPNBIB_00875 hypothetical protein
ATGAGCCTGCAGATCGACAGCCATGCCTCGATCGACCAGATCCCGGTGGATGCCTGGAAT
ACGCTGGTAGAGGACAACAACCCCTTTCTGCGGCAATGA
>MCNPNBIB_00876 DNA polymerase IV
TTGGCTCGCTATAAGGGGTTGTCGGGGCAGGTAGTAACTCTGAAGCTGCGCCTAGCAGGT
TTTGAAACCCACACTCGGCAGCGGCGTCTGGTGATTCCGGTGGACACCGATGACCTGATC
TTTGCTACCGCCTGGCAGCTCTATCAGGAGAGTCAACTGGTAGGCAGGCCGGTGCGCCTG
ATCGGTGTCGGCCTGAGTGACTTCGAGCATGGTCCGCAGAGCGAGGATCTGTTCGAGGCG
ACGCCGGAGCGTCAGATGGTCCGCCAGCGACGTAAGCAGGTTTTTAAGACCCTGGACGAG
GTGGCGGCAAAATTTGATAGCACGTTGCTCACCCGCGGATTTTATGGGAAAGGGAAATGA
>MCNPNBIB_00877 4-deoxy-4-formamido-L-arabinose-phosphoundecaprenol deformylase ArnD
TTGGTTATCGCCTGTGATGACCGCTTGGCGTGGCTGGCGGATGCCGCCGATGCGGATGCT
GGCTGGACCCGGCAGCAGATGGATCGTGCCGCCAAGGTGTTGCGAGACATCACGGGTGAG
GCGGCACAGATCAGCGCCGCGCCGGGCTGGCAGCTCAATCCCCATCTGCTGGCGTGGCAA
GCCGGGCAGGGCTTGCGCTTTGCCAGTGACACGCGGNGGGCCNGGCTTTCGGGCCGTTTG
CNCTNGNCACGGGTTGCTGCAGGGGGTTGGAGAGCGGGGTTGTGCAGCTTGCCCACCACC
CTGCCGACCGCCGATGAGTTGATCGGCCAGCCCGGCATCAGTCTGGATAATCTGCACGAG
TTCATCTTCCTCCGAGAGTCGTCACCTGCTGCCCAATGGGCACATCTATTCGTTGCGGGC
CGAGTGCGAGGGGCTGAGCCAGCTGTCGCTGATGGAGAAGCTGCTGGTGATGTGGAAAGG
CCTCTAGCTGATGAACCCCGTGACGACTGGGGGAGCTCTATGATGCCCTCGATCGGGAAA
AGCTGCCGCGCCATCAGGTCGGCTGGGGTGAGGTGA
>MCNPNBIB_00878 hypothetical protein
ATGACTGATTTTATGAAGCACGCTACGAAAGGGGAAACAGACTATGAGTATAAGATCGAC
ATCTTTATGCGTGTAGTAAAACTCATCCACCCAATTGGAAGAATTGCTCTAAGTGGAAGA
AATGGCCAATTTTCTACGAGCTTATATGATGGGGTTTTCAACGGGGTTGCTGCAAATATA
GATAATTATGAAAAATCGGGTGTTGAAGACCTCAAATCAGTAATTGATAATTTGAAAAAT
GATGAAGAATTTAGAAAGGTGTCAGGTGTTGCGTCAAATTATAAAGAGAGAGTGAAAAAG
CGCATCACTCGGGCGATAAAGATATTTTCGTGA
>MCNPNBIB_00879 Gamma-glutamyl phosphate reductase
ATGATGACCAAGATCACCGATGTTGCCGCCTATATGAATGAACTGGGTGGCAAAGCCCGC
ACCGCCTCCCGTCGTTTGGCTGCCGCCTCCACCGCTGAGAAGAACGCCGCTCTCAACGCC
ATTGCCGACGAGCTGGATGCCAGTCGAGACGCCTTGATGGTGGAGAACAGGAAGGATCTG
GAAGCGGGGACCGCCAAGGGACTGGATGCTGCGCTGTTGGATCGCCTGGAGCTGACCCCA
GCGCGCATTGATTCGATGATCGAAGGGCTACGCCAGATCGCCGCGCTGCCCGATCCTATC
GGCGAGATCTTCGATATGAACTACCGCCCCAGCGGGCATCCAGGTGGGACGGATGCGGGT
TCCGCTCGGGGTTGTCGGCATCATCTACGAGTCGCGCCCCAACGTCACTGCCGACGCCGC
TGCACTCTGCCTCAAGTCGGGTAA
>MCNPNBIB_00880 hypothetical protein
GTGCTGGTGCAGGAGAGTCATCCACTGGGGGTGGTGACGTTGCTGGAGAACCGCCAGGTG
CCGATGCGCCATGCGCCTGGTCTGAGCCTGCTGTCGCCGTTTGCGCCGCCGGGGCGTGCG
GCGCTGTTTGTCGATGGGGATTTCAGCGGGGCGCTGGCTGCGCCGGATCAGCAGAGCGAC
TATCTGGGGTATCTCAGCTCTGCGCTTGCCTATCAGCTGGTGGCGCCAGCTCGGGTGCTG
CTGGTTGGTGCAGGTGATGCGACTGGAGTAGAGCAGGCGCTGGCGCTGGGCGCGGAGCAG
ATCGACCTGATCGAACCCCATCCCAGGCTGTTGGCGCTGCAGCAGGCTCAGCTTGAGCAC
AATAGAGCATTTGCTCGGGCGGGTGAGTTTCTATCCGCGTACCTTGCGCAGCCATCTGCG
CCAACCGCACACTCGTTACGATCTGATTCAGTTGACGGTAGGGGAGGGGCTGGGTGA
>MCNPNBIB_00881 Nitrate/nitrite sensor protein NarX
ATGGCGCGGTCCACCTATGGCGTAGCAGCAGCGGTCAATCAGGCCGGCAGCCTGCGCATG
CAGTCTTATCGCATCGTTGCCACCCTCGAGTCCCGCCACATAGACCAGGAGGCGATACGC
AAACAGGCCATGGAGTTCCACAGCCGCCTGGAAAGCCCACGCCTAACCAGGGTTCTGAAG
GACACAGAACGCAAATCACTGCACACCATCTACCGCCAGATATCTGACCAGTGGCAAGAG
GTCATGTATCCTCTGCTCTCCAGCCATTTGGATCGACTGGCCACCACCCAGACAACCGCT
GAACTGGAACAGCACATTGACCAACTGCGCCGCCAGTACAGCAGCCTGGTCGATCCCTTC
GTTGCGGAGATCGACCGTTTTGTCTACCTGCTGGAACAGGATGCAGAATCGCGGCTGCAC
AAGCTGGGACTGATCCAGGGTATCTGCCTGATGCTAACCCTGCTGGTACTTGGCAGCACC
CTTTATCTGGTTCACACCGATGTCCTGGGGCCACTGCGTGAACTTCTGTTCGCAGCAGAG
CGAGCGGGAAAAGGCAATTTCAGTGTTCGCGTCGGGCATATCGGCATGGATGAACTTGGC
CGATTTGGGACTTGCCTTCAACAACATGGCAGCCGAACTGTCGAAAATGTACGGTAA
>MCNPNBIB_00882 hypothetical protein
GTGATCTCTCCCTGCCGGGCAGCGGGGCCGCCCCCACCGACCTACCGGCAGGCTGCCGAA
GCCACCGGACTCAGCGACAATATCAGCAGCGCCATCGGTCTGCTGCGCAACCAGATCAGC
GCGGTGGCCGATACTGTACAGGAGGCGCTGGTCAGCAACCGTCCCGACGAGTTGAAGGTA
GAGCTGACCATCGGCTTCAAGGGCGAGAGCCAGCCGATCCCAGTGATCCTCACCGGCGCG
ACGAGCGGCGGGCTGAAGATCACTGCCCAGTTGGAATACGGTAGACCTAGGCCGCCCCAG
CCTGNCCCTGGACGCTGA
>MCNPNBIB_00883 hypothetical protein
ATGTTGATCTCGACCTGCATGGCGTACGAGTTGAGCAGGGCCGTCCCAACGACCGTAACC
GGCACCATCCGCTGGCAAAGTGCAGGCGTCAAAAGCCCCGTCACGGCCGCGATCGGCTCC
ATCGAGTTCAACATCAGTTCCACCGACGGAGACATCAAAACCACCATCCGGGATCTTGGG
GGGCCCTTGAGTGTCAAAGGCAACGCAGCACTCAATGCCGACGGCAACTACCAGATATCG
GTCCGCATGCTACCCAAGGGTTCCGCCGACCCCGGCCTGGTACAGGCAATCCGGGCGCTG
GGCCAGCAAGACGGCAGCGGCGGCGTCAATATAAAATACAGCGGTCAGCTCTAG
>MCNPNBIB_00884 hypothetical protein
ATGACGACTTCCAACTCCAACGACAGTAGCCTGTACTGGCAACAGCATGTGGCCGCCTGG
CAAGACTCAGGCCTGACGCAGAGGGCCTACTGCGCCCAACGGTGGCTCAGTTACCCGAGC
TTCGGCTACTGGGCGCGCAAGTTGCGCCGCACAGATAAGCCGATGGTGCAACCCAGGGGC
GAAGGGGGCTTCGTACCGGTCACCCTCGCAGCACCGGTGGGCTCTGGCCTGAGCCTGGTG
CTACCCGACGGCCTGGAGATCCGCGGCATCGGGCCAGACAATGTCTCGATGGTCCGGCAA
TTGCTGGGGTGCCTGGCATGA
>MCNPNBIB_00885 putative transporter
GTGTTCGCCCCGTTGACGGTGCTGATCTGCCGCCTGCTCAAGCTCAACCCGATGCCCTAC
CTGATGGCCGAAGCGATGCTCTCCAATATTGGTGGCGCCTCGACCCTGGTGGGTGATCCG
CCCAACATCATGATCGGCAGTGCCGGTGGGCTCAACTTCAGCCAGTTTCTGCTGCACATG
GGGCCGCCGATTCTGTTTGTCTGGCTCGGTACGGTGGGACTGCTGCTATTTCTGTTCCGC
GAACAGCTGCGTCCCGGCGGCATCCAGGCGCGTGAGCTGGTAGAGACCCACGCGATCAAA
GACCCACTGGCGCTGAAGAAGATCCTCTCGGTGCTGGCGCTGGTGATCCTGCTCTTTTTC
GTCCACCATCACTTCCACTTCTACCCCGCCTATGTTGCCTTCATCGGCCTGGCGCTGGCG
CTGCTGCTGTTTGGCCCGGAGCCAGAGGCGCTGTTCGGCGAGGTCAACTGGTCGGTACTG
ATTTTCTTCTTGCGGGCTCTTCATCATCGTTGGCGGGGTCGAAGGCCTCCGGCCTGCTCG
ACCTGCTTGGGTACCTGGCTGGCCGGGCTCGCCAGCCAGCCGGGTAGACTGCTGCTGGCC
GGGTTGCTACTGATGTGGGCAGCGGCAGCGCTGAGTGCGGTGGTGGACAACATCCCCTTC
ACCGTCACCATGATCCCGATCATCCTTGGTTTGGAGAGCCACGGTGTCAACATCACCCCG
CTTTGGTGGGCGTTGGCGATCGGCGTCGGTCTGGGCGGCAACGGCACCCACATCGGCGCC
ACTGCCAACCTGATTGCGGTCAGCGAATCGGAGAAGTGCGGTATCGACAGCGCCCGTATC
TCCCCCGCCCAGTGGATGCGCATCGGCATCCCTATTACCCTCTTTAGCCTGCTGCTGGCA
AGCGTCTTCTACACGCTCTTTTTCGAGCTTTTTGAGGGTTAA
>MCNPNBIB_00886 hypothetical protein
TTGGTTGTCGACAAAGAAGATCAAGAGTTAATTGAGAGTTCGTTAAATTTTAGTTATGAG
CGTGATTTGCAGTCCGCCTTAATATCTGAAGTGACCAGTCACTTTGATGGGTGCAAGATA
TTTGGAAAAGGACTGGAAGGCATTGAATATTTAATAGGCGGAAAGAGAATTGATGTTCTT
TTAGAGCACGAAACGAATAATGAGTTGATTGCGATCGAATTAAAAGTGGGGAAGGCGGAT
TTTAAGGTGTTTGGTCAAATATCTATGTATATTGGCCTTCTATCTGAAAAATTTCCAGAG
AAAACCATTAAAGGTGTTGTTATTGCTGGGTCAATTGATGATTCACTTGTTAGTGCTTGT
TCAATTACAGATAAGATTAGCCTTAAAACCTATCGCATGAAGCTAAAGTTAGAAGATTTA
TGA
>MCNPNBIB_00887 hypothetical protein
ATGAAATATATCTGGGCATTCATCGTTAATATTGTTGTTGCCATTATTAATTTTAAAATG
GGGCCTAATGGGTGGTTGTTGCTTGCAAATATCATTATTTTTCTGGCTCTTTTAGCTATG
TTCTCGGACAGCATATCTGATATGGCGATACGCTCGGTAGGCCGTAGTTTTAGAGATGAG
GACTAA
>MCNPNBIB_00888 hypothetical protein
ATGCAGCGATCCAACCGGACCAATCAGCGCCACCCCACCACTTTCGTCGCCACGATCACC
AGCAGAGAGGGCTCTCAAAAAGATGGAGTTGCCAGAAACATCTCGACTGAAGGAATGATG
CTGGAGCTCGACTCCAGACAGCTCTCCATCGGTGAGCAGATCGAAGTCAGCTTCAGCTTC
CACGGGCAGCAGTGGAGCATCGCCGCCCAAGTGATGCACGCCAACACCACCGGCATGGGG
ATCCGGTTCAGCGCCGCCCAACCCCAGCTGGTTCGCGCCGCAACCCTCGAGATGGGGCAA
TCCTTCGCTCCGGTCGCGGGCCGCATTGCCCTCGCCTGA
>MCNPNBIB_00889 Sialic acid TRAP transporter permease protein SiaT
GTGCTCTCTGCCGCCTATCAGCAGGCGCAGCTCGACATGGGCATCTTCTCGCCAGATACC
GTCTCGGTGGGGGATCTGTTTGTCGGCGCGCTGATCCCGGGGCTGCTGCTGGTGGTGCTC
TATCTGCTCTATATCGGTGGTGTTGCCGTGTTCAGACCCGCTGCGGTGCCGGCTCTTCCA
GAAGAGGAACGGGAGCAGGAACTGGGGCGGCTCTGGCGGCGGGTGGTGAAGGTGCTGTTG
CCACCGTTACTGCTGATCTTTGCGGTGCTGGGTTCGATCCTGGGAGGGTTGGCCACGCCC
ACTGAGGCGGCCTCAGTGGGGGCGGTCGGGGCGATGCTGCTGGCGCTGAGTCAGGGGCAG
CTGAATCGTGAGACCTTGCGTGCGGTGATGCTCGGCACCACCCGAGTGACCAGCATGGTA
TTCCTGATCTTTATCGGCGCCTCGCTCTTCTCACTGGTTTTCAGAGGCTTCGGGGGCGAT
GAGGTGGTGACCGATTTCCTCACCGATTTGCCGGGCGGCGTGGTGGGGGCGGTGGCGTTG
GTGATGCTGGTGATGTTCCTGCTCGGTTTCATCCTCGATTTTATCGAGATCACCTTCGTG
GTGGTGCCGATCGTCGGGCCGATCCTGCTGGCGATGGGGCTCGATCCGGTCTGGCTCGGG
GTGATGATCGCGATCAACCTGCAGACCTCTTTTCTCACCCCGCCGTTCGGTTTTGCGCTC
TTCTATCTGCGCGGGGTGGCGCCGCCGGAAGTAAGTACCGGCGCGATCTATCGAGGCGTG
GTGCCGTTTATCCTGATTCAGTTGTTGGTGCTCGGCCTGCTCGCTTTGTGGCCGGAGATG
GCGACCTGGCTGCCGGGGGTGTTCTACGGCTAG
>MCNPNBIB_00890 hypothetical protein
GTGGGTGTTGGGGATGCGCGCGTGGATCTCTTTGATGCGATCGATACGCAGGATCTCACC
GGTGGGCTCCTGGGTGAACTTGTAGGCGCCGTGGGAGGTGCCGATGGCGATGGCCAGAGC
ATCCACGCCGGTCTGCTTGACAAAGTCCGCAGCCTCTTCAACACCGGTCAGCAGCTGATC
CATGTCCAGCTTGCCCTCGGCTCCGTGGCCATCTTCCTCACCCATCTCACCGGTCTCCAG
AGAGCCCAGGCAGCCCAGCTCACCCTCGACGGAAACACCGCCGGCGTGCGCCATCTGCAC
GACCTGTTTGGTGACATTCACGTTGTACTCAAAGGAGGAAGGGGTCTTGCCGTCGGACAT
CAACGAGCCGTCCATCATCACCGAGCTGAAACCGGACTGGATGGAACGCAGGCAGATGTC
TGGGGAAGCACCGTGATCCTGGTGCATGCAGACCGGGATGTGCGGATACATCTCGATCGC
CGCCTCGATCAAGTGGGCGCACGGAAGGGGGCTCACCTGGNCGTAGGAACGCGGGCACCA
AGCAGAAGCCCCCTGCAGGATAACAGGGGCTGTCAACCGCATCAGCGGCCTGCATGA
>MCNPNBIB_00891 hypothetical protein
ATGAATAAGCGGGAATTGCTGGTGTTGGTAGAACTGGGGGGATACCCCAACTTCGTGCCA
CTCTATCAGCGTCACGGTTATGCGGTGGAGATGGTTAACTCGGTGCGCAAGGCGCATGCC
TGGTTGAAACGGCATCGGCCGGCGGTAGTGGTGGCTGAGTTCTATTCTGATCCGCAGTTC
CGCGACCGTATGAGCAACCTGGAGTCGTTGCTCGCCAGCCTGCAGCGCTATTGTGCAGAT
GCCAAGGTGATCGTCCTGATCGAGCCGCAGTACCGGCCGAAGCTGGAGCAGGTGATGAAA
CGTTATTCGATATTTGGTGTTGTCGAGTTTCCGCTCCGGGAAGAGCGACTGGAGAGTCTG
CTGCTGCAGGTGGAGGGTTGA
>MCNPNBIB_00892 hypothetical protein
ATGAAGGCAACAGGTGAGGATCTTGCCAGCACCGATATCGTGGTGCCGGTGGCTTCCGAG
GCGGATTGCGTCAACTGCCATGGCACCACCGATGATGGCTATAGTGGTGTTGCTGCCGAC
TTTGCATCGGTCTCCTTCGACTAG
>MCNPNBIB_00893 hypothetical protein
ATGGCCCTACTCCGCCGGGAGCTGGAAACGGTCACCGGCCTTGAGCCCCGGCGCGGCAAC
CCGCACCCACTCCCCCTCAACCCCGCTGGCTACTCCCAGATAGACCACCTTCAGCTGCTC
GCCGTCGGCGCGGGTCAGCCAGTGCTGCTCATAACGTTCGCTGAGAGCGGCGCGGGGCAC
GTAGCACCCGTCCCGGAAGATGCTGGCAACTCAAGCCGGAGTTCGGCACGGATACCGCCG
CGGGGCTGTTGCATGGGCTGTTCGATCGCCAGCTCTACCTGGATCTTGCGTGACACGGGG
TCGAAGGCAGGGGAGACCATGTCCGATCTGCGCCGTTACCTCCCCTCCCCGATCTGGCAG
GCGCAGTTTCAGATCGCCAGCCTGTCGCTCAAGTACGGTGAACTCCGCATTGTTAAGGGC
AAACGGTACGATCAGGCGTGA
>MCNPNBIB_00894 hypothetical protein
GTGCAGGGTCACATCGGTAATACGACCGATCAGCCGGTTGGCGATGCGCGACGGGATCTT
ACGAATCAGATCATCCTTGCGCTTCTGCCGCCAGCCCTGGATCAGATCGAGATCCTCCGC
CACCAACCGCTCCACCAGCCGCGGGATATCCGCCGGATCGTTCTGCAAATCGCCATCGAG
AGTGGCTATCACCTCTCCCCTGGCGGCATCGAAACCCGCCTGCATCGCCGCGGTCTGGCC
AAAGTTACGTTGCAGGCTGATGACTCGCACATGGCCCCCGGAGCTAATCGCCTCCTGACG
CAACGCCTCGCCGGTGCCATCGCTACTGCCGTCGTCCACCAGCACCAGCTCCCACTCCCC
GCAGTAGTGCTCCAGTGCCTTGTGCACGTCGTTGAAAAACGGCGCCACATTTTCGATCTC
GTTATACATCGGCACCACAACGGAGAGGCGTGGTGCCCGACTGGCATCGCCCTGCTTTTC
TTTTTCATTCATCACAATGTCATCACAGTCAAAATCAATCGGAACCACGACAGCGAATGC
GGTCGTAGAGCCAGGCGGCGGCGAGGCCCCAGAGAGTACCAATCGCCGCGCCCATCACCA
CCTGGCTGGGAAAATGCTTCGCCAAATAGATACGCGACAACGCCACCAGAATTGCGCTCA
CTAACAGAAACAGACGCCACCCCTTCCAGGCGGGTCGGGTGA
>MCNPNBIB_00895 hypothetical protein
ATGTCACCTGATCAGTCGCTGATTATCTGGATCAACCAGGGTTGGGCCAGCCCCTTTCTC
GACTGGCTGCTGAGCTGGGTTTCAGATAAATACAGCTTCTCTTTTCCACTGTTGCTGTTG
TTGTTGTGGACGGCGGTCAGCCGAGAGCTCTCAGCAGGCTTGCGCTGGTGGCTGGCGTTG
ATCCTCATGGTTGCCCTGGGGGATGCCCTGGGGGCGCAGCTGAAGGATCTGTTTGCCCAG
GCGCGCCCCTGTTTCTCGTTTTTCGAGCCGTTGCGGTTGATCGAGGGGGGGCAGTGCGGA
GCGAGCGCTGAAGGGGATGCCATCGAACCACGCCCTTAA
>MCNPNBIB_00896 hypothetical protein
ATGCAGGGGTTTGCCGCTGCCGGTACCTTCGAGGCGGGGGTGATGGCGGTGCTGGTGCCC
ACCGGCACCGGGGCAGAGCAGGCCCTCAGCGCGGCGATCAACTTGCACCTGTTTCTGCTT
GGTCTGTCGCTGCTCTCTGGGGCGCTGGCGCTGCTGTTGGGGAGGGAGCATGTCACCTGA
>MCNPNBIB_00897 hypothetical protein
ATGGGCGTCGGCGGTGTGGCTGGCTTCATCGCTCCAGCGGGTATCGGCGTAAGGCGGTTG
CTTGGCAATGCCACTGCGTTGATAGAAGAAGCTGCGCACCGCCTGCTTCAACACATCGTG
GTAGACGTTGCTGTCGATGCGGAAATTTTCCGAACGGGTGCCGTTGAGTGGATCGAGGAT
ATAGTATTCGCCGCTATTGGTGATCTGAGAGAAGTCGAACCACCATGCCTGGTCGCCGGA
TGTTGCGTCAGTGGCGCCATCCTTCCCAGGGGGTGA
>MCNPNBIB_00898 hypothetical protein
GTGGAGCTGGCACCACTGGAGGCCGACGATGCCGGCGCCTCTGGCCTGGAGCGGGTCGAG
TTCATGGTCTCGGCGAATCCCGGCATGCCACTGGCGCCGCTCAACAAAGTCGCCTCCGGC
GGTGAGCTGTCGCGCATCAGCCTGGCGATCCAGGTCGCCACCAGCAGCTGTACCGAGACC
CCCACTCTAGTGTTTGACGAGGTGGATGTGGGCATCGGCGGCGGGGTGGCGGAGATCGTC
GGGCAGATGCTGCGGCGGCTCGGCAGCTCACTCCAGATACTCTGCGTAACCCACCTGCCA
CAGGTGGCACTCCCAGGCCAATCAGCACCTGCAGGTGCGCAAGCAGAGCGACCGCAAGAG
CACCCGCACCGACATCACCCCCCTCAATCTGAACCAGCGCATCCAGGAGATCGCGCGCAT
GCTGGGTGGGGTGGAGATCACGCCGCAGACCTTGGCGCATGCCCGAGGAGATGGTGCGTC
AGGCACTCAGAGGCTGAGACGGGCATCGTAATCGGCGCGGCAGAGTGA
>MCNPNBIB_00899 Ferric uptake regulation protein
GTGGACAACCAGGAAATCAGAAAGGCTGGCCTGAAGGTCACCCTACCCAGGGTCAAGATC
CTGGAGCTCATGGAGAGCAGTGCGCAGCGCCACGTCAGCGCTGAAGATGTCTACAAGATG
TTGCTGGAGAATGGTGAGGAGATCGGTCTGGCAACGGTCTATCGGGTGCTCACCCAGTTT
GAATCGGCCGGCCTGGTGACGCGCCATAACTTCGAGGGCGGGCATGCGGTCTTTGAGCTT
GATCGGGGTGGCCACCATGACCACATTGTCTGTATTACCTGCGGGCGGGTGGCGGAGTTT
ATGGACGCTACCATCGAGGCGCGACAGAAGGAGATCGCTGCGGAGCACGGCTTTGAAATG
GCCGACCATGCCTTGATCATCTACGGCCGCTGCATGGACAAAAACTGTGCGCGGCGCAGA
AAAGATTAA
>MCNPNBIB_00900 hypothetical protein
GTGGTCCACACCCCGATAGGTGCCGGCGGGTACCGACAGCTCGGAGAAGTAGGGGTAACG
CTTGAAGAAACCGCTCACGTTGGCATCGGCCTGCAGATCAATCAGATCGATATCATTGGT
CTGTGCCGCCATGATTACCGCGCCACTGGGGAAGGCGGTGAACAGCCAGAAGGCATCCAA
CTGCTTATTGCCAAATGCCTGAGCCGCATCATTGTAGCCCATCCGCGTTGCGCTTGA
>MCNPNBIB_00901 hypothetical protein
TTGAACAGAACGCCGAGGGTCAGGTACGCCTGGGCCTCCACCGCATTTGCGCCGAATGAT
GACGAGATCGACGAGCTGCGCAGCCTCGGCAATGATGTACAGCTACTCGTCTCCACCATT
GACCAGAGGCTCCGCAAGGAGGGCTCTCCGCCCCTATTTCAACGCAAGGTCGCCTACGAC
AACCTGCCCCAAGAGGCACTGCCCGCCTTCCGCCAGTTTAGCGCGAGAAAGGCCCAAGCA
CTGCTCAAGGAGTTCGACCTGCATCTGGCGCAAAATGGCCGCCACGCCGGTCAGCAAAGC
AACGGCGACCGGCACATGCAGGCCGGCATCGGAATCTTTTATTTCGAACAGAACACGGAA
GAGGGCATCTGA
>MCNPNBIB_00902 hypothetical protein
ATGATGCAGATGAGACTGCGTAGCCTGTTTGAAAGGGTGAGTCCCGGGCTGCTCCGGAGG
GTGCTGGTGGTTCTGCTGTTTGCCGTCGGGCTCTCCGCTGCCAGCGCAGGCATGGCGGGT
GATGGCGATATTGCGCCGATCGGCCGGGTCCACGTTGAGGGGATGGATTTTACGCCAGCG
GAGGATCTGGCTGCTGCCGAGTCCGATGAACCTGAGCTGATTGCTGCGCCCCAGCCAAGC
CGTGGGGATTATCCCAACATCGGGGTCAGCAGCCGCGCGGTGGTGTGGATTCTGGCGCAG
ATGCACCTGTTCTTTGGCGCGTTGGTGTTGGCGGTGCCGCTGTTTGTATTGGTGATCGAG
CTGGTTGGCGTGACCAGCGGTGATGAACGCTACGACAGCATGGCCCATGAGTTCATGAAG
ATCAGCCTCACCGGCTTCTCGATTACTGCTATTTTCGGCGGTTCCCTGGCCCTGGCGCTG
TTTCTGCTCTATCCCGACTTTATGGGCTATATGATGCATGTGTTCGGCGCCCAGTGGCTG
GTCTATGCTGGACTGTTTTTTCTCGAGAGTTTCTTCCTCTACACCTATTATTATGGCTGG
AACGCGATGCGTTACGGCAACGCCAAGTGGGTGCATCTGTCGTTGGGTCTGCTGCTGAAC
GGCGCGGGCATGACCATCATGGTGATGTCCAACTCCTGGGCCACCTTCATGATGGCCCCC
TCCGGCGTCAACGAGGTCGGCGCGGTGATCGGCAATATCTGGGAGGTGATGAAGGGGCCT
TTGTGGAACCCGGATCAACCTGCATCGCTTTATCGCCAATATCGGCTTCGGTGGCGCGGT
GGTTGGGGCCTATGCGGCTTATAA
>MCNPNBIB_00903 hypothetical protein
TTGGGTGATGAGCATCATCTACACCATGACCTTCGGCAGCTTTATCGGTTACTCCGCTGG
TTTTGCCCTGGCCCCATCAAGGGTANGGTGTTTGGCTATCAGCATGTGATGGTTGATGGT
TTGATGACGCATGATCTCGCCAACCCCAATGGCCCGTCGGCACTGATGTACGCCTGGATG
GGACCTTTTATCGGTGCATTGATTCGCCCGATTGGTGGCTGGATCGCCGACAAGATGGGT
GGCGCCAAGGTGACCCAGTATTGTCTCCATCGTGATGATCGGCTCTGCCCTGGGTGTGGC
CTACTATCTGCAGCAGGCTTACCAGTCAGCCACGCCGGAAGAGTTTTTCGTACCCTTTTC
TGA
>MCNPNBIB_00904 hypothetical protein
ATGGAGAAAGCCAAAGTCGCAGCTTCCCAGCCGGTGAGTGTCGAGTTGGACGAGGTGCAG
AGAATACTGGTGGTGTGCCTGCGGGCGCTCCCAAACCCAGCCGTTTTTGCGACGTGCTCC
CACCAGGGGAACGGGCATAAATCCGCTGGGTTTCAAGGCCGACAAGAGCGGCGAAGCCTG
GCTCTGTATGTGCAAACAGACGAAGACCCCGCCCTACTGCGATGGCAGTCACGCCTCGCT
TGA
>MCNPNBIB_00905 hypothetical protein
ATGGCCTCTCCAAAGGTTGCAGCCAGCAAGCACGTCAATCTTACTGCGGCTCAGAGCATC
AGCTGGTCGCTGTCCGAGGGTGTCAACGAGGCCCGTCTTTTTCCAATCCAAGCTAAATTC
AATCGCTTTATCGAGTCGGGTTACTTCCGTATCCACCAGAAGCTGAAACGCAAAGGGGTG
ACCCTTCAATTATTGTGGTAA
>MCNPNBIB_00906 hypothetical protein
TTGATCTGGCTAACTGAAGGCAAGGGCGCACCGTTCTACGTCGCCTATGCCCTCTCAGAC
GAGGATGGTGCCGAGCTGCTGGATGCCCTGTGTGAAGGGGATGGCTGGGTGATTGCAATA
GTCACTGGCGAACACAGCGAGGGCTTCACCCTTCTGCTGGCACAGCACAGTCACTTTGAA
ATAAAGGGAAGACGCGTAGATTTCACCCAGGTCGAGATCATCGCCGGCCACCTGGGAAAA
GCCACCCTGGAACGGGCAGCCCAGGCAACAGAAACCGGCAGCCGCCTCTACACGCTAAAA
ATCACAGATGAACAATACGAGCGCCTCGAACGAGGCGCCATGGGAAACTACGAACTCATC
GGCTGGAGAAAAGAAGAAGGCCTATTCGCCAATGCTCAAGCCTGGCAAGAAACCGATACC
CTCGACCAATTCACCCCCACCGCCGACACAGAAGACCACCTCACAAAACAAGAAAAGCGC
CTGCTTTGA
>MCNPNBIB_00907 hypothetical protein
ATGATAGAAATATTAGCGCTACTACTAAAGAGTTTATTCGACAAATGGAATATGTACAAA
AAGAATTATACTGTTATTAATGGTGGTCAGCTTGCAAAAGCATTTGAAAGTAAATTAGAT
TTACCTAATCGGGCGATAATGATAACATTTGATGACGGCTATAAAGATACTCTAGAAAAT
GCTCTACCTGTTCTTGCAGATTTGAATATTTCTGCGACAGTCTTTTTGGCATCTAAATTT
TTTGATACGCTATATATTCCATGGGCAAGATGCAATTAG
>MCNPNBIB_00908 hypothetical protein
GTGCCACGGGGCCAGGCAACGATCACAGGAACCGATACGGTCTACGGTGAGGTGCAGCTG
GATAAGGTTGCTCAGCGCGTCATTATCGATGAGGCGCAGTTCGGTCGTTCCGACATCCAG
CCGAGTATCTGGCGTCACAGCCAGTTTGGCAGTTACGAGATCACCTCATTCAGCCACAGC
GAGAACGGTGTCGACTACCGGATGACGGTGTGTGAATACGGCGAGCAGGCCTATGTGTCG
GGTCAGATCAGCAGCGGTCAGCCGAGCTATCAGAGCTACTGGTTCAATCTGGAGTCGACC
TGA
>MCNPNBIB_00909 hypothetical protein
GTGAAAATCTTAATATCCAATTCTGCATTTGCCGATTTAGAGGATATCAAAGAACATTAC
GAAGGAGAGGGAGTTCCTGAGGTTGGCCTGAAAATTGTTACTTCAATTATCGAGCATGTC
CATACTTTGAAGGAAAATCCGGATATCGGGAGAATTGTTCCAGAATTTAGTGAAACTAAA
ATAAGGGAGCTTATTCATCCCCCATTTCGAGTTGTCTATTTGAGAGAGCAGAACACTATT
CATATTATTAGAGTATGGCGTAGTGAAAGATTACTTGTGATTACGCCGAAGAAATAA
>MCNPNBIB_00910 hypothetical protein
ATGCAAATCAAGTTTTCTGAAGATATAGTTCCCCTGTCAGATCTCAAAGTTAATCCCGGA
AAAGTAGTAAACCGAGCCAAAGATACTCATAGGCCCATTCTGCTAACTAGCCGAGGTCGA
GGTGTTGCAGTTGTGCAAGGTCTTGAAGAATATGAAAAAAAAGAAGAAGAAAAAGAGTTT
ATGAAAGCTGTTGCTCAAGGATTAATGGAAATAAAAGAAGGGGCAGAGCTGGAACTCGAA
GAAGTCAAAAAGAAGCTAGGTATTGATTAG
>MCNPNBIB_00911 hypothetical protein
ATGGCCTGGGAAGAATGGGCAGTGGATCAGCAAATGAGTGAAGGAACATCATTAAACATG
ATTCCTGGTGGGTTTAAAGGAATGAAATATTTACATGAGCACAGGTTAACCAATAAGCCC
GTGGTTTCTCTAAGTGATAGAGATGCAGCAATTATTAAATATCAGGTTCTACACCCACGC
GCAGGTATTCCTAATTTAATCATAAGTGAGCTGTGGAATGATGATGAATTTGCTCAGAAA
GTGATTTGTGGAGCTGAAGGCAGACTATCAGCTGCCCAAGTAAGAAAAATACGGGAACTC
AACGAAGCATCTATTCCAATTGAGAAAATTACCGAGCTGGTAAAAGCAAATAATGTTCTT
CAAGTTAGGCGGGTATTAAATGGTAAAACGTATTCAAGAATTCATTAA
>MCNPNBIB_00912 hypothetical protein
GTGCAGGGTGTAGATATCGCCCTCCGCCAGTTTTTCGATCAGGTTGTCGTCTGCATCGTA
GAGTTCAATGGCGCCGCTGCGGATGATGTAGAGGTAGCTGCCGTCGATATCCTCTGGCGG
GAAGTGGCTGTCGCGGCGCAGGTAGCGGATCTGCAGGGATTTGGGGAGCTGCTCCAGGGG
TCTGATCGGAGAGTGCGTCGAACGGATGGCGTTCGACGAGAAAGTCGCGGATCTCGATCA
GTTCGATTTCCATGGGATCAGTTCCAGCTCTCCATCGGGTGA
>MCNPNBIB_00913 Cation efflux system protein CusA
GTGTATGTGTTGCAGGGCCAGGAGGGGCGGCTCTTCTCTCCCCTGGCCTACACCAAGACC
TATGCCATGGCCGCCGCGGCTATCCTCTCGATCACCCTGGTGCCTGTGCTGATGGGCTAC
TTCATCCGCGGCAAACTGCCGCAGGAGGAGAGCAATCCGATCAACCGCTGGACCATCCGC
GGCTATCTGCCGGTCATCCGCTTTACCTTGCGCCACCCCATTGCCGTCCTCTTTGTCAGC
CTGCTGCTGACCCTCACCGACGTCTTGGCCAGATCATGTCAGAATCGGCTCGGAGTTCAT
GCCGGAGTTGGATTGAAGGGGATCTGA
>MCNPNBIB_00914 Cation efflux system protein CusA
TTGCAACAGACCGACCGGTTGATCCGCACCGTACCAGAGGTGGAGCGGGTATTCGGCAAG
ATCGGGCGCGCCGAGACCGCTACTGATCCAGCCCCCCTGACCATGATCGAGACCACCATC
ACCCTCAAGCCAAAGTCAGAGTGGCGGGAGGGTATGACCCTGGATAAACTCAAGCAGGAG
CTGGACCGGCGGGTCGATATCCCCGGCGTAACCAACGCCTGGGTGATGCCGATCAAGACC
CGCATCGACATGCTCTCTACCGGTATCAAGACCCCCGTTGGAATCAAGATCGCCCGGCCC
TGA
>MCNPNBIB_00915 Cation efflux system protein CusA
GTGATCGAGGATATCGGGGAGGTGATCGAGGAGGCGCTGCGCGGGGTGGAGGGCACCGCC
TCGGTATTTTCCGAGCGGGTCGATGGCGGACGCTATCTGAAGATCAAGATCGATCGGCTA
CGGGCGGCGCGCATTGGCCTCAATATCAAGGATGTCCAGGAGATCATCAGCACCGCCATC
GGCGGCATGAACGTGACCGAGACCGTTGAAGGCCTCGAACGCTATTCCGGTGAATATCCG
CTATCCACGCGCCATTCGCGATAG
>MCNPNBIB_00916 Sensor histidine kinase RcsC
ATGATCATGGATGTGGAGATGGTACTCGCTCAGACTTCCGGATTCGGTCAGAGCGAAGAG
CTCTTCGAAGGCATCCCAAGAATGGAAGAGGAAGGCATTACCATCCTGTTCGCCGATGAC
TCGGTGGTCGCCCGGGACCAGATCATCCGCACGCTCGATCATATGGGGATCAAGTACATC
AGCACCGCCAACGGATCGGAGGCTTGGGCAAGAATACGTGAAATTGCCAATCGGGCAGAG
GCAACGGGGCATAAAAGCAGCGACTATATCCAGTTGATTCTTACCGACGTCGAGATGCCG
GAGATGGATGGTTACGTGCTTACCAAAAAGATCAAGGAGGACTCCCGATTGAACGATATT
CCGGTCATCATGCACTCGTCACTCTCTGCCGACGCCAACCAGGAACTCGGACGCGGTGTC
GGTGCTGATGCCTATGTGCCAAAGTTCGAACCCACTGAACTGGCCGTCAAGCTACGCCAG
ATGCTGGCAAAGAACAAAGCTTGA
>MCNPNBIB_00917 hypothetical protein
ATGGAGTTCGCCTCTGACAACATATTCCCCTCATCAGGTCCGTTGGAACAGCCGGTTGGA
AACAATCTCAACAGTCTGGCAATCACCGGTGTCAGTAGCGCCAGGAAACGTAATGTGAAA
ATCCTCAAACTGGAAGGCAAATTCCCCAGCTATGAAAATATCAAATCGGGAGCCTATTTG
CTTTATCGACCGCTCTATCTGGTAACTAATCTCAGGGGCACAAACCGCGCTAAGGTGATG
AAGTTTATCCAGTTCGCCAACAGCCCGTTAGGTCGGGAGGTCATCCGGCATAATGGAGTT
GTGCCCTACATGGATGGGCTCCACCTGGCCGGCAAACTACACCAGCAGCAACGGGCCAGT
CGGAAGATGCGACTTGATAAGCTGAGGCAGGATGAAAACTAG
>MCNPNBIB_00918 hypothetical protein
ATGACTCAATGTTTCTGTGGCTCCGGCCAACCCTTCGAGACCTGTTGTCAGCCGATTCTG
GATGGCGCGGAAGCTGCCAAAACCGCCGAGACGCTGATGCGTGCCCGCTACACTGCGTTT
GCTGCGCGGCGAACTGAGTTTTTGCATGAGTCGCTCCATCCGGAGCATCGTCAGGACCAC
GATCTGGCCGCAACCCGGCGCTGGGCGGAGAATTAA
>MCNPNBIB_00919 hypothetical protein
ATGTTGGGTATGGCCAAGGAGATGCAGCTATCTGCAGCAAGAACCTGCCGGGTCTGGCGC
GAATGCGGCATGCAGTACGCCAAGGTCGCCGAGCCGCCCAAGGGGCTGGTGGTGGAGCGC
TACAAGGGGCTGGAGGATGAGCTGGTCGCTTTCATCGTTGACCAGACCTTTCTCGACGGC
CGGCCGGAGATCCGTGACCAGGCAACCTTTGAGCAGCGCATCGAACAGGCGCGGGGGGAG
ATGATGAGCCTGAGCAACCGGGCCTGTGCTCAGCTGGGTGAGATCCTTGACGCCTACCAG
CGGGTGCGCAAGGGGCTGGCCGGTATCACCCAGATCAACTGGCTCGCCTCAGTGCAGGAT
ATGCAGCAGCAGCTCGACCGGCTGCTGTTCAGGGGCTTTCTGCAGCACACACAGGTGAAT
CGGTTGCAGGCCTTCCCCCGCTATCTGAAGGCGCTAGAGCGGCGTATCGACAAGCTCAGC
CACGCCGCAGCAAAGGATCAGCAGCGGATGCGCGAGATGGCCAAGGCCTATCAGCAGTGG
CAGCAGTGGGATCGCAGCTGTCTGGAGAGTGGCCGCTTCGATGAGCGCATCGAGGAGATG
CGCTGGCAGTTCGAAGAGTTGCGGGTCTCACTGTTTGCCCAGGAGCTGGGTACTGAGCGG
CCGATCTCGCTGAAACGAATCGAGAAGCGTTGGAAGGAGTTGGGGCTGTAA
>MCNPNBIB_00920 Ribosomal RNA small subunit methyltransferase B
GTGTTGCGCAACTTTCAGCGCCAGCAGGCAGTGTTGCAGGAAAAGGTCGATCGGCAGCCA
AGCAGTCGCTACGCCATGCCCGAGTGGTTGCTGCAACGGATCGAACAACGTTGGCCGGAT
AGCTGGCAGGAACGGATCGCCGCACTCAATGCCCGCCCGCCGATGAGTCTGCGGATCAAC
TGTCGCCAGGTGGATCGGGCCGACTACCTGGAACGACTGCGGGAGCAGCAGATCACCGCT
GAGCCGGTTCCCCACACCGAGAGCGGGCTGACGCTGCAGCGACCGGTGGATGTGTTGGAA
CTGCCCGGCTTCAGTGATGGGGCGGTTTCGGTGCAGGATGGCGGCGCTCAGCTGGCCGCG
CCACTGCTCGAGCTGCAGCCCGGCCAGCGGGTACTGGATGCCTGCGCCGCCCCTGGCGGC
AAAACCGGCCACATGCTCGAGCTGGCCGATGATCTCCGGCTCACCGCGATCGACCTCGAT
CCCCAGCGGCTGCAGCGGGTGGCGGAGAATTTGCAGCGGCTCGGCCTGCAGGCTGAGCTG
CAGGCCGGCGATGCGGCCCATCCACAGGGCCGCTGGGCCGAGCGCCAATATGACCGCATC
CTGCTCGATGTGCCCTGTTCCGCCACCGGCGTGATGCGGCGTCACCCCCGACATCAAATA
TCTGCGTAG
>MCNPNBIB_00921 hypothetical protein
ATGACACGTACGTGTGTCGTTGCCACCGGGTGGGCGCAGGTCGAAGCGGCGGTTGCCACT
CTGGCCATTCTCCCCTTCGAAATAGTCGCTGAGAGTGGCGGAGGGGCGGCGCCCGCTAAG
GTCGATACCGGCGAGCAGCAGCAGCCCCTGTTTGTCGTCTCTTCGGCCGGGCAGGTTGGC
CACCTCAAGGCAGTCGACGCCGGGGGAGCAATTGGTCGTGGCGCTGGCGAAATAGCTCAG
CCAGTGCCAGTTGTTGGCCTGGAACCAGTGTGGCAGGGAGGCGCCGGCGGCGCAGCCACT
GCCCCAGTTGGCCGGCAGCACATTGTCGATGGGCAGCAGCCCCTCTGTGGTGCCTGTCTG
ACTGTCGAACAGCGCCAGCCCGGACGGATCGGTAAATGGCACCGCATCAGGAAGACGGCT
GCAACCGGCCACATAGTCGCGTAG
>MCNPNBIB_00922 hypothetical protein
ATGCATAGCCGTCCCGGCGCCCTGCCCTGCCCCGACTACAACGGCGACGGCCGCATCACT
AACCCCGAAGACCACAACGGCAGCCGCTGTCGCAGTGAATCGGGCGGAACCATGCGCCCT
GGTTGGCTACCTTGGCGGGAGCTGGGGGTGGCGCAACTGATCGATAGCAGCAACGCCACT
CTCTGGTATCTGCCCAGTCCGGCCTATACCGAGCTGGCCAGCGTCCCGCTCAACAGCGAC
ACCTCGGGCGCTCTGAGGCTGGATGGCCCAGGGGGATATCGTTGCGCTGGTGATCGCCCC
CGGGCCGGTGCTGGATCAACAACAGCGCAGTAG
>MCNPNBIB_00923 hypothetical protein
ATGGCAGAGGATTACCGGATCGCCTTTGTCAACGCGACCAAGGTGTTTGAGGAGTCCCCC
CAGTACCAGGCGGCCCGCAAGCGGCTACAGAAGGAGTTCTCCCGCCGTGAGAAGGATCTG
CTGTCGAGCCAGAGCCAACTGAAGCAGCTTGAAGGAAAAACCGGAACCGGGACGGTACGG
TGA
>MCNPNBIB_00924 hypothetical protein
TTGTCTTGCCTTACCCTGAGCCTGATCGTCTTCGGCATGGCCTACTACACCGGCAACCGC
TACTCCGACAACACCCTGCCGGCGATCGCCGGGGTGCTACTGCGACCGCCCCATCCACTG
CCTGAGTTTCAGCTCTCCAGCCGCGACGACACACGCTTCGACCAAAGCCAACTGGAAGGC
AGCTGGAGCCTACTCGGCTTCGCGGAGCAAACAGCCCAGCCCAGCCCCACTGCTGCGCCT
AACCCAGGTCCACAATCGCTTCAGCGCCGAGCCGGAGCTGCAACAGCAACTCCGCTTCAT
TTACATTGA
>MCNPNBIB_00925 hypothetical protein
ATGAGCGGGCTCTGGTCCGTGCCTCTTTGGTCTCCTACCTGCTGCCGGATATTTACACTC
ATCCTGTGTGCCATTGCGGGCCTGGAACTGGTTCGCTGGATGGAAATAGGTCAAGGGGAA
CTCGGCAGCATTATCGGCGGTCTACTGGGACTGATAGCCGGGTTGATCGGTGCAAGAGGC
TTCGCCAGTCGGCATCGAACTGACGCACTGTATGAGCCGGAGATCTTGCGTTCAGCGTAT
TCCCATCCGATCAGATTGGGCTGA
>MCNPNBIB_00926 hypothetical protein
ATGAGTTTTATGCAGCGAACGGTATCCACAGTTCCGTTTCTTCTCCTTGTATTGCTCTTT
ACCGCCCCGCTACAGGCGAGAAGCCTGCCTGACTTTACCGAGCTTGTTGAGCAGAATGCG
CCGGCGGTGGTCAACATCAGCACTCGTCAGCAGCAGAGCATCCGGCGGCAGATGGAGCGC
TTCAACATCCCTGATATTCCAGAGAACAGTCCATTTTGGTGA
>MCNPNBIB_00927 8-amino-7-oxononanoate synthase
ATGGGGTGTTCAGCATGGACGGTGATCTGGGCGCCTCTGGGGGCGCTGGCCCGACTGGCA
AAGGCGCACGATGCCTGGCTGATGGTGGATGATGCCCACGGTCTCGGTGTGCTGGGTGAA
CATGGCGGCGGCAGCCTGGAACAATTCGGCCTGGACGCGGCAGATGTGCCGATCCTGATG
GGCACCCTGGGCAAGGGGCCTGGGCAGCTTTGGCGCCTTTGTCGCCGGTAG
>MCNPNBIB_00928 Protein YhfA
ATGGACGGTCCGGAGGCGTTTGGCGGGCGCAACCTGGGGATACGGCCGATGGAGATGCTG
CTGCTCGGCATGGGTGGCTGCACCGAGTTTGATGTGTTGTCGATGCTGAAGAAGTCGCGC
CAGCAGGTGACCGGTTGTGTGGTTGAGTTGGAGGCAGAACGGGCCGAGAGTGAGCCAAAG
ATCTTCACCCGGATCCACGCTCACTTTATCGTCAGCGGCAAAGAGCTGAGTGAAAAGCAT
GTGGCCCGCGCCATCTCTCTGAGCGCCGAGAAGTACTGTTCCGCCTCGATCATGCTCGGC
AAGGTGGCGGAGGTGACCCATGACTATGAGATAAGGGATGTCTGA
>MCNPNBIB_00929 hypothetical protein
GTGCAGCCAGGGGATGCCGCGCTCAAGCAGCTCCAGCGCCTCTGCCAGCCACAGACTGGA
GACCAGTTCCGGCAGCTCCAAGAGCTGACTGCGCGCATCACGCAGGTAGTTAGGGGTGCG
CTTCAGCAGCCCCAGCACAGCCTCGCAAAGCTGCTCGGGTTGGCGCAGCACCAACTCTTG
CAGGGTCCGCAGCGGCAGATAGCGGGCCGGATCACGATGCCGCCAGTCCTGCTCCAGCAG
CCAGCGGCGTTCAATGATCACCGCACCATAGATCAGCTGCAGGTCGATCTGGCGATCCGC
ATCAAGCTCCTCCAAGCTGAACTCGGAGAGCCCCAGCAACAGATTGCCGAGCCAACCGGC
CAACGCGCCCACATCATCGTCGCCATCCGCAGCCAGTTGCCCCTCATAACCCGTGACACC
GGCAAACAGCGCCGCGCTGGGATGGAAGCGAAACCAGACCTGATAGAACTCGGCAACCAG
CGCATCAAAATCGGCCGCTTCAGACATCCCTTATCTCATAGTCATGGGTCACCTCCGCCA
CCTTGCCGAGCATGA
>MCNPNBIB_00930 Na(+), Li(+), K(+)/H(+) antiporter subunit A
ATGCAGACCATCCAACTACTCGTCGCCTCACTACTCGACAGCACCAGGGATCTGTTGCCG
ATTGTTCTGGTGATCGCCTTTTTCCAGATGGTAGTGCTGCAGCAGCCAATCCCCAACCTG
GGCAGCCTGCTTGGCGGCACCCTGCTGGTGGTGTTGGGGCTCAGCCTGTTCATCCACGGA
CTGAAGATCGGGCTGTTTCCGCTCGGCGAAACGATGGCATGGGATTTCGCCCGCAAGGGC
AGCCTGCTATGGCTACTGCTGTTCGCCTTTGCCCTCGGCTTTGGCACCACGGTGGCCGAA
CCCGCCCTGATTAAGATCGCCCAGGAGGCCGCCGAGGTCGCTGCGGGGGGCGGCATGATC
GTCAATGAGGAGGCAGCCAAAGCCGACTACGCCGGCGGCCTGCGCTACACCGTGGCACTC
TCAGTGGGCATAGCCATCATGCTTGGCGTGTTGCGCATTATCAAGGGCTGGCCGGTGCAG
TACCTGATCAAGGCGATTCCGCCCTAA
>MCNPNBIB_00931 hypothetical protein
ATGATGGTGTGTTCCAGCGCGCCAATGCTCCCTCCAAGCTTTTCGCACCACCTGCGCGAT
AGTCGAATTTTTCTGCCCAACCGCCACGTAGATACACTTAACGCCGGTGCCTTTCTGATT
GATGATGGCGTCGATAGCCACCGCAGACTTGCCGGTCTGGCGGTCACCAATAATCAGCTC
ACGCTGGCCACGACCAATCGGCACCATGGCGTCGATCGCCTTAATACCGGTCTGCACCGG
CTGGTCAACCGACTTACGCTCGATAACGCCAGGAGCCACCTTTTCGATGGTGGCGCTAGC
GGATGCCTTGATCTCGCCCTTACCGTCAAGCGGGTTACCCAGGGAGTCCACCACGCGCCC
CAGCAGGCCTTCACGTACCGGCACCTCGAGAACGCGACCTGTGCATTGGACTGA
>MCNPNBIB_00932 Adenosylhomocysteinase
ATGCGTGCCAAAGGGCATGGTGCCAAAGTAGTGGTTACTGAAGTTGACCCCTTAAAAGCA
CTAGAAGCCAGCATGGATGGCTATCAGGTCATGCCACTGATTGAAGCCTCCAAAATATCA
GACTTTATTATTTACCGCTACTGGCGACAAGCATGTGGTGGATAA
>MCNPNBIB_00933 Adenosylhomocysteinase
ATGCAAGTGATGAAAGATGGTTGCATCCTGGCAAACTCCGGTCATTTTAATGTCGAGATC
AATATTCCTGCCCTTGAGTCACTTTCAATGAATCAACATCGTCCCCGCCCTTCAGTTGAT
GAATACATCCTCACTGATGGCAGAAAACTTCGTCTGCTAGCAGAAGGCCGGCTGGTCAAT
CTTGCCGCCGCCGAAGGCCATCCTTCTGCAGTCATGGATATGAGTTTTGCCAATCAGGTA
TTGTGTGCTGTTTACCTGGCTAACCTGAAAAGCAAAGGCAAACCAAAACTGGAAAACACG
GTACATAATGTGCCATCTGAACTTGATCGGGAAGTGGCCAGATTAAAACTAGCCGCGATG
GCTATTGATATCGATACGCTGGACCCCGGGAACAACAACATTATCTGTCATCCTGGCAGG
AAGGCACATTATAAATTAACCAACAATGTCGGCTATATATGA
>MCNPNBIB_00934 hypothetical protein
TTGATCAGCGGGAAGGCGCTGTCGGCGATCTCACCGTCGAAGTTGAAGCTAGCCCGGTCG
GTACTGCTGGTGGTGGCAAGCAGCCGAAAGTTGCGGTCGCGGATGCTGATAGTGGCACCG
ACCACCGGGCCGTCACCAACACTGCCGTCAAAGGCGACACGACTGGAGGTTCCGCCAGTC
TCCCCGACCGGTGTGCTGACCGCTCCACCACCGCCACCGCAGGCGGCAAGCAGGCTAGTG
GAGAGGGTGATCGCGGCGATGGTACGTAACAGCTTCATGACTCTACCCACAGGATGGCCT
ATAAAAATGACACCCGAAGTATCGGTGGCAAAGGCAGGGGGCTTAAGTGACGAAGTCACA
TTTTCCTGTCAGATAGCCTGCATATCGCCTTGA
>MCNPNBIB_00935 hypothetical protein
GTGACCCTGCCTGGCGTACTGATCGCACTGTCACAGGATGCCCATGATACCTATGAACCA
AAGCTGAGAGACGGCGGCATCCTTATCTACGAGGCAGATCTGGTCAAGCCTAAGGAGGAT
GTCGGGCGGGTCCAGATGTATCCCGCACCGGTCACCCGCTTCGCGGAAGATCTCGGCAAC
CGCCTGTTCGCCAACCTGGTGACCCTCGGTTGCTTCTCCGCCATCACCAGGATCGTGACC
CCGGAGGCGATGAAGCAGGCCCTGCCAGGGCTGGTCCCGGACCGATTTCTCGAGGTCAAC
AAGAAAGCCTTCGACAAGGGTTATGAATACGGGCTCGAATTGCTGGACAAGAAGCCGCTC
GTTACTGGGGAAACGAAATGA
>MCNPNBIB_00936 hypothetical protein
ATGACAAAACGCACCGGTGTCTTTGTTTGCCACTGCGGTAAAAATATTGCCGCCACTGTC
GACGTCAAAAAGGTCGCGCAGGAGCTGGCCAAAGACGACGGTGTCGTTTTCTCCGAGGAT
TATGTCTACATGTGCTCGGACCCAGGCCAGGGTGCCGTAATCGATGCCATCAAGGAGAAC
GACCTCAATGGCATGGTGATCTCCTGCTGTTCACCGACCCTGCACGAAAAGACCTTCCGC
GACGCCTCCGAGCTGGGCGACCTCAACGCCTTCCAATGCGAGATTGCCAATATCCGCGAG
CAGTGCGCCTGGGTCCATAATGACATGGAGGTGGCCACCGAAAAGGCCCTCAAGATCACC
CGCGCGGCGGTGCGTCGCGTCCAACGCAACCAAGCGCTCAAGCCTATCGGCGTTCCGGTG
ACCCGCCGGGCCCTGGTGGTTGGCGGTGGCATCGCCGCGCATTCAAGGGCCGCGCGCTCG
ATCTGA
>MCNPNBIB_00937 hypothetical protein
ATGCTCAAACTATCGGAGACCTTCCCGACTCTCGACTGCTCCCAGTGCATCCTCTCACCG
AAGATGGTCTCGGTCTCGAAAAACCCCAAGATCAAGCTGATGACCGAGAGCGAGGTGGAG
AGCATCTCCGGCTTCGTCGGCAACTTCAAAGTCAAGATCAAGAAAAAGGCGCAGTTCGTC
GATCCCGAGCTGTGCAAGCTCTGCGACGACTGCACCCCGGTCTGTCCGGTCGCCGTACCC
AATGAATATGATATCGGCCTGACCAACCGCCGCGCCATCCATATCCCCTTCGCCCAGGCA
ATTCCGGCCTCCTTTACCCTTGGATGA
>MCNPNBIB_00938 hypothetical protein
GTGGGCGCTGGTGCTTGGTGCGAGCCCTCTCACCTGGTCGATCTCTCCCTTGACGTTGCC
GCCGGTCAGTTCGCCACCCAGGCCGGGTTTGGCCGACTGCCCCAGTTTGATCTCCAGCGC
ATCGGCGAGGAGGATATTCTGCTCATTCCAGCCGAAGTAGCCGCTCGCCATCTCGAGGAT
ATAACGTTTCGCCGCCTGCCGCTCCTGCGGCAGCAGGCCGCCCTCGCCGGAACCGATCAG
GCTGTCGGCCGCTGTCGAGCCCCTGTGCCAGGGCGATCTTCGCCTCCCTTGGAGAGTGCG
CCAAAGGACATTGTGGGAGATGTAGACGGGCAGCCGCCAGTTCTGAAGTTGGTTCCTGCC
TGCGCCTTGGCCGATGCTGACGGCGGTCTGCACCGTCTCCTCTGCGAGCCTGGGGAGTTG
CTGCAGCTGCCCCAGCCTTGA
>MCNPNBIB_00939 hypothetical protein
ATGTTTAGACAAACACGTTTGAGTTCGCCGACCCCGTCTTTCAAATGGAGCCTGATCTTC
GCGGTGTTGGCAGGGTGCCTGTTCGTAGCACCGGCGCTAGCGGGTACGCTCGTCGTCGAG
AGTAGCAGTGACTGGAAGTCCTTTAACGCAGTGGCTGATCCAGGAGTCTGTCCTGGGGTC
ATAGATTCAGCGGGTCCAGCATGGACCCAAGCTGGCTTCGATGATAGTGGTTGGCGCAAC
GCCAAGGCATCAACGGAGTTTTACCCCTGGTATGGTAATCCGCCCGGACCTGAGTTGGAG
GTCTTTATGTGGGACTGCCCCCAGGGATGCACCTCGTATAGCAATGGTCCGGATGAGGCA
[truncated: 1,799,337 more chars]
