# Supplementary material for: The complete and closed genome of the facultative generalist Candidatus Endoriftia persephone from deep‐sea hydrothermal vents
Source: Mol Ecol Resour. 2022 Jun 30;22(8):3106–23. doi: 10.1111/1755-0998.13668 (PMC9796809; doi:10.1111/1755-0998.13668)
Supplement: Supplementary file 4 — Data S1 Zip file containing annotation/intermediary files, as well as in‐house bioinformatic scripts used in this manuscript. [file MEN-22-3106-s004.zip › Supplementary_File1/02-Endoriftia-public-available-drafts/Robidart_Candidatus_Endoriftia_persephone.txt]

organism: Genus species strain 
contigs: 2170
bases: 3203254
CDS: 4812
gene: 4852
mRNA: 4852
misc_RNA: 6
rRNA: 3
repeat_region: 3
tRNA: 30
tmRNA: 1
