# Supplementary material for: The complete and closed genome of the facultative generalist Candidatus Endoriftia persephone from deep‐sea hydrothermal vents
Source: Mol Ecol Resour. 2022 Jun 30;22(8):3106–23. doi: 10.1111/1755-0998.13668 (PMC9796809; doi:10.1111/1755-0998.13668)
Supplement: Supplementary file 4 — Data S1 Zip file containing annotation/intermediary files, as well as in‐house bioinformatic scripts used in this manuscript. [file MEN-22-3106-s004.zip › Supplementary_File1/03-Orthology/pangenome_set/OG0000363.fa]

>ELPFPBOH_00001
VDLWQQCLHHLERKLPAQQFNTWIRPLQAEESTTKIRLLAPNTFVLDWVRNHYIKIINSY
LDEICKDERPIVEIIIGTRKKPTQLPDRSVKKQATIERSDKLESVSAIESNLNRSFTFES
FVEGKSNQLARAASMQIASNPGKAYNPLFIYGGVGLGKTHLMHAVGNAILSENPNAKVLY
LHSERFVADMVRALQHNKIDEFKKRYRSVNALLIDDIQFFAGKERSQEEFFHTFNALFES
QQQIILSSDRFPKEVKGLEERLKSRFGWGLTVAIEPPDLETRVAILKSKALQLNVELGDE
VAFFIGKKIRSNIRELEGALRRVVANSTFTGKEISIEFSKNALRDMLAAQAKQVTIENIQ
KTVCEYFQIRTSDLLSAKRSRSIARPRQIAMTLAKELTNHSLPEIGSAFGGRDHTTVIHA
NKKINELRDSDPRIAEDYSNLLRTLSS
>HMHBLCGN_03147
MDLWQQCLHHLERKLPAQQFNTWIRPLQAEESTTKIRLLAPNTFVLDWVRNHYIKIINSY
LDEICKDERPIVEIIIGTRKKPTQLPDRSVKKQATIERSDKLESVSAIESNLNRSFTFES
FVEGKSNQLARAASMQIASNPGKAYNPLFIYGGVGLGKTHLMHAVGNAILSENPNAKVLY
LHSERFVADMVRALQHNKIDEFKKRYRSVNALLIDDIQFFAGKERSQEEFFHTFNALFES
QQQIILSSDRFPKEVKGLEERLKSRFGWGLTVAIEPPDLETRVAILKSKALQLNVELGDE
VAFFIGKKIRSNIRELEGALRRVVANSTFTGKEISIEFSKNALRDMLAAQAKQVTIENIQ
KTVCEYFQIRTSDLLSAKRSRSIARPRQIAMTLAKELTNHSLPEIGSAFGGRDHTTVIHA
NKKINELRDSDPRIAEDYSNLLRTLSS
>DMJIHGIA_01356
MDLWQQCLHHLERKLPAQQFNTWIRPLQAEESTTKIRLLAPNTFVLDWVRNHYIKIINSY
LDEICKDERPIVEIIIGTRKKPTQLPDRSVKKQATIERSDKLESVSAIESNLNRSFTFES
FVEGKSNQLARAASMQIASNPGKAYNPLFIYGGVGLGKTHLMHAVGNAILSENPNAKVLY
LHSERFVADMVRALQHNKIDEFKKRYRSVNALLIDDIQFFAGKERSQEEFFHTFNALFES
QQQIILSSDRFPKEVKGLEERLKSRFGWGLTVAIEPPDLETRVAILKSKALQLNVELGDE
VAFFIGKKIRSNIRELEGALRRVVANSTFTGKEISIEFSKNALRDMLAAQAKQVTIENIQ
KTVCEYFQIRTSDLLSAKRSRSIARPRQIAMTLAKELTNHSLPEIGSAFGGRDHTTVIHA
NKKINELRDSDPRIAEDYSNLLRTLSS
>DDLEKDFJ_02785
MDLWQQCLHHLERKLPAQQFNTWIRPLQAEENTTKIRLLAPNTFVLDWVRNHYIKIINSY
LDEICEDERPTVEIIIGTRKKPTQLPDRSVKKQATIERSDKLESVSTIESNLNRSFTFES
FVEGKSNQLARAASMQIASNPGKAYNPLFIYGGVGLGKTHLMHAVGNAILSENPNAKVLY
LHSERFVADMVRALQHNKIDEFKKRYRSVNALLIDDIQFFAGKERSQEEFFHTFNALFES
QQQIILSSDRFPKEVKGLEERLKSRFGWGLTVAIEPPDLETRVAILKSKALQLNVELGDE
VAFFIGKKIRSNIRELEGALRRVVANSTFTGKEISIEFSKNALRDMLAAQAKQVTIENIQ
KTVCEYFQIRTSDLLSAKRSRSIARPRQIAMTLAKELTNHSLPEIGSAFGGRDHTTVIHA
NKKINELRDSDPRIAEDYSNLLRTLSS
>NGAMOLHF_00079
MDLWQQCLHHLERKLPAQQFNTWIRPLQAEENTTKIRLLAPNTFVLDWVRNHYIKIINSY
LDEICEDERPTVEIIIGTRKKPTQLPDRSVKKQATIERSDKLESVSTIESNLNRSFTFES
FVEGKSNQLARAASMQIASNPGKAYNPLFIYGGVGLGKTHLMHAVGNAILSENPNAKVLY
LHSERFVADMVRALQHNKIDEFKKRYRSVNALLIDDIQFFAGKERSQEEFFHTFNALFES
QQQIILSSDRFPKEVKGLEERLKSRFGWGLTVAIEPPDLETRVAILKSKALQLNVELGDE
VAFFIGKKIRSNIRELEGALRRVVANSTFTGKEISIEFSKNALRDMLAAQAKQVTIENIQ
KTVCEYFQIRTSDLLSAKRSRSIARPRQIAMTLAKELTNHSLPEIGSAFGGRDHTTVIHA
NKKINELRDSDPRIAEDYSNLLRTLSS
>LHPEGIIC_00629
MDLWQQCLHHLERKLPAQQFNTWIRPLQAEESTTKIRLLAPNTFVLDWVRNHYIKIINSY
LDEICKDERPIVEIIIGTRKKPTQLPDRSVKKQATIERSDKLESVSAIESNLNRSFTFES
FVEGKSNQLARAASMQIASNPGKAYNPLFIYGGVGLGKTHLMHAVGNAILSENPNAKVLY
LHSERFVADMVRALQHNKIDEFKKRYRSVNALLIDDIQFFAGKERSQEEFFHTFNALFES
QQQIILSSDRFPKEVKGLEERLKSRFGWGLTVAIEPPDLETRVAILKSKALQLNVELGDE
VAFFIGKKIRSNIRELEGALRRVVANSTFTGKEISIEFSKNALRDMLAAQAKQVTIENIQ
KTVCEYFQIRTSDLLSAKRSRSIARPRQIAMTLAKELTNHSLPEIGSAFGGRDHTTVIHA
NKKINELRDSDPRIAEDYSNLLRTLSS
>MCNPNBIB_04825
MLDWVRNHYIKIINSYLDEICKDERPIVEIIIGTRKKPTQLPDRSVKKQATIERSDKLES
VSAIESNLNRSFTFESFVEGKSNQLARAASMQIASNPGKAYNPLFIYGGVGLGKTHLMHA
VGNAILSENPNAKVLYLHSERFVADMVRALQHNKIDEFKKRYRSVNALLIDDIQFFAGKE
RSQEEFFHTFNALFESQQQIILSSDRFPKEVKGLEERLKSRFGWGLTVAIEPPDLETRVA
ILKSKALQLNVELGDEVAFFIGKKIRSNIRELEGALRRVVANSTFTGKEISIEFSKNALR
DMLAAQAKQVTIENIQKTVCEYFQIRTSDLLSAKRSRSIARPRQIAMTLAKELTNHSLPE
IGSAFGGRDHTTVIHANKKINELRDSDPRIAEDYSNLLRTLSS
