# Supplementary material for: The complete and closed genome of the facultative generalist Candidatus Endoriftia persephone from deep‐sea hydrothermal vents
Source: Mol Ecol Resour. 2022 Jun 30;22(8):3106–23. doi: 10.1111/1755-0998.13668 (PMC9796809; doi:10.1111/1755-0998.13668)
Supplement: Supplementary file 4 — Data S1 Zip file containing annotation/intermediary files, as well as in‐house bioinformatic scripts used in this manuscript. [file MEN-22-3106-s004.zip › Supplementary_File1/03-Orthology/pangenome_set/OG0000364.fa]

>ELPFPBOH_00002
MSIKMKLQINREHLLLPLQKITGVVEKRQTLPILANVLFQAKHNQLIMTATDLEIEMRTY
LDIDCSDEFEFTIPALKLLSICKSLPDGSTLNIEEKNDRVNISTGNNRFSLSLLPANDYP
SIQSSSSNISFEVQQGILRKLIANTQFAMAQQDVRYYLNGLLLEISNGIIKTVATDGHRL
AFSQIKAIENYELKTQLIIPRKAIIELYRLLDESENTIRFEVSSNYVRVHLDRTIFTSKL
IDGVFPDYEKVIPKNNENKLVMDKSELKKSLRRASILSNEKYKGIKLEIKEDRVQIIANN
PEQEEAKIEIDLDYSGKELNIGLNVNYLLDVLNAIIESNITIEFKNKDSSILVYGAENPD
SKYVIMPMRI
>HMHBLCGN_03146
MSIKMKLQINREHLLLPLQKITGVVEKRQTLPILANVLFQAKHNQLIMTATDLEIEMRTY
LDIDCSDEFEFTIPALKLLSICKSLPDGSTLNIEEKNDRVNISTGNNRFSLSLLPANDYP
SIQSSSSNISFEVQQGILRKLIANTQFAMAQQDVRYYLNGLLLEISNGIIKTVATDGHRL
AFSQIKAIENYELKTQLIIPRKAIIELYRLLDESENTIRFEVSSNYVRVHLDRTIFTSKL
IDGVFPDYEKVIPKNNENKLVMDKSELKKSLRRASILSNEKYKGIKLEIKEDRVQIIANN
PEQEEAKIEIDLDYSGKELNIGLNVNYLLDVLNAIIESNITIEFKNKDSSILVYGAENPD
SKYVIMPMRI
>DMJIHGIA_01355
MSIKMKLQINREHLLLPLQKITGVVEKRQTLPILANVLFQAKHNQLIMTATDLEIEMRTY
LDIDCSDEFEFTIPALKLLSICKSLPDGSTLNIEEKNDRVNISTGNNRFSLSLLPANDYP
SIQSSSSNISFEVQQGILRKLIANTQFAMAQQDVRYYLNGLLLEISNGIIKTVATDGHRL
AFSQIKAIENYELKTQLIIPRKAIIELYRLLDESENTIRFEVSSNYVRVHLDRTIFTSKL
IDGVFPDYEKVIPKNNENKLVMDKSELKKSLRRASILSNEKYKGIKLEIKEDRVQIIANN
PEQEEAKIEIDLDYSGKELNIGLNVNYLLDVLNAIIESNITIEFKNKDSSILVYGAENPD
SKYVIMPMRI
>DDLEKDFJ_02784
MSIKMKLQINREHLLLPLQKITGVVEKRQTLPILANVLFQAKHNQLIMTATDLEIEMRTY
LDIDCSDEFEFTIPALKLLSICKSLPDGSSLNIEEKNDRVNISTGNNRFSLSLLPANDYP
SIQSSSSNISFEVQQGILRKLIANTQFAMAQQDVRYYLNGLLLEINNGFIKTVATDGHRL
AFSQIKAIENNELKTQLIIPRKAIIELYRLLDESENIIRFEVSSNYIRVHLYRTIFTSKL
IDGIFPDYEKVIPKNNENKLVMDKSELKQSLRRASILSNEKYKGIKLEIKEDRVQIIANN
PEQEEAKIEIDLDYSGKELNIGLNVTYLLDVLNAITESNITIEFKNKDSSILIYGAENPD
NKYVIMPMRI
>NGAMOLHF_00080
MSIKMKLQINREHLLLPLQKITGVVEKRQTLPILANVLFQAKHNQLIMTATDLEIEMRTY
LDIDCSDEFEFTIPALKLLSICKSLPDGSSLNIEEKNDRVNISTGNNRFSLSLLPANDYP
SIQSSSSNISFEVQQGILRKLIANTQFAMAQQDVRYYLNGLLLEINNGFIKTVATDGHRL
AFSQIKAIENNELKTQLIIPRKAIIELYRLLDESENIIRFEVSSNYIRVHLYRTIFTSKL
IDGIFPDYEKVIPKNNENKLVMDKSELKQSLRRASILSNEKYKGIKLEIKEDRVQIIANN
PEQEEAKIEIDLDYSGKELNIGLNVTYLLDVLNAITESNITIEFKNKDSSILIYGAENPD
NKYVIMPMRI
>LHPEGIIC_00628
MSIKMKLQINREHLLLPLQKITGVVEKRQTLPILANVLFQAKHNQLIMTATDLEIEMRTY
LDIDCSDEFEFTIPALKLLSICKSLPDGSTLNIEEKNDRVNISTGNNRFSLSLLPANDYP
SIQSSSSNISFEVQQGILRKLIANTQFAMAQQDVRYYLNGLLLEISNGIIKTVATDGHRL
AFSQIKAIENYELKTQLIIPRKAIIELYRLLDESENTIRFEVSSNYVRVHLDRTIFTSKL
IDGVFPDYEKVIPKNNENKLVMDKSELKKSLRRASILSNEKYKGIKLEIKEDRVQIIANN
PEQEEAKIEIDLDYSGKELNIGLNVNYLLDVLNAIIESNITIEFKNKDSSILVYGAENPD
SKYVIMPMRI
>MCNPNBIB_04827
MAQQDVRYYLNGLLLEISNGIIKTVATDGHRLAFSQIKAIENYELKTQLIIPRKAIIELY
RLLDESENTIRFEVSSNYVRVHLDRTIFTSKLIDGVFPDYEKVIPKNNENKLVMDKSELK
KSLRRASILSNEKYKGIKLEIKEDRVQIIANNPEQEEAKIEIDLDYSRKGIKHRFKCKLS
VRCFKCNN
