# Supplementary material for: The complete and closed genome of the facultative generalist Candidatus Endoriftia persephone from deep‐sea hydrothermal vents
Source: Mol Ecol Resour. 2022 Jun 30;22(8):3106–23. doi: 10.1111/1755-0998.13668 (PMC9796809; doi:10.1111/1755-0998.13668)
Supplement: Supplementary file 4 — Data S1 Zip file containing annotation/intermediary files, as well as in‐house bioinformatic scripts used in this manuscript. [file MEN-22-3106-s004.zip › Supplementary_File1/03-Orthology/pangenome_set/OG0000365.fa]

>ELPFPBOH_00009
MSSQRDSWQEMMAAVQAFHDKHDFKNTGGEELKYRVALMAEELGEISSCVTKGKRVELLA
EEVADLLILVMGTGIAADFDLNAAFWNKMEKLMKRESRMVNGHIRVSEFRDMDG
>HMHBLCGN_03139
MSSQRDSWQEMMAAVQAFHDKHDFKNTGGEELKYRVALMAEELGEISSCVTKGKRVELLA
EEVADLLILVMGTGIAADFDLNAAFWNKMEKLMKRESRMVNGHIRVSEFRDMDG
>DMJIHGIA_01345
MSSQRDSWQEMMAAVQAFHDKHDFKNTGGEELKYRVALMAEELGEISSCVTKGKRVELLA
EEVADLLILVMGTGIAADFDLNAAFWNKMEKLMKRESRMVNGHIRVSEFRDMDG
>DDLEKDFJ_02775
MAAVQAFHDKHDFKNTGGEELKYRVALMAEELGEISSCVTKGKRVELLAEEVADLLILIM
GTGIAADFDLNAAFWNKMEKLMKRESRMVNGHIRVSEFRDMDG
>NGAMOLHF_01967
MSSQPDSWQEMMAAVQAFHDKHDFKNTGGEELKYRVALMAEELGEISSCVTKGKRVELLA
EEVADLLILIMGTGIAADFDLNAAFWNKMEKLMKRESRMVNGHIRVSEFRDMDG
>LHPEGIIC_00620
MSSQRDSWQEMMAAVQAFHDKHDFKNTGGEELKYRVALMAEELGEISSCVTKGKRVELLA
EEVADLLILVMGTGIAADFDLNAAFWNKMEKLMKRESRMVNGHIRVSEFRDMDG
>MCNPNBIB_03782
MSSQRDSWQEMMAAVQAFHDKHDFKNTGGEELKYRVALMAEELGEISSCVTKGKRVELLA
EEVADLLILVMGTGIAADFDLNAAFWNKMEKLMKRESRMVNGHIRVSEFRDMDG
