# Supplementary material for: The complete and closed genome of the facultative generalist Candidatus Endoriftia persephone from deep‐sea hydrothermal vents
Source: Mol Ecol Resour. 2022 Jun 30;22(8):3106–23. doi: 10.1111/1755-0998.13668 (PMC9796809; doi:10.1111/1755-0998.13668)
Supplement: Supplementary file 4 — Data S1 Zip file containing annotation/intermediary files, as well as in‐house bioinformatic scripts used in this manuscript. [file MEN-22-3106-s004.zip › Supplementary_File1/03-Orthology/pangenome_set/OG0000366.fa]

>ELPFPBOH_00010
MAERVDLLFELGTEELPPLALKRLSDALTQEFVAGLKRAGLAHGKVESFAAPRRLAVRIS
DCASRQADRTIERRGPAVKAAFDADGNPTKAAEGFARSVGTTVDQLQRQKSDKGEWLCYQ
LKETGKSTRNLLPEIAETALARLPIPKRMRWGASEAQFVRPVHWLLFLLGNEVVPCTLLE
AEADRFTYGHRFHHPAAIEINSPAEYADKLETTGYVIADFARRQEQIRSHVVQTAQALGG
IADLDEALLDEVTALNEWPVPIAGSFEERFLEVPHEALVLTMKKNQKYFPLFDSEQRLLN
HFITIANIDSPKPELIKEGNERVVRPRLADAMFFWQQDSKKRLEDHRESLKHVVFQRKLG
SMADKSERVADLAIYIAEQIGADQERVRRAGLLSRCDLMTEMVYEFPEMQGIMGRYQAQR
DGEDAELAQAMDEFYMPRFSGDQLPQSQTGIAIALAERIDTLVGIFGIGMKPTGDKDPFA
LRRAALGAIRIMSEHSLSVNLPDLIANSAELLADKIEQNDTIVLVYDFIIERLKGVCLEQ
GISSDQFQAVASIRPKSIADFYRRLEAVKAFRDLDESEALAAANKRIQNLLKKVDGEVQE
HVNTQLLKQPEERELNDQLQAMKLRVSPMIESADYQGTLMGLAELRQPVDRFFDQVLVMA
DQADIRNNRLALLKGLSNLFLKVADISMLRHS
>HMHBLCGN_03138
MAERVDLLFELGTEELPPLALKRLSDALTQEFVAGLKRAGLAHGEVESFAAPRRLAVRIS
DCASRQADRTIERRGPAVKAAFDADGNPTKAAEGFARSVGTTVDQLQRQKSDKGEWLCYQ
LKETGKSTRNLLPEIAETALARLPIPKRMRWGASEAQFVRPVHWLLFLLGNEVVPCTLLE
AEADRFTYGHRFHHPAAIEINSPAEYADKLETTGYVIADFARRQEQIRSHVVQTAQALGG
IADLDEALLDEVTALNEWPVPIAGSFEERFLEVPHEALVLTMKKNQKYFPLFDSEQRLLN
HFITIANIDSPKPELIKEGNERVVRPRLADAMFFWQQDSKKRLEDHRESLKHVVFQRKLG
SMADKSERVADLAIYIAEQIGADQERVRRAGLLSRCDLMTEMVYEFPEMQGIMGRYQAQR
DGEDAELAQAMDEFYMPRFSGDQLPQSQTGIAIALAERIDTLVGIFGIGMKPTGDKDPFA
LRRAALGAIRIMSEHSLSVNLPDLIANSAELLADKIEQNDTIVLVYDFIIERLKGVCLEQ
GISSDQFQAVASIRPKSIADFYRRLEAVKAFRDLDESEALAAANKRIQNLLKKVDGEVQE
HVNTQLLKQPEERELNDQLQAMKLRVSPMIESADYQGTLMGLAELRQPVDRFFDQVLVMA
DQADIRNNRLALLKGLSNLFLKVADVSMLRHS
>DMJIHGIA_01344
MAERVDLLFELGTEELPPLALKRLSDALTQEFVAGLKRAGLAHGKVESFAAPRRLAVRIS
DCASRQADRTIERRGPAVKAAFDADGNPTKAAEGFARSVGTTVDQLQRQKSDKGEWLCYQ
LKETGKSTRNLLPEIAETALARLPIPKRMRWGASEAQFVRPVHWLLFLLGNEVVPCTLLE
AEADRFTYGHRFHHPAAIEINSPAEYADKLETTGYVIADFARRQEQIRSHVVQTAQALGG
IADLDEALLDEVTALNEWPVPIAGSFEERFLEVPHEALVLTMKKNQKYFPLFDSEQRLLN
HFITIANIDSPKPELIKEGNERVVRPRLADAMFFWQQDSKKRLEDHRESLKHVVFQRKLG
SMADKSERVADLAIYIAEQIGADQERVRRAGLLSRCDLMTEMVYEFPEMQGIMGRYQAQR
DGEDAELAQAMDEFYMPRFSGDQLPQSQTGIAIALAERIDTLVGIFGIGMKPTGDKDPFA
LRRAALGAIRIMSEHSLSVNLPDLIANSAELLADKIEQNDTIVLVYDFIIERLKGVCLEQ
GISSDQFQAVASIRPKSIADFYRRLEAVKAFRDLDESEALAAANKRIQNLLKKVDGEVQE
HVNTQLLKQPEERELNDQLQAMKLRVSPMIESADYQGTLMGLAELRQPVDRFFDQVLVMA
DQADIRNNRLALLKGLSNLFLKVADISMLRHS
>DDLEKDFJ_02774
MAERVDLLFELGTEELPPLALKRLSDALTQEFVAGLKRAGLAHGEVESFAAPRRLAARIS
DCASRQADRTIERRGPAVKAAFDADGNPTKAAEGFARSVGTTVDQLQRQKSDKGEWLCYQ
LKETGKSTQNLLPEIAETALARLPIPKRMRWGASEAQFVRPVHWLLFLLGNEVVPCTLLE
AEADRFTYGHRFHHPTAIEINSPAEYADKLETTGYVIADFARRQEQIRSHVVQTAQALGG
VADLDEALLDEVTALNEWPVPIAGSFEERFLEVPHEALVLTMKKNQKYFPLFDSEQRLLN
HFITIANIDSPKPELIKEGNERVVRPRLADAMFFWQQDGKRRLEDHRESLKRVVFQRKLG
SMADKSERVADLAIYIAEQIGADQELVKRAGLLSRCDLMTEMVYEFPEMQGIMGRYQAQR
DGEDAELAQAMDEFYMPRFSGDQLPQSQTGIAIALAERIDTLVGIFGIGMKPTGDKDPFA
LRRAALGAIRIMSEHSLSVNLPDLIANSAELLADKIEQTDTIELVYDFIIERLKGVCLEQ
GISSDQFQAVASIRPKSIADFYRRLEAVKAFRDLDESEALAAANKRIQNLLKKVDGEVQE
HVNTQLLEQPEERELNDQLQAMKLRVSPMIESADYQGTLMGLAELRKPVDRFFDQVLVMA
DQADIRNNRLALLKGLSNLFLKVADVSMLRHS
>NGAMOLHF_01966
MAERVDLLFELGTEELPPLALKRLSDALTQEFVAGLKRAGLAHGEVESFAAPRRLAARIS
DCASRQADRTIERRGPAVKAAFDADGNPTKAAEGFARSVGTTVDQLQRQKSDKGEWLCYQ
LKETGKSTQNLLPEIAETALARLPIPKRMRWGASEAQFVRPVHWLLFLLGNEVVPCTLLE
AEADRFTYGHRFHHPTAIEINSPAEYADKLETTGYVIADFARRQEQIRSHVVQTAQALGG
VADLDEALLDEVTALNEWPVPIAGSFEERFLEVPHEALVLTMKKNQKYFPLFDSEQRLLN
HFITIANIDSPKPELIKEGNERVVRPRLADAMFFWQQDGKRRLEDHRESLKRVVFQRKLG
SMADKSERVADLAIYIAEQIGADQELVKRAGLLSRCDLMTEMVYEFPEMQGIMGRYQAQR
DGEDAELAQAMDEFYMPRFSGDQLPQSQTGIAIALAERIDTLVGIFGIGMKPTGDKDPFA
LRRAALGAIRIMSEHSLSVNLPDLIANSAELLADKIEQTDTIELVYDFIIERLKGVCLEQ
GISSDQFQAVASIRPKSIADFYRRLEAVKAFRDLDESEALAAANKRIQNLLKKVDGEVQE
HVNTQLLEQPEERELNDQLQAMKLRVSPMIESADYQGTLMGLAELRKPVDRFFDQVLVMA
DQADIRNNRLALLKGLSNLFLKVADVSMLRHS
>LHPEGIIC_00619
MAERVDLLFELGTEELPPLALKRLSDALTQEFVAGLKRAGLAHGKVESFAAPRRLAVRIS
DCASRQADRTIERRGPAVKAAFDADGNPTKAAEGFARSVGTTVDQLQRQKSDKGEWLCYQ
LKETGKSTRNLLPEIAETALARLPIPKRMRWGASEAQFVRPVHWLLFLLGNEVVPCTLLE
AEADRFTYGHRFHHPAAIEINSPAEYADKLETTGYVIADFARRQEQIRSHVVQTAQALGG
IADLDEALLDEVTALNEWPVPIAGSFEERFLEVPHEALVLTMKKNQKYFPLFDSEQRLLN
HFITIANIDSPKPELIKEGNERVVRPRLADAMFFWQQDSKKRLEDHRESLKHVVFQRKLG
SMADKSERVADLAIYIAEQIGADQERVRRAGLLSRCDLMTEMVYEFPEMQGIMGRYQAQR
DGEDAELAQAMDEFYMPRFSGDQLPQSQTGIAIALAERIDTLVGIFGIGMKPTGDKDPFA
LRRAALGAIRIMSEHSLSVNLPDLIANSAELLADKIEQNDTIVLVYDFIIERLKGVCLEQ
GISSDQFQAVASIRPKSIADFYRRLEAVKAFRDLDESEALAAANKRIQNLLKKVDGEVQE
HVNTQLLKQPEERELNDQLQAMKLRVSPMIESADYQGTLMGLAELRQPVDRFFDQVLVMA
DQADIRNNRLALLKGLSNLFLKVADISMLRHS
>MCNPNBIB_03780
MNRSSMWCSNGSSAAWPTNRERVADLAIYIAEQIGADQERVRRAGLLSRCDLMTEMVYEF
PEMQGIMGRYQAQRDGEDAELAQAMDEFYMPRFSGDQLPQSQTGIAIALAERIDTLVGIF
GIGMKPTGDKDPFALRRAALGAIRIMSEHSLSVNLPDLIANSAELLADKIEQNDTIVLVY
DFIIERLKGVCLEQGISSDQFQAVASDPAEEYCRFLSST
