# Supplementary material for: The complete and closed genome of the facultative generalist Candidatus Endoriftia persephone from deep‐sea hydrothermal vents
Source: Mol Ecol Resour. 2022 Jun 30;22(8):3106–23. doi: 10.1111/1755-0998.13668 (PMC9796809; doi:10.1111/1755-0998.13668)
Supplement: Supplementary file 4 — Data S1 Zip file containing annotation/intermediary files, as well as in‐house bioinformatic scripts used in this manuscript. [file MEN-22-3106-s004.zip › Supplementary_File1/03-Orthology/pangenome_set/OG0000367.fa]

>ELPFPBOH_00011
VNQADDLKPDLSTFQGLIFALQAYWAKQGCVILQPYDMEMGAGTFHTATFLRSIGPEPWN
AAYVQPSRRPTDGRYGENPNRLQHYYQYQVAMKPSPMNIQELYLGSLEMLGIDPKVHDIR
FVEDNWESPTLGAWGLGWEVWLNGMEVTQFTYFQQVGGLDCRPVTGEITYGLERIAMYIQ
GVESVFDLVWTHGPHGPVTYGDVFHQNEVEQSAYNFEHADVDFLFGYFDQCEKASNKLIE
LGLPLPAYEQVLKASHAFNLLDARHAISVTERQSYILKVRALSRAVAKAYYDAREKLGFP
MLNTDAEVANG
>HMHBLCGN_03137
MNQADDLKPDLSTFQGLIFALQAYWAKQGCVILQPYDMEMGAGTFHTATFLRSIGPEPWN
AAYVQPSRRPTDGRYGENPNRLQHYYQYQVAMKPSPMNIQELYLGSLEMLGIDPKVHDIR
FVEDNWESPTLGAWGLGWEVWLNGMEVTQFTYFQQVGGLDCRPVTGEITYGLERIAMYIQ
GVESVFDLVWTHGPHGPVTYGDVFHQNEVEQSAYNFEHADVDFLFGYFDQCEKASNKLIE
LGLPLPAYEQVLKASHAFNLLDARHAISVTERQSYILKVRALSRAVAKAYYDAREKLGFP
MLNTDAEVANG
>DMJIHGIA_01343
MNQADDLKPDLSTFQGLIFALQAYWAKQGCVILQPYDMEMGAGTFHTATFLRSIGPEPWN
AAYVQPSRRPTDGRYGENPNRLQHYYQYQVAMKPSPMNIQELYLGSLEMLGIDPKVHDIR
FVEDNWESPTLGAWGLGWEVWLNGMEVTQFTYFQQVGGLDCRPVTGEITYGLERIAMYIQ
GVESVFDLVWTHGPHGPVTYGDVFHQNEVEQSAYNFEHADVDFLFGYFDQCEKASNKLIE
LGLPLPAYEQVLKASHAFNLLDARHAISVTERQSYILKVRALSRAVAKAYYDAREKLGFP
MLNTDAEVANG
>DDLEKDFJ_02773
MNQADDLKPDLSTFQGLIFALQAYWAKQGCVILQPYDMEMGAGTFHTATFLRSIGPEPWN
AAYVQPSRRPTDGRYGENPNRLQHYYQYQVAMKPSPMNIQELYLGSLEMLGIDPKVHDIR
FVEDNWESPTLGAWGLGWEVWLNGMEVTQFTYFQQVGGLDCHPVTGEITYGLERIAMYIQ
GVESVFDLVWTHGPHGPVTYGDVFHQNEVEQSAYNFEHADVDFLFGYFDQCEKASNKLIE
LGLPLPAYEQVLKASHAFNLLDARHAISVTERQSYILKVRALSRVVAKAYYDAREKLGFP
MLNTDAEVANG
>NGAMOLHF_01965
MNQADDLKPDLSTFQGLIFALQAYWAKQGCVILQPYDMEMGAGTFHTATFLRSIGPEPWN
AAYVQPSRRPTDGRYGENPNRLQHYYQYQVAMKPSPMNIQELYLGSLEMLGIDPKVHDIR
FVEDNWESPTLGAWGLGWEVWLNGMEVTQFTYFQQVGGLDCHPVTGEITYGLERIAMYIQ
GVESVFDLVWTHGPHGPVTYGDVFHQNEVEQSAYNFEHADVDFLFGYFDQCEKASNKLIE
LGLPLPAYEQVLKASHAFNLLDARHAISVTERQSYILKVRALSRAVAKAYYDAREKLGFP
MLNTDAEVANG
>LHPEGIIC_00618
MNQADDLKPDLSTFQGLIFALQAYWAKQGCVILQPYDMEMGAGTFHTATFLRSIGPEPWN
AAYVQPSRRPTDGRYGENPNRLQHYYQYQVAMKPSPMNIQELYLGSLEMLGIDPKVHDIR
FVEDNWESPTLGAWGLGWEVWLNGMEVTQFTYFQQVGGLDCRPVTGEITYGLERIAMYIQ
GVESVFDLVWTHGPHGPVTYGDVFHQNEVEQSAYNFEHADVDFLFGYFDQCEKASNKLIE
LGLPLPAYEQVLKASHAFNLLDARHAISVTERQSYILKVRALSRAVAKAYYDAREKLGFP
MLNTDAEVANG
>MCNPNBIB_04473
MAGSIAARSPGEITYGLERIAMYIQGVESVFDLVWTHGPHGPVTYGDVFHQNEVEQSAYN
FEHADVDFLFGYFDQCEKASNKLIELGLPLPAYEQVLKASHAFNLLDARHAISVTERQSY
ILKVRALSRAVAKAYYDAQREAGLSHAQHRCGGGQWLNESICYLNSAPRSYHRWHLSASL
MP
