# Supplementary material for: The complete and closed genome of the facultative generalist Candidatus Endoriftia persephone from deep‐sea hydrothermal vents
Source: Mol Ecol Resour. 2022 Jun 30;22(8):3106–23. doi: 10.1111/1755-0998.13668 (PMC9796809; doi:10.1111/1755-0998.13668)
Supplement: Supplementary file 4 — Data S1 Zip file containing annotation/intermediary files, as well as in‐house bioinformatic scripts used in this manuscript. [file MEN-22-3106-s004.zip › Supplementary_File1/03-Orthology/pangenome_set/OG0000370.fa]

>ELPFPBOH_00015
MASEVMKMMKDNEVKFVDLRFTDTRGKEQHVTLPAHEVDEEMFTDGKMFDGSSIAGWKGI
NESDMILMPEAATAVMDPFADENTLIVRCDILEPATMQGYERDPRSVAKRAEAYLQSTGI
ADQAFFGPEPEFFVLDDVRWSADMSGCMVKIDSEEAEWNSERVYEDGNIGHRPGVKGGYF
PVPPVDSLHDLRGAMCLAMEEMGVPVEVHHHEVATGGQCEIGTKFSTLVERADWVQIQKY
ATWNVGHAYGKTVTFMPKPIVGDNGSGMHVHQSLAKDGENIFAGDQYGGLSESALYYIGG
IIKHARALNAFTNASTNSYKRLVPGFEAPVMLAYSARNRSASIRIPWVSSPKGRRVEVRF
PDPTANPYLAFAAMMMAGLDGIQNKIHPGDAMDKDLYDLPAEEAANIPTVCHSLDQALDA
LDADREFLTAGGVFTDDLIDGYIELKMEEVTRLRMTTHPVEFDMYYSL
>HMHBLCGN_03133
MASEVMKMMKDNEVKFVDLRFTDTRGKEQHVTLPAHEVDEEMFTDGKMFDGSSIAGWKGI
NESDMILMPEAATAVMDPFADENTLIVRCDILEPATMQGYERDPRSVAKRAEAYLQSTGI
ADQAFFGPEPEFFVLDDVRWSADMSGCMVKIDSEEAEWNSERVYEDGNIGHRPGVKGGYF
PVPPVDSLHDLRGAMCLAMEEMGVPVEVHHHEVATGGQCEIGTKFSTLVERADWVQIQKY
ATWNVGHAYGKTVTFMPKPIVGDNGSGMHVHQSLAKDGENIFAGDQYGGLSESALYYIGG
IIKHARALNAFTNASTNSYKRLVPGFEAPVMLAYSARNRSASIRIPWVSSPKGRRVEVRF
PDPTANPYLAFAAMMMAGLDGIQNKIHPGDAMDKDLYDLPAEEAANIPTVCHSLDQALDA
LDADREFLTAGGVFTDDLIDGYIELKMEEVTRLRMTTHPVEFDMYYSL
>DMJIHGIA_01339
MASEVMKMMKDNEVKFVDLRFTDTRGKEQHVTLPAHEVDEEMFTDGKMFDGSSIAGWKGI
NESDMILMPEAATAVMDPFADENTLIVRCDILEPATMQGYERDPRSVAKRAEAYLQSTGI
ADQAFFGPEPEFFVLDDVRWSADMSGCMVKIDSEEAEWNSERVYEDGNIGHRPGVKGGYF
PVPPVDSLHDLRGAMCLAMEEMGVPVEVHHHEVATGGQCEIGTKFSTLVERADWVQIQKY
ATWNVGHAYGKTVTFMPKPIVGDNGSGMHVHQSLAKDGENIFAGDQYGGLSESALYYIGG
IIKHARALNAFTNASTNSYKRLVPGFEAPVMLAYSARNRSASIRIPWVSSPKGRRVEVRF
PDPTANPYLAFAAMMMAGLDGIQNKIHPGDAMDKDLYDLPAEEAANIPTVCHSLDQALDA
LDADREFLTAGGVFTDDLIDGYIELKMEEVTRLRMTTHPVEFDMYYSL
>DDLEKDFJ_02769
MASEVMKMMKDNEVKFVDLRFTDTRGKEQHVTLPAHEVDEEMFTDGKMFDGSSIAGWKGI
NESDMILMPEAATAVMDPFADENTLIVRCDILEPATMQGYERDPRSVAKRAEAYLQSTGI
ADQAFFGPEPEFFVLDDVRWSADMSGCMVKIDSEEAEWNSERVYEDGNIGHRPGVKGGYF
PVPPVDSLHDLRGAMCLAMEEMGVPVEVHHHEVATGGQCEIGTKFSTLVERADWVQIQKY
ATWNVGHAYGKTVTFMPKPIVGDNGSGMHVHQSLAKDGENIFAGDQYGGLSESALYYIGG
IIKHARALNAFTNASTNSYKRLVPGFEAPVMLAYSARNRSASIRIPWVSSPKGRRVEVRF
PDPTANPYLAFAAMMMAGLDGIQNKIHPGDAMDKDLYDLPAEEAANIPTVCHSLDQALEA
LDADREFLTAGGVFTDDLIDGYIELKMEEVTRLRMTTHPVEFDMYYSL
>NGAMOLHF_02021
MSGCMVKIDSEEAEWNSERVYEDGNIGHRPGVKGGYFPVPPVDSLHDLRGAMCLAMEEMG
VPVEVHHHEVATGGQCEIGTKFSTLVERADWVQIQKYATWNVGHAYGKTVTFMPKPIVGD
NGSGMHVHQSLAKDGENIFAGDQYGGLSESALYYIGGIIKHARALNAFTNASTNSYKRLV
PGFEAPVMLAYSARNRSASIRIPWVSSPKGRRVEVRFPDPTANPYLAFAAMMMAGLDGIQ
NKIHPGDAMDKDLYDLPAEEAANIPTVCHSLDQALEALDADREFLTAGGVFTDDLIDGYI
ELKMEEVTRLRMTTHPVEFDMYYSL
>LHPEGIIC_00614
MASEVMKMMKDNEVKFVDLRFTDTRGKEQHVTLPAHEVDEEMFTDGKMFDGSSIAGWKGI
NESDMILMPEAATAVMDPFADENTLIVRCDILEPATMQGYERDPRSVAKRAEAYLQSTGI
ADQAFFGPEPEFFVLDDVRWSADMSGCMVKIDSEEAEWNSERVYEDGNIGHRPGVKGGYF
PVPPVDSLHDLRGAMCLAMEEMGVPVEVHHHEVATGGQCEIGTKFSTLVERADWVQIQKY
ATWNVGHAYGKTVTFMPKPIVGDNGSGMHVHQSLAKDGENIFAGDQYGGLSESALYYIGG
IIKHARALNAFTNASTNSYKRLVPGFEAPVMLAYSARNRSASIRIPWVSSPKGRRVEVRF
PDPTANPYLAFAAMMMAGLDGIQNKIHPGDAMDKDLYDLPAEEAANIPTVCHSLDQALDA
LDADREFLTAGGVFTDDLIDGYIELKMEEVTRLRMTTHPVEFDMYYSL
>MCNPNBIB_04482
MCLAMEEMGVPVEVHHHEVATGGQCEIGTKFSTLVERADWVQIQKYATWNVGHAYGKTVT
FMPKPIVGDNGSGMHVHQSLAKDGENIFAGDQYGGLSESALYYIGGIIKHARAAERLH
