# Supplementary material for: The complete and closed genome of the facultative generalist Candidatus Endoriftia persephone from deep‐sea hydrothermal vents
Source: Mol Ecol Resour. 2022 Jun 30;22(8):3106–23. doi: 10.1111/1755-0998.13668 (PMC9796809; doi:10.1111/1755-0998.13668)
Supplement: Supplementary file 4 — Data S1 Zip file containing annotation/intermediary files, as well as in‐house bioinformatic scripts used in this manuscript. [file MEN-22-3106-s004.zip › Supplementary_File1/03-Orthology/pangenome_set/OG0000373.fa]

>ELPFPBOH_00023
VSTLKNDRFLRALLRQPVDVTPVWMMRQAGRYLPEYRATRAKAGSFMDLCRNPELACEVT
IQPLDRYPLDAAILFSDILTVPDAMGLGLYFTEGEGPRFERPVRDEAAVKALGLPDMEDD
LGYVMDAVRTIRRELDGRVPLIGFSGSPWTLATYMVEGGGTKNFAQVKGMMFDRPELMHQ
LLSRVADSVTAYLNAQIAAGAQAVMIFDTWGGALTPAAYQAFSLDYMQRIIQGLTREAEG
RQVPVILFTKGGGLWLERMAESGCDALGIDWTLDLAEARRRVGDKVVLQGNMDPCVLYAS
PERIREEVGRVLESFGPGEGHVFNLGHGIHPNIPPEHAGAFVEAVHELSRPYHQASRSLP
GSK
>HMHBLCGN_00636
MSTLKNDRFLRALLRQPVDVTPVWMMRQAGRYLPEYRATRAKAGSFMDLCRNPELACEVT
IQPLDRYPLDAAILFSDILTVPDAMGLGLYFTEGEGPRFERPVRDEAAVKALGLPDMEDD
LGYVMDAVRTIRRELDGRVPLIGFSGSPWTLATYMVEGGGTKNFAQVKGMMFDRPELMHQ
LLSRVADSVTAYLNAQIAAGAQAVMIFDTWGGALTPAAYQAFSLDYMQRIIQGLTREAEG
RQVPVILFTKGGGLWLERMAESGCDALGIDWTLDLAEARRRVGDKVVLQGNMDPCVLYAS
PERIREEVGRVLESFGPGEGHVFNLGHGIHPNIPPEHAGAFVEAVHELSRPYHQASRSLP
GSK
>DMJIHGIA_01115
MSTLKNDRFLRALLRQPVDVTPVWMMRQAGRYLPEYRATRAKAGSFMDLCRNPELACEVT
IQPLDRYPLDAAILFSDILTVPDAMGLGLYFTEGEGPRFERPVRDEAAVKALGLPDMEDD
LGYVMDAVRTIRRELDGRVPLIGFSGSPWTLATYMVEGGGTKNFAQVKGMMFDRPELMHQ
LLSRVADSVTAYLNAQIAAGAQAVMIFDTWGGALTPAAYQAFSLDYMQRIIQGLTREAEG
RQVPVILFTKGGGLWLERMAESGCDALGIDWTLDLAEARRRVGDKVVLQGNMDPCVLYAS
PERIREEVGRVLESFGPGEGHVFNLGHGIHPNIPPEHAGAFVEAVHELSRPYHQASRSLP
GSK
>DDLEKDFJ_02761
MSTLKNDRFLRALLRQPVDVTPVWMMRQAGRYLPEYRATRAKAGSFMDLCRNPELACEVT
IQPLDRYPLDAAILFSDILTVPDAMGLGLYFTEGEGPRFERPVRDEAAVKALGLPDMEDD
LGYVMDAVRTIRRELDGRVPLIGFSGSPWTLATYMVEGGGTKNFAQVKGMMFDRPELMHQ
LLSRVADSVTAYLNAQIAAGAQAVMIFDTWGGALTPAAYQAFSLDYMQRIIQGLTREAEG
RQVPVILFTKGGGLWLERMAESGCDALGIDWTLDLAEARRRVGDKVVLQGNMDPCVLYAS
PERIREEVGRVLESFGPGEGHVFNLGHGIHPNIPPEHAGAFVEAVHELSRPYHQAS
>NGAMOLHF_01732
MDAVRTIRRELDGRVPLIGFSGSPWTLATYMVEGGGTKNFAQVKGMMFDRPELMHQLLSR
VADSVTAYLNAQIAAGAQAVMIFDTWGGALTPAAYQAFSLDYMQRIIQGLTREAEGRQVP
VILFTKGGGLWLERMAESGCDALGIDWTLDLAEARRRVGDKVVLQGNMDPCVLYASPERI
REEVGRVLESFGPGEGHVFNLGHGIHPNIPPEHAGAFVEAVHELSRPYHQAS
>LHPEGIIC_00606
MSTLKNDRFLRALLRQPVDVTPVWMMRQAGRYLPEYRATRAKAGSFMDLCRNPELACEVT
IQPLDRYPLDAAILFSDILTVPDAMGLGLYFTEGEGPRFERPVRDEAAVKALGLPDMEDD
LGYVMDAVRTIRRELDGRVPLIGFSGSPWTLATYMVEGGGTKNFAQVKGMMFDRPELMHQ
LLSRVADSVTAYLNAQIAAGAQAVMIFDTWGGALTPAAYQAFSLDYMQRIIQGLTREAEG
RQVPVILFTKGGGLWLERMAESGCDALGIDWTLDLAEARRRVGDKVVLQGNMDPCVLYAS
PERIREEVGRVLESFGPGEGHVFNLGHGIHPNIPPEHAGAFVEAVHELSRPYHQASRSLP
GSK
>MCNPNBIB_04205
MRWRTIRRELDGRVPLIGFSGSPWTLATYMVEGGGTKNFAQVKGMMFDRPELMHQLLSRV
ADSGHRLPECADCRRCTGR
