# Supplementary material for: The complete and closed genome of the facultative generalist Candidatus Endoriftia persephone from deep‐sea hydrothermal vents
Source: Mol Ecol Resour. 2022 Jun 30;22(8):3106–23. doi: 10.1111/1755-0998.13668 (PMC9796809; doi:10.1111/1755-0998.13668)
Supplement: Supplementary file 4 — Data S1 Zip file containing annotation/intermediary files, as well as in‐house bioinformatic scripts used in this manuscript. [file MEN-22-3106-s004.zip › Supplementary_File1/03-Orthology/pangenome_set/OG0000376.fa]

>ELPFPBOH_00028
MLDYAEKRDFVRMEMDCPARFRISGQPQLATGIVRNLSSSGLLLEFDQELATGTELALEI
LPGKSITPPFAAILSVIRSSPMEHANFSIACAIERILGEKDTGPDFP
>HMHBLCGN_00642
MLDYAEKRDFVRMEMDCPARFRISGQPQLATGIVRNLSSSGLLLEFDQELATGTELALEI
LPGKSITPPFAAILSVIRSSPMEHANFSIACAIERILGEKDTGPDFP
>DMJIHGIA_01120
MLDYAEKRDFVRMEMDCPARFRISGQPQLATGIVRNLSSSGLLLEFDQELATGTELALEI
LPGKSITPPFAAILSVIRSSPMEHANFSIACAIERILGEKDTGPDFP
>DDLEKDFJ_02756
MLDYAEKRDFVRMEMDCPARFRISGQPQLATGIVRNLSSSGLLLEFDQELATGTELALEI
LPGKSITPPFAAILSVIRSSPIEHANFSIACAIERILGEKDTGPDFP
>NGAMOLHF_00132
MLDYAEKRDFVRMEMDCPARFRISGQPQLATGIVRNLSSSGLLLEFDQELATGTELALEI
LPGKSITPPFAAILSVIRSSPIEHANFSIACAIERILGEKDTGPDFP
>LHPEGIIC_00601
MLDYAEKRDFVRMEMDCPARFRISGQPQLATGIVRNLSSSGLLLEFDQELATGTELALEI
LPGKSITPPFAAILSVIRSSPMEHANFSIACAIERILGEKDTGPDFP
>MCNPNBIB_01528
MPKHRFQIVQPEMRSNSDALTTPRSGTSCGWRWIVRRVFVSAGQPQLATGIVRNLSSSGL
LLEFDQELADRAPETGPWRYYQANRLPPPLRPSSA
