# Supplementary material for: The complete and closed genome of the facultative generalist Candidatus Endoriftia persephone from deep‐sea hydrothermal vents
Source: Mol Ecol Resour. 2022 Jun 30;22(8):3106–23. doi: 10.1111/1755-0998.13668 (PMC9796809; doi:10.1111/1755-0998.13668)
Supplement: Supplementary file 4 — Data S1 Zip file containing annotation/intermediary files, as well as in‐house bioinformatic scripts used in this manuscript. [file MEN-22-3106-s004.zip › Supplementary_File1/03-Orthology/pangenome_set/OG0000378.fa]

>ELPFPBOH_00031
MQAEEQQPIRQIQLGESQLTLLGTAHVSRTSAEKVRELLQSGDYDSVAVELCPSRYNALL
NPDALAQMDLFRVVREGRVTMVMASLALSAYQQRLADQFGIEPGAEQREAVRIAQESNKP
LLLIDREISVTFKRVASNLSWFRRFSLFVGLLAGILSKEDVAEEEIERLKEGDILETTFA
EFAEDRQDLFLPLIDERDRYMAARLREEIEQQGHENILVVIGAGHLQGVANYLQSEPEPA
KATIKQLDSLPEPSRWPKLIPWVIVCLVLGGFAAGFFRSSDLGWQLVLDWVLINGGLSAL
GALVAAAHPLTVLTAFVAAPLTSLNPAIGAGMVTAAAELYLRKPTVADFGRLRNDTTHFK
GWWHNRVSRTLLVFFLSTLGSAVGTYLAGFRIFDRLVN
>HMHBLCGN_00646
MMAAFCNPKSTMQAEEQQPIRQIQLGESQLTLLGTAHVSRTSAEKVRELLQSGDYDSVAV
ELCPSRYNALLNPDALAQMDLFRVVREGRVTMVMASLALSAYQQRLADQFGIEPGAEQRE
AVRIAQESNKPLLLIDREISVTFKRVAGNLSWFRRFSLFVGLLAGILSKEDVAEEEIERL
KEGDILETTFAEFAEDRQDLFLPLIDERDRYMAARLREEIEQQGHENILVVIGAGHLQGV
ANYLQSEPEPAKATIKQLDSLPEPSRWPKLIPWVIVCLVLGGFAAGFFRSSNLGWQLVLD
WVLINGGLSALGALVAAAHPLTVLTAFVAAPLTSLNPAIGAGMVTAAAELYLRKPTVADF
GRLRNDTTHFKGWWHNRVSRTLLVFFLSTLGSAVGTYLAGFRIFDRLVN
>DMJIHGIA_01123
MQAEEQQPIRQIQLGESQLTLLGTAHVSRTSAEKVRELLQSGDYDSVAVELCPSRYNALL
NPDALAQMDLFRVVREGRVTMVMASLALSAYQQRLADQFGIEPGAEQREAVRIAQESNKP
LLLIDREISVTFKRVASNLSWFRRFSLFVGLLAGILSKEDVAEEEIERLKEGDILETTFA
EFAEDRQDLFLPLIDERDRYMAARLREEIEQQGHENILVVIGAGHLQGVANYLQSEPEPA
KATIKQLDSLPEPSRWPKLIPWVIVCLVLGGFAAGFFRSSDLGWQLVLDWVLINGGLSAL
GALVAAAHPLTVLTAFVAAPLTSLNPAIGAGMVTAAAELYLRKPTVADFGRLRNDTTHFK
GWWHNRVSRTLLVFFLSTLGSAVGTYLAGFRIFDRLVN
>DDLEKDFJ_02753
MQAEEQQPIRQIQLGESQLTLLGTAHVSRTSAEKVRELLQSGDYDSVAVELCPSRYNALL
NPDALAQMDLFRVVREGRVTMVMASLALSAYQQRLADQFGIEPGAEQREAVRIAQESNKP
LLLIDREISVTFKRVAGNLSWFRRFSLFVGLLAGILSKEDVAEEEIERLKEGDILETTFA
EFAEDRQDLFLPLIDERDRYMAARLREEIEQQGHENILVVIGAGHLQGVANYLQSEPEPA
KAAIKQLDSLPEPSRWPKLIPWVIVCLVLGGFAAGFFRSSDLGWQLVLDWVLINGGLSAL
GALVAAAHPLTVVTAFVAAPLTSLNPAIGAGMVTAAAELYLRKPTVADFGRLRNDTTHFK
GWWHNRVSRTLLVFFLSTLGSAIGTYLAGFRIFDRLVN
>NGAMOLHF_00135
MQAEEQQPIRQIQLGESQLTLLGTAHVSRTSAEKVRELLQSGDYDSVAVELCPSRYNALL
NPDALAQMDLFRVVREGRVTMVMASLALSAYQQRLADQFGIEPGAEQREAVRIAQESNKP
LLLIDREISVTFKRVAGNLSWFRRFSLFVGLLAGILSKEDVAEEEIERLKEGDILETTFA
EFAEDRQDLFLPLIDERDRYMAARLREEIEQQGHENILVVIGAGHLQGVANYLQSEPEPA
KAAIKQLDSLPEPSRWPKLIPWVIVCLVLGGFAAGFFRSSDLGWQLVLDWVLINGGLSAL
GALVAAAHPLTVVTAFVAAPLTSLNPAIGAGMVTAAAELYLRKPTVADFGRLRNDTTHFK
GWWHNRVSRTLLVFFLSTLGSAIGTYLAGFRIFDRLVN
>LHPEGIIC_00598
MQAEEQQPIRQIQLGESQLTLLGTAHVSRTSAEKVRELLQSGDYDSVAVELCPSRYNALL
NPDALAQMDLFRVVREGRVTMVMASLALSAYQQRLADQFGIEPGAEQREAVRIAQESNKP
LLLIDREISVTFKRVASNLSWFRRFSLFVGLLAGILSKEDVAEEEIERLKEGDILETTFA
EFAEDRQDLFLPLIDERDRYMAARLREEIEQQGHENILVVIGAGHLQGVANYLQSEPEPA
KATIKQLDSLPEPSRWPKLIPWVIVCLVLGGFAAGFFRSSDLGWQLVLDWVLINGGLSAL
GALVAAAHPLTVLTAFVAAPLTSLNPAIGAGMVTAAAELYLRKPTVADFGRLRNDTTHFK
GWWHNRVSRTLLVFFLSTLGSAVGTYLAGFRIFDRLVN
>MCNPNBIB_02344
MANYLQSEPEPAKATIKQLDSLPEPSRWPKLIPWVIVCLVLGGFAAGFFRSSDLGWQLVL
DWVLINGGLSALGALVAAAHPLTVLTAFVAAPLTSLNPAIGAGMVTAAAELYLRKPTVAD
FGRLRNDTTHFKGWWHNRVSRTLLVFFLSTLGSAVGTYLAGFRIFDRLVN
