# Supplementary material for: The complete and closed genome of the facultative generalist Candidatus Endoriftia persephone from deep‐sea hydrothermal vents
Source: Mol Ecol Resour. 2022 Jun 30;22(8):3106–23. doi: 10.1111/1755-0998.13668 (PMC9796809; doi:10.1111/1755-0998.13668)
Supplement: Supplementary file 4 — Data S1 Zip file containing annotation/intermediary files, as well as in‐house bioinformatic scripts used in this manuscript. [file MEN-22-3106-s004.zip › Supplementary_File1/03-Orthology/pangenome_set/OG0000380.fa]

>ELPFPBOH_00035
MQSPAGFSSASRFFIVSASIVLLVAGMKAATELLVPFLLALFVAVIAATPLFMLRQRGLP
GWLAMLLVIALIIGIGALLAWLVGGAVNDFSSNLPKYQASLAQQTSGFSAWLTAQGVQVD
PATFSTYLDPGKAMGMAAKLLSALGGVLTQAVFILITVIFILVEAAGFREKLRSVLQRPE
SALEHIDTITDNIKRYMMIKTTTSLLTGALVSLWLMFLGVDYPILWGTVAFLFNYVPNIG
SIIAAVPAVLLALVQLGPMDALWVMLGYLLINNLVGNVIEPRFMGKGLGLSPLVVFVSLV
FWGWVLGPVGMFLSVPLTMVLKIVLASRLETQLAAELLGS
>HMHBLCGN_01166
MQSPAGFSSASRFFIVSASIVLLVAGMKAATELLVPFLLALFVAVIAATPLFMLRQRGLP
GWLAMLLVIALIIGIGALLAWLVGGAVNDFSSNLPKYQASLAQQTSGFSAWLTAQGVQVD
PATFSTYLDPGKAMGMAAKLLSALGGVLTQAVFILITVIFILVEAAGFREKLRSVLQRPE
SALQHIDTITDNIKRYMMIKTTTSLLTGALVSLWLMFLGVDYPILWGTVAFLFNYVPNIG
SIIAAVPAVLLALVQLGPMDALWVMLGYLLINNLVGNVIEPRFMGKGLGLSPLVVFVSLV
FWGWVLGPVGMFLSVPLTMVLKIVLASRLETQLAAELLGS
>DMJIHGIA_01127
MQSPAGFSSASRFFIVSASIVLLVAGMKAATELLVPFLLALFVAVIAATPLFMLRQRGLP
GWLAMLLVIALIIGIGALLAWLVGGAVNDFSSNLPKYQASLAQQTSGFSAWLTAQGVQVD
PATFSTYLDPGKAMGMAAKLLSALGGVLTQAVFILITVIFILVEAAGFREKLRSVLQRPE
SALEHIDTITDNIKRYMMIKTTTSLLTGALVSLWLMFLGVDYPILWGTVAFLFNYVPNIG
SIIAAVPAVLLALVQLGPMDALWVMLGYLLINNLVGNVIEPRFMGKGLGLSPLVVFVSLV
FWGWVLGPVGMFLSVPLTMVLKIVLASRLETQLAAELLGS
>DDLEKDFJ_02749
MQSPAGFSSASRFFIVSASIVLLVAGMKAATELLVPFLLALFVAVIAAPPLFMLRQRGLP
GWLAMLLVIALIIGIGAVLAWLVGGAVNDFSSNLPKYQASLAQQTSGFSAWLTAQGVQVD
PATFSTYLDPGKAMGMAAKLLSALGGVLTQAVFILITVIFILVEAAGFREKLRSVLQRPE
SALEHIDTITDNIKRYMMIKTTTSLLTGALVSLWLMFLGVDYPMLWGIVAFLFNYVPNIG
SIIAAVPAVLLALVQLGPMDALWVMLGYLLINNLVGNVIEPRFMGKGLGLSPLVVFVSLV
FWGWVLGPVGMFLSVPLTMVLKIVLASRLETQLAAELLGS
>NGAMOLHF_00735
MLRQRGLPGWLAMLLVIALIIGIGAVLAWLVGGAVNDFSSNLPKYQASLAQQTSGFSAWL
TAQGVQVDPATFSTYLDPGKAMGMAAKLLSALGGVLTQAVFILITVIFILVEAAGFREKL
RSVLQRPESALEHIDTITDNIKRYMMIKTTTSLLTGALVSLWLMFLGVDYPMLWGIVAFL
FNYVPNIGSIIAAVPAVLLALVQLGPMDALWVMLGYLLINNLVGNVIEPRFMGKGLGLSP
LVVFVSLVFWGWVLGPVGMFLSVPLTMVLKIVLASRLETQLAAELLGS
>LHPEGIIC_00594
MQSPAGFSSASRFFIVSASIVLLVAGMKAATELLVPFLLALFVAVIAATPLFMLRQRGLP
GWLAMLLVIALIIGIGALLAWLVGGAVNDFSSNLPKYQASLAQQTSGFSAWLTAQGVQVD
PATFSTYLDPGKAMGMAAKLLSALGGVLTQAVFILITVIFILVEAAGFREKLRSVLQRPE
SALEHIDTITDNIKRYMMIKTTTSLLTGALVSLWLMFLGVDYPILWGTVAFLFNYVPNIG
SIIAAVPAVLLALVQLGPMDALWVMLGYLLINNLVGNVIEPRFMGKGLGLSPLVVFVSLV
FWGWVLGPVGMFLSVPLTMVLKIVLASRLETQLAAELLGS
>MCNPNBIB_03799
MLVHSFCWLCLSRVIARAHRYSCCVSRGLPGWLAMLLVIALIIGIGALLAWLVGGAVNDF
SSNLPKYQASLAQQTSGFSAWLTAQGVQVDPATFSTYLDPGKAMGMAAKLLSALGGVLTP
GCVHPDHSDLYLGGGRRFSREAPQCAAAARVGP
