# Supplementary material for: The complete and closed genome of the facultative generalist Candidatus Endoriftia persephone from deep‐sea hydrothermal vents
Source: Mol Ecol Resour. 2022 Jun 30;22(8):3106–23. doi: 10.1111/1755-0998.13668 (PMC9796809; doi:10.1111/1755-0998.13668)
Supplement: Supplementary file 4 — Data S1 Zip file containing annotation/intermediary files, as well as in‐house bioinformatic scripts used in this manuscript. [file MEN-22-3106-s004.zip › Supplementary_File1/03-Orthology/pangenome_set/OG0000381.fa]

>ELPFPBOH_00037
MPFNTPIVLLSGCVGFGEEYTRVEGFSNRDTGAVCLKGTTLEPRLGNPPHRIYETPGGML
NAIGLQNPGVNKVVGEILPQLDFDETRFIANVSGSSVEEYYEVTRRFDDSPIDAIEINIS
CPNVKEGGVAFGNDPAMSARVVEACRKATNKPLITKLSPNQTDIAANAKGCIEAGSDAFS
VINTLMGMAIDIESRTPIIGNNQGGLSGPAIKPVALLKVHQVHQVCRDHNIPIIGQGGIN
CAEDAIEFLIAGASAIGIGTALFYDPHICKKINQGIADYLQRHDLTSVDRLVGTLQLHQA
RAPKCGC
>HMHBLCGN_01164
MKHLNLLHKQTTQNTMTTQTPSPLNIEFCGMPFNTPIVLLSGCVGFGEEYTRVEGFSNRD
TGAVCLKGTTLEPRLGNPPHRIYETPGGMLNAIGLQNPGVNKVVGEILPQLDFDETRFIA
NVSGSSVEEYYEVTRRFDDSPIDAIEINISCPNVKEGGVAFGNDPAMSARVVEACRKATN
KPLITKLSPNQTDIAANAKGCIEAGSDAFSVINTLMGMAIDIESRTPIIGNNQGGLSGPA
IKPVALLKVHQVHQVCRDHNIPIIGQGGINCAEDAIEFLIAGASAIGIGTALFYDPHICK
KINQGIADYLQRHDLTSVDRLVGTLQLHQARAPKCGC
>DMJIHGIA_01129
MPFNTPIVLLSGCVGFGEEYTRVEGFSNRDTGAVCLKGTTLEPRLGNPPHRIYETPGGML
NAIGLQNPGVNKVVGEILPQLDFDETRFIANVSGSSVEEYYEVTRRFDDSPIDAIEINIS
CPNVKEGGVAFGNDPAMSARVVEACRKATNKPLITKLSPNQTDIAANAKGCIEAGSDAFS
VINTLMGMAIDIESRTPIIGNNQGGLSGPAIKPVALLKVHQVHQVCRDHNIPIIGQGGIN
CAEDAIEFLIAGASAIGIGTALFYDPHICKKINQGIADYLQRHDLTSVDRLVGTLQLHQA
RAPKCGC
>DDLEKDFJ_02747
MTTQNPSPLNIEFCGMPFNTPIVLLSGCVGFGEEYTRVEGFSNRDTGAVCLKGTTAEPRL
GNPPHRVYETPGGMLNAIGLQNPGVDKVVGEILPQLDFDETRFIANVSGSSVEEYYEVTR
RFDDSPIDAIEINISCPNVKEGGVAFGNDPAMSARVVEACRKATNKPLITKLSPNQTDIV
ANAKGCIEAGSDAFSVINTLMGMAIDIESRTPIIGNNQGGLSGPAIKPVALLKVHQVHQV
CRDHNIPIIGQGGINCAEDAIEFLIAGASAIGIGTALFYDPHICKKINQGIADYLQRHDL
TSVDRLVGTLQLHQARAPKCGC
>NGAMOLHF_02572
MTTQNPSPLNIEFCGMPFNTPIVLLSGCVGFGEEYTRVEGFSNRDTGAVCLKGTTAEPRL
GNPPHRVYETPGGMLNAIGLQNPGVDKVVGEILPQLDFDETRFIANVSGSSVEEYYEVTR
RFDDSPIDAIEINISCPNVKEGGVAFGNDPAMSARVVEACRKATNKPLITKLSPNQTDIV
ANAKGCIEAGSDAFSVINTLMGMAIDIESRTPIIGNNQGGLSGPAIKPVALLKVHQVHQV
CRDHNIPIIGQGGINCAEDAIEFLIAGASAIGIGTALFYDPHICKKINQGIADYLQRHDL
TSVDRLVGTLQLHQARAPKCGC
>LHPEGIIC_00592
MPFNTPIVLLSGCVGFGEEYTRVEGFSNRDTGAVCLKGTTLEPRLGNPPHRIYETPGGML
NAIGLQNPGVNKVVGEILPQLDFDETRFIANVSGSSVEEYYEVTRRFDDSPIDAIEINIS
CPNVKEGGVAFGNDPAMSARVVEACRKATNKPLITKLSPNQTDIAANAKGCIEAGSDAFS
VINTLMGMAIDIESRTPIIGNNQGGLSGPAIKPVALLKVHQVHQVCRDHNIPIIGQGGIN
CAEDAIEFLIAGASAIGIGTALFYDPHICKKINQGIADYLQRHDLTSVDRLVGTLQLHQA
RAPKCGC
>MCNPNBIB_00649
MKHLNLLHKQTTQNTMTTQTPSPLNIEFCGMPFNTPIVLLSGCVGFGEEYTRVEGFSNRD
TGAVCLKGTTLEPRLGNPPHRIYETPGGMLNAIGTAEPRGQQGGG
