# Supplementary material for: The complete and closed genome of the facultative generalist Candidatus Endoriftia persephone from deep‐sea hydrothermal vents
Source: Mol Ecol Resour. 2022 Jun 30;22(8):3106–23. doi: 10.1111/1755-0998.13668 (PMC9796809; doi:10.1111/1755-0998.13668)
Supplement: Supplementary file 4 — Data S1 Zip file containing annotation/intermediary files, as well as in‐house bioinformatic scripts used in this manuscript. [file MEN-22-3106-s004.zip › Supplementary_File1/03-Orthology/pangenome_set/OG0000388.fa]

>ELPFPBOH_00045
MTDKLKPVVLLILDGWGYREATEANAINSAKTPVWDRLWKEYPHTLIRTSGAAVGLPGGQ
MGNSEVGHLNLGAGRVVYQEFTRVGRSIRTGSFFNNQTLTSAVDAAVEKGKAVHILGLLS
PGGVHSHEAHIHAMARLAVERGATRTYVHAFLDGRDTPPKSANASIRAMNDCFDELGHGS
IASIIGRYYAMDRDHRWDRIEAAYDLLTRGEGIHQAESACRALRDAYAREETDEFVEATA
IVPPGGTPVKIEDGDVVIFVNYRSDRARQLTQAFIDDDFDGFERKSRPKIHSFVSLTQYN
KKFDIPVAFPPERLNNVFGEYMARLGMRQLRLAETEKYAHVTFFFNGGREEPFEGEDRIL
VPSPQVATYDLCPEMSAEEVTDHLVEAIEGGKYDAIICNYANTDMVGHTGKMEAAVQAIE
TIDHCLGRVQKALHRAGGEMLITADHGNAEQMEDFDHHQPHTAHTTNPVPLVYVGREAEL
EESGALCDIAPTMLKLMAVEQPTEMNGHPLVRFEAE
>HMHBLCGN_01156
MTDKLKPVVLLILDGWGYREATEANAINSAKTPVWDRLWKEYPHTLIRTSGAAVGLPGGQ
MGNSEVGHLNLGAGRVVYQEFTRVGRSIRTGSFFNNQTLTSAVDAAVEKGKAVHILGLLS
PGGVHSHEAHIHAMARLAVERGATRTYVHAFLDGRDTPPKSANASIRAMNDCFDELGHGS
IASIIGRYYAMDRDHRWDRIEAAYDLLTRGEGIHQAESACRALRDAYAREETDEFVEATA
IVPPGGTPVKIEDGDVVIFVNYRSDRARQLTQAFIDDDFDGFERKSRPKIHSFVSLTQYN
KKFDIPVAFPPERLNNVFGEYMARLGMRQLRLAETEKYAHVTFFFNGGREEPFEGEDRIL
VPSPQVATYDLCPEMSAEEVTDHLVEAIEGGKYDAIICNYANTDMVGHTGKMEAAVQAIE
TIDHCLGRVQKALHRAGGEMLITADHGNAEQMEDFDHHQPHTAHTTNPVPLVYVGREAEL
EESGALCDIAPTMLKLMAVEQPTEMNGHPLVRFEAE
>DMJIHGIA_01137
MTDKLKPVVLLILDGWGYREATEANAINSAKTPVWDRLWKEYPHTLIRTSGAAVGLPGGQ
MGNSEVGHLNLGAGRVVYQEFTRVGRSIRTGSFFNNQTLTSAVDAAVEKGKAVHILGLLS
PGGVHSHEAHIHAMARLAVERGATRTYVHAFLDGRDTPPKSANASIRAMNDCFDELGHGS
IASIIGRYYAMDRDHRWDRIEAAYDLLTRGEGIHQAESACRALRDAYAREETDEFVEATA
IVPPGGTPVKIEDGDVVIFVNYRSDRARQLTQAFIDDDFDGFERKSRPKIHSFVSLTQYN
KKFDIPVAFPPERLNNVFGEYMARLGMRQLRLAETEKYAHVTFFFNGGREEPFEGEDRIL
VPSPQVATYDLCPEMSAEEVTDHLVEAIEGGKYDAIICNYANTDMVGHTGKMEAAVQAIE
TIDHCLGRVQKALHRAGGEMLITADHGNAEQMEDFDHHQPHTAHTTNPVPLVYVGREAEL
EESGALCDIAPTMLKLMAVEQPTEMNGHPLVRFEAE
>DDLEKDFJ_02739
MTDKLKPVVLLILDGWGYREATEANAINSAKTPVWDRLWKEYPHTLIRTSGAAVGLPGGQ
MGNSEVGHLNLGAGRVVYQEFTRVGRSIRTGSFFNNQTLTSAVDAAIEKGKAVHILGLLS
PGGVHSHEAHIHAMARLAVERGAIRTYVHAFLDGRDTPPKSANASIRAMNDCFDELGHGS
IASIIGRYYAMDRDHRWDRIEAAYDLLTRGEGIHQAESACRALRDAYAREETDEFVEATA
IVPPGGTPVKIEDGDVVIFVNYRSDRARQLTQAFIDDDFDGFERKSRPKIHSFVSLTQYN
KKFDIPVAFPPERLNNVFGEYMARLGMRQLRLAETEKYAHVTFFFNGGREEPFEGEDRIL
VPSPQVATYDLCPEMSAEEVTDHLVEAIEGGKYDAIICNYANTDMVGHTGKMEAAVQAIE
TIDHCLGRVQKALHRAGGEMLITADHGNAEQMEDFDHHQPHTAHTTNPVPLIYVGREAEL
EESGALCDIAPTMLKLMAVEQPTEMNGHPLVRFETE
>NGAMOLHF_01458
MTDKLKPVVLLILDGWGYREATEANAINSAKTPVWDRLWKEYPHTLIRTSGAAVGLPGGQ
MGNSEVGHLNLGAGRVVYQEFTRVGRSIRTGSFFNNQTLTSAVDAAIEKGKAVHILGLLS
PGGVHSHEAHIHAMARLAVERGAIRTYVHAFLDGRDTPPKSANASIRAMNDCFDELGHGS
IASIIGRYYAMDRDHRWDRIEAAYDLLTRGEGIHQAESACRALRDAYAREETDEFVEATA
IVPPGGTPVKIEDGDVVIFVNYRSDRARQLTQAFIDDDFDGFERKSRPKIHSFVSLTQYN
KKFDIPVAFPPERLNNVFGEYMARLGMRQLRLAETEKYAHVTFFFNGGREEPFEGEDRIL
VPSPQVATYDLCPEMSAEEVTDHLVEAIEGGKYDAIICNYANTDMVGHTGKMEAAVQAIE
TIDHCLGRVQKALHRAGGEMLITADHGNAEQMEDFDHHQPHTAHTTNPVPLIYVGREAEL
EESGALCDIAPTMLKLMAVEQPTEMNGHPLVRFETE
>LHPEGIIC_00584
MTDKLKPVVLLILDGWGYREATEANAINSAKTPVWDRLWKEYPHTLIRTSGAAVGLPGGQ
MGNSEVGHLNLGAGRVVYQEFTRVGRSIRTGSFFNNQTLTSAVDAAVEKGKAVHILGLLS
PGGVHSHEAHIHAMARLAVERGATRTYVHAFLDGRDTPPKSANASIRAMNDCFDELGHGS
IASIIGRYYAMDRDHRWDRIEAAYDLLTRGEGIHQAESACRALRDAYAREETDEFVEATA
IVPPGGTPVKIEDGDVVIFVNYRSDRARQLTQAFIDDDFDGFERKSRPKIHSFVSLTQYN
KKFDIPVAFPPERLNNVFGEYMARLGMRQLRLAETEKYAHVTFFFNGGREEPFEGEDRIL
VPSPQVATYDLCPEMSAEEVTDHLVEAIEGGKYDAIICNYANTDMVGHTGKMEAAVQAIE
TIDHCLGRVQKALHRAGGEMLITADHGNAEQMEDFDHHQPHTAHTTNPVPLVYVGREAEL
EESGALCDIAPTMLKLMAVEQPTEMNGHPLVRFEAE
>MCNPNBIB_04628
MGNSEVGHLNLGAGRVVYQEFTRVGRSIRTGSFFNNQTLTSAVDAAVEKGKAVHILGLLS
PGGVHSHEAHIHAMARLAVERGATRTYVHAFLDGRDTPPKSANASIRAMNDCFDELGHGS
IASIIGRYYAMDRDHRWDRIEAAYDLLTRGEGIHQAESACRALRDAVCAGGNPMSLSRRR
RSCRREAPR
