# Supplementary material for: The complete and closed genome of the facultative generalist Candidatus Endoriftia persephone from deep‐sea hydrothermal vents
Source: Mol Ecol Resour. 2022 Jun 30;22(8):3106–23. doi: 10.1111/1755-0998.13668 (PMC9796809; doi:10.1111/1755-0998.13668)
Supplement: Supplementary file 4 — Data S1 Zip file containing annotation/intermediary files, as well as in‐house bioinformatic scripts used in this manuscript. [file MEN-22-3106-s004.zip › Supplementary_File1/03-Orthology/pangenome_set/OG0000389.fa]

>ELPFPBOH_00046
MRPELARLAWLLLVGLGLACGMPLSAAQPDYQEKTEELQLIKSRIKELQSKLEQTKGRQQ
QQNIALRETDQHIGALARRVRVIEVGLKRQQRRMGKLERQRADARLQLDKHRQSVERQIR
SAYAMGRQEKIKILLSQQDPAVVSRVMVYYDYLNAARLKQMAEIHEVLQRLNLIEQEIVQ
EEQRLQQLQAKANTEQQRLELAKRDREQLIASLNRQLASKGVELSQLQEDETQLSSLLSS
LQQALADIPVDPMQQKPFSVRKGKLQWPSRGRLTAGFGSPRNVGELQWDGVVIAAPEGGE
VKAVHRGRVAFADWMRGFGLLLILDHGDGYMSLYGYNQSLFKETGEWVEPGEVVALVGSS
GGRPSPGVYFAIRHNGRAVNPKKWCRRSRGNRVGWLVEPPQTRVADEHGIAPRSGRADQL
RRAA
>HMHBLCGN_01155
MRPELARLAWLLLVGLGLACGMPLSAAQPDYQEKTEELQLIKSRIKELQSKLEQTKGRQQ
QQNIALRETDQHIGALARRVRVIEVGLKRQQRRMGKLERQRADARLQLDKHRQSVERQIR
SAYAMGRQEKIKILLSQQDPAVVSRVMVYYDYLNAARLKQMAEIHEVLQRLNLIEQEIVQ
EEQRLQQLQAKANTEQQRLELAKRDREQLIASLNRQLASKGVELSQLQEDETQLSSLLSS
LQQALADIPVDPMQQKPFSVRKGKLQWPSRGRLTAGFGSPRNVGELQWDGVVIAAPEGGE
VKAVHRGRVAFADWMRGFGLLLILDHGDGYMSLYGYNQSLFKETGEWVEPGEVVALVGSS
GGRPSPGVYFAIRHNGRAVNPKKWCRRSRGNRVGWLVEPPQTRVADEHGIAPRSGRADQL
RRAA
>DMJIHGIA_01138
MRPELARLAWLLLVGLGLACGMPLSAAQPDYQEKTEELQLIKSRIKELQSKLEQTKGRQQ
QQNIALRETDQHIGALARRVRVIEVGLKRQQRRMGKLERQRADARLQLDKHRQSVERQIR
SAYAMGRQEKIKILLSQQDPAVVSRVMVYYDYLNAARLKQMAEIHEVLQRLNLIEQEIVQ
EEQRLQQLQAKANTEQQRLELAKRDREQLIASLNRQLASKGVELSQLQEDETQLSSLLSS
LQQALADIPVDPMQQKPFSVRKGKLQWPSRGRLTAGFGSPRNVGELQWDGVVIAAPEGGE
VKAVHRGRVAFADWMRGFGLLLILDHGDGYMSLYGYNQSLFKETGEWVEPGEVVALVGSS
GGRPSPGVYFAIRHNGRAVNPKKWCRRSRGNRVGWLVEPPQTRVADEHGIAPRSGRADQL
RRAA
>DDLEKDFJ_02738
MRPELVRLAWLLLVGLGLACGMPLSAAQPDYQEKTEELQLIKSRIKELQSKLEQTKGRQQ
QQNIALRETDQHIGALARRVRVIEVGLKRQQRRMGKLERQRADARLQLDKHRQSVERQIR
SAYAMGRQEKIKILLSQQDPAVVSRVMVYYDYLNAARLKQMAEIHEVLQRLNLIEQEIVQ
EEQRLQQLQAKANTEQQRLELAKRDREQLIASLNRQLASKGVELSQLQEDETQLSSLLSS
LQQALADIPVDPMQQKPFSVRKGKLQWPSRGRLTAGFGSPRNVGELQWDGVVIAAPEGGE
VKAVHRGRVAFADWMRGFGLLLILDHGDGYMSLYGYNQSLFKETGEWVEPGEVVALVGSS
GGRPSPGVYFAIRHNGRAVNPKKWCRRSRGNRVGWLVEPPQTRVADKHGIAPRSGRADQL
RRAA
>NGAMOLHF_01457
MRPELVRLAWLLLVGLGLACGMPLSAAQPDYQEKTEELQLIKSRIKELQSKLEQTKGRQQ
QQNIALRETDQHIGALARRVRVIEVGLKRQQRRMGKLERQRADARLQLDKHRQSVERQIR
SAYAMGRQEKIKILLSQQDPAVVSRVMVYYDYLNAARLKQMAEIHEVLQRLNLIEQEIVQ
EEQRLQQLQAKANTEQQRLELAKRDREQLIASLNRQLASKGVELSQLQEDETQLSSLLSS
LQQALADIPVDPMQQKPFSVRKGKLQWPSRGRLTAGFGSPRNVGELQWDGVVIAAPEGGE
VKAVHRGRVAFADWMRGFGLLLILDHGDGYMSLYGYNQSLFKETGEWVEPGEVVALVGSS
GGRPSPGVYFAIRHNGRAVNPKKWCRRSRGNRVGWLVEPPQTRVADKHGIAPRSGRADQL
RRAA
>LHPEGIIC_00583
MRPELARLAWLLLVGLGLACGMPLSAAQPDYQEKTEELQLIKSRIKELQSKLEQTKGRQQ
QQNIALRETDQHIGALARRVRVIEVGLKRQQRRMGKLERQRADARLQLDKHRQSVERQIR
SAYAMGRQEKIKILLSQQDPAVVSRVMVYYDYLNAARLKQMAEIHEVLQRLNLIEQEIVQ
EEQRLQQLQAKANTEQQRLELAKRDREQLIASLNRQLASKGVELSQLQEDETQLSSLLSS
LQQALADIPVDPMQQKPFSVRKGKLQWPSRGRLTAGFGSPRNVGELQWDGVVIAAPEGGE
VKAVHRGRVAFADWMRGFGLLLILDHGDGYMSLYGYNQSLFKETGEWVEPGEVVALVGSS
GGRPSPGVYFAIRHNGRAVNPKKWCRRSRGNRVGWLVEPPQTRVADEHGIAPRSGRADQL
RRAA
>MCNPNBIB_04622
MQQKPFSVRKGKLQWPSRGRLTAGFGSPRNVGELQWDGVVIAAPEGGEVKAVHRGRVAFA
DWMRGFGLLADSRPRRRLYEPLWL
