# Supplementary material for: The complete and closed genome of the facultative generalist Candidatus Endoriftia persephone from deep‐sea hydrothermal vents
Source: Mol Ecol Resour. 2022 Jun 30;22(8):3106–23. doi: 10.1111/1755-0998.13668 (PMC9796809; doi:10.1111/1755-0998.13668)
Supplement: Supplementary file 4 — Data S1 Zip file containing annotation/intermediary files, as well as in‐house bioinformatic scripts used in this manuscript. [file MEN-22-3106-s004.zip › Supplementary_File1/03-Orthology/pangenome_set/OG0000390.fa]

>ELPFPBOH_00048
MLLKKLPRTLLSLLALLLCSAVVAAEPEVPAEDDPPLVALIIDDMGNLMQRGERALALPG
KVTYSFLPHTPYARQQADQAYRLEREVMLHLPMESLEALPLGEGALLTGMTSQEQAEVLA
AAVSSVPHLAGINNHMGSMMTADGVAMQQFMALIRDTGLFFLDSRTTDKTLAEQSAQENL
VATGRRDVFLDNLRQPEAIRAQFKRLLALARSQGHAIGIAHPHPETLEVLEALLPELEQQ
GIRLVPVSQLINQGRSQWHASSSPSPKAVKSSKPSPSQIY
>HMHBLCGN_01153
MLLKKLPRTLLSLLALLLCSAVVAAEPEVPAEDDPPLVALIIDDMGNLMQRGERALALPG
KVTYSFLPHTPYARQQADQAYRLEREVMLHLPMESLEALPLGEGALLTGMTSQEQAEVLA
AAVSSVPHLAGINNHMGSMMTADGVAMQQFMALIRDTGLFFLDSRTTDKTLAEQSAQENL
VATGRRDVFLDNLRQPEAIRAQFKRLLALARSQGHAIGIAHPHPETLEVLEALLPELEQQ
GIRLVPVSQLINQGRSQWHASSSPSPKAVKSSKPSPSQIY
>DMJIHGIA_01140
MLLKKLPRTLLSLLALLLCSAVVAAEPEVPAEDDPPLVALIIDDMGNLMQRGERALALPG
KVTYSFLPHTPYARQQADQAYRLEREVMLHLPMESLEALPLGEGALLTGMTSQEQAEVLA
AAVSSVPHLAGINNHMGSMMTADGVAMQQFMALIRDTGLFFLDSRTTDKTLAEQSAQENL
VATGRRDVFLDNLRQPEAIRAQFKRLLALARSQGHAIGIAHPHPETLEVLEALLPELEQQ
GIRLVPVSQLINQGRSQWHASSSPSPKAVKSSKPSPSQIY
>DDLEKDFJ_02736
MLLKKLPRTLLSLLALLLCSAVVAAEPEVPAEDDPPLVALIIDDMGNLMQRGERALALPG
KVTYSFLPHTPYARQQADQAYRLEREVMLPLPMESLEALPLGEGALLTGMTSQEQAEVLA
AAVSSVPHLAGINNHMGSLMTADGVAMQQFMALIRDTGLFFLDSRTTDKTLAEQSAQENL
VATGRRDVFLDNLRQPEAIRAQFKRLLALARSQGHAIGIAHPHPETLEVLEALLPELEQQ
GIRLVPVSQLINQGRSQWHASSSPSPKAVKSSKPSPSQIY
>NGAMOLHF_00908
MLLKKLPRTLLSLLALLLCSAVVAAEPEVPAEDDPPLVALIIDDMGNLMQRGERALALPG
KVTYSFLPHTPYARQQADQAYRLEREVMLHLPMESLEALPLGEGALLTGMTSQEQAEVLA
AAVSSVPHLAGINNHMGSLMTADGVAMQQFMALIRDTGLFFLDSRTTDKTLAEQSAQENL
VATGRRDVFLDNLRQPEAIRAQFKRLLALARSQGHAIGIAHPHPETLEVLEALLPELEQQ
GIRLVPVSQLINQGRSQWHASSSPSPKAVKSSKPSPSQIY
>LHPEGIIC_00581
MLLKKLPRTLLSLLALLLCSAVVAAEPEVPAEDDPPLVALIIDDMGNLMQRGERALALPG
KVTYSFLPHTPYARQQADQAYRLEREVMLHLPMESLEALPLGEGALLTGMTSQEQAEVLA
AAVSSVPHLAGINNHMGSMMTADGVAMQQFMALIRDTGLFFLDSRTTDKTLAEQSAQENL
VATGRRDVFLDNLRQPEAIRAQFKRLLALARSQGHAIGIAHPHPETLEVLEALLPELEQQ
GIRLVPVSQLINQGRSQWHASSSPSPKAVKSSKPSPSQIY
>MCNPNBIB_00519
MTWGNLMQRGERALALRGKVTYSFLPHTPYARQQADQAYRLEREVMLHLPMESLEALPLG
EGALLTGMTSQEQAEVLAAAVSSVPHLAGINNHMGSMMTADGVAMQQFMALIRDTGLFFL
DSRTTDKTLAEQSAQENLVATGRRDVFLDNLRQPEAIRAQFKRLLALARSQGHAIGIAHP
HPETLEVLEALLPELEQQGIRLVPVSQLINQGRSQWHASSSPSPKAVKSSKPSPSQIY
