# Supplementary material for: The complete and closed genome of the facultative generalist Candidatus Endoriftia persephone from deep‐sea hydrothermal vents
Source: Mol Ecol Resour. 2022 Jun 30;22(8):3106–23. doi: 10.1111/1755-0998.13668 (PMC9796809; doi:10.1111/1755-0998.13668)
Supplement: Supplementary file 4 — Data S1 Zip file containing annotation/intermediary files, as well as in‐house bioinformatic scripts used in this manuscript. [file MEN-22-3106-s004.zip › Supplementary_File1/03-Orthology/pangenome_set/OG0000391.fa]

>ELPFPBOH_00050
MPHLINFIPPRFRSTGTAFLHDLLMVPLAWLGAYWLRFNLETIPDDYLQAGLFALLILLP
VQAATFLFLGLYRGIWRFSSLPDLLRILKAIVIGTAIAMVILFLITRGVGIPRSVPLLHA
LLLVILLSGPRLLYRWLKDHHLYLSAGQRVLIVGSGKAGEMLTRDILRNRREAFQPIAFA
DDNRRRHKREIHGIPVAGACQQIPGLVREHEIDLIMIAIPSATSKQMRRVVEYCEQAGVP
FRSVPQLQDLMSGNVQINQLREVSIEDLLGREPVSLDWPEIRQALAGKRILVTGAGGSIG
SELCRQLAALGPAQLVLFENSEFNLYTIEMELRQHFPQLNLAYQLGDVTDAAYLNHAFDQ
HRPQVVFHAAAYKHVPMLEPQLRQALRNNVLGTQNVALAAHRCGCSDFVLVSTDKAVNPA
NIMGASKRAAEIFCQNLNRQSQTRFITVRFGNVLGSAGSVIPLFRQQIASGGPLTVTDPR
MERYFMTIPEACQLIMQTMVLGQGGEIFVLDMGEPVKISYLAEQMIRLSGKTPGEDIEIE
YIGLRPGEKLYEELFHEKEQLEGTAHEKVRLARHRQVEWMALNATLEQITAACEAMDEAK
LLELLHQLVPEHGPKPEQAKKSDSAEVIYLNSSPQS
>HMHBLCGN_01151
MPHLINFIPPRFRSTGTAFLHDLLMVPLAWLGAYWLRFNLETIPDDYLQAGLFALLILLP
VQAATFLFLGLYRGIWRFSSLPDLLRILKAIVIGTAIAMVILFLITRGVGIPRSVPLLHA
LLLVILLSGPRLLYRWLKDHHLYLSAGQRVLIVGSGKAGEMLTRDILRNRREAFQPIAFA
DDNRRRHKREIHGIPVAGACQQIPGLVREHEIDLIMIAIPSATSKQMRRVVEYCEQAGVP
FRSVPQLQDLMSGNVQINQLREVSIEDLLGREPVSLDWPEIRQALAGKRILVTGAGGSIG
SELCRQLAALGPAQLVLFENSEFNLYTIEMELRQHFPQLNLAYQLGDVTDAAYLNHAFDQ
HRPQVVFHAAAYKHVPMLEPQLRQALRNNVLGTQNVALAAHRCGCSDFVLVSTDKAVNPA
NIMGASKRAAEIFCQNLNRQSQTRFITVRFGNVLGSAGSVIPLFRQQIASGGPLTVTDPR
MERYFMTIPEACQLIMQTMVLGQGGEIFVLDMGEPVKISYLAEQMIRLSGKTPGEDIEIE
YIGLRPGEKLYEELFHEKEQLEGTAHEKVRLARHRQVEWMALNATLEQITAACEAMDEAK
LLELLHQLVPEHGPKPEQAKKSDSAEVIYLNSSPQS
>DMJIHGIA_01142
MPHLINFIPPRFRSTGTAFLHDLLMVPLAWLGAYWLRFNLETIPDDYLQAGLFALLILLP
VQAATFLFLGLYRGIWRFSSLPDLLRILKAIVIGTAIAMVILFLITRGVGIPRSVPLLHA
LLLVILLSGPRLLYRWLKDHHLYLSAGQRVLIVGSGKAGEMLTRDILRNRREAFQPIAFA
DDNRRRHKREIHGIPVAGACQQIPGLVREHEIDLIMIAIPSATSKQMRRVVEYCEQAGVP
FRSVPQLQDLMSGNVQINQLREVSIEDLLGREPVSLDWPEIRQALAGKRILVTGAGGSIG
SELCRQLAALGPAQLVLFENSEFNLYTIEMELRQHFPQLNLAYQLGDVTDAAYLNHAFDQ
HRPQVVFHAAAYKHVPMLEPQLRQALRNNVLGTQNVALAAHRCGCSDFVLVSTDKAVNPA
NIMGASKRAAEIFCQNLNRQSQTRFITVRFGNVLGSAGSVIPLFRQQIASGGPLTVTDPR
MERYFMTIPEACQLIMQTMVLGQGGEIFVLDMGEPVKISYLAEQMIRLSGKTPGEDIEIE
YIGLRPGEKLYEELFHEKEQLEGTAHEKVRLARHRQVEWMALNATLEQITAACEAMDEAK
LLELLHQLVPEHGPKPEQAKKSDSAEVIYLNSSPQS
>DDLEKDFJ_02734
MPHLINFIPPRFRSTGTAFLHDLLMVPLAWLGAYWLRFNLETIPDDYLQAGLFALLILLP
VQAATFLFLGLYRGIWRFSSLPDLLRILKAIVIGTAIAMATLFLITRGVGIPRSVPLLHA
LLLVVLLSGPRLLYRWLKDHHLYLSAGQRVLIVGSGKAGEMLTRDILRNRREAFQPIAFA
DDNRRRHKREIHGIPVAGACQQIPDLVREHEIDLIMIAIPSATSRQMRRVVEYCEQAGVP
FRSVPQLQDLMSGNVQINQLREVSIEDLLGREPVSLDWPEIRQALAGKRILVTGAGGSIG
SELCRQLAALGPAQLVLFENSEFNLYTIEMELRQHFPQLNLAYQLGDVTDAAYLNHAFDQ
HRPQVVFHAAAYKHVPMLEPQLRQALRNNVLGTQNVALAAHRCGCSDFVLVSTDKAVNPA
NIMGASKRAAEIFCQNLNRQSQTRFITVRFGNVLGSAGSVIPLFRQQIASGGPLTVTDPR
MERYFMTIPEACQLIMQTMVLGQGGEIFVLDMGEPVKISYLAEQMIRLSGKTPGEDIEIE
YIGLRPGEKLYEELFHEKEQLEGTAHEKVRLARHRRVEWAALNATLEQISAACEAMDEAK
LLELLHQLVPEHGPKPEQAEKSDSAEVIYLNSSPQS
>NGAMOLHF_00906
MPHLINFIPPRFRSTGTAFLHDLLMVPLAWLGAYWLRFNLETIPDDYLQAGLFALLILLP
VQAATFLFLGLYRGIWRFSSLPDLLRILKAIVIGTAIAMATLFLITRGVGIPRSVPLLHA
LLLVVLLSGPRLLYRWLKDHHLYLSAGQRVLIVGSGKAGEMLTRDILRNRREAFQPIAFA
DDNRRRHKREIHGIPVAGACQQIPDLVREHEIDLIMIAIPSATSRQMRRVVEYCEQAGVP
FRSVPQLQDLMSGNVQINQLREVSIEDLLGREPVSLDWPEIRQALAGKRILVTGAGGSIG
SELCRQLAALGPAQLVLFENSEFNLYTIEMELRQHFPQLNLAYQLGDVTDAAYLNHAFDQ
HRPQVVFHAAAYKHVPMLEPQLRQALRNNVLGTQNVALAAHRCGCSDFVLVSTDKAVNPA
NIMGASKRAAEIFCQNLNRQSQTRFITVRFGNVLGSAGSVIPLFRQQIASGGPLTVTDPR
MERYFMTIPEACQLIMQTMVLGQGGEIFVLDMGEPVKISYLAEQMIRLSGKTPGEDIEIE
YIGLRPGEKLYEELFHEKEQLEGTAHEKVRLARHRRVEWAALNATLEQISAACEAMDEAK
LLELLHQLVPEHGPKPEQAEKSDSAEVIYLNSSPQS
>LHPEGIIC_00579
MPHLINFIPPRFRSTGTAFLHDLLMVPLAWLGAYWLRFNLETIPDDYLQAGLFALLILLP
VQAATFLFLGLYRGIWRFSSLPDLLRILKAIVIGTAIAMVILFLITRGVGIPRSVPLLHA
LLLVILLSGPRLLYRWLKDHHLYLSAGQRVLIVGSGKAGEMLTRDILRNRREAFQPIAFA
DDNRRRHKREIHGIPVAGACQQIPGLVREHEIDLIMIAIPSATSKQMRRVVEYCEQAGVP
FRSVPQLQDLMSGNVQINQLREVSIEDLLGREPVSLDWPEIRQALAGKRILVTGAGGSIG
SELCRQLAALGPAQLVLFENSEFNLYTIEMELRQHFPQLNLAYQLGDVTDAAYLNHAFDQ
HRPQVVFHAAAYKHVPMLEPQLRQALRNNVLGTQNVALAAHRCGCSDFVLVSTDKAVNPA
NIMGASKRAAEIFCQNLNRQSQTRFITVRFGNVLGSAGSVIPLFRQQIASGGPLTVTDPR
MERYFMTIPEACQLIMQTMVLGQGGEIFVLDMGEPVKISYLAEQMIRLSGKTPGEDIEIE
YIGLRPGEKLYEELFHEKEQLEGTAHEKVRLARHRQVEWMALNATLEQITAACEAMDEAK
LLELLHQLVPEHGPKPEQAKKSDSAEVIYLNSSPQS
>MCNPNBIB_03397
MVILFLITRGVGIPRSVPLLHALLLVILLSGPRLLYRWLKDHHLYLSAGQRVLIVGSGKA
GEMLTRDILRNRREAFQPIAFADDNRRRHKREIHGIPVAGACQQIPGLVREHEIDLIMIA
IPSATSKQMRRVVEYCEQAGVPFRSVPQLQDLMSGNVQINQLREVSIEDLLGREPVSLDW
PEIRQALAGKRILVTGAGGSIGSELCRQLAALGPAQLVLFENSEFNLYTIEMELRQHFPQ
LNLAYQLGDVTDAAYLNHAFDQHSPQVVFHAAAYKHVPMLEPQLRQALRNNVLGTQNVAL
AAHRCGCSDFVLLSTDKAVNPANIMGASKRAAEIFCQNLNRQSQTRFITVRFGNVLGSAG
SVIPLFRQQIACAGPAHRHRSAHGALLHDHPRGLPADHADHGAGARR
