# Supplementary material for: The complete and closed genome of the facultative generalist Candidatus Endoriftia persephone from deep‐sea hydrothermal vents
Source: Mol Ecol Resour. 2022 Jun 30;22(8):3106–23. doi: 10.1111/1755-0998.13668 (PMC9796809; doi:10.1111/1755-0998.13668)
Supplement: Supplementary file 4 — Data S1 Zip file containing annotation/intermediary files, as well as in‐house bioinformatic scripts used in this manuscript. [file MEN-22-3106-s004.zip › Supplementary_File1/03-Orthology/pangenome_set/OG0000393.fa]

>ELPFPBOH_00055
MPAVREILYVVNDADFFLSHRLPLARTMADAGWQVHVATPESPAVETIVQQGMRHHPIRM
SRRGLNPLGEIAAFRSLLALYLRLSPDLVHHVTIKPVFYGGIAARLARLPAVVNALTGLG
YLYSHQSLKARLLRFVVGRGLRLALGHRNSRVIVQNPDDGEQLERAGIVARNRQVLIKGS
GVDMQAFAPRPEPDGKPLLILASRMLWSKGVGEFVEAARLLNQRGTQARFVLAGASDSGN
PAAIPQSQLESWHREGVVEWWGRCTDMPGVFAQANLVCLPSCYGEGVPKVLIEAAACGRA
IVTTDIPGCREIVRDGENGLLVPPGESEALAEALLRLIADREVRLAMGRRGRAIAESEFS
LEAVVASTMQLYRELCTG
>HMHBLCGN_00261
MPAVREILYVVNDADFFLSHRLPLARTMADAGWQVHVATPESPAVETIVQQGMRHHPIRM
SRRGLNPLGEIAAFRSLLALYLRLSPDLVHHVTIKPVFYGGIAARLARLPAVVNALTGLG
YLYSHQSLKARLLRFVVGRGLRLALGHRNSRVIVQNPDDGEQLERAGIVARNRQVLIKGS
GVDMQAFAPRPEPDGKPLLILASRMLWSKGVGEFVEAARLLNQRGTQARFVLAGASDSGN
PAAIPQSQLESWHREGVVEWWGRCTDMPGVFAQANLVCLPSCYGEGVPKVLIEAAACGRA
IVTTDIPGCREIVRDGENGLLVPPGESEALAEALLRLIADREVRLAMGRRGRAIAESEFS
LEAVVASTMQLYRELCTG
>DMJIHGIA_01147
MREILYVVNDADFFLSHRLPLARTMADAGWQVHVATPESPAVETIVQQGMRHHPIRMSRR
GLNPLGEIAAFRSLLALYLRLSPDLVHHVTIKPVFYGGIAARLARLPAVVNALTGLGYLY
SHQSLKARLLRFVVGRGLRLALGHRNSRVIVQNPDDGEQLERAGIVARNRQVLIKGSGVD
MQAFAPRPEPDGKPLLILASRMLWSKGVGEFVEAARLLNQRGTQARFVLAGASDSGNPAA
IPQSQLESWHREGVVEWWGRCTDMPGVFAQANLVCLPSCYGEGVPKVLIEAAACGRAIVT
TDIPGCREIVRDGENGLLVPPGESEALAEALLRLIADREVRLAMGRRGRAIAESEFSLEA
VVASTMQLYRELCTG
>DDLEKDFJ_02729
MREILYVVNDADFFLSHRLPLARTMADAGWQVHVATPESPAVETIVQQGMRHHPIRMSRR
GINPLGEITAFRSLLALYRGLRPDLVHHVTIKPVFYGGIAARLARLPAVVNALTGLGYLY
SHQSLKARLLRFVVGRGLRLALRHRNSRVIVQNPDDGEQLERAGIVARNRQVLIKGSGVD
MQAFAPRPEPDGKPLLILASRMLWSKGVGEFVEAARLLNQRGTQARFVLAGASDSGNPAA
IPQSQLESWHREGVVEWWGRCTDMPGVFAQANLVCLPSCYGEGVPKVLIEAAACGRAIVT
TDIPGCREIVRDGENGLLVPPGESEALAEALLRLIADREVRLAMGRRGRAIAESEFSLEA
VVASTMQLYRELCTG
>NGAMOLHF_00980
MPAVREILYVVNDADFFLSHRLPLARTMADAGWQVHVATPESPAVETIVQQGMRHHPIRM
SRRGINPLGEITAFRSLLALYRGLRPDLVHHVTIKPVFYGGIAARLARLPAVVNALTGLG
YLYSHQSLKARLLRFVVGRGLRLALRHRNSRVIVQNPDDGEQLERAGIVARNRQVLIKGS
GVDMQAFAPRPEPDGKPLLILASRMLWSKGVGEFVEAARLLNQRGTQARFVLAGASDSGN
PAAIPQSQLESWHREGVVEWWGRCTDMPGVFAQANLVCLPSCYGEGVPKVLIEAAACGRA
IVTTDIPGCREIVRDGENGLLVPPGESEALAEALLRLIADREVRLAMGRRGRAIAESEFS
LEAVVASTMQLYRELCTG
>LHPEGIIC_00574
MREILYVVNDADFFLSHRLPLARTMADAGWQVHVATPESPAVETIVQQGMRHHPIRMSRR
GLNPLGEIAAFRSLLALYLRLSPDLVHHVTIKPVFYGGIAARLARLPAVVNALTGLGYLY
SHQSLKARLLRFVVGRGLRLALGHRNSRVIVQNPDDGEQLERAGIVARNRQVLIKGSGVD
MQAFAPRPEPDGKPLLILASRMLWSKGVGEFVEAARLLNQRGTQARFVLAGASDSGNPAA
IPQSQLESWHREGVVEWWGRCTDMPGVFAQANLVCLPSCYGEGVPKVLIEAAACGRAIVT
TDIPGCREIVRDGENGLLVPPGESEALAEALLRLIADREVRLAMGRRGRAIAESEFSLEA
VVASTMQLYRELCTG
>MCNPNBIB_01813
MQNPDDGEQLERAGIVARNRQVLIKGSGVDMQAFAPRPEPDGKPLLILASRMLWSKGVGE
FVEAARLLNQRGTQARFVLAGASDSGNPAAIPQSQLESWHREGVVEWWGRCTDMPGVFAQ
ANLVCLPSCYGEGVPKVLIEAAACGRAIVTTDIPGCREIVRDGENGLLVPPGESEGTGGG
AVAPDR
