# Supplementary material for: The complete and closed genome of the facultative generalist Candidatus Endoriftia persephone from deep‐sea hydrothermal vents
Source: Mol Ecol Resour. 2022 Jun 30;22(8):3106–23. doi: 10.1111/1755-0998.13668 (PMC9796809; doi:10.1111/1755-0998.13668)
Supplement: Supplementary file 4 — Data S1 Zip file containing annotation/intermediary files, as well as in‐house bioinformatic scripts used in this manuscript. [file MEN-22-3106-s004.zip › Supplementary_File1/03-Orthology/pangenome_set/OG0000396.fa]

>ELPFPBOH_00060
MRDEKTTHFGYEEVAVDEKAGRVRAVFDSVANKYDLMNDLMSFGVHRLWKRHTIEISGVH
RGQRVLDLAAGTGDLSARFSGLVGAEGEVIFSDINAAMLEQGRERMLNEGRAGNLHYVQA
DAQYLPFPENHFDCVTIGFGLRNVTDKQLAIDAIYKVLRPGGRLLVLEFSKPTNKPLEKL
YDLYSFSLLPKIGKVITGDEESYRYLAESIRMHPDQETLKGMMEHAGFERCDYFNLTGGV
VAIHRGYKL
>HMHBLCGN_00267
MQGHGPGQETLQVGKEEVNIAHIEPVGNYAICLHFDDEHNTGIYSWETLYRLGKQREQNW
TDYLRRLDEAGYQRKQSLTSTEPPTPELTEMRDEKTTHFGYEEVAVDEKAGRVRAVFDSV
ANKYDLMNDLMSFGVHRLWKRHTIEISGVHRGQRVLDLAAGTGDLSARFSGLVGAEGEVI
FSDINAAMLEQGRERMLNEGRAGNLHYVQADAQYLPFPENHFDCVTIGFGLRNVTDKQLA
IDAIYKVLRPGGRLLVLEFSKPTNKPLEKLYDLYSFSLLPKIGKVITGDEESYRYLAESI
RMHPDQETLKGMMEHAGFERCDYFNLTGGVVAIHRGYKL
>DMJIHGIA_01152
MRDEKTTHFGYEEVAVDEKAGRVRAVFDSVANKYDLMNDLMSFGVHRLWKRHTIEISGVH
RGQRVLDLAAGTGDLSARFSGLVGAEGEVIFSDINAAMLEQGRERMLNEGRAGNLHYVQA
DAQYLPFPENHFDCVTIGFGLRNVTDKQLAIDAIYKVLRPGGRLLVLEFSKPTNKPLEKL
YDLYSFSLLPKIGKVITGDEESYRYLAESIRMHPDQETLKGMMEHAGFERCDYFNLTGGV
VAIHRGYKL
>DDLEKDFJ_02724
MRDEKTTHFGYEEVAVDEKAGRVRAVFDSVANKYDLMNDLMSFGVHRLWKRHTIEISGVR
RGQRVLDLAAGTGDLSARFSGLVGAEGEVIFSDINAAMLEQGRERMLNEGRAGNLHYVQA
DAQYLPFPENHFDCVTIGFGLRNVTDKQLAINAIYKVLRPGGRLLVLEFSKPTNKPLEKL
YDLYSFSLLPKIGKVITGDEESYRYLAESIRMHPDQETLKGMMEHAGFERCDYFNLTGGV
VAIHRGYKL
>NGAMOLHF_01861
MRDEKTTHFGYEEVAVDEKAGRVRAVFDSVANKYDLMNDLMSFGVHRLWKRHTIEISGVR
RGQRVLDLAAGTGDLSARFSGLVGAEGEVIFSDINAAMLEQGRERMLNEGRAGNLHYVQA
DAQYLPFPENHFDCVTIGFGLRNVTDKQLAINAIYKVLRPGGRLLVLEFSKPTNKPLEKL
YDLYSFSLLPKIGKVITGDEESYRYLAESIRMHPDQETLKGMMEHAGFERCDYFNLTGGV
VAIHRGYKL
>LHPEGIIC_00569
MRDEKTTHFGYEEVAVDEKAGRVRAVFDSVANKYDLMNDLMSFGVHRLWKRHTIEISGVH
RGQRVLDLAAGTGDLSARFSGLVGAEGEVIFSDINAAMLEQGRERMLNEGRAGNLHYVQA
DAQYLPFPENHFDCVTIGFGLRNVTDKQLAIDAIYKVLRPGGRLLVLEFSKPTNKPLEKL
YDLYSFSLLPKIGKVITGDEESYRYLAESIRMHPDQETLKGMMEHAGFERCDYFNLTGGV
VAIHRGYKL
>MCNPNBIB_00364
MSFGVHRLWIRHTIEISGVHRGQRVLDLAAGTGDLSARFSGLVGAEGEVIFSDINAAMLE
QGRERMLNEGRAGNLHYVQADAQYLPFPENHFDCVTIGFGLRNVTDKQLAIDAIYKVLRP
GGRLLVLEFSKPTNKPLEKLYDLYSFSLLPKIGKVITGDEESYRYLAESIRMHPDQETLK
GMMEHAGFERCDYFNLTGGVVAIHRGYKL
