# Supplementary material for: The complete and closed genome of the facultative generalist Candidatus Endoriftia persephone from deep‐sea hydrothermal vents
Source: Mol Ecol Resour. 2022 Jun 30;22(8):3106–23. doi: 10.1111/1755-0998.13668 (PMC9796809; doi:10.1111/1755-0998.13668)
Supplement: Supplementary file 4 — Data S1 Zip file containing annotation/intermediary files, as well as in‐house bioinformatic scripts used in this manuscript. [file MEN-22-3106-s004.zip › Supplementary_File1/03-Orthology/pangenome_set/OG0000400.fa]

>ELPFPBOH_00078
MLRFDHLTLRRGSKLLFADAQFTLHAGWKIGITGGNGCGKSSLFSLILGQLQADEGELEQ
PPQLEIAHVAQETPALERAAIEYVIDGDQELRRIEAELAEAEASHDAASQAQLHEQLQTI
GGYGAKGRAGQLLYGLGFAASEMEQPLSHFSGGWRMRLNLAQALMCRSDLLLLDEPTNHL
DLDAVIWLEGWLKKYPGTLLLISHDRDFLDQTIDHVVHMEQQTASLYSGNYSAFEQIRTA
RLANQQAEHQRQQREIAHIRSYVDRFRAKATKARQAQSRLKALARMELIAPAHVDSQFHF
AFRAPQHNPHPLLQLEKVNAGYNQQPLLQKIGLSLEPGDRIGLLGPNGAGKSTLIKLMAG
ELTPLAGKLLPAQELKIGYFAQHQLEQLDLHASPLQHLQRLDAKASEQSLRDFLGGFGFA
GERALEPVAPFSGGEKARLVLALLVYQRPNLLLLDEPTNHLDLEMRHALGQALQDFEGAM
VLVSHDRHLLRITCDRLWLVYGGRVEPFNDDLEAYPAWLTAQRREQGSDGNSRSEGEHTA
EARRARKRAEAERRRQLQPLKRQMTKLEQEMERLQASQSILESSLADTGFYQEDRKQDLK
QLLAEKAEVDRQLQAIETDWFAIGEQLEAAQLEETD
>HMHBLCGN_00681
MAGELTPLAGKLLPAQELKIGYFAQHQLEQLNLHASPLQHLQRLDAKASEQSLRDFLGGF
GFAGERALEPVAPFSGGEKARLVLALLVYQRPNLLLLDEPTNHLDLEMRHALGQALQDFE
GAMVLVSHDRHLLRITCDRLWLVYGGRVEPFNDDLEAYPAWLTAQRREQGSDGNSRSEGE
HTAEARRARKRAEAERRRQLQPLKRQMTKLEQEMERLQASQSILESSLADTGFYQEDRKQ
DLKQLLAEKAEVDRQLQAIETDWFAIGEQLEAAQLEETD
>DMJIHGIA_01170
MLRFDHLTLRRGSKLLFADAQFTLHAGWKIGITGGNGCGKSSLFSLILGQLQADEGELEQ
PPQLEIAHVAQETPALERAAIEYVIDGDQELRRIEAELAEAEASHDAASQAQLHEQLQTI
GGYGAKGRAGQLLYGLGFAASEMEQPLSHFSGGWRMRLNLAQALMCRSDLLLLDEPTNHL
DLDAVIWLEGWLKKYPGTLLLISHDRDFLDQTIDHVVHMEQQTASLYSGNYSAFEQIRTA
RLANQQAEHQRQQREIAHIRSYVDRFRAKATKARQAQSRLKALARMELIAPAHVDSQFHF
AFRAPQHNPHPLLQLEKVNAGYNQQPLLQKIGLSLEPGDRIGLLGPNGAGKSTLIKLMAG
ELTPLAGKLLPAQELKIGYFAQHQLEQLDLHASPLQHLQRLDAKASEQSLRDFLGGFGFA
GERALEPVAPFSGGEKARLVLALLVYQRPNLLLLDEPTNHLDLEMRHALGQALQDFEGAM
VLVSHDRHLLRITCDRLWLVYGGRVEPFNDDLEAYPAWLTAQRREQGSDGNSRSEGEHTA
EARRARKRAEAERRRQLQPLKRQMTKLEQEMERLQASQSILESSLADTGFYQEDRKQDLK
QLLAEKAEVDRQLQAIETDWFAIGEQLEAAQLEETD
>DDLEKDFJ_02706
MLRFDHLTLRRGSKLLFADAQFTLHAGWKIGITGGNGCGKSSLFSLILGQLQADEGELEQ
PPRLEIAHVAQETPALERAAIEYVIDGDQELRRIEAELAEAEASHDAASQAQLHDQLQTI
GGYGAKGRAGQLLYGLGFAANEMEQPLSHFSGGWRMRLNLAQALMCRSDLLLLDEPTNHL
DLDAVIWLEGWLKKYPGTLLLISHDRDFLDQTIDHVVHMEQQTASLYSGNYSAFEQIRAA
RLANQQAEHQRQQREIAHIRSYVDRFRAKATKARQAQSRLKALARMELIAPAHVDSQFHF
AFRAPQHNPHPLLQLEKVNAGYNQQPLLQKIGLSLEPGDRIGLLGPNGAGKSTLIKLMAG
ELTPLAGKLLPAQELKIGYFAQHQLEQLDLRASPLQHLQRLDAKASEQSLRDFLGGFGFA
GERALEPVAPFSGGEKARLVLALLVYQRPNLLLLDEPTNHLDLEMRHALGQALQDFEGAM
VLVSHDRHLLRITCDRLWLVYGGRAEPFNDDLEAYPAWLTAQRREQGSDGNSRSEGEHTA
EARRARKRAEAERRRQLQPLKRQMTKLEQEMERLQASQSILESSLADTGFYQEDRKQDLK
QLLAEKAEVDRQLQAIETDWFAIGEQLEAAQLQETD
>NGAMOLHF_02887
MLRFDHLTLRRGSKLLFADAQFTLHAGWKIGITGGNGCGKSSLFSLILGQLQADEGELEQ
PPRLEIAHVAQETPALERAAIEYVIDGDQELRRIEAELAEAEASHDAASQAQLHDQLQTI
GGYGAKGRAGQLLYGLGFAANEMEQPLSHFSGGWRMRLNLAQALMCRSDLLLLDEPTNHL
DLDAVIWLEGWLKKYPGTLLLISHDRDFLDQTIDHVVHMEQQTASLYSGNYSAFEQIRAA
RLANQQAEHQRQQREIAHIRSYVDRFRAKATKARQAQSRLKALARMELIAPAHVDSQFHF
AFRAPQHNPHPLLQLEKVNAGYNQQPLLQKIGLSLEPGDRIGLLGPNGAGKSTLIKLMAG
ELTPLAGKLLPAQELKIGYFAQHQLEQLDLRASPLQHLQRLDAKASEQSLRDFLGGFGFA
GERALEPVAPFSGGEKARLVLALLVYQRPNLLLLDEPTNHLDLEMRHALGQALQDFEGAM
VLVSHDRHLLRITCDRLWLVYGGRAEPFNDDLEAYPAWLTAQRREQGSDGNSRSEGEHTA
EARRARKRAEAERRRQLQPLKRQMTKLEQEMERLQASQSILESSLADTGFYQEDRKQDLK
QLLAEKAEVDRQLQAIETDWFAIGEQLEAAQLQETD
>LHPEGIIC_00551
MLRFDHLTLRRGSKLLFADAQFTLHAGWKIGITGGNGCGKSSLFSLILGQLQADEGELEQ
PPQLEIAHVAQETPALERAAIEYVIDGDQELRRIEAELAEAEASHDAASQAQLHEQLQTI
GGYGAKGRAGQLLYGLGFAASEMEQPLSHFSGGWRMRLNLAQALMCRSDLLLLDEPTNHL
DLDAVIWLEGWLKKYPGTLLLISHDRDFLDQTIDHVVHMEQQTASLYSGNYSAFEQIRTA
RLANQQAEHQRQQREIAHIRSYVDRFRAKATKARQAQSRLKALARMELIAPAHVDSQFHF
AFRAPQHNPHPLLQLEKVNAGYNQQPLLQKIGLSLEPGDRIGLLGPNGAGKSTLIKLMAG
ELTPLAGKLLPAQELKIGYFAQHQLEQLDLHASPLQHLQRLDAKASEQSLRDFLGGFGFA
GERALEPVAPFSGGEKARLVLALLVYQRPNLLLLDEPTNHLDLEMRHALGQALQDFEGAM
VLVSHDRHLLRITCDRLWLVYGGRVEPFNDDLEAYPAWLTAQRREQGSDGNSRSEGEHTA
EARRARKRAEAERRRQLQPLKRQMTKLEQEMERLQASQSILESSLADTGFYQEDRKQDLK
QLLAEKAEVDRQLQAIETDWFAIGEQLEAAQLEETD
>MCNPNBIB_01408
MIWLEGWLKKYPGTLLLISHDRDFLDQTIDHVVHMEQQTASLYSGNYSAFEQIRAARLAN
QQAEHQRQQREIAHIRSYVDRFRAKATKARQAQSRLKALARMELIAPAHVDSQFHFAFRA
PQHNPHPLLQLEKVNAGYNQQPLLQKIGLSLEPGDRIGLLGPNGAGKSTLIKLMAGELTP
LAGKLLPAQELKIGYFAQHQLEQLNLHASPLQHLQRLDAKASEPVSCGIFSADLALPVSA
HWSRSHPSPAAKRRAWCWHYWSTNAPTCCCSTSPLTTSIWRCATPSARRCRILRGRWCWS
PTTVTCCASPATASGWCTAGASNPSMTTLEAYPAWLTAQRREQGSDGNSRSEGEHTAEAR
RARKRAEAERRRQLQPLKRQMTKLEQEMERLQASQSILESSLADTGFYQEDRKQDLKQLL
AEKAEVDRQLQAIETDWFAIGEQLEAAQLEETD
