# Supplementary material for: The complete and closed genome of the facultative generalist Candidatus Endoriftia persephone from deep‐sea hydrothermal vents
Source: Mol Ecol Resour. 2022 Jun 30;22(8):3106–23. doi: 10.1111/1755-0998.13668 (PMC9796809; doi:10.1111/1755-0998.13668)
Supplement: Supplementary file 4 — Data S1 Zip file containing annotation/intermediary files, as well as in‐house bioinformatic scripts used in this manuscript. [file MEN-22-3106-s004.zip › Supplementary_File1/03-Orthology/pangenome_set/OG0000401.fa]

>ELPFPBOH_00079
MSLAILYCRAQVGIQAPLVTVEVHLANGLPALSIVGLPEMAVRESKERVRGALLNSGFEF
PARRITINLAPADLPKEGGRFDLPIALGILAASGQLPKNILQEYEFLGELALSGELRPVR
GTLPAAIAARSAQHQLILPRTNLSEAQLVEGLQAFPAEHLLAVCDHLTGTQPLASDKPDA
PPTTIEPTNPDLAEVIGQPQAKRALEIAAAGNHSLLFIGPPGTGKSMLASRLAGILPPLS
EAEALETAALHSISGNEPDPRNWRQRPFRSPHHTASAVALVGGGSNPKPGEISLAHNGVL
FLDELPEFERRVLEVLREPIESGQITISRAARQASFPSRFQLVAAMNPCPCGHLGDGSDR
CHCSAEQISRYRARISGPLLDRIDLQLEVPRPDPRLLLQRHSDGEESSLQVRQRVEQCRR
RQLDRQGTTNSRLAGRQLERHTAPDPAGHQLLLRAMQRLGFSMRAYHRILKVARTIADLN
QADQIGVNHISEAITLRRLDRRDTAAV
>HMHBLCGN_00370
MSLAILYCRAQVGIQAPLVTVEVHLANGLPALSIVGLPEMAVRESKERVRGALLNSGFEF
PARRITINLAPADLPKEGGRFDLPIALGILAASGQLPKNILQEYEFLGELALSGELRPVR
GTLPAAIAARSAQHQLILPRTNLPEAQLVEGLQAFPAEHLLAVCNHLTGTQPLASDKPDA
PPTTIEPTNPDLAEVIGQPQAKRALEIAAAGNHSLLFIGPPGTGKSMLASRLAGILPPLS
EAEALETAALHSISGNEPDPRNWRQRPFRSPHHTASAVALVGGGSNPKPGEISLAHNGVL
FLDELPEFERRVLEVLREPIESGQITISRAARQASFPSRFQLVAAMNPCPCGHLGDGSDR
CHCSAEQISRYRARISGPLLDRIDLQLEVPRPDPRLLLQRHSDGEESSLQVRQRVEQCRR
RQLDRQGTTNSRLAGRQLERHTAPDPAGHQLLLRAMQRLGFSMRAYHRILKVARTIADLN
QADQIGVNHISEAITLRRLDRRDTAAV
>DMJIHGIA_01171
MSLAILYCRAQVGIQAPLVTVEVHLANGLPALSIVGLPEMAVRESKERVRGALLNSGFEF
PARRITINLAPADLPKEGGRFDLPIALGILAASGQLPKNILQEYEFLGELALSGELRPVR
GTLPAAIAARSAQHQLILPRTNLSEAQLVEGLQAFPAEHLLAVCDHLTGTQPLASDKPDA
PPTTIEPTNPDLAEVIGQPQAKRALEIAAAGNHSLLFIGPPGTGKSMLASRLAGILPPLS
EAEALETAALHSISGNEPDPRNWRQRPFRSPHHTASAVALVGGGSNPKPGEISLAHNGVL
FLDELPEFERRVLEVLREPIESGQITISRAARQASFPSRFQLVAAMNPCPCGHLGDGSDR
CHCSAEQISRYRARISGPLLDRIDLQLEVPRPDPRLLLQRHSDGEESSLQVRQRVEQCRR
RQLDRQGTTNSRLAGRQLERHTAPDPAGHQLLLRAMQRLGFSMRAYHRILKVARTIADLN
QADQIGVNHISEAITLRRLDRRDTAAV
>DDLEKDFJ_02705
MSLAILYCRAQVGIQAPLVTVEVHLANGLPALSIVGLPEMAVRESKERVRGALLNSGFEF
PARRITINLAPADLPKEGGRFDLPIALGILAASGQLPKNILQEYEFLGELALSGELRPVR
GTLPAAIAARSAQHQLILPRTNLPEAQLVEGLQAFPAEHLLAVCGHLTGTQPLASDEPGA
PPTTIEPTTPDLAEVIGQPQAKRALEIAAAGNHSLLFIGPPGTGKSMLASRLAGILPPLS
ETEALETAALHSISGNEPDPRNWRQRPFRSPHHTASAVALVGGGSNPKPGEISLAHNGVL
FLDELPEFERRVLEVLREPIESGQITISRAARQASFPSRFQLIAAMNPCPCGHLGDGSDR
CHCSAEQISRYRARISGPLLDRIDLQLEVPRPDPRLLLQRHIDGEESSLQVRQRVEQCRR
RQLDRQGTTNSRLAGRQLERHTAPDPAGHQLLLRAMQRLGFSMRAYHRILKVARTIADLN
QADQIGVHHISEAITLRRLDRRDTAAV
>NGAMOLHF_02888
MSLAILYCRAQVGIQAPLVTVEVHLANGLPALSIVGLPEMAVRESKERVRGALLNSGFEF
PARRITINLAPADLPKEGGRFDLPIALGILAASGQLPKNILQEYEFLGELALSGELRPVR
GTLPAAIAARSAQHQLILPRTNLPEAQLVEGLQAFPAEHLLAVCGHLTGTQPLASDEPGA
PPTTIEPTTPDLAEVIGQPQAKRALEIAAAGNHSLLFIGPPGTGKSMLASRLAGILPPLS
ETEALETAALHSISGNEPDPRNWRQRPFRSPHHTASAVALVGGGSNPKPGEISLAHNGVL
FLDELPEFERRVLEVLREPIESGQITISRAARQASFPSRFQLIAAMNPCPCGHLGDGSDR
CHCSAEQISRYRARISGPLLDRIDLQLEVPRPDPRLLLQRHIDGEESSLQVRQRVEQCRR
RQLDRQGTTNSRLAGRQLERHTAPDPAGHQLLLRAMQRLGFSMRAYHRILKVARTIADLN
QADQIGVHHISEAITLRRLDRRDTAAV
>LHPEGIIC_00550
MSLAILYCRAQVGIQAPLVTVEVHLANGLPALSIVGLPEMAVRESKERVRGALLNSGFEF
PARRITINLAPADLPKEGGRFDLPIALGILAASGQLPKNILQEYEFLGELALSGELRPVR
GTLPAAIAARSAQHQLILPRTNLSEAQLVEGLQAFPAEHLLAVCDHLTGTQPLASDKPDA
PPTTIEPTNPDLAEVIGQPQAKRALEIAAAGNHSLLFIGPPGTGKSMLASRLAGILPPLS
EAEALETAALHSISGNEPDPRNWRQRPFRSPHHTASAVALVGGGSNPKPGEISLAHNGVL
FLDELPEFERRVLEVLREPIESGQITISRAARQASFPSRFQLVAAMNPCPCGHLGDGSDR
CHCSAEQISRYRARISGPLLDRIDLQLEVPRPDPRLLLQRHSDGEESSLQVRQRVEQCRR
RQLDRQGTTNSRLAGRQLERHTAPDPAGHQLLLRAMQRLGFSMRAYHRILKVARTIADLN
QADQIGVNHISEAITLRRLDRRDTAAV
>MCNPNBIB_00493
MLASRLAGILPPLSEAEALETAALHSISGNEPDPRNWRQRPFRSPHHTASAVALVGGGSN
PKPGEISLAHNGGVAGSLGRSLPEIRSAGYWRCFANPLRVARSPSPAPPAKPASPPASSW
LPP
