# Supplementary material for: The complete and closed genome of the facultative generalist Candidatus Endoriftia persephone from deep‐sea hydrothermal vents
Source: Mol Ecol Resour. 2022 Jun 30;22(8):3106–23. doi: 10.1111/1755-0998.13668 (PMC9796809; doi:10.1111/1755-0998.13668)
Supplement: Supplementary file 4 — Data S1 Zip file containing annotation/intermediary files, as well as in‐house bioinformatic scripts used in this manuscript. [file MEN-22-3106-s004.zip › Supplementary_File1/03-Orthology/pangenome_set/OG0000402.fa]

>ELPFPBOH_00083
VEAITQLSYALDTFYFLVSGALVMWMAAGFAMLEAGLVRAKNTAEILTKNITLFAIACIM
YMLVGYGIMYPDGGNGFIPALDLGFMFGGDNSVDDVLKSNGETYYSGMSDFFFQVVFVAT
AMSIVSGAVAERMKLWAFLAFSVVMTGFIYPLQGYWKWGGGFLDAAGFSDFAGSGVVHLC
GAAAALAGVLLLGARKGKYTADGRVNAIPGANMPMATLGTFILWLGWFGFNGGSELKLSN
IEEANAVAMVFVNTNAAAAGGVIAALLTARALFGKADLTMTLNGALAGLVAITAEPLTPT
PLLATIVGAVGGVLVVFSIIFMDKLKIDDPVGAISVHGVVGMWGLLAVVLSNPDATLGAQ
LLGLGTIFAWTFGASFIVWLIIKLVMGIRVSEEEEYEGVDIGECGLEAYPEFTGSHGAGR
>HMHBLCGN_00374
MEAITQLSYALDTFYFLVSGALVMWMAAGFAMLEAGLVRAKNTAEILTKNITLFAIACIM
YMLVGYGIMYPDGGNGFIPALDLGFMFGGDNSVDDVLKSNGETYYSGMSDFFFQVVFVAT
AMSIVSGAVAERMKLWAFLAFSVVMTGFIYPLQGYWKWGGGFLDAAGFSDFAGSGVVHLC
GAAAALAGVLLLGARKGKYTADGRVNAIPGANMPMATLGTFILWLGWFGFNGGSELKLSN
IEEANAVAMVFVNTNAAAAGGVIAALLTARALFGKADLTMTLNGALAGLVAITAEPLTPT
PLLATIVGAVGGVLVVFSIIFMDKLKIDDPVGAISVHGVVGMWGLLAVVLSNPDATLGAQ
LLGLGTIFAWTFGASFIVWLIIKLVMGIRVSEEEEYEGVDIGECGLEAYPEFTGSHGAGR
>DMJIHGIA_01175
MEAITQLSYALDTFYFLVSGALVMWMAAGFAMLEAGLVRAKNTAEILTKNITLFAIACIM
YMLVGYGIMYPDGGNGFIPALDLGFMFGGDNSVDDVLKSNGETYYSGMSDFFFQVVFVAT
AMSIVSGAVAERMKLWAFLAFSVVMTGFIYPLQGYWKWGGGFLDAAGFSDFAGSGVVHLC
GAAAALAGVLLLGARKGKYTADGRVNAIPGANMPMATLGTFILWLGWFGFNGGSELKLSN
IEEANAVAMVFVNTNAAAAGGVIAALLTARALFGKADLTMTLNGALAGLVAITAEPLTPT
PLLATIVGAVGGVLVVFSIIFMDKLKIDDPVGAISVHGVVGMWGLLAVVLSNPDATLGAQ
LLGLGTIFAWTFGASFIVWLIIKLVMGIRVSEEEEYEGVDIGECGLEAYPEFTGSHGAGR
>DDLEKDFJ_02701
MEAITQLSYALDTFYFLVSGALVMWMAAGFAMLEAGLVRAKNTAEILTKNITLFAIACIM
YMLVGYGIMYPDGGNGFIPALDLGFMFGGDNSVDDVLKSNGETYYSGMSDFFFQVVFVAT
AMSIVSGAVAERMKLWAFLAFSVVMTGFIYPLQGYWKWGGGFLDAAGFSDFAGSGVVHLC
GAAAALAGVLLLGARKGKYTADGRVNAIPGANMPMATLGTFILWLGWFGFNGGSELKLSN
IEEANAVAMVFVNTNAAAAGGVIAALLTARALFGKADLTMTLNGALAGLVAITAEPLTPT
PLLATIVGAVGGVLVVFSIIFMDKLKIDDPVGAISVHGVVGMWGLLAVALSNPDATLGAQ
LLGLGTIFAWTFGASFIVWLIIKLVMGIRVSEEEEYEGVDIGECGLEAYPEFTGSHGAGR
>NGAMOLHF_02892
MEAITQLSYALDTFYFLVSGALVMWMAAGFAMLEAGLVRAKNTAEILTKNITLFAIACIM
YMLVGYGIMYPDGGNGFIPALDLGFMFGGDNSVDDVLKSNGETYYSGMSDFFFQVVFVAT
AMSIVSGAVAERMKLWAFLAFSVVMTGFIYPLQGYWKWGGGFLDAAGFSDFAGSGVVHLC
GAAAALAGVLLLGARKGKYTADGRVNAIPGANMPMATLGTFILWLGWFGFNGGSELKLSN
IEEANAVAMVFVNTNAAAAGGVIAALLTARALFGKADLTMTLNGALAGLVAITAEPLTPT
PLLATIVGAVGGVLVVFSIIFMDKLKIDDPVGAISVHGVVGMWGLLAVALSNPDATLGAQ
LLGLGTIFAWTFGASFIVWLIIKLVMGIRVSEEEEYEGVDIGECGLEAYPEFTGSHGAGR
>LHPEGIIC_00546
MEAITQLSYALDTFYFLVSGALVMWMAAGFAMLEAGLVRAKNTAEILTKNITLFAIACIM
YMLVGYGIMYPDGGNGFIPALDLGFMFGGDNSVDDVLKSNGETYYSGMSDFFFQVVFVAT
AMSIVSGAVAERMKLWAFLAFSVVMTGFIYPLQGYWKWGGGFLDAAGFSDFAGSGVVHLC
GAAAALAGVLLLGARKGKYTADGRVNAIPGANMPMATLGTFILWLGWFGFNGGSELKLSN
IEEANAVAMVFVNTNAAAAGGVIAALLTARALFGKADLTMTLNGALAGLVAITAEPLTPT
PLLATIVGAVGGVLVVFSIIFMDKLKIDDPVGAISVHGVVGMWGLLAVVLSNPDATLGAQ
LLGLGTIFAWTFGASFIVWLIIKLVMGIRVSEEEEYEGVDIGECGLEAYPEFTGSHGAGR
>MCNPNBIB_00509
MLLLGARKGKYTADGRVNAIPGANMPMATLGTFILWLGWFGFNGGSELKLSNIEEANAVA
MVFVNTNAAAAGGVIAALLTARALFGKADLTMTLNGALAGLVADHR
