# Supplementary material for: The complete and closed genome of the facultative generalist Candidatus Endoriftia persephone from deep‐sea hydrothermal vents
Source: Mol Ecol Resour. 2022 Jun 30;22(8):3106–23. doi: 10.1111/1755-0998.13668 (PMC9796809; doi:10.1111/1755-0998.13668)
Supplement: Supplementary file 4 — Data S1 Zip file containing annotation/intermediary files, as well as in‐house bioinformatic scripts used in this manuscript. [file MEN-22-3106-s004.zip › Supplementary_File1/03-Orthology/pangenome_set/OG0000403.fa]

>ELPFPBOH_00084
MNKISPCQILDPIETAQNRNRAAMELLQQHQIPPSPVCYAVAYEYVAQRTPTLNQALDQH
LEKHGSLNPHLLREFFETHFEGGTELQLDDHIASLHDTLYKVLEGVSSACHGISDFGRLL
EGQMESLQGQTDLGSVRRIADTLLQATNQAISNNQKIQDNLASAERNTTELRNQVEQLRE
EAHRDSLTGLYNKKVLNQRLSQCIESSIESQTTLSVLMLDIDHFKHFNDSFGHLIGDEVI
RRVAQTLQQRARKNDIAARYGGEEFTLVLPNTSLEDAIKVAEMIRSTVGKLVLVRKSTKE
KLPGITISVGVASLHPEDSIETLLERADQALYYAKNHGRNCTISESLLITETDSNNQKIA
Y
>HMHBLCGN_00375
MNKISPCQILDPIETAQNRNRAAMELLQQHQIPPSPVCYAVAYEYVAQRTPTLNQALDQH
LEKHGSLNPHLLREFFETHFEGGTELQLDDHIASLHDTLYKVLEGVSSACHGISDFGRLL
EGQMESLQGQTDLGSVRRIADTLLQATNQAISNNQKIQDNLASAERNTTELRNQVEQLRE
EAHRDSLTGLYNKKVLNQRLSQCIESSIESQTTLSVLMLDIDHFKHFNDSFGHLIGDEVI
RRVAQTLQQRARKNDIAARYGGEEFTLVLPNTSLEDAIKVAEMIRSTVGKLVLVRKSTKE
KLPGITISVGVASLHPEDSIETLLERADQALYYAKNHGRNCTISESLLITETDSNNQKIA
Y
>DMJIHGIA_01176
MNKISPCQILDPIETAQNRNRAAMELLQQHQIPPSPVCYAVAYEYVAQRTPTLNQALDQH
LEKHGSLNPHLLREFFETHFEGGTELQLDDHIASLHDTLYKVLEGVSSACHGISDFGRLL
EGQMESLQGQTDLGSVRRIADTLLQATNQAISNNQKIQDNLASAERNTTELRNQVEQLRE
EAHRDSLTGLYNKKVLNQRLSQCIESSIESQTTLSVLMLDIDHFKHFNDSFGHLIGDEVI
RRVAQTLQQRARKNDIAARYGGEEFTLVLPNTSLEDAIKVAEMIRSTVGKLVLVRKSTKE
KLPGITISVGVASLHPEDSIETLLERADQALYYAKNHGRNCTISESLLITETDSNNQKIA
Y
>DDLEKDFJ_02700
MNKISPCQILDPIETAQSRNRAAMELLQQHQIPPSPVCYAVAYEYVAQRTPTLNQALDQH
LEKHGSLNPHLLREFFETHFEAGTELQLDDHIASLHDTLYKVLEGVSSACHGISDFGRLL
EGQMESLQGQTDLGSVRRIADTLLQATNQAISNNQKIQDNLASAERNTTELRNQVEQLRE
EAHRDSLTGLYNKKVLNQRLSQCIENSIESQTTLSVLMLDIDHFKHFNDSFGHLIGDEVI
RRVAQTLQQRARKNDIAARYGGEEFTLVLPNTSLEDAIKVAEMIRSTVGKLVLVRKSTKE
KLPGITISVGVASLHPDDSIETLLERADQALYYAKNHGRNCTIAESLLITEADSNNQKIA
H
>NGAMOLHF_02893
MNKISPCQILDPIETAQSRNRAAMELLQQHQIPPSPVCYAVAYEYVAQRTPTLNQALDQH
LEKHGSLNPHLLREFFETHFEAGTELQLDDHIASLHDTLYKVLEGVSSACHGISDFGRLL
EGQMESLQGQTDLGSVRRIADTLLQATNQAISNNQKIQDNLASAERNTTELRNQVEQLRE
EAHRDSLTGLYNKKVLNQRLSQCIENSIESQTTLSVLMLDIDHFKHFNDSFGHLIGDEVI
RRVAQTLQQRARKNDIAARYGGEEFTLVLPNTSLEDAIKVAEMIRSTVGKLVLVRKSTKE
KLPGITISVGVASLHPDDSIETLLERADQALYYAKNHGRNCTIAESLLITEADSNNQKIA
H
>LHPEGIIC_00545
MNKISPCQILDPIETAQNRNRAAMELLQQHQIPPSPVCYAVAYEYVAQRTPTLNQALDQH
LEKHGSLNPHLLREFFETHFEGGTELQLDDHIASLHDTLYKVLEGVSSACHGISDFGRLL
EGQMESLQGQTDLGSVRRIADTLLQATNQAISNNQKIQDNLASAERNTTELRNQVEQLRE
EAHRDSLTGLYNKKVLNQRLSQCIESSIESQTTLSVLMLDIDHFKHFNDSFGHLIGDEVI
RRVAQTLQQRARKNDIAARYGGEEFTLVLPNTSLEDAIKVAEMIRSTVGKLVLVRKSTKE
KLPGITISVGVASLHPEDSIETLLERADQALYYAKNHGRNCTISESLLITETDSNNQKIA
Y
>MCNPNBIB_02201
MAASIPTCSVEFFETHFEGGTELQLDDHIASLHDTLYKVLEGVSSACHGISDFGRLLEGQ
MESLQGQTDLGSVRRIADTLLQATNQAISNNQKIQDNLASAERNTTELRNQVEQLREEAH
RDSLTGLYNKKVLNQRLSQCIESSIESQTTLSVLMLDIDHFKHFNDSFRSPDR
