# Supplementary material for: The complete and closed genome of the facultative generalist Candidatus Endoriftia persephone from deep‐sea hydrothermal vents
Source: Mol Ecol Resour. 2022 Jun 30;22(8):3106–23. doi: 10.1111/1755-0998.13668 (PMC9796809; doi:10.1111/1755-0998.13668)
Supplement: Supplementary file 4 — Data S1 Zip file containing annotation/intermediary files, as well as in‐house bioinformatic scripts used in this manuscript. [file MEN-22-3106-s004.zip › Supplementary_File1/03-Orthology/pangenome_set/OG0000410.fa]

>ELPFPBOH_00094
MNLDRVSSGANVPNDINVIIEIPAHSDPVKYELDKETGAMFVDRFMSTAMHYPCNYGYVP
HTLSKDGDPVDVLVLTPYPLISGSVIKCRPIGVLKMKDESGDDAKILAVPVDKLCKSYRS
VQTFRDLSGEVLNRISHFFEHYKDLDEGKWVRVDGWYGLDEAKAEIMESVQLYKDAPEKP
NF
>HMHBLCGN_00225
MNLDRVSSGANVPNDINVIIEIPAHSDPVKYELDKETGAMFVDRFMSTAMHYPCNYGYVP
HTLSKDGDPVDVLVLTPYPLISGSVIKCRPIGVLKMKDESGDDAKILAVPVDKLCKSYRS
VQTFRDLSGEVLNRISHFFEHYKDLDEGKWVRVDGWYGLDEAKAEIMESVQLYKDAPEKP
NF
>DMJIHGIA_01186
MNLDRVSSGANVPNDINVIIEIPAHSDPVKYELDKETGAMFVDRFMSTAMHYPCNYGYVP
HTLSKDGDPVDVLVLTPYPLISGSVIKCRPIGVLKMKDESGDDAKILAVPVDKLCKSYRS
VQTFRDLSGEVLNRISHFFEHYKDLDEGKWVRVDGWYGLDEAKAEIMESVQLYKDAPEKP
NF
>DDLEKDFJ_02691
MNLDRVSSGANVPNDINVIIEIPAHSDPVKYELDKETGAMFVDRFMSTAMHYPCNYGYVP
HTLSKDGDPVDVLVLTPYPLISGSVIKCRPIGVLKMKDESGDDAKILAVPIDKLCKSYRS
VQTFRDLSGEELNRISHFFEHYKDLDEGKWVRVDGWYGLDEAKAEIMESVQLYKDAPEKP
NF
>NGAMOLHF_02336
MNLDRVSSGANVPNDINVIIEIPAHSDPVKYELDKETGAMFVDRFMSTAMHYPCNYGYVP
HTLSKDGDPVDVLVLTPYPLISGSVIKCRPIGVLKMKDESGDDAKILAVPIDKLCKSYRS
VQTFRDLSGEELNRISHFFEHYKDLDEGKWVRVDGWYGLDEAKAEIMESVQLYKDAPEKP
NF
>LHPEGIIC_00535
MNLDRVSSGANVPNDINVIIEIPAHSDPVKYELDKETGAMFVDRFMSTAMHYPCNYGYVP
HTLSKDGDPVDVLVLTPYPLISGSVIKCRPIGVLKMKDESGDDAKILAVPVDKLCKSYRS
VQTFRDLSGEVLNRISHFFEHYKDLDEGKWVRVDGWYGLDEAKAEIMESVQLYKDAPEKP
NF
>MCNPNBIB_01020
MNLDRVSSGANVPNDINVIIEIPAHSDPVKYELDKETGAMFVDRFMSTAMHYPCNYGYVP
HTLSKDGDPVDVLVLTPYPLISGSVIKCRPIGVLKMKDESGDDAKILAVPVDKLCKSYRS
VQTFRDLSGEVLNRISHFFEHYKDLDEGKWVRVDGWYGLDEAKAEIMESVQLYKDAPEKP
NF
