# Supplementary material for: The complete and closed genome of the facultative generalist Candidatus Endoriftia persephone from deep‐sea hydrothermal vents
Source: Mol Ecol Resour. 2022 Jun 30;22(8):3106–23. doi: 10.1111/1755-0998.13668 (PMC9796809; doi:10.1111/1755-0998.13668)
Supplement: Supplementary file 4 — Data S1 Zip file containing annotation/intermediary files, as well as in‐house bioinformatic scripts used in this manuscript. [file MEN-22-3106-s004.zip › Supplementary_File1/03-Orthology/pangenome_set/OG0000412.fa]

>ELPFPBOH_00100
MQKNYDPAAIEAAVQSHWERKKSFTVSEDPAKEKFYCLSMFPYPSGKLHMGHVRNYTIGD
VIARYQRMQGKNVLQPMGWDAFGLPAENAARKNRAAPAAWTYDNIDYMKGQLKRLGFGYD
WDRELATCKPDYYKWEQWLFTELYKKGLVYRKNAVVNWDPVDQTVLANEQVIDGRGWRSG
ALVERREIPQWFIKITDYADELLDEIDNLEGWPDQVRTMQRNWIGRSYGVKMEFGIESAT
SDETLTIFTTRPDTLMGVTYVAVAGEHPLALQAAEGNPELTAFIDECRQGGTSEADLETI
EKKGMPLGINAIHPVSGEPVPIYAANFVLMSYGTGAVMAVPAHDERDHAFARKYGIPIKQ
VIHPADGSQVDIQAAAYTDKGVLKDSGPFNDLTSEAAFDAIAEWLQARDKGEKTKNFRLR
DWGVSRQRYWGTPIPMIHCEKCGIVPVPLEDLPVVLPEDIVYDENTINPIKADAEFAKCS
CPECGGAARRETDTFDTFMESSWYYARYTCPGAETMLDERADYWLPVDHYVGGIEHAVLH
LLYARFYHKLLRDAGLINSNEPFRNLLTQGMVVADTYYRDEASGAKHWYNPAEVEVERDE
KGRPLSAKFAADGQPVEIGGIEKMSKSKNNGVDPQTLIDRYGADTVRLYTMFTSPPDQSL
EWNDEGVEGSFRFLKRLWALAQKGLESLDAEASNDSDLVLGDAQKDARRELHETLKKALY
DFDRQQFNTVVSACMTIVNSLYKLGDEAVDRVVLHEGLSIVLRLLGPIAPHISHHLWRGL
GYGDDILAAGWPRVDEAALKQESIQYVVQVNGKVRAKIQVPADADKAAVEVAAMANDNVQ
KFIGEATVRKVIVVPNKLVNIVAK
>HMHBLCGN_00047
MQRNWIGRSYGVKMEFGIESATSDETLTIFTTRPDTLMGVTYVAVAGEHPLALQAAEGNP
ELTAFIDECRQGGTSEADLETIEKKGMPLGINAIHPVSGEPVPIYAANFVLMSYGTGAVM
AVPAHDERDHAFARKYGIPIKQVIHPADGSQVDIQAAAYTDKGVLKDSGPFNDLTSEAAF
DAIAEWLQARDKGEKTKNFRLRDWGVSRQRYWGTPIPMIHCEKCGIVPVPLEDLPVVLPE
DIVYDENTINPIKADAEFAKCSCPECGGAARRETDTFDTFMESSWYYARYTCPGAETMLD
ERADYWLPVDHYVGGIEHAVLHLLYARFYHKLLRDAGLIHSNEPFRNLLTQGMVVADTYY
RDEASGAKHWYNPAEVEVERDEKGRPLSAKFAADGQPVEIGGIEKMSKSKNNGVDPQTLI
DRYGADTVRLYTMFTSPPDQSLEWNDEGVEGSFRFLKRLWALAQKGLESLDAEASNDSDL
VLGDAQKDARRELHETLKKALYDFDRQQFNTVVSACMTIVNSLYKLGDEAVDRVVLHEGL
SIVLRLLGPIAPHISHHLWRGLGYGDDILAAGWPRVDEAALKQESIQYVVQVNGKVRAKI
QVPADADKAAVEVAAMANDNVQKFIGEATVRKVIVVPNKLVNIVAK
>DMJIHGIA_00156
MQKNYDPAAIEAAVQSHWERKKSFTVSEDPAKEKFYCLSMFPYPSGKLHMGHVRNYTIGD
VIARYQRMQGKNVLQPMGWDAFGLPAENAARKNRAAPAAWTYDNIDYMKGQLKRLGFGYD
WDRELATCKPDYYKWEQWLFTELYKKGLVYRKNAVVNWDPVDQTVLANEQVIDGRGWRSG
ALVERREIPQWFIKITDYADELLDEIDNLEGWPDQVRTMQRNWIGRSYGVKMEFGIESAT
SDETLTIFTTRPDTLMGVTYVAVAGEHPLALQAAEGNPELTAFIDECRQGGTSEADLETI
EKKGMPLGINAIHPVSGEPVPIYAANFVLMSYGTGAVMAVPAHDERDHAFARKYGIPIKQ
VIHPADGSQVDIQAAAYTDKGVLKDSGPFNDLTSEAAFDAIAEWLQARDKGEKTKNFRLR
DWGVSRQRYWGTPIPMIHCEKCGIVPVPLEDLPVVLPEDIVYDENTINPIKADAEFAKCS
CPECGGAARRETDTFDTFMESSWYYARYTCPGAETMLDERADYWLPVDHYVGGIEHAVLH
LLYARFYHKLLRDAGLINSNEPFRNLLTQGMVVADTYYRDEASGAKHWYNPAEVEVERDE
KGRPLSAKFAADGQPVEIGGIEKMSKSKNNGVDPQTLIDRYGADTVRLYTMFTSPPDQSL
EWNDEGVEGSFRFLKRLWALAQKGLESLDAEASNDSDLVLGDAQKDARRELHETLKKALY
DFDRQQFNTVVSACMTIVNSLYKLGDEAVDRVVLHEGLSIVLRLLGPIAPHISHHLWRGL
GYGDDILAAGWPRVDEAALKQESIQYVVQVNGKVRAKIQVPADADKAAVEVAAMANDNVQ
KFIGEATVRKVIVVPNKLVNIVAK
>DDLEKDFJ_02685
MQKNYDPAAIEAAVQSHWEREKSFTVSEDPAKEKFYCLSMFPYPSGKLHMGHVRNYTIGD
VIARYQRMQGKNVLQPMGWDAFGLPAENAARKNRAAPAAWTYDNIDYMKGQLKRLGFGYD
WDRELATCKPDYYKWEQWLFTELYKKGLVYRKNAVVNWDPVDQTVLANEQVIDGRGWRSG
ALVERREIPQWFIKITDYADELLDEIDNLEGWPDQVRTMQRNWIGRSYGVKMEFGIESAT
SDETLTIFTTRPDTLMGVTYVAVAGEHPLALQAAEGNPELTAFIDECRQGGTSEADLETI
EKKGMPLGINAIHPVSGEPVPIYAANFVLMSYGTGAVMAVPAHDERDHAFARKYGIPIKQ
VIHPADGSQVDIQAAAYTDKGVLKDSGPFNDLTSEVAFDAIAEWLQARDKGEKTKNFRLR
DWGVSRQRYWGTPIPMIHCEKCGIVPVPLEDLPVVLPEDIVYDENTINPIKADAEFAKCS
CPECGGAARRETDTFDTFMESSWYYARYTCPGAETMLDERADYWLPVDHYVGGIEHAVLH
LLYARFYHKLLRDAGLINSNEPFRKLLTQGMVVADTYYRDEASGAKHWYNPAEVEVERDE
KGRPLSAKFAADGQSVEIGGIEKMSKSKNNGVDPQTLIDRYGADTVRLYTMFTSPPDQSL
EWNDEGVEGSFRFLKRLWALAQKGSESLDASASNDSDPVLGDAQKDARRELHETLKKALY
DFDRQQFNTVVSACMTIVNSLYKLGDKAVDRAVLHEGLSIVLRLLGPIAPHISHHLWRGL
GYGDDILAAGWPRVDEAALKQESIQYVVQVNGKVRTKIQVPADADKAAVEVAAMANDNVQ
KFIGEATVRKVIVVPNKLVNIVAK
>NGAMOLHF_03463
MEFGIESATSDETLTIFTTRPDTLMGVTYVAVAGEHPLALQAAEGNPELTAFIDECRQGG
TSEADLETIEKKGMPLGINAIHPVSGEPVPIYAANFVLMSYGTGAVMAVPAHDERDHAFA
RKYGIPIKQVIHPADGSQVDIQAAAYTDKGVLKDSGPFNDLTSEVAFDAIAEWLQARDKG
EKTKNFRLRDWGVSRQRYWGTPIPMIHCEKCGIVPVPLEDLPVVLPEDIVYDENTINPIK
ADAEFAKCSCPECGGAARRETDTFDTFMESSWYYARYTCPGAETMLDERADYWLPVDHYV
GGIEHAVLHLLYARFYHKLLRDAGLINSNEPFRKLLTQGMVVADTYYRDEASGAKHWYNP
AEVEVERDEKGRPLSAKFAADGQSVEIGGIEKMSKSKNNGVDPQTLIDRYGADTVRLYTM
FTSPPDQSLEWNDEGVEGSFRFLKRLWALAQKGSESLDASASNDSDPVLGDAQKDARREL
HETLKKALYDFDRQQFNTVVSACMTIVNSLYKLGDKAVDRAVLHEGLSIVLRLLGPIAPH
ISHHLWRGLGYGDDILAAGWPRVDEAALKQESIQYVVQVNGKVRTKIQVPADADKAAVEV
AAMANDNVQKFIGEATVRKVIVVPNKLVNIVAK
>LHPEGIIC_00529
MQKNYDPAAIEAAVQSHWERKKSFTVSEDPAKEKFYCLSMFPYPSGKLHMGHVRNYTIGD
VIARYQRMQGKNVLQPMGWDAFGLPAENAARKNRAAPAAWTYDNIDYMKGQLKRLGFGYD
WDRELATCKPDYYKWEQWLFTELYKKGLVYRKNAVVNWDPVDQTVLANEQVIDGRGWRSG
ALVERREIPQWFIKITDYADELLDEIDNLEGWPDQVRTMQRNWIGRSYGVKMEFGIESAT
SDETLTIFTTRPDTLMGVTYVAVAGEHPLALQAAEGNPELTAFIDECRQGGTSEADLETI
EKKGMPLGINAIHPVSGEPVPIYAANFVLMSYGTGAVMAVPAHDERDHAFARKYGIPIKQ
VIHPADGSQVDIQAAAYTDKGVLKDSGPFNDLTSEAAFDAIAEWLQARDKGEKTKNFRLR
DWGVSRQRYWGTPIPMIHCEKCGIVPVPLEDLPVVLPEDIVYDENTINPIKADAEFAKCS
CPECGGAARRETDTFDTFMESSWYYARYTCPGAETMLDERADYWLPVDHYVGGIEHAVLH
LLYARFYHKLLRDAGLINSNEPFRNLLTQGMVVADTYYRDEASGAKHWYNPAEVEVERDE
KGRPLSAKFAADGQPVEIGGIEKMSKSKNNGVDPQTLIDRYGADTVRLYTMFTSPPDQSL
EWNDEGVEGSFRFLKRLWALAQKGLESLDAEASNDSDLVLGDAQKDARRELHETLKKALY
DFDRQQFNTVVSACMTIVNSLYKLGDEAVDRVVLHEGLSIVLRLLGPIAPHISHHLWRGL
GYGDDILAAGWPRVDEAALKQESIQYVVQVNGKVRAKIQVPADADKAAVEVAAMANDNVQ
KFIGEATVRKVIVVPNKLVNIVAK
>MCNPNBIB_01968
MSYGTGAVMAVPAHDERDHAFARQVRHPRSSRVIHPADGSQVDIQAAAYTDKGVLKDSGP
FNDLTSEAAFDAIAEWLQARDKRGRRPRTFRLRDWGVSRQRYWGTPIPMIHCEKCGIVPV
PLEDLPVVLPEDIVYEREHH
