# Supplementary material for: The complete and closed genome of the facultative generalist Candidatus Endoriftia persephone from deep‐sea hydrothermal vents
Source: Mol Ecol Resour. 2022 Jun 30;22(8):3106–23. doi: 10.1111/1755-0998.13668 (PMC9796809; doi:10.1111/1755-0998.13668)
Supplement: Supplementary file 4 — Data S1 Zip file containing annotation/intermediary files, as well as in‐house bioinformatic scripts used in this manuscript. [file MEN-22-3106-s004.zip › Supplementary_File1/03-Orthology/pangenome_set/OG0000414.fa]

>ELPFPBOH_00102
MRLRNDQLPAQLNKSLAPVYLLSGDEPLQLGEAADQVRQTARSQGFSERELLEVGPGFDW
NQLLEAGQSLSLFGDKRLLDLRLSSSKIGTPGSKAISAYLADPPPDTLLLITAPKLDRAQ
QNSKWVKGVERLGVLVLIWPIEGQRLLPWLERRLRDVGLTPEPGVVEMLSERIEGNLLAA
KQEIEKLLLLHGPGVVDQEQLAESVADSARFDVFGLVDALLAREAGRGLRMLEHLQAEGV
VAPVVLWALAREIRALAEMAAMVEQGRSVDSVMAAQRVWEKRKPLMRKGLKRRAAVWRRL
LIDCAGIDRVIKGLEKKDAWLRLQDVALGIAGVNTSALK
>HMHBLCGN_00049
MRLRNDQLPAQLNKSLAPVYLLSGDEPLQLGEAADQVRQTARSQGFSERELLEVGPGFDW
NQLLEAGQSLSLFGDKRLLDLRLSSSKIGTPGSKAISAYLADPPPDTLLLITAPKLDRAQ
QNSKWVKGVERLGVLVLIWPIEGQRLLPWLERRLRDVGLTPEPGVVEMLSERIEGNLLAA
KQEIEKLLLLHGPGVVDQEQLAESVADSARFDVFGLVDALLAREAGRGLRMLEHLQAEGV
VAPVVLWALAREIRALAEMAAMVEQGRSVDSVMAAQRVWEKRKPLMRKGLKRRAAVWRRL
LIDCAGIDRVIKGLEKKDAWLRLQDVALGIAGVNTSALK
>DMJIHGIA_00154
MRLRNDQLPAQLNKSLAPVYLLSGDEPLQLGEAADQVRQTARSQGFSERELLEVGPGFDW
NQLLEAGQSLSLFGDKRLLDLRLSSSKIGTPGSKAISAYLADPPPDTLLLITAPKLDRAQ
QNSKWVKGVERLGVLVLIWPIEGQRLLPWLERRLRDVGLTPEPGVVEMLSERIEGNLLAA
KQEIEKLLLLHGPGVVDQEQLAESVADSARFDVFGLVDALLAREAGRGLRMLEHLQAEGV
VAPVVLWALAREIRALAEMAAMVEQGRSVDSVMAAQRVWEKRKPLMRKGLKRRAAVWRRL
LIDCAGIDRVIKGLEKKDAWLRLQDVALGIAGVNTSALK
>DDLEKDFJ_02683
MRLRNDQLPAQLNKSLAPVYLLSGDEPLQLGEAADQVRQAARSQGFSERELLEVGPGFDW
NQLLDAGQSLSLFGDKRLLDLRLSSSKIGTPGSKAISAYLADPPPDTLLLITAPKLDRAQ
QNSKWVKGVERLGVLVQIWPIEGQRLLPWLERRLRDVGLAPEPGVVDMLSERIEGNLLAA
KQEIEKLLLLHGPGVVGQEQLAESVADSARFDVFGLVDALLAGEAGRGLRMLEHLQAEGV
VAPVVLWALAREIRALAEMAAMVEQGRSVDSVMAAQRVWEKRKPLMRKGLKRRAAVWRRL
LIDCAGIDRVIKGLEKKDAWLRLQDVALGIAGVNTSSLKEPVELSG
>NGAMOLHF_03378
MITAPKLDRAQQNSKWVKGVERLGVLVQIWPIEGQRLLPWLERRLRDVGLAPEPGVVEML
SERIEGNLLAAKQEIEKLLLLHGPGVVGQEQLAESVADSARFDVFGLVDALLAGEAGRGL
RMLEHLQAEGVVAPVVLWALAREIRALAEMAAMVEQGRSVDSVMAAQRVWEKRKPLMRKG
LKRRAAVWRRLLIDCAGIDRVIKGLEKKDAWLRLQDVALGIAGVNTSSLKEPVELSG
>LHPEGIIC_00527
MRLRNDQLPAQLNKSLAPVYLLSGDEPLQLGEAADQVRQTARSQGFSERELLEVGPGFDW
NQLLEAGQSLSLFGDKRLLDLRLSSSKIGTPGSKAISAYLADPPPDTLLLITAPKLDRAQ
QNSKWVKGVERLGVLVLIWPIEGQRLLPWLERRLRDVGLTPEPGVVEMLSERIEGNLLAA
KQEIEKLLLLHGPGVVDQEQLAESVADSARFDVFGLVDALLAREAGRGLRMLEHLQAEGV
VAPVVLWALAREIRALAEMAAMVEQGRSVDSVMAAQRVWEKRKPLMRKGLKRRAAVWRRL
LIDCAGIDRVIKGLEKKDAWLRLQDVALGIAGVNTSALK
>MCNPNBIB_00371
MRLRNDQLPAQLNKSLAPVYLLSGDEPLQLGEAADQVRQTARSQGFSERELLEVGPGFDW
NQLLEAGQSLSLFGDKRLLDLRLSSSKIGTPRLQSDQRLSG
