# Supplementary material for: The complete and closed genome of the facultative generalist Candidatus Endoriftia persephone from deep‐sea hydrothermal vents
Source: Mol Ecol Resour. 2022 Jun 30;22(8):3106–23. doi: 10.1111/1755-0998.13668 (PMC9796809; doi:10.1111/1755-0998.13668)
Supplement: Supplementary file 4 — Data S1 Zip file containing annotation/intermediary files, as well as in‐house bioinformatic scripts used in this manuscript. [file MEN-22-3106-s004.zip › Supplementary_File1/03-Orthology/pangenome_set/OG0000416.fa]

>ELPFPBOH_00106
MKKTKFTLSALGLAVGIASSGFALNATAGAPAMSDADFEKGKSIYFQRCAGCHGTLRKGA
TGKNLEPKNTQKLGQTRLEKIITYGTEGGMNNFDDILSKDEITLMAKYIQQTPPIPPEMS
LALMKERHKVFVDPKDYPTKPLHGRNWENFFLVIERDVGKIAIIDGDKKEVVAHIPTGYA
VHVLKAVEHHNTLHTENPGRFWFVMGRDGMMTKVDLWQTPDKMKVAQTQVAYDARDVAVS
GDGKYVIGGGYWPPHFVILDAKTMEPLKVVSARGVNVDGEYVNESRVAAVYDTPMATSWL
VSMKELGQMWQVDYSDIDNLQITKIDSAKYLHDGFYDPTGRYFQIAANASNKMVVIDSKT
RKLEAMIDVDKKPHPGPGANWIDPKCGPVGGTTHLGVGKITVWGNDPAGHPDQAWKICYE
VETDGPGVFIRTHPKSDYYWADQTKTPEPEVQQSIQVISKKTHEIVKTIRLTEKKGYAAV
HIEFNNDGSEVWTSVWNRADSKKPNGEIIIFDAKTLKEKARIKGLYAPTGKFNVHNRVNH
VT
>HMHBLCGN_01063
MKKTKFTLSALGLAVGIASSGFALNATAGAPAMSDADFEKGKSIYFQRCAGCHGTLRKGA
TGKNLEPKNTQKLGQTRLEKIITYGTEGGMNNFDDILSKDEITLMAKYIQQTPPIPPEMS
LALMKERHKVFVDPKDYPTKPLHGRNWENFFLVIERDVGKIAIIDGDKKEVVAHIPTGYA
VHVLKAVEHHNTLHTENPGRFWFVMGRDGMMTKVDLWQTPDKMKVAQTQVAYDARDVAVS
GDGKYVIGGGYWPPHFVILDAKTMEPLKVVSARGVNVDGEYVNESRVAAVYDTPMATSWL
VSMKELGQMWQVDYSDIDNLQITKIDSAKYLHDGFYDPTGRYFQIAANASNKMVVIDSKT
RKLEAMIDVDKKPHPGPGANWIDPKCGPVGGTTHLGVGKITVWGNDPAGHPDQAWKICYE
VETDGPGVFIRTHPKSDYYWADQTKTPEPEVQQSIQVISKKTHEIVKTIRLTEKKGYAAV
HIEFNNDGSEVWTSVWNRADSKKPNGEIIIFDAKTLKEKARIKGLYAPTGKFNVHNRVNH
VT
>DMJIHGIA_00316
MKKTKFTLSALGLAVGIASSGFALNATAGAPAMSDADFEKGKSIYFQRCAGCHGTLRKGA
TGKNLEPKNTQKLGQTRLEKIITYGTEGGMNNFDDILSKDEITLMAKYIQQTPPIPPEMS
LALMKERHKVFVDPKDYPTKPLHGRNWENFFLVIERDVGKIAIIDGDKKEVVAHIPTGYA
VHVLKAVEHHNTLHTENPGRFWFVMGRDGMMTKVDLWQTPDKMKVAQTQVAYDARDVAVS
GDGKYVIGGGYWPPHFVILDAKTMEPLKVVSARGVNVDGEYVNESRVAAVYDTPMATSWL
VSMKELGQMWQVDYSDIDNLQITKIDSAKYLHDGFYDPTGRYFQIAANASNKMVVIDSKT
RKLEAMIDVDKKPHPGPGANWIDPKCGPVGGTTHLGVGKITVWGNDPAGHPDQAWKICYE
VETDGPGVFIRTHPKSDYYWADQTKTPEPEVQQSIQVISKKTHEIVKTIRLTEKKGYAAV
HIEFNNDGSEVWTSVWNRADSKKPNGEIIIFDAKTLKEKARIKGLYAPTGKFNVHNRVNH
VT
>DDLEKDFJ_02679
MKKTKFTLSALGLAVGIASSGFALNATAGAPAMSDADFEKGKSIYFQRCAGCHGTLRKGA
TGKNLEPKNTQKLGQTRLEKIITYGTEGGMNNFDDILSKDEITLMAKYIQQTPPIPPEMS
LALMKERHKVFVDPKDYPTKPLHGRNWENFFLVIERDVGKIAIIDGDKKEVVAHIPTGYA
VHVLKAVEHHNTLHTENPGRFWFVMGRDGMMTKVDLWQTPDKMKVAQTQVAYDARDVAVS
GDGKYVIGGGYWPPHFVILDAKTMEPLKVVSARGVNVDGEYVNESRVAAVYDTPMAPSWL
VSMKELGQMWQVDYSDIDNLQITKIDSAKYLHDGFYDPTGRYFQIAANASNKMVVIDSKT
RKLEAMIDVDKKPHPGPGANWIDPKCGPVGGTTHLGVGKITVWGNDPKGHPDQAWKICYE
VETDGPGVFIRTHPKSDYYWADQTKTPEPEVQQSIQVISKKTHEIVKTIRLTEKKGYAAV
HIEFNNDGSEVWTSVWNRADSKKPNGEIIIFDAKTLKEKARIKGLYAPTGKFNVHNRVNH
VT
>NGAMOLHF_03382
MKKTKFTLSALGLAVGIASSGFALNATAGAPAMSDADFEKGKSIYFQRCAGCHGTLRKGA
TGKNLEPKNTQKLGQTRLEKIITYGTEGGMNNFDDILSKDEITLMAKYIQQTPPIPPEMS
LALMKERHKVFVDPKDYPTKPLHGRNWENFFLVIERDVGKIAIIDGDKKEVVAHIPTGYA
VHVLKAVEHHNTLHTENPGRFWFVMGRDGMMTKVDLWQTPDKMKVAQTQVAYDARDVAVS
GDGKYVIGGGYWPPHFVILDAKTMEPLKVVSARGVNVDGEYVNESRVAAVYDTPMAPSWL
VSMKELGQMWQVDYSDIDNLQITKIDSAKYLHDGFYDPTGRYFQIAANASNKMVVIDSKT
RKLEAMIDVDKKPHPGPGANWIDPKCGPVGGTTHLGVGKITVWGNDPKGHPDQAWKICYE
VETDGPGVFIRTHPKSDYYWADQTKTPEPEVQQSIQVISKKTHEIVKTIRLTEKKGYAAV
HIEFNNDGSEVWTSVWNRADSKKPNGEIIIFDAKTLKEKARIKGLYAPTGKFNVHNRVNH
VT
>LHPEGIIC_00523
MKKTKFTLSALGLAVGIASSGFALNATAGAPAMSDADFEKGKSIYFQRCAGCHGTLRKGA
TGKNLEPKNTQKLGQTRLEKIITYGTEGGMNNFDDILSKDEITLMAKYIQQTPPIPPEMS
LALMKERHKVFVDPKDYPTKPLHGRNWENFFLVIERDVGKIAIIDGDKKEVVAHIPTGYA
VHVLKAVEHHNTLHTENPGRFWFVMGRDGMMTKVDLWQTPDKMKVAQTQVAYDARDVAVS
GDGKYVIGGGYWPPHFVILDAKTMEPLKVVSARGVNVDGEYVNESRVAAVYDTPMATSWL
VSMKELGQMWQVDYSDIDNLQITKIDSAKYLHDGFYDPTGRYFQIAANASNKMVVIDSKT
RKLEAMIDVDKKPHPGPGANWIDPKCGPVGGTTHLGVGKITVWGNDPAGHPDQAWKICYE
VETDGPGVFIRTHPKSDYYWADQTKTPEPEVQQSIQVISKKTHEIVKTIRLTEKKGYAAV
HIEFNNDGSEVWTSVWNRADSKKPNGEIIIFDAKTLKEKARIKGLYAPTGKFNVHNRVNH
VT
>MCNPNBIB_02324
MKKTKFTLSALGLAVGIASSGFALNATAGAPAMSDADFEKGKSIYFQRCAGCHGTLRKGA
TGKNLEPKNTQKLGQTRLEKIITYGTEGGMNNFDDILSKDEITLMAKYIQQTPPIPPEMS
LALMKERHKVFVDPKDYPTKPLHGRNWENFFLVIERDVGKIAIIDGDKKEVVAHIPTGYA
VHVLKAVEHHNTLHTENPGRFWFVMGRDGMMTKVDLWQTPDKMKVAQTQVAYDARDVAVS
GDGKYVIGGGYWPPHFVILDAKTMEPLKVVSARGVNVDGEYVNESRVAAVYDTPMATSWL
VSMKELGQMWQVDYSDIDNLQITKIDSAKYLHDGFYDPTGRYFQIAANASNKMVVI
