# Supplementary material for: The complete and closed genome of the facultative generalist Candidatus Endoriftia persephone from deep‐sea hydrothermal vents
Source: Mol Ecol Resour. 2022 Jun 30;22(8):3106–23. doi: 10.1111/1755-0998.13668 (PMC9796809; doi:10.1111/1755-0998.13668)
Supplement: Supplementary file 4 — Data S1 Zip file containing annotation/intermediary files, as well as in‐house bioinformatic scripts used in this manuscript. [file MEN-22-3106-s004.zip › Supplementary_File1/03-Orthology/pangenome_set/OG0000417.fa]

>ELPFPBOH_00110
VKSFRTLLLLLILFAPSLLVAECLTRGTGDMGIIIERAAGSLKVVDTSARRELFRVEGLG
DLSHASAVYSRDARYAYIFGRDGGLTKVDILCGRIVKRIVQGGNSIGGAISQDGSLIAVS
NYEPGGVKVFSSDDLSLVADIPATTVTDREGNKKGSKTVGLVDAPDQRFVVSLYDSGESW
IIDMDTPANPSIQRFEKIGRLPYDALITPDGRYYIAGLFGQDGLSLLDLWHPEQGPRLIL
EDYGRGQQKLPVYKMPHLEGWAMAGGRAFLPAVGQHSVLVVDSTEWRELKQIPVHGQPVF
VMARPDGRQIWVNFAFPHNDTIQVIDTETLDIVKTLKPGKGTLHMEFSPRGEEVWISVRD
KDEVQIYDTRTLQQTHRLSVDKPSGIFFTSRAHQTGL
>HMHBLCGN_01066
MKSFRTLLLLLILFAPSLLVAECLTRGTGDMGIIIERAAGSLKVVDTSARRELFRVEGLG
DLSHASAVYSRDARYAYIFGRDGGLTKVDILCGRIVKRIVQGGNSIGGAISQDGSLIAVS
NYEPGGVKVFSSDDLSLVADIPATTVTDREGNKKGSKTVGLVDAPDQRFVVSLYDSGESW
IIDMDTPANPSIQRFEKIGRLPYDALITPDGRYYIAGLFGQDGLSLLDLWHPEQGPRLIL
EDYGRGQQKLPVYKMPHLEGWAMAGGRAFLPAVGQHSVLVVDSTEWRELKQIPVHGQPVF
VMARPDGRQIWVNFAFPHNDTIQVIDTETLDIVKTLKPGKGTLHMEFSPRGEEVWISVRD
KDEVQIYDTRTLQQTHRLSVDKPSGIFFTSRAHQTGL
>DMJIHGIA_00312
MKSFRTLLLLLILFAPSLLVAECLTRGTGDMGIIIERAAGSLKVVDTSARRELFRVEGLG
DLSHASAVYSRDARYAYIFGRDGGLTKVDILCGRIVKRIVQGGNSIGGAISQDGSLIAVS
NYEPGGVKVFSSDDLSLVADIPATTVTDREGNKKGSKTVGLVDAPDQRFVVSLYDSGESW
IIDMDTPANPSIQRFEKIGRLPYDALITPDGRYYIAGLFGQDGLSLLDLWHPEQGPRLIL
EDYGRGQQKLPVYKMPHLEGWAMAGGRAFLPAVGQHSVLVVDSTEWRELKQIPVHGQPVF
VMARPDGRQIWVNFAFPHNDTIQVIDTETLDIVKTLKPGKGTLHMEFSPRGEEVWISVRD
KDEVQIYDTRTLQQTHRLSVDKPSGIFFTSRAHQTGL
>DDLEKDFJ_02675
MKSFRTLLLLLILFAPSLLVAECLTRGTGDMGIIIERAAGSLKVVDTSARRELFRVEGLG
DLSHASAVYSRDARYAYIFGRDGGLTKVDILCGRIVKRIVQGGNSIGGAISQDGSLIAVS
NYEPGGVKVFSSDDLSLVADIPSTTVTDREGNKKGSKTVGLVDAPDQRFVVSLYDSGESW
IIDMDTPANPSIQRFEKIGRLPYDALITPDGRYYIAGLFGQDGLSLLDLWHPEQGPRLIL
EDYGRGQQKLPVYKMPHLEGWAMAGSRAFLPAVGQHSVLVVDSTEWRELKQIPVHGQPVF
VMARPDGRQIWVNFAFPHNDTIQVIDTETLDIVKTLKPGKGTLHMEFSPRGEEVWISVRD
KDEVQIYDTRTLQQTHRLSVDKPSGIFFTSRAHQTGL
>NGAMOLHF_02500
MKSFRTLLLLLILFAPSLLVAECLTRGTGDMGIIIERAAGSLKVVDTSARRELFRVEGLG
DLSHASAVYSRDARYAYIFGRDGGLTKVDILCGRIVKRIVQGGNSIGGAISQDGSLIAVS
NYEPGGVKVFSSDDLSLVADIPSTTVTDREGNKKGSKTVGLVDAPDQRFVVSLYDSGESW
IIDMDTPANPSIQRFEKIGRLPYDALITPDGRYYIAGLFGQDGLSLLDLWHPEQGPRLIL
EDYGRGQQKLPVYKMPHLEGWAMAGSRAFLPAVGQHSVLVVDSTEWRELKQIPVHGQPVF
VMARPDGRQIWVNFAFPHNDTIQVIDTETLDIVKTLKPGKGTLHMEFSPRGEEVWISVRD
KDEVQIYDTRTLQQTHRLSVDKPSGIFFTSRAHQTGL
>LHPEGIIC_00519
MKSFRTLLLLLILFAPSLLVAECLTRGTGDMGIIIERAAGSLKVVDTSARRELFRVEGLG
DLSHASAVYSRDARYAYIFGRDGGLTKVDILCGRIVKRIVQGGNSIGGAISQDGSLIAVS
NYEPGGVKVFSSDDLSLVADIPATTVTDREGNKKGSKTVGLVDAPDQRFVVSLYDSGESW
IIDMDTPANPSIQRFEKIGRLPYDALITPDGRYYIAGLFGQDGLSLLDLWHPEQGPRLIL
EDYGRGQQKLPVYKMPHLEGWAMAGGRAFLPAVGQHSVLVVDSTEWRELKQIPVHGQPVF
VMARPDGRQIWVNFAFPHNDTIQVIDTETLDIVKTLKPGKGTLHMEFSPRGEEVWISVRD
KDEVQIYDTRTLQQTHRLSVDKPSGIFFTSRAHQTGL
>MCNPNBIB_04000
MGIIIERAAGQPLQXVGGNTSARRELFRVEGLGDLSHASAVYSRDARYAYIFGRDGGLTK
VDILCGRIVKRIVQGGNSIGGAISQDGSLIAVSNYEPGGVKVFSSDDLSLVADIPATTVT
DREGNKKGSKTVGLVDAPDQRFVVSLYDSGESWIIDMDTPANPSIQRFEKIGRLPYDALI
TPDGRYYIAGLFGQDGLSLLDLWHPEQGPRLILEDYGRGQQKLPVYKMPHLEGWAMAGGR
AFLPAVGQHSVLVVDSTEWRELKQIPVHGSTGLRHGTSRRPADLGQLRLSPQRHHTGDRY
RNPGYCEDPEARQGHATHGVFAAR
