# Supplementary material for: The complete and closed genome of the facultative generalist Candidatus Endoriftia persephone from deep‐sea hydrothermal vents
Source: Mol Ecol Resour. 2022 Jun 30;22(8):3106–23. doi: 10.1111/1755-0998.13668 (PMC9796809; doi:10.1111/1755-0998.13668)
Supplement: Supplementary file 4 — Data S1 Zip file containing annotation/intermediary files, as well as in‐house bioinformatic scripts used in this manuscript. [file MEN-22-3106-s004.zip › Supplementary_File1/03-Orthology/pangenome_set/OG0000420.fa]

>ELPFPBOH_00116
MFRISQFMQEILAPKPLGPKRNPPGPVVIWNLVRRCNLMCKHCYSISADTDFPNELNTQQ
VFEVMDDLKQFRVPVLILSGGEPLLRPDIFEIAHRAKAMGFYTALSTNGTLIDERNVDKI
AAVGFDYLGISIDGIRETHDRFRRKEGAYEESMHGLRLCRDAGIKVGLRFTMTQDNAEEL
PQLLDLMVEERINKFYFSHLNYAGRGNKNREDDVFLNTTRWAMDLLFERALEDATEGRGT
EFVTGNNDADGVYLLRWVERRFPEQAEHIGDKLIQWGGNSSGVNIANIDNQGRVHPDTMW
WDYDLGNVKQRPFSEIWQDTSDPIMAGLKQSPRKIGGRCGQCHYFNICGGNTRVRARQLT
GDAWSEDPACYLTDKEIGIEVRVEDDGPRDRLLAG
>HMHBLCGN_01073
MGFYTALSTNGTLIDERNVDKIAAVGFDYLGISIDGIRETHDRFRRKEGAYEESMHGLRL
CRDAGIKVGLRFTMTQDNAEELPQLLDLMVEERINKFYFSHLNYAGRGNKNREDDVFLNT
TRWAMDLLFERALEDATEGRGTEFVTGNNDADGVYLLRWVERRFPEQAEHIGDKLIQWGG
NSSGVNIANIDNQGRVHPDTMWWDYDLGNVKQRPFSEIWQDTSDPIMAGLKQSPRKIGGR
CGQCHYFNICGGNTRVRARQLTGDAWSEDPACYLTDKEIGIEVRVEDDGPRDRLLAG
>DMJIHGIA_00306
MFRISQFMQEILAPKPLGPKRNPPGPVVIWNLVRRCNLMCKHCYSISADTDFPNELNTQQ
VFEVMDDLKQFRVPVLILSGGEPLLRPDIFEIAHRAKAMGFYTALSTNGTLIDERNVDKI
AAVGFDYLGISIDGIRETHDRFRRKEGAYEESMHGLRLCRDAGIKVGLRFTMTQDNAEEL
PQLLDLMVEERINKFYFSHLNYAGRGNKNREDDVFLNTTRWAMDLLFERALEDATEGRGT
EFVTGNNDADGVYLLRWVERRFPEQAEHIGDKLIQWGGNSSGVNIANIDNQGRVHPDTMW
WDYDLGNVKQRPFSEIWQDTSDPIMAGLKQSPRKIGGRCGQCHYFNICGGNTRVRARQLT
GDAWSEDPACYLTDKEIGIEVRVEDDGPRDRLLAG
>DDLEKDFJ_02669
MFRISQFMQEILAPKPLGPKRNPPGPVVIWNLVRRCNLMCKHCYSISADTDFPNELNTQQ
VFEVMDDLKQFRVPVLILSGGEPLLRPDIFEIAHRAKAMGFYTALSTNGTLIDERNIDKI
AAVGFDYLGISIDGIRETHDRFRRKEGAYEESMHGLRLCRDAGIKVGLRFTMTQDNAEQL
PQLLDLMVEERINKFYFSHLNYAGRGNKNREDDVFLNTTRWAMDLLFERALEDATEGRGT
EFVTGNNDADGVYLLRWVERRFPEQAEHIGDKLIQWGGNSSGVNIANIDNQGRVHPDTMW
WDYDLGNVKQRPFSEIWQDTSDPIMAGLKQSPRKIGGRCGQCHYFNICGGNTRVRARQLT
GDAWSEDPACYLTDKEIGIEVRVEDDGPEDRLLAG
>NGAMOLHF_01708
MWWDYDLGNVKQRPFSEIWQDTSDPIMAGLKQSPRKIGGRCGQCHYFNICGGNTRVRARQ
LTGDAWSEDPACYLTDKEIGIEVRVEDDGPEDRLLAG
>LHPEGIIC_00513
MFRISQFMQEILAPKPLGPKRNPPGPVVIWNLVRRCNLMCKHCYSISADTDFPNELNTQQ
VFEVMDDLKQFRVPVLILSGGEPLLRPDIFEIAHRAKAMGFYTALSTNGTLIDERNVDKI
AAVGFDYLGISIDGIRETHDRFRRKEGAYEESMHGLRLCRDAGIKVGLRFTMTQDNAEEL
PQLLDLMVEERINKFYFSHLNYAGRGNKNREDDVFLNTTRWAMDLLFERALEDATEGRGT
EFVTGNNDADGVYLLRWVERRFPEQAEHIGDKLIQWGGNSSGVNIANIDNQGRVHPDTMW
WDYDLGNVKQRPFSEIWQDTSDPIMAGLKQSPRKIGGRCGQCHYFNICGGNTRVRARQLT
GDAWSEDPACYLTDKEIGIEVRVEDDGPRDRLLAG
>MCNPNBIB_02792
MGFYTALSTNGTLIDERNVDKIAAVGFDYLGISIDGIRETHDRFRRKEGAYEESMHGLRL
CRDAGIKVGLRFTMTQDNAEELPQLLDLMVEERINKFYFSHLNYAGRGNKNREDDVFLNT
TRWAMDLLFERALEDATEGRGTEFVTGNNDADGVYLLRWVERRFPEQAEHIGDKLIQWGG
NSSGVNIANIDNQGRVHPDTMWWDYDLGNVKQRPFSEIWQDTSDPIMAGLKQSPRKIGGR
CGQCHYFNICGGNTRVRARQLTGDALE
