# Supplementary material for: The complete and closed genome of the facultative generalist Candidatus Endoriftia persephone from deep‐sea hydrothermal vents
Source: Mol Ecol Resour. 2022 Jun 30;22(8):3106–23. doi: 10.1111/1755-0998.13668 (PMC9796809; doi:10.1111/1755-0998.13668)
Supplement: Supplementary file 4 — Data S1 Zip file containing annotation/intermediary files, as well as in‐house bioinformatic scripts used in this manuscript. [file MEN-22-3106-s004.zip › Supplementary_File1/03-Orthology/pangenome_set/OG0000425.fa]

>ELPFPBOH_00123
MDKERAYMPSTLSLYSACRWQLKAIIPLFFTIFCATLSATANAALPDLTLRVKAPKETQA
GSIFEVKVSVANRGKATARGSRSYPTGYMVDLFLTRGKIPQGFARYSQSYFDGVLLKGGR
IDRTVDLAESNRHVYQTEVSTSTDTPPGNYKICARVDPAGRVRETNKKNNLSCLNIKVIK
KIGRQTFAGKDLKMVNKGPPLRAHNGSQGTMGGPTKRTVLPDGTMEILLPDGIRQRRAPN
GQITTILPDGTHMTSKAIQVPMDELPALPSDLSDWGKKASDALLQIIQNLLTEVEFNAYQ
QTEINKPFYPRMEWRIRSIDFLTRVK
>HMHBLCGN_01080
MDKERAYMPSTLSLYSACRWQLKAIIPLFFTIFCATLSATANAALPDLTLRVKAPKETQA
GSIFEVKVSVANRGKATARGSRSYPTGYMVDLFLTRGKIPQGFARYSQSYFDGVLLKGGR
IDRTVDLAESNRHVYQTEVSTSTDTPPGNYKICARVDPAGRVRETNKKNNLSCLNIKVIK
KIGRQTFAGKDLKMVNKGPPLRAHNGSQGTMGGPTKRTVLPDGTMEILLPDGIRQRRAPN
GQITTILPDGTHMTSKAIQVPMDELPALPSDLSDWGKKASDALLQIIQNLLTEVEFNAYQ
QTEINKPFYPRMEWRIRSIDFLTRVK
>DMJIHGIA_00299
MDKERAYMPSTLSLYSACRWQLKAIIPLFFTIFCATLSATANAALPDLTLRVKAPKETQA
GSIFEVKVSVANRGKATARGSRSYPTGYMVDLFLTRGKIPQGFARYSQSYFDGVLLKGGR
IDRTVDLAESNRHVYQTEVSTSTDTPPGNYKICARVDPAGRVRETNKKNNLSCLNIKVIK
KIGRQTFAGKDLKMVNKGPPLRAHNGSQGTMGGPTKRTVLPDGTMEILLPDGIRQRRAPN
GQITTILPDGTHMTSKAIQVPMDELPALPSDLSDWGKKASDALLQIIQNLLTEVEFNAYQ
QTEINKPFYPRMEWRIRSIDFLTRVK
>DDLEKDFJ_02662
MDKERGYMPSTPSLYSACRWQLKAIIPLFFTIFCATLSATANAALPDLTLRVKVPKEIQA
GPTFEVKVSVANRGKAAARGTSSNASGYMVDLFLTRGKIPQGFARYSQSYFDGVLLKGGR
IDRTADLAESNRHGYQTEVSTPTDTPPGNYKICARVDPAGRVRETNKKNNLSCLNIKVIK
KIGRQTFAGKDLKMVSKEPPLRAHNGSRGTMADPTKRTVLPDGTLEILLPDDIRQRRAPN
GQITTILPDGTHMTSKAIQVPMDELPALPSDLSDWGQKASDALLQIIQNLLTEAEFNAYQ
QTEINKPFYPRMEWCIRSIDFLTRVK
>NGAMOLHF_03444
MAVKSDHSTFFTIFCATLSATANAALPDLTLRVKVPKEIQAGPTFEVKVSVANRGKAAAR
GTSSNASGYMVDLFLTRGKIPQGFARYSQSYFDGVLLKGGRIDRTADLAESNRHGYQTEV
STPTDTPPGNYKICARVDPAGRVRETNKKNNLSCLNIKVIKKIGRQTFAGKDLKMVSKEP
PLRAHNGSRGTMADPTKRTVLPDGTLEILLPDDIRQRRAPNGQITTILPDGTHMTSKAIQ
VPMDELPALPSDLSDWGQKASDALLQIIQNLLTEAEFNAYQQTEINKPFYPRMEWCIRSI
DFLTRVK
>LHPEGIIC_00506
MDKERAYMPSTLSLYSACRWQLKAIIPLFFTIFCATLSATANAALPDLTLRVKAPKETQA
GSIFEVKVSVANRGKATARGSRSYPTGYMVDLFLTRGKIPQGFARYSQSYFDGVLLKGGR
IDRTVDLAESNRHVYQTEVSTSTDTPPGNYKICARVDPAGRVRETNKKNNLSCLNIKVIK
KIGRQTFAGKDLKMVNKGPPLRAHNGSQGTMGGPTKRTVLPDGTMEILLPDGIRQRRAPN
GQITTILPDGTHMTSKAIQVPMDELPALPSDLSDWGKKASDALLQIIQNLLTEVEFNAYQ
QTEINKPFYPRMEWRIRSIDFLTRVK
>MCNPNBIB_04350
MAVKSDHSTFFTIFCATLSATANAALPDLTLRVKAPKEIQAGPTFEVKVSVANRGKATAR
GSRSYPTGYMVDLFLTRGKIPQGFARYSQSYFDGVLLKGGRIDRTVDLAESNRDVYQTEV
STSTDTPPGNYKICARVDPAGRVRETNKKNNLSCLNIKVIKKIGRQTFAGKDLKMVNKGP
PLRAHNGSQGTMGGPTKRTVLPDGTMEILLPDGIRQRRAPNGQITTILPDGTHMTSKAIQ
VPMDELPALPSDLSDWGKKASDALLQIIQNLLTEVEFKXXPTSPDGNKQAIVIPGWSGSI
RSIDFLNEGRNERLSSNQHQGHRMLCIGIILLCLLPAPILVSS
