# Supplementary material for: The complete and closed genome of the facultative generalist Candidatus Endoriftia persephone from deep‐sea hydrothermal vents
Source: Mol Ecol Resour. 2022 Jun 30;22(8):3106–23. doi: 10.1111/1755-0998.13668 (PMC9796809; doi:10.1111/1755-0998.13668)
Supplement: Supplementary file 4 — Data S1 Zip file containing annotation/intermediary files, as well as in‐house bioinformatic scripts used in this manuscript. [file MEN-22-3106-s004.zip › Supplementary_File1/03-Orthology/pangenome_set/OG0000427.fa]

>ELPFPBOH_00125
MSNKNPPAFTRRVYIFNFLSLTLSILILAFSWATTALATSDSKIEMGISEYKKTDENHAI
VRPKRERKSTTDHSKLKELQGPFSSGPEVTKVCLECHNTAGHQFMKNKHWTWDYKHPKTG
QHLGKSVLINNFCTNARGNEGMCAQCHAGYGMDSSDFDFTNQDNIDCLVCHESTGTYYKT
PTSKGNKACSIMFEGKPAIDWTKIAQSVDMPSRSNCGKCHFYGGGGDNVKHGDLSSVLFD
PPKAVDVHMSEAGEGFTCVTCHVGEGHEWAGSRYEMLVNDETGTGKPGMPREVASCESCH
SDSPHPITSVKGIKLNSHTQHVACETCHIPAVARGGVATEVDWDWRTMGKLKDGEGFKLK
EYTQGNGHHRATYKSIKGNFTYAEDLEPMYAWFDGTMNYTTIDTQFDPSKGPIEINSFSG
SYDDPGSRIYPFKRMHTTQPYDKGNNTLVYMHLWDNDEDALWGNYDFGKAIEAGMKKNGI
PYSGEWGFVETYSYWPINHMVAPKNDALDCSSCHADDGRLNHLKGFYMPGTGRNKLLDLI
GLLAVLGTLAGVLGHGALRMIANRRRKV
>HMHBLCGN_01082
MSNKNPPAFTRRVYIFNFLSLTLSILILAFSWATTALATSDSKIEMGISEYKKTDENHAI
VRPKRERKSTTDHSKLKELQGPFSSGPEVTKVCLECHNTAGHQFMKNKHWTWDYKHPKTG
QHLGKSVLINNFCTNARGNEGMCAQCHAGYGMDSSDFDFTNQDNIDCLVCHESTGTYYKT
PTSKGNKACSIMFEGKPAIDWTKIAQSVDMPSRSNCGKCHFYGGGGDNVKHGDLSSVLFD
PPKAVDVHMSEAGEGFTCVTCHVGEGHEWAGSRYEMLVNDETGTGKPGMPREVASCESCH
SDSPHPITSVKGIKLNSHTQHVACETCHIPAVARGGVATEVDWDWRTMGKLKDGEGFKLK
EYTQGNGHHRATYKSIKGNFTYAEDLEPMYAWFDGTMNYTTIDTQFDPSKGPIEINSFSG
SYDDPGSRIYPFKRMHTTQPYDKGNNTLVYMHLWGNDEDALWGNYDFGKAIEAGMKKNGI
PYSGEWGFVETYSYWPINHMVAPKNDALDCSSCHADDGRLNHLKGFYMPGTGRNKLLDLI
GLLAVLGTLAGVLGHGALRMIANRRRKV
>DMJIHGIA_00297
MSNKNPPAFTRRVYIFNFLSLTLSILILAFSWATTALATSDSKIEMGISEYKKTDENHAI
VRPKRERKSTTDHSKLKELQGPFSSGPEVTKVCLECHNTAGHQFMKNKHWTWDYKHPKTG
QHLGKSVLINNFCTNARGNEGMCAQCHAGYGMDSSDFDFTNQDNIDCLVCHESTGTYYKT
PTSKGNKACSIMFEGKPAIDWTKIAQSVDMPSRSNCGKCHFYGGGGDNVKHGDLSSVLFD
PPKAVDVHMSEAGEGFTCVTCHVGEGHEWAGSRYEMLVNDETGTGKPGMPREVASCESCH
SDSPHPITSVKGIKLNSHTQHVACETCHIPAVARGGVATEVDWDWRTMGKLKDGEGFKLK
EYTQGNGHHRATYKSIKGNFTYAEDLEPMYAWFDGTMNYTTIDTQFDPSKGPIEINSFSG
SYDDPGSRIYPFKRMHTTQPYDKGNNTLVYMHLWDNDEDALWGNYDFGKAIEAGMKKNGI
PYSGEWGFVETYSYWPINHMVAPKNDALDCSSCHADDGRLNHLKGFYMPGTGRNKLLDLI
GLLAVLGTLAGVLGHGALRMIANRRRKV
>DDLEKDFJ_02660
MSNKNPPAFTRRVYIFNFLSLTISILILAFSWAATALATSDSKIEMGISEYKKTDGNHAI
IRPKRERKSTTDHSKLKELQGPFFSGPEVTKACLECHNTAGHQFMKNKHWTWDYKHPKTG
QHLGKSVLINNFCTNARGNEGMCAQCHAGYGMDSSDFDFTNQGNIDCLVCHESTGTYYKT
PTSKGNKACSIMFEGKPAIDWTKIAQSVDMPSRSNCGKCHFYGGGGDNVKHGDLSSVLFD
PPKAVDVHMSEAGEGFTCITCHVGEGHEWAGSRYEMLVNDEIGTGKPGMPRKVASCESCH
SDSPHPITSVKGIKLNSHTQHVACETCHIPAVARGGVATEVDWDWRTMGKLKDGEGFKLK
EYTQGNGHHRATYKSIKGNFTYAEDLEPMYAWFDGTMNYTTIDTQFDPSKGPIEINSFSG
SYGDPGSRIYPFKRMHTTQPYDKGNNTLVYMHLWGNDEDALWGNYDFGKAIEAGMKKNGI
PYSGEWGFVETYSYWPINHMVAPKDDALDCSSCHADDGRLNHLKGFYMPGTGKNELLDLI
GLLAVLGTLGGVLGHGALRMIANRRRKV
>NGAMOLHF_03446
MPRKVASCESCHSDSPHPITSVKGIKLNSHTQHVACETCHIPAVARGGVATEVDWDWRTM
GKLKDGEGFKLKEYTQGNGHHRATYKSIKGNFTYAEDLEPMYAWFDGTMNYTTIDTQFDP
SKGPIEINSFSGSYGDPGSRIYPFKRMHTTQPYDKGNNTLVYMHLWGNDEDALWGNYDFG
KAIEAGMKKNGIPYSGEWGFVETYSYWPINHMVAPKDDALDCSSCHADDGRLNHLKGFYM
PGTGKNELLDLIGLLAVLGTLGGVLGHGALRMIANRRRKV
>LHPEGIIC_00504
MSNKNPPAFTRRVYIFNFLSLTLSILILAFSWATTALATSDSKIEMGISEYKKTDENHAI
VRPKRERKSTTDHSKLKELQGPFSSGPEVTKVCLECHNTAGHQFMKNKHWTWDYKHPKTG
QHLGKSVLINNFCTNARGNEGMCAQCHAGYGMDSSDFDFTNQDNIDCLVCHESTGTYYKT
PTSKGNKACSIMFEGKPAIDWTKIAQSVDMPSRSNCGKCHFYGGGGDNVKHGDLSSVLFD
PPKAVDVHMSEAGEGFTCVTCHVGEGHEWAGSRYEMLVNDETGTGKPGMPREVASCESCH
SDSPHPITSVKGIKLNSHTQHVACETCHIPAVARGGVATEVDWDWRTMGKLKDGEGFKLK
EYTQGNGHHRATYKSIKGNFTYAEDLEPMYAWFDGTMNYTTIDTQFDPSKGPIEINSFSG
SYDDPGSRIYPFKRMHTTQPYDKGNNTLVYMHLWDNDEDALWGNYDFGKAIEAGMKKNGI
PYSGEWGFVETYSYWPINHMVAPKNDALDCSSCHADDGRLNHLKGFYMPGTGRNKLLDLI
GLLAVLGTLAGVLGHGALRMIANRRRKV
>MCNPNBIB_04347
MHTTQPYDKGNNTLVYMHLWGNDEDALWGNYDFGKAIEAGMKKNGIPYSGEWGFVETYSY
WPINHMVAPKDDALDCSSCHADDGRLNHLKGFYMPGTGRNKLLDLIGLLAVLGTLAGVLG
HGALRMIANRRRKV
