# Supplementary material for: The complete and closed genome of the facultative generalist Candidatus Endoriftia persephone from deep‐sea hydrothermal vents
Source: Mol Ecol Resour. 2022 Jun 30;22(8):3106–23. doi: 10.1111/1755-0998.13668 (PMC9796809; doi:10.1111/1755-0998.13668)
Supplement: Supplementary file 4 — Data S1 Zip file containing annotation/intermediary files, as well as in‐house bioinformatic scripts used in this manuscript. [file MEN-22-3106-s004.zip › Supplementary_File1/03-Orthology/pangenome_set/OG0000430.fa]

>ELPFPBOH_00133
MLSFPVGGVSPASWLPGLIQIKPLFLTAEYHSKSLGYSLVTVTKPHMSLSLQHKRHLFQA
GFFLLFVLAPPLDLFRFDLTLNHFILFGRPWTLGIDQLVAGEISSTEAAANIFLRGFLPL
ALAAAGLIWIAWRFGRLYCGWLCPHFSVVETINRLMFRASGKQSIWEKSPQPELQPNGLY
MKPDRRFWPLTWLAALFFAFLWAVSFLTYLLPPFEIYHNLFHFSLTGNQARFIGAGTGLL
FIEFMFARHLFCRFGCAVGVFQSLAWMANNRGMVVGFDRSRAKLCGECNNACDNVCPMRL
KPRSIKRRMFTCTECAQCITACETVQKPFARQTLLQWVEDEAAIAVATGRPVTSQKPKSQ
PVP
>HMHBLCGN_01840
MLSFPVGGVSPASWLPGLIQIKPLFLTAEYHSKSLGYSLVTVTKPHMSLSLQHKRHLFQA
GFFLLFVLAPPLDLFRFDLTLNHFILFGRPWTLGIDQLVAGEISSTEAAANIFLRGFLPL
ALAAAGLIWIAWRFGRLYCGWLCPHFSVVETINRLMFRASGKQSIWEKSPQPELQPNGLY
MKPDRRFWPLTWLAALFFAFLWAVSFLTYLLPPFEIYHNLFHFSLTGNQARFIGAGTGLL
FIEFMFARHLFCRFGCAVGVFQSLAWMANNRGMVVGFDRSRAKLCGECNNACDNVCPMRL
KPRSIKRRMFTCTECAQCITACETVQKPFARQTLLQWVEDEAAIAVATGRPVTSQKPKSQ
PVP
>DMJIHGIA_00546
MLSFPVGGVSPASWLPGLIQIKPLFLTAEYHSKSLGYSLVTVTKPHMSLSLQHKRHLFQA
GFFLLFVLAPPLDLFRFDLTLNHFILFGRPWTLGIDQLVAGEISSTEAAANIFLRGFLPL
ALAAAGLIWIAWRFGRLYCGWLCPHFSVVETINRLMFRASGKQSIWEKSPQPELQPNGLY
MKPDRRFWPLTWLAALFFAFLWAVSFLTYLLPPFEIYHNLFHFSLTGNQARFIGAGTGLL
FIEFMFARHLFCRFGCAVGVFQSLAWMANNRGMVVGFDRSRAKLCGECNNACDNVCPMRL
KPRSIKRRMFTCTECAQCITACETVQKPFARQTLLQWVEDEAAIAVATGRPVTSQKPKSQ
PVP
>DDLEKDFJ_00147
MFSFPVGGVSPASWLLGLIQIKSLFLTAEYHSKSLGYSLVTVTKPHMSLSLQHKRHLFQA
GFFLLFVLAPPLDLFRFDLTLNHFILFGRPWTLGIDQLVAGEISSTEAAANIFLRGFLPL
ALAAGGLIWIAWRFGRLYCGWLCPHFSVVETINRLMFRASGKQSIWEKSPQPELQPNGLY
MKPDRRFWPLTWLAALFFAFLWAVSFLTYLLPPFEIYHNLFHFSLTGNQARFIGAGTGLL
FIEFMFARHLFCRFGCAVGVFQSLAWMANNRGMVVGFDRSRAKLCGECNNACDNVCPMRL
KPRSIKRRMFTCTECAQCITACETVQKPFARQTLLQWVEDEAAIAVATGRPVTSQKPKSQ
PVP
>NGAMOLHF_03319
MVETINRLMFRASGKQSIWEKSPQPELQPNGLYMKPDRRFWPLTWLAALFFAFLWAVSFL
TYLLPPFEIYHNLFHFSLTGNQARFIGAGTGLLFIEFMFARHLFCRFGCAVGVFQSLAWM
ANNRGMVVGFDRSRAKLCGECNNACDNVCPMRLKPRSIKRRMFTCTECAQCITACETVQK
PFARQTLLQWVEDEAAIAVATGRPVTSQKPKSQPVP
>LHPEGIIC_00497
MLSFPVGGVSPASWLPGLIQIKPLFLTAEYHSKSLGYSLVTVTKPHMSLSLQHKRHLFQA
GFFLLFVLAPPLDLFRFDLTLNHFILFGRPWTLGIDQLVAGEISSTEAAANIFLRGFLPL
ALAAAGLIWIAWRFGRLYCGWLCPHFSVVETINRLMFRASGKQSIWEKSPQPELQPNGLY
MKPDRRFWPLTWLAALFFAFLWAVSFLTYLLPPFEIYHNLFHFSLTGNQARFIGAGTGLL
FIEFMFARHLFCRFGCAVGVFQSLAWMANNRGMVVGFDRSRAKLCGECNNACDNVCPMRL
KPRSIKRRMFTCTECAQCITACETVQKPFARQTLLQWVEDEAAIAVATGRPVTSQKPKSQ
PVP
>MCNPNBIB_00551
MLSFPVGGVSPASWLPGLIQIKPLFLTAEYHSKSLGYSLVTVTKPHMSLSLQHKRHLFQA
GFFLLFVLAPPLDLFRFDLTLNHFILFGRPWTLGIDQLVAGEISSTEAAANIFLRGFLPL
ALAAAGLIWIAWRFGRLYCGWLCPHFSVVETINRLMFRASGKQSIWEKSPQPELQPNGLY
MKPDRRFWPLTWLAALFFAFLWAVSFLTYLLPPFEIYHNLFHFSLTGNQARFIGAGTGLL
FIEFMFARHLFCRFGCAVGVFQSLAWMANNRGMVVGFDRSRAKLCGECNNACDNVCPMRL
KPRSIKRRMFTCTECAQCITACETVQKPFARQTLLQWVEDEAAIAVATGRPVTSQKPKSQ
PVP
