# Supplementary material for: The complete and closed genome of the facultative generalist Candidatus Endoriftia persephone from deep‐sea hydrothermal vents
Source: Mol Ecol Resour. 2022 Jun 30;22(8):3106–23. doi: 10.1111/1755-0998.13668 (PMC9796809; doi:10.1111/1755-0998.13668)
Supplement: Supplementary file 4 — Data S1 Zip file containing annotation/intermediary files, as well as in‐house bioinformatic scripts used in this manuscript. [file MEN-22-3106-s004.zip › Supplementary_File1/03-Orthology/pangenome_set/OG0000431.fa]

>ELPFPBOH_00134
MEEKVGELWHRLITRMARTSHPEAAVTLEQVGTTVGILFRALGGDGGLQVEAAHATEHGA
RRSLLHRIAGDSRKVELAWRDEQYLRLPAVIDLFPSPQLNRDLYIWLAALAVGDHQDEEA
WFGKNQRLTIKALNDYPGLRPRYQRLVEAHLAQRIQPDSQLKAEAAQEAAIRQALREPGS
VEQLPQSRRPPQPVPLWLHPFPPVVAAAGASDDSDEAGSSSRGEIKQMEEQNRQAERAEK
PEAKDRGLITIRMENIFTWGDFLNLDRGSEENDDLESAADAAKDIDVLSVSRDAKASASK
LRFDLDLPAASEDDLVLSEGVLLPEWDFKKQRLLPDLCRIVPMLAANAEPVLLPDHLRRT
ARRLRAQFQQLAPARVWHRNQQEGSEIDIDAYLRFATDRMIGHAASADGLYRDLRIGSRD
LACLLLADLSLSTDTWVDNHRRVIDVIRDALFLFAESLSATGDRFGIYGFSSRKRDPVRF
HQLKTFDENYNAAIRGRIDAIKPGYYTRMGAAIRHSTNLLKAQPSERRLLLILTDGKPND
LDKYEGRFGIEDTRQAIREARELGLQPFCVTIDTKANDYLPHLFGSGSYVVIHKPSQLPK
ELPLLYARLTA
>HMHBLCGN_01841
MEEKVGELWHRLITRMARTSHPEAAVTLEQVGTTVGILFRALGGDGGLQVEAAHATEHGA
RRSLLHRIAGDSRKVELAWRDEQYLRLPAVIDLFPSPQLNRDLYIWLAALAVGDHQDEEA
WFGKNQRLTIKALNDYPGLRPRYQRLVEAHLAQRIQPDSQLKAEAAQEAAIRQALREPGS
VEQLPQSRRPPQPVPLWLHPFPPVVAAAGASDDSDEAGSSSRGEIKQMEEQNRQAERAEK
PEAKDRGLITIRMENIFTWGDFLNLDRGSEENDDLESAADAAKDIDVLSVSRDAKASASK
LRFDLDLPAASEDDLVLSEGVLLPEWDFKKQRLLPDLCRIVPMLAANAEPVPLPDHLRRT
ARRLRAQFQQLAPARVWHRNQQEGSEIDIDAYLRFATDRMIGHAASADGLYRDLRIGSRD
LACLLLADLSLSTDTWVDNHRRVIDVIRDALFLFAESLSATGDRFGIYGFSSRKRDPVRF
HQLKTFDENYNAAIRGRIDAIKPGYYTRMGAAIRHSTNLLKAQPSERRLLLILTDGKPND
LDKYEGRFGIEDTRQAIREARELGLQPFCVTIDTKANDYLPHLFGSGSYVVIHKPSQLPK
ELPLLYARLTA
>DMJIHGIA_00545
MEEKVGELWHRLITRMARTSHPEAAVTLEQVGTTVGILFRALGGDGGLQVEAAHATEHGA
RRSLLHRIAGDSRKVELAWRDEQYLRLPAVIDLFPSPQLNRDLYIWLAALAVGDHQDEEA
WFGKNQRLTIKALNDYPGLRPRYQRLVEAHLAQRIQPDSQLKAEAAQEAAIRQALREPGS
VEQLPQSRRPPQPVPLWLHPFPPVVAAAGASDDSDEAGSSSRGEIKQMEEQNRQAERAEK
PEAKDRGLITIRMENIFTWGDFLNLDRGSEENDDLESAADAAKDIDVLSVSRDAKASASK
LRFDLDLPAASEDDLVLSEGVLLPEWDFKKQRLLPDLCRIVPMLAANAEPVLLPDHLRRT
ARRLRAQFQQLAPARVWHRNQQEGSEIDIDAYLRFATDRMIGHAASADGLYRDLRIGSRD
LACLLLADLSLSTDTWVDNHRRVIDVIRDALFLFAESLSATGDRFGIYGFSSRKRDPVRF
HQLKTFDENYNAAIRGRIDAIKPGYYTRMGAAIRHSTNLLKAQPSERRLLLILTDGKPND
LDKYEGRFGIEDTRQAIREARELGLQPFCVTIDTKANDYLPHLFGSGSYVVIHKPSQLPK
ELPLLYARLTA
>DDLEKDFJ_00148
MEEKVGELWHRLITRMARTSHPEAAVTLEQVGTTVGILFRALGGDGGLQVEAAHATEHGA
RRSLLHRIAGDSKKVELAWRDEQYLRLPAVIDLFPTPQLNRDLYIWLAALAVGDHQDEEA
WFSKNQRLTIKALNDYPGLCPRYQRLVEAHLAQRIQPDSQLKAEAAQEAAIRQALREPGS
VEQLPQSRRPPQPVPLWLHPFPPVVAAAGASDDSDEAGSSSRGEIKQMEEQNRQAERAEK
PEAKDRGLITIRMENIFTWGDFLNLDRGSEENDDLESAADAAKDIDVLSVSRDAKASASK
LRFDLDLPAASEDDLVLSEGVLLPEWDFKKQRLLPDLCRIVPMLAANAEPVPLPDHLRRT
ARRLRAQFQQLAPARVWHRNQQEGSEIDIDAYLRFATDRMIGHAASADGLYRDLRIGSRD
LACLLLADLSLSTDTWVDNHRRVIDVIRDALFLFAESLSATGDRFGIYGFSSRKRDPVRF
HQLKTFDENYNAAIRGRIDAIKPGYYTRMGAAIRHSTNLLKAQPSERRLLLILTDGKPND
LDKYEGRFGIEDTRQAIREARELGLQPFCVTIDTKANDYLPHLFGSGSYVVIHKPSQLPK
ELPLLYARLTA
>NGAMOLHF_02259
MEEQNRQAERAEKPEAKDRGLITIRMENIFTWGDFLNLDRGSEENDDLESAADAAKDIDV
LSVSRDAKASASKLRFDLDLPAASEDDLVLSEGVLLPEWDFKKQRLLPDLCRIVPMLAAN
AEPVPLPDHLRRTARRLRAQFQQLAPARVWHRNQQEGSEIDIDAYLRFATDRMIGHAASA
DGLYRDLRIGSRDLACLLLADLSLSTDTWVDNHRRVIDVIRDALFLFAESLSATGDRFGI
YGFSSRKRDPVRFHQLKTFDENYNAAIRGRIDAIKPGYYTRMGAAIRHSTNLLKAQPSER
RLLLILTDGKPNDLDKYEGRFGIEDTRQAIREARELGLQPFCVTIDTKANDYLPHLFGSG
SYVVIHKPSQLPKELPLLYARLTA
>LHPEGIIC_00496
MEEKVGELWHRLITRMARTSHPEAAVTLEQVGTTVGILFRALGGDGGLQVEAAHATEHGA
RRSLLHRIAGDSRKVELAWRDEQYLRLPAVIDLFPSPQLNRDLYIWLAALAVGDHQDEEA
WFGKNQRLTIKALNDYPGLRPRYQRLVEAHLAQRIQPDSQLKAEAAQEAAIRQALREPGS
VEQLPQSRRPPQPVPLWLHPFPPVVAAAGASDDSDEAGSSSRGEIKQMEEQNRQAERAEK
PEAKDRGLITIRMENIFTWGDFLNLDRGSEENDDLESAADAAKDIDVLSVSRDAKASASK
LRFDLDLPAASEDDLVLSEGVLLPEWDFKKQRLLPDLCRIVPMLAANAEPVLLPDHLRRT
ARRLRAQFQQLAPARVWHRNQQEGSEIDIDAYLRFATDRMIGHAASADGLYRDLRIGSRD
LACLLLADLSLSTDTWVDNHRRVIDVIRDALFLFAESLSATGDRFGIYGFSSRKRDPVRF
HQLKTFDENYNAAIRGRIDAIKPGYYTRMGAAIRHSTNLLKAQPSERRLLLILTDGKPND
LDKYEGRFGIEDTRQAIREARELGLQPFCVTIDTKANDYLPHLFGSGSYVVIHKPSQLPK
ELPLLYARLTA
>MCNPNBIB_00544
MENIFTWGDFLNLDRGSEENDDLESAADAAKDIDVLSVSRDAKASASKLRFDLDLPAASE
DDLVLSEGVLLPEWDFKKQRLLPDLCRIVPMLACQCRAGPATGSSAPHCAKAACPVPAAG
PSASLAPQPARGQ
