# Supplementary material for: The complete and closed genome of the facultative generalist Candidatus Endoriftia persephone from deep‐sea hydrothermal vents
Source: Mol Ecol Resour. 2022 Jun 30;22(8):3106–23. doi: 10.1111/1755-0998.13668 (PMC9796809; doi:10.1111/1755-0998.13668)
Supplement: Supplementary file 4 — Data S1 Zip file containing annotation/intermediary files, as well as in‐house bioinformatic scripts used in this manuscript. [file MEN-22-3106-s004.zip › Supplementary_File1/03-Orthology/pangenome_set/OG0000432.fa]

>ELPFPBOH_00138
MALAALAQHYYELAEKGSQRTAQAIARDYLGKIFHLPVCLSDPAKEDVENYILKDLIVEV
LQDADLSSDKKKGSSGTDASGELTVRPGPHGAEPGQQVAPGSLPGDSAVPAQQKLVDEMQ
PSGGEVVPEETGAEEGGKAPKEDKKRTQLLAGKAIRETTKERELFMQLADWLKISNPRRL
KRLLNSYRLMKALDAGRRGTIDLMWNKRHLTMLFWLEHLYVQEMIEQKREEKYLFGPDME
IQGAKLAPKTYCLLMEEMAKDVAEETRRSYYEMLKLETMPFMLPFSHIVVESQREAKQTE
TPLE
>HMHBLCGN_01845
MILIVAVDERMALAALAQHYYELAEKGSQRTAQAIARDYLGKIFHLPVCLSDPAKEDVEN
YILKDLIVEVLQDADLSSDKKKGSSGTDASGELTVRPGPHGAEPGQQVAPGSLPGDSAVP
AQQKLVDEMQPSGGEVVPEETGAEEGGKAPKEDKKRTQLLAGKAIRETTKERELFMQLAD
WLKISNPRRLKRLLNSYRLMKALDAGRRGTIDLMWNKRHLTMLFWLEHLYVQEMIEQKRE
EKYLFGPDMEIQGAKLAPKTYCLLMEEMAKDVAEETRRSYYEMLKLETMPFMLPFSHIVV
ESQREAKQTETPLE
>DMJIHGIA_00541
MILIVAVDERMALAALAQHYYELAEKGSQRTAQAIARDYLGKIFHLPVCLSDPAKEDVEN
YILKDLIVEVLQDADLSSDKKKGSSGTDASGELTVRPGPHGAEPGQQVAPGSLPGDSAVP
AQQKLVDEMQPSGGEVVPEETGAEEGGKAPKEDKKRTQLLAGKAIRETTKERELFMQLAD
WLKISNPRRLKRLLNSYRLMKALDAGRRGTIDLMWNKRHLTMLFWLEHLYVQEMIEQKRE
EKYLFGPDMEIQGAKLAPKTYCLLMEEMAKDVAEETRRSYYEMLKLETMPFMLPFSHIVV
ESQREAKQTETPLE
>DDLEKDFJ_00149
MAGPPLPSKEGLAQLSPEALTIYAGRSALRVLPLIANQGTFESWGSEAQQKLQVAELAAG
SSILRQGRYQRLPTLRVLPHAQWRQSASHPQSLRLVMDVPGVAVIVAVDERMALAALTQH
YYELAEKGSQRTAQAIARDYPGKIFHLPVCLSDPAKEDVENYILKDLIVEVLQDADLSSD
KKKRSSGTDVSGELTVRPGPHGAEPGQQVAPGGLLGDSAVPAQQKLVDEMQPSGGEVVPE
ETGAEEGGKAPKEDKKRTQLLAGKAIRETTKERELFMQLADWLKISNPRRLKRLLNSYRL
RRRQAWHHRFDVE
>NGAMOLHF_02260
MAGPPLPSKEGLAQLSPEALTIYAGRSALRVLPLIANQGTFESWGSEAQQKLQVAELAAG
SSILRQGRYQRLPTLRVLPHAQWRQSASHPQSLRLVMDVPGVAVIVAVDERMALAALTQH
YYELAEKGSQRTAQAIARDYPGKIFHLPVCLSDPAKEDVENYILKDLIVEVLQDADLSSD
KKKRSSGTDVSGELTVRPGPHGAEPGQQVAPGGLLGDSAVPAQQKLVDEMQPSGGEVVPE
ETGAEEGGKAPKEDKKRTQLLAGKAIRETTKERELFMQLADWLKISNPRRLKRLLNSYRL
RRRQAWHHRFDVE
>LHPEGIIC_00492
MILIVAVDERMALAALAQHYYELAEKGSQRTAQAIARDYLGKIFHLPVCLSDPAKEDVEN
YILKDLIVEVLQDADLSSDKKKGSSGTDASGELTVRPGPHGAEPGQQVAPGSLPGDSAVP
AQQKLVDEMQPSGGEVVPEETGAEEGGKAPKEDKKRTQLLAGKAIRETTKERELFMQLAD
WLKISNPRRLKRLLNSYRLMKALDAGRRGTIDLMWNKRHLTMLFWLEHLYVQEMIEQKRE
EKYLFGPDMEIQGAKLAPKTYCLLMEEMAKDVAEETRRSYYEMLKLETMPFMLPFSHIVV
ESQREAKQTETPLE
>MCNPNBIB_01399
MNAWRWQRWPSTIMNWRKRASQRTAQAIARDYLGKIFHLPVCLSDPAKEDVENYILKDLI
VEVLQDADLSSDKKKGSSGTDASGELTVRPGPHGAEPGQQVAPGSLPGDSRGASATEIGG
RNAALWR
