# Supplementary material for: The complete and closed genome of the facultative generalist Candidatus Endoriftia persephone from deep‐sea hydrothermal vents
Source: Mol Ecol Resour. 2022 Jun 30;22(8):3106–23. doi: 10.1111/1755-0998.13668 (PMC9796809; doi:10.1111/1755-0998.13668)
Supplement: Supplementary file 4 — Data S1 Zip file containing annotation/intermediary files, as well as in‐house bioinformatic scripts used in this manuscript. [file MEN-22-3106-s004.zip › Supplementary_File1/03-Orthology/pangenome_set/OG0000433.fa]

>ELPFPBOH_00139
MMTKITDVAAYMNELGGKARTASRRLAAASTAEKNAALNAIADELDASRDALMVENRKDL
EAGTAKGLDAALLDRLELTPARIDSMIEGLRQIAALPDPIGEIFDMNYRPSGIQVGRMRV
PLGVVGIIYESRPNVTADAAALCLKSGNATVLRGGTEAFHSNQAIAASIHRGLEKAGLPA
DVVQVLATTDRAAVGSMITMPEYIDVIIPRGGKGLIERISRDARVPVIKHLHGICHVYID
DQAEVGKAFDVAMNAKTQRYGTCNTMETLLVAEGIAEEMLLMLAAPLQEKGVELRGCPRT
LEVIDNAVAATDEDWDTEYLGPILSIKVVAGLDEAIDHIDRHGSQHTDAIITENYTRARR
FLAEVDSSSVMVNVSTRFADGFEYGLGAEIGISTDKFHARGPVGLEGLTSVKFIVLGDGH
IRT
>HMHBLCGN_01846
MMTKITDVAAYMNELGGKARTASRRLAAASTAEKNAALNAIADELDASRDALMVENRKDL
EAGTAKGLDAALLDRLELTPARIDSMIEGLRQIAALPDPIGEIFDMNYRPSGIQVGRMRV
PLGVVGIIYESRPNVTADAAALCLKSGNATVLRGGTEAFHSNQAIAASIHRGLEKAGLPA
DVVQVLATTDRAAVGSMITMPEYIDVIIPRGGKGLIERISRDARVPVIKHLHGICHVYID
DQAEVGKAFDVAMNAKTQRYGTCNTMETLLVAEGIAEEMLLMLAAPLQEKGVELRGCPRT
LEVIDNAVAATDEDWDTEYLGPILSIKVVAGLDEAIDHIDRHGSQHTDAIITENYTRARR
FLAEVDSSSVMVNVSTRFADGFEYGLGAEIGISTDKFHARGPVGLEGLTSVKFIVLGDGH
IRT
>DMJIHGIA_00540
MMTKITDVAAYMNELGGKARTASRRLAAASTAEKNAALNAIADELDASRDALMVENRKDL
EAGTAKGLDAALLDRLELTPARIDSMIEGLRQIAALPDPIGEIFDMNYRPSGIQVGRMRV
PLGVVGIIYESRPNVTADAAALCLKSGNATVLRGGTEAFHSNQAIAASIHRGLEKAGLPA
DVVQVLATTDRAAVGSMITMPEYIDVIIPRGGKGLIERISRDARVPVIKHLHGICHVYID
DQAEVGKAFDVAMNAKTQRYGTCNTMETLLVAEGIAEEMLLMLAAPLQEKGVELRGCPRT
LEVIDNAVAATDEDWDTEYLGPILSIKVVAGLDEAIDHIDRHGSQHTDAIITENYTRARR
FLAEVDSSSVMVNVSTRFADGFEYGLGAEIGISTDKFHARGPVGLEGLTSVKFIVLGDGH
IRT
>DDLEKDFJ_00151
MMTKITDVAAYMNELGGKARTASRRLAAASTAEKNAALNAIADELDASRDALMVENRKDL
EAGAAKGLDAALLDRLELTPARIDSMIEGLRQIAALPDPIGEIFDMNYRPSGIQVGRMRV
PLGVVGIIYESRPNVTADAAALCLKSGNATVLRGGTEAFHSNQAIAACIHRGLEKAGLPA
DAVQVLATTDRAAVGSMITMPEHIDVIIPRGGKGLIERISRDARVPVIKHLHGICHVYID
DQAEVSKAFDVAMNAKTQRYGTCNTMETLLVAEGIAEEMLLMLAAPLQEKGVELRGCPRT
LEVIDNAVAATDEDWDTEYLGPILSIKVVAGLDEAIDHIDRHGSQHTDAIVTENYTRARR
FLAEVDSSSVMVNVSTRFADGFEYGLGAEIGISTDKFHARGPVGLEGLTSVKFIVLGDGH
VRT
>NGAMOLHF_02262
MMTKITDVAAYMNELGGKARTASRRLAAASTAEKNAALNAIADELDASRDALMVENRKDL
EAGAAKGLDAALLDRLELTPARIDSMIEGLRQIAALPDPIGEIFDMNYRPSGIQVGRMRV
PLGVVGIIYESRPNVTADAAALCLKSGNATVLRGGTEAFHSNQAIAACIHRGLEKAGLPA
DAVQVLATTDRAAVGSMITMPEHIDVIIPRGGKGLIERISRDARVPVIKHLHGICHVYID
DQAEVSKAFDVAMNAKTQRYGTCNTMETLLVAEGIAEEMLLMLAAPLQEKGVELRGCPRT
LEVIDNAVAATDEDWDTEYLGPILSIKVVAGLDEAIDHIDRHGSQHTDAIVTENYTRARR
FLAEVDSSSVMVNVSTRFADGFEYGLGAEIGISTDKFHARGPVGLEGLTSVKFIVLGDGH
VRT
>LHPEGIIC_00491
MMTKITDVAAYMNELGGKARTASRRLAAASTAEKNAALNAIADELDASRDALMVENRKDL
EAGTAKGLDAALLDRLELTPARIDSMIEGLRQIAALPDPIGEIFDMNYRPSGIQVGRMRV
PLGVVGIIYESRPNVTADAAALCLKSGNATVLRGGTEAFHSNQAIAASIHRGLEKAGLPA
DVVQVLATTDRAAVGSMITMPEYIDVIIPRGGKGLIERISRDARVPVIKHLHGICHVYID
DQAEVGKAFDVAMNAKTQRYGTCNTMETLLVAEGIAEEMLLMLAAPLQEKGVELRGCPRT
LEVIDNAVAATDEDWDTEYLGPILSIKVVAGLDEAIDHIDRHGSQHTDAIITENYTRARR
FLAEVDSSSVMVNVSTRFADGFEYGLGAEIGISTDKFHARGPVGLEGLTSVKFIVLGDGH
IRT
>MCNPNBIB_01269
MIDNAVAATDEDWDTEYLWPILSIKVVAGLDEAIDHIDRHGSQHTDAIITENYTRARRFL
AEVDSSSVMVNVSTRFADGFEYGLGAEIGISTDKFHARGPVGLEGLTSVKFIVLGDGHIR
T
