# Supplementary material for: The complete and closed genome of the facultative generalist Candidatus Endoriftia persephone from deep‐sea hydrothermal vents
Source: Mol Ecol Resour. 2022 Jun 30;22(8):3106–23. doi: 10.1111/1755-0998.13668 (PMC9796809; doi:10.1111/1755-0998.13668)
Supplement: Supplementary file 4 — Data S1 Zip file containing annotation/intermediary files, as well as in‐house bioinformatic scripts used in this manuscript. [file MEN-22-3106-s004.zip › Supplementary_File1/03-Orthology/pangenome_set/OG0000435.fa]

>ELPFPBOH_00145
METTAVKSGGELRLAETTPVQPTRGLAADTLFGTKVEGDIYLTYLGLSHNPFPVVPDARH
FYREPRAESSVTELLHAILGRKGFMLLTGEVGLGKSTITRRLLLALQEREIASSLILNSF
TQGVELLRAINKDFGIDIGNADFQSQLDALNSFLLEQFWQGNNCVLVIDDAQNLSIESLE
LVRMLSNLETEREKLLQILLVGQPELEQNLQRTDLRQLMSRVALHARVLPWDRETTEQYI
YFKLNTAGCNGCISMQPGALRAIQRFSNGNPRRLNLLMERCLYGLCAHRSRAISPSLVWE
AETELIPATAGRRHWWFLGGAAAALTAGAVISLLLYNSGMLPSSVASSTVATPPPLATAA
PSATPTLSDEAIQTFLAAYQLEEQTRLLAPLLRQNKFGRIQALLANLNTLQPVTLAQQED
ASDEAPLLQLPSGKWLLLWQAPYRLEAYHYGVNGEAVELLQQDLASLGYYDGTLDGVVGG
KLMKAIYEFQRDNQLSPTGNPDSNTLYRIQHRIKQTLAAKAAKEPEDGRTGG
>HMHBLCGN_01852
METTAVKSGGELRLAETTPVQPTRGLAADTLFGTKVEGDIYLTYLGLSHNPFPVVPDARH
FYREPRAESSVTELLHAILGRKGFMLLTGEVGLGKSTITRRLLLALQEREIASSLILNSF
TQGVELLRAINKDFGIDIGNADFQSQLDALNSFLLEQFWQGNNCVLVIDDAQNLSIESLE
LVRMLSNLETEREKLLQILLVGQPELEQNLQRTDLRQLMSRVALHARVLPWDRETTEQYI
YFKLNTAGCNGCISMQPGALRAIQRFSNGNPRRLNLLMERCLYGLCAHRSRAISPSLVWE
AETELIPATAGRRHWWFLGGAAAALTAGAVISLLLYNSGMLPSSVASSTVATPPPLATAA
PSATPTLSDEAIQTFLAAYQLEEQTRLLAPLLRQNKFGRIQALLANLNTLQPVTLAQQED
ASDEAPLLQLPSGKWLLLWQAPYRLEAYHYGVNGEAVELLQQDLASLGYYDGTLDGVVGG
KLMKAIYEFQRDNQLSPTGNPDSNTLYRIQHRIKQTLAAKAAKEPEDGRTGG
>DMJIHGIA_00533
METTAVKSGGELRLAETTPVQPTRGLAADTLFGTKVEGDIYLTYLGLSHNPFPVVPDARH
FYREPRAESSVTELLHAILGRKGFMLLTGEVGLGKSTITRRLLLALQEREIASSLILNSF
TQGVELLRAINKDFGIDIGNADFQSQLDALNSFLLEQFWQGNNCVLVIDDAQNLSIESLE
LVRMLSNLETEREKLLQILLVGQPELEQNLQRTDLRQLMSRVALHARVLPWDRETTEQYI
YFKLNTAGCNGCISMQPGALRAIQRFSNGNPRRLNLLMERCLYGLCAHRSRAISPSLVWE
AETELIPATAGRRHWWFLGGAAAALTAGAVISLLLYNSGMLPSSVASSTVATPPPLATAA
PSATPTLSDEAIQTFLAAYQLEEQTRLLAPLLRQNKFGRIQALLANLNTLQPVTLAQQED
ASDEAPLLQLPSGKWLLLWQAPYRLEAYHYGVNGEAVELLQQDLASLGYYDGTLDGVVGG
KLMKAIYEFQRDNQLSPTGNPDSNTLYRIQHRIKQTLAAKAAKEPEDGRTGG
>DDLEKDFJ_00363
METTAVKSGGELRLAETTPVQPARELAADTLFGTKVEGDIYLTYLGLSHNPFPVVPDARH
FYREPRAESSVTELLHAILGRKGFMLLTGEVGLGKSTITRRLLLALQEREIASSLILNSF
TQGVELLRAINKDFGIDIGNADFQSQLDALNSFLLEQFWQGNNCVLVIDDAQNLSIESLE
LVRMLSNLETEREKLLQILLVGQPELEQNLQRTDLRQLMSRVALHARVLPWDRETTEQYI
YFKLNTAGCNGCISMQPGALRAIQRFSNGNPRRLNLLMERCLYGLCAHRNRAISPSLVWE
AEKELIPATAGRRHWWFLGGAAAALTAGAVISLLLYNSGMLPSSVAPSAVATPPPLATAA
PSVTPTLSDEAIQTFLAAYQLEEQTRLLAPLLRQNKFDRIQALLADLNTLQPVTLAQQED
ASDEAPLLQLPSGKWLLLWQAPYRLEAYHYGVNGEAVELLQQDLASLGYYDGTLDGVVGG
KLMKAIYEFQRDNQLSPTGNPDSNTLYRIQHRIKQTLAAKAAKEPEDGRTGG
>NGAMOLHF_02799
MLVIDDAQNLSIESLELVRMLSNLETEREKLLQILLVGQPELEQNLQRTDLRQLMSRVAL
HARVLPWDRETTEQYIYFKLNTAGCNGCISMQPGALRAIQRFSNGNPRRLNLLMERCLYG
LCAHRNRAISPSLVWEAEKELIPATAGRRHWWFLGGAAAALTAGAVISLLLYNSGMLPSS
VAPSAVATPPPLATAAPSVTPTLSDEAIQTFLAAYQLEEQTRLLAPLLRQNKFDRIQALL
ADLNTLQPVTLAQQEDASDEAPLLQLPSGKWLLLWQAPYRLEAYHYGVNGEAVELLQQDL
ASLGYYDGTLDGVVGGKLMKAIYEFQRDNQLSPTGNPDSNTLYRIQHRIKQTLAAKAAKE
PEDGRTGG
>LHPEGIIC_00485
METTAVKSGGELRLAETTPVQPTRGLAADTLFGTKVEGDIYLTYLGLSHNPFPVVPDARH
FYREPRAESSVTELLHAILGRKGFMLLTGEVGLGKSTITRRLLLALQEREIASSLILNSF
TQGVELLRAINKDFGIDIGNADFQSQLDALNSFLLEQFWQGNNCVLVIDDAQNLSIESLE
LVRMLSNLETEREKLLQILLVGQPELEQNLQRTDLRQLMSRVALHARVLPWDRETTEQYI
YFKLNTAGCNGCISMQPGALRAIQRFSNGNPRRLNLLMERCLYGLCAHRSRAISPSLVWE
AETELIPATAGRRHWWFLGGAAAALTAGAVISLLLYNSGMLPSSVASSTVATPPPLATAA
PSATPTLSDEAIQTFLAAYQLEEQTRLLAPLLRQNKFGRIQALLANLNTLQPVTLAQQED
ASDEAPLLQLPSGKWLLLWQAPYRLEAYHYGVNGEAVELLQQDLASLGYYDGTLDGVVGG
KLMKAIYEFQRDNQLSPTGNPDSNTLYRIQHRIKQTLAAKAAKEPEDGRTGG
>MCNPNBIB_00459
MIPATAGRRHWWFLAGAAAALTAGAVISLLLYNSGMRPSSVASSTVATPPPLATAAPSAT
PTLSDEAIQTFLAAYQLEEQTRLLGALTEAEQVRQDSGPAGESQHSAAGHSGTGRSDASD
EAPLLQLPSGKWLLLWQAPYRLEAYHYGVNGEAVEPAAAGSGQPRLLRWHSRRRSRR
