# Supplementary material for: The complete and closed genome of the facultative generalist Candidatus Endoriftia persephone from deep‐sea hydrothermal vents
Source: Mol Ecol Resour. 2022 Jun 30;22(8):3106–23. doi: 10.1111/1755-0998.13668 (PMC9796809; doi:10.1111/1755-0998.13668)
Supplement: Supplementary file 4 — Data S1 Zip file containing annotation/intermediary files, as well as in‐house bioinformatic scripts used in this manuscript. [file MEN-22-3106-s004.zip › Supplementary_File1/03-Orthology/pangenome_set/OG0000436.fa]

>ELPFPBOH_00147
MSTNNTATKIRMHLLLPLAAAMLTLAGCNSVPQKQQPEGDPKLSAYQMIRERLIDGSKTI
GRYQDEVRNNLEQGPALQGAPIEPLLPNFDPLGDQLISISLDNEDVRHLLRAVAEEAGLN
LLIDPALSSNPRPISVHFRDTPASQVLNWILESADLHSETRGNTLFITPFQTAVFHLDFV
ESQTTASFDAGGDVLGSASTSQGSTSSLTGNFRISGKSGNITNPYDSLQTSIKALLSAKG
KADLNALSGTLYVRDKPSVVRNVEKLVSRYQKIVGSQVLIEARILEVRLADGYEFGIDWS
LLREALGGTVGFSSGISQVLSNDVFNPGANPLTISSTPGPVAPQAGLVFSNLNGNNSTLF
AATLLEAFGEVQLLSNPTIRARHAQPAMISVGQSNTYIKETKITQNTSTVVGNGTVSTEI
KTDTVFDGLLLGVIPFIGEDGRVSLSIHPIKSEVDLESLKLVTIQNVAISLPKVNLEEIS
TTVKLHNGETVMLGGLISDMRRSTDSGFPGRDKLGVLGKIFGREDDLQETRELVVVLRVS
VI
>HMHBLCGN_01854
MSTNNTATKIRMHLLLPLAAAMLTLAGCNSVPQKQQPEGDPKLSAYQMIRERLIDGSKTI
GRYQDEVRNNLEQGPALQGAPIEPLLPNFDPLGDQLISISLDNEDVRHLLRAVAEEAGLN
LLIDPALSSNPRPISVHFRDTPASQVLNWILESADLHSETRGNTLFITPFQTAVFHLDFV
ESQTTASFDAGGDVLGSASTSQGSTSSLTGNFRISGKSGNITNPYDSLQTSIKALLSAKG
KADLNALSGTLYVRDKPSVVRNVEKLVSRYQKIVGSQVLIEARILEVRLADGYEFGIDWS
LLREALGGTVGFSSGISQVLSNDVFNPGANPLTISSTPGPVAPQAGLVFSNLNGNNSTLF
AATLLEAFGEVQLLSNPTIRARHAQPAMISVGQSNTYIKETKITQNTSTVVGNGTVSTEI
KTDTVFDGLLLGVIPFIGEDGRVSLSIHPIKSEVDLESLKLVTIQNVAISLPKVNLEEIS
TTVKLHNGETVMLGGLISDMRRSTDSGFPGRDKLGVLGKIFGREDDLQETRELVVVLRVS
VI
>DMJIHGIA_00531
MSTNNTATKIRMHLLLPLAAAMLTLAGCNSVPQKQQPEGDPKLSAYQMIRERLIDGSKTI
GRYQDEVRNNLEQGPALQGAPIEPLLPNFDPLGDQLISISLDNEDVRHLLRAVAEEAGLN
LLIDPALSSNPRPISVHFRDTPASQVLNWILESADLHSETRGNTLFITPFQTAVFHLDFV
ESQTTASFDAGGDVLGSASTSQGSTSSLTGNFRISGKSGNITNPYDSLQTSIKALLSAKG
KADLNALSGTLYVRDKPSVVRNVEKLVSRYQKIVGSQVLIEARILEVRLADGYEFGIDWS
LLREALGGTVGFSSGISQVLSNDVFNPGANPLTISSTPGPVAPQAGLVFSNLNGNNSTLF
AATLLEAFGEVQLLSNPTIRARHAQPAMISVGQSNTYIKETKITQNTSTVVGNGTVSTEI
KTDTVFDGLLLGVIPFIGEDGRVSLSIHPIKSEVDLESLKLVTIQNVAISLPKVNLEEIS
TTVKLHNGETVMLGGLISDMRRSTDSGFPGRDKLGVLGKIFGREDDLQETRELVVVLRVS
VI
>DDLEKDFJ_00365
MSTNNTATKIRMHLLLPLAAAMLTLAGCNSVPQKQQPEVDPKLSAYQMIRERLIDGSKTI
GRYQDEVRNNLEQGPALQGAPIEPLLPSFDPLGDQLISISLDNEDVRHLLRAVAEEAGLN
LLIDPALSSNPRPISVHFRDTPASQVLNWILESADLHSETRGNTLFITPFQTAVFHLDFV
ESQTTASFDAGGDVLGSASTSQGSTSSLTGNFRISGKSGNITNPYDSLQTSIKALLSAKG
KADLNALSGTLYVRDKPSVVRNVEKLVSRYQKIVGSQVLIEARILEVRLADGYEFGIDWS
LLREALGGTVGFSSGISQVLSNDVFNPGANPLTISSTPGPVAPQAGLVFSNLNGNNSTLF
AATLLEAFGEVQLLSNPTIRARHAQPAMISVGQSNTYIKETKITQNTSTVVGNGTVSTEI
KTDTVFDGLLLGVIPFIGEDGRVSLSIHPIKSEVDLESLKLVTIQNVAISLPKVNLEEIS
TTAKLHNGETVMLGGLISDMRRSTDSGFPGRDKLGVLGKIFGREDDLQETRELVVVLRVS
VI
>NGAMOLHF_00253
MFDGLLLGVIPFIGEDGRVSLSIHPIKSEVDLESLKLVTIQNVAISLPKVNLEEISTTAK
LHNGETVMLGGLISDMRRSTDSGFPGRDKLGVLGKIFGREDDLQETRELVVVLRVSVI
>LHPEGIIC_00483
MSTNNTATKIRMHLLLPLAAAMLTLAGCNSVPQKQQPEGDPKLSAYQMIRERLIDGSKTI
GRYQDEVRNNLEQGPALQGAPIEPLLPNFDPLGDQLISISLDNEDVRHLLRAVAEEAGLN
LLIDPALSSNPRPISVHFRDTPASQVLNWILESADLHSETRGNTLFITPFQTAVFHLDFV
ESQTTASFDAGGDVLGSASTSQGSTSSLTGNFRISGKSGNITNPYDSLQTSIKALLSAKG
KADLNALSGTLYVRDKPSVVRNVEKLVSRYQKIVGSQVLIEARILEVRLADGYEFGIDWS
LLREALGGTVGFSSGISQVLSNDVFNPGANPLTISSTPGPVAPQAGLVFSNLNGNNSTLF
AATLLEAFGEVQLLSNPTIRARHAQPAMISVGQSNTYIKETKITQNTSTVVGNGTVSTEI
KTDTVFDGLLLGVIPFIGEDGRVSLSIHPIKSEVDLESLKLVTIQNVAISLPKVNLEEIS
TTVKLHNGETVMLGGLISDMRRSTDSGFPGRDKLGVLGKIFGREDDLQETRELVVVLRVS
VI
>MCNPNBIB_02548
MFHLDFVESQTTASFDAGGDVLGSASTSQGSTSSLTGNFRISGKSGNITNPYDSLQTSIK
ALLSAKGKADLNALSGTLYVRDKPSVVRNVEKLVSRYQKIVGSQVLIEARILEVRLADGY
EFGIDWSLLREALGGTVGFSSGISPGPLQRCIQPRRQSAHDQLHPRPSGPASGTGLLQSQ
WQ
