# Supplementary material for: The complete and closed genome of the facultative generalist Candidatus Endoriftia persephone from deep‐sea hydrothermal vents
Source: Mol Ecol Resour. 2022 Jun 30;22(8):3106–23. doi: 10.1111/1755-0998.13668 (PMC9796809; doi:10.1111/1755-0998.13668)
Supplement: Supplementary file 4 — Data S1 Zip file containing annotation/intermediary files, as well as in‐house bioinformatic scripts used in this manuscript. [file MEN-22-3106-s004.zip › Supplementary_File1/03-Orthology/pangenome_set/OG0000438.fa]

>ELPFPBOH_00149
MARHYLIDLNDRPMLLEKRSLRPFNDTSELAQDTAWLIQPENAVSQVLRIDAPAKYAESL
IRRQLQEKGEMEESPYIITHWKRSRDKTTTELLYTAIPTSTYLRYQERQAANHHHLMIFS
LYEVLWQTLRQLKRKEPVALVLLHDGNAELLVGSSTRPLTAATISAYTETPDTQELLWNS
LAQELRSAEENEHIKLRELIFLHWLEDEEKLEEHAVELTERLDATALLLPSEPLDTEQGP
RQASLPQTLKLLKPRHGLSTTMGLAAKTTQMSLPLSAVSGLILAAGLAIGGQMLHVSADN
RTAEADHLQTELRQRALPPIEPAPDYQSTLDFAQELAWVRIAPSYRRLLSELSSVIREGQ
RIESMSAEYGESNISVSLRGTLKKGFREAQAAQQGLLLDLRQLGYRIVERNFTTDLDRSR
FEIKMERPLQ
>HMHBLCGN_01856
MLRIDAPAKYAESLIRRQLQEKGEMEESPYIITHWKRSRDKTTTELLYTAIPTSTYLRYQ
ERQAANHHHLMIFSLYEVLWQTLRQLKRKEPVALVLLHDGNAELLVGSSTRPLTAATISA
YTETPDTQELLWNSLAQELRSAEENEHIKLRELIFLHWLEDEEKLEEHAVELTERLDATA
LLLPSEPLDTEQGPRQASLPQTLKLLKPRHGLSTTMGLAAKTTQMSLPLSAVSGLILAAG
LAIGGQMLHVSADNRTAEADHLQTELRQRALPPIEPAPDYQSTLDFAQELAWVRIAPSYR
RLLSELSSVIREGQRIESMSAEYGESNISVSLRGTLKKGFREAQAAQQGLLLDLRQLGYR
IVERNFTTDLDRSRFEIKMERPLQ
>DMJIHGIA_00529
MARHYLIDLNDRPMLLEKRSLRPFNDTSELAQDTAWLIQPENAVSQVLRIDAPAKYAESL
IRRQLQEKGEMEESPYIITHWKRSRDKTTTELLYTAIPTSTYLRYQERQAANHHHLMIFS
LYEVLWQTLRQLKRKEPVALVLLHDGNAELLVGSSTRPLTAATISAYTETPDTQELLWNS
LAQELRSAEENEHIKLRELIFLHWLEDEEKLEEHAVELTERLDATALLLPSEPLDTEQGP
RQASLPQTLKLLKPRHGLSTTMGLAAKTTQMSLPLSAVSGLILAAGLAIGGQMLHVSADN
RTAEADHLQTELRQRALPPIEPAPDYQSTLDFAQELAWVRIAPSYRRLLSELSSVIREGQ
RIESMSAEYGESNISVSLRGTLKKGFREAQAAQQGLLLDLRQLGYRIVERNFTTDLDRSR
FEIKMERPLQ
>DDLEKDFJ_00367
MARHYLIDLNDRPMLLEKRSLRPFNDTSELAQDTAWLIQPESAVSQVLRIDAPAKYAESL
IRRQLQEKGEMEESPYIITHWKRSRDKTTTELLYTAIPTSTYLRYQERQAANHHHLMIFS
LYEVLWQTLRQLKRKEPVALVLLHDGNAELLVGSSTRPLTAATISAYTETPDTQELLWNS
LAQELRSAEENEHIKLRELIFLHWLEDEEKLEEHAVELTERLDATALLLPSEPLDTEQGP
RQASLPQTLKFLKPRHGLSTTMGLAAKTTQMSLPLSAVSGLILAAGLAIAGQMLHVSADN
RTAEADHLQTELRQRALPPIEPAPDYQSTLDFAQELAWVRIAPSYRRLLSELSSVIREGQ
RIESMSAEYGESNISVSLRGTLKKGFREAQAAQQGLLLDLRQLGYRIVERNFTTDLDRSR
FEIKMERPLQ
>NGAMOLHF_01914
MLRIDAPAKYAESLIRRQLQEKGEMEESPYIITHWKRSRDKTTTELLYTAIPTSTYLRYQ
ERQAANHHHLMIFSLYEVLWQTLRQLKRKEPVALVLLHDGNAELLVGSSTRPLTAATISA
YTETPDTQELLWNSLAQELRSAEENEHIKLRELIFLHWLEDEEKLEEHAVELTERLDATA
LLLPSEPLDTEQGPRQASLPQTLKFLKPRHGLSTTMGLAAKTTQMSLPLSAVSGLILAAG
LAIAGQMLHVSADNRTAEADHLQTELRQRALPPIEPAPDYQSTLDFAQELAWVRIAPSYR
RLLSELSSVIREGQRIESMSAEYGESNISVSLRGTLKKGFREAQAAQQGLLLDLRQLGYR
IVERNFTTDLDRSRFEIKMERPLQ
>LHPEGIIC_00481
MARHYLIDLNDRPMLLEKRSLRPFNDTSELAQDTAWLIQPENAVSQVLRIDAPAKYAESL
IRRQLQEKGEMEESPYIITHWKRSRDKTTTELLYTAIPTSTYLRYQERQAANHHHLMIFS
LYEVLWQTLRQLKRKEPVALVLLHDGNAELLVGSSTRPLTAATISAYTETPDTQELLWNS
LAQELRSAEENEHIKLRELIFLHWLEDEEKLEEHAVELTERLDATALLLPSEPLDTEQGP
RQASLPQTLKLLKPRHGLSTTMGLAAKTTQMSLPLSAVSGLILAAGLAIGGQMLHVSADN
RTAEADHLQTELRQRALPPIEPAPDYQSTLDFAQELAWVRIAPSYRRLLSELSSVIREGQ
RIESMSAEYGESNISVSLRGTLKKGFREAQAAQQGLLLDLRQLGYRIVERNFTTDLDRSR
FEIKMERPLQ
>MCNPNBIB_00120
MIREGQRIESMSAEYGESNISVSLRGTLKKGFREAQAAQQGLLLDLRQLGYRIVERNFTT
DLDRSRFEIKMERPLQ
