# Supplementary material for: The complete and closed genome of the facultative generalist Candidatus Endoriftia persephone from deep‐sea hydrothermal vents
Source: Mol Ecol Resour. 2022 Jun 30;22(8):3106–23. doi: 10.1111/1755-0998.13668 (PMC9796809; doi:10.1111/1755-0998.13668)
Supplement: Supplementary file 4 — Data S1 Zip file containing annotation/intermediary files, as well as in‐house bioinformatic scripts used in this manuscript. [file MEN-22-3106-s004.zip › Supplementary_File1/03-Orthology/pangenome_set/OG0000439.fa]

>ELPFPBOH_00150
LRQDAANQRLATLNEWQRQTEQSHRRLAAHQAFVARAKALLDKASATGATPQSWERFPVS
LQRETSWDLVSRLLAQADHGPAFYYKPEYLRVDITATRDEVKNKATILGAKMADNSEINT
QESTATVTLRGAFLVRTR
>HMHBLCGN_01857
MSPLPLLLGLSALIALPAATHYAVEGWLRQDAANQRLATLNEWQRQTEQSHRRLAAHQAF
VARAKALLDKASATGATPQSWERFPVSLQRETSWDLVSRLLAQADHGPAFYYKPEYLRVD
ITATRDEVKNKATISGAKMADNSEINTQESTATVTLRGAFLVRTR
>DMJIHGIA_00528
MSPLPLLLGLSALIALPAATHYAVEGWLRQDAANQRLATLNEWQRQTEQSHRRLAAHQAF
VARAKALLDKASATGATPQSWERFPVSLQRETSWDLVSRLLAQADHGPAFYYKPEYLRVD
ITATRDEVKNKATILGAKMADNSEINTQESTATVTLRGAFLVRTR
>DDLEKDFJ_00368
MSPLPLLLGLSALIALPAATHYAVEGWLRQDAANQRLATLSEWQRQTEQSHRRLAAHQAF
VSRAKALLDKASATGATPQSWERFPVSLQRETSWDLVSRLLAQADHGPAFYYKPEYLRVD
ITATRDEVKNKATISGAKMADNSEINTQESTATVTLRGAFLVRTR
>NGAMOLHF_02777
MSPLPLLLGLSALIALPAATHYAVEGWLRQDAANQRLATLSEWQRQTEQSHRRLAAHQAF
VSRAKALLDKASATGATPQSWERFPVSLQRETSWDLVSRLLAQADHGPAFYYKPEYLRVD
ITATRDEVKNKATISGAKMADNSEINTQESTATVTLRGAFLVRTR
>LHPEGIIC_00480
MSPLPLLLGLSALIALPAATHYAVEGWLRQDAANQRLATLNEWQRQTEQSHRRLAAHQAF
VARAKALLDKASATGATPQSWERFPVSLQRETSWDLVSRLLAQADHGPAFYYKPEYLRVD
ITATRDEVKNKATILGAKMADNSEINTQESTATVTLRGAFLVRTR
>MCNPNBIB_01450
MRQDAANQRLATLNEWQRQTEQSHRRLAAHQAFVARAKALLDKASATGATPQSWERFPVS
LQRETSWDLVSRLLAQADHGPAFYYKPEYLRVDITATRDEVKNKATISGAKMADNSEINT
QESTATVTLRGAFLVRTR
