# Supplementary material for: The complete and closed genome of the facultative generalist Candidatus Endoriftia persephone from deep‐sea hydrothermal vents
Source: Mol Ecol Resour. 2022 Jun 30;22(8):3106–23. doi: 10.1111/1755-0998.13668 (PMC9796809; doi:10.1111/1755-0998.13668)
Supplement: Supplementary file 4 — Data S1 Zip file containing annotation/intermediary files, as well as in‐house bioinformatic scripts used in this manuscript. [file MEN-22-3106-s004.zip › Supplementary_File1/03-Orthology/pangenome_set/OG0000441.fa]

>ELPFPBOH_00155
LARQALLIDDSKSARIVLSRLLKKSGFENVTMAESGEQALEQLETITPDAIFVDYFMDGM
DGLETIAAIKKIPRLTNIPVVMCTANEGKRYAEAAESHGAVGIMTKPPTREGLQEIIELV
DQATEAASAVAATPVVEPVRELPRDSERVHGSFAISAEEVRSIARRATRQIAQEVVGDLA
AQAVERSLKERPLDVNIDKLRDEIIEQVNRDVEAIVIKLNDRVVAEVIGTHFREQWAVFS
EQIAAQLEVFKRGVTSQLPGREQLLEEVLRQVPDKGEMIEEIRSVAEGSIDAHAAETATR
VAREVAKNTAAEVAEELFEQRFKTMPVSAVAAGGSGRRRLLMVGGGLFLVGLIAGFLLL
>HMHBLCGN_01863
MARQALLIDDSKSARIVLSRLLKKSGFENVTMAESGEQALEQLETITPDAIFVDYFMDGM
DGLETIAAIKKIPRLTNIPVVMCTANEGKRYAEAAESHGAVGIMTKPPTREGLQEIIELV
DQATEAASAVAATPVVEPVRELPRDSERVHGSFAISAEEVRSIARRATRQIAQEVVGDLA
AQAVERSLKERPLDVNIDKLRDEIIEQVNRDVEAIVIKLNDRVVAEVIGTHFREQWAVFS
EQIAAQLEVFKRGVTSQLPGREQLLEEVLRQVPDKGEMIEEIRSVAEGSIDAHAAETATR
VAREVAKNTAAEVAEELFEQRFKTMPVSAVAAGGSGRRRLLMVGGGLFLVGLIAGFLLL
>DMJIHGIA_00523
MARQALLIDDSKSARIVLSRLLKKSGFENVTMAESGEQALEQLETITPDAIFVDYFMDGM
DGLETIAAIKKIPRLTNIPVVMCTANEGKRYAEAAESHGAVGIMTKPPTREGLQEIIELV
DQATEAASAVAATPVVEPVRELPRDSERVHGSFAISAEEVRSIARRATRQIAQEVVGDLA
AQAVERSLKERPLDVNIDKLRDEIIEQVNRDVEAIVIKLNDRVVAEVIGTHFREQWAVFS
EQIAAQLEVFKRGVTSQLPGREQLLEEVLRQVPDKGEMIEEIRSVAEGSIDAHAAETATR
VAREVAKNTAAEVAEELFEQRFKTMPVSAVAAGGSGRRRLLMVGGGLFLVGLIAGFLLL
>DDLEKDFJ_00372
MKKSGFENVTMAESGEQALEQLETITPDAIFVDYFMDGMDGLETIAAIKKIPRLTNIPVV
MCTANEGKRYAEAAESHGAVGIMTKPPTREGLQEIIELVDQATEAVPVVDATPVVEPVRE
LPRDSERVHGSFAISAEEVRSIARRATRQIAQEVVGDLAAQAVERSLKERPLDVNIDKLR
DEIIEQVNRDVEAIVIKLNDRVVAEVIGTHFREQWAVFSEQIAAQLEVFKRGVTSQLPGR
EQLLEDVLRQVPDKGEMIEEIRSVAEGSIDAHAAETATRVAREVAKNTAAEVAEELFEQR
FKTMPVSAVAAGGSGRRRLLMVGGGLFLVGLIAGFLLL
>NGAMOLHF_02417
MARQALLIDDSKSARIVLSRLLKKSGFENVTMAESGEQALEQLETITPDAIFVDYFMDGM
DGLETIAAIKKIPRLTNIPVVMCTANEGKRYAEAAESHGAVGIMTKPPTREGLQEIIELV
DQATEAVPVVDATPVVEPVRELPRDSERVHGSFAISAEEVRSIARRATRQIAQEVVGDLA
AQAVERSLKERPLDVNIDKLRDEIIEQVNRDVEAIVIKLNDRVVAEVIGTHFREQWAVFS
EQIAAQLEVFKRGVTSQLPGREQLLEDVLRQVPDKGEMIEEIRSVAEGSIDAHAAETATR
VAREVAKNTAAEVAEELFEQRFKTMPVSAVAAGGSGRRRLLMVGGGLFLVGLIAGFLLL
>LHPEGIIC_00475
MARQALLIDDSKSARIVLSRLLKKSGFENVTMAESGEQALEQLETITPDAIFVDYFMDGM
DGLETIAAIKKIPRLTNIPVVMCTANEGKRYAEAAESHGAVGIMTKPPTREGLQEIIELV
DQATEAASAVAATPVVEPVRELPRDSERVHGSFAISAEEVRSIARRATRQIAQEVVGDLA
AQAVERSLKERPLDVNIDKLRDEIIEQVNRDVEAIVIKLNDRVVAEVIGTHFREQWAVFS
EQIAAQLEVFKRGVTSQLPGREQLLEEVLRQVPDKGEMIEEIRSVAEGSIDAHAAETATR
VAREVAKNTAAEVAEELFEQRFKTMPVSAVAAGGSGRRRLLMVGGGLFLVGLIAGFLLL
>MCNPNBIB_01967
MRSIARRATRQIAQEVVGDLAAQAVERSLKERPLDVNIDKLRDEIIEQVNRDVEAIVIKL
NDRVVAEVIGTHFREQWAVFSEQIAAQLEVFKRGVTSQLPGREQLLEEVLRQVPDKGEMI
EEIRSVAEGSIDAHAAETATRVAREVAKNTAAEVAEELFEQRFKTMPVSAVAAGGSGRRR
LLMVGGGLFLVGLIAGFLLL
