# Supplementary material for: The complete and closed genome of the facultative generalist Candidatus Endoriftia persephone from deep‐sea hydrothermal vents
Source: Mol Ecol Resour. 2022 Jun 30;22(8):3106–23. doi: 10.1111/1755-0998.13668 (PMC9796809; doi:10.1111/1755-0998.13668)
Supplement: Supplementary file 4 — Data S1 Zip file containing annotation/intermediary files, as well as in‐house bioinformatic scripts used in this manuscript. [file MEN-22-3106-s004.zip › Supplementary_File1/03-Orthology/pangenome_set/OG0000444.fa]

>ELPFPBOH_00163
MNLVIVESPAKAGTIKKYLGSGFEVLASYGHVRDLIPKEGAVDPNNHFAMKYQVIERNER
HVQEIAKLLKRSDALYLATDPDREGEAISWHLTELLREKGKLKNKPVYRVVFNEITKKAV
QEAIANPRELAQELVDAQQARRALDYLVGFNLSPLLWKKIRRGLSAGRVQSPALRMIVER
ELEIEAFKAREYWSIEADTSKDQHPFSAKLTHLQGDKLSQFSITDETSAKAAEATLLAAG
TDGLQVVKVEKKQRRRNPAPPFTTSTLQQEASRKLGFTTQRTMRTAQQLYEGVDVGNGTV
GLITYMRTDSVNLADEALDEFREFIAERYGKDQIPDAPRHFKTKAKNAQEAHEAIRPTSV
LRLPTEIKDHLSKDQARLYELIWKRAVACQMIHATIHTVAADLQCGEGNIFRANGSTIAK
PGFIAVYMEGKDDAAKGDGDEKMLPPLQEGETVALKAIRPEQHFTEPPPRFTEASLVKTL
EEYGIGRPSTYASIISTLQDREYVTLEKKRFQPTDVGRIVNKFLTDHFTQYVDYDFTAKL
EDELDAVSRGEEAWVPLLERFWTPFKERIDYTQENVKRSDVTHEALDEKCPKCGDQLSIR
LGRHGRFIGCNNYPKCDYTRDLNADKSEQDEPQVVEGRSCPECGSPLVIKRGRYGKFIGC
SGYPNCRHIEPLEKPQDTGVSCPKCGNGTLLKRKSKRGKIFYSCSTYPDCDYAVWNEPVD
GPCPRCGWPVLTIKTTKRKGTERVCPQKECSFAEPYETEPSDKQ
>HMHBLCGN_01132
MNLVIVESPAKAGTIKKYLGSGFEVLASYGHVRDLIPKEGAVDPNNHFAMKYQVIERNER
HVQEIAKLLKRSDALYLATDPDREGEAISWHLTELLREKGKLKNKPVYRVVFNEITKKAV
QEAIANPRELAQELVDAQQARRALDYLVGFNLSPLLWKKIRRGLSAGRVQSPALRMIVER
ELEIEAFKAREYWSIEADTSKDQHPFSAKLTHLQGDKLSQFSITDETSAKAAEATLLAAG
TDGLQVVKVEKKQRRRNPAPPFTTSTLQQEASRKLGFTTQRTMRTAQQLYEGVDVGNGTV
GLITYMRTDSVNLADEALDEFREFIAERYGKDQIPDAPRHFKTKAKNAQEAHEAIRPTSV
LRLPTEIKDHLSKDQARLYELIWKRAVACQMIHATIHTVAADLQCGEGNIFRANGSTIAK
PGFIAVYMEGKDDAAKGDGDEKMLPPLQEGETVALKAIRPEQHFTEPPPRFTEASLVKTL
EEYGIGRPSTYASIISTLQDREYVTLEKKRFQPTDVGRVVNKFLTDHFTQYVDYDFTAKL
EDELDAVSRGEEAWVPLLERFWTPFKERIDYTQENVKRSDVTHEALDEKCPKCGDQLSIR
LGRHGRFIGCNNYPKCDYTRDLNADKSEQDEPQVVEGRSCPECGSPLVIKRGRYGKFIGC
SGYPNCRHIEPLEKPQDTGVSCPKCGNGTLLKRKSKRGKIFYSCSTYPDCDYAVWNEPVD
GPCPRCGWPVLTIKTTKRKGTERVCPQKECSFAEPYETEPSDKQ
>DMJIHGIA_02331
MNLVIVESPAKAGTIKKYLGSGFEVLASYGHVRDLIPKEGAVDPNNHFAMKYQVIERNER
HVQEIAKLLKRSDALYLATDPDREGEAISWHLTELLREKGKLKNKPVYRVVFNEITKKAV
QEAIANPRELAQELVDAQQARRALDYLVGFNLSPLLWKKIRRGLSAGRVQSPALRMIVER
ELEIEAFKAREYWSIEADTSKDQHPFSAKLTHLQGDKLSQFSITDETSAKAAEATLLAAG
TDGLQVVKVEKKQRRRNPAPPFTTSTLQQEASRKLGFTTQRTMRTAQQLYEGVDVGNGTV
GLITYMRTDSVNLADEALDEFREFIAERYGKDQIPDAPRHFKTKAKNAQEAHEAIRPTSV
LRLPTEIKDHLSKDQARLYELIWKRAVACQMIHATIHTVAADLQCGEGNIFRANGSTIAK
PGFIAVYMEGKDDAAKGDGDEKMLPPLQEGETVALKAIRPEQHFTEPPPRFTEASLVKTL
EEYGIGRPSTYASIISTLQDREYVTLEKKRFQPTDVGRIVNKFLTDHFTQYVDYDFTAKL
EDELDAVSRGEEAWVPLLERFWTPFKERIDYTQENVKRSDVTHEALDEKCPKCGDQLSIR
LGRHGRFIGCNNYPKCDYTRDLNADKSEQDEPQVVEGRSCPECGSPLVIKRGRYGKFIGC
SGYPNCRHIEPLEKPQDTGVSCPKCGNGTLLKRKSKRGKIFYSCSTYPDCDYAVWNEPVD
GPCPRCGWPVLTIKTTKRKGTERVCPQKECSFAEPYETEPSDKQ
>DDLEKDFJ_02521
MNLVIVESPAKAGTIKKYLGSGFEVLASYGHVRDLIPKEGAVDPNNHFAMKYQVIERNER
HVQEIAKLLKRSDALYLATDPDREGEAISWHLTELLREKGKLKNKPVYRVVFNEITKKAV
QEAIANPRELAQELVDAQQARRALDYLVGFNLSPLLWKKIRRGLSAGRVQSPALRMIVER
ELEIEAFKAREYWSIEADTSKDQHPFSAKLTHLQGDKLSQFSITDETSAKAAEATLLAAG
TDGLQVVKVEKKQRRRNPAPPFTTSTLQQEASRKLGFTTQRTMRTAQQLYEGVDVGNGTV
GLITYMRTDSVNLADEALDEFREFIAERYGKDQIPDAPRHFKTKAKNAQEAHEAIRPTSV
LRLPTEIKDHLSKDQARLYELIWKRAVACQMIHATIHTVAADLQCGEGNMFRANGSTIAK
PGFIAVYMEGKDDAAKGDGDEKMLPPLQEGETVALKAIRPEQHFTEPPPRFTEASLVKTL
EEYGIGRPSTYASIISTLQDREYVTLEKKRFQPTDVGRVVNKFLTDHFTQYVDYDFTAKL
EDELDAVSRGEEAWVPLLERFWTPFKERIDYTQENVKRSDVTHEALDEKCPKCGDQLSIR
LGRHGRFIGCNNYPKCDYTRDLNADKSEQDEPQVVEGRSCPECGSPLVIKRGRYGKFIGC
SGYPNCRHIEPLEKPQDTGVSCPKCGNGTLLKRKSKRGKIFYSCSTYPDCDYAVWNEPVN
GPCPRCGWPVLTIKTTKRKGTERVCPQKECSFTEPYEAEPSDKQ
>NGAMOLHF_01368
MNLVIVESPAKAGTIKKYLGSGFEVLASYGHVRDLIPKEGAVDPNNHFAMKYQVIERNER
HVQEIAKLLKRSDALYLATDPDREGEAISWHLTELLREKGKLKNKPVYRVVFNEITKKAV
QEAIANPRELAQELVDAQQARRALDYLVGFNLSPLLWKKIRRGLSAGRVQSPALRMIVER
ELEIEAFKAREYWSIEADTSKDQHPFSAKLTHLQGDKLSQFSITDETSAKAAEATLLAAG
TDGLQVVKVEKKQRRRNPAPPFTTSTLQQEASRKLGFTTQRTMRTAQQLYEGVDVGNGTV
GLITYMRTDSVNLADEALDEFREFIAERYGKDQIPDAPRHFKTKAKNAQEAHEAIRPTSV
LRLPTEIKDHLSKDQARLYELIWKRAVACQMIHATIHTVAADLQCGEGNMFRANGSTIAK
PGFIAVYMEGKDDAAKGDGDEKMLPPLQEGETVALKAIRPEQHFTEPPPRFTEASLVKTL
EEYGIGRPSTYASIISTLQDREYVTLEKKRFQPTDVGRVVNKFLTDHFTQYVDYDFTAKL
EDELDAVSRGEEAWVPLLERFWTPFKERIDYTQENVKRSDVTHEALDEKCPKCGDQLSIR
LGRHGRFIGCNNYPKCDYTRDLNADKSEQDEPQVVEGRSCPECGSPLVIKRGRYGKFIGC
SGYPNCRHIEPLEKPQDTGVSCPKCGNGTLLKRKSKRGKIFYSCSTYPDCDYAVWNEPVN
GPCPRCGWPVLTIKTTKRKGTERVCPQKECSFTEPYEAEPSDKQ
>LHPEGIIC_00467
MNLVIVESPAKAGTIKKYLGSGFEVLASYGHVRDLIPKEGAVDPNNHFAMKYQVIERNER
HVQEIAKLLKRSDALYLATDPDREGEAISWHLTELLREKGKLKNKPVYRVVFNEITKKAV
QEAIANPRELAQELVDAQQARRALDYLVGFNLSPLLWKKIRRGLSAGRVQSPALRMIVER
ELEIEAFKAREYWSIEADTSKDQHPFSAKLTHLQGDKLSQFSITDETSAKAAEATLLAAG
TDGLQVVKVEKKQRRRNPAPPFTTSTLQQEASRKLGFTTQRTMRTAQQLYEGVDVGNGTV
GLITYMRTDSVNLADEALDEFREFIAERYGKDQIPDAPRHFKTKAKNAQEAHEAIRPTSV
LRLPTEIKDHLSKDQARLYELIWKRAVACQMIHATIHTVAADLQCGEGNIFRANGSTIAK
PGFIAVYMEGKDDAAKGDGDEKMLPPLQEGETVALKAIRPEQHFTEPPPRFTEASLVKTL
EEYGIGRPSTYASIISTLQDREYVTLEKKRFQPTDVGRIVNKFLTDHFTQYVDYDFTAKL
EDELDAVSRGEEAWVPLLERFWTPFKERIDYTQENVKRSDVTHEALDEKCPKCGDQLSIR
LGRHGRFIGCNNYPKCDYTRDLNADKSEQDEPQVVEGRSCPECGSPLVIKRGRYGKFIGC
SGYPNCRHIEPLEKPQDTGVSCPKCGNGTLLKRKSKRGKIFYSCSTYPDCDYAVWNEPVD
GPCPRCGWPVLTIKTTKRKGTERVCPQKECSFAEPYETEPSDKQ
>MCNPNBIB_04246
MLRLPTEIKDHLSKDQARLYELIWKRAVACQMIHATIHTVAADLQCGEGNIFRANGSTIA
KPGFIAVYMEGKDDAAKGDGDEKMLPPLQEGETVALKAIRPEQHFTEPPPRFTEASLVKT
LEEYGIGRPSTYASIISTLQDREYVTLEKKRFQPTDVGRVVNKFLTDHFTQYVDYDFTAK
LEDELDAVSRGEEAWVPLLERFWTPFKERIDYTQENVKRSDVTHEALDEKCPKCGDQLSI
RLGRHGRFIGCNNYPKCDYTRDLNADKSEQDEPQVVEGRSCPECGSPLVIKRGRYGKFIG
CSGYPNCRHIEPLEKPQDTGVSCPKCGNGTLLKRKSKRGKIFYSCSTYPDCDYAVWNEPV
DGPWPPLRLAGADHQDHQTQRHRTGLPGRRSAVLPSPMRRSHPTSSNPYPIQGARHGRDQ
TGNP
