# Supplementary material for: The complete and closed genome of the facultative generalist Candidatus Endoriftia persephone from deep‐sea hydrothermal vents
Source: Mol Ecol Resour. 2022 Jun 30;22(8):3106–23. doi: 10.1111/1755-0998.13668 (PMC9796809; doi:10.1111/1755-0998.13668)
Supplement: Supplementary file 4 — Data S1 Zip file containing annotation/intermediary files, as well as in‐house bioinformatic scripts used in this manuscript. [file MEN-22-3106-s004.zip › Supplementary_File1/03-Orthology/pangenome_set/OG0000446.fa]

>ELPFPBOH_00165
MEDASVLSEQTVAWLRVSLAPGVGPRTFLKLLEQFDSPAAILHADTPALRQCGLGEAAIS
ALKQADSPLLNACLEWASITGNQLLTLDQPAYPPLLKAIHDPPPLLFVTGNPELLSTPQL
AIVGSRNPTPGGIRNAESFAEFLAACGITITSGLAIGIDGAAHRGALRSGATLAVCGTGL
DRVYPARHRQLARQIAEQGVLVSEFPPGTAALPQNFPRRNRIISGLSAGTLVVEAAPKSG
SLITARTALEQGREVFAIPGSIHNPQARGCHALIKQGAKLVETAQDCVDELAPLLGLSAE
PPAGQEAIANSHHWQLDDDYHSLLEAMGYDPTSPDELITKTGLTAEVVSSMLLLLELEGY
VSSAAGGLYCRTRK
>HMHBLCGN_01134
MEDASVLSEQTVAWLRVSLAPGVGPRTFLKLLEQFDSPAAILHADTPALRQCGLGEAAIS
ALKQADSPLLNACLEWASITGNQLLTLDQPAYPPLLKAIHDPPPLLFVTGNPELLSTPQL
AIVGSRNPTPGGIRNAESFAEFLAACGITITSGLAIGIDGAAHRGALRSGATLAVCGTGL
DRVYPARHRQLARQIAEQGVLVSEFPPGTAALPQNFPRRNRIISGLSAGTLVVEAAPKSG
SLITARTALEQGREVFAIPGSIHNPQARGCHALIKQGAKLVETAQDCVDELAPLLGLSAE
PPAGQEAIANSHHWQLDDDYHSLLEAMGYDPTSPDELITKTGLTAEVVSSMLLLLELEGY
VSSAAGGLYCRTRK
>DMJIHGIA_02329
MEDASVLSEQTVAWLRVSLAPGVGPRTFLKLLEQFDSPAAILHADTPALRQCGLGEAAIS
ALKQADSPLLNACLEWASITGNQLLTLDQPAYPPLLKAIHDPPPLLFVTGNPELLSTPQL
AIVGSRNPTPGGIRNAESFAEFLAACGITITSGLAIGIDGAAHRGALRSGATLAVCGTGL
DRVYPARHRQLARQIAEQGVLVSEFPPGTAALPQNFPRRNRIISGLSAGTLVVEAAPKSG
SLITARTALEQGREVFAIPGSIHNPQARGCHALIKQGAKLVETAQDCVDELAPLLGLSAE
PPAGQEAIANSHHWQLDDDYHSLLEAMGYDPTSPDELITKTGLTAEVVSSMLLLLELEGY
VSSAAGGLYCRTRK
>DDLEKDFJ_02523
MEDTSVLSEQTVAWLRVSLAPGVGPRTFLKLLEQFDSPAAILHADTPTLRQCGLGEAAIS
ALNQADSPLLNACLEWASITGNQLLTLDQPAYPPLLKAIHDPPPLLFVTGNPELLSTPQL
AMVGSRNPTPGGIRNAESFAEFLAACGITITSGLAIGIDGAAHRGALRSGATLAVCGTGL
DRVYPARHRQLARQIAEQGVLVSEFPPGTTALPQNFPRRNRIISGLSAGTLVIEAAPKSG
SLITARTALEQGREVFAIPGSIHNPQARGCHALIKQGAKLVETAQDCVDELAPLLSLSAE
PPADQEAIANSHHWQLDDDYHSLLEAMGYDPTSPDELITKTGLTAEVVSSMLLLLELEGY
VSSAAGGLYCRTRK
>NGAMOLHF_01370
MVGSRNPTPGGIRNAESFAEFLAACGITITSGLAIGIDGAAHRGALRSGATLAVCGTGLD
RVYPARHRQLARQIAEQGVLVSEFPPGTTALPQNFPRRNRIISGLSAGTLVIEAAPKSGS
LITARTALEQGREVFAIPGSIHNPQARGCHALIKQGAKLVETAQDCVDELAPLLSLSAEP
PADQEAIANSHHWQLDDDYHSLLEAMGYDPTSPDELITKTGLTAEVVSSMLLLLELEGYV
SSAAGGLYCRTRK
>LHPEGIIC_00465
MEDASVLSEQTVAWLRVSLAPGVGPRTFLKLLEQFDSPAAILHADTPALRQCGLGEAAIS
ALKQADSPLLNACLEWASITGNQLLTLDQPAYPPLLKAIHDPPPLLFVTGNPELLSTPQL
AIVGSRNPTPGGIRNAESFAEFLAACGITITSGLAIGIDGAAHRGALRSGATLAVCGTGL
DRVYPARHRQLARQIAEQGVLVSEFPPGTAALPQNFPRRNRIISGLSAGTLVVEAAPKSG
SLITARTALEQGREVFAIPGSIHNPQARGCHALIKQGAKLVETAQDCVDELAPLLGLSAE
PPAGQEAIANSHHWQLDDDYHSLLEAMGYDPTSPDELITKTGLTAEVVSSMLLLLELEGY
VSSAAGGLYCRTRK
>MCNPNBIB_04335
MAATLAVCGTGLDRVYPARHRQLARQIAEQGVLVSEFPPGTAALPQNFPRRNRIISGLSA
GTLVVEAAPKSGSLITARTALEQGREVFAIPGSIHNPQARGCHALIKQGAKLVETAQDCV
DELAPLLGLSAEPPAGQEAIANSHHWQLDDDYHSLLEAHGIRPDLPG
