# Supplementary material for: The complete and closed genome of the facultative generalist Candidatus Endoriftia persephone from deep‐sea hydrothermal vents
Source: Mol Ecol Resour. 2022 Jun 30;22(8):3106–23. doi: 10.1111/1755-0998.13668 (PMC9796809; doi:10.1111/1755-0998.13668)
Supplement: Supplementary file 4 — Data S1 Zip file containing annotation/intermediary files, as well as in‐house bioinformatic scripts used in this manuscript. [file MEN-22-3106-s004.zip › Supplementary_File1/03-Orthology/pangenome_set/OG0000447.fa]

>ELPFPBOH_00166
MSYFSHKPVGILLGLLFSFVALAAEPIALDEDHPSRYTVLEGDTLWDIADRFLRDPWRWP
DIWYVNPEISNPHLIYPGDVILLTYQDGRPVLTLERDRPGRGKLSPHIRATPLDTSIPLI
PIDAIAQFLTRPYVMEKDQMESAPYIVHFLDDHIIGGAGVSFYARTIEQQDPGKYEVIRP
GKPYKDPASGKILGYEASYIGPAELLRSGDPAKLQLQRSKMEAIIGDRLLPVTKGVPLHS
FQPLNFEAPLEGRIISVLNGVSQIGQYNVVVLNKGASDGLKPGHVLEILQGGDEIRDVVA
GRGETVKLPLEKAGLLMVFRTFEQVSFALVMHTTKPLHILDWVRPPEE
>HMHBLCGN_01135
MSYFSHKPVGILLGLLFSFVALAAEPIALDEDHPSRYTVLEGDTLWDIADRFLRDPWRWP
DIWYVNPEISNPHLIYPGDVILLTYQDGRPVLTLERDRPGRGKLSPHIRATPLDTSIPLI
PIDAIAQFLTRPYVMEKDQMESAPYIVHFLDDHIIGGAGVSFYARTIEQQDPGKYEVIRP
GKPYKDPASGKILGYEASYIGPAELLRSGDPAKLQLQRSKMEAIIGDRLLPVTKGVPLHS
FQPLNFEAPLEGRIISVLNGVSQIGQYNVVVLNKGASDGLKPGHVLEILQGGDEIRDVVA
GRGETVKLPLEKAGLLMVFRTFEQVSFALVMHTTKPLHILDWVRPPEE
>DMJIHGIA_02328
MSYFSHKPVGILLGLLFSFVALAAEPIALDEDHPSRYTVLEGDTLWDIADRFLRDPWRWP
DIWYVNPEISNPHLIYPGDVILLTYQDGRPVLTLERDRPGRGKLSPHIRATPLDTSIPLI
PIDAIAQFLTRPYVMEKDQMESAPYIVHFLDDHIIGGAGVSFYARTIEQQDPGKYEVIRP
GKPYKDPASGKILGYEASYIGPAELLRSGDPAKLQLQRSKMEAIIGDRLLPVTKGVPLHS
FQPLNFEAPLEGRIISVLNGVSQIGQYNVVVLNKGASDGLKPGHVLEILQGGDEIRDVVA
GRGETVKLPLEKAGLLMVFRTFEQVSFALVMHTTKPLHILDWVRPPEE
>DDLEKDFJ_02524
MSYFSHKPVGILLGLLFSFVALAAEPIALDADHPSRYTVLEGDTLWDIADRFLRDPWRWP
DIWYVNPEISNPHLIYPGDVILLTYQDGRPVLTLERDRPGRGKLSPHIRATPLDTSIPLI
PIDAIAQFLTRPYVMEKDQMESAPYIVHFLDDHIIGGAGVSFYARTIEQHDPGKYEVIRP
GKPYKDPDSGKILGYEASYIGPAELLRSGDPAKLQLQRSKMEAIIGDRLLPITKGVPLHS
FQPLNLEAPLEGRIISVLNGVSQIGQYNVVVLNKGASDGLKPGHVLEILQGGEEIRDVVA
GRGETVKLPLEKAGLLMVFRTFEQVSFALVMHTTKPLHILDWVRPPEE
>NGAMOLHF_00618
MSYFSHKPVGILLGLLFSFVALAAEPIALDADHPSRYTVLEGDTLWDIADRFLRDPWRWP
DIWYVNPEISNPHLIYPGDVILLTYQDGRPVLTLERDRPGRGKLSPHIRATPLDTSIPLI
PIDAIAQFLTRPYVMEKDQMESAPYIVHFLDDHIIGGAGVSFYARTIEQHDPGKYEVIRP
GKPYKDPDSGKILGYEASYIGPAELLRSGDPAKLQLQRSKMEAIIGDRLLPITKGVPLHS
FQPLNLEAPLEGRIISVLNGVSQIGQYNVVVLNKGASDGLKPGHVLEILQGGEEIRDVVA
GRGETVKLPLEKAGLLMVFRTFEQVSFALVMHTTKPLHILDWVRPPEE
>LHPEGIIC_00464
MSYFSHKPVGILLGLLFSFVALAAEPIALDEDHPSRYTVLEGDTLWDIADRFLRDPWRWP
DIWYVNPEISNPHLIYPGDVILLTYQDGRPVLTLERDRPGRGKLSPHIRATPLDTSIPLI
PIDAIAQFLTRPYVMEKDQMESAPYIVHFLDDHIIGGAGVSFYARTIEQQDPGKYEVIRP
GKPYKDPASGKILGYEASYIGPAELLRSGDPAKLQLQRSKMEAIIGDRLLPVTKGVPLHS
FQPLNFEAPLEGRIISVLNGVSQIGQYNVVVLNKGASDGLKPGHVLEILQGGDEIRDVVA
GRGETVKLPLEKAGLLMVFRTFEQVSFALVMHTTKPLHILDWVRPPEE
>MCNPNBIB_04337
MSYFSHKPVGILLGLLFSFVALAAEPIALDEDHPSRYTVLEGDTLWDIADRFLRDPWRWP
DIWYVNPEISNPHLIYPGDVILLTYQDGRPVLTLERDRPGRGKLSPHIRATPLDTSIPLI
PIDAIAQFLTRPYVMEKDQMESAPYIVHFLDDHIIGGAGVSFYARTIEQQDPGKYEVIRP
GKPYKDPASGKILGYEASYIGPAELLRSGDPAKLQLQRSKMEAIIGDRLLPVTKGVPLHS
FQPLNFEAPLEGRIISVLNGVSQIGQYNVVVLNKGASDGLKPGHVLGDFARVATKIPRRR
PPGRWRRPRETATGEGWPADGLPHL
