# Supplementary material for: The complete and closed genome of the facultative generalist Candidatus Endoriftia persephone from deep‐sea hydrothermal vents
Source: Mol Ecol Resour. 2022 Jun 30;22(8):3106–23. doi: 10.1111/1755-0998.13668 (PMC9796809; doi:10.1111/1755-0998.13668)
Supplement: Supplementary file 4 — Data S1 Zip file containing annotation/intermediary files, as well as in‐house bioinformatic scripts used in this manuscript. [file MEN-22-3106-s004.zip › Supplementary_File1/03-Orthology/pangenome_set/OG0000450.fa]

>ELPFPBOH_00169
MLATQRKSAADPRLIAARVLRDVLKGRSLSDLLPERLNGLDDPRDRALAQELCYGVMRGY
PRLQALVGLLLKKPLKAKDQDLQALILIGLYQLSEMRVAAHAAIHETAGAAGRLGKRWGV
GLINGVLRNFQRQQAVLQEKVDRQPSSRYAMPDWLLQRIEQRWPDSWQERIAALSARPPM
SLRINCRQVDRGDYLERLWEQQITAEPVPHTESGLTLQRPVDVLELPGFSDGAVSVQDGG
AQLAAPLLELQPGQRVLDACAAPGGKTGHMLELADDLRLTAIDLDPQRLQRVAENLQRLG
LQAELQAGDAAHPQGRWAERQYDRILLDVPCSATGVMRRHPDIKYLRSEADIDRLGRLQG
QILDAIWPLLKPGGLLLYATCSLLPQENEQQLEAFLQRCGDAREQPIEAGWGEPRCVGRQ
IAPGQHGMDGFYYARLQRVPG
>HMHBLCGN_01139
MSLRINCRQVDRADYLERLREQQITAEPVPHTESGLTLQRPVDVLELPGFSDGAVSVQDG
GAQLAAPLLELQPGQRVLDACAAPGGKTGHMLELADDLRLTAIDLDPQRLQRVAENLQRL
GLQAELQAGDAAHPQGRWAERQYDRILLDVPCSATGVMRRHPDIKYLRSEADIDRLGRLQ
GQILDAIWPLLKPGGLLLYATCSLLPQENEQQLEAFLQRCG
>DMJIHGIA_02325
MLATQRKSAADPRLIAARVLRDVLKGRSLSDLLPERLNGLDDPRDRALAQELCYGVMRGY
PRLQALVGLLLKKPLKAKDQDLQALILIGLYQLSEMRVAAHAAIHETAGAAGRLGKRWGV
GLINGVLRNFQRQQAVLQEKVDRQPSSRYAMPDWLLQRIEQRWPDSWQERIAALSARPPM
SLRINCRQVDRGDYLERLWEQQITAEPVPHTESGLTLQRPVDVLELPGFSDGAVSVQDGG
AQLAAPLLELQPGQRVLDACAAPGGKTGHMLELADDLRLTAIDLDPQRLQRVAENLQRLG
LQAELQAGDAAHPQGRWAERQYDRILLDVPCSATGVMRRHPDIKYLRSEADIDRLGRLQG
QILDAIWPLLKPGGLLLYATCSLLPQENEQQLEAFLQRCGDAREQPIEAGWGEPRCVGRQ
IAPGQHGMDGFYYARLQRVPG
>DDLEKDFJ_02527
MLATQRKSAADSRLIAARVLRDVLKGRSLSDLLPERLNGLDDPRDRALAQELCYGVMRGY
PRLQALVDLLLKKPLKAKDQDLQALILIGLYQLSEMRVAAHAAIHETAGAAGRLGKRWGV
GLINGVLRNFQRQQAVLQEKVDRQPSSRYAMPDWLLQRIEQRWPDSWQERIAALNARPPM
SLRINCRQVDRADYLERLREQQITAEPVPHTESGLTLQRPVDVLELPGFSDGAVSVQDGG
AQLAAPLLELQPGQRVLDACAAPGGKTGHMLELADDLRLTAIDLDPQRLQRVAENLQRLG
LQAELQAGDAAHPQGRWAERQYDRILLDVPCSATGVMRRHPDIKYLRSEADIDRLGRLQG
QILDAIWPLLKPGGLLLYATCSLLPQENEQQLEAFLQRCGDAREQPIEAGWGEPRCVGRQ
IAPGQHGMDGFYYARLQRVPG
>NGAMOLHF_00621
MLATQRKSAADSRLIAARVLRDVLKGRSLSDLLPERLNGLDDPRDRALAQELCYGVMRGY
PRLQALVDLLLKKPLKAKDQDLQALILIGLYQLSEMRVAAHAAIHETAGAAGRLGKRWGV
GLINGVLRNFQRQQAVLQEKVDRQPSSRYAMPDWLLQRIEQRWPDSWQERIAALNARPPM
SLRINCRQVDRADYLERLREQQITAEPVPHTESGLTLQRPVDVLELPGFSDGAVSVQDGG
AQLAAPLLELQPGQRVLDACAAPGGKTGHMLELADDLRLTAIDLDPQRLQRVAENLQRLG
LQAELQAGDAAHPQGRWAERQYDRILLDVPCSATGVMRRHPDIKYLRSEADIDRLGRLQG
QILDAIWPLLKPGGLLLYATCSLLPQENEQQLEAFLQRCGDAREQPIEAGWGEPRCVGRQ
IAPGQHGMDGFYYARLQRVPG
>LHPEGIIC_00461
MLATQRKSAADPRLIAARVLRDVLKGRSLSDLLPERLNGLDDPRDRALAQELCYGVMRGY
PRLQALVGLLLKKPLKAKDQDLQALILIGLYQLSEMRVAAHAAIHETAGAAGRLGKRWGV
GLINGVLRNFQRQQAVLQEKVDRQPSSRYAMPDWLLQRIEQRWPDSWQERIAALSARPPM
SLRINCRQVDRGDYLERLWEQQITAEPVPHTESGLTLQRPVDVLELPGFSDGAVSVQDGG
AQLAAPLLELQPGQRVLDACAAPGGKTGHMLELADDLRLTAIDLDPQRLQRVAENLQRLG
LQAELQAGDAAHPQGRWAERQYDRILLDVPCSATGVMRRHPDIKYLRSEADIDRLGRLQG
QILDAIWPLLKPGGLLLYATCSLLPQENEQQLEAFLQRCGDAREQPIEAGWGEPRCVGRQ
IAPGQHGMDGFYYARLQRVPG
>MCNPNBIB_00920
MLRNFQRQQAVLQEKVDRQPSSRYAMPEWLLQRIEQRWPDSWQERIAALNARPPMSLRIN
CRQVDRADYLERLREQQITAEPVPHTESGLTLQRPVDVLELPGFSDGAVSVQDGGAQLAA
PLLELQPGQRVLDACAAPGGKTGHMLELADDLRLTAIDLDPQRLQRVAENLQRLGLQAEL
QAGDAAHPQGRWAERQYDRILLDVPCSATGVMRRHPRHQISA
