# Supplementary material for: The complete and closed genome of the facultative generalist Candidatus Endoriftia persephone from deep‐sea hydrothermal vents
Source: Mol Ecol Resour. 2022 Jun 30;22(8):3106–23. doi: 10.1111/1755-0998.13668 (PMC9796809; doi:10.1111/1755-0998.13668)
Supplement: Supplementary file 4 — Data S1 Zip file containing annotation/intermediary files, as well as in‐house bioinformatic scripts used in this manuscript. [file MEN-22-3106-s004.zip › Supplementary_File1/03-Orthology/pangenome_set/OG0000452.fa]

>ELPFPBOH_00173
MKIIILGAGQVGRSVANALVHEANDITVVDQNAELLHELQDRLDLSTVQGHAGHPDVLRR
AGGEDADMILAVTNSDETNMVACQVAYTLFHTPTKIARVRAQGYLDYPEIFALDSFPVDV
LISPEQLVTEYILRLIQYPGALQVLDFAGGLVRLVAVKAYHDGPLVGNRLSVLFEHIPEI
DARVAAIYREGEVINPQGDTLIQEDDEVFFIAATEHIRDVMSELRKLEKPYKRLIFAGAG
NIGRRLAQALERRYRVKLIEENQQRAREIAERLDTTIVLHGDAADEDLLLEENIENTDVF
CAITNDDEANILSAMLAKRLGARRVMALINRAAYVDLVQSAPIDIAISPEQATIGSLLTH
VRRGDVVMVHSLRRGAAEAIEAVAHGDPGSSKVVGRAIEEIKLPKGATIGAVVRGEEVLI
AHHDTVIQSGDHLILFLVDKRQIRAVEKLFQVGITFL
>HMHBLCGN_01146
MKIIILGAGQVGRSVANALVHEANDITVVDQNAELLHELQDRLDLSTVQGHAGHPDVLRR
AGGEDADMILAVTNSDETNMVACQVAYTLFHTPTKIARVRAQGYLDYPEIFALDSFPVDV
LISPEQLVTEYILRLIQYPGALQVLDFAGGLVRLVAVKAYHDGPLVGNRLSVLFEHIPEI
DARVAAIYREGEVINPQGDTLIQEDDEVFFIAATEHIRDVMSELRKLEKPYKRLIFAGAG
NIGRRLAQALERRYRVKLIEEDQQRAREIAERLDTTIVLHGDAADEDLLLEENIENTDVF
CAITNDDEANILSAMLAKRLGARRVMALINRAAYVDLVQSAPIDIAISPEQATIGSLLTH
VRRGDVVMVHSLRRGAAEAIEAVAHGDPGSSKVVGRAIEEIKLPKGATIGAVVRGEEVLI
AHHDTVIQSGDHLILFLVDKRQIRAVEKLFQVGITFL
>DMJIHGIA_02321
MKIIILGAGQVGRSVANALVHEANDITVVDQNAELLHELQDRLDLSTVQGHAGHPDVLRR
AGGEDADMILAVTNSDETNMVACQVAYTLFHTPTKIARVRAQGYLDYPEIFALDSFPVDV
LISPEQLVTEYILRLIQYPGALQVLDFAGGLVRLVAVKAYHDGPLVGNRLSVLFEHIPEI
DARVAAIYREGEVINPQGDTLIQEDDEVFFIAATEHIRDVMSELRKLEKPYKRLIFAGAG
NIGRRLAQALERRYRVKLIEENQQRAREIAERLDTTIVLHGDAADEDLLLEENIENTDVF
CAITNDDEANILSAMLAKRLGARRVMALINRAAYVDLVQSAPIDIAISPEQATIGSLLTH
VRRGDVVMVHSLRRGAAEAIEAVAHGDPGSSKVVGRAIEEIKLPKGATIGAVVRGEEVLI
AHHDTVIQSGDHLILFLVDKRQIRAVEKLFQVGITFL
>DDLEKDFJ_02531
MKIIILGAGQVGRSVANALVHEANDITVVDQNAELLHELQDRLDLSTVQGHAGHPDVLRR
AGGEDADMILAVTNSDETNMVACQVAYTLFHTPTKIARVRAQGYLDYPEIFALDSFPVDV
LISPEQLVTEYILRLIQYPGALQVLDFADGLVRLVAVKAYHDGPLVGNRLSVLFEHIPEI
DARVAAIYREGEVINPQGDTLIQEDDEVFFIAATEHIRDVMSELRKLEKPYKRLIFAGAG
NIGRRLAQALERSYRVKLIEEDQQRAREIAERLDTTIVLHGDAADEDLLLEENIENTDVF
CAITNDDEANILSAMLAKRLGARRVMALINRAAYVDLVQSAPIDIAISPEQATIGSLLTH
VRRGDVVMVHSLRRGAAEAIEAVAHGDPGSSKVVGRAIEEIKLPKGATIGAVVRGEEVLI
AHHDTVIQSGDHLILFLVDKRQIRAVEKLFQVGITFL
>NGAMOLHF_01291
MKIIILGAGQVGRSVANALVHEANDITVVDQNAELLHELQDRLDLSTVQGHAGHPDVLRR
AGGEDADMILAVTNSDETNMVACQVAYTLFHTPTKIARVRAQGYLDYPEIFALDSFPVDV
LISPEQLVTEYILRLIQYPGALQVLDFADGLVRLVAVKAYHDGPLVGNRLSVLFEHIPEI
DARVAAIYREGEVINPQGDTLIQEDDEVFFIAATEHIRDVMSELRKLEKPYKRLIFAGAG
NIGRRLAQALERSYRVKLIEEDQQRAREIAERLDTTIVLHGDAADEDLLLEENIENTDVF
CAITNDDEANILSAMLAKRLGARRVMALINRAAYVDLVQSAPIDIAISPEQATIGSLLTH
VRRGDVVMVHSLRRGAAEAIEAVAHGDPGSSKVVGRAIEEIKLPKGATIGAVVRGEEVLI
AHHDTVIQSGDHLILFLVDKRQIRAVEKLFQVGITFL
>LHPEGIIC_00457
MKIIILGAGQVGRSVANALVHEANDITVVDQNAELLHELQDRLDLSTVQGHAGHPDVLRR
AGGEDADMILAVTNSDETNMVACQVAYTLFHTPTKIARVRAQGYLDYPEIFALDSFPVDV
LISPEQLVTEYILRLIQYPGALQVLDFAGGLVRLVAVKAYHDGPLVGNRLSVLFEHIPEI
DARVAAIYREGEVINPQGDTLIQEDDEVFFIAATEHIRDVMSELRKLEKPYKRLIFAGAG
NIGRRLAQALERRYRVKLIEENQQRAREIAERLDTTIVLHGDAADEDLLLEENIENTDVF
CAITNDDEANILSAMLAKRLGARRVMALINRAAYVDLVQSAPIDIAISPEQATIGSLLTH
VRRGDVVMVHSLRRGAAEAIEAVAHGDPGSSKVVGRAIEEIKLPKGATIGAVVRGEEVLI
AHHDTVIQSGDHLILFLVDKRQIRAVEKLFQVGITFL
>MCNPNBIB_03166
MILAVTNSDETNMVACQVAYTLFHTPTKIARVRAQGYLDYPEIFALDSFPVDVLISPEQL
VTEYILRLIQYPGALQVLDFAGGLVRLVAVKAYHDGPLVGNRLSVLFEHIPEIDARVAAI
YREGEVINPQGDTLIQEDDEVFFIAATEHIRDVMSELRKLEKPYKRLIFAGAGNIRSAPG
AGARAPLSGQADRGGSAACAGDR
