# Supplementary material for: The complete and closed genome of the facultative generalist Candidatus Endoriftia persephone from deep‐sea hydrothermal vents
Source: Mol Ecol Resour. 2022 Jun 30;22(8):3106–23. doi: 10.1111/1755-0998.13668 (PMC9796809; doi:10.1111/1755-0998.13668)
Supplement: Supplementary file 4 — Data S1 Zip file containing annotation/intermediary files, as well as in‐house bioinformatic scripts used in this manuscript. [file MEN-22-3106-s004.zip › Supplementary_File1/03-Orthology/pangenome_set/OG0000453.fa]

>ELPFPBOH_00175
MSMSSSPSHASKLAAETSRHALVVEDSQAINALLRAELMELAGVASEGAATLEQTKALLA
ERPERFFIAVLDLNLPDAADGEVVDYVSQFDIPIIVLTGNLDTSARQRMRQDHLVDYVLK
RNASEIDYVCNLVRQIRDNYRRKVLVVDDSRSFRLYLRGLLSVHKYQLLEAANGKQALQQ
LKANPDTVLVISDYNMPGMDGAELIEIIRRDHRREELAIIGISDRTKAQVSARLLKAGAN
DFITKPFEVEEFYCRVMQSVDMIARVCQIRNAARRDFLTGVYNRSYLYEQGEEMYARAKK
SAAGLAVAMVDADHFKRINDRYGHQAGDAALVAIANSLQQSLGEACVVGRYGGEEFVCLL
PGASESLAMQQFERVRAGIEALSIQNGGDSFQVTVSIGVTLDPGESLEQMITRADQGLYQ
AKAAGRNRVELN
>HMHBLCGN_00379
MAERPERFFIAVLDLNLPDAADGEVVDYVSQFDIPIIVLTGNLDTSARQRMRQDHLVDYV
LKRNASEIDYVCNLVRQIRDNYRRKVLVVDDSRSFRLYLRGLLSVHKYQLLEAANGKQAL
QQLKANPDTVLVISDYNMPGMDGAELIEIIRRDHRREELAIIGISDRTKAQVSARLLKAG
ANDFITKPFEVEEFYCRVMQSVDMIARVCQIRNAARRDFLTGVYNRSYLYEQGEEMYARA
KKSAAGLAVAMVDADHFKRINDRYGHQAGDAALVAIANSLQQSLGEACVVGRYGGEEFVC
LLPGASESLAMQQFERVRAGIEALSIQNGGDSFQVTVSIGVTLDPGESLEQMITRADQGL
YQAKAAGRNRVELN
>DMJIHGIA_02319
MSMSSSPSHASKLAAETSRHALVVEDSQAINALLRAELMELAGVASEGAATLEQTKALLA
ERPERFFIAVLDLNLPDAADGEVVDYVSQFDIPIIVLTGNLDTSARQRMRQDHLVDYVLK
RNASEIDYVCNLVRQIRDNYRRKVLVVDDSRSFRLYLRGLLSVHKYQLLEAANGKQALQQ
LKANPDTVLVISDYNMPGMDGAELIEIIRRDHRREELAIIGISDRTKAQVSARLLKAGAN
DFITKPFEVEEFYCRVMQSVDMIARVCQIRNAARRDFLTGVYNRSYLYEQGEEMYARAKK
SAAGLAVAMVDADHFKRINDRYGHQAGDAALVAIANSLQQSLGEACVVGRYGGEEFVCLL
PGASESLAMQQFERVRAGIEALSIQNGGDSFQVTVSIGVTLDPGESLEQMITRADQGLYQ
AKAAGRNRVELN
>DDLEKDFJ_02533
MSMSSSPSHASKSAAEASRHALVVEDSQAINALLRAELMELAGVASEGAATLEQTKALLA
ERPERFFIAVLDLNLPDAADGEVVDYVSQFDIPIIVLTGNLDASARQRMRQDHLVDYVLK
RNASEIDYVCNLVRQIRDNYRRKVLVVDDSRSFRLYLRGLLSVHKYQLLEAANGKQALQQ
LKANPDTVLVISDYNMPGMDGAELIEIIRRDHRREELAIIGISDRTKAQISARLLKAGAN
DFITKPFEVEEFYCRVMQSVDMIARVCQIRNAARRDFLTGVYNRSYLYEQGEEMYARAKK
SAAGLAVAMVDADHFKRINDRYGHQAGDAALVAIANSLQQSLGEVSVVGRYGGEEFVCLL
PGASETQAMQQFERVRAEIEALSIQNGSDSFQVTVSIGVTLDPGESLEQMITRADQGLYQ
AKAAGRNRVELN
>NGAMOLHF_01289
MSMSSSPSHASKSAAEASRHALVVEDSQAINALLRAELMELAGVASEGAATLEQTKALLA
ERPERFFIAVLDLNLPDAADGEVVDYVSQFDIPIIVLTGNLDASARQRMRQDHLVDYVLK
RNASEIDYVCNLVRQIRDNYRRKVLVVDDSRSFRLYLRGLLSVHKYQLLEAANGKQALQQ
LKANPDTVLVISDYNMPGMDGAELIEIIRRDHRREELAIIGISDRTKAQISARLLKAGAN
DFITKPFEVEEFYCRVMQSVDMIARVCQIRNAARRDFLTGVYNRSYLYEQGEEMYARAKK
SAAGLAVAMVDADHFKRINDRYGHQAGDAALVAIANSLQQSLGEVSVVGRYGGEEFVCLL
PGASETQAMQQFERVRAEIEALSIQNGSDSFQVTVSIGVTLDPGESLEQMITRADQGLYQ
AKAAGRNRVELN
>LHPEGIIC_00455
MSMSSSPSHASKLAAETSRHALVVEDSQAINALLRAELMELAGVASEGAATLEQTKALLA
ERPERFFIAVLDLNLPDAADGEVVDYVSQFDIPIIVLTGNLDTSARQRMRQDHLVDYVLK
RNASEIDYVCNLVRQIRDNYRRKVLVVDDSRSFRLYLRGLLSVHKYQLLEAANGKQALQQ
LKANPDTVLVISDYNMPGMDGAELIEIIRRDHRREELAIIGISDRTKAQVSARLLKAGAN
DFITKPFEVEEFYCRVMQSVDMIARVCQIRNAARRDFLTGVYNRSYLYEQGEEMYARAKK
SAAGLAVAMVDADHFKRINDRYGHQAGDAALVAIANSLQQSLGEACVVGRYGGEEFVCLL
PGASESLAMQQFERVRAGIEALSIQNGGDSFQVTVSIGVTLDPGESLEQMITRADQGLYQ
AKAAGRNRVELN
>MCNPNBIB_01250
MEEFYCRVMQSVDMIARVCQIRNAARRDFLTGVYNRSYLYEQGEEMYARAKKSAAGLAVA
MVDADHFKRINDRYGHQAGDAALVGDCQQFAAEPG
