# Supplementary material for: The complete and closed genome of the facultative generalist Candidatus Endoriftia persephone from deep‐sea hydrothermal vents
Source: Mol Ecol Resour. 2022 Jun 30;22(8):3106–23. doi: 10.1111/1755-0998.13668 (PMC9796809; doi:10.1111/1755-0998.13668)
Supplement: Supplementary file 4 — Data S1 Zip file containing annotation/intermediary files, as well as in‐house bioinformatic scripts used in this manuscript. [file MEN-22-3106-s004.zip › Supplementary_File1/03-Orthology/pangenome_set/OG0000455.fa]

>ELPFPBOH_00177
VNNLDAFTNRLRKNQRHWRKWARRRGISCYRIYDRDIPEFPLAIDWYEGHLHAQLFARKG
IEEPSESEERAIADALSSVMEVPADRLAFKTRRRQRGLTQYQKTGRQGRLMIVQEAGLRF
EVDLHSYLDTGLFLDHRITRSMVREQAAGKRFLNLFAYTGSFSVYAAAGGAEASLTVDLS
NTYQEWSQRNLQLNGFGYPRHRLQRADVFEFLIQAERKRERFDLIVLDPPSFSNSKRMQE
VLDVQRDHARLIEGCMALLNHGGELIFSNNRRRFRLDESIEQTFDCSEITRQTLPEDFHR
HPAHRCWRLKG
>HMHBLCGN_00381
MNNLDAFTNRLRKNQRHWRKWARRRGISCYRIYDRDIPEFPLAIDWYEGHLHAQLFARKG
IEEPSESEERAIADALSSVMEVPADRLAFKTRRRQRGLTQYQKTGRQGRPMIVQEAGLRF
EVDLHSYLDTGLFLDHRTTRSMVREQAAGKRFLNLFAYTGSFSVYAAAGGAEASLTVDLS
NTYQEWSQRNLQLNGFGYPRHRLQRADVFEFLIQAERKRERFDLIVLDPPSFSNSKRMQE
VLDVQRDHARLIEGCMALLNHGGELIFSNNRRRFRLDESIEQTFDCSEITRQTLPEDFHR
HPAHRCWRLKG
>DMJIHGIA_02317
MNNLDAFTNRLRKNQRHWRKWARRRGISCYRIYDRDIPEFPLAIDWYEGHLHAQLFARKG
IEEPSESEERAIADALSSVMEVPADRLAFKTRRRQRGLTQYQKTGRQGRLMIVQEAGLRF
EVDLHSYLDTGLFLDHRITRSMVREQAAGKRFLNLFAYTGSFSVYAAAGGAEASLTVDLS
NTYQEWSQRNLQLNGFGYPRHRLQRADVFEFLIQAERKRERFDLIVLDPPSFSNSKRMQE
VLDVQRDHARLIEGCMALLNHGGELIFSNNRRRFRLDESIEQTFDCSEITRQTLPEDFHR
HPAHRCWRLKG
>DDLEKDFJ_02535
MNNLDAFTNRLRKNQRHWRKWARRRSISCYRIYDRDIPEFPLAIDWYEGHLHAQLFARKG
IEEPSESEERAIADALSSAMEVPADRLTFKTRRRQRGLTQYQKTGRQGRPMIVQEAGLRF
EVDLHSYLDTGLFLDHRTTRSMVREQAAGKRFLNLFAYTGSFSVYAAAGGAEASLTVDLS
NTYQEWSQRNLQLNSFGYPRHRLQRADVFEFLIQAERKRERFDLIVLDPPSFSNSKRMQE
VLDVQRDHARLIKGCMALLNHGGELIFSNNRRRFRLDESIEQAFDCSEITRQTLPEDFHR
HPAHRCWRLKG
>NGAMOLHF_01287
MNNLDAFTNRLRKNQRHWRKWARRRSISCYRIYDRDIPEFPLAIDWYEGHLHAQLFARKG
IEEPSESEERAIADALSSAMEVPADRLTFKTRRRQRGLTQYQKTGRQGRPMIVQEAGLRF
EVDLHSYLDTGLFLDHRTTRSMVREQAAGKRFLNLFAYTGSFSVYAAAGGAEASLTVDLS
NTYQEWSQRNLQLNSFGYPRHRLQRADVFEFLIQAERKRERFDLIVLDPPSFSNSKRMQE
VLDVQRDHARLIKGCMALLNHGGELIFSNNRRRFRLDESIEQAFDCSEITRQTLPEDFHR
HPAHRCWRLKG
>LHPEGIIC_00453
MNNLDAFTNRLRKNQRHWRKWARRRGISCYRIYDRDIPEFPLAIDWYEGHLHAQLFARKG
IEEPSESEERAIADALSSVMEVPADRLAFKTRRRQRGLTQYQKTGRQGRLMIVQEAGLRF
EVDLHSYLDTGLFLDHRITRSMVREQAAGKRFLNLFAYTGSFSVYAAAGGAEASLTVDLS
NTYQEWSQRNLQLNGFGYPRHRLQRADVFEFLIQAERKRERFDLIVLDPPSFSNSKRMQE
VLDVQRDHARLIEGCMALLNHGGELIFSNNRRRFRLDESIEQTFDCSEITRQTLPEDFHR
HPAHRCWRLKG
>MCNPNBIB_01253
MNNFDAFTNRLRKNQRHWRKWARPGAASAATASMIVTSRSFPWAIDWYEGHLHAQLFARK
GIEEPSESEERAIADALSSVMEVPADRLAFKTRRRQRGLTQYQKTGRQGRLMIVQEAGLR
FEVDLHSYLDTGLFLDHRITRSMVREQAAGKRFLNLFAYTGSFSVYAAAGGAEASLTVDL
SNTYQEWSQRNLQLNGFGYPRHRLQRADVFEFLIQAERKRERFDLIVLDPPSFSNSKRMQ
EVLDVQRDHARLIEGCMALAQPRRGADLLQQPAPLSP
