# Supplementary material for: The complete and closed genome of the facultative generalist Candidatus Endoriftia persephone from deep‐sea hydrothermal vents
Source: Mol Ecol Resour. 2022 Jun 30;22(8):3106–23. doi: 10.1111/1755-0998.13668 (PMC9796809; doi:10.1111/1755-0998.13668)
Supplement: Supplementary file 4 — Data S1 Zip file containing annotation/intermediary files, as well as in‐house bioinformatic scripts used in this manuscript. [file MEN-22-3106-s004.zip › Supplementary_File1/03-Orthology/pangenome_set/OG0000458.fa]

>ELPFPBOH_00187
LKKKHALIVDDSKTARRVLAKKLDSFHVDVSEVGSGKEAIEFLKKAQPDAVFMDYHMPGM
DGIQALKFIRLNPETASIPVMMYTSHSEKLKPEQVKALGAVGVLPKNLDSKDFEIVISML
KLEPEGEPDSQFVDSMNIDETPSVQLLDGASEIAESSRMLHDAARETEASVGSTRLRKQI
AKLLAQHLKLVRRHIDETSRQTVEEMEKGNSAIENRLLEMQQAEAEQSKAGGLSWVMLLF
LLLLGGGALLLSGWRSEMLEERNTLREQITLMEKARANYDEQADSLVSLLEQQGGVSIGD
KATGITAAEQPEAWLKLLEWALNRDLEFAYRAVPFDDKMVSWLSQALDHLSNAGFRGTLL
LEARYGDFCLTGKPDAQLELAVDQVKGADCLFSRQLSADGSTRNELQSISFTNYINSSPR
LSAGPIKVQVKRGGYDAPVVPYPEAREEVSAAKWNQVAARNQRIQVRLLPAVQ
>HMHBLCGN_02878
MKKKHALIVDDSKTARRVLAKKLDSFHVDVSEVGSGKEAIEFLKKAQPDAVFMDYHMPGM
DGIQALKFIRLNPETASIPVMMYTSHSEKLKPEQVKALGAVGVLPKNLDSKDFEIVISML
KLEPEGEPDSQFVDSMNIDETPSVQLLDGASEIAESSRMLHDAARETEASVGSTRLRKQI
AKLLAQHLKLVRRHIDETSRQTVEEMEKGNSAIENRLLEMQQAEAEQSKAGGLSWVMLLF
LLLLGGGALLLSGWRSEMLEERNTLREQITLMEKARANYDEQADSLVSLLEQQGGVSIGD
KATGITAAEQPEAWLKLLEWALNRDLEFAYRAVPFDDKMVSWLSQALDHLSNAGFRGTLL
LEARYGDFCLTGKPDAQLELAVDQVKGADCLFSRQLSADGSTRNELQSISFTNYINSSPR
LSAGPIKVQVKRGGYDAPVVPYPEAREEVSAAKWNQVAARNQRIQVRLLPAVQ
>DMJIHGIA_02307
MKKKHALIVDDSKTARRVLAKKLDSFHVDVSEVGSGKEAIEFLKKAQPDAVFMDYHMPGM
DGIQALKFIRLNPETASIPVMMYTSHSEKLKPEQVKALGAVGVLPKNLDSKDFEIVISML
KLEPEGEPDSQFVDSMNIDETPSVQLLDGASEIAESSRMLHDAARETEASVGSTRLRKQI
AKLLAQHLKLVRRHIDETSRQTVEEMEKGNSAIENRLLEMQQAEAEQSKAGGLSWVMLLF
LLLLGGGALLLSGWRSEMLEERNTLREQITLMEKARANYDEQADSLVSLLEQQGGVSIGD
KATGITAAEQPEAWLKLLEWALNRDLEFAYRAVPFDDKMVSWLSQALDHLSNAGFRGTLL
LEARYGDFCLTGKPDAQLELAVDQVKGADCLFSRQLSADGSTRNELQSISFTNYINSSPR
LSAGPIKVQVKRGGYDAPVVPYPEAREEVSAAKWNQVAARNQRIQVRLLPAVQ
>DDLEKDFJ_02544
MKKKHALIVDDSKTARRVLAKKLDSFHVDVSEVGSGKEAIEFLKKAQPDAVFMDYHMPGM
DGIQALKFIRLNPETASIPVMMYTSHSEKLKPEQVKALGAVGVLPKNLDSKDFEIVISML
KLEPEGEPDSQFVDSMNIDETPSVQLLDGASEIAESSRLLHDAARETEASVGSTRLRKQI
AKLLAQHLKLVRRHIDETSRQTVEEMEKGNSAIENRLLEMQQAEAEQSKAGGLSWVMLLF
LLLLGGGALLLSGWRSEMVEERNTLREQITLMEKARANYDEQADSLASLLEQQGGVSVGD
KAAGITAAEQPEAWMKLLEWALNRDLEFAYRAVPFDDKMVSWLSQALDHLGNAGFRGTLL
LEARYGDFCLTGKPDAQLELAADELKGADCLFSRQLSADGSTRNELQSISFTNYINSSPR
LSAGPIKVQVKRGGYDTPVVPYPEAREEVSAVKWNQVAARNQRIQVRLLPAVQ
>NGAMOLHF_01086
MKKKHALIVDDSKTARRVLAKKLDSFHVDVSEVGSGKEAIEFLKKAQPDAVFMDYHMPGM
DGIQALKFIRLNPETASIPVMMYTSHSEKLKPEQVKALGAVGVLPKNLDSKDFEIVISML
KLEPEGEPDSQFVDSMNIDETPSVQLLDGASEIAESSRLLHDAARETEASVGSTRLRKQI
AKLLAQHLKLVRRHIDETSRQTVEEMEKGNSAIENRLLEMQQAEAEQSKAGGLSWVMLLF
LLLLGGGALLLSGWRSEMVEERNTLREQITLMEKARANYDEQADSLASLLEQQGGVSVGD
KAAGITAAEQPEAWMKLLEWALNRDLEFAYRAVPFDDKMVSWLSQALDHLGNAGFRGTLL
LEARYGDFCLTGKPDAQLELAADELKGADCLFSRQLSADGSTRNELQSISFTNYINSSPR
LSAGPIKVQVKRGGYDTPVVPYPEAREEVSAVKWNQVAARNQRIQVRLLPAVQ
>LHPEGIIC_00443
MKKKHALIVDDSKTARRVLAKKLDSFHVDVSEVGSGKEAIEFLKKAQPDAVFMDYHMPGM
DGIQALKFIRLNPETASIPVMMYTSHSEKLKPEQVKALGAVGVLPKNLDSKDFEIVISML
KLEPEGEPDSQFVDSMNIDETPSVQLLDGASEIAESSRMLHDAARETEASVGSTRLRKQI
AKLLAQHLKLVRRHIDETSRQTVEEMEKGNSAIENRLLEMQQAEAEQSKAGGLSWVMLLF
LLLLGGGALLLSGWRSEMLEERNTLREQITLMEKARANYDEQADSLVSLLEQQGGVSIGD
KATGITAAEQPEAWLKLLEWALNRDLEFAYRAVPFDDKMVSWLSQALDHLSNAGFRGTLL
LEARYGDFCLTGKPDAQLELAVDQVKGADCLFSRQLSADGSTRNELQSISFTNYINSSPR
LSAGPIKVQVKRGGYDAPVVPYPEAREEVSAAKWNQVAARNQRIQVRLLPAVQ
>MCNPNBIB_04311
MGPVKSRNHPACWHDAARETEASVGSTRLRKQIAKLLAQHLKLVRRHIDETSRQTVEEME
KGNSAIENRLLEMQQAEAEQSKAGGLSWVMLLFLLLLGGGALLLSGWRSEMLEERNTLRE
QITLMEKARANYDEQADSLVSLLEQQGGVSIGDKATGITAAEQPEAWLKLLEWALNRDLE
FAYRAVPFDDKMVSWLSQALDHLSNAGFRGTLLLEARPGDF
