# Supplementary material for: The complete and closed genome of the facultative generalist Candidatus Endoriftia persephone from deep‐sea hydrothermal vents
Source: Mol Ecol Resour. 2022 Jun 30;22(8):3106–23. doi: 10.1111/1755-0998.13668 (PMC9796809; doi:10.1111/1755-0998.13668)
Supplement: Supplementary file 4 — Data S1 Zip file containing annotation/intermediary files, as well as in‐house bioinformatic scripts used in this manuscript. [file MEN-22-3106-s004.zip › Supplementary_File1/03-Orthology/pangenome_set/OG0000459.fa]

>ELPFPBOH_00190
MATQRTKQLSVLTMNTLAFTACFAVWVMFSIIGIPIKELLTLSETQFGILIATPILTGSV
ARLPVGIWTDRYGGRIVYFILMLCTILPLYLISEATQYWQFLVLGLFVGIAGASFSVGIA
YTARWFSKEKQGFAMGIFGAGNAGAALTKFVAPSIVVAYGWETVPQVYAVAMFVVVVLFW
IFTYEDPEHKVASHVTLGQQLALLKDPHIWKYMQYYSLVFGGFVGLSLWMTKYYIAEYGF
DLTHAALLAAIFVLPSGVIRALGGWFSDKYGAYKVTWWVMWISWVCLFLMSYPQTEMVIK
TINGEVNIGVGLNVWAFTALLFVVGIAWGFGKASVFKFLSDEYPDNIGVASGIVGLAGGM
GGFMLPIMFGALIDFTGINSAVFMLLYGATCVSLIWMHYTFAKEHQEKDQQIAKDHAYDQ
YARMHENPDEYVAARAAVEQADLLEELITKYSAARAKAEAEAQRIRNGQTKGKSVDCLE
>HMHBLCGN_02875
MATQRTKQLSVLTMNTLAFTACFAVWVMFSIIGIPIKELLTLSETQFGILIATPILTGSV
ARLPVGIWTDRYGGRIVYFILMLCTILPLYLISEATQYWQFLVLGLFVGIAGASFSVGIA
YTARWFSKEKQGFAMGIFGAGNAGAALTKFVAPSIVVAYGWETVPQVYAVAMFVVVVLFW
IFTYEDPEHKVASHVTLGQQLALLKDPHIWKYMQYYSLVFGGFVGLSLWMTKYYIAEYGF
DLTHAALLAAIFVLPSGVIRALGGWFSDKYGAYKVTWWVMWISWVCLFLMSYPQTEMVIK
TINGEVNIGVGLNVWAFTALLFVVGIAWGFGKASVFKFLSDEYPDNIGVASGIVGLAGGM
GGFMLPIMFGALIDFTGINSAVFMLLYGATCVSLIWMHYTFAKEHQEKDQQIAKDHAYDQ
YARMHENPDEYVAARAAVEQADLLEELITKYSAARAKAEAEAQRIRNGQTKGKSVDCLE
>DMJIHGIA_02304
MATQRTKQLSVLTMNTLAFTACFAVWVMFSIIGIPIKELLTLSETQFGILIATPILTGSV
ARLPVGIWTDRYGGRIVYFILMLCTILPLYLISEATQYWQFLVLGLFVGIAGASFSVGIA
YTARWFSKEKQGFAMGIFGAGNAGAALTKFVAPSIVVAYGWETVPQVYAVAMFVVVVLFW
IFTYEDPEHKVASHVTLGQQLALLKDPHIWKYMQYYSLVFGGFVGLSLWMTKYYIAEYGF
DLTHAALLAAIFVLPSGVIRALGGWFSDKYGAYKVTWWVMWISWVCLFLMSYPQTEMVIK
TINGEVNIGVGLNVWAFTALLFVVGIAWGFGKASVFKFLSDEYPDNIGVASGIVGLAGGM
GGFMLPIMFGALIDFTGINSAVFMLLYGATCVSLIWMHYTFAKEHQEKDQQIAKDHAYDQ
YARMHENPDEYVAARAAVEQADLLEELITKYSAARAKAEAEAQRIRNGQTKGKSVDCLE
>DDLEKDFJ_02548
MATQRTKQLSVLTMNTLAFTACFAVWVMFSIIGIPIKELLTLSETQFGILIATPILTGSV
ARLPVGIWTDRYGGRIVYFILMLCTILPLYLISEATQYWQFLVLGLFVGIAGASFSVGIA
YTARWFSKEKQGFAMGIFGAGNAGAALTKFVAPSIVVAYGWEAVPQVYAVAMFVVVVLFW
IFTYEDPEHKVASHVTLGQQLALLKDPHIWKYMQYYSLVFGGFVGLSLWMTKYYIAEYDF
DLTHAALLAAIFVLPSGVIRALGGWFSDKYGAYKVTWWVMWISWVCLFLMSYPQTEMVIK
TINGEVNIGIGLNVWAFTALLFVVGIAWGFGKASVFKFLSDEYPDNIGVASGIVGLAGGM
GGFMLPIMFGALIDFTGINSAVFMLLYGATCVSLIWMHYTFAKEHQEKDQQIAKDHAYDQ
YARMHENPDEYVAARAAVEQADLLEELITKYSAARAKAEAEAQRIRNGQTKGKSVDCLE
>NGAMOLHF_01082
MATQRTKQLSVLTMNTLAFTACFAVWVMFSIIGIPIKELLTLSETQFGILIATPILTGSV
ARLPVGIWTDRYGGRIVYFILMLCTILPLYLISEATQYWQFLVLGLFVGIAGASFSVGIA
YTARWFSKEKQGFAMGIFGAGNAGAALTKFVAPSIVVAYGWEAVPQVYAVAMFVVVVLFW
IFTYEDPEHKVASHVTLGQQLALLKDPHIWKYMQYYSLVFGGFVGLSLWMTKYYIAEYDF
DLTHAALLAAIFVLPSGVIRALGGWFSDKYGAYKVTWWVMWISWVCLFLMSYPQTEMVIK
TINGEVNIGIGLNVWAFTALLFVVGIAWGFGKASVFKFLSDEYPDNIGVASGIVGLAGGM
GGFMLPIMFGALIDFTGINSAVFMLLYGATCVSLIWMHYTFAKEHQEKDQQIAKDHAYDQ
YARMHENPDEYVAARAAVEQADLLEELITKYSAARAKAEAEAQRIRNGQTKGKSVDCLE
>LHPEGIIC_00440
MATQRTKQLSVLTMNTLAFTACFAVWVMFSIIGIPIKELLTLSETQFGILIATPILTGSV
ARLPVGIWTDRYGGRIVYFILMLCTILPLYLISEATQYWQFLVLGLFVGIAGASFSVGIA
YTARWFSKEKQGFAMGIFGAGNAGAALTKFVAPSIVVAYGWETVPQVYAVAMFVVVVLFW
IFTYEDPEHKVASHVTLGQQLALLKDPHIWKYMQYYSLVFGGFVGLSLWMTKYYIAEYGF
DLTHAALLAAIFVLPSGVIRALGGWFSDKYGAYKVTWWVMWISWVCLFLMSYPQTEMVIK
TINGEVNIGVGLNVWAFTALLFVVGIAWGFGKASVFKFLSDEYPDNIGVASGIVGLAGGM
GGFMLPIMFGALIDFTGINSAVFMLLYGATCVSLIWMHYTFAKEHQEKDQQIAKDHAYDQ
YARMHENPDEYVAARAAVEQADLLEELITKYSAARAKAEAEAQRIRNGQTKGKSVDCLE
>MCNPNBIB_03140
MATQRTKQLSVLTMNTLAFTACFAVWVMFSIIGIPIKELLTLSETQFGILIATPILTGSV
ARLPVGIWTDRYGGRIVYFILMLCTILPLYLISEATQYWQFLVLGLFVGIAGASFSVGIA
YTARWFSKEKQGFAMGIFGAGNAGAALTKFVAPSIVVAYGWETVPQVYAVAMFVVVVLFW
IFTYEDPEHKVASHVTLGQQLALLKDPHIWKYMQYYSLVSGGFVGLSLWMTKYYIAEYGF
DLTHAALLAAIFVLPSGVIRALGGWFSDKYGAYKVTWWVMWISWVCLFLMSYPQTEMVIK
TINGEVNIGVGLNVWAFTALLFVVGIAWGFGKASVFKFLSDEYPDNIGVASGIVGLAGGM
GGFMLPIMFGALIDFTGINSAVFMLLYGATCVSLIWMHYTFAKEHQEKDQQIAKDHAL
