# Supplementary material for: The complete and closed genome of the facultative generalist Candidatus Endoriftia persephone from deep‐sea hydrothermal vents
Source: Mol Ecol Resour. 2022 Jun 30;22(8):3106–23. doi: 10.1111/1755-0998.13668 (PMC9796809; doi:10.1111/1755-0998.13668)
Supplement: Supplementary file 4 — Data S1 Zip file containing annotation/intermediary files, as well as in‐house bioinformatic scripts used in this manuscript. [file MEN-22-3106-s004.zip › Supplementary_File1/03-Orthology/pangenome_set/OG0000460.fa]

>ELPFPBOH_00191
MSDIKEWNPEDPQFWESKGKKIANRNLWISIPSLLSGFAVWLYWGIITVQMLNLGFPFEK
AELFTLAAIAGLTGATLRIPSSFFIRIAGGRNTIFFTTALLMIPAVGAGFALQDKDTPLW
VFQMLAFLSGFGGGNFASSMSNISFFFPKRMQGLALGLNAGLGNAGVTTMQILIPLVMTF
GIFGGEPMILQNTSGTLIGKIPAGSETYIFNAGFVWLLLLIPLAFAGWFGMNNIRTDEVS
PHIGSPLGAMSKIAGMLIIGFITAAIGLYIILPAPTGLGAPGWAKWPVIAGILFGTVMLM
KMIPGDIKPNLKRQFKIFGNKHTWVMSIIYTMTFGSFIGYSAGFALAIKVVFGYQHVMVD
GLMTHDLANPNGPSALMYAWMGPFIGALIRPIGGWIADKMGGAKVTQYVSIVMIGSALGV
AYYLQQAYQSATPEEFFVPFLMLFLVLFAATGIGNGSTFRTIAMVFPKEQAGPALGWTSA
VAAYGAFIIPKVFGEQIKLATPEVALYGFAVFYTICLILNWWYYLGPKAEIKNP
>HMHBLCGN_02874
MSDIKEWNPEDPQFWESKGKKIANRNLWISIPSLLSGFAVWLYWGIITVQMLNLGFPFEK
AELFTLAAIAGLTGATLRIPSSFFIRIAGGRNTIFFTTALLMIPAVGAGFALQDKDTPLW
VFQMLAFLSGFGGGNFASSMSNISFFFPKRMQGLALGLNAGLGNAGVTTMQILIPLVMTF
GIFGGEPMILQNTSGTLIGKIPAGSETYIFNAGFVWLLLLIPLAFAGWFGMNNIRTDEVS
PHIGSPLGAMSKIAGMLIIGFITAAIGLYIILPAPTGLGAPGWAKWPVIAGILFGTVMLM
KMIPGDIKPNLKRQFKIFGNKHTWVMSIIYTMTFGSFIGYSAGFALAIKVVFGYQHVMVD
GLMTHDLANPNGPSALMYAWMGPFIGALIRPIGGWIADKMGGAKVTQYVSIVMIGSALGV
AYYLQQAYQSATPEEFFVPFLMLFLVLFAATGIGNGSTFRTIAMVFPKEQAGPALGWTSA
VAAYGAFIIPKVFGEQIKLATPEVALYGFAVFYTICLILNWWYYLGPKAEIKNP
>DMJIHGIA_02303
MSDIKEWNPEDPQFWESKGKKIANRNLWISIPSLLSGFAVWLYWGIITVQMLNLGFPFEK
AELFTLAAIAGLTGATLRIPSSFFIRIAGGRNTIFFTTALLMIPAVGAGFALQDKDTPLW
VFQMLAFLSGFGGGNFASSMSNISFFFPKRMQGLALGLNAGLGNAGVTTMQILIPLVMTF
GIFGGEPMILQNTSGTLIGKIPAGSETYIFNAGFVWLLLLIPLAFAGWFGMNNIRTDEVS
PHIGSPLGAMSKIAGMLIIGFITAAIGLYIILPAPTGLGAPGWAKWPVIAGILFGTVMLM
KMIPGDIKPNLKRQFKIFGNKHTWVMSIIYTMTFGSFIGYSAGFALAIKVVFGYQHVMVD
GLMTHDLANPNGPSALMYAWMGPFIGALIRPIGGWIADKMGGAKVTQYVSIVMIGSALGV
AYYLQQAYQSATPEEFFVPFLMLFLVLFAATGIGNGSTFRTIAMVFPKEQAGPALGWTSA
VAAYGAFIIPKVFGEQIKLATPEVALYGFAVFYTICLILNWWYYLGPKAEIKNP
>DDLEKDFJ_02549
MSDIKEWNPEDSQFWESKGKKIANRNLWISIPSLLSGFAVWLYWGIITVQMLNLGFPFEK
AELFTLAAIAGLTGATLRIPSSFFIRIAGGRNTIFFTTALLMIPAIGAGFALQDKDTPLW
VFQMLAFLSGFGGGNFASSMSNISFFFPKRMQGLALGLNAGLGNAGVTTMQILIPLVMTF
GIFGGEPMILQNTSGTLIGKIPAGSETYIFNAGFVWLLLLIPLAFAGWFGMNNIRTDEVS
PHIGSPLGAMSKIAGMLIIGFITAAIGLYIILPAPTGLGAPGWAKWPVIAGILFGTVMLM
KMIPGDIKPNLKRQFKIFGNKHTWVMSIIYTMTFGSFIGYSAGFALAIKVVFGYQHVMVD
GLMTHDLANPNGPSALMYAWMGPFIGALIRPIGGWIADKMGGARVTQYVSIVMIGSALGV
AYYLQQAYQSATPEEFFVPFLMLFLVLFAATGIGNGSTFRTIAMVFPKEQAGPALGWTSA
VAAYGAFIIPKVFGEQIKLATPEVALYGFAVFYTICLILNWWYYLGPKAEIKNP
>NGAMOLHF_01081
MSDIKEWNPEDSQFWESKGKKIANRNLWISIPSLLSGFAVWLYWGIITVQMLNLGFPFEK
AELFTLAAIAGLTGATLRIPSSFFIRIAGGRNTIFFTTALLMIPAIGAGFALQDKDTPLW
VFQMLAFLSGFGGGNFASSMSNISFFFPKRMQGLALGLNAGLGNAGVTTMQILIPLVMTF
GIFGGEPMILQNTSGTLIGKIPAGSETYIFNAGFVWLLLLIPLAFAGWFGMNNIRTDEVS
PHIGSPLGAMSKIAGMLIIGFITAAIGLYIILPAPTGLGAPGWAKWPVIAGILFGTVMLM
KMIPGDIKPNLKRQFKIFGNKHTWVMSIIYTMTFGSFIGYSAGFALAIKVVFGYQHVMVD
GLMTHDLANPNGPSALMYAWMGPFIGALIRPIGGWIADKMGGARVTQYVSIVMIGSALGV
AYYLQQAYQSATPEEFFVPFLMLFLVLFAATGIGNGSTFRTIAMVFPKEQAGPALGWTSA
VAAYGAFIIPKVFGEQIKLATPEVALYGFAVFYTICLILNWWYYLGPKAEIKNP
>LHPEGIIC_00439
MSDIKEWNPEDPQFWESKGKKIANRNLWISIPSLLSGFAVWLYWGIITVQMLNLGFPFEK
AELFTLAAIAGLTGATLRIPSSFFIRIAGGRNTIFFTTALLMIPAVGAGFALQDKDTPLW
VFQMLAFLSGFGGGNFASSMSNISFFFPKRMQGLALGLNAGLGNAGVTTMQILIPLVMTF
GIFGGEPMILQNTSGTLIGKIPAGSETYIFNAGFVWLLLLIPLAFAGWFGMNNIRTDEVS
PHIGSPLGAMSKIAGMLIIGFITAAIGLYIILPAPTGLGAPGWAKWPVIAGILFGTVMLM
KMIPGDIKPNLKRQFKIFGNKHTWVMSIIYTMTFGSFIGYSAGFALAIKVVFGYQHVMVD
GLMTHDLANPNGPSALMYAWMGPFIGALIRPIGGWIADKMGGAKVTQYVSIVMIGSALGV
AYYLQQAYQSATPEEFFVPFLMLFLVLFAATGIGNGSTFRTIAMVFPKEQAGPALGWTSA
VAAYGAFIIPKVFGEQIKLATPEVALYGFAVFYTICLILNWWYYLGPKAEIKNP
>MCNPNBIB_03142
MSDIKEWNPEDPQFWESKGPKIANRNLWISIPSLLSGFAVWLYWGIITVQMLNLGFPFEK
AELFTLAAIAGLTGATLRIPSSFFIRIAGGRNTIFFTTALLMIPAIGAGFALQDKDTPLW
VFQMLAFLSGFGGGNFASSMSNISFFFPKRMQGLALGLNAGLGNAGVTTHADPDPSGDDL
RHLRWRADDPAEHLGHPDR
