# Supplementary material for: The complete and closed genome of the facultative generalist Candidatus Endoriftia persephone from deep‐sea hydrothermal vents
Source: Mol Ecol Resour. 2022 Jun 30;22(8):3106–23. doi: 10.1111/1755-0998.13668 (PMC9796809; doi:10.1111/1755-0998.13668)
Supplement: Supplementary file 4 — Data S1 Zip file containing annotation/intermediary files, as well as in‐house bioinformatic scripts used in this manuscript. [file MEN-22-3106-s004.zip › Supplementary_File1/03-Orthology/pangenome_set/OG0000461.fa]

>ELPFPBOH_00193
MKIRAQIAMVLNLDKCIGCHTCSVTCKNIWTNRKGVEYAWFNNVESKPGIGFPKNWEDQE
KWKGGWVKKNGKLELKAGGRISKLLNIFANPDMPEIDDYYEPFDYDYAKLQNKPLSEAAP
TARPLSQITGERMEKIHWGPNWEDDLAGAFEDRSKDKNFEGIQKQMYKEFEKTFHMYLPR
LCNHCLNPACVASCPSGAIYKRDEDGAVLIDQDRCRGWRMCVSACPYKKIYFNWESGKSE
KCILCYPRIESGMPTACAESCVGRIRYMGVVLYDADKISDAAGTDNEKNLYQSQLDMFLD
PNDPAVIRQALEDGIPQQWLDAAKDSPVYKMAMEWKIAFPIHPEFRTLPMMWYVPPLSPV
QSQIDQGKLPTEADGVIPKSEALRFPVRYLANLLTAGDEAPILSALNRMLAMRSNQRSKS
IEGKPNVAALESVGLTELQAEEMYQMLGIANYEDRFVIPTAHEEMVQEDPYAFQGQNGFG
PGNTSSHGSEAGQGFTLFPSPRKRTHTPQGIQPRKKG
>HMHBLCGN_02871
MKIRAQIAMVLNLDKCIGCHTCSVTCKNIWTNRKGVEYAWFNNVESKPGIGFPKNWEDQE
KWKGGWVKKNGKLELKAGGRISKLLNIFANPDMPEIDDYYEPFDYDYAKLQNKPLSEAAP
TARPLSQITGERMEKIHWGPNWEDDLAGAFEDRSKDKNFEGIQKQMYKEFEKTFHMYLPR
LCNHCLNPACVASCPSGAIYKRDEDGAVLIDQDRCRGWRMCVSACPYKKIYFNWESGKSE
KCILCYPRIESGMPTACAESCVGRIRYMGVVLYDADKISDAAGTDNEKNLYQSQLDMFLD
PNDPAVIRQALEDGIPQQWLDAAKDSPVYKMAMEWKIAFPIHPEFRTLPMMWYVPPLSPV
QSQIDQGKLPTEADGVIPKSEALRFPVRYLANLLTAGDEAPILSALNRMLAMRSNQRSKS
IEGKPNVAALESVGLTELQAEEMYQMLGIANYEDRFVIPTAHEEMVQEDPYAFQGQNGFG
PGNTSSHGSEAGQGFTLFPSPRKRTHTPQGIQPRKKG
>DMJIHGIA_02301
MKIRAQIAMVLNLDKCIGCHTCSVTCKNIWTNRKGVEYAWFNNVESKPGIGFPKNWEDQE
KWKGGWVKKNGKLELKAGGRISKLLNIFANPDMPEIDDYYEPFDYDYAKLQNKPLSEAAP
TARPLSQITGERMEKIHWGPNWEDDLAGAFEDRSKDKNFEGIQKQMYKEFEKTFHMYLPR
LCNHCLNPACVASCPSGAIYKRDEDGAVLIDQDRCRGWRMCVSACPYKKIYFNWESGKSE
KCILCYPRIESGMPTACAESCVGRIRYMGVVLYDADKISDAAGTDNEKNLYQSQLDMFLD
PNDPAVIRQALEDGIPQQWLDAAKDSPVYKMAMEWKIAFPIHPEFRTLPMMWYVPPLSPV
QSQIDQGKLPTEADGVIPKSEALRFPVRYLANLLTAGDEAPILSALNRMLAMRSNQRSKS
IEGKPNVAALESVGLTELQAEEMYQMLGIANYEDRFVIPTAHEEMVQEDPYAFQGQNGFG
PGNTSSHGSEAGQGFTLFPSPRKRTHTPQGIQPRKKG
>DDLEKDFJ_02551
MKIRAQIAMVLNLDKCIGCHTCSVTCKNIWTNRKGVEYAWFNNVESKPGIGFPKNWEDQE
KWKGGWVKKNGKLELKAGGRISKLLNIFANPDMPEIDDYYEPFDYDYAKLQNKPLSEAAP
TARPLSQITGERMEKIHWGPNWEDDLAGAFEDRSKDKNFEGIQKQMYKEFEKTFHMYLPR
LCNHCLNPACVASCPSGAIYKRDEDGAVLIDQDRCRGWRMCVSACPYKKIYFNWESGKSE
KCILCYPRIESGMPTACAESCVGRIRYMGVVLYDADKISDAAGTDNEKNLYQSQLDMFLD
PNDPAVIRQALEDGIPQQWLDAAKDSPVYKMAMEWKIAFPIHPEFRTLPMMWYVPPLSPV
QSQIDQGNLPTETDGVIPKSEALRFPVRYLANLLTAGDEAPILSALNRMLAMRSNQRSKS
IEGKPNVAALESVGLTELQAEEMYQMLGIANYEDRFVIPTAHEEMVQEDPYAFQGQNGFG
PGNTSSHGSEAGQGFTLFPSPRKRTHTPQGIQPRKKG
>NGAMOLHF_01079
MKIRAQIAMVLNLDKCIGCHTCSVTCKNIWTNRKGVEYAWFNNVESKPGIGFPKNWEDQE
KWKGGWVKKNGKLELKAGGRISKLLNIFANPDMPEIDDYYEPFDYDYAKLQNKPLSEAAP
TARPLSQITGERMEKIHWGPNWEDDLAGAFEDRSKDKNFEGIQKQMYKEFEKTFHMYLPR
LCNHCLNPACVASCPSGAIYKRDEDGAVLIDQDRCRGWRMCVSACPYKKIYFNWESGKSE
KCILCYPRIESGMPTACAESCVGRIRYMGVVLYDADKISDAAGTDNEKNLYQSQLDMFLD
PNDPAVIRQALEDGIPQQWLDAAKDSPVYKMAMEWKIAFPIHPEFRTLPMMWYVPPLSPV
QSQIDQGNLPTETDGVIPKSEALRFPVRYLANLLTAGDEAPILSALNRMLAMRSNQRSKS
IEGKPNVAALESVGLTELQAEEMYQMLGIANYEDRFVIPTAHEEMVQEDPYAFQGQNGFG
PGNTSSHGSEAGQGFTLFPSPRKRTHTPQGIQPRKKG
>LHPEGIIC_00437
MKIRAQIAMVLNLDKCIGCHTCSVTCKNIWTNRKGVEYAWFNNVESKPGIGFPKNWEDQE
KWKGGWVKKNGKLELKAGGRISKLLNIFANPDMPEIDDYYEPFDYDYAKLQNKPLSEAAP
TARPLSQITGERMEKIHWGPNWEDDLAGAFEDRSKDKNFEGIQKQMYKEFEKTFHMYLPR
LCNHCLNPACVASCPSGAIYKRDEDGAVLIDQDRCRGWRMCVSACPYKKIYFNWESGKSE
KCILCYPRIESGMPTACAESCVGRIRYMGVVLYDADKISDAAGTDNEKNLYQSQLDMFLD
PNDPAVIRQALEDGIPQQWLDAAKDSPVYKMAMEWKIAFPIHPEFRTLPMMWYVPPLSPV
QSQIDQGKLPTEADGVIPKSEALRFPVRYLANLLTAGDEAPILSALNRMLAMRSNQRSKS
IEGKPNVAALESVGLTELQAEEMYQMLGIANYEDRFVIPTAHEEMVQEDPYAFQGQNGFG
PGNTSSHGSEAGQGFTLFPSPRKRTHTPQGIQPRKKG
>MCNPNBIB_01689
MLAMRSNQRSKSIEGKPNVAALESVGLTELQAEEMYQMLGIANYEDRFVIPTAHEEMVQE
DPYAFQGQNGFGPGNTSSHGSEAGQGFTLFPSPRKRTHTPQGIQPRKKG
