# Supplementary material for: The complete and closed genome of the facultative generalist Candidatus Endoriftia persephone from deep‐sea hydrothermal vents
Source: Mol Ecol Resour. 2022 Jun 30;22(8):3106–23. doi: 10.1111/1755-0998.13668 (PMC9796809; doi:10.1111/1755-0998.13668)
Supplement: Supplementary file 4 — Data S1 Zip file containing annotation/intermediary files, as well as in‐house bioinformatic scripts used in this manuscript. [file MEN-22-3106-s004.zip › Supplementary_File1/03-Orthology/pangenome_set/OG0000467.fa]

>ELPFPBOH_00201
MAKIELSFYPGCSSQTGATSSNYLVSAQTMCEELDITLNEIPDWNCCGASIGYGGGGELP
RLTLSARNIALSEEHNAGQEIVATCAACWLSTREAKERLSEDEQMFKDANTALAEGGLRY
KGEAKVRHMVEVLVEDIGFDAIKEKVKKPLEGIKIAGYVGCQTNRPFGIAGESFENPQYL
DKIVEAVGAESIPTFEKKVQCCGGALAFSEPEKSQEMIHGIIEAAYDNGADMIVTPCPLC
QANVEIYQDQINETYGSKFNMPVVYYSTLMSVAFGRSAKDAALNGQVIPAKKLEELAAK
>HMHBLCGN_02863
MAKIELSFYPGCSSQTGATSSNYLVSAQTMCEELDITLNEIPDWNCCGASIGYGGGGELP
RLTLSARNIALSEEHNAGQEIVATCAACWLSTREAKERLSEDEQMFKDANTALAEGGLRY
KGEAKVRHMVEVLVEDIGFDAIKEKVKKPLEGIKIAGYVGCQTNRPFGIAGESFENPQYL
DKIVEAVGAESIPTFEKKVQCCGGALAFSEPEKSQEMIHGIIEAAYDNGADMIVTPCPLC
QANVEIYQDQINETYGSKFNMPVVYYSTLMSVAFGRSAKDAALNGQVIPAKKLEELAAK
>DMJIHGIA_02293
MAKIELSFYPGCSSQTGATSSNYLVSAQTMCEELDITLNEIPDWNCCGASIGYGGGGELP
RLTLSARNIALSEEHNAGQEIVATCAACWLSTREAKERLSEDEQMFKDANTALAEGGLRY
KGEAKVRHMVEVLVEDIGFDAIKEKVKKPLEGIKIAGYVGCQTNRPFGIAGESFENPQYL
DKIVEAVGAESIPTFEKKVQCCGGALAFSEPEKSQEMIHGIIEAAYDNGADMIVTPCPLC
QANVEIYQDQINETYGSKFNMPVVYYSTLMSVAFGRSAKDAALNGQVIPAKKLEELAAK
>DDLEKDFJ_02559
MAKIELSFYPGCSSQTGATSSNYLVSAQTMCEELDITLNEIPDWNCCGASIGYGGGGELP
RLTLSARNIALSEEHNAGQEIVATCAACWLSTREAKERLSEDEQMFKDANTALAEGGLRY
KGEAKVRHMVEVLVEDIGFDAIKEKVKKPLEGIKIAGYVGCQTNRPFGIAGESFENPQYL
DKIVEAVGAESIPTFEKKVQCCGGALAFSEPEKSQEMIHGIIEAAYDNGADMIVTPCPLC
QANVEIYQDQINETYGSKFNMPVVYYSTLMSVAFGRSAKDAALNGQVIPAKKLEEIAAK
>NGAMOLHF_01071
MIVTPCPLCQANVEIYQDQINETYGSKFNMPVVYYSTLMSVAFGRSAKDAALNGQVIPAK
KLEEIAAK
>LHPEGIIC_00429
MAKIELSFYPGCSSQTGATSSNYLVSAQTMCEELDITLNEIPDWNCCGASIGYGGGGELP
RLTLSARNIALSEEHNAGQEIVATCAACWLSTREAKERLSEDEQMFKDANTALAEGGLRY
KGEAKVRHMVEVLVEDIGFDAIKEKVKKPLEGIKIAGYVGCQTNRPFGIAGESFENPQYL
DKIVEAVGAESIPTFEKKVQCCGGALAFSEPEKSQEMIHGIIEAAYDNGADMIVTPCPLC
QANVEIYQDQINETYGSKFNMPVVYYSTLMSVAFGRSAKDAALNGQVIPAKKLEELAAK
>MCNPNBIB_04257
MAKIELSFYPGCSSQTGATSSNYLVSAQTMCEELDITLNEIPDWNCCGASIGYGGGGELP
RLTLSARNIALSEEHNAGQEIVATCAACWLSTREAKERLSEDEQMFKDANTALAEGGLRY
KGEAKVRHMVEVLVEDIGFDAIKEKVKKPLEGIKIAGYVGCQTNRPFGIAGESFENPQYL
DKIVEAVGAESIPTFEKKVQCCGGALGILRAGEVPGDDPRHHRSGLR
