# Supplementary material for: The complete and closed genome of the facultative generalist Candidatus Endoriftia persephone from deep‐sea hydrothermal vents
Source: Mol Ecol Resour. 2022 Jun 30;22(8):3106–23. doi: 10.1111/1755-0998.13668 (PMC9796809; doi:10.1111/1755-0998.13668)
Supplement: Supplementary file 4 — Data S1 Zip file containing annotation/intermediary files, as well as in‐house bioinformatic scripts used in this manuscript. [file MEN-22-3106-s004.zip › Supplementary_File1/03-Orthology/pangenome_set/OG0000469.fa]

>ELPFPBOH_00204
MTEVIATNETILVVGGGISGMTAAIEAAETGKQVVLVEKRPYVGGRVTQLYKYFPKLCFP
TCGLEINQRRAKMNPNLNIITMAEVTDIKGEAGDYTATVKISPRYINEKCTGCGDCGRAV
EAEFDDEYNYGLGKRKGAYLPHTMAHPQRYVIDPAIIGTDDAQKAADACKVGAVDLEMQE
ETIELKAGAVIWATGWQPYDANKIQPYGYDRFANVITNVEFERLADPNGPTGGKIVRPSD
GKEVKNVAFIQCAGSRDKNHLLHCSRICCMASLKQATYPADDVDISIYYIDIRAIDRFED
FYETVKAKDNVKFIKSKVASIVKGENDSPVLHGVDTEGYNRYANEHDLVVLAVGMEPSVD
KASFPVEIVMNEEGFIEPDPNNGGIFAAGCSSDALDVNRAVQHATGAALRAVQVVNRVAG
TEG
>HMHBLCGN_02860
MTEVIATNETILVVGGGISGMTAAIEAAETGKQVVLVEKRPYVGGRVTQLYKYFPKLCFP
TCGLEINQRRAKMNPNLNIITMAEVTDIKGEAGDYTATVKISPRYINEKCTGCGDCGRAV
EAEFDDEYNYGLGKRKGAYLPHTMAHPQRYVIDPAIIGTDDAQKAADACKVGAVDLEMQE
ETIELKAGAVIWATGWQPYDANKIQPYGYDRFANVITNVEFERLADPNGPTGGKIVRPSD
GKEVKNVAFIQCAGSRDKNHLLHCSRICCMASLKQATYPADDVDISIYYIDIRAIDRFED
FYETVKAKDNVKFIKSKVASIVKGENDSPVLHGVDTEGYNRYANEHDLVVLAVGMEPSVD
KASFPVEIVMNEEGFIEPDPNNGGIFAAGCSSDALDVNRAVQHATGAALRAVQVVNRVAG
TEG
>DMJIHGIA_02290
MTEVIATNETILVVGGGISGMTAAIEAAETGKQVVLVEKRPYVGGRVTQLYKYFPKLCFP
TCGLEINQRRAKMNPNLNIITMAEVTDIKGEAGDYTATVKISPRYINEKCTGCGDCGRAV
EAEFDDEYNYGLGKRKGAYLPHTMAHPQRYVIDPAIIGTDDAQKAADACKVGAVDLEMQE
ETIELKAGAVIWATGWQPYDANKIQPYGYDRFANVITNVEFERLADPNGPTGGKIVRPSD
GKEVKNVAFIQCAGSRDKNHLLHCSRICCMASLKQATYPADDVDISIYYIDIRAIDRFED
FYETVKAKDNVKFIKSKVASIVKGENDSPVLHGVDTEGYNRYANEHDLVVLAVGMEPSVD
KASFPVEIVMNEEGFIEPDPNNGGIFAAGCSSDALDVNRAVQHATGAALRAVQVVNRVAG
TEG
>DDLEKDFJ_02562
MTEVIATNETILVVGGGISGMTAAIEAAETGKQVVLVEKRPYVGGRVTQLYKYFPKLCFP
TCGLEINQRRAKMNPNLNIITMAEVTDIKGEAGDYTATVKISPRYINEKCTGCGDCGRAV
EAEFDDEYNYGLGKRKGAYLPHTMAHPQRYVIDPAIIGTDDAQKAADACKAGAVDLEMQE
ETIELKAGAVIWATGWQPYDANKIQPYGYDRFANVITNVEFERLADPNGPTGGKIVRPSD
GKEVKNVAFIQCAGSRDKNHLLHCSRICCMASLKQATYPADDVDISIYYIDIRAIDRFED
FYETVKAKDNVKFIKSKVASIVKGENDSPVLHGVDTEGYNRYANEHDLVILAVGMEPSVD
KASFPVEIVMNEEGFIEPDPNNGGIFAAGCSSDALDVNRAVQHATGAALRAVQVVNRVAG
TEG
>NGAMOLHF_00878
MTEVIATNETILVVGGGISGMTAAIEAAETGKQVVLVEKRPYVGGRVTQLYKYFPKLCFP
TCGLEINQRRAKMNPNLNIITMAEVTDIKGEAGDYTATVKISPRYINEKCTGCGDCGRAV
EAEFDDEYNYGLGKRKGAYLPHTMAHPQRYVIDPAIIGTDDAQKAADACKAGAVDLEMQE
ETIELKAGAVIWATGWQPYDANKIQPYGYDRFANVITNVEFERLADPNGPTGGKIVRPSD
GKEVKNVAFIQCAGSRDKNHLLHCSRICCMASLKQATYPADDVDISIYYIDIRAIDRFED
FYETVKAKDNVKFIKSKVASIVKGENDSPVLHGVDTEGYNRYANEHDLVILAVGMEPSVD
KASFPVEIVMNEEGFIEPDPNNGGIFAAGCSSDALDVNRAVQHATGAALRAVQVVNRVAG
TEG
>LHPEGIIC_00426
MTEVIATNETILVVGGGISGMTAAIEAAETGKQVVLVEKRPYVGGRVTQLYKYFPKLCFP
TCGLEINQRRAKMNPNLNIITMAEVTDIKGEAGDYTATVKISPRYINEKCTGCGDCGRAV
EAEFDDEYNYGLGKRKGAYLPHTMAHPQRYVIDPAIIGTDDAQKAADACKVGAVDLEMQE
ETIELKAGAVIWATGWQPYDANKIQPYGYDRFANVITNVEFERLADPNGPTGGKIVRPSD
GKEVKNVAFIQCAGSRDKNHLLHCSRICCMASLKQATYPADDVDISIYYIDIRAIDRFED
FYETVKAKDNVKFIKSKVASIVKGENDSPVLHGVDTEGYNRYANEHDLVVLAVGMEPSVD
KASFPVEIVMNEEGFIEPDPNNGGIFAAGCSSDALDVNRAVQHATGAALRAVQVVNRVAG
TEG
>MCNPNBIB_02634
MSAAASPKLYKYFPKLCFPTCGLEINQRRAKMNPNLNIITMAEVTDIKGEAGDYTANR
