# Supplementary material for: The complete and closed genome of the facultative generalist Candidatus Endoriftia persephone from deep‐sea hydrothermal vents
Source: Mol Ecol Resour. 2022 Jun 30;22(8):3106–23. doi: 10.1111/1755-0998.13668 (PMC9796809; doi:10.1111/1755-0998.13668)
Supplement: Supplementary file 4 — Data S1 Zip file containing annotation/intermediary files, as well as in‐house bioinformatic scripts used in this manuscript. [file MEN-22-3106-s004.zip › Supplementary_File1/03-Orthology/pangenome_set/OG0000471.fa]

>ELPFPBOH_00210
MGAVAAGHSTTAEAARLILQEGGNAFDAAISAMLTACVAEPILASLGGGGFLTAHPVGAD
PLVYDFFVQTPRRKRDASEIDLYPIVADFGDANQSFHIGMGSIATPGFVGGVFAIHRELA
SLPLQRLFEPAIELARSGVPLNPFQHLIAQIVAPILRSTDTASRLWHASEEAGALPEVGA
LHHNPQLADLLEALQREGEALFYRGEPAQLLVRACRESGGHLLAEDLEQFEVIRRSPLRC
HYQGAQILTNPLPSLGGSLIHFTLQLLEPCTLGRFPAASAEPLRFLARSMRQTQLMRQHP
EAGNDLSHAASLLQAFQNRVAEGGISSRGTTQISIADRDGNLASLTLSNGEGSGYIIPNT
GVMLNNMLGEEDLNPLGFNQWLENQRIASMMAPTLLMLADGRRIVTGSGGSNRIRSAILQ
VISNLIDFEMPLAEAVAAPRVHLEGGLLSIEPGLPAETISALEEEFPQQELWKQKSLFFG
GTHSVALSSSGEVSGAGDERRGGVWLSA
>HMHBLCGN_02852
MGAVAAGHSTTAEAARLILQEGGNAFDAAISAMLTACVAEPILASLGGGGFLTAHPVGAD
PLVYDFFVQTPHRKRDASEIDLYPIVADFGDANQSFHIGMGSIATPGFVGGVFAIHRELA
SLPLQRLFEPAIELARSGVPLNPFQHLIAQIVAPILRSTDTASRLWHASEEAGALPEVGA
LHHNPQLADLLEALQREGEALFYRGEPAQLLVRACRESGGHLLAEDLEQFEVIRRSPLRC
HYQGAQILTNPLPSLGGSLIHFTLQLLEPCTLGRFPAASAEPLRFLARSMRQTQLMRQHP
EAGNDLSHAASLLQAFQNRVAEGGISSRGTTQISIADRDGNLASLTLSNGEGSGYIIPNT
GVMLNNMLGEEDLNPLGFNQWPENQRIASMMAPTLLMLADGRRIVTGSGGSNRIRSAILQ
VISNLIDFEMPLAEAVAAPRVHLEGGLLSIEPGLPAETISALEEEFPQQELWKQKSLFFG
GTHSVALSSSGEVSGAGDERRGGVWLSA
>DMJIHGIA_02284
MGAVAAGHSTTAEAARLILQEGGNAFDAAISAMLTACVAEPILASLGGGGFLTAHPVGAD
PLVYDFFVQTPRRKRDASEIDLYPIVADFGDANQSFHIGMGSIATPGFVGGVFAIHRELA
SLPLQRLFEPAIELARSGVPLNPFQHLIAQIVAPILRSTDTASRLWHASEEAGALPEVGA
LHHNPQLADLLEALQREGEALFYRGEPAQLLVRACRESGGHLLAEDLEQFEVIRRSPLRC
HYQGAQILTNPLPSLGGSLIHFTLQLLEPCTLGRFPAASAEPLRFLARSMRQTQLMRQHP
EAGNDLSHAASLLQAFQNRVAEGGISSRGTTQISIADRDGNLASLTLSNGEGSGYIIPNT
GVMLNNMLGEEDLNPLGFNQWLENQRIASMMAPTLLMLADGRRIVTGSGGSNRIRSAILQ
VISNLIDFEMPLAEAVAAPRVHLEGGLLSIEPGLPAETISALEEEFPQQELWKQKSLFFG
GTHSVALSSSGEVSGAGDERRGGVWLSA
>DDLEKDFJ_02568
MGAVAAGHSTTAEAARLILQEGGNAFDAAISAMLTACVAEPILASPGGGGFLTAHPVDAD
PLVYDFFAQTPHRKRDASEIDLYPIVADFGDANQSFHIGMGSIATPGFVGGVFAIHRELA
SLPLQRLFEPAIELARSGVPLNPFQHLIAQIVAPILRSTDTASRLWHASEEAGTLPEVGT
LHHNPQLADLLEALQREGEALFYRGEPAQLLVRACRENGGHLLAEDLEQFEVIRRSPLRC
HYQGAQILTNPLPSLGGSLIHFSLQLLEPCTLGRFSAASAEPLRFLARSMRQTQLMRQHP
EAGNDLSHAASLLQAFQSRVAEGGISSRGTTQVSIADRDGNLASLTLSNGEGCGYIIPNT
GVMLNNMLGEEDLNPLGFNQWPKDQRIASMMAPTLLMLADGRRIVTGSGGSNRIRSAILQ
VISNLIDFEMPLAEAVAAPRIHLEGDLLSIEPGLPAETISALEEEFPQQELWKQKSLFFG
GTHSVALSSSGEVSGAGDERRGGVWLSA
>NGAMOLHF_00872
MLNNMLGEEDLNPLGFNQWPKDQRIASMMAPTLLMLADGRRIVTGSGGSNRIRSAILQVI
SNLIDFEMPLAEAVAAPRIHLEGDLLSIEPGLPAETISALEEEFPQQELWKQKSLFFGGT
HSVALSSSGEVSGAGDERRGGVWLSA
>LHPEGIIC_00420
MGAVAAGHSTTAEAARLILQEGGNAFDAAISAMLTACVAEPILASLGGGGFLTAHPVGAD
PLVYDFFVQTPRRKRDASEIDLYPIVADFGDANQSFHIGMGSIATPGFVGGVFAIHRELA
SLPLQRLFEPAIELARSGVPLNPFQHLIAQIVAPILRSTDTASRLWHASEEAGALPEVGA
LHHNPQLADLLEALQREGEALFYRGEPAQLLVRACRESGGHLLAEDLEQFEVIRRSPLRC
HYQGAQILTNPLPSLGGSLIHFTLQLLEPCTLGRFPAASAEPLRFLARSMRQTQLMRQHP
EAGNDLSHAASLLQAFQNRVAEGGISSRGTTQISIADRDGNLASLTLSNGEGSGYIIPNT
GVMLNNMLGEEDLNPLGFNQWLENQRIASMMAPTLLMLADGRRIVTGSGGSNRIRSAILQ
VISNLIDFEMPLAEAVAAPRVHLEGGLLSIEPGLPAETISALEEEFPQQELWKQKSLFFG
GTHSVALSSSGEVSGAGDERRGGVWLSA
>MCNPNBIB_02787
MGSIATPGFVGGVFAIHRELASLPLQRLFEPAIELARSGVPLNPFQHLIAQIVAPILRST
DTASRLWHASEEAGALPEVGALHHNPQLADLLEALQREGEALFYRGEPAQLLVRACRESG
GHLLAEDLEQFEVIRRSPLRCHYARRADPDQSGSPRWAEA
