# Supplementary material for: The complete and closed genome of the facultative generalist Candidatus Endoriftia persephone from deep‐sea hydrothermal vents
Source: Mol Ecol Resour. 2022 Jun 30;22(8):3106–23. doi: 10.1111/1755-0998.13668 (PMC9796809; doi:10.1111/1755-0998.13668)
Supplement: Supplementary file 4 — Data S1 Zip file containing annotation/intermediary files, as well as in‐house bioinformatic scripts used in this manuscript. [file MEN-22-3106-s004.zip › Supplementary_File1/03-Orthology/pangenome_set/OG0000483.fa]

>ELPFPBOH_00226
MTPQEFDALVDQGFNRIPVACEVLADLDTPLSVYLKLADGPYSYLFESVHGGEKWGRYSI
IGLPCRTHVRVNDHSVEVVTDGEVVEADEATDPLAWIEAFQERYKAAEPEGLPRFNGGLV
GYFGYDIVRYIEPKLANCPNPDLMGTPDILLMVSDELVVFDNLSGRMFVIVHVDPSAGGT
LDGAEARIRELIQSMKRGAPRGGCKTARQVNESDFVSGFSEEGFMQAVDRIKEYILEGDC
MQVVISQRLSIPFQAPPLDLYRALRGLNPSPYMYFLNLGEFHIVGSSPEILTRLEDGVVT
VRPIAGTRRRGYTEKEDRALEAELLADPKERAEHLMLIDLGRNDAGRVAKVGSVRLTDEF
IIERYSHVMHIVSNVTGELKEGMSAMDVLRATFPAGTVSGAPKIRAMEIIDELEPVKRGV
YSGAVGYLSWNGNMDTAIAIRTAVIKDQTLHIQAGAGVVADSIPALEWKETMNKGRAIFR
AVALAEAGIDRHACDPSEEEA
>HMHBLCGN_02834
MTPQEFDALVDQGFNRIPVACEVLADLDTPLSVYLKLADGPYSYLFESVHGGEKWGRYSI
IGLPCRTHVRVNDHSVEVVTDGEVVEADEATDPLAWIEAFQERYKAAEPEGLPRFNGGLV
GYFGYDIVRYIEPKLANCPNPDLMGTPDILLMVSDELVVFDNLSGRMFVIVHVDPSAGGT
LDGAEARIRELIQSMKRGAPRGGCKTARQVNESDFVSGFSEEGFMQAVDRIKEYILEGDC
MQVVISQRLSIPFQAPPLDLYRALRGLNPSPYMYFLNLGEFHIVGSSPEILTRLEDGVVT
VRPIAGTRRRGYTEKEDRALEAELLADPKERAEHLMLIDLGRNDAGRVAKVGSVRLTDEF
IIERYSHVMHIVSNVTGELKEGMSAMDVLRATFPAGTVSGAPKIRAMEIIDELEPVKRGV
YSGAVGYLSWNGNMDTAIAIRTAVIKDQTLHIQAGAGVVADSIPALEWKETMNKGRAIFR
AVALAEAGIDRHACDPSEEEA
>DMJIHGIA_02267
MTPQEFDALVDQGFNRIPVACEVLADLDTPLSVYLKLADGPYSYLFESVHGGEKWGRYSI
IGLPCRTHVRVNDHSVEVVTDGEVVEADEATDPLAWIEAFQERYKAAEPEGLPRFNGGLV
GYFGYDIVRYIEPKLANCPNPDLMGTPDILLMVSDELVVFDNLSGRMFVIVHVDPSAGGT
LDGAEARIRELIQSMKRGAPRGGCKTARQVNESDFVSGFSEEGFMQAVDRIKEYILEGDC
MQVVISQRLSIPFQAPPLDLYRALRGLNPSPYMYFLNLGEFHIVGSSPEILTRLEDGVVT
VRPIAGTRRRGYTEKEDRALEAELLADPKERAEHLMLIDLGRNDAGRVAKVGSVRLTDEF
IIERYSHVMHIVSNVTGELKEGMSAMDVLRATFPAGTVSGAPKIRAMEIIDELEPVKRGV
YSGAVGYLSWNGNMDTAIAIRTAVIKDQTLHIQAGAGVVADSIPALEWKETMNKGRAIFR
AVALAEAGIDRHACDPSEEEA
>DDLEKDFJ_02583
MIPQEFDALVDQGFNRIPVACEVLADLDTPLSVYLKLADGPYSYLFESVHGGEKWGRYSI
IGLPCRTHVRVNDHRVEVVTDGEVVEADEATDPLAWIEAFQGRYKAAEPEGLPRFNGGLV
GYFGYDIVRYIEPKLANCPNPDLMGTPDILLMVSDELVVFDNLSGRMFVIVHVNPSAGGT
LDGAEARIRELIQSMKRGAPRGGCKTARQVNESDFVSGFSEEGFRQAVDRIKEYILEGDC
MQVVISQRLSIPFQAPPLDLYRALRGLNPSPYMYFLNLGEFHIVGSSPEILTRLEDGVVT
VRPIAGTRRRGYTEEEDRALEAELLADPKERAEHLMLIDLGRNDAGRVAKVGSVRLTDEF
IIERYSHVMHIVSNVTGELKEGMSAMDVLRATFPAGTVSGAPKIRAMEIIDELEPVKRGV
YSGAVGYLSWNGNMDTAIAIRTAVIKDQTLHIQAGAGVVADSIPALEWKETMNKGRAIFR
AVALAEAGIDRHACDPSEEEA
>NGAMOLHF_01826
MIPQEFDALVDQGFNRIPVACEVLADLDTPLSVYLKLADGPYSYLFESVHGGEKWGRYSI
IGLPCRTHVRVNDHRVEVVTDGEVVEADEATDPLAWIEAFQGRYKAAEPEGLPRFNGGLV
GYFGYDIVRYIEPKLANCPNPDLMGTPDILLMVSDELVVFDNLSGRMFVIVHVNPSAGGT
LDGAEARIRELIQSMKRGAPRGGCKTARQVNESDFVSGFSEEGFRQAVDRIKEYILEGDC
MQVVISQRLSIPFQAPPLDLYRALRGLNPSPYMYFLNLGEFHIVGSSPEILTRLEDGVVT
VRPIAGTRRRGYTEEEDRALEAELLADPKERAEHLMLIDLGRNDAGRVAKVGSVRLTDEF
IIERYSHVMHIVSNVTGELKEGMSAMDVLRATFPAGTVSGAPKIRAMEIIDELEPVKRGV
YSGAVGYLSWNGNMDTAIAIRTAVIKDQTLHIQAGAGVVADSIPALEWKETMNKGRAIFR
AVALAEAGIDRHACDPSEEEA
>LHPEGIIC_00404
MTPQEFDALVDQGFNRIPVACEVLADLDTPLSVYLKLADGPYSYLFESVHGGEKWGRYSI
IGLPCRTHVRVNDHSVEVVTDGEVVEADEATDPLAWIEAFQERYKAAEPEGLPRFNGGLV
GYFGYDIVRYIEPKLANCPNPDLMGTPDILLMVSDELVVFDNLSGRMFVIVHVDPSAGGT
LDGAEARIRELIQSMKRGAPRGGCKTARQVNESDFVSGFSEEGFMQAVDRIKEYILEGDC
MQVVISQRLSIPFQAPPLDLYRALRGLNPSPYMYFLNLGEFHIVGSSPEILTRLEDGVVT
VRPIAGTRRRGYTEKEDRALEAELLADPKERAEHLMLIDLGRNDAGRVAKVGSVRLTDEF
IIERYSHVMHIVSNVTGELKEGMSAMDVLRATFPAGTVSGAPKIRAMEIIDELEPVKRGV
YSGAVGYLSWNGNMDTAIAIRTAVIKDQTLHIQAGAGVVADSIPALEWKETMNKGRAIFR
AVALAEAGIDRHACDPSEEEA
>MCNPNBIB_02897
MDQGFNRIPVACEVLADLDTPLSVYLKLADGPYSYLFESVHGGEKWGRYSIIGLPCRTHV
RVNDHSVEVVTDGEVVEADEATDPLAWIEAFQERYKAAEPEGLPRFNGGLVGYFGYDIVR
YIEPKLANCPNPDLMGTPDILLMVSDELVVFDNLSGRMFVIVHVDPSAGGTLDGAEARIR
ELIQSMKRGAPRGGCKTARQVNESDFVSGFSEEGFMQAVDRIKEYILEGDCMQVVISQRL
SIPFQAPPLDLYRALRGLNPSPYMYFLNLGEFHIVGSSPEILTRLEDGVVTVRPIAGTRR
RGYTEKEDRALEAELLADPKERAEHLMLIDLGRNDAGRVAKVGSVRLTDEFIIERYSHVM
HIVSNVTGELKEGMSAMDVLRATFPAGTVSGAPKIRAMEIIDELEPVKPGCLFGRGGLPL
LEQATWIPPSPSALR
