# Supplementary material for: The complete and closed genome of the facultative generalist Candidatus Endoriftia persephone from deep‐sea hydrothermal vents
Source: Mol Ecol Resour. 2022 Jun 30;22(8):3106–23. doi: 10.1111/1755-0998.13668 (PMC9796809; doi:10.1111/1755-0998.13668)
Supplement: Supplementary file 4 — Data S1 Zip file containing annotation/intermediary files, as well as in‐house bioinformatic scripts used in this manuscript. [file MEN-22-3106-s004.zip › Supplementary_File1/03-Orthology/pangenome_set/OG0000486.fa]

>ELPFPBOH_00233
MEFFAKTVCRANPQLIQHRVRIENLMSWCAAIEAASGRGERGELLLPWGRFRVRWEVIQS
GVRFSLPGCPNATQWTITVDQHLSGVRLHCTLNRTKITPDLRSQLEAFVAEWLAGLESGL
QGSPIVRVGCEDAVCLSSFSGMG
>HMHBLCGN_02827
MEFFAKTVCRANPQLIQHRVRIENLMSWCAAIEAASGRGERGELLLPWGRFRVRREVIQS
GVRFSLPGCPNATQWTITADQRLSGVRLHCTLNRTKITPDLRSQLEAFVAEWLAGLESGL
QGSPIVRVGCEDAVCLSSFSGMG
>DMJIHGIA_02260
MLLPDNYRKRMMEFFAKTVCRANPQLIQHRVRIENLMSWCAAIEAASGRGERGELLLPWG
RFRVRWEVIQSGVRFSLPGCPNATQWTITVDQHLSGVRLHCTLNRTKITPDLRSQLEAFV
AEWLAGLESGLQGSPIVRVGCEDAVCLSSFSGMG
>DDLEKDFJ_02590
MEFFAKTVCRANPQLIQHRVRIENLMSWCATIEAASGRGERGELLLPWGRFRVRREVIQS
GVRFSLPGCPNATQWTITADQHLSGVRLHCTLNRTKITPDLRSQLEAFVAEWLAGLESGL
QGSPIVRVGCEDAVCLSSFSGMG
>NGAMOLHF_02509
MEFFAKTVCRANPQLIQHRVRIENLMSWCATIEAASGRGERGELLLPWGRFRVRREVIQS
GVRFSLPGCPNATQWTITADQHLSGVRLHCTLNRTKITPDLRSQLEAFVAEWLAGLESGL
QGSPIVRVGCEDAVCLSSFSGMG
>LHPEGIIC_00397
MLLPDNYRKRMMEFFAKTVCRANPQLIQHRVRIENLMSWCAAIEAASGRGERGELLLPWG
RFRVRWEVIQSGVRFSLPGCPNATQWTITVDQHLSGVRLHCTLNRTKITPDLRSQLEAFV
AEWLAGLESGLQGSPIVRVGCEDAVCLSSFSGMG
>MCNPNBIB_00297
MEFFAKTVCRANPQLIQHRVRIENLMSWCAAIEAASGRGERGELLLPWGRFRVRWEVIQS
GVRFSLPGCPNATQWTITVDQHLSGVRLHCTLNRTKITPDLRSQLEAFVAEWLAGLESGL
QGSPIVRVGCEDAVCLSSFSGMG
