# Supplementary material for: The complete and closed genome of the facultative generalist Candidatus Endoriftia persephone from deep‐sea hydrothermal vents
Source: Mol Ecol Resour. 2022 Jun 30;22(8):3106–23. doi: 10.1111/1755-0998.13668 (PMC9796809; doi:10.1111/1755-0998.13668)
Supplement: Supplementary file 4 — Data S1 Zip file containing annotation/intermediary files, as well as in‐house bioinformatic scripts used in this manuscript. [file MEN-22-3106-s004.zip › Supplementary_File1/03-Orthology/pangenome_set/OG0000489.fa]

>ELPFPBOH_00237
MSEAADFDALVAEFYQVWFRFHPSAALFAGVAGYEGQLAADGDDDVGALAGWLGNLLLGL
SEFSLEALDADRQIDLQLIYGAVIIERRWLLEQDWRHRDPARYLPLRTLQELVLRQPEQL
CEAVLGLLKRTPNYLRDARSQLLELPELVSSLWLAEALELLERGIPWLHRLVQELPQGRE
CCTEQGQLQGLSCTAAEALEDYQHFLQDEIVPAAQGSSSCGTEMVDLILRNRHQLALSGE
QALQLARREREKIRRQLAELGVDVDDLQDRHLVGPELTGEQRQVVYREELARLKAFVLER
ELLQPPEQPCEIRLTEGCLSRIACDSYCRTEAGGVIYLPCRTERSEGGESLAEIRLRCLY
AGWAGRHFLAWAGGIEAHSLVRQINPSAAFKRGWAHYMSGLLEEQDYFAEADRRLLQQRR
LALAEEAVVELEYHLGDIDGVTALSRLRSVAILGNTAESRLTQISRHPTDAFMALIGVRL
LEATRRRVLEKQPQLSPLQFHAKLFAEGAIALPLVVKRSFGESVWEQASREVL
>HMHBLCGN_01652
MGALAGWLGNLLLGLSEFSLDALDADRQIDLQLIYGAVIIERRWLLEQDWRHRDPARYLP
LRTLQELVLRQPEQLCEAVLGLLKRTPNYLRDARSQLLELPELVSSLWLAEALELLERGI
PWLHRLVQELPQGRECCTEQGQLQGLSCTAAEALEDYQHFLQDEIVPAAQGSSSCGTEMV
DLILRNRHQLALSGEQALQLARREREKIRRQLAELGVDVDDLQDRHLVGPELTGEQRQVV
YREELARLKAFVLERELLQPPEQPCEIRLTEGCLSRIACDSYCRTEAGGVIYLPCRTERS
EGGESLAEIRLRCLYAGWAGRHFLAWAGGIEAHSLVRQINPSAAFKRGWAHYMSGLLEEQ
DYFAEADRRLLQQRRLALAEEAVVELEYHLGDIDGVTALSRLRSVAILGNTAGSRLTQIS
RHPTDAFMALIGVRLLEATRRRVLEKQPQLSPLQFHAKLFAEGAIALPLVVKRSFGESVW
EQASREVL
>DMJIHGIA_02256
MSEAADFDALVAEFYQVWFRFHPSAALFAGVAGYEGQLAADGDDDVGALAGWLGNLLLGL
SEFSLEALDADRQIDLQLIYGAVIIERRWLLEQDWRHRDPARYLPLRTLQELVLRQPEQL
CEAVLGLLKRTPNYLRDARSQLLELPELVSSLWLAEALELLERGIPWLHRLVQELPQGRE
CCTEQGQLQGLSCTAAEALEDYQHFLQDEIVPAAQGSSSCGTEMVDLILRNRHQLALSGE
QALQLARREREKIRRQLAELGVDVDDLQDRHLVGPELTGEQRQVVYREELARLKAFVLER
ELLQPPEQPCEIRLTEGCLSRIACDSYCRTEAGGVIYLPCRTERSEGGESLAEIRLRCLY
AGWAGRHFLAWAGGIEAHSLVRQINPSAAFKRGWAHYMSGLLEEQDYFAEADRRLLQQRR
LALAEEAVVELEYHLGDIDGVTALSRLRSVAILGNTAESRLTQISRHPTDAFMALIGVRL
LEATRRRVLEKQPQLSPLQFHAKLFAEGAIALPLVVKRSFGESVWEQASREVL
>DDLEKDFJ_02594
MRSWMSEAADFDALVAEFYQVWFRFHPSAALFAGVAGYEGQLAADGDDDVGALAGWLGNL
LLGLSEFSLEALDADRQIDLQLIYGAVIIERRWLLEQDWRHRDPARYLPLRTLQELVLRQ
PEQLCEAVQGLLKRTPNYLRDARSQLLELPELVSSLWLAEALELLERGIPWLHRLVQELP
QGRECCTEQGQLQELSCTAAEALEDYQRFLQDEIVPAAQGSSSCGAEMVDLILRNRHQLA
LSGEQALQLARREREKIRRQLAELGVDADDLQDRHLVGPELTGEQRQAVYREELARLKAF
VLERELLQPPEQPCEIRLTEGCLSRIACDSYCRTEAGGVIYLPCRTERPEGGESLAEIRL
RCLYAGWAGRHFLAWAGGIEAHSLVRQINPSAAFKRGWAHYMSGLLEEQDYFAEVDRRLL
QQRRLALAEEAVVELEYHLGDIDGVTALSRLRSVAILGNTAEARLTQISRHPTDAFMALI
GVRLLEATRRRVLEKQPQLSPLQFHAKLFAEGAIALPLVVKRSFGESVWEQVSREVL
>NGAMOLHF_00500
MQGLLKRTPNYLRDARSQLLELPELVSSLWLAEALELLERGIPWLHRLVQELPQGRECCT
EQGQLQELSCTAAEALEDYQRFLQDEIVPAAQGSSSCGAEMVDLILRNRHQLALSGEQAL
QLARREREKIRRQLAELGVDADDLQDRHLVGPELTGEQRQAVYREELARLKAFVLERELL
QPPEQPCEIRLTEGCLSRIACDSYCRTEAGGVIYLPCRTERPEGGESLAEIRLRCLYAGW
AGRHFLAWAGGIEAHSLVRQINPSAAFKRGWAHYMSGLLEEQDYFAEVDRRLLQQRRLAL
AEEAVVELEYHLGDIDGVTALSRLRSVAILGNTAEARLTQISRHPTDAFMALIGVRLLEA
TRRRVLEKQPQLSPLQFHAKLFAEGAIALPLVVKRSFGESVWEQVSREVL
>LHPEGIIC_00393
MSEAADFDALVAEFYQVWFRFHPSAALFAGVAGYEGQLAADGDDDVGALAGWLGNLLLGL
SEFSLEALDADRQIDLQLIYGAVIIERRWLLEQDWRHRDPARYLPLRTLQELVLRQPEQL
CEAVLGLLKRTPNYLRDARSQLLELPELVSSLWLAEALELLERGIPWLHRLVQELPQGRE
CCTEQGQLQGLSCTAAEALEDYQHFLQDEIVPAAQGSSSCGTEMVDLILRNRHQLALSGE
QALQLARREREKIRRQLAELGVDVDDLQDRHLVGPELTGEQRQVVYREELARLKAFVLER
ELLQPPEQPCEIRLTEGCLSRIACDSYCRTEAGGVIYLPCRTERSEGGESLAEIRLRCLY
AGWAGRHFLAWAGGIEAHSLVRQINPSAAFKRGWAHYMSGLLEEQDYFAEADRRLLQQRR
LALAEEAVVELEYHLGDIDGVTALSRLRSVAILGNTAESRLTQISRHPTDAFMALIGVRL
LEATRRRVLEKQPQLSPLQFHAKLFAEGAIALPLVVKRSFGESVWEQASREVL
>MCNPNBIB_01296
MLGLLKRTPNYLRDARSQLLELPELVSSLWLAEALELLERGIPWLHRLVQELPQGRECCT
EQGQLQGLSCTAAEALEDYQHFLQDEIVPAAQGSSSCGTEMVDLILRNRHQLDLSGEQAL
HTGATGEGEDSTTTG
