# Supplementary material for: The complete and closed genome of the facultative generalist Candidatus Endoriftia persephone from deep‐sea hydrothermal vents
Source: Mol Ecol Resour. 2022 Jun 30;22(8):3106–23. doi: 10.1111/1755-0998.13668 (PMC9796809; doi:10.1111/1755-0998.13668)
Supplement: Supplementary file 4 — Data S1 Zip file containing annotation/intermediary files, as well as in‐house bioinformatic scripts used in this manuscript. [file MEN-22-3106-s004.zip › Supplementary_File1/03-Orthology/pangenome_set/OG0000495.fa]

>ELPFPBOH_00245
MVEDKSSQESPLIRIRGLRFRRGGQIIFDGVDLDIPRGQVSAIMGPSGSGKTTLLKLIAG
QLQPDAGSIEVDGLNVHQLSRRELFRLRTRMGMLFQSGALLTDLSVFENVAYPVREHADL
PESMIRRLVLMKLEAVGLRGARELMPAELSGGMARRVALARAIVLDPMMVMYDEPFTGQD
PISMGVLAQLIRRLNDAVGLSSILVSHDVEETAAIADRLYLISHGRLVEQGSPQQLADSD
SPWVHQFMRGEPDGPVRFHYPAAPLADDLLMGGGGA
>HMHBLCGN_01644
MVEDKSSQESPLIRIRGLRFRRGGQIIFDGVDLDIPRGQVSAIMGPSGSGKTTLLKLIAG
QLQPDAGSIEVDGLNVHQLSRRELFRLRTRMGMLFQSGALLTDLSVFENVAYPVREHADL
PESMIRRLVLMKLEAVGLRGARELMPAELSGGMARRVALARAIVLDPMMVMYDEPFTGQD
PISMGVLAQLIRRLNDAVGLSSILVSHDVEETAAIADRLYLISHGRLVEQGSPQQLADSD
SPWVHQFMRGEPDGPVRFHYPAAPLADDLLMGGGGA
>DMJIHGIA_02247
MVEDKSSQESPLIRIRGLRFRRGGQIIFDGVDLDIPRGQVSAIMGPSGSGKTTLLKLIAG
QLQPDAGSIEVDGLNVHQLSRRELFRLRTRMGMLFQSGALLTDLSVFENVAYPVREHADL
PESMIRRLVLMKLEAVGLRGARELMPAELSGGMARRVALARAIVLDPMMVMYDEPFTGQD
PISMGVLAQLIRRLNDAVGLSSILVSHDVEETAAIADRLYLISHGRLVEQGSPQQLADSD
SPWVHQFMRGEPDGPVRFHYPAAPLADDLLMGGGGA
>DDLEKDFJ_02602
MGENARREASLMVEDKSLQESPLIRIRGLRFRRGGQIIFDGVDLDIPRGQVSAIMGPSGS
GKTTLLKLIAGQLQPDAGSIEVDGLNVHRLSRRELFRLRTRMGMLFQSGALLTDLSVFEN
VAYPLREHADLPESMIRRLVLMKLEAVGLRGARGLMPAELSGGMARRVALARAIVLDPMM
VMYDEPFTGQDPISMGVLAQLIRRLNDAVGLSSILVSHDVEETAAIADRLYLISHGRLVE
QGSPQQLADSDSPWVHQFMRGEPDGPVRFHYPAAPLADDLLMSGGGA
>NGAMOLHF_00508
MGENARREASLMVEDKSLQESPLIRIRGLRFRRGGQIIFDGVDLDIPRGQVSAIMGPSGS
GKTTLLKLIAGQLQPDAGSIEVDGLNVHRLSRRELFRLRTRMGMLFQSGALLTDLSVFEN
VAYPLREHADLPESMIRRLVLMKLEAVGLRGARGLMPAELSGGMARRVALARAIVLDPMM
VMYDEPFTGQDPISMGVLAQLIRRLNDAVGLSSILVSHDVEETAAIADRLYLISHGRLVE
QGSPQQLADSDSPWVHQFMRGEPDGPVRFHYPAAPLADDLLMSGGGA
>LHPEGIIC_00385
MVEDKSSQESPLIRIRGLRFRRGGQIIFDGVDLDIPRGQVSAIMGPSGSGKTTLLKLIAG
QLQPDAGSIEVDGLNVHQLSRRELFRLRTRMGMLFQSGALLTDLSVFENVAYPVREHADL
PESMIRRLVLMKLEAVGLRGARELMPAELSGGMARRVALARAIVLDPMMVMYDEPFTGQD
PISMGVLAQLIRRLNDAVGLSSILVSHDVEETAAIADRLYLISHGRLVEQGSPQQLADSD
SPWVHQFMRGEPDGPVRFHYPAAPLADDLLMGGGGA
>MCNPNBIB_04039
MVEDKSSQESPLIRIRGLRFRRGGQIIFDGVDLDIPRGQVSAIMGPSGSGKTTLLKLVAG
QLQPDAGSIEVDGLNVHQLSRRELFRLRTRMGMLFQSGALLTDLSVFENVAYPVREHADL
PESMIRRLVLMKLEAVGLRGARELMPAELSGGMARRVALARAIVLDPMMVMYDEPFTGQD
PISMGVLAQLIRRLNDAVGLSSILVSHDVGGDRRHRRSALSNLPWPAGGARGRRSSWPTP
TLPGCTSSCAASPDGPVRFHYPAAPLADDLLMGGGGA
