# Supplementary material for: The complete and closed genome of the facultative generalist Candidatus Endoriftia persephone from deep‐sea hydrothermal vents
Source: Mol Ecol Resour. 2022 Jun 30;22(8):3106–23. doi: 10.1111/1755-0998.13668 (PMC9796809; doi:10.1111/1755-0998.13668)
Supplement: Supplementary file 4 — Data S1 Zip file containing annotation/intermediary files, as well as in‐house bioinformatic scripts used in this manuscript. [file MEN-22-3106-s004.zip › Supplementary_File1/03-Orthology/pangenome_set/OG0000497.fa]

>ELPFPBOH_00249
MQDDPILFTIFLVFSGAALLATVALFARQALLIAYILLGALFGPWGFGFVDDPAVVKEIA
DIGIIFLLFLLGLDLKPQELLNLLRKTTLVTLGSSLLFFVIGFSVAWLFGFSWVESLVVG
GTMTFSSTIIGLKLLPTTVLHHQRTGEIIISILLLQDLLAIVMLLLLEGRGVDLASAGGR
FILLLLALPVLILGSWLVARFLLVPLIRRFSQIKEYVFLLAIGWCLGMAELAGGVGLSRE
IGAFSAGVALATSPIALYIAESLRPLRDFFLILFFFSLGAGVNLEKLPDLLLPALLLATI
LMLVKPWAFRRLLERTGEDRERSGEIGWRLGQLSEFSLLIAVLALDLGQIGDRASYLIQL
TTLFTFLVSTYLVVMRFYTPIAISDRLRRD
>HMHBLCGN_01640
MQDDPILFTIFLVFSGAALLATVALFARQALLIAYILLGALFGPWGFGFVDDPAVVKEIA
DIGIIFLLFLLGLDLKPQELLNLLRKTTLVTLGSSLLFFVIGFSVAWLFGFSWVESLVVG
GTMTFSSTIIGLKLLPTTVLHHQRTGEIIISILLLQDLLAIVMLLLLEGRGVDLASAGGR
FILLLLALPVLILGSWLVARFLLVPLIRRFSQIKEYVFLLAIGWCLGMAELAGGVGLSRE
IGAFSAGVALATSPIALYIAESLRPLRDFFLILFFFSLGAGVNLEKLPDLLLPALLLATI
LMLVKPWAFRRLLERTGEDRERSGEIGWRLGQLSEFSLLIAVLALDLGQIGDRASYLIQL
TTLFTFLVSTYLVVMRFYTPIAISDRLRRD
>DMJIHGIA_02243
MQDDPILFTIFLVFSGAALLATVALFARQALLIAYILLGALFGPWGFGFVDDPAVVKEIA
DIGIIFLLFLLGLDLKPQELLNLLRKTTLVTLGSSLLFFVIGFSVAWLFGFSWVESLVVG
GTMTFSSTIIGLKLLPTTVLHHQRTGEIIISILLLQDLLAIVMLLLLEGRGVDLASAGGR
FILLLLALPVLILGSWLVARFLLVPLIRRFSQIKEYVFLLAIGWCLGMAELAGGVGLSRE
IGAFSAGVALATSPIALYIAESLRPLRDFFLILFFFSLGAGVNLEKLPDLLLPALLLATI
LMLVKPWAFRRLLERTGEDRERSGEIGWRLGQLSEFSLLIAVLALDLGQIGDRASYLIQL
TTLFTFLVSTYLVVMRFYTPIAISDRLRRD
>DDLEKDFJ_02606
MRGDPILFTIFLVFSGAALLATVALFARQALLIAYILLGALFGPWGFGFVDDPAVVKEIA
DIGIIFLLFLLGLDLKPQELLNLLRKTTLVTLGSSLLFFVIGFSVAWLFGFSWVESLVVG
GTMTFSSTIIGLKLLPTTVLHHQRTGEIIISILLLQDLLAIVMLLLLLLLLLLEGRGVDL
ASAGGRFILLLLVLPVLILGSWLVARFLLIPLIRRFSQIKEYVFLLAIGWCLGMAELAGG
VGLSREIGAFSAGVALATSPIALYIAESLRPLRDFFLILFFFSLGAGVNLEKLPDLLLPA
LLLATILMLVKPWAFRYLLERTGEDRERSGEIGWRLGQLSEFSLLIAVLALDLGQIGDRA
SYLIQLTTLFTFLVSTYLVVMRFYTPIAISDRLRRD
>NGAMOLHF_00512
MRGDPILFTIFLVFSGAALLATVALFARQALLIAYILLGALFGPWGFGFVDDPAVVKEIA
DIGIIFLLFLLGLDLKPQELLNLLRKTTLVTLGSSLLFFVIGFSVAWLFGFSWVESLVVG
GTMTFSSTIIGLKLLPTTVLHHQRTGEIIISILLLQDLLAIVMLLLLLLLEGRGVDLASA
GGRFILLLLVLPVLILGSWLVARFLLIPLIRRFSQIKEYVFLLAIGWCLGMAELAGGVGL
SREIGAFSAGVALATSPIALYIAESLRPLRDFFLILFFFSLGAGVNLEKLPDLLLPALLL
ATILMLVKPWAFRYLLERTGEDRERSGEIGWRLGQLSEFSLLIAVLALDLGQIGDRASYL
IQLTTLFTFLVSTYLVVMRFYTPIAISDRLRRD
>LHPEGIIC_00381
MQDDPILFTIFLVFSGAALLATVALFARQALLIAYILLGALFGPWGFGFVDDPAVVKEIA
DIGIIFLLFLLGLDLKPQELLNLLRKTTLVTLGSSLLFFVIGFSVAWLFGFSWVESLVVG
GTMTFSSTIIGLKLLPTTVLHHQRTGEIIISILLLQDLLAIVMLLLLEGRGVDLASAGGR
FILLLLALPVLILGSWLVARFLLVPLIRRFSQIKEYVFLLAIGWCLGMAELAGGVGLSRE
IGAFSAGVALATSPIALYIAESLRPLRDFFLILFFFSLGAGVNLEKLPDLLLPALLLATI
LMLVKPWAFRRLLERTGEDRERSGEIGWRLGQLSEFSLLIAVLALDLGQIGDRASYLIQL
TTLFTFLVSTYLVVMRFYTPIAISDRLRRD
>MCNPNBIB_02142
MQDDPILFTIFLVFSGAALLATVALFARQALLIAYILLGALFGPWGFGFVDDPAVVKEIA
DIGIIFLLFLLGLDLKPQELLNLLRKTTLVTLGSSLLFFVIGFSVAWLFGFSWVESLVVG
GTMTFSSTIIGLKLLPTTVLHHQRTGEIIISILLLQDLLAIVMLLLLEGRGVDLASAGGR
FILLLLALPVFDPRLLAGGALPFGSANSALQARSRSMCFCSLSAWCLGMAELAGGVGLSR
EIGAFSAGVALATSPIALYIAESLRPLRDFFLILFFFSPGSWGESGEATRSAAAGVAAGD
DSDAGFKPWAFRRLLGAHRRGS
