# Supplementary material for: The complete and closed genome of the facultative generalist Candidatus Endoriftia persephone from deep‐sea hydrothermal vents
Source: Mol Ecol Resour. 2022 Jun 30;22(8):3106–23. doi: 10.1111/1755-0998.13668 (PMC9796809; doi:10.1111/1755-0998.13668)
Supplement: Supplementary file 4 — Data S1 Zip file containing annotation/intermediary files, as well as in‐house bioinformatic scripts used in this manuscript. [file MEN-22-3106-s004.zip › Supplementary_File1/03-Orthology/pangenome_set/OG0000499.fa]

>ELPFPBOH_00252
MSEIRQLSSSDADFQSRLDALLAWESVSDRAVNDTVNNIIAEIRSRGDAALVEFTSRFDG
WQAASAADLELPLSRLEQAWNTIPAEQRQALEIAANRVRAYAEHQITDSWSYTEPDGTLL
GQQVTPLDRAGLYVPGGKAAYPSSVLMNAIPAKVAGVSELIMVVPTPGGELNELVLAAAH
VSGVDRVFLVGGAQAVAALAYGTESVPPVDKVVGPGNIYVATAKRAVFGQVGIDMVAGPS
EILIICDGNTDPDWIAMDLFSQAEHDEDAQSILICPDAGFIEQVQASIDRLLPSMERREI
IATALRVRGALITVKDMQEAVDVANFIAPEHLELSLENPEAMAKQIRHAGAIFMGRYTAE
AMGDYCAGPNHVLPTSRTARFSSPLGVYDFQKRSSLIMASPQGAASMAETASVLARGEGL
TAHARSAEYRGKS
>HMHBLCGN_01637
MSEIRQLSSSDADFQSRLDALLAWESVSDRAVNDTVNNIIAEIRSRGDAALVEFTSRFDG
WQAASAADLELPLSRLEQAWNTIPAEQRQALEIAANRVRAYAEHQITDSWSYTEPDGTLL
GQQVTPLDRAGLYVPGGKAAYPSSVLMNAIPAKVAGVSELIMVVPTPGGELNELVLAAAH
VSGVDRVFLVGGAQAVAALAYGTESVPPVDKVVGPGNIYVATAKRAVFGQVGIDMVAGPS
EILIICDGNTDPDWIAMDLFSQAEHDEDAQSILICPDAGFIEQVQASIDRLLPSMERREI
IATALRVRGALITVKDMQEAVDVANFIAPEHLELSLENPEAMAKQIRHAGAIFMGRYTAE
AMGDYCAGPNHVLPTSRTARFSSPLGVYDFQKRSSLIMASPQGAASMAETASVLARGEGL
TAHARSAEYRGKS
>DMJIHGIA_02239
MSEIRQLSSSDADFQSRLDALLAWESVSDRAVNDTVNNIIAEIRSRGDAALVEFTSRFDG
WQAASAADLELPLSRLEQAWNTIPAEQRQALEIAANRVRAYAEHQITDSWSYTEPDGTLL
GQQVTPLDRAGLYVPGGKAAYPSSVLMNAIPAKVAGVSELIMVVPTPGGELNELVLAAAH
VSGVDRVFLVGGAQAVAALAYGTESVPPVDKVVGPGNIYVATAKRAVFGQVGIDMVAGPS
EILIICDGNTDPDWIAMDLFSQAEHDEDAQSILICPDAGFIEQVQASIDRLLPSMERREI
IATALRVRGALITVKDMQEAVDVANFIAPEHLELSLENPEAMAKQIRHAGAIFMGRYTAE
AMGDYCAGPNHVLPTSRTARFSSPLGVYDFQKRSSLIMASPQGAASMAETASVLARGEGL
TAHARSAEYRGKS
>DDLEKDFJ_02609
MSEIRQLSSSDADFQSRLDALLAWESVSDRAVNDTVNNIIAEIRSRGDAALVEFTSRFDG
WQAASAADLELPLSRLEQAWNTIPAEQRQALEVAANRVRAYAEHQITDSWSYTEPDGTLL
GQQVTPLDRAGLYVPGGKAAYPSSVLMNAIPAKVAGVSELIMVVPTPGGELNELVLAAAH
VSGVDRVFLVGGAQAVAALAYGTESVPPVDKVVGPGNIYVATAKRAVFGQVGIDMVAGPS
EILIICDGKTDPDWIAMDLFSQAEHDEDAQSILICPDAGFIEQVQASIDKLLPSMERREI
IATALRVRGALITVKDMQEAVDVANFIAPEHLELSLENPEAMAKQIRHAGAIFMGRYTAE
AMGDYCAGPNHVLPTSRTARFSSPLGVYDFQKRSSLIMASPQGAASMAETASVLARGEGL
TAHARSAEYRGKS
>NGAMOLHF_00515
MSEIRQLSSSDADFQSRLDALLAWESVSDRAVNDTVNNIIAEIRSRGDAALVEFTSRFDG
WQAASAADLELPLSRLEQAWNTIPAEQRQALEVAANRVRAYAEHQITDSWSYTEPDGTLL
GQQVTPLDRAGLYVPGGKAAYPSSVLMNAIPAKVAGVSELIMVVPTPGGELNELVLAAAH
VSGVDRVFLVGGAQAVAALAYGTESVPPVDKVVGPGNIYVATAKRAVFGQVGIDMVAGPS
EILIICDGKTDPDWIAMDLFSQAEHDEDAQSILICPDAGFIEQVQASIDKLLPSMERREI
IATALRVRGALITVKDMQEAVDVANFIAPEHLELSLENPEAMAKQIRHAGAIFMGRYTAE
AMGDYCAGPNHVLPTSRTARFSSPLGVYDFQKRSSLIMASPQGAASMAETASVLARGEGL
TAHARSAEYRGKS
>LHPEGIIC_00378
MSEIRQLSSSDADFQSRLDALLAWESVSDRAVNDTVNNIIAEIRSRGDAALVEFTSRFDG
WQAASAADLELPLSRLEQAWNTIPAEQRQALEIAANRVRAYAEHQITDSWSYTEPDGTLL
GQQVTPLDRAGLYVPGGKAAYPSSVLMNAIPAKVAGVSELIMVVPTPGGELNELVLAAAH
VSGVDRVFLVGGAQAVAALAYGTESVPPVDKVVGPGNIYVATAKRAVFGQVGIDMVAGPS
EILIICDGNTDPDWIAMDLFSQAEHDEDAQSILICPDAGFIEQVQASIDRLLPSMERREI
IATALRVRGALITVKDMQEAVDVANFIAPEHLELSLENPEAMAKQIRHAGAIFMGRYTAE
AMGDYCAGPNHVLPTSRTARFSSPLGVYDFQKRSSLIMASPQGAASMAETASVLARGEGL
TAHARSAEYRGKS
>MCNPNBIB_04138
MVAGPSEILIICDGNTDPDWIAMDLFSQAEHDEDAQSILICPDAGFIEQVQASIDRLLPS
MERREIIATALRVRGALITVKDMQEAVDVANFIAPEHLELSLENPEAMAKQIRHRRCDLH
GSLHRRGDG
