# Supplementary material for: The complete and closed genome of the facultative generalist Candidatus Endoriftia persephone from deep‐sea hydrothermal vents
Source: Mol Ecol Resour. 2022 Jun 30;22(8):3106–23. doi: 10.1111/1755-0998.13668 (PMC9796809; doi:10.1111/1755-0998.13668)
Supplement: Supplementary file 4 — Data S1 Zip file containing annotation/intermediary files, as well as in‐house bioinformatic scripts used in this manuscript. [file MEN-22-3106-s004.zip › Supplementary_File1/03-Orthology/pangenome_set/OG0000500.fa]

>ELPFPBOH_00253
MKQLIDQWVRPEIRALSAYHVPDPGEMIKLDAMENPYTWPDELRREWLDLLAGVDVNRYP
DPQAAALKARLRDAMGVPAGAELILGNGSDELIQMLAMAVSGPGRVVMSVDPGFVMYRMI
ATFCGMEYVGVPLRSDDFSLDIDALLAAIERHQPALLFLAYPNNPTGNLFDAAEIERVIE
VAPGIVVVDEAYAPFTDESFMPRLGEFDNLLVMRTVSKMGLAGLRLGLLVGPAAWLEQID
KTRLPYNISVLSQLSAEFALRHQAVFDAQTSAILEERGRLFSVLRAIDGVAPYASQANFI
LLRVPEGRALELFEGLKERGVLVKCLHGAHPLLSDCLRVTVGTPQESETFLEHFTALLQG
>HMHBLCGN_01636
MKQLIDQWVRPEIRALSAYHVPDPGEMIKLDAMENPYTWPDELRREWLDLLAGVDVNRYP
DPQAAALKARLRDAMGVPAGAELILGNGSDELIQMLAMAVSGPGRVVMSVDPGFVMYRMI
ATFCGMEYVGVPLRSDDFSLDIDALLAAIERHQPALLFLAYPNNPTGNLFDAAEIERVIE
VAPGIVVVDEAYAPFTDESFMPRLGEFDNLLVMRTVSKMGLAGLRLGLLVGPAAWLEQID
KTRLPYNISVLSQLSAEFALRHQAVFDAQTSAILEERGRLFSVLRAIDGVAPYASQANFI
LLRVPEGRALELFEGLKERGVLVKCLHGAHPLLSDCLRVTVGTPQESETFLEHFTALLQG
>DMJIHGIA_02238
MKQLIDQWVRPEIRALSAYHVPDPGEMIKLDAMENPYTWPDELRREWLDLLAGVDVNRYP
DPQAAALKARLRDAMGVPAGAELILGNGSDELIQMLAMAVSGPGRVVMSVDPGFVMYRMI
ATFCGMEYVGVPLRSDDFSLDIDALLAAIERHQPALLFLAYPNNPTGNLFDAAEIERVIE
VAPGIVVVDEAYAPFTDESFMPRLGEFDNLLVMRTVSKMGLAGLRLGLLVGPAAWLEQID
KTRLPYNISVLSQLSAEFALRHQAVFDAQTSAILEERGRLFSVLRAIDGVAPYASQANFI
LLRVPEGRALELFEGLKERGVLVKCLHGAHPLLSDCLRVTVGTPQESETFLEHFTALLQG
>DDLEKDFJ_02610
MKQLIDQWVRPEIRALSAYHVPDPGEMIKLDAMENPYTWPDELRREWLDLLAGVDVNRYP
DPQAAALKARLRDAMGVPAGAELILGNGSDELIQMLAMAVSGPGRVVMSVDPGFVMYRMI
ATFCGMEYVGVPLRSDDFSLDIDALLAAVERHQPALLFLAYPNNPTGNLFDAAEIERVIE
AAPGIVVVDEAYAPFTDESFMPRLGEFESLLVMRTVSKMGLAGLRLGLLVGPAAWLEQID
KTRLPYNISVLSQLSAEFALRHQAVFDAQTSAIREERGRLFSALRAIDGVAPYASQANFI
LLRVPEGRALELFEGLKERGVLVKCLHGAHPLLSDCLRVTVGTPQESETFLEHFTALLQG
>NGAMOLHF_00516
MKQLIDQWVRPEIRALSAYHVPDPGEMIKLDAMENPYTWPDELRREWLDLLAGVDVNRYP
DPQAAALKARLRDAMGVPAGAELILGNGSDELIQMLAMAVSGPGRVVMSVDPGFVMYRMI
ATFCGMEYVGVPLRSDDFSLDIDALLAAVERHQPALLFLAYPNNPTGNLFDAAEIERVIE
AAPGIVVVDEAYAPFTDESFMPRLGEFESLLVMRTVSKMGLAGLRLGLLVGPAAWLEQID
KTRLPYNISVLSQLSAEFALRHQAVFDAQTSAIREERGRLFSALRAIDGVAPYASQANFI
LLRVPEGRALELFEGLKERGVLVKCLHGAHPLLSDCLRVTVGTPQESETFLEHFTALLQG
>LHPEGIIC_00377
MKQLIDQWVRPEIRALSAYHVPDPGEMIKLDAMENPYTWPDELRREWLDLLAGVDVNRYP
DPQAAALKARLRDAMGVPAGAELILGNGSDELIQMLAMAVSGPGRVVMSVDPGFVMYRMI
ATFCGMEYVGVPLRSDDFSLDIDALLAAIERHQPALLFLAYPNNPTGNLFDAAEIERVIE
VAPGIVVVDEAYAPFTDESFMPRLGEFDNLLVMRTVSKMGLAGLRLGLLVGPAAWLEQID
KTRLPYNISVLSQLSAEFALRHQAVFDAQTSAILEERGRLFSVLRAIDGVAPYASQANFI
LLRVPEGRALELFEGLKERGVLVKCLHGAHPLLSDCLRVTVGTPQESETFLEHFTALLQG
>MCNPNBIB_02300
MRASCHASVSSTHLLVMRTVSKMGLAGLRLGLLVGPAAWLEQIDKTRLPYNISVLSQLSA
EFALRHQAVFDAQTSAILEERGRLFSVLRAIDGVAPYASQANFILLRVPEGRALELFEGL
KERGVLVKCLHGAHPLLSDCLRVTVGTPQESETFLEHFTALLQG
