# Supplementary material for: The complete and closed genome of the facultative generalist Candidatus Endoriftia persephone from deep‐sea hydrothermal vents
Source: Mol Ecol Resour. 2022 Jun 30;22(8):3106–23. doi: 10.1111/1755-0998.13668 (PMC9796809; doi:10.1111/1755-0998.13668)
Supplement: Supplementary file 4 — Data S1 Zip file containing annotation/intermediary files, as well as in‐house bioinformatic scripts used in this manuscript. [file MEN-22-3106-s004.zip › Supplementary_File1/03-Orthology/pangenome_set/OG0000501.fa]

>ELPFPBOH_00254
MRKRILLLALISGLFLSLPAMATNGYWSYGYGPKSKSIAGACVAMSFGAMCAASNPASLV
RVGNRIEAGASLFAPTRGFTANDDAQTPPYASIPPGEYKSANDLFLLPHFASNYMLDEQS
SIGVAIGANGGMNTEYDSAVFARFSPPGVLEYQASAPVGVDLKQMFVGISYSRLLSEEHS
IGITPILAVQSISVTGLEPFRMFSKYPDSVTNNGTDVSVGGGVRFGWLWRVNQQLKLGAS
YQTRLWMQKFDSYKGLFAEAGDFDIPPNFDLGFSYRFTPEWTFAFDYQRIQYSEVNAVGN
PADLVFIPGSTLLGTDDGLGFGWNDQNVYKFGVQWQYSDDLTLRAGYSYATDTFENSQAL
FNILAPAVIKEHFTGGFGLKLGGGHELNAAFMYAPEEQVTGTNPNTGPQTGDLWMDQWEV
EIGWAMRF
>HMHBLCGN_01635
MRKRILLLALISGLFLSLPAMATNGYWSYGYGPKSKSIAGACVAMSFGAMCAASNPASLV
RVGNRIEAGASLFAPTRGFTANDDAQTPPYASIPPGEYKSANDLFLLPHFASNYMLDEQS
SIGVAIGANGGMNTEYDSAVFARFSPPGVLEYQASAPVGVDLKQMFVGISYSRLLSEEHS
IGITPILAVQSISVTGLEPFRMFSKYPDSVTNNGTDVSVGGGVRFGWLWRVNQQLKLGAS
YQTRLWMQKFDSYKGLFAEAGDFDIPPNFDLGFSYRFTPEWTFAFDYQRIQYSEVNAVGN
PADLVFIPGSTLLGTDDGLGFGWNDQNVYKFGVQWQYSDDLTLRAGYSYATDTFENSQAL
FNILAPAVIKEHFTGGFGLKLGGGHELNAAFMYAPEEQVTGTNPNTGPQTGDLWMDQWEV
EIGWAMRF
>DMJIHGIA_02237
MRKRILLLALISGLFLSLPAMATNGYWSYGYGPKSKSIAGACVAMSFGAMCAASNPASLV
RVGNRIEAGASLFAPTRGFTANDDAQTPPYASIPPGEYKSANDLFLLPHFASNYMLDEQS
SIGVAIGANGGMNTEYDSAVFARFSPPGVLEYQASAPVGVDLKQMFVGISYSRLLSEEHS
IGITPILAVQSISVTGLEPFRMFSKYPDSVTNNGTDVSVGGGVRFGWLWRVNQQLKLGAS
YQTRLWMQKFDSYKGLFAEAGDFDIPPNFDLGFSYRFTPEWTFAFDYQRIQYSEVNAVGN
PADLVFIPGSTLLGTDDGLGFGWNDQNVYKFGVQWQYSDDLTLRAGYSYATDTFENSQAL
FNILAPAVIKEHFTGGFGLKLGGGHELNAAFMYAPEEQVTGTNPNTGPQTGDLWMDQWEV
EIGWAMRF
>DDLEKDFJ_02611
MRKRILLLALISGLFLSLPAMATNGYWSYGYGPKSKSIAGACVAMSFGAMCAASNPASLV
RVGNRIEAGASLFAPTRGFTANDDTQTPPYASIPPGEYKSANDLFLLPHFASNYMLDEQS
SIGVAIGANGGMNTEYDSAVFARFSPPGVSEYQASAPVGVDLKQMFVGISYSRLLSEEHS
IGITPILAVQSISVTGLEPFRMFSKYPDSVTNNGTDVSVGGGVRFGWLWRVNQQLKLGAS
YQSRLWMQKFDSYKGLFAEEGDFDIPPNFDLGFSYRFTPEWTFAFDYQRIQYSEVNAVGN
PADLVFIPGSTLLGTDDGLGFGWNDQNVYKFGVQWQYSDDLTLRAGYSYATDTFENSQAL
FNILAPAVIKEHFTGGFGLKLGGGHELNAAFMYAPEEQVTGTNPNTGPQTGDLWMDQWEV
EIGWAMRF
>NGAMOLHF_00517
MRKRILLLALISGLFLSLPAMATNGYWSYGYGPKSKSIAGACVAMSFGAMCAASNPASLV
RVGNRIEAGASLFAPTRGFTANDDTQTPPYASIPPGEYKSANDLFLLPHFASNYMLDEQS
SIGVAIGANGGMNTEYDSAVFARFSPPGVSEYQASAPVGVDLKQMFVGISYSRLLSEEHS
IGITPILAVQSISVTGLEPFRMFSKYPDSVTNNGTDVSVGGGVRFGWLWRVNQQLKLGAS
YQSRLWMQKFDSYKGLFAEEGDFDIPPNFDLGFSYRFTPEWTFAFDYQRIQYSEVNAVGN
PADLVFIPGSTLLGTDDGLGFGWNDQNVYKFGVQWQYSDDLTLRAGYSYATDTFENSQAL
FNILAPAVIKEHFTGGFGLKLGGGHELNAAFMYAPEEQVTGTNPNTGPQTGDLWMDQWEV
EIGWAMRF
>LHPEGIIC_00376
MRKRILLLALISGLFLSLPAMATNGYWSYGYGPKSKSIAGACVAMSFGAMCAASNPASLV
RVGNRIEAGASLFAPTRGFTANDDAQTPPYASIPPGEYKSANDLFLLPHFASNYMLDEQS
SIGVAIGANGGMNTEYDSAVFARFSPPGVLEYQASAPVGVDLKQMFVGISYSRLLSEEHS
IGITPILAVQSISVTGLEPFRMFSKYPDSVTNNGTDVSVGGGVRFGWLWRVNQQLKLGAS
YQTRLWMQKFDSYKGLFAEAGDFDIPPNFDLGFSYRFTPEWTFAFDYQRIQYSEVNAVGN
PADLVFIPGSTLLGTDDGLGFGWNDQNVYKFGVQWQYSDDLTLRAGYSYATDTFENSQAL
FNILAPAVIKEHFTGGFGLKLGGGHELNAAFMYAPEEQVTGTNPNTGPQTGDLWMDQWEV
EIGWAMRF
>MCNPNBIB_02301
MRKRILLLALISGLFLSLPAMATNGYWSYGYGPNSKSIAGACVAMSFGAMCAASNPASLV
RVGNRIEAGASLFAPTRGFTANDDAQTPPYASIPPGEYKSANDLFLLPHFASNYMLDEQS
SIGVAIGANGGMNTEYDSAVFARFSPPGVPEYQASAPVGVDLKQMFVGISLFAPAERGAT
RSVSLRSWRCSRSLSPAWSRSGCSPSTPIQ
