# Supplementary material for: The complete and closed genome of the facultative generalist Candidatus Endoriftia persephone from deep‐sea hydrothermal vents
Source: Mol Ecol Resour. 2022 Jun 30;22(8):3106–23. doi: 10.1111/1755-0998.13668 (PMC9796809; doi:10.1111/1755-0998.13668)
Supplement: Supplementary file 4 — Data S1 Zip file containing annotation/intermediary files, as well as in‐house bioinformatic scripts used in this manuscript. [file MEN-22-3106-s004.zip › Supplementary_File1/03-Orthology/pangenome_set/OG0000502.fa]

>ELPFPBOH_00256
MSSLAWKINRIKAMSPAELLFRVGRVVQGKVEKQRLSAGWRPKPKGSVGSRGGLFQGESE
QIVSQWRAAYAGQLAGYEPLLDGDVDIFGHLKVNLLDGFNWHRDPESGIVAPLLYGKGID
YRDNHQVGNCKTLWEVARHPHLVPLAVAYAVTGDERYVRLVTSQIDSWIAQNPFGLGVHW
CSTLEVALRLVAWALVHSLFCLRDEQGLFSRVSDSEALGNAIYQHAHFIRHYLSRHSSAN
NHLIGELTGLWLGCRVFDLGAEGEVWAALAKRELEAEAVKQVFEDGVNKEQANYYHLWVM
EYLYLNWLVGERYAEPFSDTFRERIIGMQRFISALRPPGGVVPQIGDSDDGVVARFEPAD
SPDPYREVCSAIQAVLEDGCEAQYLSQKVFWYSLIAGRSAQIDAGPEADDQPAGQLFPKG
GYAVLRGGGAHLIFDAGPLGYPSIAAHGHADALSFCMALDGQWWLVDPGTYCYHTQPDWR
DYFRSTAAHNALEVNGHDQSLIGGAFLWLQRSKQQIGELQQSADGEQQSISGSVSGYADP
QIRHHREITLDARQRKLRVTDRIEGGAAALRLLFQFHPNVRLYPGELKHHFYAEIEGEPH
RLEICADEALQWEVRHGEENPHLGWYSERLGQKVPIDVLVGTLQAASGCTINCEFSW
>HMHBLCGN_01632
MSSLAWKINRIKAMSPAELLFRVGRVVQGKVEKQRLSAGWRPKPKGSVGSRGGLFQGESE
QIVSQWRAAYAGQLAGYEPLLDGDVDIFGHLKVNLLDGFNWHRDPESGIVAPLLYGKGID
YRDNHQVGNCKTLWEVARHPHLVPLAVAYAVTGDERYVRLVTSQIDSWIAQNPFGLGVHW
CSTLEVALRLVAWALVHSLFCLRDEQGLFSRVSDSEALGNAIYQHAHFIRHYLSRHSSAN
NHLIGELTGLWLGCRVFDLGAEGEVWAALAKRELEAEAVKQVFEDGVNKEQANYYHLWVM
EYLYLNWLVGERYAEPFSDTFRERIIGMQRFISALRPPGGVVPQIGDSDDGVVARFEPAD
SPDPYREVCSAIQAVLEDGCEAQYLSQKVFWYSLIAGRSAQIDAGPEADDQPAGQLFPKG
GYAVLRGGGAHLIFDAGPLGYPSIAAHGHADALSFCMALDGQWWLVDPGTYCYHTQPDWR
DYFRSTAAHNALEVNGHDQSLIGGAFLWLQRSKQQIGELQQSADGEQQSISGSVSGYADP
QIRHHREITLDARQRKLRVTDRIEGGAAALRLLFQFHPNVRLYPGELKHHFYAEIEGEPH
RLEICADEALQWEVRHGEENPHLGWYSERLGQKVPIDVLVGTLQAASGCTINCEFSW
>DMJIHGIA_02235
MSSLAWKINRIKAMSPAELLFRVGRVVQGKVEKQRLSAGWRPKPKGSVGSRGGLFQGESE
QIVSQWRAAYAGQLAGYEPLLDGDVDIFGHLKVNLLDGFNWHRDPESGIVAPLLYGKGID
YRDNHQVGNCKTLWEVARHPHLVPLAVAYAVTGDERYVRLVTSQIDSWIAQNPFGLGVHW
CSTLEVALRLVAWALVHSLFCLRDEQGLFSRVSDSEALGNAIYQHAHFIRHYLSRHSSAN
NHLIGELTGLWLGCRVFDLGAEGEVWAALAKRELEAEAVKQVFEDGVNKEQANYYHLWVM
EYLYLNWLVGERYAEPFSDTFRERIIGMQRFISALRPPGGVVPQIGDSDDGVVARFEPAD
SPDPYREVCSAIQAVLEDGCEAQYLSQKVFWYSLIAGRSAQIDAGPEADDQPAGQLFPKG
GYAVLRGGGAHLIFDAGPLGYPSIAAHGHADALSFCMALDGQWWLVDPGTYCYHTQPDWR
DYFRSTAAHNALEVNGHDQSLIGGAFLWLQRSKQQIGELQQSADGEQQSISGSVSGYADP
QIRHHREITLDARQRKLRVTDRIEGGAAALRLLFQFHPNVRLYPGELKHHFYAEIEGEPH
RLEICADEALQWEVRHGEENPHLGWYSERLGQKVPIDVLVGTLQAASGCTINCEFSW
>DDLEKDFJ_02613
MSSLAWKINRIKAMSPAELLFRVGRVVQGKFEKQRLSAGWRPKPKGAVGSRGGLFQGESE
QIVSQWRAAYAGQLAGYEPLLDGDVDIFGHLKVNLLDGFNWHRDPESGIVAPLLYGKDID
YRDNDQVGNCKTLWEVARHPHLVPLAVAYAVTGDERYARLVTSQIDSWIAQNPFGLGVHW
CSTLEVALRLVAWALVHSLFYLRDEQGLFSRVSDSEVLGNAIYQHAHFIRHYLSRHSSAN
NHLIGELTGLWLGCRVFDLGAEGEAWAALAKRELEAEAVKQVFEDGVNKEQANYYHLWVM
EYLYLNWLVGERYAEPFSDTFRERIIGMQRFISALRPPGGVVPQIGDSDDGVVARFEPAD
SPDPYREVCSAIQAVLEDGCEALYLSQKVFWYSLIAGRSAQIDAGPQADDQPAGQLFPKG
GYAVLRGGGAHLIFDAGPLGYPSIAAHGHADALSFCMALDGQWWLVDPGTYCYHTQPDWR
DYFRSTAAHNTLEVNGHDQSLIGGAFLWLQRSKQQIGELQQSADGEQQSISGSVSGYADP
QISHHREITLDARQRKLRVTDRIEGGAAALRLLFQFHPNVRLYPGELKHHFYAEIEGEPH
RLEICADEALQWEVRRGEENPHLGWYSERLGQKVPIDVLVGTLQAASGCTINCEFSW
>NGAMOLHF_00519
MSSLAWKINRIKAMSPAELLFRVGRVVQGKFEKQRLSAGWRPKPKGAVGSRGGLFQGESE
QIVSQWRAAYAGQLAGYEPLLDGDVDIFGHLKVNLLDGFNWHRDPESGIVAPLLYGKDID
YRDNDQVGNCKTLWEVARHPHLVPLAVAYAVTGDERYARLVTSQIDSWIAQNPFGLGVHW
CSTLEVALRLVAWALVHSLFYLRDEQGLFSRVSDSEVLGNAIYQHAHFIRHYLSRHSSAN
NHLIGELTGLWLGCRVFDLGAEGEAWAALAKRELEAEAVKQVFEDGVNKEQANYYHLWVM
EYLYLNWLVGERYAEPFSDTFRERIIGMQRFISALRPPGGVVPQIGDSDDGVVARFEPAD
SPDPYREVCSAIQAVLEDGCEALYLSQKVFWYSLIAGRSAQIDAGPQADDQPAGQLFPKG
GYAVLRGGGAHLIFDAGPLGYPSIAAHGHADALSFCMALDGQWWLVDPGTYCYHTQPDWR
DYFRSTAAHNTLEVNGHDQSLIGGAFLWLQRSKQQIGELQQSADGEQQSISGSVSGYADP
QISHHREITLDARQRKLRVTDRIEGGAAALRLLFQFHPNVRLYPGELKHHFYAEIEGEPH
RLEICADEALQWEVRRGEENPHLGWYSERLGQKVPIDVLVGTLQAASGCTINCEFSW
>LHPEGIIC_00374
MSSLAWKINRIKAMSPAELLFRVGRVVQGKVEKQRLSAGWRPKPKGSVGSRGGLFQGESE
QIVSQWRAAYAGQLAGYEPLLDGDVDIFGHLKVNLLDGFNWHRDPESGIVAPLLYGKGID
YRDNHQVGNCKTLWEVARHPHLVPLAVAYAVTGDERYVRLVTSQIDSWIAQNPFGLGVHW
CSTLEVALRLVAWALVHSLFCLRDEQGLFSRVSDSEALGNAIYQHAHFIRHYLSRHSSAN
NHLIGELTGLWLGCRVFDLGAEGEVWAALAKRELEAEAVKQVFEDGVNKEQANYYHLWVM
EYLYLNWLVGERYAEPFSDTFRERIIGMQRFISALRPPGGVVPQIGDSDDGVVARFEPAD
SPDPYREVCSAIQAVLEDGCEAQYLSQKVFWYSLIAGRSAQIDAGPEADDQPAGQLFPKG
GYAVLRGGGAHLIFDAGPLGYPSIAAHGHADALSFCMALDGQWWLVDPGTYCYHTQPDWR
DYFRSTAAHNALEVNGHDQSLIGGAFLWLQRSKQQIGELQQSADGEQQSISGSVSGYADP
QIRHHREITLDARQRKLRVTDRIEGGAAALRLLFQFHPNVRLYPGELKHHFYAEIEGEPH
RLEICADEALQWEVRHGEENPHLGWYSERLGQKVPIDVLVGTLQAASGCTINCEFSW
>MCNPNBIB_02229
MRRREVWAALAKRELEAEAVKQVFEDGVNKEQANYYHLWVMEYLYLNWLVGERYAEPFSD
TFRERIIGMQRFISALRPPGGVVPQIGDSDDGVVARFEPADSPDPYREVCSAIQAVLEDG
CEAQYLSQKVFWYSLIAGRSAQIDAGPEADDQPAGQLFPKGGYAVLRGGGAHLIFDAGPL
GYPSIAAHGHADALSFCMALDGQWWLVDPGTYCYHTQPDWRDYFRSTAAHNALEVNGHDQ
SLIGGAFLWLQRSKQQIGELQQSADGEQQSISGSVSGYADPQIRHHREITLDARQRKLRV
TDRIEGGAAALRLLFQFHPNVRLYPGELKHHFYAEIEGEPHRLEICADEAPAVGSAARRR
ESPSGLVLGAARSEGADSMSWSALCRLLRAVPSTANSAGSHCCRNQPGSGEGMACPRS
