# Supplementary material for: The complete and closed genome of the facultative generalist Candidatus Endoriftia persephone from deep‐sea hydrothermal vents
Source: Mol Ecol Resour. 2022 Jun 30;22(8):3106–23. doi: 10.1111/1755-0998.13668 (PMC9796809; doi:10.1111/1755-0998.13668)
Supplement: Supplementary file 4 — Data S1 Zip file containing annotation/intermediary files, as well as in‐house bioinformatic scripts used in this manuscript. [file MEN-22-3106-s004.zip › Supplementary_File1/03-Orthology/pangenome_set/OG0000503.fa]

>ELPFPBOH_00257
MAAAQLILSVDYEVFGDGSGEPRRCVQDPARRIMQVAEGFDAPVTLFVDAAGFAMMESEL
RSVCSVAAIKAQLAAALERGHDLQLHLHPQWEGGRMDAEGEWQLDLSRWRIADLSDGEIR
VLLKEGRTWLEDLARSRQPDYRCIAFRAGGWCIQPSERVVRALRKLDFLIDSSVAPGMRN
TTKGEWLDFTKAPKLPYWMTRGDVCTPEKKGLYEMPIATARIDPVRHMRALVAVKGRPDA
GFASGCEGSYRGPGGTVSGVVGRLAKLSKLGQVMLDFSSMPSRVLIDVSRKWLKQFDGVT
DVPLPLVAIGHTKNFSAASEQALAEYLEWASGEGIAFTTFPAWLDALNAD
>HMHBLCGN_01631
MAAAQLILSVDYEVFGDGSGEPRRCVQDPARRIMQVAEGFDAPVTLFVDAAGFAMMESEL
RSVCSVAAIKAQLAAALERGHDLQLHLHPQWEGGRMDAEGEWQLDLSRWRIADLSDGEIR
VLLKEGRTWLEDLARSRQPDYRCIAFRAGGWCIQPSERVVRALRKLDFLIDSSVAPGMRN
TTKGEWLDFTKAPKLPYWMTRGDVCTPEKKGLYEMPIATARIDPVRHMRALVAVKGRPDA
GFASGCEGSYRGPGGTVSGVVGRLAKLSKLGQVMLDFSSMPSRVLIDVSRKWLKQFDGVT
DVPLPLVAIGHTKNFSAASEQALAEYLEWASGEGIAFTTFPAWLDALNAD
>DMJIHGIA_02234
MAAAQLILSVDYEVFGDGSGEPRRCVQDPARRIMQVAEGFDAPVTLFVDAAGFAMMESEL
RSVCSVAAIKAQLAAALERGHDLQLHLHPQWEGGRMDAEGEWQLDLSRWRIADLSDGEIR
VLLKEGRTWLEDLARSRQPDYRCIAFRAGGWCIQPSERVVRALRKLDFLIDSSVAPGMRN
TTKGEWLDFTKAPKLPYWMTRGDVCTPEKKGLYEMPIATARIDPVRHMRALVAVKGRPDA
GFASGCEGSYRGPGGTVSGVVGRLAKLSKLGQVMLDFSSMPSRVLIDVSRKWLKQFDGVT
DVPLPLVAIGHTKNFSAASEQALAEYLEWASGEGIAFTTFPAWLDALNAD
>DDLEKDFJ_02614
MAAAQLILSVDYEVFGDGSGEPRHCVQDPARRIMQVAEGFDAPVTLFVDAAGFAMMESEL
RSVCSVAAIKAQLAAALERGHDLQLHLHPQWEGGRMDAEGEWQLDLSRWRIADLSDGEIR
LLLKEGRTWLEDLARSRQPDYRCIAFRAGGWCIQPSERVVRALRKLDFLVDSSVAPGMRN
TTKGEWLDFTKAPKLPYWMTRGDVCTPEKKGLYEMPIATARIDPVRHMRALVAVKGRPDA
GFASGCEGSYRGPGGTVSGVVGRLAKLSKLGQVMLDFSSMPSRVLIDVSRKWLKQFDGVT
DVPLPLVAIGHTKNFSVASEQSLAEYLEWASGEGIAFTTFPAWLDALNAD
>NGAMOLHF_00520
MAAAQLILSVDYEVFGDGSGEPRHCVQDPARRIMQVAEGFDAPVTLFVDAAGFAMMESEL
RSVCSVAAIKAQLAAALERGHDLQLHLHPQWEGGRMDAEGEWQLDLSRWRIADLSDGEIR
LLLKEGRTWLEDLARSRQPDYRCIAFRAGGWCIQPSERVVRALRKLDFLVDSSVAPGMRN
TTKGEWLDFTKAPKLPYWMTRGDVCTPEKKGLYEMPIATARIDPVRHMRALVAVKGRPDA
GFASGCEGSYRGPGGTVSGVVGRLAKLSKLGQVMLDFSSMPSRVLIDVSRKWLKQFDGVT
DVPLPLVAIGHTKNFSVASEQSLAEYLEWASGEGIAFTTFPAWLDALNAD
>LHPEGIIC_00373
MAAAQLILSVDYEVFGDGSGEPRRCVQDPARRIMQVAEGFDAPVTLFVDAAGFAMMESEL
RSVCSVAAIKAQLAAALERGHDLQLHLHPQWEGGRMDAEGEWQLDLSRWRIADLSDGEIR
VLLKEGRTWLEDLARSRQPDYRCIAFRAGGWCIQPSERVVRALRKLDFLIDSSVAPGMRN
TTKGEWLDFTKAPKLPYWMTRGDVCTPEKKGLYEMPIATARIDPVRHMRALVAVKGRPDA
GFASGCEGSYRGPGGTVSGVVGRLAKLSKLGQVMLDFSSMPSRVLIDVSRKWLKQFDGVT
DVPLPLVAIGHTKNFSAASEQALAEYLEWASGEGIAFTTFPAWLDALNAD
>MCNPNBIB_01431
MPKVSGQLDLSRWRIADLSDGEIRVLLKEGRTWLEDLARSRQPDYRCIAFRAGGWCIQPS
ERVVRTLRKLDFLIDSSVAPGMRNTTKGEWVDLYQGPESCPTG
