# Supplementary material for: The complete and closed genome of the facultative generalist Candidatus Endoriftia persephone from deep‐sea hydrothermal vents
Source: Mol Ecol Resour. 2022 Jun 30;22(8):3106–23. doi: 10.1111/1755-0998.13668 (PMC9796809; doi:10.1111/1755-0998.13668)
Supplement: Supplementary file 4 — Data S1 Zip file containing annotation/intermediary files, as well as in‐house bioinformatic scripts used in this manuscript. [file MEN-22-3106-s004.zip › Supplementary_File1/03-Orthology/pangenome_set/OG0000504.fa]

>ELPFPBOH_00260
MVDLNELESYCNAQLGANEFDDYCPNGVQVEAAQQVRRLMVGVTACQALIDAAVEWRADA
LLVHHGFFWKGEAAPLRGIKGRRIASLIKNNVSLLAYHLPLDAHPEWGNNRQLARVLGLE
SAQSTPAGRGLVWQAELSRPISGVTLERQIAQALGRTPLHIDAAERMIGRIGWCSGAAQG
FIEEVADLGLDAYISGEISESTVHLARERGIHYFAAGHHATERYGVQALGERLAERFALE
LSFIDIDSPA
>HMHBLCGN_01628
MVDLNELESYCNAQLGANEFDDYCPNGVQVEAAQQVRRLMVGVTACQALIDAAVEWRADA
LLVHHGFFWKGEAAPLRGIKGRRIASLIKNNVSLLAYHLPLDAHPEWGNNRQLARVLGLE
SAQSTPAGRGLVWQAELSRPISGVTLERQIAQALGRTPLHIDAAERMIGRIGWCSGAAQG
FIEEVADLGLDAYISGEISESTVHLARERGIHYFAAGHHATERYGVQALGERLAERFALE
LSFIDIDSPA
>DMJIHGIA_02231
MVDLNELESYCNAQLGANEFDDYCPNGVQVEAAQQVRRLMVGVTACQALIDAAVEWRADA
LLVHHGFFWKGEAAPLRGIKGRRIASLIKNNVSLLAYHLPLDAHPEWGNNRQLARVLGLE
SAQSTPAGRGLVWQAELSRPISGVTLERQIAQALGRTPLHIDAAERMIGRIGWCSGAAQG
FIEEVADLGLDAYISGEISESTVHLARERGIHYFAAGHHATERYGVQALGERLAERFALE
LSFIDIDSPA
>DDLEKDFJ_02617
MVDLNELESYCNAQLGANEFDDYCPNGVQVEAAQQVRRLMVGVTACQALIDAAVEWRADA
LLVHHGFFWKGEAAPLRGIKGRRIASLIKNNVSLLAYHLPLDAHPEWGNNRQLARVLGLA
SAQSTPAGRGLVWQAELSRPISGVTLERQIAQALGRTPLHIDAAERMIGRIGWCSGAAQG
FIEEVADLGLDAYISGEISESTVHLARERGIHYFAAGHHATERYGVQALGERLAERFELE
LSFIDIDSPA
>NGAMOLHF_00678
MVDLNELESYCNAQLGANEFDDYCPNGVQVEAAQQVRRLMVGVTACQALIDAAVEWRADA
LLVHHGFFWKGEAAPLRGIKGRRIASLIKNNVSLLAYHLPLDAHPEWGNNRQLARVLGLA
SAQSTPAGRGLVWQAELSRPISGVTLERQIAQALGRTPLHIDAAERMIGRIGWCSGAAQG
FIEEVADLGLDAYISGEISESTVHLARERGIHYFAAGHHATERYGVQALGERLAERFELE
LSFIDIDSPA
>LHPEGIIC_00370
MVDLNELESYCNAQLGANEFDDYCPNGVQVEAAQQVRRLMVGVTACQALIDAAVEWRADA
LLVHHGFFWKGEAAPLRGIKGRRIASLIKNNVSLLAYHLPLDAHPEWGNNRQLARVLGLE
SAQSTPAGRGLVWQAELSRPISGVTLERQIAQALGRTPLHIDAAERMIGRIGWCSGAAQG
FIEEVADLGLDAYISGEISESTVHLARERGIHYFAAGHHATERYGVQALGERLAERFALE
LSFIDIDSPA
>MCNPNBIB_01603
MVDLNELESYCNAQLGANEFDDYCPNGVQVEATQQVQRLMVGVTACQALIDAAVEWRADA
LLVHHGFFWKGETAPLRGIKGRRIASLIKNNVSLLAYHSAAGWPIRSGATSRQLARXVAR
VGVGPEYPRRPGAGVAGGIVPADKWGDAGAADRSGVGANSAAY
