# Supplementary material for: The complete and closed genome of the facultative generalist Candidatus Endoriftia persephone from deep‐sea hydrothermal vents
Source: Mol Ecol Resour. 2022 Jun 30;22(8):3106–23. doi: 10.1111/1755-0998.13668 (PMC9796809; doi:10.1111/1755-0998.13668)
Supplement: Supplementary file 4 — Data S1 Zip file containing annotation/intermediary files, as well as in‐house bioinformatic scripts used in this manuscript. [file MEN-22-3106-s004.zip › Supplementary_File1/03-Orthology/pangenome_set/OG0000506.fa]

>ELPFPBOH_00263
MKKLFFAFLLAAAPLMGFASGGGVHLDDADIDLSDEASLQRGAKYFVNYCLSCHSAKFQR
YNRMARDLGLTEEEVKQNLMFTTDKIGNTMTIAMPQEQAEAWFGTAPPDLSVIARARGVD
WLYTYFRSFYVDESRPFGVNNIVFPDVGMPHVLWELQGPQKAVFRTEQDAAGNETHVFDK
FEQIAPGKLSPGEYDDVARDLTAFLSYVGEPIQMKRKSMGIWVLLFIAAFFGLAYMLKKE
YWKDVH
>HMHBLCGN_01625
MKKLFFAFLLAAAPLMGFASGGGVHLDDADIDLSDEASLQRGAKYFVNYCLSCHSAKFQR
YNRMARDLGLTEEEVKQNLMFTTDKIGNTMTIAMPQEQAEAWFGTAPPDLSVIARARGVD
WLYTYFRSFYVDESRPFGVNNIVFPDVGMPHVLWELQGPQKAVFRTEQDAAGNETHVFDK
FEQIAPGKLSPGEYDDVARDLTAFLSYVGEPIQMKRKSMGIWVLLFIAAFFGLAYMLKKE
YWKDVH
>DMJIHGIA_02228
MKKLFFAFLLAAAPLMGFASGGGVHLDDADIDLSDEASLQRGAKYFVNYCLSCHSAKFQR
YNRMARDLGLTEEEVKQNLMFTTDKIGNTMTIAMPQEQAEAWFGTAPPDLSVIARARGVD
WLYTYFRSFYVDESRPFGVNNIVFPDVGMPHVLWELQGPQKAVFRTEQDAAGNETHVFDK
FEQIAPGKLSPGEYDDVARDLTAFLSYVGEPIQMKRKSMGIWVLLFIAAFFGLAYMLKKE
YWKDVH
>DDLEKDFJ_02620
MKKLFFAFLLAAAPLMGFASGGGVHLDDADIDLSDEASLQRGAKYFVNYCLSCHSAKFQR
YNRMARDLGLTEEEVKQNLMFTTDKIGNTMTIAMPQEQAEAWFGTAPPDLSVIARARGVD
WLYTYFRSFYVDESRPFGVNNIVFPDVGMPHVLWELQGPQKAVFRTEQDAAGNETHVFDK
FEQIAPGKLSPGEYDDVARDLTAFLSYVGEPIQMKRKSMGIWVLLFIAAFFVLAYMLKKE
YWKDVH
>NGAMOLHF_03056
MGFASGGGVHLDDADIDLSDEASLQRGAKYFVNYCLSCHSAKFQRYNRMARDLGLTEEEV
KQNLMFTTDKIGNTMTIAMPQEQAEAWFGTAPPDLSVIARARGVDWLYTYFRSFYVDESR
PFGVNNIVFPDVGMPHVLWELQGPQKAVFRTEQDAAGNETHVFDKFEQIAPGKLSPGEYD
DVARDLTAFLSYVGEPIQMKRKSMGIWVLLFIAAFFVLAYMLKKEYWKDVH
>LHPEGIIC_00367
MKKLFFAFLLAAAPLMGFASGGGVHLDDADIDLSDEASLQRGAKYFVNYCLSCHSAKFQR
YNRMARDLGLTEEEVKQNLMFTTDKIGNTMTIAMPQEQAEAWFGTAPPDLSVIARARGVD
WLYTYFRSFYVDESRPFGVNNIVFPDVGMPHVLWELQGPQKAVFRTEQDAAGNETHVFDK
FEQIAPGKLSPGEYDDVARDLTAFLSYVGEPIQMKRKSMGIWVLLFIAAFFGLAYMLKKE
YWKDVH
>MCNPNBIB_01895
MARDLGLTEEEVKQNLMFTTDKIGNTMTIAMPQEQAEAWFGTAPPDLSVIARAPWCGLAL
HLISVASMWMSRGLSVSTTSVFPDVGHASRCCGNCKVRRKRCSAPSRMRRATRPMSSISS
SRFAPGKLSPGEYDDVARDLTAFLSYVGEPIQMKRKSMGIWVLLFIAAFFGLA
