# Supplementary material for: The complete and closed genome of the facultative generalist Candidatus Endoriftia persephone from deep‐sea hydrothermal vents
Source: Mol Ecol Resour. 2022 Jun 30;22(8):3106–23. doi: 10.1111/1755-0998.13668 (PMC9796809; doi:10.1111/1755-0998.13668)
Supplement: Supplementary file 4 — Data S1 Zip file containing annotation/intermediary files, as well as in‐house bioinformatic scripts used in this manuscript. [file MEN-22-3106-s004.zip › Supplementary_File1/03-Orthology/pangenome_set/OG0000511.fa]

>ELPFPBOH_00269
MISKQFQKFTISQKLWGGSAIVIAVLIALGSITYLNVNKLGAEIDSVVKKNQPAALISKE
LQTQLKQSYANLGLYLLSSEPHYKAAYQRDISQANNLLAQLAKLSTADSNQEAIQWVTDA
EATIDKLIKLNKVLFHIADNTELKIPGYAHARQNISPITSQASAVLANLRLSLTNYSDEI
DSQEEMERYHHILHETAKIESLWLRVANEIRAYLTFRQSTQIENIHDYLESLKGSQQGLA
KMEELELEVEEALLELEAAREAIESPLQSLIGLHSGEHWRRDVQLIRTKVAPLQQQLDSI
IEALVKYNSDQISQTSENLLQNSAAVITMTITLIPGGILITLLVVWFISRLITDPVNQAV
HAMLDVARSGNLAQRLDDSGKDEIAALAGGFNQFVEKIKCVIDLVIVSSNSLAEESKRMN
LATQRSKTQASEQQSNISDVSSAINELSAAAEQVATNAAAAAQAAHQASEDANAGWEIVE
KAVASIQELASEVNGATTVIQRVEADSESIGTVIAIIRTVSEQTNLLALNAAIEAARAGE
HGRGFAVVADEVRTLSERIHAETDEIQRKVESLQRGSREAVETMKRGAEKSQESVEMAVT
AGEALQSITKSVTTITEMNEGIAHLTEDQTRNSDSIRNRAANINQIAQQTADTANTASLS
SNEFTIMAAQLQDLVKQFLLTPEESPPQESSPQQARLAPLPEPTQKSQTKRADIELF
>HMHBLCGN_01656
MISKQFQKFTISQKLWGGSAIVIAVLIALGSITYLNVNKLGAEIDSVVKKNQPAALISKE
LQTQLKQSYANLGLYLLSSEPHYKAAYQRDISQANNLLAQLAKLSTADSNQEAIQWVTDA
EATIDKLIKLNKVLFHIADNTELKIPGYAHARQNISPITSQASAVLANLRLSLTNYSDEI
DSQEEMERYHHILHETAKIESLWLRVANEIRAYLTFRQSTQIENIHDYLESLKGSQQGLA
KMEELELEVEEALLELEAAREAIESPLQSLIGLHSGEHWRRDVQLIRTKVAPLQQQLDSI
IEALVKYNSDQISQTSENLLQNSAAVITMTITLIPGGILITLLVVWFISRLITDPVNQAV
HAMLDVARSGNLAQRLDDSGKDEIAALAGGFNQFVEKIKCVIDLVIVSSNSLAEESKRMN
LATQRSKTQASEQQSNISDVSSAINELSAAAEQVATNAAAAAQAAHQASEDANAGWEIVE
KAVASIQELASEVNGATTVIQRVEADSESIGTVIAIIRTVSEQTNLLALNAAIEAARAGE
HGRGFAVVADEVRTLSERIHAETDEIQRKVESLQRGSREAVETMKRGAEKSQESVEMAVT
AGEALQSITKSVTTITEMNEGIAHLTEDQTRNSDSIRNRAANINQIAQQTADTANTASLS
SNEFTIMAAQLQDLVKQFLLTPEESPPQESSPQQARLAPLPEPTQKSQTKRADIELF
>DMJIHGIA_02222
MISKQFQKFTISQKLWGGSAIVIAVLIALGSITYLNVNKLGAEIDSVVKKNQPAALISKE
LQTQLKQSYANLGLYLLSSEPHYKAAYQRDISQANNLLAQLAKLSTADSNQEAIQWVTDA
EATIDKLIKLNKVLFHIADNTELKIPGYAHARQNISPITSQASAVLANLRLSLTNYSDEI
DSQEEMERYHHILHETAKIESLWLRVANEIRAYLTFRQSTQIENIHDYLESLKGSQQGLA
KMEELELEVEEALLELEAAREAIESPLQSLIGLHSGEHWRRDVQLIRTKVAPLQQQLDSI
IEALVKYNSDQISQTSENLLQNSAAVITMTITLIPGGILITLLVVWFISRLITDPVNQAV
HAMLDVARSGNLAQRLDDSGKDEIAALAGGFNQFVEKIKCVIDLVIVSSNSLAEESKRMN
LATQRSKTQASEQQSNISDVSSAINELSAAAEQVATNAAAAAQAAHQASEDANAGWEIVE
KAVASIQELASEVNGATTVIQRVEADSESIGTVIAIIRTVSEQTNLLALNAAIEAARAGE
HGRGFAVVADEVRTLSERIHAETDEIQRKVESLQRGSREAVETMKRGAEKSQESVEMAVT
AGEALQSITKSVTTITEMNEGIAHLTEDQTRNSDSIRNRAANINQIAQQTADTANTASLS
SNEFTIMAAQLQDLVKQFLLTPEESPPQESSPQQARLAPLPEPTQKSQTKRADIELF
>DDLEKDFJ_02626
MISKQFQKFTISQKLWGGSAIVIAVLIALGSITYLNVNKLGAEIDSVVKKNQPAALISKE
LQTQLKQSYANLGLYLLSSEPHYKAAYQRDISQANNLLAQLAKLSAADSNQKAIQWVTDA
EATIDKLIKLNKVLFHIADNTELKIPGYAHARQNISPITSQASAVLANLRLSLTDYSDEI
DSQEEMEHYHHILHETAKIESLWLKVANEIRAYLTFRQSTQIENIHAYLESLKGSQQGLA
KMEELELEVEEALLELEAAREAIESPLQSLIRLHSGEHWRRDVQLIRTKVAPLQQQLDSI
IEALVKYNSDQISQTSENLLQNSAAVITMTITLIPGGILITLLVVWFISRLITEPVNQAV
HAMLDVARSGNLAQRLDDSGKDEIAALAGGFNQFVEKIKCVIDLVIISSNSLAEESKRMN
LATQRSKTQASEQQSNISDVSSAINELSAAAEQVATNAAAQAAHQASEDANAGWEIVEKA
VASIQELASEVNGATTVIQRVEADSESIGTVIAIIRTVSEQTNLLALNAAIEAARAGEHG
RGFAVVADEVRTLSERIHAETDEIQRKVESLQRGSREAVETMKRGAEKSQESVEMAVTAG
EALQSITKSVTTITEMNEGIAHLTEDQTRNSDSIRNRAANINQIAQQTADTANTASLSSN
EFTIMAAQLQDLVKQFLLTPEESPPQENSPQQARLAPLPEPTQKRQTKRADIELF
>NGAMOLHF_00912
MISKQFQKFTISQKLWGGSAIVIAVLIALGSITYLNVNKLGAEIDSVVKKNQPAALISKE
LQTQLKQSYANLGLYLLSSEPHYKAAYQRDISQANNLLAQLAKLSAADSNQKAIQWVTDA
EATIDKLIKLNKVLFHIADNTELKIPGYAHARQNISPITSQASAVLANLRLSLTDYSDEI
DSQEEMEHYHHILHETAKIESLWLKVANEIRAYLTFRQSTQIENIHAYLESLKGSQQGLA
KMEELELEVEEALLELEAAREAIESPLQSLIRLHSGEHWRRDVQLIRTKVAPLQQQLDSI
IEALVKYNSDQISQTSENLLQNSAAVITMTITLIPGGILITLLVVWFISRLITEPVNQAV
HAMLDVARSGNLAQRLDDSGKDEIAALAGGFNQFVEKIKCVIDLVIISSNSLAEESKRMN
LATQRSKTQASEQQSNISDVSSAINELSAAAEQVATNAAAAQAAHQASEDANAGWEIVEK
AVASIQELASEVNGATTVIQRVEADSESIGTVIAIIRTVSEQTNLLALNAAIEAARAGEH
GRGFAVVADEVRTLSERIHAETDEIQRKVESLQRGSREAVETMKRGAEKSQESVEMAVTA
GEALQSITKSVTTITEMNEGIAHLTEDQTRNSDSIRNRAANINQIAQQTADTANTASLSS
NEFTIMAAQLQDLVKQFLLTPEESPPQENSPQQARLAPLPEPTQKRQTKRADIELF
>LHPEGIIC_00361
MISKQFQKFTISQKLWGGSAIVIAVLIALGSITYLNVNKLGAEIDSVVKKNQPAALISKE
LQTQLKQSYANLGLYLLSSEPHYKAAYQRDISQANNLLAQLAKLSTADSNQEAIQWVTDA
EATIDKLIKLNKVLFHIADNTELKIPGYAHARQNISPITSQASAVLANLRLSLTNYSDEI
DSQEEMERYHHILHETAKIESLWLRVANEIRAYLTFRQSTQIENIHDYLESLKGSQQGLA
KMEELELEVEEALLELEAAREAIESPLQSLIGLHSGEHWRRDVQLIRTKVAPLQQQLDSI
IEALVKYNSDQISQTSENLLQNSAAVITMTITLIPGGILITLLVVWFISRLITDPVNQAV
HAMLDVARSGNLAQRLDDSGKDEIAALAGGFNQFVEKIKCVIDLVIVSSNSLAEESKRMN
LATQRSKTQASEQQSNISDVSSAINELSAAAEQVATNAAAAAQAAHQASEDANAGWEIVE
KAVASIQELASEVNGATTVIQRVEADSESIGTVIAIIRTVSEQTNLLALNAAIEAARAGE
HGRGFAVVADEVRTLSERIHAETDEIQRKVESLQRGSREAVETMKRGAEKSQESVEMAVT
AGEALQSITKSVTTITEMNEGIAHLTEDQTRNSDSIRNRAANINQIAQQTADTANTASLS
SNEFTIMAAQLQDLVKQFLLTPEESPPQESSPQQARLAPLPEPTQKSQTKRADIELF
>MCNPNBIB_01420
MISKQFQKFTISQKLWGGSAIVIAVLIALGSITYLNVNKLGAEIDSVVKKNQPAALISKE
LQTQLKQSYANLGLYLLSSEPHYKAAYQRDISQANNLLAQLAKLSTADSNQEAIQWVTDA
EATIDKLIKLNKVLFHIADNTELKIPGLRPCATKHLPDHQPRPGAVLANLRLSLTNYSDE
IDSQEEMERYHHILHETAKIESLWLRVANEIRAYLTFRQSTQIENIHDYLESLKGSQQGL
AKMEELELEVEEALLELEAAREAIESPLQSLIGLHSGEHWRRDVQLIRTKVAPLQQQLDS
IIEALVKYNSDQISQTSRECCLQNSAAVITMTITLIPGGILIKGEFV
