# Supplementary material for: The complete and closed genome of the facultative generalist Candidatus Endoriftia persephone from deep‐sea hydrothermal vents
Source: Mol Ecol Resour. 2022 Jun 30;22(8):3106–23. doi: 10.1111/1755-0998.13668 (PMC9796809; doi:10.1111/1755-0998.13668)
Supplement: Supplementary file 4 — Data S1 Zip file containing annotation/intermediary files, as well as in‐house bioinformatic scripts used in this manuscript. [file MEN-22-3106-s004.zip › Supplementary_File1/03-Orthology/pangenome_set/OG0000516.fa]

>ELPFPBOH_00278
MGKVLKIVGGLIGLVVVLIIAAVLVIPMVVDPNDYKQEIISQTKSATGRDLKIDGDIGLS
IFPWLGVEINGLHLSNAKGFGDTPFAEVRHLQVRVNLIPLIFTQSLEIDKVKLAGLKLNL
AKNSQGVSNWDDMTGGQSEEALTSAESAGEGPADTTAGGGLQGLSIGGVAISDAHIVWDD
QSTGEHFEVKQLLLETGAMAPGRAVDMRLALGLDRAQPALRSEFDLRGRLMADPAQGSFS
MEALEVLLKVSGEGLPKAGVKAKLSADLYFNQAQDLLEVKNLLLSSEDLRLSGAINGQAI
SSAPRFDGQLKLAQFSPRNWMQKFELPLPQTADPSVLGKLAMALVFETQPQRIDLKNFEM
QLDESQIKGNFTLIDPASPAYRFHLDLDKIDVDRYLPPAVDKPEKKPVASSKDSGDKPLF
PVELLRNLKLDGTLRVGSIKANNIQAEAIKVVIKSKGGQLHIDQQVGRFYNGQLKGVLDL
NVKGKQPTLKIKQSASKIQAGPLVKDLTGQDRFDGVGGFSANLSSRGQTLTQLKRGLNGN
LKMEFLNGAVKGVNLAKMLRDAKARLSGKKPANSVEPEQTDFSELTASAVIRNGLLTNKD
LLAKSPFLRVNGSGRVDLVGESLDYVVRPVIVSTTKGQGGEGLDDLKGIPVPVHLKGPWS
KLDWNIDLGKVLAESQKAKLKETLNKKLDGQLKDKLPGGLQDKLKGGLKGLF
>HMHBLCGN_01665
MGKVLKIVGGLIGLVVVLIIAAVLVIPMVVDPNDYKQEIISQTKSATGRDLKIDGDIGLS
IFPWLGVEINGLHLSNAKGFGDTPFAEVRHLQVRVNLIPLIFTQSLEIDKVKLAGLKLNL
AKNSQGVSNWDDMTGGQSEEALTSAESAGEGPADTTAGGGLQGLSIGGVAISDAHIVWDD
QSTGEHFEVKQLLLETGAMAPGRAVDMRLALGLDRAQPALRSEFDLRGRLMADPAQGSFS
MEALEVLLKVSGEGLPKAGVKAKLSADLYFNQAQDLLEVKNLLLSSEDLRLSGAINGQAI
SSAPRFDGQLKLAQFSPRNWMQKFELPLPQTADPSVLGKLAMALVFETQPQRIDLKNFEM
QLDESQIKGNFTLIDPASPAYRFHLDLDKIDVDRYLPPAVDKPEKKPVASSKDSGDKPLF
PVELLRNLKLDGTLRVGSIKANNIQAEAIKVVIKSKGGQLHIDQQVGRFYNGQLKGVLDL
NVKGKQPTLKIKQSASKIQAGPLVKDLTGQDRFDGVGGFSANLSSRGQTLTQLKRGLNGN
LKMEFLNGAVKGVNLAKMLRDAKARLSGKKPANSVEPEQTDFSELTASAVIRNGLLTNKD
LLAKSPFLRVNGSGRVDLVGESLDYVVRPVIVSTTKGQGGEGLDDLKGIPVPVHLKGPWS
KLDWNIDLGKVLAESQKAKLKETLNKKLDGQLKDKLPGGLQDKLKGGLKGLF
>DMJIHGIA_00193
MGKVLKIVGGLIGLVVVLIIAAVLVIPMVVDPNDYKQEIISQTKSATGRDLKIDGDIGLS
IFPWLGVEINGLHLSNAKGFGDTPFAEVRHLQVRVNLIPLIFTQSLEIDKVKLAGLKLNL
AKNSQGVSNWDDMTGGQSEEALTSAESAGEGPADTTAGGGLQGLSIGGVAISDAHIVWDD
QSTGEHFEVKQLLLETGAMAPGRAVDMRLALGLDRAQPALRSEFDLRGRLMADPAQGSFS
MEALEVLLKVSGEGLPKAGVKAKLSADLYFNQAQDLLEVKNLLLSSEDLRLSGAINGQAI
SSAPRFDGQLKLAQFSPRNWMQKFELPLPQTADPSVLGKLAMALVFETQPQRIDLKNFEM
QLDESQIKGNFTLIDPASPAYRFHLDLDKIDVDRYLPPAVDKPEKKPVASSKDSGDKPLF
PVELLRNLKLDGTLRVGSIKANNIQAEAIKVVIKSKGGQLHIDQQVGRFYNGQLKGVLDL
NVKGKQPTLKIKQSASKIQAGPLVKDLTGQDRFDGVGGFSANLSSRGQTLTQLKRGLNGN
LKMEFLNGAVKGVNLAKMLRDAKARLSGKKPANSVEPEQTDFSELTASAVIRNGLLTNKD
LLAKSPFLRVNGSGRVDLVGESLDYVVRPVIVSTTKGQGGEGLDDLKGIPVPVHLKGPWS
KLDWNIDLGKVLAESQKAKLKETLNKKLDGQLKDKLPGGLQDKLKGGLKGLF
>DDLEKDFJ_02635
MGKVLKIVGGLIGLVVVLIIAAVLAIPMVVDPNDYKQEIISQTKSATGRDLKIDGDIGLS
IFPWLGVEINGLHLSNAKGFGDTPFAEVRHLQVRVNLIPLIFTQSLEIDKVKLAGLKLNL
AKNSQGVSNWDDMTGGQSEEALASTEPAGEAPADTTAGGGLQGLSIGGVAISDAHIVWDD
QSTGEHFEVKQLLLETGAMAPGRAVDMRLALGLDSAQPALRSEFDLRGRLMADPAQGSFS
MEALELLLKVSGEGLPKAGVKAKLSADLYLNQAQDLLEVKNLLLSSEDLRLSGAINGQAI
SSAPRFDGQLKLAQFSPRNWMQKFDLPLPQTADPSVLGKLAMALVFETQPQRIDLKNFEM
QLDESQIKGDFTLIDPASPAYRFHLDLDKIDVDRYLPPAVDKPEKKPVASSKDSGDKPLF
PVELLRKLKLDGTLRVGSIKANNIQAEAIKVVIKSKGGQLHIDQQVGRFYNGQLKGVLDL
NVKGKQPTLKIKQSASKIQAGPLVKDLTGQDRFDGVGGFSANLSSRGQTLTQLKRGLNGN
LKMEFLNGAVKGVNLAKMLRDAKARLSGKKPTNSVEPEQTDFSELTASAVIRNGLLTNKD
LLAKSPFLRVNGSGRVDLVGESLDYVVRPVIVSTTKGQGGEGLDDLKGIPVPVHLKGPWS
KLDWNIDLGKVLAESQKAKLKETLNKKLDGQLKDKLPGGLQDKLKGGLKGLF
>NGAMOLHF_02329
MEALELLLKVSGEGLPKAGVKAKLSADLYLNQAQDLLEVKNLLLSSEDLRLSGAINGQAI
SSAPRFDGQLKLAQFSPRNWMQKFDLPLPQTADPSVLGKLAMALVFETQPQRIDLKNFEM
QLDESQIKGDFTLIDPASPAYRFHLDLDKIDVDRYLPPAVDKPEKKPVASSKDSGDKPLF
PVELLRKLKLDGTLRVGSIKANNIQAEAIKVVIKSKGGQLHIDQQVGRFYNGQLKGVLDL
NVKGKQPTLKIKQSASKIQAGPLVKDLTGQDRFDGVGGFSANLSSRGQTLTQLKRGLNGN
LKMEFLNGAVKGVNLAKMLRDAKARLSGKKPTNSVEPEQTDFSELTASAVIRNGLLTNKD
LLAKSPFLRVNGSGRVDLVGESLDYVVRPVIVSTTKGQGGEGLDDLKGIPVPVHLKGPWS
KLDWNIDLGKVLAESQKAKLKETLNKKLDGQLKDKLPGGLQDKLKGGLKGLF
>LHPEGIIC_00352
MGKVLKIVGGLIGLVVVLIIAAVLVIPMVVDPNDYKQEIISQTKSATGRDLKIDGDIGLS
IFPWLGVEINGLHLSNAKGFGDTPFAEVRHLQVRVNLIPLIFTQSLEIDKVKLAGLKLNL
AKNSQGVSNWDDMTGGQSEEALTSAESAGEGPADTTAGGGLQGLSIGGVAISDAHIVWDD
QSTGEHFEVKQLLLETGAMAPGRAVDMRLALGLDRAQPALRSEFDLRGRLMADPAQGSFS
MEALEVLLKVSGEGLPKAGVKAKLSADLYFNQAQDLLEVKNLLLSSEDLRLSGAINGQAI
SSAPRFDGQLKLAQFSPRNWMQKFELPLPQTADPSVLGKLAMALVFETQPQRIDLKNFEM
QLDESQIKGNFTLIDPASPAYRFHLDLDKIDVDRYLPPAVDKPEKKPVASSKDSGDKPLF
PVELLRNLKLDGTLRVGSIKANNIQAEAIKVVIKSKGGQLHIDQQVGRFYNGQLKGVLDL
NVKGKQPTLKIKQSASKIQAGPLVKDLTGQDRFDGVGGFSANLSSRGQTLTQLKRGLNGN
LKMEFLNGAVKGVNLAKMLRDAKARLSGKKPANSVEPEQTDFSELTASAVIRNGLLTNKD
LLAKSPFLRVNGSGRVDLVGESLDYVVRPVIVSTTKGQGGEGLDDLKGIPVPVHLKGPWS
KLDWNIDLGKVLAESQKAKLKETLNKKLDGQLKDKLPGGLQDKLKGGLKGLF
>MCNPNBIB_04571
MRLALGLDRAQPALRSEFDLRGRLMADPAQGSFSMEALEVLLKVSGEGLPKAGVKAKLSA
DLYFNQAQDLLEVKNLLLSSEDLRLSGAINGQAISSAPRFDGQLKLAQFSPRNWMQKFEL
PLPQTADPSVLGKLAMALVFETQPQRIDLKNFEMQLDESQIKGNFTLIDPASPAYRFHLD
LDKIDVDRYLPPAVDKPEKKPVASSKDSGDKPLFPVELLRNLKLDGTLRVGSIKANNIQA
EAIKVVIKSKGGQLHIDQQVGRFYNGQLKGVLDLNVKGKQPTLKIKQSASKIQAGPLVKD
LTGQDRFDGVGGFSANLSSRGQTLTQLKRSLNGNLKMEFLNGAVKGVNLAKMLRDAKGAT
LRQETGELSRAGADRLL
