# Supplementary material for: The complete and closed genome of the facultative generalist Candidatus Endoriftia persephone from deep‐sea hydrothermal vents
Source: Mol Ecol Resour. 2022 Jun 30;22(8):3106–23. doi: 10.1111/1755-0998.13668 (PMC9796809; doi:10.1111/1755-0998.13668)
Supplement: Supplementary file 4 — Data S1 Zip file containing annotation/intermediary files, as well as in‐house bioinformatic scripts used in this manuscript. [file MEN-22-3106-s004.zip › Supplementary_File1/03-Orthology/pangenome_set/OG0000517.fa]

>ELPFPBOH_00279
MNPSEFSKQVIDWQQRCGRNDLPWQGSGDPYRVWISEIMLQQTQVAKVIPYFNRFMARFP
DLASLAAAAEDEVLHLWSGLGYYARARNLRKAAEVLQGHFSGRFPEAIEALESLPGIGRS
TAGAILSLALGQSQPILDGNVKRVLARHFMVEGWPGRSAVAKRLWELTRQLTPQQEAAAY
NQGMMDLGATICTRGIPRCDLCPLGDSCQAREQGRQLEFPEPRPTKTLPVRSTRMLLVQN
GAGLVLLERRPPVGIWGGLWSLPECPPDTDLSAWCEAHFRAELKQIRELPARRHSFSHFH
LDITPLELQLKSPDNCVMDAAARVWYNPAMPDERGLAAPVARIIEESSQARGESR
>HMHBLCGN_01666
MNPSEFSKQVIDWQQRCGRNDLPWQGSGDPYRVWISEIMLQQTQVAKVIPYFNRFMARFP
DLASLAAAAEDEVLHLWSGLGYYARARNLRKAAEVLQGHFSGRFPEAIEALESLPGIGRS
TAGAILSLALGQSQPILDGNVKRVLARHFMVEGWPGRSAVAKRLWELTRQLTPQQEAAAY
NQGMMDLGATICTRGIPRCDLCPLGDSCQAREQGRQLEFPEPRPTKTLPVRSTRMLLVQN
GAGLVLLERRPPVGIWGGLWSLPECPPDTDLSAWCEAHFRAELKQIRELPARRHSFSHFH
LDITPLELQLKSPDNCVMDAAARVWYNPAMPDERGLAAPVARIIEESSQARGESR
>DMJIHGIA_00192
MNPSEFSKQVIDWQQRCGRNDLPWQGSGDPYRVWISEIMLQQTQVAKVIPYFNRFMARFP
DLASLAAAAEDEVLHLWSGLGYYARARNLRKAAEVLQGHFSGRFPEAIEALESLPGIGRS
TAGAILSLALGQSQPILDGNVKRVLARHFMVEGWPGRSAVAKRLWELTRQLTPQQEAAAY
NQGMMDLGATICTRGIPRCDLCPLGDSCQAREQGRQLEFPEPRPTKTLPVRSTRMLLVQN
GAGLVLLERRPPVGIWGGLWSLPECPPDTDLSAWCEAHFRAELKQIRELPARRHSFSHFH
LDITPLELQLKSPDNCVMDAAARVWYNPAMPDERGLAAPVARIIEESSQARGESR
>DDLEKDFJ_02636
MNPSEFSKQVIDWQQRCGRNDLPWQGSGDPYRVWVSEIMLQQTQVAKVIPYFDRFMARFP
DLASLAAAAEDEVLHLWSGLGYYARARNLRKAAEVVQGHFSGRFPEAIEALESLPGIGRS
TAGAILSLALGQSQPILDGNVKRVLARHFMVEGWPGRSAVAKRLWELTRQLTPQQEAAAY
NQGMMDLGATICTRGIPRCDLCPLGDSCQAREQGCQLAFPEPRPAKTLPVRSTRMLLVQN
GAGLVLLERRPPVGIWGGLWSLPECPPDIDLRAWCEAHFRAELKQIRELPARRHSFSHFH
LDITPLELQLKFPDNCVMDAAARVWYNPAMPDERGLAAPVARIIEESSQARGESR
>NGAMOLHF_02330
MNPSEFSKQVIDWQQRCGRNDLPWQGSGDPYRVWVSEIMLQQTQVAKVIPYFDRFMARFP
DLASLAAAAEDEVLHLWSGLGYYARARNLRKAAEVVQGHFSGRFPEAIEALESLPGIGRS
TAGAILSLALGQSQPILDGNVKRVLARHFMVEGWPGRSAVAKRLWELTRQLTPQQEAAAY
NQGMMDLGATICTRGIPRCDLCPLGDSCQAREQGCQLAFPEPRPAKTLPVRSTRMLLVQN
GAGLVLLERRPPVGIWGGLWSLPECPPDIDLRAWCEAHFRAELKQIRELPARRHSFSHFH
LDITPLELQLKFPDNCVMDAAARVWYNPAMPDERGLAAPVARIIEESSQARGESR
>LHPEGIIC_00351
MNPSEFSKQVIDWQQRCGRNDLPWQGSGDPYRVWISEIMLQQTQVAKVIPYFNRFMARFP
DLASLAAAAEDEVLHLWSGLGYYARARNLRKAAEVLQGHFSGRFPEAIEALESLPGIGRS
TAGAILSLALGQSQPILDGNVKRVLARHFMVEGWPGRSAVAKRLWELTRQLTPQQEAAAY
NQGMMDLGATICTRGIPRCDLCPLGDSCQAREQGRQLEFPEPRPTKTLPVRSTRMLLVQN
GAGLVLLERRPPVGIWGGLWSLPECPPDTDLSAWCEAHFRAELKQIRELPARRHSFSHFH
LDITPLELQLKSPDNCVMDAAARVWYNPAMPDERGLAAPVARIIEESSQARGESR
>MCNPNBIB_04569
MVEGWPGRSAVAKRLWELTRQLTPQQEAAAYNQGMMDLGATICTRGIPRCDLCPLGDSCQ
AREQGRQLEFPEPRPAKTLPVRSTRMLLVQNGAGLVLLERRPPVGIWGGLWSLPGVPAGY
