# Supplementary material for: The complete and closed genome of the facultative generalist Candidatus Endoriftia persephone from deep‐sea hydrothermal vents
Source: Mol Ecol Resour. 2022 Jun 30;22(8):3106–23. doi: 10.1111/1755-0998.13668 (PMC9796809; doi:10.1111/1755-0998.13668)
Supplement: Supplementary file 4 — Data S1 Zip file containing annotation/intermediary files, as well as in‐house bioinformatic scripts used in this manuscript. [file MEN-22-3106-s004.zip › Supplementary_File1/03-Orthology/pangenome_set/OG0000527.fa]

>ELPFPBOH_00293
MHNNRITTFLIITLLGLLLAPFAWAEDELLMPDQAFQISARSDGPDTLLVEWQIADGYYM
YRDKLRFSSDAVGIELGEPELSEAKIKQDEFFGEVAIYRGHASARIPIKRDPGAPETITL
EARSQGCADLGICFPPHSQEIKLALAPQPAVAQQASPAPLPLLGETAATAPLFANDEGGE
LLPPEEAYKLAAIVEDGRRLRLRWEIAPGTYLYHDKIKLALIEADGVALGDYQLPEPEIK
KDSPTPDGTIGDVAVYHDQIELLLPLTRSNTEATEIVLEASYQGCAEIGVCYPPQRREFT
LALPGISKAAAAETAPAEVTPAATPAAAESSIPLSEVDQITATLAGGSSLLVIGLFFVMG
LGLAFTPCIFPMIPILSGIIAGHGGTITTRKAFTLSLVYVLAMALTYTLAGVLAGLFGEN
LQVAFQNPWVLATFALVFVLLALSMFGFYELQLPSSLQSRLSEISNKQRGGSLAGVAIMG
FLSALIVGPCVAPPLAGALIYIGQTGDALLGGLALFALSMGMGAPLIAIGTSAGKLLPRA
GRWMDTVKAVFGVAMLGVAIFMLERIIPADIAMFLWGMLLVVSAIYMGALRHLEIEAGGW
QKLWKGLGMVLLIYGALLLIGAAAGGKDTLQPLRGLVASGGAAAGHTEELRFKRIKSLAD
LQREVAQASAAGRPVMLDFYADWCISCKEMEKYTFADPKVIAALDGVLLLQADVTANDAT
DQALLQGHFGLPGPPAIIFYGSNGTERKRFRVVGFKSADEFATHVAEAIR
>HMHBLCGN_01681
MHNNRITTFLIITLLGLLLAPFAWAEDELLMPDQAFQISARSDGPDTLLVEWQIADGYYM
YRDKLRFSSDAVGIELGEPELSEAKIKQDEFFGEVAIYRGHASARIPIKRDPGAPETITL
EARSQGCADLGICFPPHSQEIKLALAPQPAVAQQASPAPLPLLGETAATAPLFANDEGGE
LLPPEEAYKLAAIVEDGRRLRLRWEIAPGTYLYHDKIKLALIEADGVALGDYQLPEPEIK
KDSPTPDGTIGDVAVYHDQIELLLPLTRSNTAATEIVLEASYQGCAEIGVCYPPQRREFT
LALPGISKAAAAETAPAEVTPAATPAAAESSIPLSEVDQITATLAGGSSLLVIGLFFVMG
LGLAFTPCIFPMIPILSGIIAGHGGTITTRKAFTLSLVYVLAMALTYTLAGVLAGLFGEN
LQVAFQNPWVLATFALVFVLLALSMFGFYELQLPSSLQSRLSEISNKQRGGSLAGVAIMG
FLSALIVGPCVAPPLAGALIYIGQTGDALLGGLALFALSMGMGAPLIAIGTSAGKLLPRA
GRWMDTVKAVFGVAMLGVAIFMLERIIPADIAMFLWGMLLVVSAIYMGALRHLEIEAGGW
QKLWKGLGMVLLIYGALLLIGAAAGGKDTLQPLRGLVASGGAAAGHTEELRFKRIKSLAD
LQREVAQASAAGRPVMLDFYADWCISCKEMEKYTFADPKVIAALDGVLLLQADVTANDAT
DQALLQGHFGLPGPPAIIFYGSNGTERKRFRVVGFKSADEFATHVAEAIR
>DMJIHGIA_00137
MHNNRITTFLIITLLGLLLAPFAWAEDELLMPDQAFQISARSDGPDTLLVEWQIADGYYM
YRDKLRFSSDAVGIELGEPELSEAKIKQDEFFGEVAIYRGHASARIPIKRDPGAPETITL
EARSQGCADLGICFPPHSQEIKLALAPQPAVAQQASPAPLPLLGETAATAPLFANDEGGE
LLPPEEAYKLAAIVEDGRRLRLRWEIAPGTYLYHDKIKLALIEADGVALGDYQLPEPEIK
KDSPTPDGTIGDVAVYHDQIELLLPLTRSNTEATEIVLEASYQGCAEIGVCYPPQRREFT
LALPGISKAAAAETAPAEVTPAATPAAAESSIPLSEVDQITATLAGGSSLLVIGLFFVMG
LGLAFTPCIFPMIPILSGIIAGHGGTITTRKAFTLSLVYVLAMALTYTLAGVLAGLFGEN
LQVAFQNPWVLATFALVFVLLALSMFGFYELQLPSSLQSRLSEISNKQRGGSLAGVAIMG
FLSALIVGPCVAPPLAGALIYIGQTGDALLGGLALFALSMGMGAPLIAIGTSAGKLLPRA
GRWMDTVKAVFGVAMLGVAIFMLERIIPADIAMFLWGMLLVVSAIYMGALRHLEIEAGGW
QKLWKGLGMVLLIYGALLLIGAAAGGKDTLQPLRGLVASGGAAAGHTEELRFKRIKSLAD
LQREVAQASAAGRPVMLDFYADWCISCKEMEKYTFADPKVIAALDGVLLLQADVTANDAT
DQALLQGHFGLPGPPAIIFYGSNGTERKRFRVVGFKSADEFATHVAEAIR
>DDLEKDFJ_02650
MHNNRITTFLIITLLGLLLAPFAWAEDELLMPDQAFQISARSDDPDTLLVEWQIADGYYM
YRDKLRFSSDAVGIELGEPEFSEAKIKQDEFFGEVAIYRGHASARIPIKRDPGAPETITL
EARSQGCADLGICFPPHSQEIKLALALAPQPAAAQQASPAPLPLLGETAATAPLFANDEG
GELLPPEEAYKLAVIVEDGRRLRLRWEIAPGTYLYHDKIKLALIEADGVALGDYQLPEPD
IKKDSPTPDGTIGDVAVYHDQIELLLPLTRSNTAATEIVLEASYQGCAEIGVCYPPQRRE
FTLALPGISEAAAAETAPAEVTPAATPATAESSIPLSEVDQITATLAGGSSLLVIGLFFV
MGLGLAFTPCIFPMIPILSGIIAGHGGTITTRKAFTLSLVYVLAMALTYTLAGVLAGLFG
ENLQVAFQNPWVLATFALVFVLLALSMFGFYELQLPSSLQSRLSEISNKQRGGSLAGVAI
MGFLSALIVGPCVAPPLAGALIYIGQTGDALLGGLALFALSMGMGAPLIAIGTSAGKLLP
RAGRWMDTVKAVFGVAMLGVAIFMLERIIPADIAMFLWGMLLVVSAIYMGALRHLEIEAG
GWQKLWKGLGMVLLIYGALLLIGAAAGGKDTLQPLRGLVASGGAAAGHTEELRFKRIKSL
ADLQREVAQASAAGRPVMLDFYADWCISCKEMEKYTFADPKVIAALDGVLLLQADVTAND
ATDQALLQGHFGLPGPPAIIFYGSDGKERKRFRVVGFKGADEFATHVAEAIR
>NGAMOLHF_02929
MALTYTLAGVLAGLFGENLQVAFQNPWVLATFALVFVLLALSMFGFYELQLPSSLQSRLS
EISNKQRGGSLAGVAIMGFLSALIVGPCVAPPLAGALIYIGQTGDALLGGLALFALSMGM
GAPLIAIGTSAGKLLPRAGRWMDTVKAVFGVAMLGVAIFMLERIIPADIAMFLWGMLLVV
SAIYMGALRHLEIEAGGWQKLWKGLGMVLLIYGALLLIGAAAGGKDTLQPLRGLVASGGA
AAGHTEELRFKRIKSLADLQREVAQASAAGRPVMLDFYADWCISCKEMEKYTFADPKVIA
ALDGVLLLQADVTANDATDQALLQGHFGLPGPPAIIFYGSDGKERKRFRVVGFKGADEFA
THVAEAIR
>LHPEGIIC_00337
MHNNRITTFLIITLLGLLLAPFAWAEDELLMPDQAFQISARSDGPDTLLVEWQIADGYYM
YRDKLRFSSDAVGIELGEPELSEAKIKQDEFFGEVAIYRGHASARIPIKRDPGAPETITL
EARSQGCADLGICFPPHSQEIKLALAPQPAVAQQASPAPLPLLGETAATAPLFANDEGGE
LLPPEEAYKLAAIVEDGRRLRLRWEIAPGTYLYHDKIKLALIEADGVALGDYQLPEPEIK
KDSPTPDGTIGDVAVYHDQIELLLPLTRSNTEATEIVLEASYQGCAEIGVCYPPQRREFT
LALPGISKAAAAETAPAEVTPAATPAAAESSIPLSEVDQITATLAGGSSLLVIGLFFVMG
LGLAFTPCIFPMIPILSGIIAGHGGTITTRKAFTLSLVYVLAMALTYTLAGVLAGLFGEN
LQVAFQNPWVLATFALVFVLLALSMFGFYELQLPSSLQSRLSEISNKQRGGSLAGVAIMG
FLSALIVGPCVAPPLAGALIYIGQTGDALLGGLALFALSMGMGAPLIAIGTSAGKLLPRA
GRWMDTVKAVFGVAMLGVAIFMLERIIPADIAMFLWGMLLVVSAIYMGALRHLEIEAGGW
QKLWKGLGMVLLIYGALLLIGAAAGGKDTLQPLRGLVASGGAAAGHTEELRFKRIKSLAD
LQREVAQASAAGRPVMLDFYADWCISCKEMEKYTFADPKVIAALDGVLLLQADVTANDAT
DQALLQGHFGLPGPPAIIFYGSNGTERKRFRVVGFKSADEFATHVAEAIR
>MCNPNBIB_02271
MVLLIYGALLLIGAAAGGKDTLQPLRGLVASGGAAAGHTEELRFKRIKSLADLQREVAQA
SAAGRPVMLDFYADWCISCKEMEKYTFADPKVIAALDGVLLLQADVTANDATDQALLQGH
FGLPGPPAIIFYGSNGTERKRFRVVGFKSADEFATHVVEAIR
