# Supplementary material for: The complete and closed genome of the facultative generalist Candidatus Endoriftia persephone from deep‐sea hydrothermal vents
Source: Mol Ecol Resour. 2022 Jun 30;22(8):3106–23. doi: 10.1111/1755-0998.13668 (PMC9796809; doi:10.1111/1755-0998.13668)
Supplement: Supplementary file 4 — Data S1 Zip file containing annotation/intermediary files, as well as in‐house bioinformatic scripts used in this manuscript. [file MEN-22-3106-s004.zip › Supplementary_File1/03-Orthology/pangenome_set/OG0000529.fa]

>ELPFPBOH_00296
MAKRKKKGFRFPFGLLFLLLLLAIPLLMLGSLSSISEDLPLVGETQRMNTDAAVRAKTKL
SDLRKKLKSEAQTETIVLSEKDLNGMLAVAARAIHRLHGEANVTPVEAQLRFTLDLPENP
FGRFINIRAGVVPSDYGLHLAPVYVGQTEIPGPLALKLVETLLQAMMKDEQSSAILQAIQ
SVDIQGDRVTAVFQPLPNLKQWLKPTFRQVAQQRAGVSPERLRFYFAKLCELDQLYPHAI
DTSATAYIAPLFEIANKRTAAGASAVKENRAALQALGIFLGSPRFERALGHYRTGELTEC
RERSKNVVLAGRHDMVQHVFISSTMQMLGDSEISFAIGEFKEVYDTRGKDYGLSFSDIAA
NRAGVRLAEQLLNPASAARAQAVLARAEQEAAFFLKVSDLPDEMPQREFERRFGSVDDPR
YHAMLKKIDERLDRLPAFQ
>HMHBLCGN_01684
MAKRKKKGFRFPFGLLFLLLLLAIPLLMLGSLSSISEDLPLVGETQRMNTDAAVRAKTKL
SDLRKKLKSEAQTETIVLSEKDLNGMLAVAARAIHRLHGEANVTPVEAQLRFTLDLPENP
FGRFINIRAGVVPSDYGLHLAPVYVGQTEIPGPLALKLVETLLQAMMKDEQSSAILQAIQ
SVDIQGDRVTAVFQPLPNLKQWLKPTFRQVAQQRAGVSPERLRFYFAKLCELDQLYPHAI
DTSATAYIAPLFEIANKRTAAGASAVKENRAALQALGIFLGSPRFERALGHYRTGELTEC
RERSKNVVLAGRHDMVQHVFISSTMQMLGDSEISFAIGEFKEVYDTRGKDYGLSFSDIAA
NRAGVRLAEQLLNPASAARAQAVLARAEQEAAFFLKVSDLPDEMPQREFERRFGSVDDPR
YHAMLKKIDERLDRLPAFQ
>DMJIHGIA_00134
MAKRKKKGFRFPFGLLFLLLLLAIPLLMLGSLSSISEDLPLVGETQRMNTDAAVRAKTKL
SDLRKKLKSEAQTETIVLSEKDLNGMLAVAARAIHRLHGEANVTPVEAQLRFTLDLPENP
FGRFINIRAGVVPSDYGLHLAPVYVGQTEIPGPLALKLVETLLQAMMKDEQSSAILQAIQ
SVDIQGDRVTAVFQPLPNLKQWLKPTFRQVAQQRAGVSPERLRFYFAKLCELDQLYPHAI
DTSATAYIAPLFEIANKRTAAGASAVKENRAALQALGIFLGSPRFERALGHYRTGELTEC
RERSKNVVLAGRHDMVQHVFISSTMQMLGDSEISFAIGEFKEVYDTRGKDYGLSFSDIAA
NRAGVRLAEQLLNPASAARAQAVLARAEQEAAFFLKVSDLPDEMPQREFERRFGSVDDPR
YHAMLKKIDERLDRLPAFQ
>DDLEKDFJ_02653
MVKRKKKGFRFPFGLLFLLLFLAIPLLMLGSLSSISEDLPLVGETQRMNTDAAVRAKTKL
SDLRKKLKSEAQTETIVLSEKDLNGMVAVAARAIHRLHGEAHVTPVEAQLRFTLDLPENP
FGRFINIQAGVVPSDYGLHLAPVYVGQSEIPGPLALKLVETLLQAMMKDEQSSAILQAIQ
SVDIQGDRVTAVFQPLPNLKQWLKPTFRQVAQQRAGVSPERLRFYFAKLCELDQLYPHAI
DTSATAYIAPLFEIANKRTAAGASAVKENRAALQALGIFLGSPRFERALGHYRTGELAEC
RERSKNVVLAGRHDMVQHVFISSTMQMLGDSEISFAIGEFKEIYDTRGKDYGLSFSDIAA
NRAGVRLAEQLLNPASAARAQAVLARAEQEAAFFLKVSDLPDEMPQREFERRFGSVDDPR
YHAMLKKIDERLDRLPAFQ
>NGAMOLHF_00161
MVKRKKKGFRFPFGLLFLLLFLAIPLLMLGSLSSISEDLPLVGETQRMNTDAAVRAKTKL
SDLRKKLKSEAQTETIVLSEKDLNGMVAVAARAIHRLHGEAHVTPVEAQLRFTLDLPENP
FGRFINIQAGVVPSDYGLHLAPVYVGQSEIPGPLALKLVETLLQAMMKDEQSSAILQAIQ
SVDIQGDRVTAVFQPLPNLKQWLKPTFRQVAQQRAGVSPERLRFYFAKLCELDQLYPHAI
DTSATAYIAPLFEIANKRTAAGASAVKENRAALQALGIFLGSPRFERALGHYRTGELAEC
RERSKNVVLAGRHDMVQHVFISSTMQMLGDSEISFAIGEFKEIYDTRGKDYGLSFSDIAA
NRAGVRLAEQLLNPASAARAQAVLARAEQEAAFFLKVSDLPDEMPQREFERRFGSVDDPR
YHAMLKKIDERLDRLPAFQ
>LHPEGIIC_00334
MAKRKKKGFRFPFGLLFLLLLLAIPLLMLGSLSSISEDLPLVGETQRMNTDAAVRAKTKL
SDLRKKLKSEAQTETIVLSEKDLNGMLAVAARAIHRLHGEANVTPVEAQLRFTLDLPENP
FGRFINIRAGVVPSDYGLHLAPVYVGQTEIPGPLALKLVETLLQAMMKDEQSSAILQAIQ
SVDIQGDRVTAVFQPLPNLKQWLKPTFRQVAQQRAGVSPERLRFYFAKLCELDQLYPHAI
DTSATAYIAPLFEIANKRTAAGASAVKENRAALQALGIFLGSPRFERALGHYRTGELTEC
RERSKNVVLAGRHDMVQHVFISSTMQMLGDSEISFAIGEFKEVYDTRGKDYGLSFSDIAA
NRAGVRLAEQLLNPASAARAQAVLARAEQEAAFFLKVSDLPDEMPQREFERRFGSVDDPR
YHAMLKKIDERLDRLPAFQ
>MCNPNBIB_00237
MVQHVFISSTMQMLGDSEISFAIGEFKEIYDTRGKDYGLSFSDIAANRAGVRLAEQLLNP
ASAARAQAVLARAEQEAAFFLKVSDLPDEMPQREFERRFGSVDDPRYHAMLKKIDERLDR
LPAFQ
