# Supplementary material for: The complete and closed genome of the facultative generalist Candidatus Endoriftia persephone from deep‐sea hydrothermal vents
Source: Mol Ecol Resour. 2022 Jun 30;22(8):3106–23. doi: 10.1111/1755-0998.13668 (PMC9796809; doi:10.1111/1755-0998.13668)
Supplement: Supplementary file 4 — Data S1 Zip file containing annotation/intermediary files, as well as in‐house bioinformatic scripts used in this manuscript. [file MEN-22-3106-s004.zip › Supplementary_File1/03-Orthology/pangenome_set/OG0000532.fa]

>ELPFPBOH_00313
MVMAQSLFKALKRRDPEASVEVLAPGWSKPLLARMPEVDAAIEMPLGHGRLGLAERWRLG
HSLRNRGYSQAILLPNSLKSALVPFWARIPLRTGWIGELRYGLLNDARRLDKQRWRMTVQ
RFVALAQPAGERELPEIEPPALQVDPAERQRALQALGLKKGERPLLALCPGAEFGPSKRW
PEAHYAELANHYLSQGWQVWLFGADKDQPACAEIDRLSDGACVDLAGRTTLAQAVDLLSL
ADAVVSNDSGLMHVAAALDRRLVAVYGSTDPGFTPPLNSRSKVVRLGLDCSPCFQRECPK
GHLDCLNRLPVESVIDALEALPR
>HMHBLCGN_02187
MGSASPILVVGPSWAGDMVMAQSLFKALKRRDPEASVEVLAPGWSKPLLARMPEVDAAIE
MPLGHGRLGLAERWRLGHSLRNRGYSQAILLPNSLKSALVPFWARIPLRTGWIGELRYGL
LNDARRLDKQRWRMTVQRFVALAQPAGEHELPEIEPPALQVDPAERQRALQALGLKKGER
PLLALCPGAEFGPSKRWPEAHYAELANHYLSQGWQVWLFGADKDQPACAEIDRLSDGACV
DLAGRTTLAQAVDLLSLADAVVSNDSGLMHVAAALDRRLVAVYGSTDPGFTPPLNSRSKV
VRLGLDCSPCFQRECPKGHLDCLNRLPVESVIDALEALPR
>DMJIHGIA_00436
MGSASPILVVGPSWAGDMVMAQSLFKALKRRDPEASVEVLAPGWSKPLLARMPEVDAAIE
MPLGHGRLGLAERWRLGHSLRNRGYSQAILLPNSLKSALVPFWARIPLRTGWIGELRYGL
LNDARRLDKQRWRMTVQRFVALAQPAGERELPEIEPPALQVDPAERQRALQALGLKKGER
PLLALCPGAEFGPSKRWPEAHYAELANHYLSQGWQVWLFGADKDQPACAEIDRLSDGACV
DLAGRTTLAQAVDLLSLADAVVSNDSGLMHVAAALDRRLVAVYGSTDPGFTPPLNSRSKV
VRLGLDCSPCFQRECPKGHLDCLNRLPVESVIDALEALPR
>DDLEKDFJ_01051
MVGPSWAGDMVMAQSLFKALKRRAPEASVEVLAPGWSKPLLARMPEVDAAIEMPLGHGRL
GLAERWRLGRSLRNRGYSQAILLPNSLKSALVPFWARIPLRTGWIGELRYGLLNDARRLD
KQHWRMTVQRFVALAQPAGERELPEIEPPALQVDPAERQRALQALGLKKGERPLLALCPG
AEFGPSKRWPEAHYAELANHYLSQGWQVWLFGSDKDQPVCAEIDRLSDGACVDLAGRTTL
AQAVDLLSLADAVVSNDSGLMHVAAALDRRLVAVYGSTDPGFTPPLNSRSKVVRLGLDCS
PCFQRECPKGHLDCLNRLPAESVIDALEALPR
>NGAMOLHF_02682
MSDGACVDLAGRTTLAQAVDLLSLADAVVSNDSGLMHVAAALDRRLVAVYGSTDPGFTPP
LNSRSKVVRLGLDCSPCFQRECPKGHLDCLNRLPAESVIDALEALPR
>LHPEGIIC_00317
MGSASPILVVGPSWAGDMVMAQSLFKALKRRDPEASVEVLAPGWSKPLLARMPEVDAAIE
MPLGHGRLGLAERWRLGHSLRNRGYSQAILLPNSLKSALVPFWARIPLRTGWIGELRYGL
LNDARRLDKQRWRMTVQRFVALAQPAGERELPEIEPPALQVDPAERQRALQALGLKKGER
PLLALCPGAEFGPSKRWPEAHYAELANHYLSQGWQVWLFGADKDQPACAEIDRLSDGACV
DLAGRTTLAQAVDLLSLADAVVSNDSGLMHVAAALDRRLVAVYGSTDPGFTPPLNSRSKV
VRLGLDCSPCFQRECPKGHLDCLNRLPVESVIDALEALPR
>MCNPNBIB_01464
MIPLRTGWIGELRYGLLNDARRLDKQRWRMTVQRFVALAQPAGERELPEIEPPALQVDPA
ERQRALQALGLKKGERPLLALCPGAEFGPSKRWPEAHYAELANHYLSQGWQVWLFGADKD
QPACAEIDRLSDGACVDLAGRTTLAQAVDLLSLADAVVSNDSGLMHVAAALDRRLVAVYG
STDPGFTPPLNSRSKVVRLGLDCSPCFQRECPKGHLDCLNRLPVESVIDALEALPR
