# Supplementary material for: The complete and closed genome of the facultative generalist Candidatus Endoriftia persephone from deep‐sea hydrothermal vents
Source: Mol Ecol Resour. 2022 Jun 30;22(8):3106–23. doi: 10.1111/1755-0998.13668 (PMC9796809; doi:10.1111/1755-0998.13668)
Supplement: Supplementary file 4 — Data S1 Zip file containing annotation/intermediary files, as well as in‐house bioinformatic scripts used in this manuscript. [file MEN-22-3106-s004.zip › Supplementary_File1/03-Orthology/pangenome_set/OG0000533.fa]

>ELPFPBOH_00316
MSARPQWQQQSDELARGMAVAAAFAIPLPTAWVGITMGLFLLFWIASGDFANKWQRVRQN
PVALMALGLFALLGLGVSYSSVGLSEALEGWGAYHKLIYIALLVSVLNEPKWQQRALMAF
VLAMLLVLLLSYAQLLGFWPEGKPEQEFAPFKGRIAHNFFMAFAAYLVFDLFMRQPARRL
LWAGILLLMLYNILVMVPGRTGQLVLFVMVVLATWHHWRWRGLLVGALLTLALGAAAMQF
SDGFRPRMQALLDNASSYFEGGAAESSTGLRLSYYENSIELILKHPLIGTGTGSFIHEYQ
QHANAKGVPLTDNPHNEYLNLGVQLGLLGMGALLLFFLLQWRFAGLMRPEQRRLAQALVL
AMALGCLFNSFLMDHGEGKFYVILAGILFARTREATAQALREGTPASLSVIVITRNEAAR
IRACLESVSWADEILVLDSGSSDETLAICREYTDKVFVNRDWQGFGVQKNRVLDKARGDW
VLSIDADEQVPEALQAEIHQLLVLADEAPAVYKIPRLSSYCGRQMRHGGWWPDHVARLFR
RGKARFSDDLVHERLLFVPPAGRLENPLTHQSFDNLEQVLEKVNRYSSASAERMLQQGKR
GGVGKALLRGLWSFLRGYILRAGFLDGSEGLMLAISNAEGVYYKYLKLYYLGRRR
>HMHBLCGN_02184
MSARPQWQQQSDELARGMAVAAAFAIPLPTAWVGITMGLFLLFWIASGDFANKWQRVRQN
PVALMALGLFALLGLGVSYSSVGLSEALEGWGAYHKLIYIALLVSVLNEPKWQQRALMAF
VLAMLLVLLLSYAQLLGFWPEGKPEQEFAPFKGRIAHNFFMAFAAYLVFDLFMRQPARRL
LWAGILLLMLYNILVMVPGRTGQLVLFVMVVLATWHHWRWRGLLVGALLTLALGAAAMQF
SDGFRPRMQALLDNASSYFEGGAAESSTGLRLSYYENSIELILKHPLIGTGTGSFIHEYQ
QHANAKGVPLTDNPHNEYLNLGVQLGLLGMGALLLFFLLQWRFAGLMRPEQRRLAQALVL
AMALGCLFNSFLMDHGEGKFYVILAGILFARTREATAQALREGTPASLSVIVITRNEAAR
IRACLESVSWADEILVLDSGSSDETLAICREYTDKVFVNRDWQGFGVQKNRVLDKARGDW
VLSIDADEQVPEALQAEIHQLLVLADEAPAVYKIPRLSSYCGRQMRHGGWWPDHVARLFR
RGKARFSDDLVHERLLFVPPAGRLENPLTHQSFDNLEQVLEKVNRYSSASAERMLQQGKR
GGVGKALLRGLWSFLRGYILRAGFLDGARG
>DMJIHGIA_00433
MSARPQWQQQSDELARGMAVAAAFAIPLPTAWVGITMGLFLLFWIASGDFANKWQRVRQN
PVALMALGLFALLGLGVSYSSVGLSEALEGWGAYHKLIYIALLVSVLNEPKWQQRALMAF
VLAMLLVLLLSYAQLLGFWPEGKPEQEFAPFKGRIAHNFFMAFAAYLVFDLFMRQPARRL
LWAGILLLMLYNILVMVPGRTGQLVLFVMVVLATWHHWRWRGLLVGALLTLALGAAAMQF
SDGFRPRMQALLDNASSYFEGGAAESSTGLRLSYYENSIELILKHPLIGTGTGSFIHEYQ
QHANAKGVPLTDNPHNEYLNLGVQLGLLGMGALLLFFLLQWRFAGLMRPEQRRLAQALVL
AMALGCLFNSFLMDHGEGKFYVILAGILFARTREATAQALREGTPASLSVIVITRNEAAR
IRACLESVSWADEILVLDSGSSDETLAICREYTDKVFVNRDWQGFGVQKNRVLDKARGDW
VLSIDADEQVPEALQAEIHQLLVLADEAPAVYKIPRLSSYCGRQMRHGGWWPDHVARLFR
RGKARFSDDLVHERLLFVPPAGRLENPLTHQSFDNLEQVLEKVNRYSSASAERMLQQGKR
GGVGKALLRGLWSFLRGYILRAGFLDGSEGLMLAISNAEGVYYKYLKLYYLGRRR
>DDLEKDFJ_01048
MSARPQWQQQSDELARGMVVAAAFAIPLPTAWVGITMGLFLLFWIAGGDFANKWQRVRQN
PVALMALGLFALLGLGVSYSSVGLGEALEGWGAYHKLIYIALLVSVLNEPKWQQRALMAF
VLAMLLVLLLSYAQLLGFWPEGKPEQEFAPFKGRIAHNFFMAFTAYLVFDLFMRQPARRL
LWGGILLLMLYNILVMVPGRTGQLVLFVMVVLATWHHWRWRGLLVGALLTLALGAAAMQF
SDGFRPRMQALLDNASSYFEGGAAESSTGLRLSYYENSIELILKHPLIGTGTGSFIHEYQ
QHANAKGVPLTDNPHNEYLNLGVQLGLLGMGALLLFFLLQWRFAGLMRPEQRRPAQALVL
AMALGCLFNSFLMDHGEGKFYVILAGILFARTREATAQALCEGTPASLSVIIITRNEAAR
IRACLESVSWADEILVLDSGSSDETLAICREYTDKVFVNRDWQGFGVQKNRVLDKASGDW
VLSIDADEQVPEALQAEIHQLLVLADETPAVYKIPRLSSYCGRQMRHGGWWPDYVARLFR
RGKARFSDDLVHERLLFVPPAGRLENPLTHQSFDNLEQVLEKVNRYSSASAERMLQQGKR
GGVGKALLRGLWSFLRGYILRAGFLDGREGLMLAISNAEGVYYKYLKLYYLGRRR
>NGAMOLHF_02685
MSARPQWQQQSDELARGMVVAAAFAIPLPTAWVGITMGLFLLFWIAGGDFANKWQRVRQN
PVALMALGLFALLGLGVSYSSVGLGEALEGWGAYHKLIYIALLVSVLNEPKWQQRALMAF
VLAMLLVLLLSYAQLLGFWPEGKPEQEFAPFKGRIAHNFFMAFTAYLVFDLFMRQPARRL
LWGGILLLMLYNILVMVPGRTGQLVLFVMVVLATWHHWRWRGLLVGALLTLALGAAAMQF
SDGFRPRMQALLDNASSYFEGGAAESSTGLRLSYYENSIELILKHPLIGTGTGSFIHEYQ
QHANAKGVPLTDNPHNEYLNLGVQLGLLGMGALLLFFLLQWRFAGLMRPEQRRPAQALVL
AMALGCLFNSFLMDHGEGKFYVILAGILFARTREATAQALCEGTPASLSVIIITRNEAAR
IRACLESVSWADEILVLDSGSSDETLAICREYTDKVFVNRDWQGFGVQKNRVLDKASGDW
VLSIDADEQVPEALQAEIHQLLVLADETPAVYKIPRLSSYCGRQMRHGGWWPDYVARLFR
RGKARFSDDLVHERLLFVPPAGRLENPLTHQSFDNLEQVLEKVNRYSSASAERMLQQGKR
GGVGKALLRGLWSFLRGYILRAGFLDGREGLMLAISNAEGVYYKYLKLYYLGRRR
>LHPEGIIC_00314
MSARPQWQQQSDELARGMAVAAAFAIPLPTAWVGITMGLFLLFWIASGDFANKWQRVRQN
PVALMALGLFALLGLGVSYSSVGLSEALEGWGAYHKLIYIALLVSVLNEPKWQQRALMAF
VLAMLLVLLLSYAQLLGFWPEGKPEQEFAPFKGRIAHNFFMAFAAYLVFDLFMRQPARRL
LWAGILLLMLYNILVMVPGRTGQLVLFVMVVLATWHHWRWRGLLVGALLTLALGAAAMQF
SDGFRPRMQALLDNASSYFEGGAAESSTGLRLSYYENSIELILKHPLIGTGTGSFIHEYQ
QHANAKGVPLTDNPHNEYLNLGVQLGLLGMGALLLFFLLQWRFAGLMRPEQRRLAQALVL
AMALGCLFNSFLMDHGEGKFYVILAGILFARTREATAQALREGTPASLSVIVITRNEAAR
IRACLESVSWADEILVLDSGSSDETLAICREYTDKVFVNRDWQGFGVQKNRVLDKARGDW
VLSIDADEQVPEALQAEIHQLLVLADEAPAVYKIPRLSSYCGRQMRHGGWWPDHVARLFR
RGKARFSDDLVHERLLFVPPAGRLENPLTHQSFDNLEQVLEKVNRYSSASAERMLQQGKR
GGVGKALLRGLWSFLRGYILRAGFLDGSEGLMLAISNAEGVYYKYLKLYYLGRRR
>MCNPNBIB_01541
MVVLATWHHWRWRGLLVGALLTLALGAAAMQFSDGFRPRMQALLDNASSYFEGGAAESST
GLRLSYYENSIELNPEASA
