# Supplementary material for: The complete and closed genome of the facultative generalist Candidatus Endoriftia persephone from deep‐sea hydrothermal vents
Source: Mol Ecol Resour. 2022 Jun 30;22(8):3106–23. doi: 10.1111/1755-0998.13668 (PMC9796809; doi:10.1111/1755-0998.13668)
Supplement: Supplementary file 4 — Data S1 Zip file containing annotation/intermediary files, as well as in‐house bioinformatic scripts used in this manuscript. [file MEN-22-3106-s004.zip › Supplementary_File1/03-Orthology/pangenome_set/OG0000538.fa]

>ELPFPBOH_00335
MMVFSGNANPSLSSEIASHLNMPLGKAQIGRFSDGEVMAEIQENVRGRDVFIVQPTSAPT
NENLMELLVMIDAMRLSSANRITAVIPYFGYARQDRRPRSSRVPITARLAAKMISTAGAD
RVLTVDLHADQIQGFFDIPVDNVYASPILLSDVWRQRHPDLMVVSPDVGGVVRARALAKR
LDDADLAIIDKRRPRPNEAKVMNIIGEVEGRSCVLIDDLVDTAGTLCQAAQALKEHGAAK
VVAYCTHPVLSGPAVDNISNSVLDELVVTNTIPLSDAAAACDRIRQVSIGELLAETMRRI
SGEESVSSLFVD
>HMHBLCGN_00120
MMVFSGNANPSLSSEIASHLNMPLGKAQIGRFSDGEVMAEIQENVRGRDVFIVQPTSAPT
NENLMELLVMIDAMRLSSANRITAVIPYFGYARQDRRPRSSRVPITARLAAKMISTAGAD
RVLTVDLHADQIQGFFDIPVDNVYASPILLSDVWRQRHPDLMVVSPDVGGVVRARALAKR
LDDADLAIIDKRRPRPNEAKVMNIIGEVEGRSCVLIDDLVDTAGTLCQAAQALKEHGAAK
VVAYCTHPVLSGPAVDNISNSVLDELVVTNTIPLSDAAAACDRIRQVSIGELLAETMRRI
SGEESVSSLFVD
>DMJIHGIA_00216
MMVFSGNANPSLSSEIASHLNMPLGKAQIGRFSDGEVMAEIQENVRGRDVFIVQPTSAPT
NENLMELLVMIDAMRLSSANRITAVIPYFGYARQDRRPRSSRVPITARLAAKMISTAGAD
RVLTVDLHADQIQGFFDIPVDNVYASPILLSDVWRQRHPDLMVVSPDVGGVVRARALAKR
LDDADLAIIDKRRPRPNEAKVMNIIGEVEGRSCVLIDDLVDTAGTLCQAAQALKEHGAAK
VVAYCTHPVLSGPAVDNISNSVLDELVVTNTIPLSDAAAACDRIRQVSIGELLAETMRRI
SGEESVSSLFVD
>DDLEKDFJ_01029
MMVFSGNANPSLSSEIASHLNMPLGKAQIGRFSDGEVMAEIQENVRGRDVFIVQPTSAPT
NENLMELLVMIDAMRLSSANRITAVIPYFGYARQDRRPRSSRVPITARLAAKMISTAGAD
RVLTVDLHADQIQGFFDIPVDNVYASPILLSDVWRQRHPDLMVVSPDVGGVVRARALAKR
LDDADLAIIDKRRPRPNEAKVMNIIGEVEGRSCVLIDDLVDTAGTLCQAAQALKEHGAAK
VVAYCTHPVLSGPAVDNISNSVLDELVVTNTIPLSDAAAACDRIRQVSIGELLAETMRRI
SGEESVSSLFVD
>NGAMOLHF_00438
MMVFSGNANPSLSSEIASHLNMPLGKAQIGRFSDGEVMAEIQENVRGRDVFIVQPTSAPT
NENLMELLVMIDAMRLSSANRITAVIPYFGYARQDRRPRSSRVPITARLAAKMISTAGAD
RVLTVDLHADQIQGFFDIPVDNVYASPILLSDVWRQRHPDLMVVSPDVGGVVRARALAKR
LDDADLAIIDKRRPRPNEAKVMNIIGEVEGRSCVLIDDLVDTAGTLCQAAQALKEHGAAK
VVAYCTHPVLSGPAVDNISNSVLDELVVTNTIPLSDAAAAAACDRIRQVSIGELLAETMR
RISGEESVSSLFVD
>LHPEGIIC_00295
MMVFSGNANPSLSSEIASHLNMPLGKAQIGRFSDGEVMAEIQENVRGRDVFIVQPTSAPT
NENLMELLVMIDAMRLSSANRITAVIPYFGYARQDRRPRSSRVPITARLAAKMISTAGAD
RVLTVDLHADQIQGFFDIPVDNVYASPILLSDVWRQRHPDLMVVSPDVGGVVRARALAKR
LDDADLAIIDKRRPRPNEAKVMNIIGEVEGRSCVLIDDLVDTAGTLCQAAQALKEHGAAK
VVAYCTHPVLSGPAVDNISNSVLDELVVTNTIPLSDAAAACDRIRQVSIGELLAETMRRI
SGEESVSSLFVD
>MCNPNBIB_02360
MSGRQRHPDLMVVSPDVGGVVRARALAKRLDDADLAIIDKRRPRPNEAKVMNIIGEVEGR
SCVLIDDLVDTAGTLCQAAQALKEHGAAKVVAYCTHPVLSGPAVDNISNSVLDELVVTNT
IPLSDAAAACDRIRQVSIGELLAETMRRISGEESVSSLFVD
