# Supplementary material for: The complete and closed genome of the facultative generalist Candidatus Endoriftia persephone from deep‐sea hydrothermal vents
Source: Mol Ecol Resour. 2022 Jun 30;22(8):3106–23. doi: 10.1111/1755-0998.13668 (PMC9796809; doi:10.1111/1755-0998.13668)
Supplement: Supplementary file 4 — Data S1 Zip file containing annotation/intermediary files, as well as in‐house bioinformatic scripts used in this manuscript. [file MEN-22-3106-s004.zip › Supplementary_File1/03-Orthology/pangenome_set/OG0000539.fa]

>ELPFPBOH_00338
MSIRVTSIVLTLILTGCASGPVPPTGAATTTPSEPPTPSAPAPQPGAARLTPDLIYDTLV
GEIANQRGDSQTAFQHAYRAALQSRNPGMAQRASRLALLSNQHQNTEKALTLWIELEPNS
LKAHQIAALLHAKHNADSKTLFHLKRVAELANQQGKSGYLQAAAIAEKSNTPGKALALMQ
QITAGQQQNPAALYALAVTANHAKRHDIAEQQVRTALNLKPGWPQARLLLARTLILQGNP
DAGLDELKAAVADNPSDKKLRTTLARTLLEQNQTEQARAHFIKLHQQSPENADIGYALGV
LSTQLKHYDEAKEYFTSLIEHGQKKDDAHYYLGLINEIQEQHDNAISHYQQVSGGGNQID
ARLRTARLLTNKGEIKRARELLQRLRLRTPQHQLRINLIEAELLRSTGDFASAMGIYDSA
LKADPDNLDLLYARGINAADLGAIEQMEQDLRRILDKDPNHADALNALGYTLADKTKRLH
EAKRYIERALALQPDNPAILDSIGWVEYRMGNVEQARHHLEHAAQQSKDAEIAAHLGEVL
WQLGLHREALQIWQEAMQREPRNRFIRPVRKRLTGSEQGRLPQSK
>HMHBLCGN_00122
MSIRVTSIVLTLILTGCASGPVPPTGAATTTPSEPPTPSAPAPQPGAARLTPDLIYDTLV
GEIANQRGDSQTAFQHAYRAALQSRNPGMAQRASRLALLSNQHQNTEKALTLWIELEPNS
LKAHQIAALLHAKHNADSKTLFHLKRVAELANQQGKSGYLQAAAIAEKSNTPGKALALMQ
QITAGQQQNPAALYALAVTANHAKRHDIAEQQVRTALNLKPGWPQARLLLARTLILQGNP
DAGLDELKAAVADNPSDKKLRTTLARTLLEQNQTEQARAHFIKLHQQSPENADIGYALGV
LSTQLKHYDEAKEYFTSLIEHGQKKDDAHYYLGLINEIQEQHDNAISHYQQVSGGGNQID
ARLRTARLLTNKGEIKRARELLQRLRLRTPQHQLRINLIEAELLRSTGDFASAMGIYDSA
LKADPDNLDLLYARGINAADLGAIEQMEQDLRRILDKDPNHADALNALGYTLADKTKRLH
EAKRYIERALALQPDNPAILDSIGWVEYRMGNVEQARHHLEHAAQQSKDAEIAAHLGEVL
WQLGLHREALQIWQEAMQREPRNRFIRPVRKRLTGSEQGRLPQSK
>DMJIHGIA_00213
MSIRVTSIVLTLILTGCASGPVPPTGAATTTPSEPPTPSAPAPQPGAARLTPDLIYDTLV
GEIANQRGDSQTAFQHAYRAALQSRNPGMAQRASRLALLSNQHQNTEKALTLWIELEPNS
LKAHQIAALLHAKHNADSKTLFHLKRVAELANQQGKSGYLQAAAIAEKSNTPGKALALMQ
QITAGQQQNPAALYALAVTANHAKRHDIAEQQVRTALNLKPGWPQARLLLARTLILQGNP
DAGLDELKAAVADNPSDKKLRTTLARTLLEQNQTEQARAHFIKLHQQSPENADIGYALGV
LSTQLKHYDEAKEYFTSLIEHGQKKDDAHYYLGLINEIQEQHDNAISHYQQVSGGGNQID
ARLRTARLLTNKGEIKRARELLQRLRLRTPQHQLRINLIEAELLRSTGDFASAMGIYDSA
LKADPDNLDLLYARGINAADLGAIEQMEQDLRRILDKDPNHADALNALGYTLADKTKRLH
EAKRYIERALALQPDNPAILDSIGWVEYRMGNVEQARHHLEHAAQQSKDAEIAAHLGEVL
WQLGLHREALQIWQEAMQREPRNRFIRPVRKRLTGSEQGRLPQSK
>DDLEKDFJ_01026
MSIRVTSIVLTLILTGCASGPVPPTGAATTTPSEPTTTPSEPTIPSAPAPQPGEARLTPD
LIYDTLVGEIANQRGDSQTAFQHAYRAALQSRNPGMAQRASRLALLSNQHQNTEKALTLW
IELEPDSLKAHQIAALLHAKHNADSKTLFHLKRVAELANQQGKFGYLQAAAIAEKSNTPG
KALALMQQITAGQQQNPAALYALAVTANHAKRHDIAEQQVRTALNLKPGWPQARLLLART
LILQGNPDAGLNELKAAVADNPSDKKLRTTLARTLLEQNQTEQARAHFIKLHQQSPENAD
IGYALGVLSTQLKHYDEAKEYFTSLIEHGQKKDDAHYYLGLINEIQEQHDNAISHYQQVS
GGGNQIDARIRTARLLTNKGEIKRARELLQRLRLRTPQHQLRINLIEAELLRSTGDFASA
MEIYNTALKADPDNLDLLYARGINAADLGAIEQMERDLQRILDKDPNHADALNALGYTLA
DKTKRLHEAKRYIERALALQPDNPAILDSIGWVEYRMGNVEQARHHLEQAAQQSKDAEIA
AHLGEVLWQLGQHREALQIWQEAMQREPRNRFIRPVRKRLTGSEQGRLPQSK
>NGAMOLHF_00435
MPPTGAATTTPSEPTTTPSEPTIPSAPAPQPGEARLTPDLIYDTLVGEIANQRGDSQTAF
QHAYRAALQSRNPGMAQRASRLALLSNQHQNTEKALTLWIELEPDSLKAHQIAALLHAKH
NADSKTLFHLKRVAELANQQGKFGYLQAAAIAEKSNTPGKALALMQQITAGQQQNPAALY
ALAVTANHAKRHDIAEQQVRTALNLKPGWPQARLLLARTLILQGNPDAGLNELKAAVADN
PSDKKLRTTLARTLLEQNQTEQARAHFIKLHQQSPENADIGYALGVLSTQLKHYDEAKEY
FTSLIEHGQKKDDAHYYLGLINEIQEQHDNAISHYQQVSGGGNQIDARIRTARLLTNKGE
IKRARELLQRLRLRTPQHQLRINLIEAELLRSTGDFASAMEIYNTALKADPDNLDLLYAR
GINAADLGAIEQMERDLQRILDKDPNHADALNALGYTLADKTKRLHEAKRYIERALALQP
DNPAILDSIGWVEYRMGNVEQARHHLEQAAQQSKDAEIAAHLGEVLWQLGQHREALQIWQ
EAMQREPRNRFIRPVRKRLTGSEQGRLPQSK
>LHPEGIIC_00292
MSIRVTSIVLTLILTGCASGPVPPTGAATTTPSEPPTPSAPAPQPGAARLTPDLIYDTLV
GEIANQRGDSQTAFQHAYRAALQSRNPGMAQRASRLALLSNQHQNTEKALTLWIELEPNS
LKAHQIAALLHAKHNADSKTLFHLKRVAELANQQGKSGYLQAAAIAEKSNTPGKALALMQ
QITAGQQQNPAALYALAVTANHAKRHDIAEQQVRTALNLKPGWPQARLLLARTLILQGNP
DAGLDELKAAVADNPSDKKLRTTLARTLLEQNQTEQARAHFIKLHQQSPENADIGYALGV
LSTQLKHYDEAKEYFTSLIEHGQKKDDAHYYLGLINEIQEQHDNAISHYQQVSGGGNQID
ARLRTARLLTNKGEIKRARELLQRLRLRTPQHQLRINLIEAELLRSTGDFASAMGIYDSA
LKADPDNLDLLYARGINAADLGAIEQMEQDLRRILDKDPNHADALNALGYTLADKTKRLH
EAKRYIERALALQPDNPAILDSIGWVEYRMGNVEQARHHLEHAAQQSKDAEIAAHLGEVL
WQLGLHREALQIWQEAMQREPRNRFIRPVRKRLTGSEQGRLPQSK
>MCNPNBIB_02331
MGIYDSALKADPDNLDLLYARGINAADLGAIEQMEQDLRRILDKDPNHADALNALGYTLG
