# Supplementary material for: The complete and closed genome of the facultative generalist Candidatus Endoriftia persephone from deep‐sea hydrothermal vents
Source: Mol Ecol Resour. 2022 Jun 30;22(8):3106–23. doi: 10.1111/1755-0998.13668 (PMC9796809; doi:10.1111/1755-0998.13668)
Supplement: Supplementary file 4 — Data S1 Zip file containing annotation/intermediary files, as well as in‐house bioinformatic scripts used in this manuscript. [file MEN-22-3106-s004.zip › Supplementary_File1/03-Orthology/pangenome_set/OG0000541.fa]

>ELPFPBOH_00345
MAMRWYVVHAYSGFEAQVQRSLKERVARFGMEDKFGEVLVPTEEVVEMRAGQQRKSERKF
FPGYVLVQMEMTDETWHLVKDVPKVLGFIGGTGDRPAPITDKEADAILQRVQEGVEKPRP
KVLFEPGEVVRVVDGPFNDFSGVVEEVDYEKSRLKVSVLIFGRSTPVDLEFGQVEKG
>HMHBLCGN_00723
MAMRWYVVHAYSGFEAQVQRSLKERVARFGMEDKFGEVLVPTEEVVEMRAGQQRKSERKF
FPGYVLVQMEMTDETWHLVKDVPKVLGFIGGTGDRPAPITDKEADAILQRVQEGVEKPRP
KVLFEPGEVVRVVDGPFNDFSGVVEEVDYEKSRLKVSVLIFGRSTPVDLEFGQVEKG
>DMJIHGIA_00210
MAMRWYVVHAYSGFEAQVQRSLKERVARFGMEDKFGEVLVPTEEVVEMRAGQQRKSERKF
FPGYVLVQMEMTDETWHLVKDVPKVLGFIGGTGDRPAPITDKEADAILQRVQEGVEKPRP
KVLFEPGEVVRVVDGPFNDFSGVVEEVDYEKSRLKVSVLIFGRSTPVDLEFGQVEKG
>DDLEKDFJ_01019
MAMRWYVVHAYSGFEAQVQRSLKERVARFGMEGKFGEVLVPTEEVVEMRAGQQRKSERKF
FPGYVLVQMEMTDETWHLVKDVPKVLGFIGGTGDRPAPITDKEADAILQRVQEGVEKPRP
KVLFEPGEVVRVVDGPFNDFSGVVEEVDYEKSRLKVSVLIFGRSTPVDLEFGQVEKG
>NGAMOLHF_02095
MPKVLGFIGGTGDRPAPITDKEADAILQRVQEGVEKPRPKVLFEPGEVVRVVDGPFNDFS
GVVEEVDYEKSRLKVSVLIFGRSTPVDLEFGQVEKG
>LHPEGIIC_00285
MAMRWYVVHAYSGFEAQVQRSLKERVARFGMEDKFGEVLVPTEEVVEMRAGQQRKSERKF
FPGYVLVQMEMTDETWHLVKDVPKVLGFIGGTGDRPAPITDKEADAILQRVQEGVEKPRP
KVLFEPGEVVRVVDGPFNDFSGVVEEVDYEKSRLKVSVLIFGRSTPVDLEFGQVEKG
>MCNPNBIB_04028
MPIPGSNAQVQRSLKERVARFGMEDKFGEVLVPTEEVVEMRAGQQRKSERKFFPGYVLVQ
MEMTDETWHLVKDVPKVLGFIGGYRRSPGRPITDKEADAILQRVQEGVEKPRPKVLFEPG
EVVRVVDGPFNDFSGVVEEVDYEKSRLKVSVLIFGRSTPVDLEFGQVEKG
